# Supplementary material for: Plastocyanin and Cytochrome f Complex Structures Obtained by NMR, Molecular Dynamics, and AlphaFold 3 Methods Compared to Cryo-EM Data
Source: Int J Mol Sci. 2024 Oct 15;25(20):11083. doi: 10.3390/ijms252011083 (PMC11507376; doi:10.3390/ijms252011083)
Supplement: Supplementary file 1 [file ijms-25-11083-s001.zip]

Archive with 166 entries (159 files):
- Supplementary/
- __MACOSX/._Supplementary
- Supplementary/.DS_Store
- __MACOSX/Supplementary/._.DS_Store
- Supplementary/Pc align results | UniProt.pdf
- __MACOSX/Supplementary/._Pc align results | UniProt.pdf
- Supplementary/Central_structure_of_encounter_complexex_cluster_obtained_by_BD.pdb
- __MACOSX/Supplementary/._Central_structure_of_encounter_complexex_cluster_obtained_by_BD.pdb
- Supplementary/Cyt f align results | UniProt.pdf
- __MACOSX/Supplementary/._Cyt f align results | UniProt.pdf
- Supplementary/Index_for_align_final_complex_obtained_by_all-atom_MD.ndx
- __MACOSX/Supplementary/._Index_for_align_final_complex_obtained_by_all-atom_MD.ndx
- Supplementary/AF3_results/
- __MACOSX/Supplementary/._AF3_results
- Supplementary/Final_complex_obtained_by_all-atom_MD.pdb
- __MACOSX/Supplementary/._Final_complex_obtained_by_all-atom_MD.pdb
- Supplementary/AF3_results/fold_2pcf_predict/
- __MACOSX/Supplementary/AF3_results/._fold_2pcf_predict
- Supplementary/AF3_results/.DS_Store
- __MACOSX/Supplementary/AF3_results/._.DS_Store
- Supplementary/AF3_results/fold_1tkw_predict/
- __MACOSX/Supplementary/AF3_results/._fold_1tkw_predict
- Supplementary/AF3_results/fold_7qrm_pc_predict/
- __MACOSX/Supplementary/AF3_results/._fold_7qrm_pc_predict
- Supplementary/AF3_results/fold_pc_cyt_spinach/
- __MACOSX/Supplementary/AF3_results/._fold_pc_cyt_spinach
- Supplementary/AF3_results/fold_2pcf_predict/fold_2024_09_03_13_25_full_data_2.json
- __MACOSX/Supplementary/AF3_results/fold_2pcf_predict/._fold_2024_09_03_13_25_full_data_2.json
- Supplementary/AF3_results/fold_2pcf_predict/fold_2024_09_03_13_25_summary_confidences_0.json
- __MACOSX/Supplementary/AF3_results/fold_2pcf_predict/._fold_2024_09_03_13_25_summary_confidences_0.json
- Supplementary/AF3_results/fold_2pcf_predict/fold_2024_09_03_13_25_summary_confidences_1.json
- __MACOSX/Supplementary/AF3_results/fold_2pcf_predict/._fold_2024_09_03_13_25_summary_confidences_1.json
- Supplementary/AF3_results/fold_2pcf_predict/fold_2024_09_03_13_25_full_data_3.json
- __MACOSX/Supplementary/AF3_results/fold_2pcf_predict/._fold_2024_09_03_13_25_full_data_3.json
- Supplementary/AF3_results/fold_2pcf_predict/fold_2024_09_03_13_25_job_request.json
- __MACOSX/Supplementary/AF3_results/fold_2pcf_predict/._fold_2024_09_03_13_25_job_request.json
- Supplementary/AF3_results/fold_2pcf_predict/fold_2024_09_03_13_25_model_3.cif
- __MACOSX/Supplementary/AF3_results/fold_2pcf_predict/._fold_2024_09_03_13_25_model_3.cif
- Supplementary/AF3_results/fold_2pcf_predict/fold_2024_09_03_13_25_full_data_4.json
- __MACOSX/Supplementary/AF3_results/fold_2pcf_predict/._fold_2024_09_03_13_25_full_data_4.json
- Supplementary/AF3_results/fold_2pcf_predict/fold_2024_09_03_13_25_model_2.cif
- __MACOSX/Supplementary/AF3_results/fold_2pcf_predict/._fold_2024_09_03_13_25_model_2.cif
- Supplementary/AF3_results/fold_2pcf_predict/fold_2024_09_03_13_25_model_0.cif
- __MACOSX/Supplementary/AF3_results/fold_2pcf_predict/._fold_2024_09_03_13_25_model_0.cif
- Supplementary/AF3_results/fold_2pcf_predict/fold_2024_09_03_13_25_model_1.cif
- __MACOSX/Supplementary/AF3_results/fold_2pcf_predict/._fold_2024_09_03_13_25_model_1.cif
- Supplementary/AF3_results/fold_2pcf_predict/fold_2024_09_03_13_25_model_4.cif
- __MACOSX/Supplementary/AF3_results/fold_2pcf_predict/._fold_2024_09_03_13_25_model_4.cif
- Supplementary/AF3_results/fold_2pcf_predict/fold_2024_09_03_13_25_summary_confidences_4.json
- __MACOSX/Supplementary/AF3_results/fold_2pcf_predict/._fold_2024_09_03_13_25_summary_confidences_4.json
- Supplementary/AF3_results/fold_2pcf_predict/terms_of_use.md
- __MACOSX/Supplementary/AF3_results/fold_2pcf_predict/._terms_of_use.md
- Supplementary/AF3_results/fold_2pcf_predict/fold_2024_09_03_13_25_summary_confidences_2.json
- __MACOSX/Supplementary/AF3_results/fold_2pcf_predict/._fold_2024_09_03_13_25_summary_confidences_2.json
- Supplementary/AF3_results/fold_2pcf_predict/fold_2024_09_03_13_25_full_data_0.json
- __MACOSX/Supplementary/AF3_results/fold_2pcf_predict/._fold_2024_09_03_13_25_full_data_0.json
- Supplementary/AF3_results/fold_2pcf_predict/fold_2024_09_03_13_25_full_data_1.json
- __MACOSX/Supplementary/AF3_results/fold_2pcf_predict/._fold_2024_09_03_13_25_full_data_1.json
- Supplementary/AF3_results/fold_2pcf_predict/fold_2024_09_03_13_25_summary_confidences_3.json
- __MACOSX/Supplementary/AF3_results/fold_2pcf_predict/._fold_2024_09_03_13_25_summary_confidences_3.json
- Supplementary/AF3_results/fold_1tkw_predict/fold_1tkw_predict_summary_confidences_1.json
- __MACOSX/Supplementary/AF3_results/fold_1tkw_predict/._fold_1tkw_predict_summary_confidences_1.json
- Supplementary/AF3_results/fold_1tkw_predict/fold_1tkw_predict_full_data_0.json
- __MACOSX/Supplementary/AF3_results/fold_1tkw_predict/._fold_1tkw_predict_full_data_0.json
- Supplementary/AF3_results/fold_1tkw_predict/fold_1tkw_predict_full_data_1.json
- __MACOSX/Supplementary/AF3_results/fold_1tkw_predict/._fold_1tkw_predict_full_data_1.json
- Supplementary/AF3_results/fold_1tkw_predict/fold_1tkw_predict_summary_confidences_0.json
- __MACOSX/Supplementary/AF3_results/fold_1tkw_predict/._fold_1tkw_predict_summary_confidences_0.json
- Supplementary/AF3_results/fold_1tkw_predict/fold_1tkw_predict_model_2.cif
- __MACOSX/Supplementary/AF3_results/fold_1tkw_predict/._fold_1tkw_predict_model_2.cif
- Supplementary/AF3_results/fold_1tkw_predict/fold_1tkw_predict_model_3.cif
- __MACOSX/Supplementary/AF3_results/fold_1tkw_predict/._fold_1tkw_predict_model_3.cif
- Supplementary/AF3_results/fold_1tkw_predict/fold_1tkw_predict_full_data_4.json
- __MACOSX/Supplementary/AF3_results/fold_1tkw_predict/._fold_1tkw_predict_full_data_4.json
- Supplementary/AF3_results/fold_1tkw_predict/fold_1tkw_predict_model_1.cif
- __MACOSX/Supplementary/AF3_results/fold_1tkw_predict/._fold_1tkw_predict_model_1.cif
- Supplementary/AF3_results/fold_1tkw_predict/fold_1tkw_predict_model_0.cif
- __MACOSX/Supplementary/AF3_results/fold_1tkw_predict/._fold_1tkw_predict_model_0.cif
- Supplementary/AF3_results/fold_1tkw_predict/fold_1tkw_predict_summary_confidences_4.json
- __MACOSX/Supplementary/AF3_results/fold_1tkw_predict/._fold_1tkw_predict_summary_confidences_4.json
- Supplementary/AF3_results/fold_1tkw_predict/fold_1tkw_predict_model_4.cif
- __MACOSX/Supplementary/AF3_results/fold_1tkw_predict/._fold_1tkw_predict_model_4.cif
- Supplementary/AF3_results/fold_1tkw_predict/terms_of_use.md
- __MACOSX/Supplementary/AF3_results/fold_1tkw_predict/._terms_of_use.md
- Supplementary/AF3_results/fold_1tkw_predict/.ipynb_checkpoints/
- __MACOSX/Supplementary/AF3_results/fold_1tkw_predict/._.ipynb_checkpoints
- Supplementary/AF3_results/fold_1tkw_predict/fold_1tkw_predict_summary_confidences_3.json
- __MACOSX/Supplementary/AF3_results/fold_1tkw_predict/._fold_1tkw_predict_summary_confidences_3.json
- Supplementary/AF3_results/fold_1tkw_predict/fold_1tkw_predict_full_data_2.json
- __MACOSX/Supplementary/AF3_results/fold_1tkw_predict/._fold_1tkw_predict_full_data_2.json
- Supplementary/AF3_results/fold_1tkw_predict/fold_1tkw_predict_full_data_3.json
- __MACOSX/Supplementary/AF3_results/fold_1tkw_predict/._fold_1tkw_predict_full_data_3.json
- Supplementary/AF3_results/fold_1tkw_predict/fold_1tkw_predict_summary_confidences_2.json
- __MACOSX/Supplementary/AF3_results/fold_1tkw_predict/._fold_1tkw_predict_summary_confidences_2.json
- Supplementary/AF3_results/fold_1tkw_predict/fold_1tkw_predict_job_request.json
- __MACOSX/Supplementary/AF3_results/fold_1tkw_predict/._fold_1tkw_predict_job_request.json
- Supplementary/AF3_results/fold_7qrm_pc_predict/fold_2024_10_01_13_21_full_data_1.json
- __MACOSX/Supplementary/AF3_results/fold_7qrm_pc_predict/._fold_2024_10_01_13_21_full_data_1.json
- Supplementary/AF3_results/fold_7qrm_pc_predict/fold_2024_10_01_13_21_summary_confidences_1.json
- __MACOSX/Supplementary/AF3_results/fold_7qrm_pc_predict/._fold_2024_10_01_13_21_summary_confidences_1.json
- Supplementary/AF3_results/fold_7qrm_pc_predict/fold_2024_10_01_13_21_summary_confidences_0.json
- __MACOSX/Supplementary/AF3_results/fold_7qrm_pc_predict/._fold_2024_10_01_13_21_summary_confidences_0.json
- Supplementary/AF3_results/fold_7qrm_pc_predict/fold_2024_10_01_13_21_full_data_0.json
- __MACOSX/Supplementary/AF3_results/fold_7qrm_pc_predict/._fold_2024_10_01_13_21_full_data_0.json
- Supplementary/AF3_results/fold_7qrm_pc_predict/fold_2024_10_01_13_21_full_data_4.json
- __MACOSX/Supplementary/AF3_results/fold_7qrm_pc_predict/._fold_2024_10_01_13_21_full_data_4.json
- Supplementary/AF3_results/fold_7qrm_pc_predict/fold_2024_10_01_13_21_summary_confidences_4.json
- __MACOSX/Supplementary/AF3_results/fold_7qrm_pc_predict/._fold_2024_10_01_13_21_summary_confidences_4.json
- Supplementary/AF3_results/fold_7qrm_pc_predict/terms_of_use.md
- __MACOSX/Supplementary/AF3_results/fold_7qrm_pc_predict/._terms_of_use.md
- Supplementary/AF3_results/fold_7qrm_pc_predict/fold_2024_10_01_13_21_full_data_3.json
- __MACOSX/Supplementary/AF3_results/fold_7qrm_pc_predict/._fold_2024_10_01_13_21_full_data_3.json
- Supplementary/AF3_results/fold_7qrm_pc_predict/fold_2024_10_01_13_21_model_4.cif
- __MACOSX/Supplementary/AF3_results/fold_7qrm_pc_predict/._fold_2024_10_01_13_21_model_4.cif
- Supplementary/AF3_results/fold_7qrm_pc_predict/fold_2024_10_01_13_21_job_request.json
- __MACOSX/Supplementary/AF3_results/fold_7qrm_pc_predict/._fold_2024_10_01_13_21_job_request.json
- Supplementary/AF3_results/fold_7qrm_pc_predict/fold_2024_10_01_13_21_summary_confidences_3.json
- __MACOSX/Supplementary/AF3_results/fold_7qrm_pc_predict/._fold_2024_10_01_13_21_summary_confidences_3.json
- Supplementary/AF3_results/fold_7qrm_pc_predict/fold_2024_10_01_13_21_summary_confidences_2.json
- __MACOSX/Supplementary/AF3_results/fold_7qrm_pc_predict/._fold_2024_10_01_13_21_summary_confidences_2.json
- Supplementary/AF3_results/fold_7qrm_pc_predict/fold_2024_10_01_13_21_model_0.cif
- __MACOSX/Supplementary/AF3_results/fold_7qrm_pc_predict/._fold_2024_10_01_13_21_model_0.cif
- Supplementary/AF3_results/fold_7qrm_pc_predict/fold_2024_10_01_13_21_model_1.cif
- __MACOSX/Supplementary/AF3_results/fold_7qrm_pc_predict/._fold_2024_10_01_13_21_model_1.cif
- Supplementary/AF3_results/fold_7qrm_pc_predict/fold_2024_10_01_13_21_model_3.cif
- __MACOSX/Supplementary/AF3_results/fold_7qrm_pc_predict/._fold_2024_10_01_13_21_model_3.cif
- Supplementary/AF3_results/fold_7qrm_pc_predict/fold_2024_10_01_13_21_model_2.cif
- __MACOSX/Supplementary/AF3_results/fold_7qrm_pc_predict/._fold_2024_10_01_13_21_model_2.cif
- Supplementary/AF3_results/fold_7qrm_pc_predict/fold_2024_10_01_13_21_full_data_2.json
- __MACOSX/Supplementary/AF3_results/fold_7qrm_pc_predict/._fold_2024_10_01_13_21_full_data_2.json
- Supplementary/AF3_results/fold_pc_cyt_spinach/fold_pc_cyt_spinach_summary_confidences_4.json
- __MACOSX/Supplementary/AF3_results/fold_pc_cyt_spinach/._fold_pc_cyt_spinach_summary_confidences_4.json
- Supplementary/AF3_results/fold_pc_cyt_spinach/fold_pc_cyt_spinach_model_2.cif
- __MACOSX/Supplementary/AF3_results/fold_pc_cyt_spinach/._fold_pc_cyt_spinach_model_2.cif
- Supplementary/AF3_results/fold_pc_cyt_spinach/fold_pc_cyt_spinach_full_data_0.json
- __MACOSX/Supplementary/AF3_results/fold_pc_cyt_spinach/._fold_pc_cyt_spinach_full_data_0.json
- Supplementary/AF3_results/fold_pc_cyt_spinach/fold_pc_cyt_spinach_model_3.cif
- __MACOSX/Supplementary/AF3_results/fold_pc_cyt_spinach/._fold_pc_cyt_spinach_model_3.cif
- Supplementary/AF3_results/fold_pc_cyt_spinach/fold_pc_cyt_spinach_summary_confidences_2.json
- __MACOSX/Supplementary/AF3_results/fold_pc_cyt_spinach/._fold_pc_cyt_spinach_summary_confidences_2.json
- Supplementary/AF3_results/fold_pc_cyt_spinach/fold_pc_cyt_spinach_model_1.cif
- __MACOSX/Supplementary/AF3_results/fold_pc_cyt_spinach/._fold_pc_cyt_spinach_model_1.cif
- Supplementary/AF3_results/fold_pc_cyt_spinach/fold_pc_cyt_spinach_model_0.cif
- __MACOSX/Supplementary/AF3_results/fold_pc_cyt_spinach/._fold_pc_cyt_spinach_model_0.cif
- Supplementary/AF3_results/fold_pc_cyt_spinach/fold_pc_cyt_spinach_model_4.cif
- __MACOSX/Supplementary/AF3_results/fold_pc_cyt_spinach/._fold_pc_cyt_spinach_model_4.cif
- Supplementary/AF3_results/fold_pc_cyt_spinach/fold_pc_cyt_spinach_summary_confidences_3.json
- __MACOSX/Supplementary/AF3_results/fold_pc_cyt_spinach/._fold_pc_cyt_spinach_summary_confidences_3.json
- Supplementary/AF3_results/fold_pc_cyt_spinach/fold_pc_cyt_spinach_full_data_1.json
- __MACOSX/Supplementary/AF3_results/fold_pc_cyt_spinach/._fold_pc_cyt_spinach_full_data_1.json
- Supplementary/AF3_results/fold_pc_cyt_spinach/fold_pc_cyt_spinach_summary_confidences_0.json
- __MACOSX/Supplementary/AF3_results/fold_pc_cyt_spinach/._fold_pc_cyt_spinach_summary_confidences_0.json
- Supplementary/AF3_results/fold_pc_cyt_spinach/fold_pc_cyt_spinach_full_data_2.json
- __MACOSX/Supplementary/AF3_results/fold_pc_cyt_spinach/._fold_pc_cyt_spinach_full_data_2.json
- Supplementary/AF3_results/fold_pc_cyt_spinach/fold_pc_cyt_spinach_job_request.json
- __MACOSX/Supplementary/AF3_results/fold_pc_cyt_spinach/._fold_pc_cyt_spinach_job_request.json
- Supplementary/AF3_results/fold_pc_cyt_spinach/fold_pc_cyt_spinach_full_data_3.json
- __MACOSX/Supplementary/AF3_results/fold_pc_cyt_spinach/._fold_pc_cyt_spinach_full_data_3.json
- Supplementary/AF3_results/fold_pc_cyt_spinach/terms_of_use.md
- __MACOSX/Supplementary/AF3_results/fold_pc_cyt_spinach/._terms_of_use.md
- Supplementary/AF3_results/fold_pc_cyt_spinach/fold_pc_cyt_spinach_summary_confidences_1.json
- __MACOSX/Supplementary/AF3_results/fold_pc_cyt_spinach/._fold_pc_cyt_spinach_summary_confidences_1.json
- Supplementary/AF3_results/fold_pc_cyt_spinach/fold_pc_cyt_spinach_full_data_4.json
- __MACOSX/Supplementary/AF3_results/fold_pc_cyt_spinach/._fold_pc_cyt_spinach_full_data_4.json
- Supplementary/AF3_results/fold_1tkw_predict/.ipynb_checkpoints/Score_for_MD-checkpoint.ipynb
- __MACOSX/Supplementary/AF3_results/fold_1tkw_predict/.ipynb_checkpoints/._Score_for_MD-checkpoint.ipynb
