# Supplementary material for: Plastocyanin and Cytochrome f Complex Structures Obtained by NMR, Molecular Dynamics, and AlphaFold 3 Methods Compared to Cryo-EM Data
Source: Int J Mol Sci. 2024 Oct 15;25(20):11083. doi: 10.3390/ijms252011083 (PMC11507376; doi:10.3390/ijms252011083)
Supplement: Supplementary file 1 [file ijms-25-11083-s001.zip › Supplementary/Central_structure_of_encounter_complexex_cluster_obtained_by_BD.pdb]

ATOM      1  N   VAL A   1      37.970 -22.260 -12.520  1.00  0.00            
ATOM      2  H1  VAL A   1      38.140 -22.950 -11.890  1.00  0.00            
ATOM      3  H2  VAL A   1      38.150 -22.630 -13.480  1.00  0.00            
ATOM      4  H3  VAL A   1      38.560 -21.530 -12.360  1.00  0.00            
ATOM      5  CA  VAL A   1      36.540 -21.810 -12.400  1.00  0.00            
ATOM      6  HA  VAL A   1      36.390 -21.000 -13.110  1.00  0.00            
ATOM      7  CB  VAL A   1      35.630 -23.000 -12.790  1.00  0.00            
ATOM      8  HB  VAL A   1      35.910 -23.360 -13.770  1.00  0.00            
ATOM      9  CG1 VAL A   1      35.780 -24.140 -11.780  1.00  0.00            
ATOM     10 1HG1 VAL A   1      35.530 -23.770 -10.790  1.00  0.00            
ATOM     11 2HG1 VAL A   1      35.130 -24.950 -12.040  1.00  0.00            
ATOM     12 3HG1 VAL A   1      36.810 -24.480 -11.780  1.00  0.00            
ATOM     13  CG2 VAL A   1      34.170 -22.530 -12.820  1.00  0.00            
ATOM     14 1HG2 VAL A   1      34.080 -21.650 -13.430  1.00  0.00            
ATOM     15 2HG2 VAL A   1      33.550 -23.320 -13.250  1.00  0.00            
ATOM     16 3HG2 VAL A   1      33.840 -22.320 -11.820  1.00  0.00            
ATOM     17  C   VAL A   1      36.290 -21.270 -10.970  1.00  0.00            
ATOM     18  O   VAL A   1      35.240 -20.710 -10.690  1.00  0.00            
ATOM     19  N   GLU A   2      37.220 -21.440 -10.090  1.00  0.00            
ATOM     20  HN  GLU A   2      38.060 -21.900 -10.330  1.00  0.00            
ATOM     21  CA  GLU A   2      37.040 -20.950  -8.690  1.00  0.00            
ATOM     22  HA  GLU A   2      36.070 -21.270  -8.330  1.00  0.00            
ATOM     23  CB  GLU A   2      38.130 -21.540  -7.780  1.00  0.00            
ATOM     24  HB1 GLU A   2      38.430 -20.790  -7.060  1.00  0.00            
ATOM     25  HB2 GLU A   2      38.990 -21.810  -8.390  1.00  0.00            
ATOM     26  CG  GLU A   2      37.590 -22.760  -7.050  1.00  0.00            
ATOM     27  HG1 GLU A   2      38.130 -23.640  -7.380  1.00  0.00            
ATOM     28  HG2 GLU A   2      36.550 -22.890  -7.260  1.00  0.00            
ATOM     29  CD  GLU A   2      37.800 -22.590  -5.540  1.00  0.00            
ATOM     30  OE1 GLU A   2      37.070 -21.800  -4.950  1.00  0.00            
ATOM     31  OE2 GLU A   2      38.680 -23.230  -5.000  1.00  0.00            
ATOM     32  C   GLU A   2      37.110 -19.420  -8.670  1.00  0.00            
ATOM     33  O   GLU A   2      38.170 -18.850  -8.860  1.00  0.00            
ATOM     34  N   VAL A   3      36.000 -18.770  -8.460  1.00  0.00            
ATOM     35  HN  VAL A   3      35.160 -19.260  -8.320  1.00  0.00            
ATOM     36  CA  VAL A   3      36.010 -17.280  -8.440  1.00  0.00            
ATOM     37  HA  VAL A   3      36.930 -16.910  -8.870  1.00  0.00            
ATOM     38  CB  VAL A   3      34.810 -16.750  -9.240  1.00  0.00            
ATOM     39  HB  VAL A   3      33.900 -16.960  -8.710  1.00  0.00            
ATOM     40  CG1 VAL A   3      34.960 -15.240  -9.440  1.00  0.00            
ATOM     41 1HG1 VAL A   3      36.000 -14.980  -9.550  1.00  0.00            
ATOM     42 2HG1 VAL A   3      34.410 -14.930 -10.310  1.00  0.00            
ATOM     43 3HG1 VAL A   3      34.570 -14.730  -8.570  1.00  0.00            
ATOM     44  CG2 VAL A   3      34.770 -17.430 -10.610  1.00  0.00            
ATOM     45 1HG2 VAL A   3      35.760 -17.370 -11.070  1.00  0.00            
ATOM     46 2HG2 VAL A   3      34.500 -18.470 -10.490  1.00  0.00            
ATOM     47 3HG2 VAL A   3      34.050 -16.940 -11.250  1.00  0.00            
ATOM     48  C   VAL A   3      35.910 -16.790  -6.990  1.00  0.00            
ATOM     49  O   VAL A   3      34.950 -17.090  -6.290  1.00  0.00            
ATOM     50  N   LEU A   4      36.870 -16.040  -6.540  1.00  0.00            
ATOM     51  HN  LEU A   4      37.630 -15.810  -7.120  1.00  0.00            
ATOM     52  CA  LEU A   4      36.830 -15.540  -5.130  1.00  0.00            
ATOM     53  HA  LEU A   4      36.060 -16.050  -4.580  1.00  0.00            
ATOM     54  CB  LEU A   4      38.180 -15.780  -4.460  1.00  0.00            
ATOM     55  HB1 LEU A   4      38.110 -15.560  -3.400  1.00  0.00            
ATOM     56  HB2 LEU A   4      38.930 -15.140  -4.900  1.00  0.00            
ATOM     57  CG  LEU A   4      38.600 -17.250  -4.640  1.00  0.00            
ATOM     58  HG  LEU A   4      38.430 -17.550  -5.660  1.00  0.00            
ATOM     59  CD1 LEU A   4      40.080 -17.420  -4.300  1.00  0.00            
ATOM     60 1HD1 LEU A   4      40.660 -16.770  -4.940  1.00  0.00            
ATOM     61 2HD1 LEU A   4      40.250 -17.130  -3.260  1.00  0.00            
ATOM     62 3HD1 LEU A   4      40.370 -18.440  -4.440  1.00  0.00            
ATOM     63  CD2 LEU A   4      37.770 -18.140  -3.700  1.00  0.00            
ATOM     64 1HD2 LEU A   4      37.790 -17.730  -2.700  1.00  0.00            
ATOM     65 2HD2 LEU A   4      36.740 -18.160  -4.060  1.00  0.00            
ATOM     66 3HD2 LEU A   4      38.170 -19.130  -3.700  1.00  0.00            
ATOM     67  C   LEU A   4      36.530 -14.040  -5.150  1.00  0.00            
ATOM     68  O   LEU A   4      37.400 -13.220  -5.420  1.00  0.00            
ATOM     69  N   LEU A   5      35.320 -13.660  -4.850  1.00  0.00            
ATOM     70  HN  LEU A   5      34.640 -14.330  -4.630  1.00  0.00            
ATOM     71  CA  LEU A   5      34.950 -12.210  -4.840  1.00  0.00            
ATOM     72  HA  LEU A   5      35.200 -11.780  -5.810  1.00  0.00            
ATOM     73  CB  LEU A   5      33.450 -12.060  -4.590  1.00  0.00            
ATOM     74  HB1 LEU A   5      33.160 -11.040  -4.790  1.00  0.00            
ATOM     75  HB2 LEU A   5      33.240 -12.300  -3.560  1.00  0.00            
ATOM     76  CG  LEU A   5      32.670 -13.000  -5.510  1.00  0.00            
ATOM     77  HG  LEU A   5      33.360 -13.540  -6.140  1.00  0.00            
ATOM     78  CD1 LEU A   5      31.860 -13.990  -4.660  1.00  0.00            
ATOM     79 1HD1 LEU A   5      31.520 -13.500  -3.770  1.00  0.00            
ATOM     80 2HD1 LEU A   5      31.020 -14.330  -5.240  1.00  0.00            
ATOM     81 3HD1 LEU A   5      32.490 -14.830  -4.400  1.00  0.00            
ATOM     82  CD2 LEU A   5      31.720 -12.180  -6.390  1.00  0.00            
ATOM     83 1HD2 LEU A   5      31.250 -11.410  -5.790  1.00  0.00            
ATOM     84 2HD2 LEU A   5      32.280 -11.730  -7.190  1.00  0.00            
ATOM     85 3HD2 LEU A   5      30.960 -12.830  -6.790  1.00  0.00            
ATOM     86  C   LEU A   5      35.730 -11.500  -3.740  1.00  0.00            
ATOM     87  O   LEU A   5      35.930 -12.030  -2.660  1.00  0.00            
ATOM     88  N   GLY A   6      36.180 -10.300  -3.990  1.00  0.00            
ATOM     89  HN  GLY A   6      36.020  -9.890  -4.860  1.00  0.00            
ATOM     90  CA  GLY A   6      36.950  -9.550  -2.950  1.00  0.00            
ATOM     91  HA1 GLY A   6      36.490  -9.710  -1.980  1.00  0.00            
ATOM     92  HA2 GLY A   6      36.940  -8.500  -3.180  1.00  0.00            
ATOM     93  C   GLY A   6      38.400 -10.060  -2.920  1.00  0.00            
ATOM     94  O   GLY A   6      38.640 -11.250  -2.970  1.00  0.00            
ATOM     95  N   GLY A   7      39.340  -9.170  -2.840  1.00  0.00            
ATOM     96  HN  GLY A   7      39.120  -8.210  -2.800  1.00  0.00            
ATOM     97  CA  GLY A   7      40.770  -9.600  -2.810  1.00  0.00            
ATOM     98  HA1 GLY A   7      41.410  -8.780  -3.100  1.00  0.00            
ATOM     99  HA2 GLY A   7      40.920 -10.420  -3.490  1.00  0.00            
ATOM    100  C   GLY A   7      41.140 -10.040  -1.390  1.00  0.00            
ATOM    101  O   GLY A   7      40.540 -10.950  -0.830  1.00  0.00            
ATOM    102  N   GLY A   8      42.130  -9.420  -0.790  1.00  0.00            
ATOM    103  HN  GLY A   8      42.590  -8.690  -1.250  1.00  0.00            
ATOM    104  CA  GLY A   8      42.530  -9.800   0.590  1.00  0.00            
ATOM    105  HA1 GLY A   8      43.530 -10.200   0.570  1.00  0.00            
ATOM    106  HA2 GLY A   8      41.850 -10.540   0.970  1.00  0.00            
ATOM    107  C   GLY A   8      42.490  -8.570   1.500  1.00  0.00            
ATOM    108  O   GLY A   8      42.880  -8.620   2.650  1.00  0.00            
ATOM    109  N   ASP A   9      42.040  -7.450   0.990  1.00  0.00            
ATOM    110  HN  ASP A   9      41.740  -7.420   0.050  1.00  0.00            
ATOM    111  CA  ASP A   9      41.990  -6.210   1.810  1.00  0.00            
ATOM    112  HA  ASP A   9      41.940  -6.480   2.860  1.00  0.00            
ATOM    113  CB  ASP A   9      43.250  -5.370   1.570  1.00  0.00            
ATOM    114  HB1 ASP A   9      44.070  -5.780   2.120  1.00  0.00            
ATOM    115  HB2 ASP A   9      43.070  -4.350   1.890  1.00  0.00            
ATOM    116  CG  ASP A   9      43.590  -5.370   0.080  1.00  0.00            
ATOM    117  OD1 ASP A   9      44.290  -6.270  -0.350  1.00  0.00            
ATOM    118  OD2 ASP A   9      43.140  -4.470  -0.610  1.00  0.00            
ATOM    119  C   ASP A   9      40.740  -5.400   1.440  1.00  0.00            
ATOM    120  O   ASP A   9      40.050  -4.880   2.310  1.00  0.00            
ATOM    121  N   GLY A  10      40.450  -5.280   0.180  1.00  0.00            
ATOM    122  HN  GLY A  10      41.020  -5.710  -0.500  1.00  0.00            
ATOM    123  CA  GLY A  10      39.250  -4.510  -0.240  1.00  0.00            
ATOM    124  HA1 GLY A  10      39.310  -3.510   0.170  1.00  0.00            
ATOM    125  HA2 GLY A  10      38.360  -4.990   0.110  1.00  0.00            
ATOM    126  C   GLY A  10      39.200  -4.420  -1.770  1.00  0.00            
ATOM    127  O   GLY A  10      38.910  -3.380  -2.330  1.00  0.00            
ATOM    128  N   SER A  11      39.490  -5.490  -2.450  1.00  0.00            
ATOM    129  HN  SER A  11      39.710  -6.320  -1.980  1.00  0.00            
ATOM    130  CA  SER A  11      39.450  -5.480  -3.940  1.00  0.00            
ATOM    131  HA  SER A  11      39.560  -4.470  -4.290  1.00  0.00            
ATOM    132  CB  SER A  11      40.590  -6.340  -4.490  1.00  0.00            
ATOM    133  HB1 SER A  11      40.270  -7.370  -4.550  1.00  0.00            
ATOM    134  HB2 SER A  11      41.440  -6.270  -3.830  1.00  0.00            
ATOM    135  OG  SER A  11      40.960  -5.870  -5.780  1.00  0.00            
ATOM    136  HG1 SER A  11      41.840  -6.200  -5.980  1.00  0.00            
ATOM    137  C   SER A  11      38.100  -6.040  -4.420  1.00  0.00            
ATOM    138  O   SER A  11      37.910  -7.230  -4.530  1.00  0.00            
ATOM    139  N   LEU A  12      37.170  -5.180  -4.720  1.00  0.00            
ATOM    140  HN  LEU A  12      37.340  -4.220  -4.630  1.00  0.00            
ATOM    141  CA  LEU A  12      35.830  -5.650  -5.190  1.00  0.00            
ATOM    142  HA  LEU A  12      35.540  -6.520  -4.630  1.00  0.00            
ATOM    143  CB  LEU A  12      34.800  -4.540  -4.990  1.00  0.00            
ATOM    144  HB1 LEU A  12      33.810  -4.950  -5.060  1.00  0.00            
ATOM    145  HB2 LEU A  12      34.930  -3.780  -5.750  1.00  0.00            
ATOM    146  CG  LEU A  12      34.990  -3.900  -3.610  1.00  0.00            
ATOM    147  HG  LEU A  12      36.050  -3.840  -3.380  1.00  0.00            
ATOM    148  CD1 LEU A  12      34.400  -2.490  -3.610  1.00  0.00            
ATOM    149 1HD1 LEU A  12      33.560  -2.440  -4.300  1.00  0.00            
ATOM    150 2HD1 LEU A  12      34.050  -2.240  -2.610  1.00  0.00            
ATOM    151 3HD1 LEU A  12      35.160  -1.780  -3.910  1.00  0.00            
ATOM    152  CD2 LEU A  12      34.280  -4.750  -2.560  1.00  0.00            
ATOM    153 1HD2 LEU A  12      33.340  -5.100  -2.940  1.00  0.00            
ATOM    154 2HD2 LEU A  12      34.900  -5.600  -2.300  1.00  0.00            
ATOM    155 3HD2 LEU A  12      34.110  -4.160  -1.670  1.00  0.00            
ATOM    156  C   LEU A  12      35.920  -6.010  -6.680  1.00  0.00            
ATOM    157  O   LEU A  12      35.720  -5.180  -7.540  1.00  0.00            
ATOM    158  N   ALA A  13      36.220  -7.250  -6.980  1.00  0.00            
ATOM    159  HN  ALA A  13      36.380  -7.900  -6.270  1.00  0.00            
ATOM    160  CA  ALA A  13      36.320  -7.660  -8.410  1.00  0.00            
ATOM    161  HA  ALA A  13      35.480  -7.260  -8.970  1.00  0.00            
ATOM    162  CB  ALA A  13      37.630  -7.140  -9.010  1.00  0.00            
ATOM    163  HB1 ALA A  13      38.350  -6.990  -8.230  1.00  0.00            
ATOM    164  HB2 ALA A  13      38.010  -7.850  -9.730  1.00  0.00            
ATOM    165  HB3 ALA A  13      38.400  -7.510  -8.500  1.00  0.00            
ATOM    166  C   ALA A  13      36.290  -9.190  -8.510  1.00  0.00            
ATOM    167  O   ALA A  13      36.860  -9.890  -7.680  1.00  0.00            
ATOM    168  N   PHE A  14      35.660  -9.720  -9.520  1.00  0.00            
ATOM    169  HN  PHE A  14      35.220  -9.150 -10.170  1.00  0.00            
ATOM    170  CA  PHE A  14      35.600 -11.210  -9.680  1.00  0.00            
ATOM    171  HA  PHE A  14      35.250 -11.660  -8.760  1.00  0.00            
ATOM    172  CB  PHE A  14      34.640 -11.570 -10.820  1.00  0.00            
ATOM    173  HB1 PHE A  14      34.890 -12.550 -11.190  1.00  0.00            
ATOM    174  HB2 PHE A  14      34.750 -10.850 -11.610  1.00  0.00            
ATOM    175  CG  PHE A  14      33.220 -11.560 -10.320  1.00  0.00            
ATOM    176  CD1 PHE A  14      32.520 -10.350 -10.210  1.00  0.00            
ATOM    177  HD1 PHE A  14      33.000  -9.420 -10.490  1.00  0.00            
ATOM    178  CE1 PHE A  14      31.190 -10.340  -9.750  1.00  0.00            
ATOM    179  HE1 PHE A  14      30.660  -9.410  -9.670  1.00  0.00            
ATOM    180  CZ  PHE A  14      30.570 -11.540  -9.400  1.00  0.00            
ATOM    181  HZ  PHE A  14      29.550 -11.540  -9.050  1.00  0.00            
ATOM    182  CD2 PHE A  14      32.590 -12.760  -9.960  1.00  0.00            
ATOM    183  HD2 PHE A  14      33.130 -13.700 -10.040  1.00  0.00            
ATOM    184  CE2 PHE A  14      31.270 -12.750  -9.490  1.00  0.00            
ATOM    185  HE2 PHE A  14      30.790 -13.680  -9.220  1.00  0.00            
ATOM    186  C   PHE A  14      37.010 -11.730 -10.010  1.00  0.00            
ATOM    187  O   PHE A  14      37.650 -11.250 -10.910  1.00  0.00            
ATOM    188  N   LEU A  15      37.480 -12.700  -9.270  1.00  0.00            
ATOM    189  HN  LEU A  15      36.940 -13.070  -8.540  1.00  0.00            
ATOM    190  CA  LEU A  15      38.840 -13.250  -9.540  1.00  0.00            
ATOM    191  HA  LEU A  15      39.210 -12.830 -10.460  1.00  0.00            
ATOM    192  CB  LEU A  15      39.770 -12.870  -8.390  1.00  0.00            
ATOM    193  HB1 LEU A  15      40.390 -13.710  -8.130  1.00  0.00            
ATOM    194  HB2 LEU A  15      39.180 -12.580  -7.520  1.00  0.00            
ATOM    195  CG  LEU A  15      40.660 -11.690  -8.800  1.00  0.00            
ATOM    196  HG  LEU A  15      40.940 -11.800  -9.840  1.00  0.00            
ATOM    197  CD1 LEU A  15      39.890 -10.370  -8.630  1.00  0.00            
ATOM    198 1HD1 LEU A  15      39.390 -10.370  -7.670  1.00  0.00            
ATOM    199 2HD1 LEU A  15      40.580  -9.540  -8.680  1.00  0.00            
ATOM    200 3HD1 LEU A  15      39.160 -10.290  -9.410  1.00  0.00            
ATOM    201  CD2 LEU A  15      41.920 -11.660  -7.930  1.00  0.00            
ATOM    202 1HD2 LEU A  15      42.340 -12.650  -7.880  1.00  0.00            
ATOM    203 2HD2 LEU A  15      42.630 -10.970  -8.350  1.00  0.00            
ATOM    204 3HD2 LEU A  15      41.650 -11.330  -6.930  1.00  0.00            
ATOM    205  C   LEU A  15      38.770 -14.770  -9.660  1.00  0.00            
ATOM    206  O   LEU A  15      38.680 -15.470  -8.660  1.00  0.00            
ATOM    207  N   PRO A  16      38.820 -15.260 -10.880  1.00  0.00            
ATOM    208  CD  PRO A  16      38.770 -16.700 -11.170  1.00  0.00            
ATOM    209  HD1 PRO A  16      39.560 -17.220 -10.630  1.00  0.00            
ATOM    210  HD2 PRO A  16      37.810 -17.110 -10.900  1.00  0.00            
ATOM    211  CA  PRO A  16      38.920 -14.400 -12.090  1.00  0.00            
ATOM    212  HA  PRO A  16      39.650 -13.630 -11.940  1.00  0.00            
ATOM    213  CB  PRO A  16      39.410 -15.380 -13.160  1.00  0.00            
ATOM    214  HB1 PRO A  16      40.480 -15.320 -13.260  1.00  0.00            
ATOM    215  HB2 PRO A  16      38.930 -15.150 -14.110  1.00  0.00            
ATOM    216  CG  PRO A  16      39.010 -16.800 -12.690  1.00  0.00            
ATOM    217  HG1 PRO A  16      39.800 -17.500 -12.890  1.00  0.00            
ATOM    218  HG2 PRO A  16      38.100 -17.110 -13.190  1.00  0.00            
ATOM    219  C   PRO A  16      37.560 -13.820 -12.460  1.00  0.00            
ATOM    220  O   PRO A  16      36.540 -14.190 -11.900  1.00  0.00            
ATOM    221  N   GLY A  17      37.530 -12.910 -13.400  1.00  0.00            
ATOM    222  HN  GLY A  17      38.350 -12.630 -13.830  1.00  0.00            
ATOM    223  CA  GLY A  17      36.230 -12.300 -13.820  1.00  0.00            
ATOM    224  HA1 GLY A  17      36.340 -11.230 -13.880  1.00  0.00            
ATOM    225  HA2 GLY A  17      35.460 -12.540 -13.080  1.00  0.00            
ATOM    226  C   GLY A  17      35.810 -12.860 -15.180  1.00  0.00            
ATOM    227  O   GLY A  17      34.940 -12.320 -15.830  1.00  0.00            
ATOM    228  N   ASP A  18      36.430 -13.920 -15.610  1.00  0.00            
ATOM    229  HN  ASP A  18      37.130 -14.330 -15.060  1.00  0.00            
ATOM    230  CA  ASP A  18      36.080 -14.520 -16.940  1.00  0.00            
ATOM    231  HA  ASP A  18      35.000 -14.640 -17.000  1.00  0.00            
ATOM    232  CB  ASP A  18      36.560 -13.600 -18.060  1.00  0.00            
ATOM    233  HB1 ASP A  18      37.650 -13.620 -18.090  1.00  0.00            
ATOM    234  HB2 ASP A  18      36.230 -12.590 -17.870  1.00  0.00            
ATOM    235  CG  ASP A  18      36.000 -14.080 -19.400  1.00  0.00            
ATOM    236  OD1 ASP A  18      35.190 -14.980 -19.410  1.00  0.00            
ATOM    237  OD2 ASP A  18      36.410 -13.520 -20.420  1.00  0.00            
ATOM    238  C   ASP A  18      36.750 -15.890 -17.060  1.00  0.00            
ATOM    239  O   ASP A  18      37.960 -15.990 -17.180  1.00  0.00            
ATOM    240  N   PHE A  19      35.990 -16.950 -17.040  1.00  0.00            
ATOM    241  HN  PHE A  19      35.020 -16.840 -16.940  1.00  0.00            
ATOM    242  CA  PHE A  19      36.580 -18.310 -17.150  1.00  0.00            
ATOM    243  HA  PHE A  19      37.610 -18.230 -17.470  1.00  0.00            
ATOM    244  CB  PHE A  19      36.520 -19.010 -15.800  1.00  0.00            
ATOM    245  HB1 PHE A  19      37.240 -18.560 -15.120  1.00  0.00            
ATOM    246  HB2 PHE A  19      36.760 -20.060 -15.920  1.00  0.00            
ATOM    247  CG  PHE A  19      35.130 -18.880 -15.210  1.00  0.00            
ATOM    248  CD1 PHE A  19      34.150 -19.830 -15.510  1.00  0.00            
ATOM    249  HD1 PHE A  19      34.380 -20.660 -16.160  1.00  0.00            
ATOM    250  CE1 PHE A  19      32.860 -19.710 -14.960  1.00  0.00            
ATOM    251  HE1 PHE A  19      32.110 -20.450 -15.200  1.00  0.00            
ATOM    252  CZ  PHE A  19      32.570 -18.640 -14.120  1.00  0.00            
ATOM    253  HZ  PHE A  19      31.570 -18.560 -13.690  1.00  0.00            
ATOM    254  CD2 PHE A  19      34.820 -17.810 -14.360  1.00  0.00            
ATOM    255  HD2 PHE A  19      35.580 -17.080 -14.120  1.00  0.00            
ATOM    256  CE2 PHE A  19      33.540 -17.690 -13.810  1.00  0.00            
ATOM    257  HE2 PHE A  19      33.320 -16.870 -13.150  1.00  0.00            
ATOM    258  C   PHE A  19      35.800 -19.120 -18.200  1.00  0.00            
ATOM    259  O   PHE A  19      34.760 -18.720 -18.660  1.00  0.00            
ATOM    260  N   SER A  20      36.320 -20.280 -18.560  1.00  0.00            
ATOM    261  HN  SER A  20      37.160 -20.580 -18.170  1.00  0.00            
ATOM    262  CA  SER A  20      35.610 -21.120 -19.570  1.00  0.00            
ATOM    263  HA  SER A  20      34.670 -20.650 -19.840  1.00  0.00            
ATOM    264  CB  SER A  20      36.490 -21.280 -20.810  1.00  0.00            
ATOM    265  HB1 SER A  20      36.040 -22.010 -21.470  1.00  0.00            
ATOM    266  HB2 SER A  20      37.470 -21.600 -20.520  1.00  0.00            
ATOM    267  OG  SER A  20      36.590 -20.030 -21.470  1.00  0.00            
ATOM    268  HG1 SER A  20      37.000 -20.170 -22.330  1.00  0.00            
ATOM    269  C   SER A  20      35.320 -22.500 -18.960  1.00  0.00            
ATOM    270  O   SER A  20      36.200 -23.130 -18.400  1.00  0.00            
ATOM    271  N   VAL A  21      34.110 -22.970 -19.090  1.00  0.00            
ATOM    272  HN  VAL A  21      33.420 -22.440 -19.540  1.00  0.00            
ATOM    273  CA  VAL A  21      33.760 -24.310 -18.510  1.00  0.00            
ATOM    274  HA  VAL A  21      34.670 -24.840 -18.270  1.00  0.00            
ATOM    275  CB  VAL A  21      32.900 -24.130 -17.250  1.00  0.00            
ATOM    276  HB  VAL A  21      32.400 -25.050 -17.030  1.00  0.00            
ATOM    277  CG1 VAL A  21      33.800 -23.750 -16.070  1.00  0.00            
ATOM    278 1HG1 VAL A  21      34.550 -24.520 -15.930  1.00  0.00            
ATOM    279 2HG1 VAL A  21      34.280 -22.810 -16.270  1.00  0.00            
ATOM    280 3HG1 VAL A  21      33.210 -23.670 -15.170  1.00  0.00            
ATOM    281  CG2 VAL A  21      31.880 -23.020 -17.470  1.00  0.00            
ATOM    282 1HG2 VAL A  21      31.360 -23.190 -18.410  1.00  0.00            
ATOM    283 2HG2 VAL A  21      31.160 -23.020 -16.670  1.00  0.00            
ATOM    284 3HG2 VAL A  21      32.370 -22.060 -17.510  1.00  0.00            
ATOM    285  C   VAL A  21      32.980 -25.120 -19.570  1.00  0.00            
ATOM    286  O   VAL A  21      32.890 -24.740 -20.710  1.00  0.00            
ATOM    287  N   ALA A  22      32.420 -26.230 -19.170  1.00  0.00            
ATOM    288  HN  ALA A  22      32.510 -26.520 -18.230  1.00  0.00            
ATOM    289  CA  ALA A  22      31.640 -27.060 -20.130  1.00  0.00            
ATOM    290  HA  ALA A  22      31.360 -26.460 -20.980  1.00  0.00            
ATOM    291  CB  ALA A  22      32.510 -28.240 -20.610  1.00  0.00            
ATOM    292  HB1 ALA A  22      33.430 -27.860 -21.040  1.00  0.00            
ATOM    293  HB2 ALA A  22      32.750 -28.860 -19.760  1.00  0.00            
ATOM    294  HB3 ALA A  22      32.780 -28.790 -19.810  1.00  0.00            
ATOM    295  C   ALA A  22      30.390 -27.600 -19.450  1.00  0.00            
ATOM    296  O   ALA A  22      30.160 -27.350 -18.280  1.00  0.00            
ATOM    297  N   SER A  23      29.570 -28.340 -20.160  1.00  0.00            
ATOM    298  HN  SER A  23      29.780 -28.530 -21.100  1.00  0.00            
ATOM    299  CA  SER A  23      28.330 -28.900 -19.560  1.00  0.00            
ATOM    300  HA  SER A  23      27.810 -28.110 -19.010  1.00  0.00            
ATOM    301  CB  SER A  23      27.430 -29.460 -20.650  1.00  0.00            
ATOM    302  HB1 SER A  23      27.850 -30.380 -21.040  1.00  0.00            
ATOM    303  HB2 SER A  23      27.350 -28.740 -21.450  1.00  0.00            
ATOM    304  OG  SER A  23      26.130 -29.700 -20.120  1.00  0.00            
ATOM    305  HG1 SER A  23      25.580 -30.060 -20.820  1.00  0.00            
ATOM    306  C   SER A  23      28.710 -30.020 -18.570  1.00  0.00            
ATOM    307  O   SER A  23      29.130 -31.080 -18.970  1.00  0.00            
ATOM    308  N   GLY A  24      28.550 -29.780 -17.300  1.00  0.00            
ATOM    309  HN  GLY A  24      28.210 -28.910 -17.000  1.00  0.00            
ATOM    310  CA  GLY A  24      28.890 -30.830 -16.290  1.00  0.00            
ATOM    311  HA1 GLY A  24      29.400 -31.650 -16.780  1.00  0.00            
ATOM    312  HA2 GLY A  24      27.980 -31.180 -15.820  1.00  0.00            
ATOM    313  C   GLY A  24      29.820 -30.230 -15.230  1.00  0.00            
ATOM    314  O   GLY A  24      29.990 -30.770 -14.160  1.00  0.00            
ATOM    315  N   GLU A  25      30.420 -29.110 -15.520  1.00  0.00            
ATOM    316  HN  GLU A  25      30.270 -28.670 -16.390  1.00  0.00            
ATOM    317  CA  GLU A  25      31.340 -28.470 -14.530  1.00  0.00            
ATOM    318  HA  GLU A  25      31.900 -29.230 -14.020  1.00  0.00            
ATOM    319  CB  GLU A  25      32.310 -27.520 -15.250  1.00  0.00            
ATOM    320  HB1 GLU A  25      32.880 -26.970 -14.530  1.00  0.00            
ATOM    321  HB2 GLU A  25      31.740 -26.840 -15.870  1.00  0.00            
ATOM    322  CG  GLU A  25      33.250 -28.330 -16.140  1.00  0.00            
ATOM    323  HG1 GLU A  25      33.570 -27.730 -16.970  1.00  0.00            
ATOM    324  HG2 GLU A  25      32.730 -29.210 -16.520  1.00  0.00            
ATOM    325  CD  GLU A  25      34.470 -28.770 -15.320  1.00  0.00            
ATOM    326  OE1 GLU A  25      35.420 -28.010 -15.280  1.00  0.00            
ATOM    327  OE2 GLU A  25      34.430 -29.860 -14.770  1.00  0.00            
ATOM    328  C   GLU A  25      30.510 -27.670 -13.510  1.00  0.00            
ATOM    329  O   GLU A  25      29.330 -27.490 -13.670  1.00  0.00            
ATOM    330  N   GLU A  26      31.150 -27.180 -12.460  1.00  0.00            
ATOM    331  HN  GLU A  26      32.110 -27.340 -12.360  1.00  0.00            
ATOM    332  CA  GLU A  26      30.400 -26.400 -11.450  1.00  0.00            
ATOM    333  HA  GLU A  26      29.390 -26.220 -11.790  1.00  0.00            
ATOM    334  CB  GLU A  26      30.350 -27.190 -10.140  1.00  0.00            
ATOM    335  HB1 GLU A  26      30.510 -26.520  -9.300  1.00  0.00            
ATOM    336  HB2 GLU A  26      31.120 -27.950 -10.140  1.00  0.00            
ATOM    337  CG  GLU A  26      28.990 -27.860  -9.980  1.00  0.00            
ATOM    338  HG1 GLU A  26      28.880 -28.620 -10.740  1.00  0.00            
ATOM    339  HG2 GLU A  26      28.210 -27.120 -10.110  1.00  0.00            
ATOM    340  CD  GLU A  26      28.870 -28.510  -8.600  1.00  0.00            
ATOM    341  OE1 GLU A  26      28.430 -27.820  -7.690  1.00  0.00            
ATOM    342  OE2 GLU A  26      29.220 -29.660  -8.480  1.00  0.00            
ATOM    343  C   GLU A  26      31.100 -25.060 -11.210  1.00  0.00            
ATOM    344  O   GLU A  26      32.310 -25.000 -11.040  1.00  0.00            
ATOM    345  N   ILE A  27      30.360 -23.990 -11.170  1.00  0.00            
ATOM    346  HN  ILE A  27      29.390 -24.060 -11.300  1.00  0.00            
ATOM    347  CA  ILE A  27      30.980 -22.650 -10.930  1.00  0.00            
ATOM    348  HA  ILE A  27      32.020 -22.680 -11.220  1.00  0.00            
ATOM    349  CB  ILE A  27      30.240 -21.590 -11.770  1.00  0.00            
ATOM    350  HB  ILE A  27      29.180 -21.660 -11.570  1.00  0.00            
ATOM    351  CG2 ILE A  27      30.740 -20.190 -11.390  1.00  0.00            
ATOM    352 1HG2 ILE A  27      31.820 -20.180 -11.370  1.00  0.00            
ATOM    353 2HG2 ILE A  27      30.390 -19.480 -12.120  1.00  0.00            
ATOM    354 3HG2 ILE A  27      30.370 -19.930 -10.410  1.00  0.00            
ATOM    355  CG1 ILE A  27      30.510 -21.840 -13.260  1.00  0.00            
ATOM    356 1HG1 ILE A  27      31.460 -22.340 -13.370  1.00  0.00            
ATOM    357 2HG1 ILE A  27      30.520 -20.900 -13.780  1.00  0.00            
ATOM    358  CD  ILE A  27      29.400 -22.730 -13.840  1.00  0.00            
ATOM    359  HD1 ILE A  27      28.800 -23.120 -13.030  1.00  0.00            
ATOM    360  HD2 ILE A  27      28.780 -22.130 -14.490  1.00  0.00            
ATOM    361  HD3 ILE A  27      29.840 -23.530 -14.400  1.00  0.00            
ATOM    362  C   ILE A  27      30.880 -22.310  -9.440  1.00  0.00            
ATOM    363  O   ILE A  27      29.970 -22.740  -8.760  1.00  0.00            
ATOM    364  N   VAL A  28      31.800 -21.550  -8.930  1.00  0.00            
ATOM    365  HN  VAL A  28      32.540 -21.200  -9.490  1.00  0.00            
ATOM    366  CA  VAL A  28      31.760 -21.180  -7.480  1.00  0.00            
ATOM    367  HA  VAL A  28      30.790 -21.420  -7.070  1.00  0.00            
ATOM    368  CB  VAL A  28      32.830 -21.980  -6.720  1.00  0.00            
ATOM    369  HB  VAL A  28      33.810 -21.580  -6.970  1.00  0.00            
ATOM    370  CG1 VAL A  28      32.590 -21.850  -5.210  1.00  0.00            
ATOM    371 1HG1 VAL A  28      31.560 -22.080  -4.990  1.00  0.00            
ATOM    372 2HG1 VAL A  28      33.250 -22.540  -4.680  1.00  0.00            
ATOM    373 3HG1 VAL A  28      32.820 -20.850  -4.890  1.00  0.00            
ATOM    374  CG2 VAL A  28      32.750 -23.450  -7.120  1.00  0.00            
ATOM    375 1HG2 VAL A  28      31.730 -23.800  -7.020  1.00  0.00            
ATOM    376 2HG2 VAL A  28      33.080 -23.560  -8.150  1.00  0.00            
ATOM    377 3HG2 VAL A  28      33.400 -24.040  -6.480  1.00  0.00            
ATOM    378  C   VAL A  28      32.020 -19.680  -7.300  1.00  0.00            
ATOM    379  O   VAL A  28      32.780 -19.080  -8.030  1.00  0.00            
ATOM    380  N   PHE A  29      31.390 -19.070  -6.320  1.00  0.00            
ATOM    381  HN  PHE A  29      30.790 -19.580  -5.740  1.00  0.00            
ATOM    382  CA  PHE A  29      31.600 -17.620  -6.070  1.00  0.00            
ATOM    383  HA  PHE A  29      32.460 -17.280  -6.620  1.00  0.00            
ATOM    384  CB  PHE A  29      30.360 -16.840  -6.520  1.00  0.00            
ATOM    385  HB1 PHE A  29      30.460 -15.810  -6.210  1.00  0.00            
ATOM    386  HB2 PHE A  29      29.480 -17.270  -6.050  1.00  0.00            
ATOM    387  CG  PHE A  29      30.220 -16.910  -8.020  1.00  0.00            
ATOM    388  CD1 PHE A  29      31.210 -16.360  -8.850  1.00  0.00            
ATOM    389  HD1 PHE A  29      32.090 -15.880  -8.410  1.00  0.00            
ATOM    390  CE1 PHE A  29      31.090 -16.420 -10.240  1.00  0.00            
ATOM    391  HE1 PHE A  29      31.850 -16.000 -10.870  1.00  0.00            
ATOM    392  CZ  PHE A  29      29.970 -17.030 -10.810  1.00  0.00            
ATOM    393  HZ  PHE A  29      29.860 -17.080 -11.890  1.00  0.00            
ATOM    394  CD2 PHE A  29      29.100 -17.520  -8.600  1.00  0.00            
ATOM    395  HD2 PHE A  29      28.340 -17.940  -7.960  1.00  0.00            
ATOM    396  CE2 PHE A  29      28.970 -17.580  -9.990  1.00  0.00            
ATOM    397  HE2 PHE A  29      28.100 -18.050 -10.430  1.00  0.00            
ATOM    398  C   PHE A  29      31.830 -17.400  -4.570  1.00  0.00            
ATOM    399  O   PHE A  29      30.930 -17.020  -3.850  1.00  0.00            
ATOM    400  N   LYS A  30      33.030 -17.640  -4.100  1.00  0.00            
ATOM    401  HN  LYS A  30      33.730 -17.940  -4.700  1.00  0.00            
ATOM    402  CA  LYS A  30      33.310 -17.450  -2.640  1.00  0.00            
ATOM    403  HA  LYS A  30      32.460 -17.790  -2.070  1.00  0.00            
ATOM    404  CB  LYS A  30      34.550 -18.270  -2.250  1.00  0.00            
ATOM    405  HB1 LYS A  30      34.570 -18.370  -1.180  1.00  0.00            
ATOM    406  HB2 LYS A  30      35.430 -17.740  -2.580  1.00  0.00            
ATOM    407  CG  LYS A  30      34.490 -19.640  -2.910  1.00  0.00            
ATOM    408  HG1 LYS A  30      34.890 -19.580  -3.910  1.00  0.00            
ATOM    409  HG2 LYS A  30      33.470 -19.990  -2.950  1.00  0.00            
ATOM    410  CD  LYS A  30      35.330 -20.630  -2.090  1.00  0.00            
ATOM    411  HD1 LYS A  30      35.050 -20.580  -1.050  1.00  0.00            
ATOM    412  HD2 LYS A  30      36.380 -20.380  -2.190  1.00  0.00            
ATOM    413  CE  LYS A  30      35.110 -22.050  -2.620  1.00  0.00            
ATOM    414  HE1 LYS A  30      35.070 -22.030  -3.690  1.00  0.00            
ATOM    415  HE2 LYS A  30      34.170 -22.430  -2.220  1.00  0.00            
ATOM    416  NZ  LYS A  30      36.210 -22.930  -2.160  1.00  0.00            
ATOM    417  HZ1 LYS A  30      37.130 -22.540  -2.500  1.00  0.00            
ATOM    418  HZ2 LYS A  30      36.230 -22.980  -1.120  1.00  0.00            
ATOM    419  HZ3 LYS A  30      36.090 -23.890  -2.550  1.00  0.00            
ATOM    420  C   LYS A  30      33.570 -15.960  -2.350  1.00  0.00            
ATOM    421  O   LYS A  30      34.440 -15.360  -2.930  1.00  0.00            
ATOM    422  N   ASN A  31      32.810 -15.390  -1.440  1.00  0.00            
ATOM    423  HN  ASN A  31      32.130 -15.910  -0.990  1.00  0.00            
ATOM    424  CA  ASN A  31      33.030 -13.950  -1.100  1.00  0.00            
ATOM    425  HA  ASN A  31      33.470 -13.450  -1.950  1.00  0.00            
ATOM    426  CB  ASN A  31      31.680 -13.300  -0.780  1.00  0.00            
ATOM    427  HB1 ASN A  31      31.040 -13.350  -1.650  1.00  0.00            
ATOM    428  HB2 ASN A  31      31.840 -12.270  -0.520  1.00  0.00            
ATOM    429  CG  ASN A  31      30.990 -14.030   0.380  1.00  0.00            
ATOM    430  OD1 ASN A  31      31.230 -15.200   0.600  1.00  0.00            
ATOM    431  ND2 ASN A  31      30.150 -13.370   1.130  1.00  0.00            
ATOM    432 1HD2 ASN A  31      29.950 -12.430   0.950  1.00  0.00            
ATOM    433 2HD2 ASN A  31      29.700 -13.830   1.870  1.00  0.00            
ATOM    434  C   ASN A  31      33.960 -13.840   0.110  1.00  0.00            
ATOM    435  O   ASN A  31      33.730 -14.450   1.140  1.00  0.00            
ATOM    436  N   ASN A  32      35.010 -13.090  -0.020  1.00  0.00            
ATOM    437  HN  ASN A  32      35.180 -12.600  -0.860  1.00  0.00            
ATOM    438  CA  ASN A  32      35.970 -12.930   1.110  1.00  0.00            
ATOM    439  HA  ASN A  32      35.820 -13.730   1.820  1.00  0.00            
ATOM    440  CB  ASN A  32      37.410 -13.000   0.580  1.00  0.00            
ATOM    441  HB1 ASN A  32      37.630 -12.090   0.030  1.00  0.00            
ATOM    442  HB2 ASN A  32      37.510 -13.850  -0.080  1.00  0.00            
ATOM    443  CG  ASN A  32      38.390 -13.140   1.750  1.00  0.00            
ATOM    444  OD1 ASN A  32      38.650 -14.230   2.200  1.00  0.00            
ATOM    445  ND2 ASN A  32      38.940 -12.070   2.250  1.00  0.00            
ATOM    446 1HD2 ASN A  32      38.730 -11.190   1.880  1.00  0.00            
ATOM    447 2HD2 ASN A  32      39.570 -12.150   3.000  1.00  0.00            
ATOM    448  C   ASN A  32      35.740 -11.580   1.810  1.00  0.00            
ATOM    449  O   ASN A  32      35.370 -11.530   2.960  1.00  0.00            
ATOM    450  N   ALA A  33      35.960 -10.500   1.110  1.00  0.00            
ATOM    451  HN  ALA A  33      36.260 -10.570   0.180  1.00  0.00            
ATOM    452  CA  ALA A  33      35.760  -9.160   1.730  1.00  0.00            
ATOM    453  HA  ALA A  33      35.200  -9.270   2.650  1.00  0.00            
ATOM    454  CB  ALA A  33      37.120  -8.530   2.030  1.00  0.00            
ATOM    455  HB1 ALA A  33      37.700  -9.200   2.640  1.00  0.00            
ATOM    456  HB2 ALA A  33      37.640  -8.340   1.110  1.00  0.00            
ATOM    457  HB3 ALA A  33      37.640  -8.430   1.180  1.00  0.00            
ATOM    458  C   ALA A  33      34.980  -8.260   0.770  1.00  0.00            
ATOM    459  O   ALA A  33      35.110  -8.370  -0.440  1.00  0.00            
ATOM    460  N   GLY A  34      34.180  -7.360   1.290  1.00  0.00            
ATOM    461  HN  GLY A  34      34.090  -7.290   2.260  1.00  0.00            
ATOM    462  CA  GLY A  34      33.390  -6.460   0.400  1.00  0.00            
ATOM    463  HA1 GLY A  34      33.890  -6.360  -0.550  1.00  0.00            
ATOM    464  HA2 GLY A  34      33.320  -5.480   0.860  1.00  0.00            
ATOM    465  C   GLY A  34      32.000  -7.030   0.190  1.00  0.00            
ATOM    466  O   GLY A  34      31.270  -6.610  -0.700  1.00  0.00            
ATOM    467  N   PHE A  35      31.610  -7.990   1.000  1.00  0.00            
ATOM    468  HN  PHE A  35      32.210  -8.300   1.700  1.00  0.00            
ATOM    469  CA  PHE A  35      30.250  -8.590   0.840  1.00  0.00            
ATOM    470  HA  PHE A  35      30.140  -8.990  -0.150  1.00  0.00            
ATOM    471  CB  PHE A  35      30.080  -9.740   1.860  1.00  0.00            
ATOM    472  HB1 PHE A  35      30.310 -10.680   1.370  1.00  0.00            
ATOM    473  HB2 PHE A  35      29.060  -9.750   2.210  1.00  0.00            
ATOM    474  CG  PHE A  35      31.010  -9.540   3.030  1.00  0.00            
ATOM    475  CD1 PHE A  35      30.830  -8.470   3.910  1.00  0.00            
ATOM    476  HD1 PHE A  35      30.000  -7.780   3.750  1.00  0.00            
ATOM    477  CE1 PHE A  35      31.690  -8.290   4.990  1.00  0.00            
ATOM    478  HE1 PHE A  35      31.540  -7.460   5.670  1.00  0.00            
ATOM    479  CZ  PHE A  35      32.750  -9.180   5.200  1.00  0.00            
ATOM    480  HZ  PHE A  35      33.430  -9.030   6.030  1.00  0.00            
ATOM    481  CD2 PHE A  35      32.080 -10.430   3.230  1.00  0.00            
ATOM    482  HD2 PHE A  35      32.230 -11.250   2.560  1.00  0.00            
ATOM    483  CE2 PHE A  35      32.950 -10.240   4.320  1.00  0.00            
ATOM    484  HE2 PHE A  35      33.760 -10.940   4.470  1.00  0.00            
ATOM    485  C   PHE A  35      29.170  -7.530   1.090  1.00  0.00            
ATOM    486  O   PHE A  35      29.470  -6.470   1.590  1.00  0.00            
ATOM    487  N   PRO A  36      27.960  -7.840   0.720  1.00  0.00            
ATOM    488  CD  PRO A  36      26.810  -6.930   0.880  1.00  0.00            
ATOM    489  HD1 PRO A  36      26.710  -6.640   1.920  1.00  0.00            
ATOM    490  HD2 PRO A  36      26.930  -6.050   0.250  1.00  0.00            
ATOM    491  CA  PRO A  36      27.600  -9.150   0.110  1.00  0.00            
ATOM    492  HA  PRO A  36      28.060  -9.960   0.650  1.00  0.00            
ATOM    493  CB  PRO A  36      26.090  -9.210   0.260  1.00  0.00            
ATOM    494  HB1 PRO A  36      25.820  -9.770   1.140  1.00  0.00            
ATOM    495  HB2 PRO A  36      25.640  -9.650  -0.620  1.00  0.00            
ATOM    496  CG  PRO A  36      25.590  -7.750   0.430  1.00  0.00            
ATOM    497  HG1 PRO A  36      24.820  -7.700   1.160  1.00  0.00            
ATOM    498  HG2 PRO A  36      25.220  -7.380  -0.520  1.00  0.00            
ATOM    499  C   PRO A  36      28.000  -9.160  -1.370  1.00  0.00            
ATOM    500  O   PRO A  36      27.940  -8.170  -2.060  1.00  0.00            
ATOM    501  N   HIS A  37      28.410 -10.310  -1.860  1.00  0.00            
ATOM    502  HN  HIS A  37      28.460 -11.100  -1.280  1.00  0.00            
ATOM    503  CA  HIS A  37      28.820 -10.410  -3.290  1.00  0.00            
ATOM    504  HA  HIS A  37      28.780  -9.440  -3.740  1.00  0.00            
ATOM    505  CB  HIS A  37      30.250 -10.960  -3.380  1.00  0.00            
ATOM    506  HB1 HIS A  37      30.400 -11.410  -4.350  1.00  0.00            
ATOM    507  HB2 HIS A  37      30.390 -11.710  -2.620  1.00  0.00            
ATOM    508  ND1 HIS A  37      31.250  -8.710  -3.980  1.00  0.00            
ATOM    509  CG  HIS A  37      31.240  -9.850  -3.180  1.00  0.00            
ATOM    510  CE1 HIS A  37      32.260  -7.920  -3.550  1.00  0.00            
ATOM    511  HE1 HIS A  37      32.510  -6.970  -3.990  1.00  0.00            
ATOM    512  NE2 HIS A  37      32.910  -8.470  -2.540  1.00  0.00            
ATOM    513  HE2 HIS A  37      33.200  -7.940  -1.810  1.00  0.00            
ATOM    514  CD2 HIS A  37      32.280  -9.680  -2.300  1.00  0.00            
ATOM    515  HD2 HIS A  37      32.550 -10.390  -1.520  1.00  0.00            
ATOM    516  C   HIS A  37      27.860 -11.350  -4.020  1.00  0.00            
ATOM    517  O   HIS A  37      28.250 -12.050  -4.940  1.00  0.00            
ATOM    518  N   ASN A  38      26.620 -11.380  -3.620  1.00  0.00            
ATOM    519  HN  ASN A  38      26.330 -10.820  -2.880  1.00  0.00            
ATOM    520  CA  ASN A  38      25.630 -12.290  -4.300  1.00  0.00            
ATOM    521  HA  ASN A  38      25.950 -13.310  -4.180  1.00  0.00            
ATOM    522  CB  ASN A  38      24.240 -12.110  -3.650  1.00  0.00            
ATOM    523  HB1 ASN A  38      24.300 -12.350  -2.600  1.00  0.00            
ATOM    524  HB2 ASN A  38      23.540 -12.770  -4.140  1.00  0.00            
ATOM    525  CG  ASN A  38      23.770 -10.660  -3.810  1.00  0.00            
ATOM    526  OD1 ASN A  38      24.380  -9.750  -3.270  1.00  0.00            
ATOM    527  ND2 ASN A  38      22.710 -10.410  -4.510  1.00  0.00            
ATOM    528 1HD2 ASN A  38      22.220 -11.130  -4.940  1.00  0.00            
ATOM    529 2HD2 ASN A  38      22.400  -9.480  -4.620  1.00  0.00            
ATOM    530  C   ASN A  38      25.570 -11.940  -5.790  1.00  0.00            
ATOM    531  O   ASN A  38      25.240 -10.830  -6.160  1.00  0.00            
ATOM    532  N   VAL A  39      25.890 -12.890  -6.630  1.00  0.00            
ATOM    533  HN  VAL A  39      26.160 -13.770  -6.300  1.00  0.00            
ATOM    534  CA  VAL A  39      25.870 -12.620  -8.100  1.00  0.00            
ATOM    535  HA  VAL A  39      26.030 -11.570  -8.270  1.00  0.00            
ATOM    536  CB  VAL A  39      26.990 -13.420  -8.800  1.00  0.00            
ATOM    537  HB  VAL A  39      27.240 -12.940  -9.730  1.00  0.00            
ATOM    538  CG1 VAL A  39      28.220 -13.450  -7.890  1.00  0.00            
ATOM    539 1HG1 VAL A  39      28.470 -12.440  -7.580  1.00  0.00            
ATOM    540 2HG1 VAL A  39      28.020 -14.060  -7.010  1.00  0.00            
ATOM    541 3HG1 VAL A  39      29.050 -13.880  -8.430  1.00  0.00            
ATOM    542  CG2 VAL A  39      26.520 -14.850  -9.060  1.00  0.00            
ATOM    543 1HG2 VAL A  39      25.990 -15.220  -8.190  1.00  0.00            
ATOM    544 2HG2 VAL A  39      25.850 -14.850  -9.910  1.00  0.00            
ATOM    545 3HG2 VAL A  39      27.370 -15.470  -9.280  1.00  0.00            
ATOM    546  C   VAL A  39      24.510 -13.020  -8.680  1.00  0.00            
ATOM    547  O   VAL A  39      23.800 -13.840  -8.140  1.00  0.00            
ATOM    548  N   VAL A  40      24.150 -12.450  -9.820  1.00  0.00            
ATOM    549  HN  VAL A  40      24.740 -11.800 -10.240  1.00  0.00            
ATOM    550  CA  VAL A  40      22.850 -12.800 -10.460  1.00  0.00            
ATOM    551  HA  VAL A  40      22.510 -13.750 -10.070  1.00  0.00            
ATOM    552  CB  VAL A  40      21.810 -11.720 -10.120  1.00  0.00            
ATOM    553  HB  VAL A  40      20.950 -11.840 -10.780  1.00  0.00            
ATOM    554  CG1 VAL A  40      21.360 -11.860  -8.670  1.00  0.00            
ATOM    555 1HG1 VAL A  40      21.030 -12.870  -8.490  1.00  0.00            
ATOM    556 2HG1 VAL A  40      22.190 -11.630  -8.020  1.00  0.00            
ATOM    557 3HG1 VAL A  40      20.540 -11.180  -8.480  1.00  0.00            
ATOM    558  CG2 VAL A  40      22.420 -10.330 -10.340  1.00  0.00            
ATOM    559 1HG2 VAL A  40      23.440 -10.430 -10.680  1.00  0.00            
ATOM    560 2HG2 VAL A  40      21.850  -9.790 -11.090  1.00  0.00            
ATOM    561 3HG2 VAL A  40      22.410  -9.780  -9.410  1.00  0.00            
ATOM    562  C   VAL A  40      23.040 -12.900 -11.970  1.00  0.00            
ATOM    563  O   VAL A  40      23.440 -11.950 -12.620  1.00  0.00            
ATOM    564  N   PHE A  41      22.770 -14.050 -12.540  1.00  0.00            
ATOM    565  HN  PHE A  41      22.460 -14.790 -12.000  1.00  0.00            
ATOM    566  CA  PHE A  41      22.940 -14.210 -14.010  1.00  0.00            
ATOM    567  HA  PHE A  41      23.950 -13.910 -14.300  1.00  0.00            
ATOM    568  CB  PHE A  41      22.740 -15.680 -14.390  1.00  0.00            
ATOM    569  HB1 PHE A  41      22.460 -15.760 -15.430  1.00  0.00            
ATOM    570  HB2 PHE A  41      21.950 -16.100 -13.780  1.00  0.00            
ATOM    571  CG  PHE A  41      24.010 -16.460 -14.160  1.00  0.00            
ATOM    572  CD1 PHE A  41      24.530 -16.590 -12.870  1.00  0.00            
ATOM    573  HD1 PHE A  41      24.020 -16.150 -12.030  1.00  0.00            
ATOM    574  CE1 PHE A  41      25.720 -17.320 -12.660  1.00  0.00            
ATOM    575  HE1 PHE A  41      26.120 -17.420 -11.670  1.00  0.00            
ATOM    576  CZ  PHE A  41      26.380 -17.900 -13.750  1.00  0.00            
ATOM    577  HZ  PHE A  41      27.300 -18.460 -13.590  1.00  0.00            
ATOM    578  CD2 PHE A  41      24.680 -17.040 -15.250  1.00  0.00            
ATOM    579  HD2 PHE A  41      24.280 -16.930 -16.240  1.00  0.00            
ATOM    580  CE2 PHE A  41      25.870 -17.760 -15.040  1.00  0.00            
ATOM    581  HE2 PHE A  41      26.380 -18.210 -15.880  1.00  0.00            
ATOM    582  C   PHE A  41      21.920 -13.350 -14.770  1.00  0.00            
ATOM    583  O   PHE A  41      20.730 -13.540 -14.670  1.00  0.00            
ATOM    584  N   ASP A  42      22.390 -12.390 -15.530  1.00  0.00            
ATOM    585  HN  ASP A  42      23.360 -12.250 -15.610  1.00  0.00            
ATOM    586  CA  ASP A  42      21.460 -11.510 -16.300  1.00  0.00            
ATOM    587  HA  ASP A  42      20.590 -11.290 -15.690  1.00  0.00            
ATOM    588  CB  ASP A  42      22.160 -10.200 -16.660  1.00  0.00            
ATOM    589  HB1 ASP A  42      22.540 -10.260 -17.670  1.00  0.00            
ATOM    590  HB2 ASP A  42      22.990 -10.040 -15.980  1.00  0.00            
ATOM    591  CG  ASP A  42      21.180  -9.030 -16.550  1.00  0.00            
ATOM    592  OD1 ASP A  42      20.200  -9.040 -17.280  1.00  0.00            
ATOM    593  OD2 ASP A  42      21.420  -8.150 -15.750  1.00  0.00            
ATOM    594  C   ASP A  42      21.020 -12.220 -17.580  1.00  0.00            
ATOM    595  O   ASP A  42      21.760 -13.010 -18.150  1.00  0.00            
ATOM    596  N   GLU A  43      19.830 -11.950 -18.050  1.00  0.00            
ATOM    597  HN  GLU A  43      19.250 -11.310 -17.580  1.00  0.00            
ATOM    598  CA  GLU A  43      19.340 -12.610 -19.300  1.00  0.00            
ATOM    599  HA  GLU A  43      19.880 -13.530 -19.450  1.00  0.00            
ATOM    600  CB  GLU A  43      17.860 -12.910 -19.170  1.00  0.00            
ATOM    601  HB1 GLU A  43      17.280 -12.100 -19.610  1.00  0.00            
ATOM    602  HB2 GLU A  43      17.590 -13.000 -18.130  1.00  0.00            
ATOM    603  CG  GLU A  43      17.520 -14.210 -19.910  1.00  0.00            
ATOM    604  HG1 GLU A  43      18.440 -14.710 -20.170  1.00  0.00            
ATOM    605  HG2 GLU A  43      16.970 -13.990 -20.810  1.00  0.00            
ATOM    606  CD  GLU A  43      16.690 -15.120 -19.010  1.00  0.00            
ATOM    607  OE1 GLU A  43      15.480 -15.010 -19.050  1.00  0.00            
ATOM    608  OE2 GLU A  43      17.280 -15.900 -18.280  1.00  0.00            
ATOM    609  C   GLU A  43      19.580 -11.680 -20.510  1.00  0.00            
ATOM    610  O   GLU A  43      19.160 -11.970 -21.600  1.00  0.00            
ATOM    611  N   ASP A  44      20.250 -10.570 -20.300  1.00  0.00            
ATOM    612  HN  ASP A  44      20.580 -10.370 -19.400  1.00  0.00            
ATOM    613  CA  ASP A  44      20.510  -9.640 -21.430  1.00  0.00            
ATOM    614  HA  ASP A  44      19.610  -9.540 -22.030  1.00  0.00            
ATOM    615  CB  ASP A  44      20.930  -8.270 -20.890  1.00  0.00            
ATOM    616  HB1 ASP A  44      21.910  -8.030 -21.260  1.00  0.00            
ATOM    617  HB2 ASP A  44      20.940  -8.300 -19.810  1.00  0.00            
ATOM    618  CG  ASP A  44      19.940  -7.210 -21.370  1.00  0.00            
ATOM    619  OD1 ASP A  44      19.940  -6.900 -22.550  1.00  0.00            
ATOM    620  OD2 ASP A  44      19.170  -6.720 -20.540  1.00  0.00            
ATOM    621  C   ASP A  44      21.630 -10.210 -22.310  1.00  0.00            
ATOM    622  O   ASP A  44      21.780  -9.840 -23.460  1.00  0.00            
ATOM    623  N   GLU A  45      22.410 -11.110 -21.780  1.00  0.00            
ATOM    624  HN  GLU A  45      22.280 -11.390 -20.850  1.00  0.00            
ATOM    625  CA  GLU A  45      23.530 -11.700 -22.580  1.00  0.00            
ATOM    626  HA  GLU A  45      23.400 -11.430 -23.620  1.00  0.00            
ATOM    627  CB  GLU A  45      24.870 -11.170 -22.060  1.00  0.00            
ATOM    628  HB1 GLU A  45      25.660 -11.880 -22.300  1.00  0.00            
ATOM    629  HB2 GLU A  45      24.820 -11.030 -21.000  1.00  0.00            
ATOM    630  CG  GLU A  45      25.180  -9.830 -22.730  1.00  0.00            
ATOM    631  HG1 GLU A  45      24.310  -9.190 -22.680  1.00  0.00            
ATOM    632  HG2 GLU A  45      25.440 -10.000 -23.770  1.00  0.00            
ATOM    633  CD  GLU A  45      26.350  -9.150 -22.020  1.00  0.00            
ATOM    634  OE1 GLU A  45      26.100  -8.420 -21.080  1.00  0.00            
ATOM    635  OE2 GLU A  45      27.480  -9.380 -22.430  1.00  0.00            
ATOM    636  C   GLU A  45      23.500 -13.230 -22.440  1.00  0.00            
ATOM    637  O   GLU A  45      24.530 -13.880 -22.370  1.00  0.00            
ATOM    638  N   ILE A  46      22.320 -13.810 -22.420  1.00  0.00            
ATOM    639  HN  ILE A  46      21.510 -13.260 -22.480  1.00  0.00            
ATOM    640  CA  ILE A  46      22.220 -15.290 -22.290  1.00  0.00            
ATOM    641  HA  ILE A  46      23.140 -15.680 -21.880  1.00  0.00            
ATOM    642  CB  ILE A  46      21.050 -15.640 -21.360  1.00  0.00            
ATOM    643  HB  ILE A  46      20.230 -14.960 -21.540  1.00  0.00            
ATOM    644  CG2 ILE A  46      20.570 -17.080 -21.610  1.00  0.00            
ATOM    645 1HG2 ILE A  46      20.450 -17.230 -22.680  1.00  0.00            
ATOM    646 2HG2 ILE A  46      21.310 -17.770 -21.240  1.00  0.00            
ATOM    647 3HG2 ILE A  46      19.630 -17.230 -21.110  1.00  0.00            
ATOM    648  CG1 ILE A  46      21.510 -15.510 -19.910  1.00  0.00            
ATOM    649 1HG1 ILE A  46      21.780 -14.480 -19.700  1.00  0.00            
ATOM    650 2HG1 ILE A  46      22.380 -16.140 -19.750  1.00  0.00            
ATOM    651  CD  ILE A  46      20.400 -15.940 -18.960  1.00  0.00            
ATOM    652  HD1 ILE A  46      19.440 -15.830 -19.450  1.00  0.00            
ATOM    653  HD2 ILE A  46      20.540 -16.970 -18.680  1.00  0.00            
ATOM    654  HD3 ILE A  46      20.410 -15.320 -18.070  1.00  0.00            
ATOM    655  C   ILE A  46      22.000 -15.900 -23.680  1.00  0.00            
ATOM    656  O   ILE A  46      21.320 -15.320 -24.510  1.00  0.00            
ATOM    657  N   PRO A  47      22.580 -17.060 -23.900  1.00  0.00            
ATOM    658  CD  PRO A  47      23.400 -17.760 -22.880  1.00  0.00            
ATOM    659  HD1 PRO A  47      24.220 -17.120 -22.580  1.00  0.00            
ATOM    660  HD2 PRO A  47      22.800 -18.030 -22.020  1.00  0.00            
ATOM    661  CA  PRO A  47      22.460 -17.780 -25.180  1.00  0.00            
ATOM    662  HA  PRO A  47      22.650 -17.120 -26.010  1.00  0.00            
ATOM    663  CB  PRO A  47      23.590 -18.830 -25.110  1.00  0.00            
ATOM    664  HB1 PRO A  47      24.470 -18.460 -25.610  1.00  0.00            
ATOM    665  HB2 PRO A  47      23.260 -19.760 -25.540  1.00  0.00            
ATOM    666  CG  PRO A  47      23.900 -19.020 -23.600  1.00  0.00            
ATOM    667  HG1 PRO A  47      24.970 -19.110 -23.450  1.00  0.00            
ATOM    668  HG2 PRO A  47      23.390 -19.890 -23.220  1.00  0.00            
ATOM    669  C   PRO A  47      21.100 -18.460 -25.320  1.00  0.00            
ATOM    670  O   PRO A  47      20.320 -18.120 -26.200  1.00  0.00            
ATOM    671  N   SER A  48      20.790 -19.400 -24.470  1.00  0.00            
ATOM    672  HN  SER A  48      21.430 -19.660 -23.770  1.00  0.00            
ATOM    673  CA  SER A  48      19.470 -20.090 -24.560  1.00  0.00            
ATOM    674  HA  SER A  48      19.200 -20.210 -25.600  1.00  0.00            
ATOM    675  CB  SER A  48      19.570 -21.480 -23.900  1.00  0.00            
ATOM    676  HB1 SER A  48      19.390 -21.380 -22.840  1.00  0.00            
ATOM    677  HB2 SER A  48      20.550 -21.880 -24.070  1.00  0.00            
ATOM    678  OG  SER A  48      18.610 -22.340 -24.490  1.00  0.00            
ATOM    679  HG1 SER A  48      19.060 -22.940 -25.080  1.00  0.00            
ATOM    680  C   SER A  48      18.390 -19.260 -23.850  1.00  0.00            
ATOM    681  O   SER A  48      18.650 -18.180 -23.370  1.00  0.00            
ATOM    682  N   GLY A  49      17.190 -19.770 -23.780  1.00  0.00            
ATOM    683  HN  GLY A  49      17.010 -20.640 -24.180  1.00  0.00            
ATOM    684  CA  GLY A  49      16.100 -19.010 -23.090  1.00  0.00            
ATOM    685  HA1 GLY A  49      15.140 -19.400 -23.410  1.00  0.00            
ATOM    686  HA2 GLY A  49      16.160 -17.960 -23.360  1.00  0.00            
ATOM    687  C   GLY A  49      16.240 -19.160 -21.580  1.00  0.00            
ATOM    688  O   GLY A  49      17.120 -18.570 -20.970  1.00  0.00            
ATOM    689  N   VAL A  50      15.400 -19.950 -20.970  1.00  0.00            
ATOM    690  HN  VAL A  50      14.710 -20.420 -21.490  1.00  0.00            
ATOM    691  CA  VAL A  50      15.480 -20.160 -19.480  1.00  0.00            
ATOM    692  HA  VAL A  50      14.710 -20.850 -19.180  1.00  0.00            
ATOM    693  CB  VAL A  50      16.860 -20.730 -19.130  1.00  0.00            
ATOM    694  HB  VAL A  50      17.350 -21.080 -20.020  1.00  0.00            
ATOM    695  CG1 VAL A  50      17.730 -19.660 -18.450  1.00  0.00            
ATOM    696 1HG1 VAL A  50      17.710 -18.760 -19.040  1.00  0.00            
ATOM    697 2HG1 VAL A  50      17.340 -19.450 -17.460  1.00  0.00            
ATOM    698 3HG1 VAL A  50      18.740 -20.020 -18.370  1.00  0.00            
ATOM    699  CG2 VAL A  50      16.670 -21.910 -18.150  1.00  0.00            
ATOM    700 1HG2 VAL A  50      16.040 -22.650 -18.610  1.00  0.00            
ATOM    701 2HG2 VAL A  50      17.630 -22.350 -17.930  1.00  0.00            
ATOM    702 3HG2 VAL A  50      16.210 -21.550 -17.240  1.00  0.00            
ATOM    703  C   VAL A  50      15.260 -18.810 -18.770  1.00  0.00            
ATOM    704  O   VAL A  50      15.390 -17.750 -19.350  1.00  0.00            
ATOM    705  N   ASP A  51      14.910 -18.870 -17.500  1.00  0.00            
ATOM    706  HN  ASP A  51      14.800 -19.730 -17.060  1.00  0.00            
ATOM    707  CA  ASP A  51      14.670 -17.600 -16.740  1.00  0.00            
ATOM    708  HA  ASP A  51      14.480 -16.790 -17.440  1.00  0.00            
ATOM    709  CB  ASP A  51      13.470 -17.780 -15.810  1.00  0.00            
ATOM    710  HB1 ASP A  51      13.820 -18.030 -14.820  1.00  0.00            
ATOM    711  HB2 ASP A  51      12.850 -18.580 -16.190  1.00  0.00            
ATOM    712  CG  ASP A  51      12.660 -16.490 -15.760  1.00  0.00            
ATOM    713  OD1 ASP A  51      11.800 -16.320 -16.610  1.00  0.00            
ATOM    714  OD2 ASP A  51      12.920 -15.680 -14.880  1.00  0.00            
ATOM    715  C   ASP A  51      15.910 -17.270 -15.910  1.00  0.00            
ATOM    716  O   ASP A  51      16.770 -18.110 -15.680  1.00  0.00            
ATOM    717  N   ALA A  52      16.030 -16.040 -15.460  1.00  0.00            
ATOM    718  HN  ALA A  52      15.340 -15.390 -15.660  1.00  0.00            
ATOM    719  CA  ALA A  52      17.220 -15.650 -14.640  1.00  0.00            
ATOM    720  HA  ALA A  52      18.100 -16.140 -15.040  1.00  0.00            
ATOM    721  CB  ALA A  52      17.410 -14.140 -14.710  1.00  0.00            
ATOM    722  HB1 ALA A  52      16.470 -13.650 -14.460  1.00  0.00            
ATOM    723  HB2 ALA A  52      18.170 -13.840 -14.010  1.00  0.00            
ATOM    724  HB3 ALA A  52      16.590 -13.680 -14.350  1.00  0.00            
ATOM    725  C   ALA A  52      17.010 -16.090 -13.190  1.00  0.00            
ATOM    726  O   ALA A  52      17.940 -16.150 -12.410  1.00  0.00            
ATOM    727  N   ALA A  53      15.790 -16.370 -12.810  1.00  0.00            
ATOM    728  HN  ALA A  53      15.050 -16.300 -13.450  1.00  0.00            
ATOM    729  CA  ALA A  53      15.530 -16.790 -11.400  1.00  0.00            
ATOM    730  HA  ALA A  53      16.070 -16.150 -10.730  1.00  0.00            
ATOM    731  CB  ALA A  53      14.020 -16.680 -11.110  1.00  0.00            
ATOM    732  HB1 ALA A  53      13.710 -15.670 -11.270  1.00  0.00            
ATOM    733  HB2 ALA A  53      13.490 -17.340 -11.770  1.00  0.00            
ATOM    734  HB3 ALA A  53      13.520 -17.280 -11.740  1.00  0.00            
ATOM    735  C   ALA A  53      15.980 -18.250 -11.200  1.00  0.00            
ATOM    736  O   ALA A  53      15.890 -18.790 -10.110  1.00  0.00            
ATOM    737  N   LYS A  54      16.460 -18.880 -12.240  1.00  0.00            
ATOM    738  HN  LYS A  54      16.520 -18.420 -13.100  1.00  0.00            
ATOM    739  CA  LYS A  54      16.920 -20.290 -12.110  1.00  0.00            
ATOM    740  HA  LYS A  54      16.500 -20.730 -11.210  1.00  0.00            
ATOM    741  CB  LYS A  54      16.460 -21.090 -13.340  1.00  0.00            
ATOM    742  HB1 LYS A  54      16.850 -20.630 -14.230  1.00  0.00            
ATOM    743  HB2 LYS A  54      15.380 -21.090 -13.370  1.00  0.00            
ATOM    744  CG  LYS A  54      16.970 -22.530 -13.250  1.00  0.00            
ATOM    745  HG1 LYS A  54      18.000 -22.540 -12.950  1.00  0.00            
ATOM    746  HG2 LYS A  54      16.870 -23.010 -14.220  1.00  0.00            
ATOM    747  CD  LYS A  54      16.130 -23.320 -12.230  1.00  0.00            
ATOM    748  HD1 LYS A  54      15.090 -23.250 -12.500  1.00  0.00            
ATOM    749  HD2 LYS A  54      16.280 -22.890 -11.250  1.00  0.00            
ATOM    750  CE  LYS A  54      16.570 -24.780 -12.230  1.00  0.00            
ATOM    751  HE1 LYS A  54      17.410 -24.920 -12.890  1.00  0.00            
ATOM    752  HE2 LYS A  54      15.750 -25.400 -12.570  1.00  0.00            
ATOM    753  NZ  LYS A  54      16.960 -25.190 -10.850  1.00  0.00            
ATOM    754  HZ1 LYS A  54      17.750 -24.580 -10.530  1.00  0.00            
ATOM    755  HZ2 LYS A  54      16.150 -25.070 -10.210  1.00  0.00            
ATOM    756  HZ3 LYS A  54      17.260 -26.180 -10.850  1.00  0.00            
ATOM    757  C   LYS A  54      18.450 -20.340 -12.020  1.00  0.00            
ATOM    758  O   LYS A  54      19.020 -21.270 -11.460  1.00  0.00            
ATOM    759  N   ILE A  55      19.120 -19.350 -12.540  1.00  0.00            
ATOM    760  HN  ILE A  55      18.650 -18.610 -12.990  1.00  0.00            
ATOM    761  CA  ILE A  55      20.620 -19.350 -12.480  1.00  0.00            
ATOM    762  HA  ILE A  55      20.950 -20.240 -11.980  1.00  0.00            
ATOM    763  CB  ILE A  55      21.190 -19.320 -13.920  1.00  0.00            
ATOM    764  HB  ILE A  55      22.220 -19.010 -13.870  1.00  0.00            
ATOM    765  CG2 ILE A  55      21.100 -20.730 -14.520  1.00  0.00            
ATOM    766 1HG2 ILE A  55      21.600 -21.430 -13.860  1.00  0.00            
ATOM    767 2HG2 ILE A  55      20.070 -21.010 -14.630  1.00  0.00            
ATOM    768 3HG2 ILE A  55      21.590 -20.730 -15.480  1.00  0.00            
ATOM    769  CG1 ILE A  55      20.380 -18.340 -14.770  1.00  0.00            
ATOM    770 1HG1 ILE A  55      20.250 -17.410 -14.240  1.00  0.00            
ATOM    771 2HG1 ILE A  55      19.410 -18.780 -14.990  1.00  0.00            
ATOM    772  CD  ILE A  55      21.120 -18.090 -16.090  1.00  0.00            
ATOM    773  HD1 ILE A  55      22.180 -18.220 -15.940  1.00  0.00            
ATOM    774  HD2 ILE A  55      20.780 -18.770 -16.840  1.00  0.00            
ATOM    775  HD3 ILE A  55      20.930 -17.070 -16.410  1.00  0.00            
ATOM    776  C   ILE A  55      21.110 -18.110 -11.710  1.00  0.00            
ATOM    777  O   ILE A  55      22.290 -17.860 -11.650  1.00  0.00            
ATOM    778  N   SER A  56      20.210 -17.350 -11.130  1.00  0.00            
ATOM    779  HN  SER A  56      19.260 -17.590 -11.200  1.00  0.00            
ATOM    780  CA  SER A  56      20.650 -16.160 -10.360  1.00  0.00            
ATOM    781  HA  SER A  56      21.690 -15.990 -10.490  1.00  0.00            
ATOM    782  CB  SER A  56      19.870 -14.930 -10.850  1.00  0.00            
ATOM    783  HB1 SER A  56      20.140 -14.070 -10.260  1.00  0.00            
ATOM    784  HB2 SER A  56      18.820 -15.100 -10.780  1.00  0.00            
ATOM    785  OG  SER A  56      20.190 -14.690 -12.220  1.00  0.00            
ATOM    786  HG1 SER A  56      19.960 -15.470 -12.720  1.00  0.00            
ATOM    787  C   SER A  56      20.350 -16.360  -8.870  1.00  0.00            
ATOM    788  O   SER A  56      19.690 -17.320  -8.490  1.00  0.00            
ATOM    789  N   MET A  57      20.810 -15.480  -8.030  1.00  0.00            
ATOM    790  HN  MET A  57      21.340 -14.720  -8.350  1.00  0.00            
ATOM    791  CA  MET A  57      20.560 -15.640  -6.560  1.00  0.00            
ATOM    792  HA  MET A  57      20.490 -16.680  -6.320  1.00  0.00            
ATOM    793  CB  MET A  57      21.710 -15.000  -5.780  1.00  0.00            
ATOM    794  HB1 MET A  57      21.410 -14.870  -4.750  1.00  0.00            
ATOM    795  HB2 MET A  57      21.950 -14.040  -6.210  1.00  0.00            
ATOM    796  CG  MET A  57      22.940 -15.920  -5.840  1.00  0.00            
ATOM    797  HG1 MET A  57      23.540 -15.650  -6.690  1.00  0.00            
ATOM    798  HG2 MET A  57      22.620 -16.940  -5.930  1.00  0.00            
ATOM    799  SD  MET A  57      23.900 -15.730  -4.320  1.00  0.00            
ATOM    800  CE  MET A  57      23.080 -17.010  -3.360  1.00  0.00            
ATOM    801  HE1 MET A  57      22.740 -17.790  -4.020  1.00  0.00            
ATOM    802  HE2 MET A  57      23.780 -17.430  -2.650  1.00  0.00            
ATOM    803  HE3 MET A  57      22.250 -16.590  -2.830  1.00  0.00            
ATOM    804  C   MET A  57      19.240 -14.940  -6.200  1.00  0.00            
ATOM    805  O   MET A  57      18.830 -13.990  -6.850  1.00  0.00            
ATOM    806  N   SER A  58      18.590 -15.400  -5.170  1.00  0.00            
ATOM    807  HN  SER A  58      18.940 -16.170  -4.670  1.00  0.00            
ATOM    808  CA  SER A  58      17.300 -14.780  -4.760  1.00  0.00            
ATOM    809  HA  SER A  58      16.800 -14.370  -5.630  1.00  0.00            
ATOM    810  CB  SER A  58      16.400 -15.840  -4.120  1.00  0.00            
ATOM    811  HB1 SER A  58      16.600 -15.880  -3.060  1.00  0.00            
ATOM    812  HB2 SER A  58      16.600 -16.800  -4.560  1.00  0.00            
ATOM    813  OG  SER A  58      15.040 -15.500  -4.340  1.00  0.00            
ATOM    814  HG1 SER A  58      14.510 -16.270  -4.130  1.00  0.00            
ATOM    815  C   SER A  58      17.570 -13.650  -3.760  1.00  0.00            
ATOM    816  O   SER A  58      18.640 -13.070  -3.740  1.00  0.00            
ATOM    817  N   GLU A  59      16.620 -13.340  -2.920  1.00  0.00            
ATOM    818  HN  GLU A  59      15.760 -13.820  -2.960  1.00  0.00            
ATOM    819  CA  GLU A  59      16.820 -12.250  -1.920  1.00  0.00            
ATOM    820  HA  GLU A  59      17.650 -11.630  -2.230  1.00  0.00            
ATOM    821  CB  GLU A  59      15.560 -11.380  -1.850  1.00  0.00            
ATOM    822  HB1 GLU A  59      15.420 -10.870  -2.790  1.00  0.00            
ATOM    823  HB2 GLU A  59      15.680 -10.650  -1.050  1.00  0.00            
ATOM    824  CG  GLU A  59      14.330 -12.250  -1.550  1.00  0.00            
ATOM    825  HG1 GLU A  59      14.170 -12.290  -0.480  1.00  0.00            
ATOM    826  HG2 GLU A  59      14.510 -13.250  -1.920  1.00  0.00            
ATOM    827  CD  GLU A  59      13.100 -11.660  -2.240  1.00  0.00            
ATOM    828  OE1 GLU A  59      12.460 -10.810  -1.640  1.00  0.00            
ATOM    829  OE2 GLU A  59      12.820 -12.060  -3.360  1.00  0.00            
ATOM    830  C   GLU A  59      17.120 -12.850  -0.540  1.00  0.00            
ATOM    831  O   GLU A  59      17.860 -12.300   0.240  1.00  0.00            
ATOM    832  N   GLU A  60      16.530 -13.990  -0.240  1.00  0.00            
ATOM    833  HN  GLU A  60      15.920 -14.410  -0.890  1.00  0.00            
ATOM    834  CA  GLU A  60      16.770 -14.620   1.090  1.00  0.00            
ATOM    835  HA  GLU A  60      16.670 -13.880   1.860  1.00  0.00            
ATOM    836  CB  GLU A  60      15.740 -15.730   1.310  1.00  0.00            
ATOM    837  HB1 GLU A  60      16.250 -16.670   1.490  1.00  0.00            
ATOM    838  HB2 GLU A  60      15.110 -15.820   0.430  1.00  0.00            
ATOM    839  CG  GLU A  60      14.880 -15.390   2.530  1.00  0.00            
ATOM    840  HG1 GLU A  60      15.470 -14.850   3.250  1.00  0.00            
ATOM    841  HG2 GLU A  60      14.500 -16.310   2.980  1.00  0.00            
ATOM    842  CD  GLU A  60      13.690 -14.520   2.090  1.00  0.00            
ATOM    843  OE1 GLU A  60      13.850 -13.320   2.040  1.00  0.00            
ATOM    844  OE2 GLU A  60      12.630 -15.090   1.830  1.00  0.00            
ATOM    845  C   GLU A  60      18.180 -15.220   1.120  1.00  0.00            
ATOM    846  O   GLU A  60      18.790 -15.300   2.170  1.00  0.00            
ATOM    847  N   ASP A  61      18.700 -15.640   0.000  1.00  0.00            
ATOM    848  HN  ASP A  61      18.180 -15.560  -0.830  1.00  0.00            
ATOM    849  CA  ASP A  61      20.070 -16.230  -0.030  1.00  0.00            
ATOM    850  HA  ASP A  61      20.310 -16.600   0.960  1.00  0.00            
ATOM    851  CB  ASP A  61      20.100 -17.380  -1.030  1.00  0.00            
ATOM    852  HB1 ASP A  61      21.130 -17.640  -1.250  1.00  0.00            
ATOM    853  HB2 ASP A  61      19.600 -17.080  -1.930  1.00  0.00            
ATOM    854  CG  ASP A  61      19.400 -18.610  -0.430  1.00  0.00            
ATOM    855  OD1 ASP A  61      18.200 -18.730  -0.630  1.00  0.00            
ATOM    856  OD2 ASP A  61      20.070 -19.400   0.200  1.00  0.00            
ATOM    857  C   ASP A  61      21.090 -15.160  -0.430  1.00  0.00            
ATOM    858  O   ASP A  61      21.420 -15.000  -1.590  1.00  0.00            
ATOM    859  N   LEU A  62      21.590 -14.410   0.520  1.00  0.00            
ATOM    860  HN  LEU A  62      21.300 -14.560   1.460  1.00  0.00            
ATOM    861  CA  LEU A  62      22.590 -13.350   0.210  1.00  0.00            
ATOM    862  HA  LEU A  62      22.630 -13.210  -0.860  1.00  0.00            
ATOM    863  CB  LEU A  62      22.170 -12.040   0.890  1.00  0.00            
ATOM    864  HB1 LEU A  62      23.050 -11.580   1.330  1.00  0.00            
ATOM    865  HB2 LEU A  62      21.440 -12.250   1.650  1.00  0.00            
ATOM    866  CG  LEU A  62      21.580 -11.090  -0.160  1.00  0.00            
ATOM    867  HG  LEU A  62      21.230 -11.660  -1.000  1.00  0.00            
ATOM    868  CD1 LEU A  62      20.400 -10.320   0.470  1.00  0.00            
ATOM    869 1HD1 LEU A  62      19.870 -10.970   1.140  1.00  0.00            
ATOM    870 2HD1 LEU A  62      20.780  -9.470   1.010  1.00  0.00            
ATOM    871 3HD1 LEU A  62      19.740  -9.990  -0.310  1.00  0.00            
ATOM    872  CD2 LEU A  62      22.650 -10.090  -0.600  1.00  0.00            
ATOM    873 1HD2 LEU A  62      23.520 -10.630  -0.960  1.00  0.00            
ATOM    874 2HD2 LEU A  62      22.260  -9.470  -1.400  1.00  0.00            
ATOM    875 3HD2 LEU A  62      22.930  -9.470   0.230  1.00  0.00            
ATOM    876  C   LEU A  62      23.970 -13.780   0.730  1.00  0.00            
ATOM    877  O   LEU A  62      24.090 -14.330   1.810  1.00  0.00            
ATOM    878  N   LEU A  63      25.000 -13.520  -0.030  1.00  0.00            
ATOM    879  HN  LEU A  63      24.880 -13.080  -0.890  1.00  0.00            
ATOM    880  CA  LEU A  63      26.370 -13.920   0.420  1.00  0.00            
ATOM    881  HA  LEU A  63      26.300 -14.790   1.050  1.00  0.00            
ATOM    882  CB  LEU A  63      27.240 -14.220  -0.800  1.00  0.00            
ATOM    883  HB1 LEU A  63      28.190 -13.710  -0.690  1.00  0.00            
ATOM    884  HB2 LEU A  63      26.750 -13.860  -1.690  1.00  0.00            
ATOM    885  CG  LEU A  63      27.470 -15.730  -0.910  1.00  0.00            
ATOM    886  HG  LEU A  63      27.720 -16.120   0.070  1.00  0.00            
ATOM    887  CD1 LEU A  63      26.210 -16.410  -1.430  1.00  0.00            
ATOM    888 1HD1 LEU A  63      25.940 -15.970  -2.380  1.00  0.00            
ATOM    889 2HD1 LEU A  63      26.390 -17.460  -1.560  1.00  0.00            
ATOM    890 3HD1 LEU A  63      25.400 -16.270  -0.730  1.00  0.00            
ATOM    891  CD2 LEU A  63      28.630 -15.990  -1.870  1.00  0.00            
ATOM    892 1HD2 LEU A  63      28.430 -15.520  -2.820  1.00  0.00            
ATOM    893 2HD2 LEU A  63      29.540 -15.590  -1.450  1.00  0.00            
ATOM    894 3HD2 LEU A  63      28.740 -17.060  -2.010  1.00  0.00            
ATOM    895  C   LEU A  63      26.980 -12.750   1.220  1.00  0.00            
ATOM    896  O   LEU A  63      27.710 -11.940   0.690  1.00  0.00            
ATOM    897  N   ASN A  64      26.690 -12.680   2.500  1.00  0.00            
ATOM    898  HN  ASN A  64      26.100 -13.340   2.900  1.00  0.00            
ATOM    899  CA  ASN A  64      27.250 -11.570   3.320  1.00  0.00            
ATOM    900  HA  ASN A  64      27.750 -10.850   2.680  1.00  0.00            
ATOM    901  CB  ASN A  64      26.110 -10.880   4.070  1.00  0.00            
ATOM    902  HB1 ASN A  64      25.910 -11.410   5.000  1.00  0.00            
ATOM    903  HB2 ASN A  64      25.230 -10.870   3.470  1.00  0.00            
ATOM    904  CG  ASN A  64      26.510  -9.440   4.410  1.00  0.00            
ATOM    905  OD1 ASN A  64      25.690  -8.650   4.860  1.00  0.00            
ATOM    906  ND2 ASN A  64      27.740  -9.040   4.210  1.00  0.00            
ATOM    907 1HD2 ASN A  64      28.400  -9.660   3.850  1.00  0.00            
ATOM    908 2HD2 ASN A  64      28.010  -8.110   4.420  1.00  0.00            
ATOM    909  C   ASN A  64      28.260 -12.140   4.330  1.00  0.00            
ATOM    910  O   ASN A  64      28.900 -11.410   5.050  1.00  0.00            
ATOM    911  N   ALA A  65      28.410 -13.440   4.370  1.00  0.00            
ATOM    912  HN  ALA A  65      27.880 -14.020   3.780  1.00  0.00            
ATOM    913  CA  ALA A  65      29.370 -14.040   5.340  1.00  0.00            
ATOM    914  HA  ALA A  65      29.610 -13.330   6.120  1.00  0.00            
ATOM    915  CB  ALA A  65      28.750 -15.290   5.970  1.00  0.00            
ATOM    916  HB1 ALA A  65      27.840 -15.020   6.480  1.00  0.00            
ATOM    917  HB2 ALA A  65      28.530 -16.020   5.200  1.00  0.00            
ATOM    918  HB3 ALA A  65      28.540 -15.950   5.250  1.00  0.00            
ATOM    919  C   ALA A  65      30.660 -14.430   4.600  1.00  0.00            
ATOM    920  O   ALA A  65      30.620 -14.810   3.450  1.00  0.00            
ATOM    921  N   PRO A  66      31.770 -14.330   5.290  1.00  0.00            
ATOM    922  CD  PRO A  66      31.800 -13.860   6.700  1.00  0.00            
ATOM    923  HD1 PRO A  66      31.370 -12.880   6.770  1.00  0.00            
ATOM    924  HD2 PRO A  66      31.280 -14.550   7.340  1.00  0.00            
ATOM    925  CA  PRO A  66      33.100 -14.660   4.730  1.00  0.00            
ATOM    926  HA  PRO A  66      33.220 -14.240   3.760  1.00  0.00            
ATOM    927  CB  PRO A  66      34.070 -14.000   5.720  1.00  0.00            
ATOM    928  HB1 PRO A  66      34.380 -13.040   5.340  1.00  0.00            
ATOM    929  HB2 PRO A  66      34.930 -14.640   5.870  1.00  0.00            
ATOM    930  CG  PRO A  66      33.300 -13.830   7.050  1.00  0.00            
ATOM    931  HG1 PRO A  66      33.550 -12.860   7.490  1.00  0.00            
ATOM    932  HG2 PRO A  66      33.540 -14.630   7.730  1.00  0.00            
ATOM    933  C   PRO A  66      33.280 -16.180   4.710  1.00  0.00            
ATOM    934  O   PRO A  66      33.940 -16.760   5.550  1.00  0.00            
ATOM    935  N   GLY A  67      32.700 -16.840   3.740  1.00  0.00            
ATOM    936  HN  GLY A  67      32.160 -16.360   3.070  1.00  0.00            
ATOM    937  CA  GLY A  67      32.830 -18.320   3.640  1.00  0.00            
ATOM    938  HA1 GLY A  67      32.770 -18.750   4.630  1.00  0.00            
ATOM    939  HA2 GLY A  67      33.790 -18.570   3.190  1.00  0.00            
ATOM    940  C   GLY A  67      31.700 -18.890   2.770  1.00  0.00            
ATOM    941  O   GLY A  67      31.820 -19.960   2.200  1.00  0.00            
ATOM    942  N   GLU A  68      30.600 -18.180   2.680  1.00  0.00            
ATOM    943  HN  GLU A  68      30.530 -17.330   3.140  1.00  0.00            
ATOM    944  CA  GLU A  68      29.470 -18.680   1.840  1.00  0.00            
ATOM    945  HA  GLU A  68      29.220 -19.690   2.130  1.00  0.00            
ATOM    946  CB  GLU A  68      28.250 -17.770   2.070  1.00  0.00            
ATOM    947  HB1 GLU A  68      28.310 -16.920   1.400  1.00  0.00            
ATOM    948  HB2 GLU A  68      28.240 -17.420   3.080  1.00  0.00            
ATOM    949  CG  GLU A  68      26.960 -18.550   1.780  1.00  0.00            
ATOM    950  HG1 GLU A  68      27.180 -19.370   1.110  1.00  0.00            
ATOM    951  HG2 GLU A  68      26.230 -17.910   1.330  1.00  0.00            
ATOM    952  CD  GLU A  68      26.400 -19.110   3.090  1.00  0.00            
ATOM    953  OE1 GLU A  68      25.620 -18.420   3.720  1.00  0.00            
ATOM    954  OE2 GLU A  68      26.770 -20.220   3.440  1.00  0.00            
ATOM    955  C   GLU A  68      29.870 -18.650   0.360  1.00  0.00            
ATOM    956  O   GLU A  68      30.630 -17.800  -0.070  1.00  0.00            
ATOM    957  N   THR A  69      29.360 -19.580  -0.410  1.00  0.00            
ATOM    958  HN  THR A  69      28.760 -20.250  -0.040  1.00  0.00            
ATOM    959  CA  THR A  69      29.720 -19.620  -1.860  1.00  0.00            
ATOM    960  HA  THR A  69      30.150 -18.670  -2.150  1.00  0.00            
ATOM    961  CB  THR A  69      30.740 -20.730  -2.120  1.00  0.00            
ATOM    962  HB  THR A  69      31.130 -20.650  -3.110  1.00  0.00            
ATOM    963  OG1 THR A  69      30.100 -21.990  -1.960  1.00  0.00            
ATOM    964  HG1 THR A  69      30.670 -22.670  -2.340  1.00  0.00            
ATOM    965  CG2 THR A  69      31.890 -20.630  -1.100  1.00  0.00            
ATOM    966 1HG2 THR A  69      32.260 -19.610  -1.100  1.00  0.00            
ATOM    967 2HG2 THR A  69      31.530 -20.890  -0.130  1.00  0.00            
ATOM    968 3HG2 THR A  69      32.680 -21.300  -1.390  1.00  0.00            
ATOM    969  C   THR A  69      28.460 -19.870  -2.700  1.00  0.00            
ATOM    970  O   THR A  69      27.560 -20.570  -2.290  1.00  0.00            
ATOM    971  N   TYR A  70      28.410 -19.330  -3.890  1.00  0.00            
ATOM    972  HN  TYR A  70      29.150 -18.770  -4.200  1.00  0.00            
ATOM    973  CA  TYR A  70      27.220 -19.540  -4.770  1.00  0.00            
ATOM    974  HA  TYR A  70      26.440 -20.030  -4.200  1.00  0.00            
ATOM    975  CB  TYR A  70      26.710 -18.190  -5.270  1.00  0.00            
ATOM    976  HB1 TYR A  70      27.500 -17.680  -5.810  1.00  0.00            
ATOM    977  HB2 TYR A  70      26.420 -17.580  -4.430  1.00  0.00            
ATOM    978  CG  TYR A  70      25.520 -18.400  -6.190  1.00  0.00            
ATOM    979  CD1 TYR A  70      24.440 -19.180  -5.770  1.00  0.00            
ATOM    980  HD1 TYR A  70      24.450 -19.640  -4.790  1.00  0.00            
ATOM    981  CE1 TYR A  70      23.340 -19.370  -6.610  1.00  0.00            
ATOM    982  HE1 TYR A  70      22.510 -19.980  -6.290  1.00  0.00            
ATOM    983  CZ  TYR A  70      23.320 -18.770  -7.880  1.00  0.00            
ATOM    984  OH  TYR A  70      22.240 -18.960  -8.720  1.00  0.00            
ATOM    985  HH  TYR A  70      22.530 -19.460  -9.480  1.00  0.00            
ATOM    986  CD2 TYR A  70      25.500 -17.800  -7.450  1.00  0.00            
ATOM    987  HD2 TYR A  70      26.330 -17.190  -7.780  1.00  0.00            
ATOM    988  CE2 TYR A  70      24.400 -17.990  -8.300  1.00  0.00            
ATOM    989  HE2 TYR A  70      24.390 -17.530  -9.280  1.00  0.00            
ATOM    990  C   TYR A  70      27.630 -20.420  -5.950  1.00  0.00            
ATOM    991  O   TYR A  70      28.360 -20.000  -6.830  1.00  0.00            
ATOM    992  N   LYS A  71      27.170 -21.650  -5.980  1.00  0.00            
ATOM    993  HN  LYS A  71      26.590 -21.970  -5.250  1.00  0.00            
ATOM    994  CA  LYS A  71      27.530 -22.560  -7.100  1.00  0.00            
ATOM    995  HA  LYS A  71      28.420 -22.190  -7.580  1.00  0.00            
ATOM    996  CB  LYS A  71      27.810 -23.970  -6.550  1.00  0.00            
ATOM    997  HB1 LYS A  71      27.900 -24.660  -7.370  1.00  0.00            
ATOM    998  HB2 LYS A  71      26.990 -24.260  -5.910  1.00  0.00            
ATOM    999  CG  LYS A  71      29.110 -23.960  -5.750  1.00  0.00            
ATOM   1000  HG1 LYS A  71      29.680 -23.080  -6.000  1.00  0.00            
ATOM   1001  HG2 LYS A  71      29.680 -24.840  -6.000  1.00  0.00            
ATOM   1002  CD  LYS A  71      28.800 -23.950  -4.250  1.00  0.00            
ATOM   1003  HD1 LYS A  71      27.740 -23.750  -4.110  1.00  0.00            
ATOM   1004  HD2 LYS A  71      29.380 -23.180  -3.760  1.00  0.00            
ATOM   1005  CE  LYS A  71      29.150 -25.310  -3.640  1.00  0.00            
ATOM   1006  HE1 LYS A  71      29.230 -25.220  -2.570  1.00  0.00            
ATOM   1007  HE2 LYS A  71      30.090 -25.660  -4.050  1.00  0.00            
ATOM   1008  NZ  LYS A  71      28.070 -26.290  -3.980  1.00  0.00            
ATOM   1009  HZ1 LYS A  71      27.160 -25.930  -3.660  1.00  0.00            
ATOM   1010  HZ2 LYS A  71      28.050 -26.440  -5.010  1.00  0.00            
ATOM   1011  HZ3 LYS A  71      28.280 -27.200  -3.500  1.00  0.00            
ATOM   1012  C   LYS A  71      26.380 -22.620  -8.110  1.00  0.00            
ATOM   1013  O   LYS A  71      25.240 -22.760  -7.750  1.00  0.00            
ATOM   1014  N   VAL A  72      26.700 -22.500  -9.370  1.00  0.00            
ATOM   1015  HN  VAL A  72      27.640 -22.390  -9.640  1.00  0.00            
ATOM   1016  CA  VAL A  72      25.630 -22.560 -10.420  1.00  0.00            
ATOM   1017  HA  VAL A  72      24.680 -22.750  -9.950  1.00  0.00            
ATOM   1018  CB  VAL A  72      25.580 -21.220 -11.170  1.00  0.00            
ATOM   1019  HB  VAL A  72      26.220 -21.280 -12.040  1.00  0.00            
ATOM   1020  CG1 VAL A  72      24.140 -20.950 -11.610  1.00  0.00            
ATOM   1021 1HG1 VAL A  72      23.800 -21.740 -12.270  1.00  0.00            
ATOM   1022 2HG1 VAL A  72      23.500 -20.890 -10.750  1.00  0.00            
ATOM   1023 3HG1 VAL A  72      24.090 -20.010 -12.150  1.00  0.00            
ATOM   1024  CG2 VAL A  72      26.040 -20.090 -10.250  1.00  0.00            
ATOM   1025 1HG2 VAL A  72      25.590 -20.210  -9.280  1.00  0.00            
ATOM   1026 2HG2 VAL A  72      27.120 -20.140 -10.150  1.00  0.00            
ATOM   1027 3HG2 VAL A  72      25.770 -19.140 -10.670  1.00  0.00            
ATOM   1028  C   VAL A  72      25.950 -23.690 -11.410  1.00  0.00            
ATOM   1029  O   VAL A  72      26.950 -23.660 -12.090  1.00  0.00            
ATOM   1030  N   THR A  73      25.100 -24.690 -11.480  1.00  0.00            
ATOM   1031  HN  THR A  73      24.310 -24.690 -10.910  1.00  0.00            
ATOM   1032  CA  THR A  73      25.350 -25.810 -12.420  1.00  0.00            
ATOM   1033  HA  THR A  73      26.430 -25.970 -12.520  1.00  0.00            
ATOM   1034  CB  THR A  73      24.700 -27.090 -11.880  1.00  0.00            
ATOM   1035  HB  THR A  73      23.670 -27.110 -12.190  1.00  0.00            
ATOM   1036  OG1 THR A  73      24.780 -27.100 -10.460  1.00  0.00            
ATOM   1037  HG1 THR A  73      23.900 -26.890 -10.120  1.00  0.00            
ATOM   1038  CG2 THR A  73      25.430 -28.310 -12.440  1.00  0.00            
ATOM   1039 1HG2 THR A  73      26.470 -28.270 -12.160  1.00  0.00            
ATOM   1040 2HG2 THR A  73      24.970 -29.210 -12.030  1.00  0.00            
ATOM   1041 3HG2 THR A  73      25.350 -28.320 -13.520  1.00  0.00            
ATOM   1042  C   THR A  73      24.770 -25.470 -13.800  1.00  0.00            
ATOM   1043  O   THR A  73      23.580 -25.540 -14.010  1.00  0.00            
ATOM   1044  N   LEU A  74      25.600 -25.080 -14.720  1.00  0.00            
ATOM   1045  HN  LEU A  74      26.560 -25.020 -14.530  1.00  0.00            
ATOM   1046  CA  LEU A  74      25.100 -24.720 -16.090  1.00  0.00            
ATOM   1047  HA  LEU A  74      24.050 -24.500 -16.030  1.00  0.00            
ATOM   1048  CB  LEU A  74      25.860 -23.490 -16.600  1.00  0.00            
ATOM   1049  HB1 LEU A  74      26.100 -23.640 -17.640  1.00  0.00            
ATOM   1050  HB2 LEU A  74      26.770 -23.370 -16.030  1.00  0.00            
ATOM   1051  CG  LEU A  74      24.980 -22.250 -16.450  1.00  0.00            
ATOM   1052  HG  LEU A  74      24.040 -22.410 -16.940  1.00  0.00            
ATOM   1053  CD1 LEU A  74      24.740 -21.970 -14.960  1.00  0.00            
ATOM   1054 1HD1 LEU A  74      25.680 -22.020 -14.420  1.00  0.00            
ATOM   1055 2HD1 LEU A  74      24.310 -20.990 -14.840  1.00  0.00            
ATOM   1056 3HD1 LEU A  74      24.060 -22.710 -14.570  1.00  0.00            
ATOM   1057  CD2 LEU A  74      25.700 -21.050 -17.080  1.00  0.00            
ATOM   1058 1HD2 LEU A  74      26.040 -21.310 -18.070  1.00  0.00            
ATOM   1059 2HD2 LEU A  74      25.010 -20.220 -17.150  1.00  0.00            
ATOM   1060 3HD2 LEU A  74      26.540 -20.770 -16.470  1.00  0.00            
ATOM   1061  C   LEU A  74      25.320 -25.900 -17.040  1.00  0.00            
ATOM   1062  O   LEU A  74      26.310 -26.600 -16.960  1.00  0.00            
ATOM   1063  N   THR A  75      24.400 -26.130 -17.940  1.00  0.00            
ATOM   1064  HN  THR A  75      23.600 -25.560 -17.980  1.00  0.00            
ATOM   1065  CA  THR A  75      24.540 -27.270 -18.900  1.00  0.00            
ATOM   1066  HA  THR A  75      25.500 -27.730 -18.750  1.00  0.00            
ATOM   1067  CB  THR A  75      23.440 -28.290 -18.640  1.00  0.00            
ATOM   1068  HB  THR A  75      23.410 -29.010 -19.460  1.00  0.00            
ATOM   1069  OG1 THR A  75      22.180 -27.630 -18.570  1.00  0.00            
ATOM   1070  HG1 THR A  75      22.140 -27.160 -17.740  1.00  0.00            
ATOM   1071  CG2 THR A  75      23.700 -29.040 -17.330  1.00  0.00            
ATOM   1072 1HG2 THR A  75      24.670 -29.500 -17.370  1.00  0.00            
ATOM   1073 2HG2 THR A  75      23.670 -28.340 -16.520  1.00  0.00            
ATOM   1074 3HG2 THR A  75      22.950 -29.790 -17.190  1.00  0.00            
ATOM   1075  C   THR A  75      24.450 -26.750 -20.330  1.00  0.00            
ATOM   1076  O   THR A  75      24.990 -27.340 -21.250  1.00  0.00            
ATOM   1077  N   GLU A  76      23.760 -25.650 -20.540  1.00  0.00            
ATOM   1078  HN  GLU A  76      23.320 -25.210 -19.780  1.00  0.00            
ATOM   1079  CA  GLU A  76      23.620 -25.100 -21.920  1.00  0.00            
ATOM   1080  HA  GLU A  76      23.280 -25.880 -22.580  1.00  0.00            
ATOM   1081  CB  GLU A  76      22.610 -23.950 -21.920  1.00  0.00            
ATOM   1082  HB1 GLU A  76      22.990 -23.130 -22.510  1.00  0.00            
ATOM   1083  HB2 GLU A  76      22.450 -23.620 -20.900  1.00  0.00            
ATOM   1084  CG  GLU A  76      21.280 -24.430 -22.500  1.00  0.00            
ATOM   1085  HG1 GLU A  76      21.470 -25.210 -23.230  1.00  0.00            
ATOM   1086  HG2 GLU A  76      20.790 -23.600 -23.000  1.00  0.00            
ATOM   1087  CD  GLU A  76      20.380 -24.970 -21.400  1.00  0.00            
ATOM   1088  OE1 GLU A  76      20.470 -26.150 -21.110  1.00  0.00            
ATOM   1089  OE2 GLU A  76      19.630 -24.200 -20.840  1.00  0.00            
ATOM   1090  C   GLU A  76      24.970 -24.580 -22.410  1.00  0.00            
ATOM   1091  O   GLU A  76      25.820 -24.190 -21.620  1.00  0.00            
ATOM   1092  N   LYS A  77      25.200 -24.590 -23.690  1.00  0.00            
ATOM   1093  HN  LYS A  77      24.510 -24.920 -24.300  1.00  0.00            
ATOM   1094  CA  LYS A  77      26.500 -24.100 -24.230  1.00  0.00            
ATOM   1095  HA  LYS A  77      27.240 -24.140 -23.450  1.00  0.00            
ATOM   1096  CB  LYS A  77      26.940 -25.010 -25.390  1.00  0.00            
ATOM   1097  HB1 LYS A  77      27.810 -24.570 -25.880  1.00  0.00            
ATOM   1098  HB2 LYS A  77      26.140 -25.100 -26.100  1.00  0.00            
ATOM   1099  CG  LYS A  77      27.320 -26.390 -24.860  1.00  0.00            
ATOM   1100  HG1 LYS A  77      26.550 -26.720 -24.160  1.00  0.00            
ATOM   1101  HG2 LYS A  77      28.270 -26.320 -24.340  1.00  0.00            
ATOM   1102  CD  LYS A  77      27.420 -27.380 -26.010  1.00  0.00            
ATOM   1103  HD1 LYS A  77      28.410 -27.320 -26.440  1.00  0.00            
ATOM   1104  HD2 LYS A  77      26.690 -27.140 -26.760  1.00  0.00            
ATOM   1105  CE  LYS A  77      27.180 -28.810 -25.500  1.00  0.00            
ATOM   1106  HE1 LYS A  77      26.280 -28.820 -24.900  1.00  0.00            
ATOM   1107  HE2 LYS A  77      28.030 -29.110 -24.880  1.00  0.00            
ATOM   1108  NZ  LYS A  77      27.040 -29.730 -26.640  1.00  0.00            
ATOM   1109  HZ1 LYS A  77      26.320 -29.370 -27.300  1.00  0.00            
ATOM   1110  HZ2 LYS A  77      27.950 -29.820 -27.140  1.00  0.00            
ATOM   1111  HZ3 LYS A  77      26.750 -30.680 -26.300  1.00  0.00            
ATOM   1112  C   LYS A  77      26.340 -22.660 -24.730  1.00  0.00            
ATOM   1113  O   LYS A  77      25.490 -22.370 -25.550  1.00  0.00            
ATOM   1114  N   GLY A  78      27.160 -21.770 -24.250  1.00  0.00            
ATOM   1115  HN  GLY A  78      27.840 -22.040 -23.590  1.00  0.00            
ATOM   1116  CA  GLY A  78      27.070 -20.350 -24.680  1.00  0.00            
ATOM   1117  HA1 GLY A  78      26.030 -20.050 -24.700  1.00  0.00            
ATOM   1118  HA2 GLY A  78      27.500 -20.240 -25.670  1.00  0.00            
ATOM   1119  C   GLY A  78      27.820 -19.460 -23.690  1.00  0.00            
ATOM   1120  O   GLY A  78      28.600 -19.930 -22.880  1.00  0.00            
ATOM   1121  N   THR A  79      27.610 -18.170 -23.760  1.00  0.00            
ATOM   1122  HN  THR A  79      26.990 -17.810 -24.430  1.00  0.00            
ATOM   1123  CA  THR A  79      28.330 -17.250 -22.820  1.00  0.00            
ATOM   1124  HA  THR A  79      28.990 -17.820 -22.200  1.00  0.00            
ATOM   1125  CB  THR A  79      29.150 -16.230 -23.640  1.00  0.00            
ATOM   1126  HB  THR A  79      28.500 -15.450 -23.990  1.00  0.00            
ATOM   1127  OG1 THR A  79      29.750 -16.890 -24.740  1.00  0.00            
ATOM   1128  HG1 THR A  79      30.350 -17.550 -24.400  1.00  0.00            
ATOM   1129  CG2 THR A  79      30.230 -15.610 -22.740  1.00  0.00            
ATOM   1130 1HG2 THR A  79      29.780 -15.260 -21.820  1.00  0.00            
ATOM   1131 2HG2 THR A  79      30.980 -16.360 -22.520  1.00  0.00            
ATOM   1132 3HG2 THR A  79      30.690 -14.780 -23.260  1.00  0.00            
ATOM   1133  C   THR A  79      27.310 -16.510 -21.960  1.00  0.00            
ATOM   1134  O   THR A  79      26.460 -15.800 -22.450  1.00  0.00            
ATOM   1135  N   TYR A  80      27.390 -16.670 -20.670  1.00  0.00            
ATOM   1136  HN  TYR A  80      28.090 -17.240 -20.290  1.00  0.00            
ATOM   1137  CA  TYR A  80      26.440 -15.980 -19.750  1.00  0.00            
ATOM   1138  HA  TYR A  80      25.530 -15.730 -20.300  1.00  0.00            
ATOM   1139  CB  TYR A  80      26.080 -16.900 -18.580  1.00  0.00            
ATOM   1140  HB1 TYR A  80      25.560 -16.330 -17.810  1.00  0.00            
ATOM   1141  HB2 TYR A  80      26.990 -17.310 -18.170  1.00  0.00            
ATOM   1142  CG  TYR A  80      25.190 -18.020 -19.060  1.00  0.00            
ATOM   1143  CD1 TYR A  80      25.730 -19.060 -19.830  1.00  0.00            
ATOM   1144  HD1 TYR A  80      26.780 -19.060 -20.070  1.00  0.00            
ATOM   1145  CE1 TYR A  80      24.900 -20.100 -20.270  1.00  0.00            
ATOM   1146  HE1 TYR A  80      25.310 -20.910 -20.860  1.00  0.00            
ATOM   1147  CZ  TYR A  80      23.540 -20.100 -19.950  1.00  0.00            
ATOM   1148  OH  TYR A  80      22.730 -21.130 -20.380  1.00  0.00            
ATOM   1149  HH  TYR A  80      22.760 -21.830 -19.730  1.00  0.00            
ATOM   1150  CD2 TYR A  80      23.830 -18.020 -18.740  1.00  0.00            
ATOM   1151  HD2 TYR A  80      23.410 -17.220 -18.140  1.00  0.00            
ATOM   1152  CE2 TYR A  80      23.000 -19.060 -19.180  1.00  0.00            
ATOM   1153  HE2 TYR A  80      21.950 -19.060 -18.930  1.00  0.00            
ATOM   1154  C   TYR A  80      27.080 -14.700 -19.220  1.00  0.00            
ATOM   1155  O   TYR A  80      28.220 -14.400 -19.530  1.00  0.00            
ATOM   1156  N   LYS A  81      26.370 -13.930 -18.440  1.00  0.00            
ATOM   1157  HN  LYS A  81      25.460 -14.190 -18.200  1.00  0.00            
ATOM   1158  CA  LYS A  81      26.960 -12.670 -17.900  1.00  0.00            
ATOM   1159  HA  LYS A  81      28.030 -12.790 -17.840  1.00  0.00            
ATOM   1160  CB  LYS A  81      26.630 -11.510 -18.840  1.00  0.00            
ATOM   1161  HB1 LYS A  81      25.830 -10.920 -18.410  1.00  0.00            
ATOM   1162  HB2 LYS A  81      26.310 -11.900 -19.800  1.00  0.00            
ATOM   1163  CG  LYS A  81      27.870 -10.630 -19.030  1.00  0.00            
ATOM   1164  HG1 LYS A  81      27.850 -10.180 -20.010  1.00  0.00            
ATOM   1165  HG2 LYS A  81      28.760 -11.230 -18.920  1.00  0.00            
ATOM   1166  CD  LYS A  81      27.870  -9.530 -17.970  1.00  0.00            
ATOM   1167  HD1 LYS A  81      27.960  -9.970 -16.990  1.00  0.00            
ATOM   1168  HD2 LYS A  81      26.960  -8.950 -18.040  1.00  0.00            
ATOM   1169  CE  LYS A  81      29.080  -8.600 -18.200  1.00  0.00            
ATOM   1170  HE1 LYS A  81      29.920  -9.180 -18.570  1.00  0.00            
ATOM   1171  HE2 LYS A  81      29.340  -8.120 -17.280  1.00  0.00            
ATOM   1172  NZ  LYS A  81      28.720  -7.570 -19.220  1.00  0.00            
ATOM   1173  HZ1 LYS A  81      27.860  -7.070 -18.920  1.00  0.00            
ATOM   1174  HZ2 LYS A  81      29.490  -6.880 -19.310  1.00  0.00            
ATOM   1175  HZ3 LYS A  81      28.550  -8.020 -20.140  1.00  0.00            
ATOM   1176  C   LYS A  81      26.400 -12.390 -16.500  1.00  0.00            
ATOM   1177  O   LYS A  81      25.410 -11.680 -16.350  1.00  0.00            
ATOM   1178  N   PHE A  82      27.020 -12.920 -15.480  1.00  0.00            
ATOM   1179  HN  PHE A  82      27.820 -13.470 -15.630  1.00  0.00            
ATOM   1180  CA  PHE A  82      26.540 -12.670 -14.090  1.00  0.00            
ATOM   1181  HA  PHE A  82      25.480 -12.450 -14.120  1.00  0.00            
ATOM   1182  CB  PHE A  82      26.790 -13.910 -13.230  1.00  0.00            
ATOM   1183  HB1 PHE A  82      26.200 -14.730 -13.590  1.00  0.00            
ATOM   1184  HB2 PHE A  82      26.520 -13.690 -12.200  1.00  0.00            
ATOM   1185  CG  PHE A  82      28.260 -14.280 -13.280  1.00  0.00            
ATOM   1186  CD1 PHE A  82      29.170 -13.690 -12.400  1.00  0.00            
ATOM   1187  HD1 PHE A  82      28.830 -12.950 -11.690  1.00  0.00            
ATOM   1188  CE1 PHE A  82      30.520 -14.030 -12.450  1.00  0.00            
ATOM   1189  HE1 PHE A  82      31.230 -13.570 -11.770  1.00  0.00            
ATOM   1190  CZ  PHE A  82      30.970 -14.980 -13.370  1.00  0.00            
ATOM   1191  HZ  PHE A  82      32.010 -15.250 -13.410  1.00  0.00            
ATOM   1192  CD2 PHE A  82      28.700 -15.240 -14.200  1.00  0.00            
ATOM   1193  HD2 PHE A  82      28.010 -15.700 -14.880  1.00  0.00            
ATOM   1194  CE2 PHE A  82      30.060 -15.580 -14.250  1.00  0.00            
ATOM   1195  HE2 PHE A  82      30.400 -16.320 -14.960  1.00  0.00            
ATOM   1196  C   PHE A  82      27.290 -11.460 -13.520  1.00  0.00            
ATOM   1197  O   PHE A  82      28.340 -11.090 -14.010  1.00  0.00            
ATOM   1198  N   TYR A  83      26.780 -10.860 -12.480  1.00  0.00            
ATOM   1199  HN  TYR A  83      25.940 -11.160 -12.100  1.00  0.00            
ATOM   1200  CA  TYR A  83      27.480  -9.670 -11.900  1.00  0.00            
ATOM   1201  HA  TYR A  83      28.550  -9.820 -11.980  1.00  0.00            
ATOM   1202  CB  TYR A  83      27.100  -8.410 -12.680  1.00  0.00            
ATOM   1203  HB1 TYR A  83      27.410  -8.520 -13.710  1.00  0.00            
ATOM   1204  HB2 TYR A  83      27.590  -7.560 -12.250  1.00  0.00            
ATOM   1205  CG  TYR A  83      25.600  -8.210 -12.640  1.00  0.00            
ATOM   1206  CD1 TYR A  83      24.770  -8.870 -13.550  1.00  0.00            
ATOM   1207  HD1 TYR A  83      25.210  -9.520 -14.300  1.00  0.00            
ATOM   1208  CE1 TYR A  83      23.390  -8.670 -13.510  1.00  0.00            
ATOM   1209  HE1 TYR A  83      22.750  -9.190 -14.220  1.00  0.00            
ATOM   1210  CZ  TYR A  83      22.820  -7.820 -12.540  1.00  0.00            
ATOM   1211  OH  TYR A  83      21.460  -7.640 -12.510  1.00  0.00            
ATOM   1212  HH  TYR A  83      21.240  -6.890 -13.060  1.00  0.00            
ATOM   1213  CD2 TYR A  83      25.040  -7.360 -11.670  1.00  0.00            
ATOM   1214  HD2 TYR A  83      25.680  -6.850 -10.970  1.00  0.00            
ATOM   1215  CE2 TYR A  83      23.660  -7.170 -11.630  1.00  0.00            
ATOM   1216  HE2 TYR A  83      23.220  -6.510 -10.880  1.00  0.00            
ATOM   1217  C   TYR A  83      27.100  -9.500 -10.420  1.00  0.00            
ATOM   1218  O   TYR A  83      26.030  -9.890 -10.000  1.00  0.00            
ATOM   1219  N   CYS A  84      27.990  -8.910  -9.650  1.00  0.00            
ATOM   1220  HN  CYS A  84      28.840  -8.610 -10.040  1.00  0.00            
ATOM   1221  CA  CYS A  84      27.710  -8.690  -8.210  1.00  0.00            
ATOM   1222  HA  CYS A  84      27.470  -9.630  -7.740  1.00  0.00            
ATOM   1223  CB  CYS A  84      28.960  -8.090  -7.560  1.00  0.00            
ATOM   1224  HB1 CYS A  84      29.170  -7.140  -8.040  1.00  0.00            
ATOM   1225  HB2 CYS A  84      29.790  -8.760  -7.710  1.00  0.00            
ATOM   1226  SG  CYS A  84      28.700  -7.830  -5.800  1.00  0.00            
ATOM   1227  C   CYS A  84      26.520  -7.730  -8.070  1.00  0.00            
ATOM   1228  O   CYS A  84      26.600  -6.580  -8.440  1.00  0.00            
ATOM   1229  N   SER A  85      25.430  -8.200  -7.540  1.00  0.00            
ATOM   1230  HN  SER A  85      25.380  -9.140  -7.260  1.00  0.00            
ATOM   1231  CA  SER A  85      24.230  -7.330  -7.380  1.00  0.00            
ATOM   1232  HA  SER A  85      23.820  -7.110  -8.350  1.00  0.00            
ATOM   1233  CB  SER A  85      23.170  -8.060  -6.550  1.00  0.00            
ATOM   1234  HB1 SER A  85      23.640  -8.580  -5.730  1.00  0.00            
ATOM   1235  HB2 SER A  85      22.640  -8.760  -7.170  1.00  0.00            
ATOM   1236  OG  SER A  85      22.240  -7.110  -6.030  1.00  0.00            
ATOM   1237  HG1 SER A  85      22.420  -6.990  -5.090  1.00  0.00            
ATOM   1238  C   SER A  85      24.620  -6.010  -6.690  1.00  0.00            
ATOM   1239  O   SER A  85      24.500  -4.960  -7.280  1.00  0.00            
ATOM   1240  N   PRO A  86      25.090  -6.100  -5.460  1.00  0.00            
ATOM   1241  CD  PRO A  86      25.250  -7.380  -4.750  1.00  0.00            
ATOM   1242  HD1 PRO A  86      24.310  -7.890  -4.670  1.00  0.00            
ATOM   1243  HD2 PRO A  86      25.980  -8.010  -5.240  1.00  0.00            
ATOM   1244  CA  PRO A  86      25.500  -4.920  -4.690  1.00  0.00            
ATOM   1245  HA  PRO A  86      24.750  -4.140  -4.770  1.00  0.00            
ATOM   1246  CB  PRO A  86      25.570  -5.440  -3.260  1.00  0.00            
ATOM   1247  HB1 PRO A  86      24.650  -5.220  -2.730  1.00  0.00            
ATOM   1248  HB2 PRO A  86      26.410  -4.990  -2.740  1.00  0.00            
ATOM   1249  CG  PRO A  86      25.760  -6.970  -3.350  1.00  0.00            
ATOM   1250  HG1 PRO A  86      25.180  -7.460  -2.590  1.00  0.00            
ATOM   1251  HG2 PRO A  86      26.800  -7.220  -3.240  1.00  0.00            
ATOM   1252  C   PRO A  86      26.860  -4.410  -5.170  1.00  0.00            
ATOM   1253  O   PRO A  86      27.820  -4.390  -4.410  1.00  0.00            
ATOM   1254  N   HIS A  87      26.970  -4.000  -6.410  1.00  0.00            
ATOM   1255  HN  HIS A  87      26.180  -4.020  -6.990  1.00  0.00            
ATOM   1256  CA  HIS A  87      28.260  -3.480  -6.940  1.00  0.00            
ATOM   1257  HA  HIS A  87      28.380  -2.450  -6.640  1.00  0.00            
ATOM   1258  CB  HIS A  87      29.430  -4.300  -6.390  1.00  0.00            
ATOM   1259  HB1 HIS A  87      30.200  -4.380  -7.140  1.00  0.00            
ATOM   1260  HB2 HIS A  87      29.080  -5.300  -6.150  1.00  0.00            
ATOM   1261  ND1 HIS A  87      31.010  -4.210  -4.410  1.00  0.00            
ATOM   1262  CG  HIS A  87      29.990  -3.650  -5.160  1.00  0.00            
ATOM   1263  CE1 HIS A  87      31.280  -3.380  -3.380  1.00  0.00            
ATOM   1264  HE1 HIS A  87      32.030  -3.570  -2.630  1.00  0.00            
ATOM   1265  NE2 HIS A  87      30.480  -2.300  -3.400  1.00  0.00            
ATOM   1266  HE2 HIS A  87      30.860  -1.450  -3.200  1.00  0.00            
ATOM   1267  CD2 HIS A  87      29.680  -2.470  -4.520  1.00  0.00            
ATOM   1268  HD2 HIS A  87      28.910  -1.780  -4.840  1.00  0.00            
ATOM   1269  C   HIS A  87      28.260  -3.560  -8.470  1.00  0.00            
ATOM   1270  O   HIS A  87      29.300  -3.640  -9.100  1.00  0.00            
ATOM   1271  N   GLN A  88      27.100  -3.540  -9.070  1.00  0.00            
ATOM   1272  HN  GLN A  88      26.280  -3.450  -8.550  1.00  0.00            
ATOM   1273  CA  GLN A  88      27.040  -3.600 -10.570  1.00  0.00            
ATOM   1274  HA  GLN A  88      27.660  -4.410 -10.910  1.00  0.00            
ATOM   1275  CB  GLN A  88      25.600  -3.840 -11.010  1.00  0.00            
ATOM   1276  HB1 GLN A  88      25.270  -4.810 -10.680  1.00  0.00            
ATOM   1277  HB2 GLN A  88      25.550  -3.800 -12.090  1.00  0.00            
ATOM   1278  CG  GLN A  88      24.670  -2.760 -10.430  1.00  0.00            
ATOM   1279  HG1 GLN A  88      25.200  -2.210  -9.660  1.00  0.00            
ATOM   1280  HG2 GLN A  88      23.800  -3.240  -9.990  1.00  0.00            
ATOM   1281  CD  GLN A  88      24.240  -1.800 -11.540  1.00  0.00            
ATOM   1282  OE1 GLN A  88      24.650  -0.660 -11.540  1.00  0.00            
ATOM   1283  NE2 GLN A  88      23.420  -2.210 -12.460  1.00  0.00            
ATOM   1284 1HE2 GLN A  88      23.090  -3.140 -12.450  1.00  0.00            
ATOM   1285 2HE2 GLN A  88      23.140  -1.600 -13.170  1.00  0.00            
ATOM   1286  C   GLN A  88      27.560  -2.290 -11.140  1.00  0.00            
ATOM   1287  O   GLN A  88      28.030  -2.220 -12.260  1.00  0.00            
ATOM   1288  N   GLY A  89      27.490  -1.230 -10.370  1.00  0.00            
ATOM   1289  HN  GLY A  89      27.100  -1.290  -9.470  1.00  0.00            
ATOM   1290  CA  GLY A  89      27.990   0.090 -10.860  1.00  0.00            
ATOM   1291  HA1 GLY A  89      27.370   0.890 -10.450  1.00  0.00            
ATOM   1292  HA2 GLY A  89      27.940   0.120 -11.940  1.00  0.00            
ATOM   1293  C   GLY A  89      29.430   0.280 -10.390  1.00  0.00            
ATOM   1294  O   GLY A  89      30.130   1.160 -10.850  1.00  0.00            
ATOM   1295  N   ALA A  90      29.880  -0.550  -9.480  1.00  0.00            
ATOM   1296  HN  ALA A  90      29.290  -1.240  -9.120  1.00  0.00            
ATOM   1297  CA  ALA A  90      31.290  -0.430  -8.990  1.00  0.00            
ATOM   1298  HA  ALA A  90      31.490   0.600  -8.710  1.00  0.00            
ATOM   1299  CB  ALA A  90      31.480  -1.320  -7.760  1.00  0.00            
ATOM   1300  HB1 ALA A  90      31.170  -2.340  -8.010  1.00  0.00            
ATOM   1301  HB2 ALA A  90      32.510  -1.330  -7.470  1.00  0.00            
ATOM   1302  HB3 ALA A  90      31.290  -2.270  -8.010  1.00  0.00            
ATOM   1303  C   ALA A  90      32.250  -0.860 -10.100  1.00  0.00            
ATOM   1304  O   ALA A  90      32.930  -0.040 -10.680  1.00  0.00            
ATOM   1305  N   GLY A  91      32.300  -2.120 -10.400  1.00  0.00            
ATOM   1306  HN  GLY A  91      31.740  -2.770  -9.930  1.00  0.00            
ATOM   1307  CA  GLY A  91      33.220  -2.590 -11.490  1.00  0.00            
ATOM   1308  HA1 GLY A  91      34.100  -1.970 -11.490  1.00  0.00            
ATOM   1309  HA2 GLY A  91      32.720  -2.510 -12.430  1.00  0.00            
ATOM   1310  C   GLY A  91      33.640  -4.040 -11.250  1.00  0.00            
ATOM   1311  O   GLY A  91      34.760  -4.430 -11.530  1.00  0.00            
ATOM   1312  N   MET A  92      32.750  -4.850 -10.740  1.00  0.00            
ATOM   1313  HN  MET A  92      31.850  -4.530 -10.520  1.00  0.00            
ATOM   1314  CA  MET A  92      33.110  -6.280 -10.510  1.00  0.00            
ATOM   1315  HA  MET A  92      34.070  -6.490 -10.950  1.00  0.00            
ATOM   1316  CB  MET A  92      33.190  -6.550  -8.990  1.00  0.00            
ATOM   1317  HB1 MET A  92      33.340  -5.600  -8.480  1.00  0.00            
ATOM   1318  HB2 MET A  92      34.040  -7.190  -8.790  1.00  0.00            
ATOM   1319  CG  MET A  92      31.920  -7.210  -8.470  1.00  0.00            
ATOM   1320  HG1 MET A  92      31.810  -8.190  -8.920  1.00  0.00            
ATOM   1321  HG2 MET A  92      31.060  -6.600  -8.730  1.00  0.00            
ATOM   1322  SD  MET A  92      32.020  -7.380  -6.670  1.00  0.00            
ATOM   1323  CE  MET A  92      32.790  -9.020  -6.610  1.00  0.00            
ATOM   1324  HE1 MET A  92      33.420  -9.160  -7.500  1.00  0.00            
ATOM   1325  HE2 MET A  92      33.400  -9.100  -5.730  1.00  0.00            
ATOM   1326  HE3 MET A  92      32.030  -9.780  -6.600  1.00  0.00            
ATOM   1327  C   MET A  92      32.060  -7.180 -11.160  1.00  0.00            
ATOM   1328  O   MET A  92      30.960  -7.360 -10.660  1.00  0.00            
ATOM   1329  N   VAL A  93      32.370  -7.750 -12.300  1.00  0.00            
ATOM   1330  HN  VAL A  93      33.250  -7.580 -12.690  1.00  0.00            
ATOM   1331  CA  VAL A  93      31.400  -8.630 -13.010  1.00  0.00            
ATOM   1332  HA  VAL A  93      30.690  -9.030 -12.290  1.00  0.00            
ATOM   1333  CB  VAL A  93      30.650  -7.820 -14.070  1.00  0.00            
ATOM   1334  HB  VAL A  93      29.960  -8.470 -14.600  1.00  0.00            
ATOM   1335  CG1 VAL A  93      29.860  -6.690 -13.400  1.00  0.00            
ATOM   1336 1HG1 VAL A  93      29.450  -7.050 -12.470  1.00  0.00            
ATOM   1337 2HG1 VAL A  93      30.510  -5.850 -13.220  1.00  0.00            
ATOM   1338 3HG1 VAL A  93      29.050  -6.380 -14.050  1.00  0.00            
ATOM   1339  CG2 VAL A  93      31.650  -7.220 -15.070  1.00  0.00            
ATOM   1340 1HG2 VAL A  93      32.410  -6.690 -14.530  1.00  0.00            
ATOM   1341 2HG2 VAL A  93      32.100  -8.010 -15.640  1.00  0.00            
ATOM   1342 3HG2 VAL A  93      31.130  -6.540 -15.740  1.00  0.00            
ATOM   1343  C   VAL A  93      32.150  -9.780 -13.680  1.00  0.00            
ATOM   1344  O   VAL A  93      33.300  -9.670 -14.020  1.00  0.00            
ATOM   1345  N   GLY A  94      31.490 -10.900 -13.880  1.00  0.00            
ATOM   1346  HN  GLY A  94      30.560 -10.980 -13.590  1.00  0.00            
ATOM   1347  CA  GLY A  94      32.160 -12.060 -14.520  1.00  0.00            
ATOM   1348  HA1 GLY A  94      32.400 -12.810 -13.780  1.00  0.00            
ATOM   1349  HA2 GLY A  94      33.090 -11.730 -14.990  1.00  0.00            
ATOM   1350  C   GLY A  94      31.240 -12.670 -15.580  1.00  0.00            
ATOM   1351  O   GLY A  94      30.120 -12.240 -15.740  1.00  0.00            
ATOM   1352  N   LYS A  95      31.710 -13.650 -16.310  1.00  0.00            
ATOM   1353  HN  LYS A  95      32.620 -13.980 -16.150  1.00  0.00            
ATOM   1354  CA  LYS A  95      30.860 -14.280 -17.360  1.00  0.00            
ATOM   1355  HA  LYS A  95      29.820 -14.190 -17.070  1.00  0.00            
ATOM   1356  CB  LYS A  95      31.080 -13.580 -18.700  1.00  0.00            
ATOM   1357  HB1 LYS A  95      30.700 -12.570 -18.640  1.00  0.00            
ATOM   1358  HB2 LYS A  95      30.580 -14.130 -19.480  1.00  0.00            
ATOM   1359  CG  LYS A  95      32.590 -13.520 -19.010  1.00  0.00            
ATOM   1360  HG1 LYS A  95      32.880 -14.440 -19.500  1.00  0.00            
ATOM   1361  HG2 LYS A  95      33.140 -13.410 -18.090  1.00  0.00            
ATOM   1362  CD  LYS A  95      32.880 -12.330 -19.940  1.00  0.00            
ATOM   1363  HD1 LYS A  95      33.930 -12.110 -19.900  1.00  0.00            
ATOM   1364  HD2 LYS A  95      32.310 -11.480 -19.600  1.00  0.00            
ATOM   1365  CE  LYS A  95      32.470 -12.690 -21.370  1.00  0.00            
ATOM   1366  HE1 LYS A  95      31.460 -13.030 -21.390  1.00  0.00            
ATOM   1367  HE2 LYS A  95      33.120 -13.460 -21.740  1.00  0.00            
ATOM   1368  NZ  LYS A  95      32.600 -11.480 -22.230  1.00  0.00            
ATOM   1369  HZ1 LYS A  95      32.150 -10.660 -21.770  1.00  0.00            
ATOM   1370  HZ2 LYS A  95      33.610 -11.270 -22.400  1.00  0.00            
ATOM   1371  HZ3 LYS A  95      32.130 -11.660 -23.140  1.00  0.00            
ATOM   1372  C   LYS A  95      31.210 -15.770 -17.480  1.00  0.00            
ATOM   1373  O   LYS A  95      32.370 -16.150 -17.460  1.00  0.00            
ATOM   1374  N   VAL A  96      30.230 -16.610 -17.620  1.00  0.00            
ATOM   1375  HN  VAL A  96      29.300 -16.290 -17.630  1.00  0.00            
ATOM   1376  CA  VAL A  96      30.500 -18.080 -17.750  1.00  0.00            
ATOM   1377  HA  VAL A  96      31.430 -18.310 -17.270  1.00  0.00            
ATOM   1378  CB  VAL A  96      29.370 -18.880 -17.090  1.00  0.00            
ATOM   1379  HB  VAL A  96      28.440 -18.690 -17.610  1.00  0.00            
ATOM   1380  CG1 VAL A  96      29.690 -20.380 -17.140  1.00  0.00            
ATOM   1381 1HG1 VAL A  96      30.690 -20.540 -16.760  1.00  0.00            
ATOM   1382 2HG1 VAL A  96      28.980 -20.920 -16.530  1.00  0.00            
ATOM   1383 3HG1 VAL A  96      29.630 -20.720 -18.160  1.00  0.00            
ATOM   1384  CG2 VAL A  96      29.220 -18.450 -15.630  1.00  0.00            
ATOM   1385 1HG2 VAL A  96      30.200 -18.290 -15.190  1.00  0.00            
ATOM   1386 2HG2 VAL A  96      28.650 -17.520 -15.580  1.00  0.00            
ATOM   1387 3HG2 VAL A  96      28.690 -19.210 -15.070  1.00  0.00            
ATOM   1388  C   VAL A  96      30.580 -18.460 -19.230  1.00  0.00            
ATOM   1389  O   VAL A  96      29.600 -18.480 -19.930  1.00  0.00            
ATOM   1390  N   THR A  97      31.760 -18.760 -19.710  1.00  0.00            
ATOM   1391  HN  THR A  97      32.550 -18.730 -19.130  1.00  0.00            
ATOM   1392  CA  THR A  97      31.910 -19.130 -21.150  1.00  0.00            
ATOM   1393  HA  THR A  97      31.140 -18.670 -21.720  1.00  0.00            
ATOM   1394  CB  THR A  97      33.280 -18.670 -21.660  1.00  0.00            
ATOM   1395  HB  THR A  97      34.050 -19.350 -21.340  1.00  0.00            
ATOM   1396  OG1 THR A  97      33.560 -17.370 -21.130  1.00  0.00            
ATOM   1397  HG1 THR A  97      34.500 -17.340 -20.920  1.00  0.00            
ATOM   1398  CG2 THR A  97      33.270 -18.600 -23.190  1.00  0.00            
ATOM   1399 1HG2 THR A  97      32.820 -19.510 -23.580  1.00  0.00            
ATOM   1400 2HG2 THR A  97      32.680 -17.750 -23.510  1.00  0.00            
ATOM   1401 3HG2 THR A  97      34.270 -18.520 -23.560  1.00  0.00            
ATOM   1402  C   THR A  97      31.810 -20.670 -21.270  1.00  0.00            
ATOM   1403  O   THR A  97      32.780 -21.340 -21.600  1.00  0.00            
ATOM   1404  N   VAL A  98      30.660 -21.210 -21.020  1.00  0.00            
ATOM   1405  HN  VAL A  98      29.900 -20.640 -20.750  1.00  0.00            
ATOM   1406  CA  VAL A  98      30.480 -22.690 -21.110  1.00  0.00            
ATOM   1407  HA  VAL A  98      31.350 -23.180 -20.710  1.00  0.00            
ATOM   1408  CB  VAL A  98      29.230 -23.110 -20.320  1.00  0.00            
ATOM   1409  HB  VAL A  98      29.410 -22.940 -19.270  1.00  0.00            
ATOM   1410  CG1 VAL A  98      28.030 -22.280 -20.760  1.00  0.00            
ATOM   1411 1HG1 VAL A  98      27.880 -22.380 -21.830  1.00  0.00            
ATOM   1412 2HG1 VAL A  98      27.140 -22.620 -20.240  1.00  0.00            
ATOM   1413 3HG1 VAL A  98      28.200 -21.230 -20.520  1.00  0.00            
ATOM   1414  CG2 VAL A  98      28.940 -24.600 -20.570  1.00  0.00            
ATOM   1415 1HG2 VAL A  98      29.880 -25.140 -20.600  1.00  0.00            
ATOM   1416 2HG2 VAL A  98      28.330 -24.980 -19.760  1.00  0.00            
ATOM   1417 3HG2 VAL A  98      28.420 -24.710 -21.500  1.00  0.00            
ATOM   1418  C   VAL A  98      30.320 -23.090 -22.590  1.00  0.00            
ATOM   1419  O   VAL A  98      29.660 -22.410 -23.360  1.00  0.00            
ATOM   1420  N   ASN A  99      30.920 -24.170 -22.990  1.00  0.00            
ATOM   1421  HN  ASN A  99      31.450 -24.700 -22.350  1.00  0.00            
ATOM   1422  CA  ASN A  99      30.810 -24.620 -24.410  1.00  0.00            
ATOM   1423  HA  ASN A  99      29.790 -24.470 -24.750  1.00  0.00            
ATOM   1424  CB  ASN A  99      31.760 -23.810 -25.290  1.00  0.00            
ATOM   1425  HB1 ASN A  99      31.360 -22.820 -25.450  1.00  0.00            
ATOM   1426  HB2 ASN A  99      31.890 -24.300 -26.240  1.00  0.00            
ATOM   1427  CG  ASN A  99      33.130 -23.690 -24.600  1.00  0.00            
ATOM   1428  OD1 ASN A  99      33.920 -24.610 -24.620  1.00  0.00            
ATOM   1429  ND2 ASN A  99      33.440 -22.570 -24.000  1.00  0.00            
ATOM   1430 1HD2 ASN A  99      32.810 -21.830 -23.980  1.00  0.00            
ATOM   1431 2HD2 ASN A  99      34.320 -22.480 -23.550  1.00  0.00            
ATOM   1432  C   ASN A  99      31.160 -26.110 -24.510  1.00  0.00            
ATOM   1433  OT1 ASN A  99      30.560 -26.800 -25.320  1.00  0.00            
ATOM   1434  OT2 ASN A  99      32.040 -26.540 -23.780  1.00  0.00            
ATOM   1435  CU   CU A 100      30.220  -6.490  -4.150  1.00  0.00            
ATOM   1436  N   TYN B   1       5.040   3.510  -2.230  1.00  0.00            
ATOM   1437  H1  TYN B   1       4.860   4.440  -2.150  1.00  0.00            
ATOM   1438  H2  TYN B   1       5.600   3.410  -3.000  1.00  0.00            
ATOM   1439  CA  TYN B   1       5.870   3.160  -1.070  1.00  0.00            
ATOM   1440  HA  TYN B   1       5.770   2.110  -0.840  1.00  0.00            
ATOM   1441  CB  TYN B   1       7.320   3.510  -1.290  1.00  0.00            
ATOM   1442  HB1 TYN B   1       7.850   3.490  -0.340  1.00  0.00            
ATOM   1443  HB2 TYN B   1       7.400   4.500  -1.720  1.00  0.00            
ATOM   1444  CG  TYN B   1       7.930   2.500  -2.230  1.00  0.00            
ATOM   1445  CD1 TYN B   1       8.270   1.220  -1.760  1.00  0.00            
ATOM   1446  HD1 TYN B   1       8.120   0.970  -0.720  1.00  0.00            
ATOM   1447  CE1 TYN B   1       8.810   0.280  -2.640  1.00  0.00            
ATOM   1448  HE1 TYN B   1       9.080  -0.710  -2.270  1.00  0.00            
ATOM   1449  CZ  TYN B   1       9.020   0.590  -3.980  1.00  0.00            
ATOM   1450  OH  TYN B   1       9.540  -0.340  -4.850  1.00  0.00            
ATOM   1451  HH  TYN B   1       8.820  -0.900  -5.140  1.00  0.00            
ATOM   1452  CD2 TYN B   1       8.120   2.820  -3.580  1.00  0.00            
ATOM   1453  HD2 TYN B   1       7.860   3.800  -3.940  1.00  0.00            
ATOM   1454  CE2 TYN B   1       8.670   1.870  -4.450  1.00  0.00            
ATOM   1455  HE2 TYN B   1       8.820   2.120  -5.490  1.00  0.00            
ATOM   1456  C   TYN B   1       5.380   4.000   0.100  1.00  0.00            
ATOM   1457  O   TYN B   1       4.700   4.980  -0.110  1.00  0.00            
ATOM   1458  N   PRO B   2       5.690   3.600   1.290  1.00  0.00            
ATOM   1459  CD  PRO B   2       6.560   2.460   1.590  1.00  0.00            
ATOM   1460  HD1 PRO B   2       6.050   1.530   1.360  1.00  0.00            
ATOM   1461  HD2 PRO B   2       7.500   2.520   1.060  1.00  0.00            
ATOM   1462  CA  PRO B   2       5.210   4.350   2.450  1.00  0.00            
ATOM   1463  HA  PRO B   2       4.140   4.410   2.430  1.00  0.00            
ATOM   1464  CB  PRO B   2       5.650   3.480   3.640  1.00  0.00            
ATOM   1465  HB1 PRO B   2       4.830   2.860   3.980  1.00  0.00            
ATOM   1466  HB2 PRO B   2       6.010   4.100   4.440  1.00  0.00            
ATOM   1467  CG  PRO B   2       6.790   2.580   3.120  1.00  0.00            
ATOM   1468  HG1 PRO B   2       6.740   1.600   3.570  1.00  0.00            
ATOM   1469  HG2 PRO B   2       7.750   3.040   3.310  1.00  0.00            
ATOM   1470  C   PRO B   2       5.820   5.740   2.460  1.00  0.00            
ATOM   1471  O   PRO B   2       5.270   6.660   3.030  1.00  0.00            
ATOM   1472  N   ILE B   3       6.980   5.900   1.850  1.00  0.00            
ATOM   1473  HN  ILE B   3       7.400   5.140   1.410  1.00  0.00            
ATOM   1474  CA  ILE B   3       7.640   7.240   1.840  1.00  0.00            
ATOM   1475  HA  ILE B   3       7.620   7.650   2.830  1.00  0.00            
ATOM   1476  CB  ILE B   3       9.110   7.070   1.400  1.00  0.00            
ATOM   1477  HB  ILE B   3       9.570   6.290   1.990  1.00  0.00            
ATOM   1478  CG2 ILE B   3       9.170   6.680  -0.080  1.00  0.00            
ATOM   1479 1HG2 ILE B   3       8.420   5.930  -0.290  1.00  0.00            
ATOM   1480 2HG2 ILE B   3       8.990   7.550  -0.690  1.00  0.00            
ATOM   1481 3HG2 ILE B   3      10.140   6.280  -0.310  1.00  0.00            
ATOM   1482  CG1 ILE B   3       9.870   8.390   1.610  1.00  0.00            
ATOM   1483 1HG1 ILE B   3       9.230   9.220   1.360  1.00  0.00            
ATOM   1484 2HG1 ILE B   3      10.740   8.410   0.980  1.00  0.00            
ATOM   1485  CD  ILE B   3      10.300   8.500   3.070  1.00  0.00            
ATOM   1486  HD1 ILE B   3      10.050   7.590   3.600  1.00  0.00            
ATOM   1487  HD2 ILE B   3      11.360   8.670   3.130  1.00  0.00            
ATOM   1488  HD3 ILE B   3       9.780   9.330   3.540  1.00  0.00            
ATOM   1489  C   ILE B   3       6.920   8.190   0.870  1.00  0.00            
ATOM   1490  O   ILE B   3       6.990   9.400   1.020  1.00  0.00            
ATOM   1491  N   PHE B   4       6.230   7.670  -0.110  1.00  0.00            
ATOM   1492  HN  PHE B   4       6.190   6.690  -0.210  1.00  0.00            
ATOM   1493  CA  PHE B   4       5.500   8.550  -1.080  1.00  0.00            
ATOM   1494  HA  PHE B   4       6.190   9.280  -1.470  1.00  0.00            
ATOM   1495  CB  PHE B   4       4.940   7.700  -2.220  1.00  0.00            
ATOM   1496  HB1 PHE B   4       4.050   8.170  -2.610  1.00  0.00            
ATOM   1497  HB2 PHE B   4       4.700   6.710  -1.850  1.00  0.00            
ATOM   1498  CG  PHE B   4       5.960   7.590  -3.330  1.00  0.00            
ATOM   1499  CD1 PHE B   4       6.850   8.640  -3.600  1.00  0.00            
ATOM   1500  HD1 PHE B   4       6.810   9.540  -3.000  1.00  0.00            
ATOM   1501  CE1 PHE B   4       7.790   8.520  -4.620  1.00  0.00            
ATOM   1502  HE1 PHE B   4       8.470   9.330  -4.820  1.00  0.00            
ATOM   1503  CZ  PHE B   4       7.840   7.350  -5.400  1.00  0.00            
ATOM   1504  HZ  PHE B   4       8.570   7.270  -6.190  1.00  0.00            
ATOM   1505  CD2 PHE B   4       6.020   6.420  -4.100  1.00  0.00            
ATOM   1506  HD2 PHE B   4       5.340   5.600  -3.890  1.00  0.00            
ATOM   1507  CE2 PHE B   4       6.970   6.300  -5.130  1.00  0.00            
ATOM   1508  HE2 PHE B   4       7.010   5.400  -5.730  1.00  0.00            
ATOM   1509  C   PHE B   4       4.360   9.260  -0.350  1.00  0.00            
ATOM   1510  O   PHE B   4       4.110  10.430  -0.560  1.00  0.00            
ATOM   1511  N   ALA B   5       3.650   8.560   0.500  1.00  0.00            
ATOM   1512  HN  ALA B   5       3.870   7.610   0.640  1.00  0.00            
ATOM   1513  CA  ALA B   5       2.530   9.190   1.240  1.00  0.00            
ATOM   1514  HA  ALA B   5       1.920   9.770   0.550  1.00  0.00            
ATOM   1515  CB  ALA B   5       1.680   8.100   1.890  1.00  0.00            
ATOM   1516  HB1 ALA B   5       2.310   7.390   2.380  1.00  0.00            
ATOM   1517  HB2 ALA B   5       1.000   8.550   2.600  1.00  0.00            
ATOM   1518  HB3 ALA B   5       2.240   7.560   2.510  1.00  0.00            
ATOM   1519  C   ALA B   5       3.100  10.110   2.320  1.00  0.00            
ATOM   1520  O   ALA B   5       2.590  11.180   2.560  1.00  0.00            
ATOM   1521  N   GLN B   6       4.130   9.690   2.990  1.00  0.00            
ATOM   1522  HN  GLN B   6       4.520   8.820   2.790  1.00  0.00            
ATOM   1523  CA  GLN B   6       4.710  10.550   4.060  1.00  0.00            
ATOM   1524  HA  GLN B   6       3.940  10.790   4.780  1.00  0.00            
ATOM   1525  CB  GLN B   6       5.850   9.790   4.750  1.00  0.00            
ATOM   1526  HB1 GLN B   6       6.420  10.480   5.350  1.00  0.00            
ATOM   1527  HB2 GLN B   6       6.500   9.360   4.000  1.00  0.00            
ATOM   1528  CG  GLN B   6       5.280   8.680   5.640  1.00  0.00            
ATOM   1529  HG1 GLN B   6       4.680   8.020   5.030  1.00  0.00            
ATOM   1530  HG2 GLN B   6       4.680   9.120   6.420  1.00  0.00            
ATOM   1531  CD  GLN B   6       6.430   7.890   6.260  1.00  0.00            
ATOM   1532  OE1 GLN B   6       6.780   8.100   7.410  1.00  0.00            
ATOM   1533  NE2 GLN B   6       7.050   6.990   5.550  1.00  0.00            
ATOM   1534 1HE2 GLN B   6       6.770   6.810   4.630  1.00  0.00            
ATOM   1535 2HE2 GLN B   6       7.780   6.470   5.940  1.00  0.00            
ATOM   1536  C   GLN B   6       5.260  11.840   3.450  1.00  0.00            
ATOM   1537  O   GLN B   6       5.070  12.910   3.990  1.00  0.00            
ATOM   1538  N   GLN B   7       5.950  11.740   2.370  1.00  0.00            
ATOM   1539  HN  GLN B   7       6.110  10.870   1.960  1.00  0.00            
ATOM   1540  CA  GLN B   7       6.520  12.960   1.790  1.00  0.00            
ATOM   1541  HA  GLN B   7       7.100  13.480   2.540  1.00  0.00            
ATOM   1542  CB  GLN B   7       7.470  12.570   0.640  1.00  0.00            
ATOM   1543  HB1 GLN B   7       7.300  13.240  -0.200  1.00  0.00            
ATOM   1544  HB2 GLN B   7       7.270  11.560   0.340  1.00  0.00            
ATOM   1545  CG  GLN B   7       8.920  12.700   1.100  1.00  0.00            
ATOM   1546  HG1 GLN B   7       9.130  11.920   1.820  1.00  0.00            
ATOM   1547  HG2 GLN B   7       9.070  13.670   1.560  1.00  0.00            
ATOM   1548  CD  GLN B   7       9.850  12.540  -0.100  1.00  0.00            
ATOM   1549  OE1 GLN B   7       9.930  13.420  -0.940  1.00  0.00            
ATOM   1550  NE2 GLN B   7      10.570  11.460  -0.220  1.00  0.00            
ATOM   1551 1HE2 GLN B   7      10.510  10.750   0.450  1.00  0.00            
ATOM   1552 2HE2 GLN B   7      11.170  11.350  -1.000  1.00  0.00            
ATOM   1553  C   GLN B   7       5.440  13.910   1.250  1.00  0.00            
ATOM   1554  O   GLN B   7       5.690  15.090   1.110  1.00  0.00            
ATOM   1555  N   ASN B   8       4.250  13.410   0.860  1.00  0.00            
ATOM   1556  HN  ASN B   8       4.060  12.450   0.920  1.00  0.00            
ATOM   1557  CA  ASN B   8       3.220  14.370   0.240  1.00  0.00            
ATOM   1558  HA  ASN B   8       3.620  15.370   0.310  1.00  0.00            
ATOM   1559  CB  ASN B   8       3.040  14.030  -1.250  1.00  0.00            
ATOM   1560  HB1 ASN B   8       3.630  14.710  -1.840  1.00  0.00            
ATOM   1561  HB2 ASN B   8       1.990  14.140  -1.520  1.00  0.00            
ATOM   1562  CG  ASN B   8       3.480  12.600  -1.540  1.00  0.00            
ATOM   1563  OD1 ASN B   8       4.650  12.280  -1.470  1.00  0.00            
ATOM   1564  ND2 ASN B   8       2.580  11.700  -1.860  1.00  0.00            
ATOM   1565 1HD2 ASN B   8       1.640  11.970  -1.920  1.00  0.00            
ATOM   1566 2HD2 ASN B   8       2.850  10.780  -2.050  1.00  0.00            
ATOM   1567  C   ASN B   8       1.810  14.370   0.920  1.00  0.00            
ATOM   1568  O   ASN B   8       0.970  15.160   0.530  1.00  0.00            
ATOM   1569  N   TYR B   9       1.590  13.620   1.930  1.00  0.00            
ATOM   1570  HN  TYR B   9       2.290  13.040   2.290  1.00  0.00            
ATOM   1571  CA  TYR B   9       0.260  13.720   2.620  1.00  0.00            
ATOM   1572  HA  TYR B   9      -0.330  14.510   2.180  1.00  0.00            
ATOM   1573  CB  TYR B   9      -0.480  12.380   2.510  1.00  0.00            
ATOM   1574  HB1 TYR B   9      -1.290  12.370   3.220  1.00  0.00            
ATOM   1575  HB2 TYR B   9       0.200  11.570   2.740  1.00  0.00            
ATOM   1576  CG  TYR B   9      -1.020  12.200   1.110  1.00  0.00            
ATOM   1577  CD1 TYR B   9      -2.210  12.840   0.740  1.00  0.00            
ATOM   1578  HD1 TYR B   9      -2.740  13.450   1.450  1.00  0.00            
ATOM   1579  CE1 TYR B   9      -2.710  12.680  -0.560  1.00  0.00            
ATOM   1580  HE1 TYR B   9      -3.620  13.160  -0.840  1.00  0.00            
ATOM   1581  CZ  TYR B   9      -2.020  11.880  -1.480  1.00  0.00            
ATOM   1582  OH  TYR B   9      -2.520  11.720  -2.760  1.00  0.00            
ATOM   1583  HH  TYR B   9      -2.770  10.800  -2.870  1.00  0.00            
ATOM   1584  CD2 TYR B   9      -0.330  11.410   0.190  1.00  0.00            
ATOM   1585  HD2 TYR B   9       0.600  10.930   0.480  1.00  0.00            
ATOM   1586  CE2 TYR B   9      -0.820  11.240  -1.100  1.00  0.00            
ATOM   1587  HE2 TYR B   9      -0.300  10.630  -1.810  1.00  0.00            
ATOM   1588  C   TYR B   9       0.580  14.040   4.060  1.00  0.00            
ATOM   1589  O   TYR B   9       1.370  13.350   4.660  1.00  0.00            
ATOM   1590  N   GLU B  10       0.050  15.090   4.670  1.00  0.00            
ATOM   1591  HN  GLU B  10      -0.580  15.680   4.180  1.00  0.00            
ATOM   1592  CA  GLU B  10       0.410  15.430   6.130  1.00  0.00            
ATOM   1593  HA  GLU B  10       1.500  15.500   6.200  1.00  0.00            
ATOM   1594  CB  GLU B  10      -0.200  16.790   6.510  1.00  0.00            
ATOM   1595  HB1 GLU B  10       0.350  17.580   6.010  1.00  0.00            
ATOM   1596  HB2 GLU B  10      -0.120  16.930   7.580  1.00  0.00            
ATOM   1597  CG  GLU B  10      -1.670  16.840   6.090  1.00  0.00            
ATOM   1598  HG1 GLU B  10      -2.230  16.120   6.660  1.00  0.00            
ATOM   1599  HG2 GLU B  10      -1.750  16.610   5.030  1.00  0.00            
ATOM   1600  CD  GLU B  10      -2.220  18.250   6.340  1.00  0.00            
ATOM   1601  OE1 GLU B  10      -2.140  19.070   5.440  1.00  0.00            
ATOM   1602  OE2 GLU B  10      -2.730  18.470   7.420  1.00  0.00            
ATOM   1603  C   GLU B  10      -0.080  14.350   7.130  1.00  0.00            
ATOM   1604  O   GLU B  10       0.640  13.860   7.970  1.00  0.00            
ATOM   1605  N   ASN B  11      -1.320  13.950   6.940  1.00  0.00            
ATOM   1606  HN  ASN B  11      -1.840  14.350   6.200  1.00  0.00            
ATOM   1607  CA  ASN B  11      -1.960  12.870   7.740  1.00  0.00            
ATOM   1608  HA  ASN B  11      -1.220  12.370   8.360  1.00  0.00            
ATOM   1609  CB  ASN B  11      -3.090  13.440   8.600  1.00  0.00            
ATOM   1610  HB1 ASN B  11      -3.980  13.530   8.000  1.00  0.00            
ATOM   1611  HB2 ASN B  11      -2.800  14.410   8.990  1.00  0.00            
ATOM   1612  CG  ASN B  11      -3.370  12.490   9.780  1.00  0.00            
ATOM   1613  OD1 ASN B  11      -4.080  11.520   9.630  1.00  0.00            
ATOM   1614  ND2 ASN B  11      -2.840  12.750  10.940  1.00  0.00            
ATOM   1615 1HD2 ASN B  11      -2.260  13.530  11.060  1.00  0.00            
ATOM   1616 2HD2 ASN B  11      -3.010  12.150  11.690  1.00  0.00            
ATOM   1617  C   ASN B  11      -2.520  11.890   6.700  1.00  0.00            
ATOM   1618  O   ASN B  11      -3.180  12.320   5.770  1.00  0.00            
ATOM   1619  N   PRO B  12      -2.180  10.600   6.800  1.00  0.00            
ATOM   1620  CD  PRO B  12      -1.400  10.080   7.950  1.00  0.00            
ATOM   1621  HD1 PRO B  12      -0.420  10.540   7.970  1.00  0.00            
ATOM   1622  HD2 PRO B  12      -1.920  10.240   8.870  1.00  0.00            
ATOM   1623  CA  PRO B  12      -2.560   9.520   5.790  1.00  0.00            
ATOM   1624  HA  PRO B  12      -2.280   9.850   4.800  1.00  0.00            
ATOM   1625  CB  PRO B  12      -1.660   8.340   6.190  1.00  0.00            
ATOM   1626  HB1 PRO B  12      -0.790   8.330   5.570  1.00  0.00            
ATOM   1627  HB2 PRO B  12      -2.210   7.420   6.080  1.00  0.00            
ATOM   1628  CG  PRO B  12      -1.270   8.570   7.660  1.00  0.00            
ATOM   1629  HG1 PRO B  12      -0.240   8.250   7.820  1.00  0.00            
ATOM   1630  HG2 PRO B  12      -1.930   8.010   8.310  1.00  0.00            
ATOM   1631  C   PRO B  12      -4.060   9.100   5.790  1.00  0.00            
ATOM   1632  O   PRO B  12      -4.490   8.300   4.980  1.00  0.00            
ATOM   1633  N   ARG B  13      -4.830   9.660   6.690  1.00  0.00            
ATOM   1634  HN  ARG B  13      -4.460  10.320   7.310  1.00  0.00            
ATOM   1635  CA  ARG B  13      -6.270   9.330   6.740  1.00  0.00            
ATOM   1636  HA  ARG B  13      -6.460   8.400   6.240  1.00  0.00            
ATOM   1637  CB  ARG B  13      -6.730   9.250   8.200  1.00  0.00            
ATOM   1638  HB1 ARG B  13      -6.940  10.230   8.580  1.00  0.00            
ATOM   1639  HB2 ARG B  13      -5.940   8.800   8.790  1.00  0.00            
ATOM   1640  CG  ARG B  13      -7.980   8.380   8.310  1.00  0.00            
ATOM   1641  HG1 ARG B  13      -7.750   7.360   8.030  1.00  0.00            
ATOM   1642  HG2 ARG B  13      -8.740   8.770   7.630  1.00  0.00            
ATOM   1643  CD  ARG B  13      -8.510   8.420   9.740  1.00  0.00            
ATOM   1644  HD1 ARG B  13      -8.740   9.440  10.020  1.00  0.00            
ATOM   1645  HD2 ARG B  13      -7.760   8.030  10.410  1.00  0.00            
ATOM   1646  NE  ARG B  13      -9.750   7.590   9.840  1.00  0.00            
ATOM   1647  HE  ARG B  13      -9.810   6.740   9.370  1.00  0.00            
ATOM   1648  CZ  ARG B  13     -10.760   8.000  10.570  1.00  0.00            
ATOM   1649  NH1 ARG B  13     -10.580   8.300  11.830  1.00  0.00            
ATOM   1650 1HH1 ARG B  13      -9.670   8.200  12.240  1.00  0.00            
ATOM   1651 2HH1 ARG B  13     -11.340   8.610  12.390  1.00  0.00            
ATOM   1652  NH2 ARG B  13     -11.940   8.110  10.030  1.00  0.00            
ATOM   1653 1HH2 ARG B  13     -12.080   7.890   9.070  1.00  0.00            
ATOM   1654 2HH2 ARG B  13     -12.710   8.430  10.590  1.00  0.00            
ATOM   1655  C   ARG B  13      -7.060  10.440   6.030  1.00  0.00            
ATOM   1656  O   ARG B  13      -6.940  11.610   6.380  1.00  0.00            
ATOM   1657  N   GLU B  14      -7.830  10.100   5.030  1.00  0.00            
ATOM   1658  HN  GLU B  14      -7.900   9.160   4.770  1.00  0.00            
ATOM   1659  CA  GLU B  14      -8.620  11.140   4.270  1.00  0.00            
ATOM   1660  HA  GLU B  14      -8.030  12.050   4.190  1.00  0.00            
ATOM   1661  CB  GLU B  14      -8.940  10.620   2.880  1.00  0.00            
ATOM   1662  HB1 GLU B  14      -9.720  11.220   2.430  1.00  0.00            
ATOM   1663  HB2 GLU B  14      -9.280   9.600   2.940  1.00  0.00            
ATOM   1664  CG  GLU B  14      -7.680  10.690   1.990  1.00  0.00            
ATOM   1665  HG1 GLU B  14      -7.390   9.690   1.710  1.00  0.00            
ATOM   1666  HG2 GLU B  14      -6.880  11.170   2.540  1.00  0.00            
ATOM   1667  CD  GLU B  14      -7.990  11.500   0.730  1.00  0.00            
ATOM   1668  OE1 GLU B  14      -8.410  10.900  -0.250  1.00  0.00            
ATOM   1669  OE2 GLU B  14      -7.790  12.700   0.760  1.00  0.00            
ATOM   1670  C   GLU B  14      -9.930  11.450   5.010  1.00  0.00            
ATOM   1671  O   GLU B  14     -10.240  10.840   6.010  1.00  0.00            
ATOM   1672  N   ALA B  15     -10.690  12.430   4.550  1.00  0.00            
ATOM   1673  HN  ALA B  15     -10.410  12.920   3.750  1.00  0.00            
ATOM   1674  CA  ALA B  15     -11.970  12.800   5.240  1.00  0.00            
ATOM   1675  HA  ALA B  15     -11.790  12.890   6.300  1.00  0.00            
ATOM   1676  CB  ALA B  15     -12.470  14.140   4.700  1.00  0.00            
ATOM   1677  HB1 ALA B  15     -11.720  14.900   4.860  1.00  0.00            
ATOM   1678  HB2 ALA B  15     -12.660  14.050   3.640  1.00  0.00            
ATOM   1679  HB3 ALA B  15     -12.630  14.060   3.710  1.00  0.00            
ATOM   1680  C   ALA B  15     -13.050  11.720   5.000  1.00  0.00            
ATOM   1681  O   ALA B  15     -13.930  11.520   5.800  1.00  0.00            
ATOM   1682  N   THR B  16     -12.950  11.020   3.900  1.00  0.00            
ATOM   1683  HN  THR B  16     -12.200  11.210   3.270  1.00  0.00            
ATOM   1684  CA  THR B  16     -13.930   9.950   3.590  1.00  0.00            
ATOM   1685  HA  THR B  16     -14.900  10.240   3.940  1.00  0.00            
ATOM   1686  CB  THR B  16     -13.980   9.710   2.070  1.00  0.00            
ATOM   1687  HB  THR B  16     -14.480   8.790   1.880  1.00  0.00            
ATOM   1688  OG1 THR B  16     -12.660   9.650   1.560  1.00  0.00            
ATOM   1689  HG1 THR B  16     -12.590   8.890   0.990  1.00  0.00            
ATOM   1690  CG2 THR B  16     -14.740  10.860   1.400  1.00  0.00            
ATOM   1691 1HG2 THR B  16     -14.280  11.800   1.660  1.00  0.00            
ATOM   1692 2HG2 THR B  16     -14.710  10.730   0.330  1.00  0.00            
ATOM   1693 3HG2 THR B  16     -15.760  10.850   1.730  1.00  0.00            
ATOM   1694  C   THR B  16     -13.480   8.670   4.290  1.00  0.00            
ATOM   1695  O   THR B  16     -14.130   7.650   4.220  1.00  0.00            
ATOM   1696  N   GLY B  17     -12.370   8.720   4.990  1.00  0.00            
ATOM   1697  HN  GLY B  17     -11.880   9.570   5.050  1.00  0.00            
ATOM   1698  CA  GLY B  17     -11.880   7.520   5.730  1.00  0.00            
ATOM   1699  HA1 GLY B  17     -12.710   6.910   6.040  1.00  0.00            
ATOM   1700  HA2 GLY B  17     -11.320   7.840   6.610  1.00  0.00            
ATOM   1701  C   GLY B  17     -10.960   6.690   4.820  1.00  0.00            
ATOM   1702  O   GLY B  17     -10.620   5.570   5.140  1.00  0.00            
ATOM   1703  N   ARG B  18     -10.570   7.220   3.710  1.00  0.00            
ATOM   1704  HN  ARG B  18     -10.860   8.130   3.470  1.00  0.00            
ATOM   1705  CA  ARG B  18      -9.700   6.450   2.800  1.00  0.00            
ATOM   1706  HA  ARG B  18      -9.920   5.400   2.910  1.00  0.00            
ATOM   1707  CB  ARG B  18      -9.960   6.890   1.350  1.00  0.00            
ATOM   1708  HB1 ARG B  18      -9.030   7.180   0.900  1.00  0.00            
ATOM   1709  HB2 ARG B  18     -10.660   7.710   1.340  1.00  0.00            
ATOM   1710  CG  ARG B  18     -10.540   5.700   0.570  1.00  0.00            
ATOM   1711  HG1 ARG B  18     -11.210   5.140   1.220  1.00  0.00            
ATOM   1712  HG2 ARG B  18      -9.750   5.070   0.220  1.00  0.00            
ATOM   1713  CD  ARG B  18     -11.330   6.230  -0.630  1.00  0.00            
ATOM   1714  HD1 ARG B  18     -10.910   5.840  -1.540  1.00  0.00            
ATOM   1715  HD2 ARG B  18     -11.290   7.310  -0.650  1.00  0.00            
ATOM   1716  NE  ARG B  18     -12.760   5.800  -0.520  1.00  0.00            
ATOM   1717  HE  ARG B  18     -13.460   6.470  -0.330  1.00  0.00            
ATOM   1718  CZ  ARG B  18     -13.080   4.550  -0.660  1.00  0.00            
ATOM   1719  NH1 ARG B  18     -12.800   3.930  -1.790  1.00  0.00            
ATOM   1720 1HH1 ARG B  18     -12.340   4.410  -2.520  1.00  0.00            
ATOM   1721 2HH1 ARG B  18     -13.050   2.970  -1.900  1.00  0.00            
ATOM   1722  NH2 ARG B  18     -13.690   3.910   0.300  1.00  0.00            
ATOM   1723 1HH2 ARG B  18     -13.910   4.390   1.160  1.00  0.00            
ATOM   1724 2HH2 ARG B  18     -13.940   2.950   0.190  1.00  0.00            
ATOM   1725  C   ARG B  18      -8.230   6.690   3.160  1.00  0.00            
ATOM   1726  O   ARG B  18      -7.790   7.800   3.340  1.00  0.00            
ATOM   1727  N   ILE B  19      -7.450   5.630   3.190  1.00  0.00            
ATOM   1728  HN  ILE B  19      -7.830   4.740   3.000  1.00  0.00            
ATOM   1729  CA  ILE B  19      -5.990   5.750   3.480  1.00  0.00            
ATOM   1730  HA  ILE B  19      -5.830   6.470   4.280  1.00  0.00            
ATOM   1731  CB  ILE B  19      -5.400   4.390   3.860  1.00  0.00            
ATOM   1732  HB  ILE B  19      -5.610   3.680   3.090  1.00  0.00            
ATOM   1733  CG2 ILE B  19      -3.900   4.510   4.080  1.00  0.00            
ATOM   1734 1HG2 ILE B  19      -3.630   5.560   4.170  1.00  0.00            
ATOM   1735 2HG2 ILE B  19      -3.610   3.990   4.980  1.00  0.00            
ATOM   1736 3HG2 ILE B  19      -3.380   4.090   3.230  1.00  0.00            
ATOM   1737  CG1 ILE B  19      -6.060   3.920   5.170  1.00  0.00            
ATOM   1738 1HG1 ILE B  19      -7.010   4.430   5.300  1.00  0.00            
ATOM   1739 2HG1 ILE B  19      -5.410   4.140   6.010  1.00  0.00            
ATOM   1740  CD  ILE B  19      -6.310   2.410   5.110  1.00  0.00            
ATOM   1741  HD1 ILE B  19      -5.910   2.020   4.190  1.00  0.00            
ATOM   1742  HD2 ILE B  19      -5.820   1.930   5.950  1.00  0.00            
ATOM   1743  HD3 ILE B  19      -7.370   2.220   5.150  1.00  0.00            
ATOM   1744  C   ILE B  19      -5.320   6.270   2.200  1.00  0.00            
ATOM   1745  O   ILE B  19      -5.730   5.900   1.110  1.00  0.00            
ATOM   1746  N   VAL B  20      -4.380   7.190   2.290  1.00  0.00            
ATOM   1747  HN  VAL B  20      -4.120   7.500   3.180  1.00  0.00            
ATOM   1748  CA  VAL B  20      -3.740   7.830   1.070  1.00  0.00            
ATOM   1749  HA  VAL B  20      -4.490   8.390   0.540  1.00  0.00            
ATOM   1750  CB  VAL B  20      -2.670   8.820   1.550  1.00  0.00            
ATOM   1751  HB  VAL B  20      -2.100   9.180   0.690  1.00  0.00            
ATOM   1752  CG1 VAL B  20      -3.350  10.010   2.240  1.00  0.00            
ATOM   1753 1HG1 VAL B  20      -4.050   9.640   2.970  1.00  0.00            
ATOM   1754 2HG1 VAL B  20      -2.600  10.610   2.730  1.00  0.00            
ATOM   1755 3HG1 VAL B  20      -3.860  10.610   1.510  1.00  0.00            
ATOM   1756  CG2 VAL B  20      -1.720   8.130   2.520  1.00  0.00            
ATOM   1757 1HG2 VAL B  20      -2.280   7.760   3.380  1.00  0.00            
ATOM   1758 2HG2 VAL B  20      -1.240   7.300   2.040  1.00  0.00            
ATOM   1759 3HG2 VAL B  20      -0.970   8.830   2.860  1.00  0.00            
ATOM   1760  C   VAL B  20      -3.080   6.850   0.060  1.00  0.00            
ATOM   1761  O   VAL B  20      -2.920   7.160  -1.100  1.00  0.00            
ATOM   1762  N   CYS B  21      -2.700   5.660   0.510  1.00  0.00            
ATOM   1763  HN  CYS B  21      -2.820   5.420   1.440  1.00  0.00            
ATOM   1764  CA  CYS B  21      -2.050   4.710  -0.450  1.00  0.00            
ATOM   1765  HA  CYS B  21      -1.200   5.190  -0.910  1.00  0.00            
ATOM   1766  CB  CYS B  21      -1.570   3.440   0.250  1.00  0.00            
ATOM   1767  HB1 CYS B  21      -0.760   3.010  -0.340  1.00  0.00            
ATOM   1768  HB2 CYS B  21      -2.370   2.730   0.260  1.00  0.00            
ATOM   1769  SG  CYS B  21      -1.000   3.670   1.950  1.00  0.00            
ATOM   1770  C   CYS B  21      -3.040   4.270  -1.530  1.00  0.00            
ATOM   1771  O   CYS B  21      -2.650   3.780  -2.570  1.00  0.00            
ATOM   1772  N   ALA B  22      -4.320   4.430  -1.290  1.00  0.00            
ATOM   1773  HN  ALA B  22      -4.610   4.820  -0.440  1.00  0.00            
ATOM   1774  CA  ALA B  22      -5.340   4.010  -2.300  1.00  0.00            
ATOM   1775  HA  ALA B  22      -5.110   3.030  -2.670  1.00  0.00            
ATOM   1776  CB  ALA B  22      -6.720   3.980  -1.650  1.00  0.00            
ATOM   1777  HB1 ALA B  22      -6.940   4.950  -1.210  1.00  0.00            
ATOM   1778  HB2 ALA B  22      -7.470   3.750  -2.380  1.00  0.00            
ATOM   1779  HB3 ALA B  22      -6.950   4.890  -1.290  1.00  0.00            
ATOM   1780  C   ALA B  22      -5.370   5.000  -3.480  1.00  0.00            
ATOM   1781  O   ALA B  22      -6.100   4.820  -4.450  1.00  0.00            
ATOM   1782  N   ASN B  23      -4.570   6.050  -3.410  1.00  0.00            
ATOM   1783  HN  ASN B  23      -3.990   6.160  -2.630  1.00  0.00            
ATOM   1784  CA  ASN B  23      -4.520   7.060  -4.520  1.00  0.00            
ATOM   1785  HA  ASN B  23      -5.510   7.240  -4.890  1.00  0.00            
ATOM   1786  CB  ASN B  23      -3.940   8.380  -3.980  1.00  0.00            
ATOM   1787  HB1 ASN B  23      -3.570   8.970  -4.800  1.00  0.00            
ATOM   1788  HB2 ASN B  23      -3.120   8.160  -3.310  1.00  0.00            
ATOM   1789  CG  ASN B  23      -5.020   9.150  -3.240  1.00  0.00            
ATOM   1790  OD1 ASN B  23      -6.030   9.510  -3.810  1.00  0.00            
ATOM   1791  ND2 ASN B  23      -4.870   9.430  -1.960  1.00  0.00            
ATOM   1792 1HD2 ASN B  23      -4.060   9.140  -1.500  1.00  0.00            
ATOM   1793 2HD2 ASN B  23      -5.560   9.930  -1.480  1.00  0.00            
ATOM   1794  C   ASN B  23      -3.630   6.540  -5.650  1.00  0.00            
ATOM   1795  O   ASN B  23      -3.870   6.810  -6.810  1.00  0.00            
ATOM   1796  N   CYS B  24      -2.630   5.760  -5.320  1.00  0.00            
ATOM   1797  HN  CYS B  24      -2.480   5.540  -4.370  1.00  0.00            
ATOM   1798  CA  CYS B  24      -1.740   5.170  -6.370  1.00  0.00            
ATOM   1799  HA  CYS B  24      -2.070   5.530  -7.330  1.00  0.00            
ATOM   1800  CB  CYS B  24      -0.330   5.550  -6.160  1.00  0.00            
ATOM   1801  HB1 CYS B  24       0.210   5.370  -7.080  1.00  0.00            
ATOM   1802  HB2 CYS B  24       0.080   4.930  -5.390  1.00  0.00            
ATOM   1803  SG  CYS B  24      -0.110   7.270  -5.680  1.00  0.00            
ATOM   1804  C   CYS B  24      -1.880   3.640  -6.340  1.00  0.00            
ATOM   1805  O   CYS B  24      -1.710   2.990  -7.350  1.00  0.00            
ATOM   1806  N   HSD B  25      -2.230   3.070  -5.190  1.00  0.00            
ATOM   1807  HN  HSD B  25      -2.380   3.630  -4.400  1.00  0.00            
ATOM   1808  CA  HSD B  25      -2.420   1.560  -5.080  1.00  0.00            
ATOM   1809  HA  HSD B  25      -1.850   1.050  -5.850  1.00  0.00            
ATOM   1810  CB  HSD B  25      -1.970   1.100  -3.700  1.00  0.00            
ATOM   1811  HB1 HSD B  25      -2.270   0.070  -3.530  1.00  0.00            
ATOM   1812  HB2 HSD B  25      -2.420   1.730  -2.930  1.00  0.00            
ATOM   1813  ND1 HSD B  25       0.370   0.240  -4.170  1.00  0.00            
ATOM   1814  HD1 HSD B  25       0.090  -0.570  -4.650  1.00  0.00            
ATOM   1815  CG  HSD B  25      -0.470   1.200  -3.610  1.00  0.00            
ATOM   1816  CE1 HSD B  25       1.640   0.630  -3.940  1.00  0.00            
ATOM   1817  HE1 HSD B  25       2.510   0.080  -4.260  1.00  0.00            
ATOM   1818  NE2 HSD B  25       1.680   1.740  -3.290  1.00  0.00            
ATOM   1819  CD2 HSD B  25       0.370   2.140  -3.060  1.00  0.00            
ATOM   1820  HD2 HSD B  25       0.060   3.040  -2.540  1.00  0.00            
ATOM   1821  C   HSD B  25      -3.920   1.270  -5.280  1.00  0.00            
ATOM   1822  O   HSD B  25      -4.700   1.220  -4.340  1.00  0.00            
ATOM   1823  N   LEU B  26      -4.320   1.250  -6.560  1.00  0.00            
ATOM   1824  HN  LEU B  26      -3.650   1.390  -7.250  1.00  0.00            
ATOM   1825  CA  LEU B  26      -5.770   1.140  -6.970  1.00  0.00            
ATOM   1826  HA  LEU B  26      -6.350   1.760  -6.300  1.00  0.00            
ATOM   1827  CB  LEU B  26      -5.910   1.730  -8.370  1.00  0.00            
ATOM   1828  HB1 LEU B  26      -6.950   1.690  -8.680  1.00  0.00            
ATOM   1829  HB2 LEU B  26      -5.310   1.160  -9.060  1.00  0.00            
ATOM   1830  CG  LEU B  26      -5.450   3.190  -8.370  1.00  0.00            
ATOM   1831  HG  LEU B  26      -4.610   3.300  -7.690  1.00  0.00            
ATOM   1832  CD1 LEU B  26      -5.010   3.590  -9.780  1.00  0.00            
ATOM   1833 1HD1 LEU B  26      -5.830   3.450 -10.470  1.00  0.00            
ATOM   1834 2HD1 LEU B  26      -4.720   4.620  -9.790  1.00  0.00            
ATOM   1835 3HD1 LEU B  26      -4.170   2.970 -10.090  1.00  0.00            
ATOM   1836  CD2 LEU B  26      -6.600   4.090  -7.920  1.00  0.00            
ATOM   1837 1HD2 LEU B  26      -7.440   3.980  -8.600  1.00  0.00            
ATOM   1838 2HD2 LEU B  26      -6.910   3.820  -6.920  1.00  0.00            
ATOM   1839 3HD2 LEU B  26      -6.270   5.130  -7.920  1.00  0.00            
ATOM   1840  C   LEU B  26      -6.420  -0.270  -6.970  1.00  0.00            
ATOM   1841  O   LEU B  26      -7.600  -0.380  -7.250  1.00  0.00            
ATOM   1842  N   ALA B  27      -5.740  -1.320  -6.650  1.00  0.00            
ATOM   1843  HN  ALA B  27      -4.800  -1.250  -6.380  1.00  0.00            
ATOM   1844  CA  ALA B  27      -6.470  -2.630  -6.630  1.00  0.00            
ATOM   1845  HA  ALA B  27      -7.290  -2.600  -7.320  1.00  0.00            
ATOM   1846  CB  ALA B  27      -5.500  -3.770  -7.000  1.00  0.00            
ATOM   1847  HB1 ALA B  27      -4.530  -3.560  -6.590  1.00  0.00            
ATOM   1848  HB2 ALA B  27      -5.870  -4.700  -6.590  1.00  0.00            
ATOM   1849  HB3 ALA B  27      -4.750  -3.790  -6.350  1.00  0.00            
ATOM   1850  C   ALA B  27      -6.980  -2.820  -5.200  1.00  0.00            
ATOM   1851  O   ALA B  27      -6.280  -2.480  -4.260  1.00  0.00            
ATOM   1852  N   SER B  28      -8.130  -3.360  -4.970  1.00  0.00            
ATOM   1853  HN  SER B  28      -8.710  -3.660  -5.700  1.00  0.00            
ATOM   1854  CA  SER B  28      -8.540  -3.530  -3.540  1.00  0.00            
ATOM   1855  HA  SER B  28      -7.990  -2.840  -2.920  1.00  0.00            
ATOM   1856  CB  SER B  28     -10.050  -3.240  -3.410  1.00  0.00            
ATOM   1857  HB1 SER B  28     -10.610  -4.110  -3.750  1.00  0.00            
ATOM   1858  HB2 SER B  28     -10.310  -2.390  -4.010  1.00  0.00            
ATOM   1859  OG  SER B  28     -10.350  -2.960  -2.050  1.00  0.00            
ATOM   1860  HG1 SER B  28     -10.330  -2.010  -1.920  1.00  0.00            
ATOM   1861  C   SER B  28      -8.250  -4.960  -3.110  1.00  0.00            
ATOM   1862  O   SER B  28      -8.790  -5.900  -3.670  1.00  0.00            
ATOM   1863  N   LYS B  29      -7.400  -5.200  -2.060  1.00  0.00            
ATOM   1864  HN  LYS B  29      -6.980  -4.430  -1.620  1.00  0.00            
ATOM   1865  CA  LYS B  29      -7.070  -6.650  -1.560  1.00  0.00            
ATOM   1866  HA  LYS B  29      -7.730  -7.350  -2.040  1.00  0.00            
ATOM   1867  CB  LYS B  29      -5.610  -6.970  -1.890  1.00  0.00            
ATOM   1868  HB1 LYS B  29      -5.020  -6.930  -0.990  1.00  0.00            
ATOM   1869  HB2 LYS B  29      -5.230  -6.250  -2.600  1.00  0.00            
ATOM   1870  CG  LYS B  29      -5.530  -8.380  -2.490  1.00  0.00            
ATOM   1871  HG1 LYS B  29      -6.470  -8.630  -2.940  1.00  0.00            
ATOM   1872  HG2 LYS B  29      -5.300  -9.090  -1.720  1.00  0.00            
ATOM   1873  CD  LYS B  29      -4.430  -8.420  -3.560  1.00  0.00            
ATOM   1874  HD1 LYS B  29      -3.560  -8.930  -3.160  1.00  0.00            
ATOM   1875  HD2 LYS B  29      -4.150  -7.400  -3.830  1.00  0.00            
ATOM   1876  CE  LYS B  29      -4.930  -9.150  -4.800  1.00  0.00            
ATOM   1877  HE1 LYS B  29      -5.490 -10.030  -4.500  1.00  0.00            
ATOM   1878  HE2 LYS B  29      -4.090  -9.450  -5.410  1.00  0.00            
ATOM   1879  NZ  LYS B  29      -5.820  -8.250  -5.590  1.00  0.00            
ATOM   1880  HZ1 LYS B  29      -5.520  -7.260  -5.460  1.00  0.00            
ATOM   1881  HZ2 LYS B  29      -5.770  -8.500  -6.590  1.00  0.00            
ATOM   1882  HZ3 LYS B  29      -6.800  -8.350  -5.260  1.00  0.00            
ATOM   1883  C   LYS B  29      -7.290  -6.700  -0.020  1.00  0.00            
ATOM   1884  O   LYS B  29      -7.100  -5.690   0.630  1.00  0.00            
ATOM   1885  N   PRO B  30      -7.820  -7.760   0.540  1.00  0.00            
ATOM   1886  CD  PRO B  30      -8.010  -9.040  -0.160  1.00  0.00            
ATOM   1887  HD1 PRO B  30      -8.830  -8.970  -0.860  1.00  0.00            
ATOM   1888  HD2 PRO B  30      -7.100  -9.350  -0.670  1.00  0.00            
ATOM   1889  CA  PRO B  30      -8.230  -7.790   2.000  1.00  0.00            
ATOM   1890  HA  PRO B  30      -9.000  -7.060   2.150  1.00  0.00            
ATOM   1891  CB  PRO B  30      -8.870  -9.170   2.150  1.00  0.00            
ATOM   1892  HB1 PRO B  30      -9.950  -9.090   2.080  1.00  0.00            
ATOM   1893  HB2 PRO B  30      -8.590  -9.610   3.090  1.00  0.00            
ATOM   1894  CG  PRO B  30      -8.350 -10.040   0.970  1.00  0.00            
ATOM   1895  HG1 PRO B  30      -9.110 -10.720   0.640  1.00  0.00            
ATOM   1896  HG2 PRO B  30      -7.470 -10.570   1.270  1.00  0.00            
ATOM   1897  C   PRO B  30      -7.110  -7.550   3.040  1.00  0.00            
ATOM   1898  O   PRO B  30      -6.020  -8.070   2.930  1.00  0.00            
ATOM   1899  N   VAL B  31      -7.400  -6.770   4.050  1.00  0.00            
ATOM   1900  HN  VAL B  31      -8.290  -6.380   4.130  1.00  0.00            
ATOM   1901  CA  VAL B  31      -6.380  -6.530   5.120  1.00  0.00            
ATOM   1902  HA  VAL B  31      -5.490  -7.100   4.920  1.00  0.00            
ATOM   1903  CB  VAL B  31      -6.040  -5.030   5.170  1.00  0.00            
ATOM   1904  HB  VAL B  31      -6.940  -4.450   5.050  1.00  0.00            
ATOM   1905  CG1 VAL B  31      -5.380  -4.690   6.510  1.00  0.00            
ATOM   1906 1HG1 VAL B  31      -4.630  -5.430   6.740  1.00  0.00            
ATOM   1907 2HG1 VAL B  31      -4.920  -3.710   6.450  1.00  0.00            
ATOM   1908 3HG1 VAL B  31      -6.130  -4.680   7.280  1.00  0.00            
ATOM   1909  CG2 VAL B  31      -5.070  -4.710   4.030  1.00  0.00            
ATOM   1910 1HG2 VAL B  31      -5.490  -5.010   3.090  1.00  0.00            
ATOM   1911 2HG2 VAL B  31      -4.870  -3.640   4.020  1.00  0.00            
ATOM   1912 3HG2 VAL B  31      -4.130  -5.230   4.190  1.00  0.00            
ATOM   1913  C   VAL B  31      -6.990  -6.970   6.450  1.00  0.00            
ATOM   1914  O   VAL B  31      -8.190  -6.810   6.670  1.00  0.00            
ATOM   1915  N   ASP B  32      -6.220  -7.540   7.350  1.00  0.00            
ATOM   1916  HN  ASP B  32      -5.270  -7.670   7.160  1.00  0.00            
ATOM   1917  CA  ASP B  32      -6.800  -8.000   8.660  1.00  0.00            
ATOM   1918  HA  ASP B  32      -7.830  -7.680   8.730  1.00  0.00            
ATOM   1919  CB  ASP B  32      -6.760  -9.540   8.710  1.00  0.00            
ATOM   1920  HB1 ASP B  32      -5.860  -9.850   9.210  1.00  0.00            
ATOM   1921  HB2 ASP B  32      -6.770  -9.930   7.700  1.00  0.00            
ATOM   1922  CG  ASP B  32      -7.980 -10.060   9.490  1.00  0.00            
ATOM   1923  OD1 ASP B  32      -9.000 -10.270   8.860  1.00  0.00            
ATOM   1924  OD2 ASP B  32      -7.860 -10.230  10.690  1.00  0.00            
ATOM   1925  C   ASP B  32      -6.000  -7.440   9.840  1.00  0.00            
ATOM   1926  O   ASP B  32      -4.830  -7.120   9.730  1.00  0.00            
ATOM   1927  N   ILE B  33      -6.630  -7.280  10.970  1.00  0.00            
ATOM   1928  HN  ILE B  33      -7.570  -7.530  11.060  1.00  0.00            
ATOM   1929  CA  ILE B  33      -5.900  -6.720  12.130  1.00  0.00            
ATOM   1930  HA  ILE B  33      -4.850  -6.900  12.020  1.00  0.00            
ATOM   1931  CB  ILE B  33      -6.150  -5.200  12.210  1.00  0.00            
ATOM   1932  HB  ILE B  33      -5.700  -4.730  11.340  1.00  0.00            
ATOM   1933  CG2 ILE B  33      -7.650  -4.920  12.220  1.00  0.00            
ATOM   1934 1HG2 ILE B  33      -8.100  -5.350  11.340  1.00  0.00            
ATOM   1935 2HG2 ILE B  33      -8.090  -5.350  13.100  1.00  0.00            
ATOM   1936 3HG2 ILE B  33      -7.810  -3.850  12.210  1.00  0.00            
ATOM   1937  CG1 ILE B  33      -5.510  -4.630  13.480  1.00  0.00            
ATOM   1938 1HG1 ILE B  33      -4.650  -5.230  13.750  1.00  0.00            
ATOM   1939 2HG1 ILE B  33      -6.230  -4.660  14.290  1.00  0.00            
ATOM   1940  CD  ILE B  33      -5.060  -3.190  13.230  1.00  0.00            
ATOM   1941  HD1 ILE B  33      -5.870  -2.630  12.800  1.00  0.00            
ATOM   1942  HD2 ILE B  33      -4.770  -2.750  14.170  1.00  0.00            
ATOM   1943  HD3 ILE B  33      -4.220  -3.190  12.560  1.00  0.00            
ATOM   1944  C   ILE B  33      -6.380  -7.380  13.440  1.00  0.00            
ATOM   1945  O   ILE B  33      -7.540  -7.320  13.790  1.00  0.00            
ATOM   1946  N   GLU B  34      -5.480  -7.950  14.150  1.00  0.00            
ATOM   1947  HN  GLU B  34      -4.540  -7.960  13.860  1.00  0.00            
ATOM   1948  CA  GLU B  34      -5.860  -8.560  15.420  1.00  0.00            
ATOM   1949  HA  GLU B  34      -6.930  -8.530  15.530  1.00  0.00            
ATOM   1950  CB  GLU B  34      -5.350 -10.000  15.490  1.00  0.00            
ATOM   1951  HB1 GLU B  34      -4.880 -10.180  16.450  1.00  0.00            
ATOM   1952  HB2 GLU B  34      -4.640 -10.170  14.700  1.00  0.00            
ATOM   1953  CG  GLU B  34      -6.540 -10.970  15.330  1.00  0.00            
ATOM   1954  HG1 GLU B  34      -7.390 -10.420  14.980  1.00  0.00            
ATOM   1955  HG2 GLU B  34      -6.760 -11.430  16.280  1.00  0.00            
ATOM   1956  CD  GLU B  34      -6.170 -12.050  14.310  1.00  0.00            
ATOM   1957  OE1 GLU B  34      -5.640 -13.060  14.720  1.00  0.00            
ATOM   1958  OE2 GLU B  34      -6.430 -11.840  13.140  1.00  0.00            
ATOM   1959  C   GLU B  34      -5.230  -7.710  16.510  1.00  0.00            
ATOM   1960  O   GLU B  34      -4.020  -7.510  16.540  1.00  0.00            
ATOM   1961  N   VAL B  35      -6.010  -7.250  17.450  1.00  0.00            
ATOM   1962  HN  VAL B  35      -6.970  -7.450  17.410  1.00  0.00            
ATOM   1963  CA  VAL B  35      -5.480  -6.440  18.600  1.00  0.00            
ATOM   1964  HA  VAL B  35      -4.410  -6.590  18.690  1.00  0.00            
ATOM   1965  CB  VAL B  35      -5.800  -4.950  18.370  1.00  0.00            
ATOM   1966  HB  VAL B  35      -6.280  -4.840  17.410  1.00  0.00            
ATOM   1967  CG1 VAL B  35      -6.740  -4.430  19.460  1.00  0.00            
ATOM   1968 1HG1 VAL B  35      -7.620  -5.040  19.500  1.00  0.00            
ATOM   1969 2HG1 VAL B  35      -6.230  -4.470  20.410  1.00  0.00            
ATOM   1970 3HG1 VAL B  35      -7.000  -3.410  19.240  1.00  0.00            
ATOM   1971  CG2 VAL B  35      -4.500  -4.140  18.390  1.00  0.00            
ATOM   1972 1HG2 VAL B  35      -3.850  -4.500  17.610  1.00  0.00            
ATOM   1973 2HG2 VAL B  35      -4.720  -3.100  18.220  1.00  0.00            
ATOM   1974 3HG2 VAL B  35      -4.010  -4.270  19.350  1.00  0.00            
ATOM   1975  C   VAL B  35      -6.190  -6.960  19.850  1.00  0.00            
ATOM   1976  O   VAL B  35      -7.260  -7.540  19.720  1.00  0.00            
ATOM   1977  N   PRO B  36      -5.620  -6.810  21.020  1.00  0.00            
ATOM   1978  CD  PRO B  36      -4.360  -6.080  21.250  1.00  0.00            
ATOM   1979  HD1 PRO B  36      -3.530  -6.640  20.840  1.00  0.00            
ATOM   1980  HD2 PRO B  36      -4.410  -5.090  20.820  1.00  0.00            
ATOM   1981  CA  PRO B  36      -6.260  -7.340  22.250  1.00  0.00            
ATOM   1982  HA  PRO B  36      -6.460  -8.400  22.140  1.00  0.00            
ATOM   1983  CB  PRO B  36      -5.210  -7.110  23.330  1.00  0.00            
ATOM   1984  HB1 PRO B  36      -4.650  -8.010  23.500  1.00  0.00            
ATOM   1985  HB2 PRO B  36      -5.680  -6.780  24.240  1.00  0.00            
ATOM   1986  CG  PRO B  36      -4.270  -6.010  22.790  1.00  0.00            
ATOM   1987  HG1 PRO B  36      -3.250  -6.200  23.100  1.00  0.00            
ATOM   1988  HG2 PRO B  36      -4.590  -5.030  23.140  1.00  0.00            
ATOM   1989  C   PRO B  36      -7.570  -6.580  22.510  1.00  0.00            
ATOM   1990  O   PRO B  36      -7.690  -5.430  22.150  1.00  0.00            
ATOM   1991  N   GLN B  37      -8.570  -7.200  23.100  1.00  0.00            
ATOM   1992  HN  GLN B  37      -8.490  -8.130  23.370  1.00  0.00            
ATOM   1993  CA  GLN B  37      -9.870  -6.450  23.330  1.00  0.00            
ATOM   1994  HA  GLN B  37     -10.250  -6.100  22.380  1.00  0.00            
ATOM   1995  CB  GLN B  37     -10.890  -7.420  23.940  1.00  0.00            
ATOM   1996  HB1 GLN B  37     -10.850  -7.360  25.010  1.00  0.00            
ATOM   1997  HB2 GLN B  37     -10.670  -8.430  23.620  1.00  0.00            
ATOM   1998  CG  GLN B  37     -12.300  -7.030  23.470  1.00  0.00            
ATOM   1999  HG1 GLN B  37     -12.300  -6.020  23.130  1.00  0.00            
ATOM   2000  HG2 GLN B  37     -13.000  -7.150  24.290  1.00  0.00            
ATOM   2001  CD  GLN B  37     -12.730  -7.960  22.320  1.00  0.00            
ATOM   2002  OE1 GLN B  37     -13.150  -9.070  22.540  1.00  0.00            
ATOM   2003  NE2 GLN B  37     -12.640  -7.530  21.090  1.00  0.00            
ATOM   2004 1HE2 GLN B  37     -12.290  -6.620  20.910  1.00  0.00            
ATOM   2005 2HE2 GLN B  37     -12.900  -8.110  20.350  1.00  0.00            
ATOM   2006  C   GLN B  37      -9.670  -5.260  24.280  1.00  0.00            
ATOM   2007  O   GLN B  37     -10.290  -4.210  24.130  1.00  0.00            
ATOM   2008  N   ALA B  38      -8.810  -5.430  25.250  1.00  0.00            
ATOM   2009  HN  ALA B  38      -8.330  -6.280  25.330  1.00  0.00            
ATOM   2010  CA  ALA B  38      -8.540  -4.330  26.220  1.00  0.00            
ATOM   2011  HA  ALA B  38      -8.690  -3.370  25.750  1.00  0.00            
ATOM   2012  CB  ALA B  38      -9.490  -4.460  27.410  1.00  0.00            
ATOM   2013  HB1 ALA B  38     -10.500  -4.470  27.050  1.00  0.00            
ATOM   2014  HB2 ALA B  38      -9.280  -5.380  27.940  1.00  0.00            
ATOM   2015  HB3 ALA B  38      -9.350  -5.350  27.860  1.00  0.00            
ATOM   2016  C   ALA B  38      -7.080  -4.430  26.720  1.00  0.00            
ATOM   2017  O   ALA B  38      -6.490  -5.490  26.750  1.00  0.00            
ATOM   2018  N   VAL B  39      -6.520  -3.320  27.100  1.00  0.00            
ATOM   2019  HN  VAL B  39      -7.020  -2.470  27.070  1.00  0.00            
ATOM   2020  CA  VAL B  39      -5.120  -3.310  27.600  1.00  0.00            
ATOM   2021  HA  VAL B  39      -4.830  -4.310  27.890  1.00  0.00            
ATOM   2022  CB  VAL B  39      -4.170  -2.810  26.500  1.00  0.00            
ATOM   2023  HB  VAL B  39      -3.220  -2.530  26.940  1.00  0.00            
ATOM   2024  CG1 VAL B  39      -3.950  -3.910  25.470  1.00  0.00            
ATOM   2025 1HG1 VAL B  39      -3.580  -4.800  25.960  1.00  0.00            
ATOM   2026 2HG1 VAL B  39      -4.890  -4.140  24.990  1.00  0.00            
ATOM   2027 3HG1 VAL B  39      -3.230  -3.580  24.740  1.00  0.00            
ATOM   2028  CG2 VAL B  39      -4.790  -1.580  25.810  1.00  0.00            
ATOM   2029 1HG2 VAL B  39      -5.300  -0.980  26.550  1.00  0.00            
ATOM   2030 2HG2 VAL B  39      -4.010  -1.000  25.350  1.00  0.00            
ATOM   2031 3HG2 VAL B  39      -5.500  -1.910  25.070  1.00  0.00            
ATOM   2032  C   VAL B  39      -5.010  -2.390  28.820  1.00  0.00            
ATOM   2033  O   VAL B  39      -5.800  -1.480  28.990  1.00  0.00            
ATOM   2034  N   LEU B  40      -4.030  -2.620  29.680  1.00  0.00            
ATOM   2035  HN  LEU B  40      -3.410  -3.370  29.510  1.00  0.00            
ATOM   2036  CA  LEU B  40      -3.850  -1.770  30.900  1.00  0.00            
ATOM   2037  HA  LEU B  40      -4.800  -1.380  31.220  1.00  0.00            
ATOM   2038  CB  LEU B  40      -3.230  -2.630  32.030  1.00  0.00            
ATOM   2039  HB1 LEU B  40      -2.760  -1.990  32.750  1.00  0.00            
ATOM   2040  HB2 LEU B  40      -2.490  -3.290  31.610  1.00  0.00            
ATOM   2041  CG  LEU B  40      -4.330  -3.460  32.720  1.00  0.00            
ATOM   2042  HG  LEU B  40      -3.940  -3.900  33.610  1.00  0.00            
ATOM   2043  CD1 LEU B  40      -5.520  -2.570  33.070  1.00  0.00            
ATOM   2044 1HD1 LEU B  40      -5.160  -1.650  33.480  1.00  0.00            
ATOM   2045 2HD1 LEU B  40      -6.100  -2.370  32.170  1.00  0.00            
ATOM   2046 3HD1 LEU B  40      -6.150  -3.070  33.790  1.00  0.00            
ATOM   2047  CD2 LEU B  40      -4.790  -4.580  31.770  1.00  0.00            
ATOM   2048 1HD2 LEU B  40      -3.930  -5.100  31.370  1.00  0.00            
ATOM   2049 2HD2 LEU B  40      -5.400  -5.280  32.320  1.00  0.00            
ATOM   2050 3HD2 LEU B  40      -5.360  -4.170  30.960  1.00  0.00            
ATOM   2051  C   LEU B  40      -2.890  -0.620  30.580  1.00  0.00            
ATOM   2052  O   LEU B  40      -2.280  -0.610  29.520  1.00  0.00            
ATOM   2053  N   PRO B  41      -2.800   0.340  31.440  1.00  0.00            
ATOM   2054  CD  PRO B  41      -3.510   0.360  32.730  1.00  0.00            
ATOM   2055  HD1 PRO B  41      -4.570   0.420  32.590  1.00  0.00            
ATOM   2056  HD2 PRO B  41      -3.260  -0.510  33.330  1.00  0.00            
ATOM   2057  CA  PRO B  41      -1.960   1.500  31.190  1.00  0.00            
ATOM   2058  HA  PRO B  41      -2.180   1.920  30.220  1.00  0.00            
ATOM   2059  CB  PRO B  41      -2.330   2.470  32.300  1.00  0.00            
ATOM   2060  HB1 PRO B  41      -3.040   3.200  31.940  1.00  0.00            
ATOM   2061  HB2 PRO B  41      -1.450   2.970  32.670  1.00  0.00            
ATOM   2062  CG  PRO B  41      -2.980   1.630  33.420  1.00  0.00            
ATOM   2063  HG1 PRO B  41      -3.800   2.170  33.870  1.00  0.00            
ATOM   2064  HG2 PRO B  41      -2.240   1.380  34.170  1.00  0.00            
ATOM   2065  C   PRO B  41      -0.490   1.080  31.250  1.00  0.00            
ATOM   2066  O   PRO B  41      -0.100   0.210  32.000  1.00  0.00            
ATOM   2067  N   ASP B  42       0.340   1.740  30.480  1.00  0.00            
ATOM   2068  HN  ASP B  42       0.000   2.460  29.910  1.00  0.00            
ATOM   2069  CA  ASP B  42       1.830   1.470  30.480  1.00  0.00            
ATOM   2070  HA  ASP B  42       2.290   2.070  29.720  1.00  0.00            
ATOM   2071  CB  ASP B  42       2.410   1.870  31.840  1.00  0.00            
ATOM   2072  HB1 ASP B  42       2.530   0.980  32.450  1.00  0.00            
ATOM   2073  HB2 ASP B  42       1.740   2.570  32.320  1.00  0.00            
ATOM   2074  CG  ASP B  42       3.780   2.530  31.640  1.00  0.00            
ATOM   2075  OD1 ASP B  42       3.810   3.630  31.110  1.00  0.00            
ATOM   2076  OD2 ASP B  42       4.770   1.940  32.040  1.00  0.00            
ATOM   2077  C   ASP B  42       2.150  -0.010  30.210  1.00  0.00            
ATOM   2078  O   ASP B  42       3.040  -0.580  30.810  1.00  0.00            
ATOM   2079  N   THR B  43       1.440  -0.630  29.310  1.00  0.00            
ATOM   2080  HN  THR B  43       0.720  -0.160  28.830  1.00  0.00            
ATOM   2081  CA  THR B  43       1.720  -2.070  29.020  1.00  0.00            
ATOM   2082  HA  THR B  43       2.570  -2.380  29.610  1.00  0.00            
ATOM   2083  CB  THR B  43       0.500  -2.920  29.400  1.00  0.00            
ATOM   2084  HB  THR B  43       0.690  -3.950  29.150  1.00  0.00            
ATOM   2085  OG1 THR B  43      -0.630  -2.460  28.670  1.00  0.00            
ATOM   2086  HG1 THR B  43      -0.600  -1.510  28.630  1.00  0.00            
ATOM   2087  CG2 THR B  43       0.230  -2.810  30.900  1.00  0.00            
ATOM   2088 1HG2 THR B  43       1.170  -2.850  31.430  1.00  0.00            
ATOM   2089 2HG2 THR B  43      -0.260  -1.870  31.100  1.00  0.00            
ATOM   2090 3HG2 THR B  43      -0.400  -3.630  31.210  1.00  0.00            
ATOM   2091  C   THR B  43       2.030  -2.250  27.540  1.00  0.00            
ATOM   2092  O   THR B  43       1.530  -1.530  26.700  1.00  0.00            
ATOM   2093  N   VAL B  44       2.830  -3.190  27.210  1.00  0.00            
ATOM   2094  HN  VAL B  44       3.220  -3.780  27.900  1.00  0.00            
ATOM   2095  CA  VAL B  44       3.140  -3.420  25.790  1.00  0.00            
ATOM   2096  HA  VAL B  44       3.080  -2.480  25.260  1.00  0.00            
ATOM   2097  CB  VAL B  44       4.550  -3.990  25.650  1.00  0.00            
ATOM   2098  HB  VAL B  44       4.570  -4.990  26.060  1.00  0.00            
ATOM   2099  CG1 VAL B  44       4.940  -4.060  24.170  1.00  0.00            
ATOM   2100 1HG1 VAL B  44       4.780  -3.090  23.720  1.00  0.00            
ATOM   2101 2HG1 VAL B  44       5.980  -4.320  24.070  1.00  0.00            
ATOM   2102 3HG1 VAL B  44       4.330  -4.790  23.670  1.00  0.00            
ATOM   2103  CG2 VAL B  44       5.550  -3.100  26.400  1.00  0.00            
ATOM   2104 1HG2 VAL B  44       5.270  -3.050  27.440  1.00  0.00            
ATOM   2105 2HG2 VAL B  44       6.540  -3.530  26.310  1.00  0.00            
ATOM   2106 3HG2 VAL B  44       5.530  -2.110  25.970  1.00  0.00            
ATOM   2107  C   VAL B  44       2.120  -4.400  25.230  1.00  0.00            
ATOM   2108  O   VAL B  44       1.810  -5.400  25.840  1.00  0.00            
ATOM   2109  N   PHE B  45       1.650  -4.150  24.050  1.00  0.00            
ATOM   2110  HN  PHE B  45       1.950  -3.350  23.560  1.00  0.00            
ATOM   2111  CA  PHE B  45       0.710  -5.110  23.430  1.00  0.00            
ATOM   2112  HA  PHE B  45       0.810  -6.060  23.920  1.00  0.00            
ATOM   2113  CB  PHE B  45      -0.740  -4.620  23.550  1.00  0.00            
ATOM   2114  HB1 PHE B  45      -0.960  -4.440  24.590  1.00  0.00            
ATOM   2115  HB2 PHE B  45      -1.400  -5.370  23.170  1.00  0.00            
ATOM   2116  CG  PHE B  45      -0.970  -3.330  22.780  1.00  0.00            
ATOM   2117  CD1 PHE B  45      -0.770  -2.090  23.400  1.00  0.00            
ATOM   2118  HD1 PHE B  45      -0.430  -2.060  24.430  1.00  0.00            
ATOM   2119  CE1 PHE B  45      -1.010  -0.910  22.690  1.00  0.00            
ATOM   2120  HE1 PHE B  45      -0.860   0.040  23.180  1.00  0.00            
ATOM   2121  CZ  PHE B  45      -1.440  -0.960  21.360  1.00  0.00            
ATOM   2122  HZ  PHE B  45      -1.620  -0.050  20.810  1.00  0.00            
ATOM   2123  CD2 PHE B  45      -1.400  -3.390  21.450  1.00  0.00            
ATOM   2124  HD2 PHE B  45      -1.550  -4.340  20.960  1.00  0.00            
ATOM   2125  CE2 PHE B  45      -1.640  -2.200  20.740  1.00  0.00            
ATOM   2126  HE2 PHE B  45      -1.970  -2.250  19.710  1.00  0.00            
ATOM   2127  C   PHE B  45       1.130  -5.280  21.960  1.00  0.00            
ATOM   2128  O   PHE B  45       1.970  -4.560  21.460  1.00  0.00            
ATOM   2129  N   GLU B  46       0.550  -6.220  21.310  1.00  0.00            
ATOM   2130  HN  GLU B  46      -0.110  -6.790  21.740  1.00  0.00            
ATOM   2131  CA  GLU B  46       0.930  -6.430  19.910  1.00  0.00            
ATOM   2132  HA  GLU B  46       1.750  -5.770  19.660  1.00  0.00            
ATOM   2133  CB  GLU B  46       1.390  -7.890  19.710  1.00  0.00            
ATOM   2134  HB1 GLU B  46       2.450  -7.910  19.540  1.00  0.00            
ATOM   2135  HB2 GLU B  46       0.880  -8.310  18.860  1.00  0.00            
ATOM   2136  CG  GLU B  46       1.060  -8.720  20.960  1.00  0.00            
ATOM   2137  HG1 GLU B  46      -0.010  -8.740  21.100  1.00  0.00            
ATOM   2138  HG2 GLU B  46       1.520  -8.260  21.830  1.00  0.00            
ATOM   2139  CD  GLU B  46       1.590 -10.140  20.780  1.00  0.00            
ATOM   2140  OE1 GLU B  46       2.730 -10.380  21.150  1.00  0.00            
ATOM   2141  OE2 GLU B  46       0.840 -10.970  20.290  1.00  0.00            
ATOM   2142  C   GLU B  46      -0.240  -6.150  19.000  1.00  0.00            
ATOM   2143  O   GLU B  46      -1.350  -6.570  19.220  1.00  0.00            
ATOM   2144  N   ALA B  47       0.050  -5.480  17.930  1.00  0.00            
ATOM   2145  HN  ALA B  47       0.970  -5.210  17.760  1.00  0.00            
ATOM   2146  CA  ALA B  47      -0.990  -5.230  16.910  1.00  0.00            
ATOM   2147  HA  ALA B  47      -1.960  -5.510  17.280  1.00  0.00            
ATOM   2148  CB  ALA B  47      -0.980  -3.750  16.510  1.00  0.00            
ATOM   2149  HB1 ALA B  47       0.020  -3.470  16.190  1.00  0.00            
ATOM   2150  HB2 ALA B  47      -1.660  -3.590  15.690  1.00  0.00            
ATOM   2151  HB3 ALA B  47      -0.080  -3.520  16.120  1.00  0.00            
ATOM   2152  C   ALA B  47      -0.590  -6.100  15.730  1.00  0.00            
ATOM   2153  O   ALA B  47       0.430  -5.890  15.110  1.00  0.00            
ATOM   2154  N   VAL B  48      -1.350  -7.130  15.420  1.00  0.00            
ATOM   2155  HN  VAL B  48      -2.160  -7.320  15.950  1.00  0.00            
ATOM   2156  CA  VAL B  48      -0.970  -8.040  14.290  1.00  0.00            
ATOM   2157  HA  VAL B  48       0.080  -7.900  14.080  1.00  0.00            
ATOM   2158  CB  VAL B  48      -1.190  -9.510  14.690  1.00  0.00            
ATOM   2159  HB  VAL B  48      -0.330  -9.860  15.240  1.00  0.00            
ATOM   2160  CG1 VAL B  48      -2.420  -9.620  15.600  1.00  0.00            
ATOM   2161 1HG1 VAL B  48      -3.220  -9.000  15.190  1.00  0.00            
ATOM   2162 2HG1 VAL B  48      -2.750 -10.650  15.630  1.00  0.00            
ATOM   2163 3HG1 VAL B  48      -2.180  -9.280  16.590  1.00  0.00            
ATOM   2164  CG2 VAL B  48      -1.380 -10.380  13.450  1.00  0.00            
ATOM   2165 1HG2 VAL B  48      -0.650 -10.120  12.710  1.00  0.00            
ATOM   2166 2HG2 VAL B  48      -1.270 -11.420  13.720  1.00  0.00            
ATOM   2167 3HG2 VAL B  48      -2.370 -10.220  13.050  1.00  0.00            
ATOM   2168  C   VAL B  48      -1.780  -7.730  13.010  1.00  0.00            
ATOM   2169  O   VAL B  48      -2.980  -7.870  12.960  1.00  0.00            
ATOM   2170  N   VAL B  49      -1.090  -7.280  11.980  1.00  0.00            
ATOM   2171  HN  VAL B  49      -0.110  -7.170  12.070  1.00  0.00            
ATOM   2172  CA  VAL B  49      -1.760  -6.930  10.700  1.00  0.00            
ATOM   2173  HA  VAL B  49      -2.820  -6.850  10.860  1.00  0.00            
ATOM   2174  CB  VAL B  49      -1.230  -5.570  10.200  1.00  0.00            
ATOM   2175  HB  VAL B  49      -0.180  -5.670   9.940  1.00  0.00            
ATOM   2176  CG1 VAL B  49      -2.030  -5.140   8.970  1.00  0.00            
ATOM   2177 1HG1 VAL B  49      -3.070  -5.070   9.220  1.00  0.00            
ATOM   2178 2HG1 VAL B  49      -1.670  -4.170   8.640  1.00  0.00            
ATOM   2179 3HG1 VAL B  49      -1.890  -5.850   8.170  1.00  0.00            
ATOM   2180  CG2 VAL B  49      -1.380  -4.530  11.310  1.00  0.00            
ATOM   2181 1HG2 VAL B  49      -2.430  -4.440  11.570  1.00  0.00            
ATOM   2182 2HG2 VAL B  49      -0.820  -4.830  12.170  1.00  0.00            
ATOM   2183 3HG2 VAL B  49      -1.020  -3.580  10.950  1.00  0.00            
ATOM   2184  C   VAL B  49      -1.470  -8.010   9.650  1.00  0.00            
ATOM   2185  O   VAL B  49      -0.350  -8.440   9.460  1.00  0.00            
ATOM   2186  N   LYS B  50      -2.500  -8.450   8.990  1.00  0.00            
ATOM   2187  HN  LYS B  50      -3.390  -8.100   9.170  1.00  0.00            
ATOM   2188  CA  LYS B  50      -2.310  -9.500   7.970  1.00  0.00            
ATOM   2189  HA  LYS B  50      -1.290  -9.840   8.000  1.00  0.00            
ATOM   2190  CB  LYS B  50      -3.250 -10.670   8.260  1.00  0.00            
ATOM   2191  HB1 LYS B  50      -3.160 -11.410   7.490  1.00  0.00            
ATOM   2192  HB2 LYS B  50      -4.270 -10.320   8.280  1.00  0.00            
ATOM   2193  CG  LYS B  50      -2.890 -11.290   9.610  1.00  0.00            
ATOM   2194  HG1 LYS B  50      -3.310 -10.690  10.410  1.00  0.00            
ATOM   2195  HG2 LYS B  50      -1.820 -11.320   9.720  1.00  0.00            
ATOM   2196  CD  LYS B  50      -3.460 -12.710   9.690  1.00  0.00            
ATOM   2197  HD1 LYS B  50      -2.920 -13.350   9.010  1.00  0.00            
ATOM   2198  HD2 LYS B  50      -4.500 -12.690   9.430  1.00  0.00            
ATOM   2199  CE  LYS B  50      -3.300 -13.250  11.120  1.00  0.00            
ATOM   2200  HE1 LYS B  50      -3.930 -14.110  11.240  1.00  0.00            
ATOM   2201  HE2 LYS B  50      -3.580 -12.490  11.830  1.00  0.00            
ATOM   2202  NZ  LYS B  50      -1.870 -13.640  11.350  1.00  0.00            
ATOM   2203  HZ1 LYS B  50      -1.560 -14.270  10.580  1.00  0.00            
ATOM   2204  HZ2 LYS B  50      -1.280 -12.790  11.360  1.00  0.00            
ATOM   2205  HZ3 LYS B  50      -1.790 -14.140  12.260  1.00  0.00            
ATOM   2206  C   LYS B  50      -2.620  -8.930   6.590  1.00  0.00            
ATOM   2207  O   LYS B  50      -3.710  -8.460   6.310  1.00  0.00            
ATOM   2208  N   ILE B  51      -1.670  -9.040   5.700  1.00  0.00            
ATOM   2209  HN  ILE B  51      -0.830  -9.470   5.950  1.00  0.00            
ATOM   2210  CA  ILE B  51      -1.860  -8.600   4.280  1.00  0.00            
ATOM   2211  HA  ILE B  51      -2.850  -8.180   4.160  1.00  0.00            
ATOM   2212  CB  ILE B  51      -0.790  -7.560   3.930  1.00  0.00            
ATOM   2213  HB  ILE B  51       0.190  -8.000   4.070  1.00  0.00            
ATOM   2214  CG2 ILE B  51      -0.960  -7.130   2.470  1.00  0.00            
ATOM   2215 1HG2 ILE B  51      -0.940  -7.990   1.830  1.00  0.00            
ATOM   2216 2HG2 ILE B  51      -1.910  -6.630   2.350  1.00  0.00            
ATOM   2217 3HG2 ILE B  51      -0.160  -6.460   2.190  1.00  0.00            
ATOM   2218  CG1 ILE B  51      -0.940  -6.340   4.840  1.00  0.00            
ATOM   2219 1HG1 ILE B  51      -1.390  -6.640   5.770  1.00  0.00            
ATOM   2220 2HG1 ILE B  51      -1.570  -5.600   4.360  1.00  0.00            
ATOM   2221  CD  ILE B  51       0.430  -5.730   5.110  1.00  0.00            
ATOM   2222  HD1 ILE B  51       1.170  -6.170   4.450  1.00  0.00            
ATOM   2223  HD2 ILE B  51       0.400  -4.660   4.930  1.00  0.00            
ATOM   2224  HD3 ILE B  51       0.710  -5.910   6.140  1.00  0.00            
ATOM   2225  C   ILE B  51      -1.700  -9.860   3.440  1.00  0.00            
ATOM   2226  O   ILE B  51      -0.620 -10.180   3.000  1.00  0.00            
ATOM   2227  N   PRO B  52      -2.800 -10.610   3.330  1.00  0.00            
ATOM   2228  CD  PRO B  52      -4.100 -10.180   3.890  1.00  0.00            
ATOM   2229  HD1 PRO B  52      -4.030 -10.030   4.950  1.00  0.00            
ATOM   2230  HD2 PRO B  52      -4.450  -9.280   3.400  1.00  0.00            
ATOM   2231  CA  PRO B  52      -2.850 -11.940   2.650  1.00  0.00            
ATOM   2232  HA  PRO B  52      -2.060 -12.570   3.000  1.00  0.00            
ATOM   2233  CB  PRO B  52      -4.180 -12.540   3.130  1.00  0.00            
ATOM   2234  HB1 PRO B  52      -4.020 -13.200   3.960  1.00  0.00            
ATOM   2235  HB2 PRO B  52      -4.670 -13.070   2.320  1.00  0.00            
ATOM   2236  CG  PRO B  52      -5.060 -11.340   3.580  1.00  0.00            
ATOM   2237  HG1 PRO B  52      -5.610 -11.600   4.460  1.00  0.00            
ATOM   2238  HG2 PRO B  52      -5.740 -11.070   2.790  1.00  0.00            
ATOM   2239  C   PRO B  52      -2.820 -11.910   1.100  1.00  0.00            
ATOM   2240  O   PRO B  52      -3.370 -11.020   0.460  1.00  0.00            
ATOM   2241  N   TYR B  53      -2.180 -12.870   0.530  1.00  0.00            
ATOM   2242  HN  TYR B  53      -1.750 -13.560   1.080  1.00  0.00            
ATOM   2243  CA  TYR B  53      -2.090 -12.930  -0.940  1.00  0.00            
ATOM   2244  HA  TYR B  53      -3.050 -12.720  -1.360  1.00  0.00            
ATOM   2245  CB  TYR B  53      -1.090 -11.870  -1.430  1.00  0.00            
ATOM   2246  HB1 TYR B  53      -1.290 -10.930  -0.950  1.00  0.00            
ATOM   2247  HB2 TYR B  53      -1.200 -11.760  -2.490  1.00  0.00            
ATOM   2248  CG  TYR B  53       0.330 -12.310  -1.110  1.00  0.00            
ATOM   2249  CD1 TYR B  53       0.830 -12.180   0.190  1.00  0.00            
ATOM   2250  HD1 TYR B  53       0.200 -11.790   0.970  1.00  0.00            
ATOM   2251  CE1 TYR B  53       2.140 -12.580   0.480  1.00  0.00            
ATOM   2252  HE1 TYR B  53       2.520 -12.490   1.480  1.00  0.00            
ATOM   2253  CZ  TYR B  53       2.950 -13.100  -0.530  1.00  0.00            
ATOM   2254  OH  TYR B  53       4.240 -13.490  -0.260  1.00  0.00            
ATOM   2255  HH  TYR B  53       4.840 -12.870  -0.680  1.00  0.00            
ATOM   2256  CD2 TYR B  53       1.140 -12.820  -2.120  1.00  0.00            
ATOM   2257  HD2 TYR B  53       0.760 -12.920  -3.130  1.00  0.00            
ATOM   2258  CE2 TYR B  53       2.450 -13.210  -1.840  1.00  0.00            
ATOM   2259  HE2 TYR B  53       3.080 -13.610  -2.620  1.00  0.00            
ATOM   2260  C   TYR B  53      -1.630 -14.320  -1.380  1.00  0.00            
ATOM   2261  O   TYR B  53      -0.940 -15.040  -0.690  1.00  0.00            
ATOM   2262  N   ASP B  54      -2.030 -14.650  -2.600  1.00  0.00            
ATOM   2263  HN  ASP B  54      -2.560 -14.010  -3.110  1.00  0.00            
ATOM   2264  CA  ASP B  54      -1.660 -15.950  -3.250  1.00  0.00            
ATOM   2265  HA  ASP B  54      -1.890 -16.770  -2.570  1.00  0.00            
ATOM   2266  CB  ASP B  54      -2.410 -16.120  -4.570  1.00  0.00            
ATOM   2267  HB1 ASP B  54      -1.790 -15.780  -5.380  1.00  0.00            
ATOM   2268  HB2 ASP B  54      -3.320 -15.530  -4.550  1.00  0.00            
ATOM   2269  CG  ASP B  54      -2.760 -17.590  -4.770  1.00  0.00            
ATOM   2270  OD1 ASP B  54      -3.690 -18.050  -4.140  1.00  0.00            
ATOM   2271  OD2 ASP B  54      -2.100 -18.230  -5.570  1.00  0.00            
ATOM   2272  C   ASP B  54      -0.160 -15.890  -3.500  1.00  0.00            
ATOM   2273  O   ASP B  54       0.340 -15.020  -4.170  1.00  0.00            
ATOM   2274  N   MET B  55       0.580 -16.790  -2.860  1.00  0.00            
ATOM   2275  HN  MET B  55       0.120 -17.420  -2.260  1.00  0.00            
ATOM   2276  CA  MET B  55       2.100 -16.810  -2.900  1.00  0.00            
ATOM   2277  HA  MET B  55       2.450 -15.840  -2.600  1.00  0.00            
ATOM   2278  CB  MET B  55       2.600 -17.840  -1.880  1.00  0.00            
ATOM   2279  HB1 MET B  55       3.160 -18.600  -2.390  1.00  0.00            
ATOM   2280  HB2 MET B  55       1.750 -18.280  -1.370  1.00  0.00            
ATOM   2281  CG  MET B  55       3.490 -17.140  -0.860  1.00  0.00            
ATOM   2282  HG1 MET B  55       3.140 -16.140  -0.680  1.00  0.00            
ATOM   2283  HG2 MET B  55       4.510 -17.100  -1.230  1.00  0.00            
ATOM   2284  SD  MET B  55       3.470 -18.070   0.700  1.00  0.00            
ATOM   2285  CE  MET B  55       2.080 -17.200   1.460  1.00  0.00            
ATOM   2286  HE1 MET B  55       1.400 -16.860   0.690  1.00  0.00            
ATOM   2287  HE2 MET B  55       1.550 -17.870   2.120  1.00  0.00            
ATOM   2288  HE3 MET B  55       2.440 -16.350   2.030  1.00  0.00            
ATOM   2289  C   MET B  55       2.720 -17.140  -4.270  1.00  0.00            
ATOM   2290  O   MET B  55       3.830 -16.740  -4.540  1.00  0.00            
ATOM   2291  N   GLN B  56       2.040 -17.850  -5.140  1.00  0.00            
ATOM   2292  HN  GLN B  56       1.150 -18.180  -4.930  1.00  0.00            
ATOM   2293  CA  GLN B  56       2.680 -18.170  -6.490  1.00  0.00            
ATOM   2294  HA  GLN B  56       3.730 -18.340  -6.370  1.00  0.00            
ATOM   2295  CB  GLN B  56       2.020 -19.440  -7.070  1.00  0.00            
ATOM   2296  HB1 GLN B  56       2.250 -20.270  -6.420  1.00  0.00            
ATOM   2297  HB2 GLN B  56       2.420 -19.620  -8.060  1.00  0.00            
ATOM   2298  CG  GLN B  56       0.510 -19.260  -7.150  1.00  0.00            
ATOM   2299  HG1 GLN B  56       0.260 -18.590  -7.970  1.00  0.00            
ATOM   2300  HG2 GLN B  56       0.140 -18.840  -6.230  1.00  0.00            
ATOM   2301  CD  GLN B  56      -0.160 -20.610  -7.400  1.00  0.00            
ATOM   2302  OE1 GLN B  56       0.150 -21.580  -6.740  1.00  0.00            
ATOM   2303  NE2 GLN B  56      -1.090 -20.710  -8.320  1.00  0.00            
ATOM   2304 1HE2 GLN B  56      -1.330 -19.930  -8.850  1.00  0.00            
ATOM   2305 2HE2 GLN B  56      -1.520 -21.580  -8.480  1.00  0.00            
ATOM   2306  C   GLN B  56       2.460 -17.000  -7.470  1.00  0.00            
ATOM   2307  O   GLN B  56       2.620 -17.110  -8.660  1.00  0.00            
ATOM   2308  N   LEU B  57       2.050 -15.870  -6.910  1.00  0.00            
ATOM   2309  HN  LEU B  57       1.910 -15.840  -5.950  1.00  0.00            
ATOM   2310  CA  LEU B  57       1.760 -14.660  -7.730  1.00  0.00            
ATOM   2311  HA  LEU B  57       1.220 -14.950  -8.620  1.00  0.00            
ATOM   2312  CB  LEU B  57       0.900 -13.690  -6.910  1.00  0.00            
ATOM   2313  HB1 LEU B  57       1.070 -12.680  -7.260  1.00  0.00            
ATOM   2314  HB2 LEU B  57       1.160 -13.760  -5.880  1.00  0.00            
ATOM   2315  CG  LEU B  57      -0.580 -14.040  -7.090  1.00  0.00            
ATOM   2316  HG  LEU B  57      -0.730 -15.090  -6.880  1.00  0.00            
ATOM   2317  CD1 LEU B  57      -1.420 -13.190  -6.130  1.00  0.00            
ATOM   2318 1HD1 LEU B  57      -0.940 -13.160  -5.160  1.00  0.00            
ATOM   2319 2HD1 LEU B  57      -1.520 -12.190  -6.520  1.00  0.00            
ATOM   2320 3HD1 LEU B  57      -2.410 -13.640  -6.030  1.00  0.00            
ATOM   2321  CD2 LEU B  57      -1.020 -13.750  -8.540  1.00  0.00            
ATOM   2322 1HD2 LEU B  57      -0.600 -12.800  -8.850  1.00  0.00            
ATOM   2323 2HD2 LEU B  57      -0.670 -14.530  -9.170  1.00  0.00            
ATOM   2324 3HD2 LEU B  57      -2.090 -13.690  -8.580  1.00  0.00            
ATOM   2325  C   LEU B  57       3.050 -13.950  -8.140  1.00  0.00            
ATOM   2326  O   LEU B  57       3.930 -13.690  -7.350  1.00  0.00            
ATOM   2327  N   LYS B  58       3.140 -13.650  -9.420  1.00  0.00            
ATOM   2328  HN  LYS B  58       2.400 -13.880 -10.020  1.00  0.00            
ATOM   2329  CA  LYS B  58       4.330 -12.950  -9.980  1.00  0.00            
ATOM   2330  HA  LYS B  58       5.040 -12.780  -9.190  1.00  0.00            
ATOM   2331  CB  LYS B  58       4.970 -13.810 -11.080  1.00  0.00            
ATOM   2332  HB1 LYS B  58       5.520 -13.180 -11.750  1.00  0.00            
ATOM   2333  HB2 LYS B  58       4.200 -14.340 -11.610  1.00  0.00            
ATOM   2334  CG  LYS B  58       5.930 -14.820 -10.430  1.00  0.00            
ATOM   2335  HG1 LYS B  58       5.550 -15.810 -10.560  1.00  0.00            
ATOM   2336  HG2 LYS B  58       6.040 -14.600  -9.370  1.00  0.00            
ATOM   2337  CD  LYS B  58       7.310 -14.720 -11.120  1.00  0.00            
ATOM   2338  HD1 LYS B  58       7.690 -13.710 -11.000  1.00  0.00            
ATOM   2339  HD2 LYS B  58       7.210 -14.950 -12.160  1.00  0.00            
ATOM   2340  CE  LYS B  58       8.280 -15.700 -10.460  1.00  0.00            
ATOM   2341  HE1 LYS B  58       8.510 -16.500 -11.150  1.00  0.00            
ATOM   2342  HE2 LYS B  58       7.830 -16.110  -9.570  1.00  0.00            
ATOM   2343  NZ  LYS B  58       9.540 -14.990 -10.090  1.00  0.00            
ATOM   2344  HZ1 LYS B  58       9.400 -13.960 -10.180  1.00  0.00            
ATOM   2345  HZ2 LYS B  58       9.790 -15.220  -9.100  1.00  0.00            
ATOM   2346  HZ3 LYS B  58      10.310 -15.300 -10.720  1.00  0.00            
ATOM   2347  C   LYS B  58       3.880 -11.610 -10.570  1.00  0.00            
ATOM   2348  O   LYS B  58       3.010 -11.540 -11.410  1.00  0.00            
ATOM   2349  N   GLN B  59       4.480 -10.560 -10.110  1.00  0.00            
ATOM   2350  HN  GLN B  59       5.170 -10.640  -9.430  1.00  0.00            
ATOM   2351  CA  GLN B  59       4.100  -9.230 -10.620  1.00  0.00            
ATOM   2352  HA  GLN B  59       3.120  -9.300 -11.080  1.00  0.00            
ATOM   2353  CB  GLN B  59       4.010  -8.240  -9.450  1.00  0.00            
ATOM   2354  HB1 GLN B  59       3.130  -8.440  -8.880  1.00  0.00            
ATOM   2355  HB2 GLN B  59       3.990  -7.230  -9.840  1.00  0.00            
ATOM   2356  CG  GLN B  59       5.250  -8.400  -8.540  1.00  0.00            
ATOM   2357  HG1 GLN B  59       6.140  -8.470  -9.160  1.00  0.00            
ATOM   2358  HG2 GLN B  59       5.150  -9.300  -7.950  1.00  0.00            
ATOM   2359  CD  GLN B  59       5.360  -7.190  -7.610  1.00  0.00            
ATOM   2360  OE1 GLN B  59       4.370  -6.720  -7.080  1.00  0.00            
ATOM   2361  NE2 GLN B  59       6.530  -6.650  -7.390  1.00  0.00            
ATOM   2362 1HE2 GLN B  59       7.330  -7.030  -7.820  1.00  0.00            
ATOM   2363 2HE2 GLN B  59       6.610  -5.880  -6.800  1.00  0.00            
ATOM   2364  C   GLN B  59       5.110  -8.730 -11.650  1.00  0.00            
ATOM   2365  O   GLN B  59       6.170  -9.290 -11.840  1.00  0.00            
ATOM   2366  N   VAL B  60       4.750  -7.640 -12.260  1.00  0.00            
ATOM   2367  HN  VAL B  60       3.890  -7.230 -12.050  1.00  0.00            
ATOM   2368  CA  VAL B  60       5.630  -7.030 -13.260  1.00  0.00            
ATOM   2369  HA  VAL B  60       6.200  -7.790 -13.760  1.00  0.00            
ATOM   2370  CB  VAL B  60       4.790  -6.250 -14.290  1.00  0.00            
ATOM   2371  HB  VAL B  60       4.350  -5.390 -13.810  1.00  0.00            
ATOM   2372  CG1 VAL B  60       5.690  -5.790 -15.440  1.00  0.00            
ATOM   2373 1HG1 VAL B  60       6.470  -5.160 -15.060  1.00  0.00            
ATOM   2374 2HG1 VAL B  60       6.120  -6.660 -15.920  1.00  0.00            
ATOM   2375 3HG1 VAL B  60       5.090  -5.240 -16.150  1.00  0.00            
ATOM   2376  CG2 VAL B  60       3.680  -7.160 -14.820  1.00  0.00            
ATOM   2377 1HG2 VAL B  60       4.100  -8.120 -15.080  1.00  0.00            
ATOM   2378 2HG2 VAL B  60       2.920  -7.290 -14.070  1.00  0.00            
ATOM   2379 3HG2 VAL B  60       3.250  -6.710 -15.700  1.00  0.00            
ATOM   2380  C   VAL B  60       6.570  -6.080 -12.540  1.00  0.00            
ATOM   2381  O   VAL B  60       6.190  -5.020 -12.060  1.00  0.00            
ATOM   2382  N   LEU B  61       7.840  -6.450 -12.480  1.00  0.00            
ATOM   2383  HN  LEU B  61       8.110  -7.300 -12.890  1.00  0.00            
ATOM   2384  CA  LEU B  61       8.890  -5.590 -11.820  1.00  0.00            
ATOM   2385  HA  LEU B  61       8.540  -5.280 -10.840  1.00  0.00            
ATOM   2386  CB  LEU B  61      10.200  -6.390 -11.680  1.00  0.00            
ATOM   2387  HB1 LEU B  61      11.000  -5.840 -12.130  1.00  0.00            
ATOM   2388  HB2 LEU B  61      10.100  -7.340 -12.170  1.00  0.00            
ATOM   2389  CG  LEU B  61      10.500  -6.610 -10.190  1.00  0.00            
ATOM   2390  HG  LEU B  61      10.600  -5.660  -9.690  1.00  0.00            
ATOM   2391  CD1 LEU B  61       9.350  -7.400  -9.540  1.00  0.00            
ATOM   2392 1HD1 LEU B  61       9.020  -8.180 -10.220  1.00  0.00            
ATOM   2393 2HD1 LEU B  61       9.710  -7.850  -8.620  1.00  0.00            
ATOM   2394 3HD1 LEU B  61       8.530  -6.740  -9.320  1.00  0.00            
ATOM   2395  CD2 LEU B  61      11.800  -7.410 -10.050  1.00  0.00            
ATOM   2396 1HD2 LEU B  61      11.720  -8.320 -10.620  1.00  0.00            
ATOM   2397 2HD2 LEU B  61      12.630  -6.820 -10.430  1.00  0.00            
ATOM   2398 3HD2 LEU B  61      11.970  -7.640  -9.010  1.00  0.00            
ATOM   2399  C   LEU B  61       9.110  -4.380 -12.710  1.00  0.00            
ATOM   2400  O   LEU B  61       8.800  -4.420 -13.890  1.00  0.00            
ATOM   2401  N   ALA B  62       9.580  -3.260 -12.180  1.00  0.00            
ATOM   2402  HN  ALA B  62       9.760  -3.230 -11.220  1.00  0.00            
ATOM   2403  CA  ALA B  62       9.730  -1.990 -13.010  1.00  0.00            
ATOM   2404  HA  ALA B  62       8.760  -1.710 -13.380  1.00  0.00            
ATOM   2405  CB  ALA B  62      10.240  -0.870 -12.090  1.00  0.00            
ATOM   2406  HB1 ALA B  62      10.600  -1.310 -11.170  1.00  0.00            
ATOM   2407  HB2 ALA B  62      11.040  -0.350 -12.580  1.00  0.00            
ATOM   2408  HB3 ALA B  62      11.110  -1.140 -11.700  1.00  0.00            
ATOM   2409  C   ALA B  62      10.710  -2.120 -14.210  1.00  0.00            
ATOM   2410  O   ALA B  62      11.030  -1.140 -14.850  1.00  0.00            
ATOM   2411  N   ASN B  63      11.170  -3.310 -14.500  1.00  0.00            
ATOM   2412  HN  ASN B  63      10.900  -4.080 -13.960  1.00  0.00            
ATOM   2413  CA  ASN B  63      12.130  -3.500 -15.650  1.00  0.00            
ATOM   2414  HA  ASN B  63      12.280  -2.550 -16.140  1.00  0.00            
ATOM   2415  CB  ASN B  63      13.460  -4.020 -15.120  1.00  0.00            
ATOM   2416  HB1 ASN B  63      13.970  -3.240 -14.560  1.00  0.00            
ATOM   2417  HB2 ASN B  63      14.090  -4.320 -15.960  1.00  0.00            
ATOM   2418  CG  ASN B  63      13.230  -5.230 -14.200  1.00  0.00            
ATOM   2419  OD1 ASN B  63      13.100  -6.340 -14.670  1.00  0.00            
ATOM   2420  ND2 ASN B  63      13.180  -5.050 -12.910  1.00  0.00            
ATOM   2421 1HD2 ASN B  63      13.280  -4.150 -12.530  1.00  0.00            
ATOM   2422 2HD2 ASN B  63      13.020  -5.810 -12.320  1.00  0.00            
ATOM   2423  C   ASN B  63      11.540  -4.500 -16.660  1.00  0.00            
ATOM   2424  O   ASN B  63      12.210  -4.930 -17.570  1.00  0.00            
ATOM   2425  N   GLY B  64      10.300  -4.860 -16.500  1.00  0.00            
ATOM   2426  HN  GLY B  64       9.780  -4.480 -15.760  1.00  0.00            
ATOM   2427  CA  GLY B  64       9.660  -5.800 -17.450  1.00  0.00            
ATOM   2428  HA1 GLY B  64      10.180  -5.760 -18.390  1.00  0.00            
ATOM   2429  HA2 GLY B  64       8.630  -5.520 -17.600  1.00  0.00            
ATOM   2430  C   GLY B  64       9.740  -7.230 -16.900  1.00  0.00            
ATOM   2431  O   GLY B  64       8.890  -8.050 -17.220  1.00  0.00            
ATOM   2432  N   LYS B  65      10.720  -7.550 -16.110  1.00  0.00            
ATOM   2433  HN  LYS B  65      11.400  -6.890 -15.870  1.00  0.00            
ATOM   2434  CA  LYS B  65      10.830  -8.950 -15.580  1.00  0.00            
ATOM   2435  HA  LYS B  65      10.760  -9.650 -16.400  1.00  0.00            
ATOM   2436  CB  LYS B  65      12.170  -9.120 -14.880  1.00  0.00            
ATOM   2437  HB1 LYS B  65      12.210 -10.090 -14.400  1.00  0.00            
ATOM   2438  HB2 LYS B  65      12.310  -8.350 -14.140  1.00  0.00            
ATOM   2439  CG  LYS B  65      13.300  -9.030 -15.920  1.00  0.00            
ATOM   2440  HG1 LYS B  65      14.260  -8.980 -15.410  1.00  0.00            
ATOM   2441  HG2 LYS B  65      13.170  -8.150 -16.510  1.00  0.00            
ATOM   2442  CD  LYS B  65      13.290 -10.270 -16.820  1.00  0.00            
ATOM   2443  HD1 LYS B  65      13.830 -10.060 -17.730  1.00  0.00            
ATOM   2444  HD2 LYS B  65      12.260 -10.520 -17.070  1.00  0.00            
ATOM   2445  CE  LYS B  65      13.930 -11.460 -16.100  1.00  0.00            
ATOM   2446  HE1 LYS B  65      13.660 -12.370 -16.610  1.00  0.00            
ATOM   2447  HE2 LYS B  65      13.570 -11.490 -15.080  1.00  0.00            
ATOM   2448  NZ  LYS B  65      15.410 -11.300 -16.110  1.00  0.00            
ATOM   2449  HZ1 LYS B  65      15.660 -10.340 -16.430  1.00  0.00            
ATOM   2450  HZ2 LYS B  65      15.780 -11.460 -15.150  1.00  0.00            
ATOM   2451  HZ3 LYS B  65      15.830 -11.990 -16.760  1.00  0.00            
ATOM   2452  C   LYS B  65       9.700  -9.240 -14.580  1.00  0.00            
ATOM   2453  O   LYS B  65       9.090  -8.330 -14.040  1.00  0.00            
ATOM   2454  N   LYS B  66       9.420 -10.500 -14.320  1.00  0.00            
ATOM   2455  HN  LYS B  66       9.920 -11.200 -14.770  1.00  0.00            
ATOM   2456  CA  LYS B  66       8.330 -10.870 -13.360  1.00  0.00            
ATOM   2457  HA  LYS B  66       7.650 -10.040 -13.230  1.00  0.00            
ATOM   2458  CB  LYS B  66       7.570 -12.090 -13.880  1.00  0.00            
ATOM   2459  HB1 LYS B  66       7.030 -12.560 -13.070  1.00  0.00            
ATOM   2460  HB2 LYS B  66       8.270 -12.800 -14.300  1.00  0.00            
ATOM   2461  CG  LYS B  66       6.580 -11.650 -14.960  1.00  0.00            
ATOM   2462  HG1 LYS B  66       7.110 -11.520 -15.900  1.00  0.00            
ATOM   2463  HG2 LYS B  66       6.130 -10.710 -14.680  1.00  0.00            
ATOM   2464  CD  LYS B  66       5.490 -12.710 -15.130  1.00  0.00            
ATOM   2465  HD1 LYS B  66       4.970 -12.840 -14.200  1.00  0.00            
ATOM   2466  HD2 LYS B  66       5.950 -13.650 -15.420  1.00  0.00            
ATOM   2467  CE  LYS B  66       4.500 -12.260 -16.210  1.00  0.00            
ATOM   2468  HE1 LYS B  66       3.980 -13.120 -16.600  1.00  0.00            
ATOM   2469  HE2 LYS B  66       5.040 -11.770 -17.010  1.00  0.00            
ATOM   2470  NZ  LYS B  66       3.520 -11.310 -15.610  1.00  0.00            
ATOM   2471  HZ1 LYS B  66       3.030 -11.770 -14.820  1.00  0.00            
ATOM   2472  HZ2 LYS B  66       4.010 -10.460 -15.280  1.00  0.00            
ATOM   2473  HZ3 LYS B  66       2.810 -11.040 -16.340  1.00  0.00            
ATOM   2474  C   LYS B  66       8.970 -11.210 -11.990  1.00  0.00            
ATOM   2475  O   LYS B  66      10.020 -11.800 -11.940  1.00  0.00            
ATOM   2476  N   GLY B  67       8.350 -10.800 -10.910  1.00  0.00            
ATOM   2477  HN  GLY B  67       7.520 -10.300 -10.950  1.00  0.00            
ATOM   2478  CA  GLY B  67       8.990 -11.080  -9.590  1.00  0.00            
ATOM   2479  HA1 GLY B  67       9.680 -10.290  -9.360  1.00  0.00            
ATOM   2480  HA2 GLY B  67       9.540 -12.000  -9.650  1.00  0.00            
ATOM   2481  C   GLY B  67       7.980 -11.210  -8.420  1.00  0.00            
ATOM   2482  O   GLY B  67       6.790 -11.300  -8.580  1.00  0.00            
ATOM   2483  N   ALA B  68       8.570 -11.260  -7.240  1.00  0.00            
ATOM   2484  HN  ALA B  68       9.550 -11.210  -7.190  1.00  0.00            
ATOM   2485  CA  ALA B  68       7.810 -11.430  -5.970  1.00  0.00            
ATOM   2486  HA  ALA B  68       7.030 -12.150  -6.130  1.00  0.00            
ATOM   2487  CB  ALA B  68       8.760 -11.960  -4.890  1.00  0.00            
ATOM   2488  HB1 ALA B  68       9.220 -12.870  -5.230  1.00  0.00            
ATOM   2489  HB2 ALA B  68       9.510 -11.230  -4.690  1.00  0.00            
ATOM   2490  HB3 ALA B  68       9.500 -11.310  -4.750  1.00  0.00            
ATOM   2491  C   ALA B  68       7.200 -10.120  -5.500  1.00  0.00            
ATOM   2492  O   ALA B  68       7.470  -9.050  -6.010  1.00  0.00            
ATOM   2493  N   LEU B  69       6.330 -10.240  -4.540  1.00  0.00            
ATOM   2494  HN  LEU B  69       6.130 -11.140  -4.190  1.00  0.00            
ATOM   2495  CA  LEU B  69       5.620  -9.080  -4.010  1.00  0.00            
ATOM   2496  HA  LEU B  69       5.610  -8.300  -4.760  1.00  0.00            
ATOM   2497  CB  LEU B  69       4.170  -9.470  -3.700  1.00  0.00            
ATOM   2498  HB1 LEU B  69       3.770  -8.800  -2.950  1.00  0.00            
ATOM   2499  HB2 LEU B  69       4.150 -10.480  -3.330  1.00  0.00            
ATOM   2500  CG  LEU B  69       3.320  -9.380  -4.980  1.00  0.00            
ATOM   2501  HG  LEU B  69       3.730  -8.600  -5.620  1.00  0.00            
ATOM   2502  CD1 LEU B  69       3.350 -10.710  -5.710  1.00  0.00            
ATOM   2503 1HD1 LEU B  69       3.970 -11.420  -5.170  1.00  0.00            
ATOM   2504 2HD1 LEU B  69       2.350 -11.110  -5.790  1.00  0.00            
ATOM   2505 3HD1 LEU B  69       3.750 -10.570  -6.710  1.00  0.00            
ATOM   2506  CD2 LEU B  69       1.880  -9.030  -4.600  1.00  0.00            
ATOM   2507 1HD2 LEU B  69       1.870  -8.090  -4.060  1.00  0.00            
ATOM   2508 2HD2 LEU B  69       1.290  -8.930  -5.500  1.00  0.00            
ATOM   2509 3HD2 LEU B  69       1.470  -9.810  -3.980  1.00  0.00            
ATOM   2510  C   LEU B  69       6.280  -8.540  -2.740  1.00  0.00            
ATOM   2511  O   LEU B  69       6.880  -9.250  -1.970  1.00  0.00            
ATOM   2512  N   ASN B  70       6.080  -7.270  -2.570  1.00  0.00            
ATOM   2513  HN  ASN B  70       5.550  -6.770  -3.230  1.00  0.00            
ATOM   2514  CA  ASN B  70       6.580  -6.550  -1.380  1.00  0.00            
ATOM   2515  HA  ASN B  70       7.150  -7.230  -0.770  1.00  0.00            
ATOM   2516  CB  ASN B  70       7.470  -5.370  -1.810  1.00  0.00            
ATOM   2517  HB1 ASN B  70       7.540  -4.660  -1.020  1.00  0.00            
ATOM   2518  HB2 ASN B  70       7.050  -4.910  -2.690  1.00  0.00            
ATOM   2519  CG  ASN B  70       8.870  -5.890  -2.150  1.00  0.00            
ATOM   2520  OD1 ASN B  70       9.760  -5.850  -1.320  1.00  0.00            
ATOM   2521  ND2 ASN B  70       9.120  -6.380  -3.330  1.00  0.00            
ATOM   2522 1HD2 ASN B  70       8.410  -6.420  -4.000  1.00  0.00            
ATOM   2523 2HD2 ASN B  70      10.020  -6.710  -3.540  1.00  0.00            
ATOM   2524  C   ASN B  70       5.370  -6.030  -0.610  1.00  0.00            
ATOM   2525  O   ASN B  70       4.360  -5.660  -1.170  1.00  0.00            
ATOM   2526  N   VAL B  71       5.500  -6.050   0.690  1.00  0.00            
ATOM   2527  HN  VAL B  71       6.330  -6.380   1.100  1.00  0.00            
ATOM   2528  CA  VAL B  71       4.380  -5.600   1.560  1.00  0.00            
ATOM   2529  HA  VAL B  71       3.520  -5.390   0.950  1.00  0.00            
ATOM   2530  CB  VAL B  71       4.040  -6.740   2.540  1.00  0.00            
ATOM   2531  HB  VAL B  71       4.920  -7.350   2.710  1.00  0.00            
ATOM   2532  CG1 VAL B  71       3.560  -6.160   3.880  1.00  0.00            
ATOM   2533 1HG1 VAL B  71       2.790  -5.430   3.710  1.00  0.00            
ATOM   2534 2HG1 VAL B  71       3.160  -6.960   4.500  1.00  0.00            
ATOM   2535 3HG1 VAL B  71       4.400  -5.690   4.380  1.00  0.00            
ATOM   2536  CG2 VAL B  71       2.920  -7.600   1.940  1.00  0.00            
ATOM   2537 1HG2 VAL B  71       3.240  -7.970   0.980  1.00  0.00            
ATOM   2538 2HG2 VAL B  71       2.710  -8.430   2.600  1.00  0.00            
ATOM   2539 3HG2 VAL B  71       2.030  -7.000   1.820  1.00  0.00            
ATOM   2540  C   VAL B  71       4.770  -4.340   2.350  1.00  0.00            
ATOM   2541  O   VAL B  71       5.920  -4.130   2.710  1.00  0.00            
ATOM   2542  N   GLY B  72       3.790  -3.530   2.620  1.00  0.00            
ATOM   2543  HN  GLY B  72       2.880  -3.760   2.320  1.00  0.00            
ATOM   2544  CA  GLY B  72       3.980  -2.270   3.390  1.00  0.00            
ATOM   2545  HA1 GLY B  72       4.100  -1.440   2.710  1.00  0.00            
ATOM   2546  HA2 GLY B  72       4.870  -2.350   4.010  1.00  0.00            
ATOM   2547  C   GLY B  72       2.750  -2.040   4.280  1.00  0.00            
ATOM   2548  O   GLY B  72       1.720  -2.670   4.100  1.00  0.00            
ATOM   2549  N   ALA B  73       2.850  -1.170   5.240  1.00  0.00            
ATOM   2550  HN  ALA B  73       3.680  -0.680   5.390  1.00  0.00            
ATOM   2551  CA  ALA B  73       1.670  -0.950   6.130  1.00  0.00            
ATOM   2552  HA  ALA B  73       0.770  -1.020   5.540  1.00  0.00            
ATOM   2553  CB  ALA B  73       1.650  -2.030   7.210  1.00  0.00            
ATOM   2554  HB1 ALA B  73       2.640  -2.430   7.340  1.00  0.00            
ATOM   2555  HB2 ALA B  73       1.320  -1.590   8.150  1.00  0.00            
ATOM   2556  HB3 ALA B  73       2.490  -1.980   7.750  1.00  0.00            
ATOM   2557  C   ALA B  73       1.720   0.430   6.800  1.00  0.00            
ATOM   2558  O   ALA B  73       2.770   1.020   7.000  1.00  0.00            
ATOM   2559  N   VAL B  74       0.560   0.910   7.150  1.00  0.00            
ATOM   2560  HN  VAL B  74      -0.250   0.380   6.970  1.00  0.00            
ATOM   2561  CA  VAL B  74       0.430   2.210   7.840  1.00  0.00            
ATOM   2562  HA  VAL B  74       1.400   2.530   8.200  1.00  0.00            
ATOM   2563  CB  VAL B  74      -0.150   3.270   6.880  1.00  0.00            
ATOM   2564  HB  VAL B  74       0.530   3.380   6.040  1.00  0.00            
ATOM   2565  CG1 VAL B  74      -1.510   2.810   6.370  1.00  0.00            
ATOM   2566 1HG1 VAL B  74      -1.490   1.740   6.180  1.00  0.00            
ATOM   2567 2HG1 VAL B  74      -2.270   3.030   7.110  1.00  0.00            
ATOM   2568 3HG1 VAL B  74      -1.750   3.330   5.450  1.00  0.00            
ATOM   2569  CG2 VAL B  74      -0.290   4.600   7.610  1.00  0.00            
ATOM   2570 1HG2 VAL B  74       0.640   4.840   8.100  1.00  0.00            
ATOM   2571 2HG2 VAL B  74      -0.550   5.370   6.900  1.00  0.00            
ATOM   2572 3HG2 VAL B  74      -1.080   4.520   8.350  1.00  0.00            
ATOM   2573  C   VAL B  74      -0.510   2.000   9.030  1.00  0.00            
ATOM   2574  O   VAL B  74      -1.680   1.700   8.880  1.00  0.00            
ATOM   2575  N   LEU B  75       0.000   2.130  10.240  1.00  0.00            
ATOM   2576  HN  LEU B  75       0.950   2.360  10.330  1.00  0.00            
ATOM   2577  CA  LEU B  75      -0.830   1.930  11.460  1.00  0.00            
ATOM   2578  HA  LEU B  75      -1.750   1.410  11.180  1.00  0.00            
ATOM   2579  CB  LEU B  75      -0.060   1.070  12.460  1.00  0.00            
ATOM   2580  HB1 LEU B  75       0.620   1.700  13.020  1.00  0.00            
ATOM   2581  HB2 LEU B  75       0.500   0.310  11.930  1.00  0.00            
ATOM   2582  CG  LEU B  75      -1.040   0.410  13.430  1.00  0.00            
ATOM   2583  HG  LEU B  75      -1.790   1.120  13.740  1.00  0.00            
ATOM   2584  CD1 LEU B  75      -1.700  -0.790  12.750  1.00  0.00            
ATOM   2585 1HD1 LEU B  75      -2.240  -0.460  11.870  1.00  0.00            
ATOM   2586 2HD1 LEU B  75      -0.960  -1.510  12.460  1.00  0.00            
ATOM   2587 3HD1 LEU B  75      -2.400  -1.250  13.440  1.00  0.00            
ATOM   2588  CD2 LEU B  75      -0.270  -0.090  14.670  1.00  0.00            
ATOM   2589 1HD2 LEU B  75       0.350   0.710  15.050  1.00  0.00            
ATOM   2590 2HD2 LEU B  75      -0.970  -0.400  15.430  1.00  0.00            
ATOM   2591 3HD2 LEU B  75       0.360  -0.920  14.410  1.00  0.00            
ATOM   2592  C   LEU B  75      -1.190   3.270  12.090  1.00  0.00            
ATOM   2593  O   LEU B  75      -0.340   4.050  12.480  1.00  0.00            
ATOM   2594  N   ILE B  76      -2.470   3.560  12.200  1.00  0.00            
ATOM   2595  HN  ILE B  76      -3.140   2.900  11.880  1.00  0.00            
ATOM   2596  CA  ILE B  76      -2.920   4.840  12.810  1.00  0.00            
ATOM   2597  HA  ILE B  76      -2.070   5.500  12.930  1.00  0.00            
ATOM   2598  CB  ILE B  76      -3.960   5.500  11.900  1.00  0.00            
ATOM   2599  HB  ILE B  76      -4.850   4.880  11.840  1.00  0.00            
ATOM   2600  CG2 ILE B  76      -4.340   6.880  12.460  1.00  0.00            
ATOM   2601 1HG2 ILE B  76      -3.440   7.440  12.640  1.00  0.00            
ATOM   2602 2HG2 ILE B  76      -4.950   7.400  11.740  1.00  0.00            
ATOM   2603 3HG2 ILE B  76      -4.890   6.750  13.370  1.00  0.00            
ATOM   2604  CG1 ILE B  76      -3.380   5.670  10.490  1.00  0.00            
ATOM   2605 1HG1 ILE B  76      -2.680   4.860  10.290  1.00  0.00            
ATOM   2606 2HG1 ILE B  76      -2.860   6.610  10.420  1.00  0.00            
ATOM   2607  CD  ILE B  76      -4.510   5.630   9.450  1.00  0.00            
ATOM   2608  HD1 ILE B  76      -5.260   6.360   9.720  1.00  0.00            
ATOM   2609  HD2 ILE B  76      -4.100   5.860   8.480  1.00  0.00            
ATOM   2610  HD3 ILE B  76      -4.940   4.650   9.440  1.00  0.00            
ATOM   2611  C   ILE B  76      -3.540   4.560  14.190  1.00  0.00            
ATOM   2612  O   ILE B  76      -4.660   4.090  14.290  1.00  0.00            
ATOM   2613  N   LEU B  77      -2.820   4.860  15.230  1.00  0.00            
ATOM   2614  HN  LEU B  77      -1.920   5.240  15.110  1.00  0.00            
ATOM   2615  CA  LEU B  77      -3.340   4.640  16.620  1.00  0.00            
ATOM   2616  HA  LEU B  77      -4.180   3.960  16.590  1.00  0.00            
ATOM   2617  CB  LEU B  77      -2.220   4.030  17.480  1.00  0.00            
ATOM   2618  HB1 LEU B  77      -2.610   3.770  18.440  1.00  0.00            
ATOM   2619  HB2 LEU B  77      -1.430   4.750  17.590  1.00  0.00            
ATOM   2620  CG  LEU B  77      -1.660   2.780  16.800  1.00  0.00            
ATOM   2621  HG  LEU B  77      -1.850   2.830  15.730  1.00  0.00            
ATOM   2622  CD1 LEU B  77      -0.160   2.690  17.050  1.00  0.00            
ATOM   2623 1HD1 LEU B  77       0.040   2.700  18.110  1.00  0.00            
ATOM   2624 2HD1 LEU B  77       0.220   1.760  16.630  1.00  0.00            
ATOM   2625 3HD1 LEU B  77       0.340   3.520  16.580  1.00  0.00            
ATOM   2626  CD2 LEU B  77      -2.350   1.540  17.370  1.00  0.00            
ATOM   2627 1HD2 LEU B  77      -2.330   1.580  18.450  1.00  0.00            
ATOM   2628 2HD2 LEU B  77      -3.380   1.500  17.030  1.00  0.00            
ATOM   2629 3HD2 LEU B  77      -1.830   0.640  17.030  1.00  0.00            
ATOM   2630  C   LEU B  77      -3.780   5.990  17.210  1.00  0.00            
ATOM   2631  O   LEU B  77      -3.530   7.020  16.630  1.00  0.00            
ATOM   2632  N   PRO B  78      -4.410   5.930  18.340  1.00  0.00            
ATOM   2633  CD  PRO B  78      -4.700   4.680  19.070  1.00  0.00            
ATOM   2634  HD1 PRO B  78      -5.350   4.050  18.490  1.00  0.00            
ATOM   2635  HD2 PRO B  78      -3.780   4.170  19.330  1.00  0.00            
ATOM   2636  CA  PRO B  78      -4.870   7.140  18.990  1.00  0.00            
ATOM   2637  HA  PRO B  78      -5.420   7.750  18.300  1.00  0.00            
ATOM   2638  CB  PRO B  78      -5.810   6.630  20.090  1.00  0.00            
ATOM   2639  HB1 PRO B  78      -6.840   6.680  19.760  1.00  0.00            
ATOM   2640  HB2 PRO B  78      -5.680   7.220  20.990  1.00  0.00            
ATOM   2641  CG  PRO B  78      -5.400   5.160  20.350  1.00  0.00            
ATOM   2642  HG1 PRO B  78      -6.290   4.570  20.530  1.00  0.00            
ATOM   2643  HG2 PRO B  78      -4.740   5.110  21.190  1.00  0.00            
ATOM   2644  C   PRO B  78      -3.690   7.920  19.560  1.00  0.00            
ATOM   2645  O   PRO B  78      -2.590   7.410  19.720  1.00  0.00            
ATOM   2646  N   GLU B  79      -3.910   9.170  19.870  1.00  0.00            
ATOM   2647  HN  GLU B  79      -4.810   9.550  19.730  1.00  0.00            
ATOM   2648  CA  GLU B  79      -2.840  10.020  20.440  1.00  0.00            
ATOM   2649  HA  GLU B  79      -1.980  10.000  19.800  1.00  0.00            
ATOM   2650  CB  GLU B  79      -3.340  11.470  20.590  1.00  0.00            
ATOM   2651  HB1 GLU B  79      -2.730  11.990  21.310  1.00  0.00            
ATOM   2652  HB2 GLU B  79      -4.370  11.460  20.940  1.00  0.00            
ATOM   2653  CG  GLU B  79      -3.250  12.180  19.240  1.00  0.00            
ATOM   2654  HG1 GLU B  79      -3.920  11.700  18.540  1.00  0.00            
ATOM   2655  HG2 GLU B  79      -2.240  12.120  18.870  1.00  0.00            
ATOM   2656  CD  GLU B  79      -3.660  13.640  19.410  1.00  0.00            
ATOM   2657  OE1 GLU B  79      -2.790  14.460  19.670  1.00  0.00            
ATOM   2658  OE2 GLU B  79      -4.840  13.930  19.260  1.00  0.00            
ATOM   2659  C   GLU B  79      -2.470   9.470  21.820  1.00  0.00            
ATOM   2660  O   GLU B  79      -3.320   9.130  22.610  1.00  0.00            
ATOM   2661  N   GLY B  80      -1.190   9.350  22.090  1.00  0.00            
ATOM   2662  HN  GLY B  80      -0.530   9.620  21.410  1.00  0.00            
ATOM   2663  CA  GLY B  80      -0.730   8.800  23.400  1.00  0.00            
ATOM   2664  HA1 GLY B  80      -1.570   8.670  24.060  1.00  0.00            
ATOM   2665  HA2 GLY B  80      -0.010   9.480  23.850  1.00  0.00            
ATOM   2666  C   GLY B  80      -0.060   7.440  23.150  1.00  0.00            
ATOM   2667  O   GLY B  80       0.960   7.110  23.710  1.00  0.00            
ATOM   2668  N   PHE B  81      -0.650   6.660  22.270  1.00  0.00            
ATOM   2669  HN  PHE B  81      -1.470   6.960  21.820  1.00  0.00            
ATOM   2670  CA  PHE B  81      -0.080   5.320  21.930  1.00  0.00            
ATOM   2671  HA  PHE B  81       0.190   4.800  22.830  1.00  0.00            
ATOM   2672  CB  PHE B  81      -1.120   4.500  21.150  1.00  0.00            
ATOM   2673  HB1 PHE B  81      -0.620   3.710  20.620  1.00  0.00            
ATOM   2674  HB2 PHE B  81      -1.620   5.150  20.440  1.00  0.00            
ATOM   2675  CG  PHE B  81      -2.140   3.920  22.100  1.00  0.00            
ATOM   2676  CD1 PHE B  81      -3.120   4.740  22.670  1.00  0.00            
ATOM   2677  HD1 PHE B  81      -3.140   5.800  22.440  1.00  0.00            
ATOM   2678  CE1 PHE B  81      -4.060   4.190  23.540  1.00  0.00            
ATOM   2679  HE1 PHE B  81      -4.830   4.830  23.980  1.00  0.00            
ATOM   2680  CZ  PHE B  81      -4.040   2.830  23.850  1.00  0.00            
ATOM   2681  HZ  PHE B  81      -4.770   2.410  24.520  1.00  0.00            
ATOM   2682  CD2 PHE B  81      -2.110   2.550  22.410  1.00  0.00            
ATOM   2683  HD2 PHE B  81      -1.350   1.920  21.970  1.00  0.00            
ATOM   2684  CE2 PHE B  81      -3.060   2.020  23.280  1.00  0.00            
ATOM   2685  HE2 PHE B  81      -3.040   0.960  23.520  1.00  0.00            
ATOM   2686  C   PHE B  81       1.160   5.520  21.040  1.00  0.00            
ATOM   2687  O   PHE B  81       1.180   6.360  20.180  1.00  0.00            
ATOM   2688  N   GLU B  82       2.190   4.760  21.290  1.00  0.00            
ATOM   2689  HN  GLU B  82       2.160   4.090  22.000  1.00  0.00            
ATOM   2690  CA  GLU B  82       3.430   4.920  20.480  1.00  0.00            
ATOM   2691  HA  GLU B  82       3.160   5.270  19.490  1.00  0.00            
ATOM   2692  CB  GLU B  82       4.350   5.940  21.140  1.00  0.00            
ATOM   2693  HB1 GLU B  82       3.940   6.940  21.000  1.00  0.00            
ATOM   2694  HB2 GLU B  82       5.330   5.890  20.690  1.00  0.00            
ATOM   2695  CG  GLU B  82       4.460   5.650  22.640  1.00  0.00            
ATOM   2696  HG1 GLU B  82       4.870   4.660  22.780  1.00  0.00            
ATOM   2697  HG2 GLU B  82       3.480   5.690  23.090  1.00  0.00            
ATOM   2698  CD  GLU B  82       5.370   6.690  23.300  1.00  0.00            
ATOM   2699  OE1 GLU B  82       4.860   7.720  23.720  1.00  0.00            
ATOM   2700  OE2 GLU B  82       6.560   6.440  23.390  1.00  0.00            
ATOM   2701  C   GLU B  82       4.170   3.580  20.350  1.00  0.00            
ATOM   2702  O   GLU B  82       3.790   2.590  20.930  1.00  0.00            
ATOM   2703  N   LEU B  83       5.220   3.570  19.570  1.00  0.00            
ATOM   2704  HN  LEU B  83       5.500   4.400  19.120  1.00  0.00            
ATOM   2705  CA  LEU B  83       6.030   2.330  19.370  1.00  0.00            
ATOM   2706  HA  LEU B  83       5.360   1.520  19.090  1.00  0.00            
ATOM   2707  CB  LEU B  83       7.060   2.550  18.260  1.00  0.00            
ATOM   2708  HB1 LEU B  83       7.880   3.140  18.650  1.00  0.00            
ATOM   2709  HB2 LEU B  83       6.590   3.080  17.440  1.00  0.00            
ATOM   2710  CG  LEU B  83       7.590   1.210  17.770  1.00  0.00            
ATOM   2711  HG  LEU B  83       7.650   0.520  18.600  1.00  0.00            
ATOM   2712  CD1 LEU B  83       6.650   0.640  16.700  1.00  0.00            
ATOM   2713 1HD1 LEU B  83       5.660   0.530  17.120  1.00  0.00            
ATOM   2714 2HD1 LEU B  83       6.620   1.320  15.860  1.00  0.00            
ATOM   2715 3HD1 LEU B  83       7.010  -0.320  16.380  1.00  0.00            
ATOM   2716  CD2 LEU B  83       8.990   1.400  17.170  1.00  0.00            
ATOM   2717 1HD2 LEU B  83       9.650   1.800  17.920  1.00  0.00            
ATOM   2718 2HD2 LEU B  83       9.360   0.450  16.830  1.00  0.00            
ATOM   2719 3HD2 LEU B  83       8.930   2.090  16.340  1.00  0.00            
ATOM   2720  C   LEU B  83       6.740   1.970  20.680  1.00  0.00            
ATOM   2721  O   LEU B  83       7.440   2.760  21.260  1.00  0.00            
ATOM   2722  N   ALA B  84       6.540   0.750  21.140  1.00  0.00            
ATOM   2723  HN  ALA B  84       5.960   0.140  20.650  1.00  0.00            
ATOM   2724  CA  ALA B  84       7.180   0.290  22.420  1.00  0.00            
ATOM   2725  HA  ALA B  84       6.880   0.940  23.230  1.00  0.00            
ATOM   2726  CB  ALA B  84       6.740  -1.140  22.740  1.00  0.00            
ATOM   2727  HB1 ALA B  84       7.020  -1.780  21.910  1.00  0.00            
ATOM   2728  HB2 ALA B  84       7.220  -1.470  23.640  1.00  0.00            
ATOM   2729  HB3 ALA B  84       7.010  -1.740  21.980  1.00  0.00            
ATOM   2730  C   ALA B  84       8.710   0.330  22.280  1.00  0.00            
ATOM   2731  O   ALA B  84       9.250  -0.090  21.270  1.00  0.00            
ATOM   2732  N   PRO B  85       9.370   0.890  23.300  1.00  0.00            
ATOM   2733  CD  PRO B  85       8.690   1.360  24.530  1.00  0.00            
ATOM   2734  HD1 PRO B  85       8.090   2.220  24.320  1.00  0.00            
ATOM   2735  HD2 PRO B  85       8.090   0.560  24.950  1.00  0.00            
ATOM   2736  CA  PRO B  85      10.860   1.060  23.340  1.00  0.00            
ATOM   2737  HA  PRO B  85      11.200   1.590  22.460  1.00  0.00            
ATOM   2738  CB  PRO B  85      11.100   1.900  24.600  1.00  0.00            
ATOM   2739  HB1 PRO B  85      11.220   2.940  24.340  1.00  0.00            
ATOM   2740  HB2 PRO B  85      11.970   1.550  25.120  1.00  0.00            
ATOM   2741  CG  PRO B  85       9.840   1.710  25.490  1.00  0.00            
ATOM   2742  HG1 PRO B  85       9.620   2.630  26.000  1.00  0.00            
ATOM   2743  HG2 PRO B  85      10.010   0.910  26.200  1.00  0.00            
ATOM   2744  C   PRO B  85      11.510  -0.310  23.400  1.00  0.00            
ATOM   2745  O   PRO B  85      10.840  -1.270  23.760  1.00  0.00            
ATOM   2746  N   PRO B  86      12.720  -0.450  22.970  1.00  0.00            
ATOM   2747  CD  PRO B  86      13.600   0.680  22.590  1.00  0.00            
ATOM   2748  HD1 PRO B  86      13.280   1.090  21.640  1.00  0.00            
ATOM   2749  HD2 PRO B  86      13.610   1.430  23.360  1.00  0.00            
ATOM   2750  CA  PRO B  86      13.370  -1.780  22.900  1.00  0.00            
ATOM   2751  HA  PRO B  86      12.800  -2.410  22.240  1.00  0.00            
ATOM   2752  CB  PRO B  86      14.720  -1.480  22.240  1.00  0.00            
ATOM   2753  HB1 PRO B  86      14.680  -1.700  21.180  1.00  0.00            
ATOM   2754  HB2 PRO B  86      15.500  -2.070  22.710  1.00  0.00            
ATOM   2755  CG  PRO B  86      14.990   0.030  22.450  1.00  0.00            
ATOM   2756  HG1 PRO B  86      15.500   0.440  21.600  1.00  0.00            
ATOM   2757  HG2 PRO B  86      15.570   0.180  23.350  1.00  0.00            
ATOM   2758  C   PRO B  86      13.500  -2.470  24.260  1.00  0.00            
ATOM   2759  O   PRO B  86      13.460  -3.670  24.360  1.00  0.00            
ATOM   2760  N   ASP B  87      13.710  -1.700  25.310  1.00  0.00            
ATOM   2761  HN  ASP B  87      13.760  -0.720  25.190  1.00  0.00            
ATOM   2762  CA  ASP B  87      13.880  -2.280  26.670  1.00  0.00            
ATOM   2763  HA  ASP B  87      14.640  -3.050  26.640  1.00  0.00            
ATOM   2764  CB  ASP B  87      14.320  -1.190  27.650  1.00  0.00            
ATOM   2765  HB1 ASP B  87      15.320  -0.840  27.380  1.00  0.00            
ATOM   2766  HB2 ASP B  87      14.350  -1.590  28.650  1.00  0.00            
ATOM   2767  CG  ASP B  87      13.350  -0.010  27.600  1.00  0.00            
ATOM   2768  OD1 ASP B  87      13.540   0.860  26.780  1.00  0.00            
ATOM   2769  OD2 ASP B  87      12.420   0.000  28.400  1.00  0.00            
ATOM   2770  C   ASP B  87      12.570  -2.910  27.170  1.00  0.00            
ATOM   2771  O   ASP B  87      12.560  -3.810  27.970  1.00  0.00            
ATOM   2772  N   ARG B  88      11.450  -2.440  26.680  1.00  0.00            
ATOM   2773  HN  ARG B  88      11.470  -1.710  26.020  1.00  0.00            
ATOM   2774  CA  ARG B  88      10.160  -3.010  27.110  1.00  0.00            
ATOM   2775  HA  ARG B  88      10.250  -3.400  28.120  1.00  0.00            
ATOM   2776  CB  ARG B  88       9.080  -1.920  27.100  1.00  0.00            
ATOM   2777  HB1 ARG B  88       8.110  -2.370  27.200  1.00  0.00            
ATOM   2778  HB2 ARG B  88       9.120  -1.390  26.150  1.00  0.00            
ATOM   2779  CG  ARG B  88       9.310  -0.940  28.240  1.00  0.00            
ATOM   2780  HG1 ARG B  88       8.810  -0.010  28.030  1.00  0.00            
ATOM   2781  HG2 ARG B  88      10.370  -0.760  28.350  1.00  0.00            
ATOM   2782  CD  ARG B  88       8.760  -1.520  29.550  1.00  0.00            
ATOM   2783  HD1 ARG B  88       9.100  -0.930  30.380  1.00  0.00            
ATOM   2784  HD2 ARG B  88       9.110  -2.540  29.660  1.00  0.00            
ATOM   2785  NE  ARG B  88       7.270  -1.500  29.510  1.00  0.00            
ATOM   2786  HE  ARG B  88       6.780  -2.140  28.940  1.00  0.00            
ATOM   2787  CZ  ARG B  88       6.610  -0.630  30.220  1.00  0.00            
ATOM   2788  NH1 ARG B  88       6.560   0.620  29.840  1.00  0.00            
ATOM   2789 1HH1 ARG B  88       7.030   0.910  29.000  1.00  0.00            
ATOM   2790 2HH1 ARG B  88       6.060   1.300  30.380  1.00  0.00            
ATOM   2791  NH2 ARG B  88       6.000  -1.000  31.300  1.00  0.00            
ATOM   2792 1HH2 ARG B  88       6.030  -1.950  31.600  1.00  0.00            
ATOM   2793 2HH2 ARG B  88       5.490  -0.330  31.850  1.00  0.00            
ATOM   2794  C   ARG B  88       9.770  -4.140  26.160  1.00  0.00            
ATOM   2795  O   ARG B  88       8.730  -4.760  26.320  1.00  0.00            
ATOM   2796  N   ILE B  89      10.570  -4.410  25.170  1.00  0.00            
ATOM   2797  HN  ILE B  89      11.400  -3.900  25.050  1.00  0.00            
ATOM   2798  CA  ILE B  89      10.230  -5.500  24.200  1.00  0.00            
ATOM   2799  HA  ILE B  89       9.170  -5.560  24.100  1.00  0.00            
ATOM   2800  CB  ILE B  89      10.840  -5.170  22.830  1.00  0.00            
ATOM   2801  HB  ILE B  89      11.910  -5.020  22.940  1.00  0.00            
ATOM   2802  CG2 ILE B  89      10.590  -6.350  21.870  1.00  0.00            
ATOM   2803 1HG2 ILE B  89       9.540  -6.560  21.830  1.00  0.00            
ATOM   2804 2HG2 ILE B  89      10.930  -6.070  20.880  1.00  0.00            
ATOM   2805 3HG2 ILE B  89      11.130  -7.210  22.210  1.00  0.00            
ATOM   2806  CG1 ILE B  89      10.190  -3.900  22.270  1.00  0.00            
ATOM   2807 1HG1 ILE B  89      10.240  -3.110  23.000  1.00  0.00            
ATOM   2808 2HG1 ILE B  89       9.150  -4.110  22.030  1.00  0.00            
ATOM   2809  CD  ILE B  89      10.920  -3.460  21.000  1.00  0.00            
ATOM   2810  HD1 ILE B  89      11.960  -3.730  21.070  1.00  0.00            
ATOM   2811  HD2 ILE B  89      10.480  -3.940  20.140  1.00  0.00            
ATOM   2812  HD3 ILE B  89      10.840  -2.390  20.900  1.00  0.00            
ATOM   2813  C   ILE B  89      10.770  -6.840  24.700  1.00  0.00            
ATOM   2814  O   ILE B  89      11.980  -7.040  24.810  1.00  0.00            
ATOM   2815  N   SER B  90       9.890  -7.770  25.000  1.00  0.00            
ATOM   2816  HN  SER B  90       8.930  -7.570  24.900  1.00  0.00            
ATOM   2817  CA  SER B  90      10.310  -9.120  25.490  1.00  0.00            
ATOM   2818  HA  SER B  90      11.010  -9.010  26.300  1.00  0.00            
ATOM   2819  CB  SER B  90       9.090  -9.910  25.960  1.00  0.00            
ATOM   2820  HB1 SER B  90       8.720  -9.470  26.870  1.00  0.00            
ATOM   2821  HB2 SER B  90       9.360 -10.930  26.140  1.00  0.00            
ATOM   2822  OG  SER B  90       8.090  -9.870  24.960  1.00  0.00            
ATOM   2823  HG1 SER B  90       7.450 -10.560  25.140  1.00  0.00            
ATOM   2824  C   SER B  90      11.000  -9.870  24.330  1.00  0.00            
ATOM   2825  O   SER B  90      10.770  -9.540  23.180  1.00  0.00            
ATOM   2826  N   PRO B  91      11.830 -10.830  24.670  1.00  0.00            
ATOM   2827  CD  PRO B  91      12.080 -11.240  26.060  1.00  0.00            
ATOM   2828  HD1 PRO B  91      12.540 -10.420  26.620  1.00  0.00            
ATOM   2829  HD2 PRO B  91      11.170 -11.550  26.540  1.00  0.00            
ATOM   2830  CA  PRO B  91      12.590 -11.610  23.660  1.00  0.00            
ATOM   2831  HA  PRO B  91      13.100 -10.950  22.980  1.00  0.00            
ATOM   2832  CB  PRO B  91      13.620 -12.370  24.500  1.00  0.00            
ATOM   2833  HB1 PRO B  91      14.570 -11.850  24.490  1.00  0.00            
ATOM   2834  HB2 PRO B  91      13.750 -13.370  24.110  1.00  0.00            
ATOM   2835  CG  PRO B  91      13.060 -12.420  25.940  1.00  0.00            
ATOM   2836  HG1 PRO B  91      13.860 -12.300  26.650  1.00  0.00            
ATOM   2837  HG2 PRO B  91      12.540 -13.350  26.110  1.00  0.00            
ATOM   2838  C   PRO B  91      11.660 -12.560  22.900  1.00  0.00            
ATOM   2839  O   PRO B  91      11.930 -12.940  21.770  1.00  0.00            
ATOM   2840  N   GLU B  92      10.560 -12.920  23.500  1.00  0.00            
ATOM   2841  HN  GLU B  92      10.360 -12.580  24.400  1.00  0.00            
ATOM   2842  CA  GLU B  92       9.580 -13.820  22.810  1.00  0.00            
ATOM   2843  HA  GLU B  92      10.110 -14.670  22.390  1.00  0.00            
ATOM   2844  CB  GLU B  92       8.550 -14.310  23.820  1.00  0.00            
ATOM   2845  HB1 GLU B  92       7.670 -14.680  23.300  1.00  0.00            
ATOM   2846  HB2 GLU B  92       8.250 -13.500  24.470  1.00  0.00            
ATOM   2847  CG  GLU B  92       9.140 -15.450  24.660  1.00  0.00            
ATOM   2848  HG1 GLU B  92      10.070 -15.780  24.220  1.00  0.00            
ATOM   2849  HG2 GLU B  92       8.450 -16.280  24.690  1.00  0.00            
ATOM   2850  CD  GLU B  92       9.410 -14.960  26.080  1.00  0.00            
ATOM   2851  OE1 GLU B  92       8.480 -14.980  26.880  1.00  0.00            
ATOM   2852  OE2 GLU B  92      10.530 -14.560  26.360  1.00  0.00            
ATOM   2853  C   GLU B  92       8.890 -13.040  21.700  1.00  0.00            
ATOM   2854  O   GLU B  92       8.430 -13.600  20.730  1.00  0.00            
ATOM   2855  N   MET B  93       8.850 -11.730  21.830  1.00  0.00            
ATOM   2856  HN  MET B  93       9.250 -11.310  22.620  1.00  0.00            
ATOM   2857  CA  MET B  93       8.220 -10.880  20.780  1.00  0.00            
ATOM   2858  HA  MET B  93       7.580 -11.490  20.160  1.00  0.00            
ATOM   2859  CB  MET B  93       7.390  -9.780  21.450  1.00  0.00            
ATOM   2860  HB1 MET B  93       8.020  -8.910  21.620  1.00  0.00            
ATOM   2861  HB2 MET B  93       7.010 -10.130  22.390  1.00  0.00            
ATOM   2862  CG  MET B  93       6.220  -9.380  20.530  1.00  0.00            
ATOM   2863  HG1 MET B  93       5.360  -9.960  20.780  1.00  0.00            
ATOM   2864  HG2 MET B  93       6.500  -9.570  19.500  1.00  0.00            
ATOM   2865  SD  MET B  93       5.860  -7.610  20.750  1.00  0.00            
ATOM   2866  CE  MET B  93       4.640  -7.800  22.080  1.00  0.00            
ATOM   2867  HE1 MET B  93       4.890  -8.670  22.670  1.00  0.00            
ATOM   2868  HE2 MET B  93       4.680  -6.930  22.720  1.00  0.00            
ATOM   2869  HE3 MET B  93       3.660  -7.910  21.660  1.00  0.00            
ATOM   2870  C   MET B  93       9.330 -10.250  19.920  1.00  0.00            
ATOM   2871  O   MET B  93       9.080  -9.740  18.860  1.00  0.00            
ATOM   2872  N   LYS B  94      10.550 -10.320  20.400  1.00  0.00            
ATOM   2873  HN  LYS B  94      10.710 -10.760  21.260  1.00  0.00            
ATOM   2874  CA  LYS B  94      11.700  -9.750  19.640  1.00  0.00            
ATOM   2875  HA  LYS B  94      11.480  -8.740  19.330  1.00  0.00            
ATOM   2876  CB  LYS B  94      12.950  -9.760  20.520  1.00  0.00            
ATOM   2877  HB1 LYS B  94      13.430 -10.730  20.450  1.00  0.00            
ATOM   2878  HB2 LYS B  94      12.680  -9.550  21.530  1.00  0.00            
ATOM   2879  CG  LYS B  94      13.940  -8.690  20.020  1.00  0.00            
ATOM   2880  HG1 LYS B  94      13.620  -8.330  19.060  1.00  0.00            
ATOM   2881  HG2 LYS B  94      14.920  -9.120  19.930  1.00  0.00            
ATOM   2882  CD  LYS B  94      13.980  -7.530  21.030  1.00  0.00            
ATOM   2883  HD1 LYS B  94      12.990  -7.370  21.430  1.00  0.00            
ATOM   2884  HD2 LYS B  94      14.320  -6.640  20.520  1.00  0.00            
ATOM   2885  CE  LYS B  94      14.940  -7.880  22.160  1.00  0.00            
ATOM   2886  HE1 LYS B  94      15.940  -7.980  21.770  1.00  0.00            
ATOM   2887  HE2 LYS B  94      14.640  -8.790  22.630  1.00  0.00            
ATOM   2888  NZ  LYS B  94      14.920  -6.780  23.180  1.00  0.00            
ATOM   2889  HZ1 LYS B  94      13.980  -6.350  23.210  1.00  0.00            
ATOM   2890  HZ2 LYS B  94      15.160  -7.160  24.110  1.00  0.00            
ATOM   2891  HZ3 LYS B  94      15.620  -6.050  22.910  1.00  0.00            
ATOM   2892  C   LYS B  94      11.950 -10.620  18.400  1.00  0.00            
ATOM   2893  O   LYS B  94      12.230 -10.120  17.320  1.00  0.00            
ATOM   2894  N   GLU B  95      11.800 -11.910  18.530  1.00  0.00            
ATOM   2895  HN  GLU B  95      11.560 -12.290  19.390  1.00  0.00            
ATOM   2896  CA  GLU B  95      11.980 -12.810  17.350  1.00  0.00            
ATOM   2897  HA  GLU B  95      12.830 -12.480  16.760  1.00  0.00            
ATOM   2898  CB  GLU B  95      12.220 -14.250  17.820  1.00  0.00            
ATOM   2899  HB1 GLU B  95      13.160 -14.310  18.350  1.00  0.00            
ATOM   2900  HB2 GLU B  95      12.240 -14.910  16.970  1.00  0.00            
ATOM   2901  CG  GLU B  95      11.090 -14.690  18.760  1.00  0.00            
ATOM   2902  HG1 GLU B  95      10.150 -14.690  18.230  1.00  0.00            
ATOM   2903  HG2 GLU B  95      11.010 -13.980  19.580  1.00  0.00            
ATOM   2904  CD  GLU B  95      11.370 -16.080  19.310  1.00  0.00            
ATOM   2905  OE1 GLU B  95      12.030 -16.170  20.330  1.00  0.00            
ATOM   2906  OE2 GLU B  95      10.920 -17.040  18.700  1.00  0.00            
ATOM   2907  C   GLU B  95      10.710 -12.740  16.500  1.00  0.00            
ATOM   2908  O   GLU B  95      10.720 -13.000  15.320  1.00  0.00            
ATOM   2909  N   LYS B  96       9.630 -12.360  17.120  1.00  0.00            
ATOM   2910  HN  LYS B  96       9.660 -12.120  18.070  1.00  0.00            
ATOM   2911  CA  LYS B  96       8.380 -12.230  16.360  1.00  0.00            
ATOM   2912  HA  LYS B  96       8.210 -13.130  15.790  1.00  0.00            
ATOM   2913  CB  LYS B  96       7.210 -12.010  17.340  1.00  0.00            
ATOM   2914  HB1 LYS B  96       6.640 -11.150  17.010  1.00  0.00            
ATOM   2915  HB2 LYS B  96       7.600 -11.840  18.320  1.00  0.00            
ATOM   2916  CG  LYS B  96       6.320 -13.250  17.360  1.00  0.00            
ATOM   2917  HG1 LYS B  96       6.520 -13.830  18.240  1.00  0.00            
ATOM   2918  HG2 LYS B  96       6.520 -13.850  16.470  1.00  0.00            
ATOM   2919  CD  LYS B  96       4.850 -12.830  17.350  1.00  0.00            
ATOM   2920  HD1 LYS B  96       4.440 -12.900  16.360  1.00  0.00            
ATOM   2921  HD2 LYS B  96       4.770 -11.800  17.700  1.00  0.00            
ATOM   2922  CE  LYS B  96       4.050 -13.740  18.300  1.00  0.00            
ATOM   2923  HE1 LYS B  96       4.500 -14.720  18.310  1.00  0.00            
ATOM   2924  HE2 LYS B  96       3.030 -13.820  17.940  1.00  0.00            
ATOM   2925  NZ  LYS B  96       4.050 -13.160  19.660  1.00  0.00            
ATOM   2926  HZ1 LYS B  96       5.030 -13.080  20.010  1.00  0.00            
ATOM   2927  HZ2 LYS B  96       3.620 -12.220  19.660  1.00  0.00            
ATOM   2928  HZ3 LYS B  96       3.510 -13.780  20.310  1.00  0.00            
ATOM   2929  C   LYS B  96       8.500 -11.040  15.420  1.00  0.00            
ATOM   2930  O   LYS B  96       8.110 -11.120  14.270  1.00  0.00            
ATOM   2931  N   ILE B  97       8.990  -9.910  15.880  1.00  0.00            
ATOM   2932  HN  ILE B  97       9.270  -9.860  16.830  1.00  0.00            
ATOM   2933  CA  ILE B  97       9.090  -8.700  15.000  1.00  0.00            
ATOM   2934  HA  ILE B  97       8.150  -8.570  14.480  1.00  0.00            
ATOM   2935  CB  ILE B  97       9.360  -7.460  15.860  1.00  0.00            
ATOM   2936  HB  ILE B  97       9.530  -6.610  15.210  1.00  0.00            
ATOM   2937  CG2 ILE B  97       8.150  -7.180  16.760  1.00  0.00            
ATOM   2938 1HG2 ILE B  97       7.270  -7.050  16.140  1.00  0.00            
ATOM   2939 2HG2 ILE B  97       8.000  -8.020  17.420  1.00  0.00            
ATOM   2940 3HG2 ILE B  97       8.330  -6.290  17.330  1.00  0.00            
ATOM   2941  CG1 ILE B  97      10.600  -7.700  16.730  1.00  0.00            
ATOM   2942 1HG1 ILE B  97      11.310  -8.300  16.190  1.00  0.00            
ATOM   2943 2HG1 ILE B  97      10.310  -8.210  17.630  1.00  0.00            
ATOM   2944  CD  ILE B  97      11.240  -6.350  17.090  1.00  0.00            
ATOM   2945  HD1 ILE B  97      11.080  -5.650  16.290  1.00  0.00            
ATOM   2946  HD2 ILE B  97      10.790  -5.980  18.000  1.00  0.00            
ATOM   2947  HD3 ILE B  97      12.300  -6.500  17.240  1.00  0.00            
ATOM   2948  C   ILE B  97      10.210  -8.870  13.960  1.00  0.00            
ATOM   2949  O   ILE B  97      10.480  -7.980  13.180  1.00  0.00            
ATOM   2950  N   GLY B  98      10.870 -10.000  13.950  1.00  0.00            
ATOM   2951  HN  GLY B  98      10.650 -10.700  14.590  1.00  0.00            
ATOM   2952  CA  GLY B  98      11.980 -10.210  12.980  1.00  0.00            
ATOM   2953  HA1 GLY B  98      11.590 -10.140  11.970  1.00  0.00            
ATOM   2954  HA2 GLY B  98      12.420 -11.180  13.130  1.00  0.00            
ATOM   2955  C   GLY B  98      13.050  -9.130  13.170  1.00  0.00            
ATOM   2956  O   GLY B  98      13.700  -9.080  14.190  1.00  0.00            
ATOM   2957  N   ASN B  99      13.200  -8.240  12.220  1.00  0.00            
ATOM   2958  HN  ASN B  99      12.640  -8.290  11.410  1.00  0.00            
ATOM   2959  CA  ASN B  99      14.200  -7.140  12.350  1.00  0.00            
ATOM   2960  HA  ASN B  99      14.320  -6.880  13.380  1.00  0.00            
ATOM   2961  CB  ASN B  99      15.550  -7.600  11.780  1.00  0.00            
ATOM   2962  HB1 ASN B  99      15.960  -8.370  12.410  1.00  0.00            
ATOM   2963  HB2 ASN B  99      16.230  -6.770  11.760  1.00  0.00            
ATOM   2964  CG  ASN B  99      15.360  -8.150  10.360  1.00  0.00            
ATOM   2965  OD1 ASN B  99      14.880  -9.260  10.180  1.00  0.00            
ATOM   2966  ND2 ASN B  99      15.720  -7.420   9.340  1.00  0.00            
ATOM   2967 1HD2 ASN B  99      16.110  -6.530   9.480  1.00  0.00            
ATOM   2968 2HD2 ASN B  99      15.600  -7.770   8.430  1.00  0.00            
ATOM   2969  C   ASN B  99      13.690  -5.930  11.570  1.00  0.00            
ATOM   2970  O   ASN B  99      14.430  -5.240  10.880  1.00  0.00            
ATOM   2971  N   LEU B 100      12.430  -5.690  11.640  1.00  0.00            
ATOM   2972  HN  LEU B 100      11.850  -6.270  12.180  1.00  0.00            
ATOM   2973  CA  LEU B 100      11.840  -4.570  10.900  1.00  0.00            
ATOM   2974  HA  LEU B 100      12.260  -4.540   9.900  1.00  0.00            
ATOM   2975  CB  LEU B 100      10.320  -4.780  10.770  1.00  0.00            
ATOM   2976  HB1 LEU B 100       9.910  -4.040  10.100  1.00  0.00            
ATOM   2977  HB2 LEU B 100       9.870  -4.680  11.740  1.00  0.00            
ATOM   2978  CG  LEU B 100      10.040  -6.180  10.210  1.00  0.00            
ATOM   2979  HG  LEU B 100      10.790  -6.870  10.590  1.00  0.00            
ATOM   2980  CD1 LEU B 100       8.650  -6.640  10.680  1.00  0.00            
ATOM   2981 1HD1 LEU B 100       8.440  -6.230  11.660  1.00  0.00            
ATOM   2982 2HD1 LEU B 100       7.900  -6.280   9.980  1.00  0.00            
ATOM   2983 3HD1 LEU B 100       8.620  -7.710  10.720  1.00  0.00            
ATOM   2984  CD2 LEU B 100      10.090  -6.150   8.690  1.00  0.00            
ATOM   2985 1HD2 LEU B 100       9.900  -5.140   8.340  1.00  0.00            
ATOM   2986 2HD2 LEU B 100      11.050  -6.480   8.350  1.00  0.00            
ATOM   2987 3HD2 LEU B 100       9.320  -6.810   8.290  1.00  0.00            
ATOM   2988  C   LEU B 100      12.100  -3.250  11.600  1.00  0.00            
ATOM   2989  O   LEU B 100      12.250  -3.160  12.800  1.00  0.00            
ATOM   2990  N   SER B 101      12.070  -2.220  10.830  1.00  0.00            
ATOM   2991  HN  SER B 101      11.900  -2.340   9.870  1.00  0.00            
ATOM   2992  CA  SER B 101      12.240  -0.900  11.380  1.00  0.00            
ATOM   2993  HA  SER B 101      12.510  -0.960  12.420  1.00  0.00            
ATOM   2994  CB  SER B 101      13.320  -0.130  10.610  1.00  0.00            
ATOM   2995  HB1 SER B 101      14.290  -0.530  10.870  1.00  0.00            
ATOM   2996  HB2 SER B 101      13.280   0.910  10.860  1.00  0.00            
ATOM   2997  OG  SER B 101      13.090  -0.290   9.200  1.00  0.00            
ATOM   2998  HG1 SER B 101      12.780   0.560   8.860  1.00  0.00            
ATOM   2999  C   SER B 101      10.900  -0.210  11.230  1.00  0.00            
ATOM   3000  O   SER B 101      10.470   0.110  10.130  1.00  0.00            
ATOM   3001  N   PHE B 102      10.260   0.090  12.300  1.00  0.00            
ATOM   3002  HN  PHE B 102      10.640  -0.120  13.180  1.00  0.00            
ATOM   3003  CA  PHE B 102       9.000   0.830  12.200  1.00  0.00            
ATOM   3004  HA  PHE B 102       8.490   0.570  11.280  1.00  0.00            
ATOM   3005  CB  PHE B 102       8.090   0.520  13.400  1.00  0.00            
ATOM   3006  HB1 PHE B 102       7.110   0.930  13.230  1.00  0.00            
ATOM   3007  HB2 PHE B 102       8.520   0.970  14.290  1.00  0.00            
ATOM   3008  CG  PHE B 102       8.000  -0.980  13.600  1.00  0.00            
ATOM   3009  CD1 PHE B 102       7.100  -1.730  12.820  1.00  0.00            
ATOM   3010  HD1 PHE B 102       6.480  -1.230  12.090  1.00  0.00            
ATOM   3011  CE1 PHE B 102       7.010  -3.110  13.000  1.00  0.00            
ATOM   3012  HE1 PHE B 102       6.320  -3.690  12.410  1.00  0.00            
ATOM   3013  CZ  PHE B 102       7.810  -3.750  13.950  1.00  0.00            
ATOM   3014  HZ  PHE B 102       7.740  -4.820  14.090  1.00  0.00            
ATOM   3015  CD2 PHE B 102       8.800  -1.620  14.550  1.00  0.00            
ATOM   3016  HD2 PHE B 102       9.490  -1.040  15.140  1.00  0.00            
ATOM   3017  CE2 PHE B 102       8.700  -3.000  14.720  1.00  0.00            
ATOM   3018  HE2 PHE B 102       9.320  -3.490  15.460  1.00  0.00            
ATOM   3019  C   PHE B 102       9.360   2.310  12.180  1.00  0.00            
ATOM   3020  O   PHE B 102      10.150   2.750  13.000  1.00  0.00            
ATOM   3021  N   GLN B 103       8.830   3.070  11.320  1.00  0.00            
ATOM   3022  HN  GLN B 103       8.180   2.710  10.670  1.00  0.00            
ATOM   3023  CA  GLN B 103       9.170   4.490  11.350  1.00  0.00            
ATOM   3024  HA  GLN B 103       9.970   4.660  12.070  1.00  0.00            
ATOM   3025  CB  GLN B 103       9.640   4.940   9.960  1.00  0.00            
ATOM   3026  HB1 GLN B 103      10.150   5.890  10.040  1.00  0.00            
ATOM   3027  HB2 GLN B 103       8.790   5.050   9.310  1.00  0.00            
ATOM   3028  CG  GLN B 103      10.600   3.900   9.370  1.00  0.00            
ATOM   3029  HG1 GLN B 103      10.540   3.910   8.290  1.00  0.00            
ATOM   3030  HG2 GLN B 103      10.330   2.920   9.730  1.00  0.00            
ATOM   3031  CD  GLN B 103      12.030   4.200   9.800  1.00  0.00            
ATOM   3032  OE1 GLN B 103      12.290   4.580  10.930  1.00  0.00            
ATOM   3033  NE2 GLN B 103      13.010   4.070   8.930  1.00  0.00            
ATOM   3034 1HE2 GLN B 103      12.810   3.770   8.020  1.00  0.00            
ATOM   3035 2HE2 GLN B 103      13.930   4.260   9.190  1.00  0.00            
ATOM   3036  C   GLN B 103       7.940   5.270  11.750  1.00  0.00            
ATOM   3037  O   GLN B 103       6.830   4.820  11.590  1.00  0.00            
ATOM   3038  N   ASN B 104       8.130   6.460  12.200  1.00  0.00            
ATOM   3039  HN  ASN B 104       9.040   6.830  12.270  1.00  0.00            
ATOM   3040  CA  ASN B 104       6.970   7.310  12.510  1.00  0.00            
ATOM   3041  HA  ASN B 104       6.160   6.710  12.890  1.00  0.00            
ATOM   3042  CB  ASN B 104       7.350   8.400  13.530  1.00  0.00            
ATOM   3043  HB1 ASN B 104       6.570   9.130  13.580  1.00  0.00            
ATOM   3044  HB2 ASN B 104       8.280   8.860  13.220  1.00  0.00            
ATOM   3045  CG  ASN B 104       7.540   7.750  14.910  1.00  0.00            
ATOM   3046  OD1 ASN B 104       7.250   6.590  15.100  1.00  0.00            
ATOM   3047  ND2 ASN B 104       8.010   8.480  15.890  1.00  0.00            
ATOM   3048 1HD2 ASN B 104       8.240   9.420  15.730  1.00  0.00            
ATOM   3049 2HD2 ASN B 104       8.130   8.080  16.780  1.00  0.00            
ATOM   3050  C   ASN B 104       6.570   7.950  11.180  1.00  0.00            
ATOM   3051  O   ASN B 104       7.420   8.230  10.360  1.00  0.00            
ATOM   3052  N   TYR B 105       5.290   8.200  10.950  1.00  0.00            
ATOM   3053  HN  TYR B 105       4.630   7.970  11.630  1.00  0.00            
ATOM   3054  CA  TYR B 105       4.840   8.830   9.650  1.00  0.00            
ATOM   3055  HA  TYR B 105       5.080   8.180   8.820  1.00  0.00            
ATOM   3056  CB  TYR B 105       3.320   9.050   9.700  1.00  0.00            
ATOM   3057  HB1 TYR B 105       3.110   9.900  10.340  1.00  0.00            
ATOM   3058  HB2 TYR B 105       2.860   8.170  10.110  1.00  0.00            
ATOM   3059  CG  TYR B 105       2.780   9.310   8.320  1.00  0.00            
ATOM   3060  CD1 TYR B 105       2.440   8.230   7.480  1.00  0.00            
ATOM   3061  HD1 TYR B 105       2.580   7.220   7.830  1.00  0.00            
ATOM   3062  CE1 TYR B 105       1.930   8.470   6.200  1.00  0.00            
ATOM   3063  HE1 TYR B 105       1.660   7.650   5.560  1.00  0.00            
ATOM   3064  CZ  TYR B 105       1.760   9.790   5.760  1.00  0.00            
ATOM   3065  OH  TYR B 105       1.240  10.020   4.500  1.00  0.00            
ATOM   3066  HH  TYR B 105       0.310  10.210   4.590  1.00  0.00            
ATOM   3067  CD2 TYR B 105       2.600  10.620   7.860  1.00  0.00            
ATOM   3068  HD2 TYR B 105       2.860  11.450   8.520  1.00  0.00            
ATOM   3069  CE2 TYR B 105       2.100  10.860   6.590  1.00  0.00            
ATOM   3070  HE2 TYR B 105       1.960  11.880   6.250  1.00  0.00            
ATOM   3071  C   TYR B 105       5.540  10.200   9.450  1.00  0.00            
ATOM   3072  O   TYR B 105       6.130  10.470   8.430  1.00  0.00            
ATOM   3073  N   ARG B 106       5.520  11.010  10.520  1.00  0.00            
ATOM   3074  HN  ARG B 106       5.060  10.680  11.320  1.00  0.00            
ATOM   3075  CA  ARG B 106       6.210  12.370  10.600  1.00  0.00            
ATOM   3076  HA  ARG B 106       6.970  12.450   9.830  1.00  0.00            
ATOM   3077  CB  ARG B 106       5.180  13.490  10.470  1.00  0.00            
ATOM   3078  HB1 ARG B 106       5.300  14.190  11.290  1.00  0.00            
ATOM   3079  HB2 ARG B 106       4.180  13.080  10.490  1.00  0.00            
ATOM   3080  CG  ARG B 106       5.380  14.240   9.150  1.00  0.00            
ATOM   3081  HG1 ARG B 106       5.460  13.520   8.340  1.00  0.00            
ATOM   3082  HG2 ARG B 106       6.290  14.820   9.190  1.00  0.00            
ATOM   3083  CD  ARG B 106       4.200  15.170   8.880  1.00  0.00            
ATOM   3084  HD1 ARG B 106       4.090  15.860   9.700  1.00  0.00            
ATOM   3085  HD2 ARG B 106       3.290  14.590   8.780  1.00  0.00            
ATOM   3086  NE  ARG B 106       4.440  15.930   7.620  1.00  0.00            
ATOM   3087  HE  ARG B 106       4.660  16.890   7.670  1.00  0.00            
ATOM   3088  CZ  ARG B 106       4.330  15.340   6.460  1.00  0.00            
ATOM   3089  NH1 ARG B 106       3.600  14.260   6.340  1.00  0.00            
ATOM   3090 1HH1 ARG B 106       3.120  13.890   7.130  1.00  0.00            
ATOM   3091 2HH1 ARG B 106       3.520  13.820   5.450  1.00  0.00            
ATOM   3092  NH2 ARG B 106       4.960  15.820   5.420  1.00  0.00            
ATOM   3093 1HH2 ARG B 106       5.510  16.650   5.520  1.00  0.00            
ATOM   3094 2HH2 ARG B 106       4.870  15.380   4.530  1.00  0.00            
ATOM   3095  C   ARG B 106       6.860  12.390  12.000  1.00  0.00            
ATOM   3096  O   ARG B 106       6.430  11.580  12.800  1.00  0.00            
ATOM   3097  N   PRO B 107       7.870  13.150  12.320  1.00  0.00            
ATOM   3098  CD  PRO B 107       8.440  14.200  11.450  1.00  0.00            
ATOM   3099  HD1 PRO B 107       8.960  13.770  10.620  1.00  0.00            
ATOM   3100  HD2 PRO B 107       7.650  14.880  11.110  1.00  0.00            
ATOM   3101  CA  PRO B 107       8.540  13.030  13.670  1.00  0.00            
ATOM   3102  HA  PRO B 107       8.910  12.020  13.790  1.00  0.00            
ATOM   3103  CB  PRO B 107       9.740  13.970  13.540  1.00  0.00            
ATOM   3104  HB1 PRO B 107      10.630  13.420  13.300  1.00  0.00            
ATOM   3105  HB2 PRO B 107       9.880  14.520  14.470  1.00  0.00            
ATOM   3106  CG  PRO B 107       9.410  14.950  12.390  1.00  0.00            
ATOM   3107  HG1 PRO B 107      10.310  15.210  11.850  1.00  0.00            
ATOM   3108  HG2 PRO B 107       8.940  15.840  12.790  1.00  0.00            
ATOM   3109  C   PRO B 107       7.620  13.390  14.860  1.00  0.00            
ATOM   3110  O   PRO B 107       7.780  12.940  15.980  1.00  0.00            
ATOM   3111  N   ASN B 108       6.650  14.250  14.550  1.00  0.00            
ATOM   3112  HN  ASN B 108       6.600  14.580  13.630  1.00  0.00            
ATOM   3113  CA  ASN B 108       5.650  14.750  15.550  1.00  0.00            
ATOM   3114  HA  ASN B 108       6.100  14.760  16.530  1.00  0.00            
ATOM   3115  CB  ASN B 108       5.210  16.170  15.180  1.00  0.00            
ATOM   3116  HB1 ASN B 108       6.090  16.810  15.130  1.00  0.00            
ATOM   3117  HB2 ASN B 108       4.520  16.540  15.910  1.00  0.00            
ATOM   3118  CG  ASN B 108       4.550  16.160  13.800  1.00  0.00            
ATOM   3119  OD1 ASN B 108       3.340  15.980  13.690  1.00  0.00            
ATOM   3120  ND2 ASN B 108       5.260  16.370  12.720  1.00  0.00            
ATOM   3121 1HD2 ASN B 108       6.220  16.520  12.810  1.00  0.00            
ATOM   3122 2HD2 ASN B 108       4.840  16.360  11.840  1.00  0.00            
ATOM   3123  C   ASN B 108       4.420  13.830  15.570  1.00  0.00            
ATOM   3124  O   ASN B 108       3.620  13.870  16.500  1.00  0.00            
ATOM   3125  N   LYS B 109       4.300  12.970  14.640  1.00  0.00            
ATOM   3126  HN  LYS B 109       4.980  12.900  13.940  1.00  0.00            
ATOM   3127  CA  LYS B 109       3.180  12.020  14.700  1.00  0.00            
ATOM   3128  HA  LYS B 109       2.420  12.390  15.370  1.00  0.00            
ATOM   3129  CB  LYS B 109       2.600  11.790  13.300  1.00  0.00            
ATOM   3130  HB1 LYS B 109       1.730  11.150  13.370  1.00  0.00            
ATOM   3131  HB2 LYS B 109       3.350  11.330  12.670  1.00  0.00            
ATOM   3132  CG  LYS B 109       2.200  13.130  12.690  1.00  0.00            
ATOM   3133  HG1 LYS B 109       2.120  13.020  11.610  1.00  0.00            
ATOM   3134  HG2 LYS B 109       2.940  13.880  12.920  1.00  0.00            
ATOM   3135  CD  LYS B 109       0.840  13.570  13.240  1.00  0.00            
ATOM   3136  HD1 LYS B 109       0.960  13.900  14.260  1.00  0.00            
ATOM   3137  HD2 LYS B 109       0.150  12.730  13.220  1.00  0.00            
ATOM   3138  CE  LYS B 109       0.280  14.720  12.400  1.00  0.00            
ATOM   3139  HE1 LYS B 109      -0.280  14.310  11.560  1.00  0.00            
ATOM   3140  HE2 LYS B 109       1.090  15.330  12.040  1.00  0.00            
ATOM   3141  NZ  LYS B 109      -0.630  15.550  13.240  1.00  0.00            
ATOM   3142  HZ1 LYS B 109      -1.350  14.950  13.680  1.00  0.00            
ATOM   3143  HZ2 LYS B 109      -0.090  16.030  13.980  1.00  0.00            
ATOM   3144  HZ3 LYS B 109      -1.090  16.260  12.640  1.00  0.00            
ATOM   3145  C   LYS B 109       3.760  10.720  15.250  1.00  0.00            
ATOM   3146  O   LYS B 109       4.120   9.850  14.490  1.00  0.00            
ATOM   3147  N   LYS B 110       3.900  10.580  16.540  1.00  0.00            
ATOM   3148  HN  LYS B 110       3.620  11.290  17.160  1.00  0.00            
ATOM   3149  CA  LYS B 110       4.480   9.300  17.090  1.00  0.00            
ATOM   3150  HA  LYS B 110       5.270   8.960  16.430  1.00  0.00            
ATOM   3151  CB  LYS B 110       5.060   9.550  18.480  1.00  0.00            
ATOM   3152  HB1 LYS B 110       5.280   8.610  18.960  1.00  0.00            
ATOM   3153  HB2 LYS B 110       4.330  10.090  19.080  1.00  0.00            
ATOM   3154  CG  LYS B 110       6.340  10.380  18.370  1.00  0.00            
ATOM   3155  HG1 LYS B 110       6.080  11.420  18.180  1.00  0.00            
ATOM   3156  HG2 LYS B 110       6.930  10.010  17.550  1.00  0.00            
ATOM   3157  CD  LYS B 110       7.130  10.290  19.670  1.00  0.00            
ATOM   3158  HD1 LYS B 110       7.130   9.270  20.020  1.00  0.00            
ATOM   3159  HD2 LYS B 110       6.680  10.930  20.420  1.00  0.00            
ATOM   3160  CE  LYS B 110       8.570  10.730  19.420  1.00  0.00            
ATOM   3161  HE1 LYS B 110       9.030  11.020  20.360  1.00  0.00            
ATOM   3162  HE2 LYS B 110       8.580  11.560  18.750  1.00  0.00            
ATOM   3163  NZ  LYS B 110       9.350   9.600  18.830  1.00  0.00            
ATOM   3164  HZ1 LYS B 110       8.760   8.740  18.810  1.00  0.00            
ATOM   3165  HZ2 LYS B 110       9.650   9.840  17.880  1.00  0.00            
ATOM   3166  HZ3 LYS B 110      10.190   9.420  19.430  1.00  0.00            
ATOM   3167  C   LYS B 110       3.390   8.210  17.170  1.00  0.00            
ATOM   3168  O   LYS B 110       3.630   7.090  17.580  1.00  0.00            
ATOM   3169  N   ASN B 111       2.160   8.590  16.800  1.00  0.00            
ATOM   3170  HN  ASN B 111       2.020   9.510  16.500  1.00  0.00            
ATOM   3171  CA  ASN B 111       0.990   7.630  16.860  1.00  0.00            
ATOM   3172  HA  ASN B 111       1.230   6.810  17.520  1.00  0.00            
ATOM   3173  CB  ASN B 111      -0.240   8.380  17.410  1.00  0.00            
ATOM   3174  HB1 ASN B 111      -0.030   8.720  18.410  1.00  0.00            
ATOM   3175  HB2 ASN B 111      -1.090   7.710  17.420  1.00  0.00            
ATOM   3176  CG  ASN B 111      -0.560   9.590  16.530  1.00  0.00            
ATOM   3177  OD1 ASN B 111       0.030  10.640  16.660  1.00  0.00            
ATOM   3178  ND2 ASN B 111      -1.480   9.480  15.610  1.00  0.00            
ATOM   3179 1HD2 ASN B 111      -1.970   8.640  15.500  1.00  0.00            
ATOM   3180 2HD2 ASN B 111      -1.700  10.250  15.040  1.00  0.00            
ATOM   3181  C   ASN B 111       0.660   7.080  15.460  1.00  0.00            
ATOM   3182  O   ASN B 111      -0.250   6.300  15.270  1.00  0.00            
ATOM   3183  N   ILE B 112       1.450   7.440  14.490  1.00  0.00            
ATOM   3184  HN  ILE B 112       2.210   8.040  14.670  1.00  0.00            
ATOM   3185  CA  ILE B 112       1.270   6.910  13.120  1.00  0.00            
ATOM   3186  HA  ILE B 112       0.410   6.230  13.100  1.00  0.00            
ATOM   3187  CB  ILE B 112       1.060   8.060  12.120  1.00  0.00            
ATOM   3188  HB  ILE B 112       1.990   8.580  11.980  1.00  0.00            
ATOM   3189  CG2 ILE B 112       0.580   7.490  10.780  1.00  0.00            
ATOM   3190 1HG2 ILE B 112       1.270   6.740  10.440  1.00  0.00            
ATOM   3191 2HG2 ILE B 112      -0.390   7.040  10.900  1.00  0.00            
ATOM   3192 3HG2 ILE B 112       0.510   8.280  10.050  1.00  0.00            
ATOM   3193  CG1 ILE B 112       0.000   9.030  12.670  1.00  0.00            
ATOM   3194 1HG1 ILE B 112       0.280   9.340  13.660  1.00  0.00            
ATOM   3195 2HG1 ILE B 112      -0.950   8.520  12.720  1.00  0.00            
ATOM   3196  CD  ILE B 112      -0.110  10.240  11.750  1.00  0.00            
ATOM   3197  HD1 ILE B 112       0.880  10.570  11.450  1.00  0.00            
ATOM   3198  HD2 ILE B 112      -0.680   9.980  10.870  1.00  0.00            
ATOM   3199  HD3 ILE B 112      -0.610  11.040  12.270  1.00  0.00            
ATOM   3200  C   ILE B 112       2.550   6.130  12.780  1.00  0.00            
ATOM   3201  O   ILE B 112       3.620   6.700  12.760  1.00  0.00            
ATOM   3202  N   LEU B 113       2.440   4.840  12.540  1.00  0.00            
ATOM   3203  HN  LEU B 113       1.570   4.400  12.590  1.00  0.00            
ATOM   3204  CA  LEU B 113       3.680   4.050  12.250  1.00  0.00            
ATOM   3205  HA  LEU B 113       4.540   4.680  12.350  1.00  0.00            
ATOM   3206  CB  LEU B 113       3.780   2.890  13.250  1.00  0.00            
ATOM   3207  HB1 LEU B 113       4.600   2.250  12.980  1.00  0.00            
ATOM   3208  HB2 LEU B 113       2.860   2.320  13.230  1.00  0.00            
ATOM   3209  CG  LEU B 113       4.000   3.450  14.660  1.00  0.00            
ATOM   3210  HG  LEU B 113       3.420   4.350  14.780  1.00  0.00            
ATOM   3211  CD1 LEU B 113       3.570   2.410  15.700  1.00  0.00            
ATOM   3212 1HD1 LEU B 113       2.520   2.170  15.550  1.00  0.00            
ATOM   3213 2HD1 LEU B 113       4.160   1.520  15.580  1.00  0.00            
ATOM   3214 3HD1 LEU B 113       3.710   2.810  16.680  1.00  0.00            
ATOM   3215  CD2 LEU B 113       5.490   3.760  14.850  1.00  0.00            
ATOM   3216 1HD2 LEU B 113       6.070   2.880  14.670  1.00  0.00            
ATOM   3217 2HD2 LEU B 113       5.780   4.530  14.150  1.00  0.00            
ATOM   3218 3HD2 LEU B 113       5.650   4.110  15.860  1.00  0.00            
ATOM   3219  C   LEU B 113       3.640   3.480  10.820  1.00  0.00            
ATOM   3220  O   LEU B 113       2.620   3.050  10.330  1.00  0.00            
ATOM   3221  N   VAL B 114       4.770   3.470  10.190  1.00  0.00            
ATOM   3222  HN  VAL B 114       5.590   3.820  10.610  1.00  0.00            
ATOM   3223  CA  VAL B 114       4.840   2.930   8.810  1.00  0.00            
ATOM   3224  HA  VAL B 114       3.890   2.460   8.560  1.00  0.00            
ATOM   3225  CB  VAL B 114       5.140   4.050   7.820  1.00  0.00            
ATOM   3226  HB  VAL B 114       5.360   3.630   6.860  1.00  0.00            
ATOM   3227  CG1 VAL B 114       3.920   4.970   7.690  1.00  0.00            
ATOM   3228 1HG1 VAL B 114       3.050   4.370   7.460  1.00  0.00            
ATOM   3229 2HG1 VAL B 114       3.750   5.480   8.630  1.00  0.00            
ATOM   3230 3HG1 VAL B 114       3.700   5.350   8.590  1.00  0.00            
ATOM   3231  CG2 VAL B 114       6.330   4.870   8.310  1.00  0.00            
ATOM   3232 1HG2 VAL B 114       7.190   4.210   8.440  1.00  0.00            
ATOM   3233 2HG2 VAL B 114       6.570   5.630   7.590  1.00  0.00            
ATOM   3234 3HG2 VAL B 114       6.090   5.330   9.260  1.00  0.00            
ATOM   3235  C   VAL B 114       5.940   1.870   8.750  1.00  0.00            
ATOM   3236  O   VAL B 114       6.930   1.940   9.450  1.00  0.00            
ATOM   3237  N   ILE B 115       5.790   0.930   7.880  1.00  0.00            
ATOM   3238  HN  ILE B 115       4.980   0.920   7.320  1.00  0.00            
ATOM   3239  CA  ILE B 115       6.810  -0.130   7.720  1.00  0.00            
ATOM   3240  HA  ILE B 115       7.790   0.270   7.930  1.00  0.00            
ATOM   3241  CB  ILE B 115       6.510  -1.310   8.660  1.00  0.00            
ATOM   3242  HB  ILE B 115       6.560  -0.960   9.690  1.00  0.00            
ATOM   3243  CG2 ILE B 115       5.120  -1.870   8.370  1.00  0.00            
ATOM   3244 1HG2 ILE B 115       4.390  -1.080   8.460  1.00  0.00            
ATOM   3245 2HG2 ILE B 115       5.100  -2.260   7.370  1.00  0.00            
ATOM   3246 3HG2 ILE B 115       4.890  -2.650   9.080  1.00  0.00            
ATOM   3247  CG1 ILE B 115       7.560  -2.410   8.460  1.00  0.00            
ATOM   3248 1HG1 ILE B 115       8.550  -1.990   8.560  1.00  0.00            
ATOM   3249 2HG1 ILE B 115       7.450  -2.830   7.460  1.00  0.00            
ATOM   3250  CD  ILE B 115       7.380  -3.510   9.500  1.00  0.00            
ATOM   3251  HD1 ILE B 115       7.440  -3.090  10.480  1.00  0.00            
ATOM   3252  HD2 ILE B 115       6.390  -3.960   9.370  1.00  0.00            
ATOM   3253  HD3 ILE B 115       8.140  -4.260   9.370  1.00  0.00            
ATOM   3254  C   ILE B 115       6.730  -0.590   6.270  1.00  0.00            
ATOM   3255  O   ILE B 115       5.660  -0.610   5.700  1.00  0.00            
ATOM   3256  N   GLY B 116       7.820  -0.950   5.640  1.00  0.00            
ATOM   3257  HN  GLY B 116       8.690  -0.920   6.110  1.00  0.00            
ATOM   3258  CA  GLY B 116       7.740  -1.390   4.210  1.00  0.00            
ATOM   3259  HA1 GLY B 116       6.710  -1.380   3.870  1.00  0.00            
ATOM   3260  HA2 GLY B 116       8.140  -2.390   4.120  1.00  0.00            
ATOM   3261  C   GLY B 116       8.570  -0.430   3.350  1.00  0.00            
ATOM   3262  O   GLY B 116       8.830   0.690   3.770  1.00  0.00            
ATOM   3263  N   PRO B 117       9.010  -0.860   2.180  1.00  0.00            
ATOM   3264  CD  PRO B 117       9.860  -0.030   1.310  1.00  0.00            
ATOM   3265  HD1 PRO B 117       9.350   0.880   1.060  1.00  0.00            
ATOM   3266  HD2 PRO B 117      10.810   0.180   1.800  1.00  0.00            
ATOM   3267  CA  PRO B 117       8.710  -2.200   1.620  1.00  0.00            
ATOM   3268  HA  PRO B 117       7.660  -2.410   1.690  1.00  0.00            
ATOM   3269  CB  PRO B 117       9.090  -2.060   0.140  1.00  0.00            
ATOM   3270  HB1 PRO B 117       8.220  -1.830  -0.440  1.00  0.00            
ATOM   3271  HB2 PRO B 117       9.550  -2.980  -0.210  1.00  0.00            
ATOM   3272  CG  PRO B 117      10.090  -0.890   0.060  1.00  0.00            
ATOM   3273  HG1 PRO B 117       9.920  -0.300  -0.830  1.00  0.00            
ATOM   3274  HG2 PRO B 117      11.110  -1.270   0.050  1.00  0.00            
ATOM   3275  C   PRO B 117       9.530  -3.330   2.260  1.00  0.00            
ATOM   3276  O   PRO B 117      10.740  -3.310   2.350  1.00  0.00            
ATOM   3277  N   VAL B 118       8.810  -4.370   2.690  1.00  0.00            
ATOM   3278  HN  VAL B 118       7.840  -4.330   2.560  1.00  0.00            
ATOM   3279  CA  VAL B 118       9.410  -5.590   3.320  1.00  0.00            
ATOM   3280  HA  VAL B 118      10.480  -5.490   3.340  1.00  0.00            
ATOM   3281  CB  VAL B 118       8.850  -5.790   4.730  1.00  0.00            
ATOM   3282  HB  VAL B 118       9.140  -6.760   5.100  1.00  0.00            
ATOM   3283  CG1 VAL B 118       9.430  -4.710   5.660  1.00  0.00            
ATOM   3284 1HG1 VAL B 118       9.320  -3.740   5.190  1.00  0.00            
ATOM   3285 2HG1 VAL B 118       8.900  -4.720   6.590  1.00  0.00            
ATOM   3286 3HG1 VAL B 118      10.480  -4.910   5.830  1.00  0.00            
ATOM   3287  CG2 VAL B 118       7.320  -5.670   4.720  1.00  0.00            
ATOM   3288 1HG2 VAL B 118       6.930  -6.240   3.890  1.00  0.00            
ATOM   3289 2HG2 VAL B 118       6.930  -6.050   5.650  1.00  0.00            
ATOM   3290 3HG2 VAL B 118       7.040  -4.630   4.610  1.00  0.00            
ATOM   3291  C   VAL B 118       9.020  -6.800   2.430  1.00  0.00            
ATOM   3292  O   VAL B 118       8.090  -6.700   1.650  1.00  0.00            
ATOM   3293  N   PRO B 119       9.780  -7.870   2.500  1.00  0.00            
ATOM   3294  CD  PRO B 119      10.880  -8.040   3.480  1.00  0.00            
ATOM   3295  HD1 PRO B 119      11.720  -7.410   3.200  1.00  0.00            
ATOM   3296  HD2 PRO B 119      10.540  -7.810   4.480  1.00  0.00            
ATOM   3297  CA  PRO B 119       9.560  -9.060   1.620  1.00  0.00            
ATOM   3298  HA  PRO B 119       9.640  -8.770   0.590  1.00  0.00            
ATOM   3299  CB  PRO B 119      10.730  -9.990   1.970  1.00  0.00            
ATOM   3300  HB1 PRO B 119      11.520  -9.890   1.250  1.00  0.00            
ATOM   3301  HB2 PRO B 119      10.390 -11.010   2.020  1.00  0.00            
ATOM   3302  CG  PRO B 119      11.250  -9.530   3.350  1.00  0.00            
ATOM   3303  HG1 PRO B 119      12.320  -9.650   3.420  1.00  0.00            
ATOM   3304  HG2 PRO B 119      10.760 -10.100   4.130  1.00  0.00            
ATOM   3305  C   PRO B 119       8.190  -9.690   1.880  1.00  0.00            
ATOM   3306  O   PRO B 119       7.770  -9.840   3.020  1.00  0.00            
ATOM   3307  N   GLY B 120       7.470 -10.020   0.840  1.00  0.00            
ATOM   3308  HN  GLY B 120       7.810  -9.860  -0.060  1.00  0.00            
ATOM   3309  CA  GLY B 120       6.090 -10.590   1.030  1.00  0.00            
ATOM   3310  HA1 GLY B 120       5.610 -10.670   0.050  1.00  0.00            
ATOM   3311  HA2 GLY B 120       5.510  -9.920   1.640  1.00  0.00            
ATOM   3312  C   GLY B 120       6.110 -11.980   1.670  1.00  0.00            
ATOM   3313  O   GLY B 120       5.460 -12.210   2.680  1.00  0.00            
ATOM   3314  N   GLN B 121       6.820 -12.920   1.100  1.00  0.00            
ATOM   3315  HN  GLN B 121       7.310 -12.720   0.280  1.00  0.00            
ATOM   3316  CA  GLN B 121       6.860 -14.320   1.660  1.00  0.00            
ATOM   3317  HA  GLN B 121       5.870 -14.740   1.640  1.00  0.00            
ATOM   3318  CB  GLN B 121       7.790 -15.170   0.800  1.00  0.00            
ATOM   3319  HB1 GLN B 121       7.970 -16.120   1.300  1.00  0.00            
ATOM   3320  HB2 GLN B 121       8.730 -14.660   0.660  1.00  0.00            
ATOM   3321  CG  GLN B 121       7.140 -15.440  -0.560  1.00  0.00            
ATOM   3322  HG1 GLN B 121       7.470 -14.700  -1.270  1.00  0.00            
ATOM   3323  HG2 GLN B 121       6.060 -15.380  -0.460  1.00  0.00            
ATOM   3324  CD  GLN B 121       7.530 -16.830  -1.060  1.00  0.00            
ATOM   3325  OE1 GLN B 121       8.330 -17.510  -0.460  1.00  0.00            
ATOM   3326  NE2 GLN B 121       6.980 -17.290  -2.160  1.00  0.00            
ATOM   3327 1HE2 GLN B 121       6.330 -16.740  -2.640  1.00  0.00            
ATOM   3328 2HE2 GLN B 121       7.220 -18.170  -2.490  1.00  0.00            
ATOM   3329  C   GLN B 121       7.370 -14.330   3.110  1.00  0.00            
ATOM   3330  O   GLN B 121       7.250 -15.310   3.810  1.00  0.00            
ATOM   3331  N   LYS B 122       7.920 -13.260   3.560  1.00  0.00            
ATOM   3332  HN  LYS B 122       8.020 -12.460   2.990  1.00  0.00            
ATOM   3333  CA  LYS B 122       8.420 -13.250   4.940  1.00  0.00            
ATOM   3334  HA  LYS B 122       8.520 -14.270   5.290  1.00  0.00            
ATOM   3335  CB  LYS B 122       9.780 -12.570   5.000  1.00  0.00            
ATOM   3336  HB1 LYS B 122      10.050 -12.390   6.030  1.00  0.00            
ATOM   3337  HB2 LYS B 122       9.730 -11.630   4.460  1.00  0.00            
ATOM   3338  CG  LYS B 122      10.840 -13.470   4.350  1.00  0.00            
ATOM   3339  HG1 LYS B 122      11.430 -12.890   3.650  1.00  0.00            
ATOM   3340  HG2 LYS B 122      10.350 -14.280   3.820  1.00  0.00            
ATOM   3341  CD  LYS B 122      11.760 -14.050   5.420  1.00  0.00            
ATOM   3342  HD1 LYS B 122      12.150 -15.000   5.100  1.00  0.00            
ATOM   3343  HD2 LYS B 122      11.200 -14.180   6.330  1.00  0.00            
ATOM   3344  CE  LYS B 122      12.920 -13.090   5.670  1.00  0.00            
ATOM   3345  HE1 LYS B 122      12.550 -12.160   6.090  1.00  0.00            
ATOM   3346  HE2 LYS B 122      13.420 -12.880   4.730  1.00  0.00            
ATOM   3347  NZ  LYS B 122      13.900 -13.710   6.620  1.00  0.00            
ATOM   3348  HZ1 LYS B 122      13.390 -13.970   7.500  1.00  0.00            
ATOM   3349  HZ2 LYS B 122      14.300 -14.560   6.190  1.00  0.00            
ATOM   3350  HZ3 LYS B 122      14.650 -13.030   6.840  1.00  0.00            
ATOM   3351  C   LYS B 122       7.440 -12.510   5.840  1.00  0.00            
ATOM   3352  O   LYS B 122       7.090 -12.980   6.910  1.00  0.00            
ATOM   3353  N   TYR B 123       7.060 -11.300   5.480  1.00  0.00            
ATOM   3354  HN  TYR B 123       7.400 -10.910   4.640  1.00  0.00            
ATOM   3355  CA  TYR B 123       6.180 -10.490   6.390  1.00  0.00            
ATOM   3356  HA  TYR B 123       6.150 -10.970   7.350  1.00  0.00            
ATOM   3357  CB  TYR B 123       6.810  -9.100   6.560  1.00  0.00            
ATOM   3358  HB1 TYR B 123       6.180  -8.490   7.210  1.00  0.00            
ATOM   3359  HB2 TYR B 123       6.900  -8.620   5.600  1.00  0.00            
ATOM   3360  CG  TYR B 123       8.170  -9.250   7.200  1.00  0.00            
ATOM   3361  CD1 TYR B 123       8.290  -9.460   8.570  1.00  0.00            
ATOM   3362  HD1 TYR B 123       7.410  -9.520   9.190  1.00  0.00            
ATOM   3363  CE1 TYR B 123       9.550  -9.610   9.150  1.00  0.00            
ATOM   3364  HE1 TYR B 123       9.650  -9.770  10.220  1.00  0.00            
ATOM   3365  CZ  TYR B 123      10.710  -9.530   8.360  1.00  0.00            
ATOM   3366  OH  TYR B 123      11.950  -9.670   8.930  1.00  0.00            
ATOM   3367  HH  TYR B 123      12.220 -10.590   8.850  1.00  0.00            
ATOM   3368  CD2 TYR B 123       9.330  -9.180   6.400  1.00  0.00            
ATOM   3369  HD2 TYR B 123       9.230  -9.010   5.340  1.00  0.00            
ATOM   3370  CE2 TYR B 123      10.580  -9.310   6.980  1.00  0.00            
ATOM   3371  HE2 TYR B 123      11.470  -9.260   6.370  1.00  0.00            
ATOM   3372  C   TYR B 123       4.730 -10.310   5.880  1.00  0.00            
ATOM   3373  O   TYR B 123       4.230  -9.220   5.770  1.00  0.00            
ATOM   3374  N   SER B 124       4.040 -11.400   5.650  1.00  0.00            
ATOM   3375  HN  SER B 124       4.440 -12.290   5.790  1.00  0.00            
ATOM   3376  CA  SER B 124       2.600 -11.270   5.250  1.00  0.00            
ATOM   3377  HA  SER B 124       2.500 -10.510   4.490  1.00  0.00            
ATOM   3378  CB  SER B 124       2.080 -12.620   4.740  1.00  0.00            
ATOM   3379  HB1 SER B 124       1.050 -12.530   4.460  1.00  0.00            
ATOM   3380  HB2 SER B 124       2.170 -13.360   5.530  1.00  0.00            
ATOM   3381  OG  SER B 124       2.850 -13.040   3.620  1.00  0.00            
ATOM   3382  HG1 SER B 124       2.430 -13.810   3.240  1.00  0.00            
ATOM   3383  C   SER B 124       1.860 -10.870   6.520  1.00  0.00            
ATOM   3384  O   SER B 124       0.880 -10.170   6.500  1.00  0.00            
ATOM   3385  N   GLU B 125       2.410 -11.290   7.630  1.00  0.00            
ATOM   3386  HN  GLU B 125       3.230 -11.830   7.580  1.00  0.00            
ATOM   3387  CA  GLU B 125       1.830 -10.940   8.950  1.00  0.00            
ATOM   3388  HA  GLU B 125       0.930 -10.370   8.810  1.00  0.00            
ATOM   3389  CB  GLU B 125       1.530 -12.220   9.750  1.00  0.00            
ATOM   3390  HB1 GLU B 125       0.630 -12.670   9.370  1.00  0.00            
ATOM   3391  HB2 GLU B 125       1.390 -11.960  10.790  1.00  0.00            
ATOM   3392  CG  GLU B 125       2.690 -13.210   9.610  1.00  0.00            
ATOM   3393  HG1 GLU B 125       3.620 -12.700   9.810  1.00  0.00            
ATOM   3394  HG2 GLU B 125       2.700 -13.610   8.610  1.00  0.00            
ATOM   3395  CD  GLU B 125       2.510 -14.340  10.620  1.00  0.00            
ATOM   3396  OE1 GLU B 125       2.960 -14.190  11.740  1.00  0.00            
ATOM   3397  OE2 GLU B 125       1.940 -15.350  10.250  1.00  0.00            
ATOM   3398  C   GLU B 125       2.880 -10.100   9.680  1.00  0.00            
ATOM   3399  O   GLU B 125       4.010 -10.500   9.870  1.00  0.00            
ATOM   3400  N   ILE B 126       2.510  -8.910  10.090  1.00  0.00            
ATOM   3401  HN  ILE B 126       1.600  -8.610   9.910  1.00  0.00            
ATOM   3402  CA  ILE B 126       3.470  -8.040  10.780  1.00  0.00            
ATOM   3403  HA  ILE B 126       4.450  -8.500  10.790  1.00  0.00            
ATOM   3404  CB  ILE B 126       3.570  -6.690  10.060  1.00  0.00            
ATOM   3405  HB  ILE B 126       2.640  -6.140  10.190  1.00  0.00            
ATOM   3406  CG2 ILE B 126       4.720  -5.870  10.640  1.00  0.00            
ATOM   3407 1HG2 ILE B 126       5.630  -6.460  10.600  1.00  0.00            
ATOM   3408 2HG2 ILE B 126       4.850  -4.960  10.060  1.00  0.00            
ATOM   3409 3HG2 ILE B 126       4.510  -5.610  11.660  1.00  0.00            
ATOM   3410  CG1 ILE B 126       3.820  -6.930   8.560  1.00  0.00            
ATOM   3411 1HG1 ILE B 126       3.240  -7.790   8.250  1.00  0.00            
ATOM   3412 2HG1 ILE B 126       4.870  -7.120   8.410  1.00  0.00            
ATOM   3413  CD  ILE B 126       3.380  -5.700   7.760  1.00  0.00            
ATOM   3414  HD1 ILE B 126       2.340  -5.510   7.940  1.00  0.00            
ATOM   3415  HD2 ILE B 126       3.960  -4.850   8.080  1.00  0.00            
ATOM   3416  HD3 ILE B 126       3.540  -5.880   6.710  1.00  0.00            
ATOM   3417  C   ILE B 126       3.020  -7.800  12.230  1.00  0.00            
ATOM   3418  O   ILE B 126       1.840  -7.680  12.510  1.00  0.00            
ATOM   3419  N   THR B 127       3.940  -7.730  13.120  1.00  0.00            
ATOM   3420  HN  THR B 127       4.880  -7.820  12.860  1.00  0.00            
ATOM   3421  CA  THR B 127       3.580  -7.480  14.510  1.00  0.00            
ATOM   3422  HA  THR B 127       2.510  -7.490  14.620  1.00  0.00            
ATOM   3423  CB  THR B 127       4.180  -8.580  15.410  1.00  0.00            
ATOM   3424  HB  THR B 127       5.250  -8.420  15.500  1.00  0.00            
ATOM   3425  OG1 THR B 127       3.940  -9.850  14.820  1.00  0.00            
ATOM   3426  HG1 THR B 127       3.000  -9.980  14.750  1.00  0.00            
ATOM   3427  CG2 THR B 127       3.540  -8.540  16.800  1.00  0.00            
ATOM   3428 1HG2 THR B 127       2.460  -8.490  16.690  1.00  0.00            
ATOM   3429 2HG2 THR B 127       3.800  -9.420  17.350  1.00  0.00            
ATOM   3430 3HG2 THR B 127       3.880  -7.660  17.320  1.00  0.00            
ATOM   3431  C   THR B 127       4.130  -6.130  14.920  1.00  0.00            
ATOM   3432  O   THR B 127       5.320  -5.930  14.990  1.00  0.00            
ATOM   3433  N   PHE B 128       3.280  -5.230  15.250  1.00  0.00            
ATOM   3434  HN  PHE B 128       2.320  -5.410  15.230  1.00  0.00            
ATOM   3435  CA  PHE B 128       3.790  -3.920  15.710  1.00  0.00            
ATOM   3436  HA  PHE B 128       4.820  -3.790  15.420  1.00  0.00            
ATOM   3437  CB  PHE B 128       2.920  -2.780  15.150  1.00  0.00            
ATOM   3438  HB1 PHE B 128       3.330  -1.840  15.460  1.00  0.00            
ATOM   3439  HB2 PHE B 128       1.920  -2.890  15.510  1.00  0.00            
ATOM   3440  CG  PHE B 128       2.920  -2.850  13.630  1.00  0.00            
ATOM   3441  CD1 PHE B 128       2.080  -3.750  12.970  1.00  0.00            
ATOM   3442  HD1 PHE B 128       1.430  -4.410  13.540  1.00  0.00            
ATOM   3443  CE1 PHE B 128       2.070  -3.800  11.560  1.00  0.00            
ATOM   3444  HE1 PHE B 128       1.410  -4.490  11.060  1.00  0.00            
ATOM   3445  CZ  PHE B 128       2.900  -2.940  10.840  1.00  0.00            
ATOM   3446  HZ  PHE B 128       2.900  -2.980   9.760  1.00  0.00            
ATOM   3447  CD2 PHE B 128       3.750  -1.990  12.900  1.00  0.00            
ATOM   3448  HD2 PHE B 128       4.400  -1.310  13.410  1.00  0.00            
ATOM   3449  CE2 PHE B 128       3.740  -2.050  11.500  1.00  0.00            
ATOM   3450  HE2 PHE B 128       4.390  -1.390  10.930  1.00  0.00            
ATOM   3451  C   PHE B 128       3.670  -3.940  17.230  1.00  0.00            
ATOM   3452  O   PHE B 128       2.600  -4.180  17.750  1.00  0.00            
ATOM   3453  N   PRO B 129       4.750  -3.650  17.930  1.00  0.00            
ATOM   3454  CD  PRO B 129       6.070  -3.380  17.310  1.00  0.00            
ATOM   3455  HD1 PRO B 129       6.310  -4.160  16.610  1.00  0.00            
ATOM   3456  HD2 PRO B 129       6.070  -2.410  16.820  1.00  0.00            
ATOM   3457  CA  PRO B 129       4.760  -3.600  19.410  1.00  0.00            
ATOM   3458  HA  PRO B 129       4.150  -4.370  19.840  1.00  0.00            
ATOM   3459  CB  PRO B 129       6.240  -3.820  19.750  1.00  0.00            
ATOM   3460  HB1 PRO B 129       6.420  -4.850  19.970  1.00  0.00            
ATOM   3461  HB2 PRO B 129       6.520  -3.190  20.600  1.00  0.00            
ATOM   3462  CG  PRO B 129       7.050  -3.400  18.500  1.00  0.00            
ATOM   3463  HG1 PRO B 129       7.840  -4.110  18.310  1.00  0.00            
ATOM   3464  HG2 PRO B 129       7.470  -2.400  18.640  1.00  0.00            
ATOM   3465  C   PRO B 129       4.300  -2.190  19.890  1.00  0.00            
ATOM   3466  O   PRO B 129       5.020  -1.230  19.740  1.00  0.00            
ATOM   3467  N   ILE B 130       3.140  -2.060  20.430  1.00  0.00            
ATOM   3468  HN  ILE B 130       2.540  -2.830  20.540  1.00  0.00            
ATOM   3469  CA  ILE B 130       2.710  -0.710  20.860  1.00  0.00            
ATOM   3470  HA  ILE B 130       3.400   0.020  20.440  1.00  0.00            
ATOM   3471  CB  ILE B 130       1.300  -0.430  20.330  1.00  0.00            
ATOM   3472  HB  ILE B 130       0.590  -1.000  20.920  1.00  0.00            
ATOM   3473  CG2 ILE B 130       0.990   1.070  20.470  1.00  0.00            
ATOM   3474 1HG2 ILE B 130       1.810   1.650  20.070  1.00  0.00            
ATOM   3475 2HG2 ILE B 130       0.090   1.290  19.930  1.00  0.00            
ATOM   3476 3HG2 ILE B 130       0.840   1.310  21.520  1.00  0.00            
ATOM   3477  CG1 ILE B 130       1.210  -0.840  18.850  1.00  0.00            
ATOM   3478 1HG1 ILE B 130       0.200  -0.670  18.510  1.00  0.00            
ATOM   3479 2HG1 ILE B 130       1.450  -1.880  18.760  1.00  0.00            
ATOM   3480  CD  ILE B 130       2.180  -0.010  18.010  1.00  0.00            
ATOM   3481  HD1 ILE B 130       3.190  -0.160  18.370  1.00  0.00            
ATOM   3482  HD2 ILE B 130       2.110  -0.310  16.980  1.00  0.00            
ATOM   3483  HD3 ILE B 130       1.930   1.040  18.090  1.00  0.00            
ATOM   3484  C   ILE B 130       2.740  -0.580  22.380  1.00  0.00            
ATOM   3485  O   ILE B 130       2.510  -1.540  23.100  1.00  0.00            
ATOM   3486  N   LEU B 131       2.960   0.600  22.850  1.00  0.00            
ATOM   3487  HN  LEU B 131       3.100   1.350  22.240  1.00  0.00            
ATOM   3488  CA  LEU B 131       2.950   0.820  24.300  1.00  0.00            
ATOM   3489  HA  LEU B 131       2.930  -0.120  24.830  1.00  0.00            
ATOM   3490  CB  LEU B 131       4.190   1.640  24.710  1.00  0.00            
ATOM   3491  HB1 LEU B 131       4.100   2.640  24.330  1.00  0.00            
ATOM   3492  HB2 LEU B 131       5.070   1.160  24.310  1.00  0.00            
ATOM   3493  CG  LEU B 131       4.280   1.680  26.240  1.00  0.00            
ATOM   3494  HG  LEU B 131       3.290   1.770  26.670  1.00  0.00            
ATOM   3495  CD1 LEU B 131       4.950   0.400  26.750  1.00  0.00            
ATOM   3496 1HD1 LEU B 131       5.950   0.320  26.340  1.00  0.00            
ATOM   3497 2HD1 LEU B 131       5.020   0.440  27.830  1.00  0.00            
ATOM   3498 3HD1 LEU B 131       4.360  -0.450  26.460  1.00  0.00            
ATOM   3499  CD2 LEU B 131       5.130   2.900  26.660  1.00  0.00            
ATOM   3500 1HD2 LEU B 131       4.670   3.800  26.270  1.00  0.00            
ATOM   3501 2HD2 LEU B 131       5.170   2.950  27.740  1.00  0.00            
ATOM   3502 3HD2 LEU B 131       6.120   2.790  26.260  1.00  0.00            
ATOM   3503  C   LEU B 131       1.680   1.610  24.630  1.00  0.00            
ATOM   3504  O   LEU B 131       1.460   2.690  24.110  1.00  0.00            
ATOM   3505  N   ALA B 132       0.840   1.090  25.490  1.00  0.00            
ATOM   3506  HN  ALA B 132       1.040   0.220  25.910  1.00  0.00            
ATOM   3507  CA  ALA B 132      -0.410   1.820  25.860  1.00  0.00            
ATOM   3508  HA  ALA B 132      -0.870   2.230  24.970  1.00  0.00            
ATOM   3509  CB  ALA B 132      -1.390   0.860  26.550  1.00  0.00            
ATOM   3510  HB1 ALA B 132      -0.850   0.260  27.270  1.00  0.00            
ATOM   3511  HB2 ALA B 132      -2.170   1.430  27.040  1.00  0.00            
ATOM   3512  HB3 ALA B 132      -0.970   0.490  27.370  1.00  0.00            
ATOM   3513  C   ALA B 132      -0.040   2.960  26.820  1.00  0.00            
ATOM   3514  O   ALA B 132       0.860   2.810  27.620  1.00  0.00            
ATOM   3515  N   PRO B 133      -0.700   4.060  26.700  1.00  0.00            
ATOM   3516  CD  PRO B 133      -1.800   4.260  25.730  1.00  0.00            
ATOM   3517  HD1 PRO B 133      -1.450   4.090  24.730  1.00  0.00            
ATOM   3518  HD2 PRO B 133      -2.630   3.590  25.950  1.00  0.00            
ATOM   3519  CA  PRO B 133      -0.420   5.230  27.540  1.00  0.00            
ATOM   3520  HA  PRO B 133       0.640   5.410  27.560  1.00  0.00            
ATOM   3521  CB  PRO B 133      -1.120   6.380  26.800  1.00  0.00            
ATOM   3522  HB1 PRO B 133      -0.420   6.900  26.180  1.00  0.00            
ATOM   3523  HB2 PRO B 133      -1.570   7.050  27.520  1.00  0.00            
ATOM   3524  CG  PRO B 133      -2.220   5.730  25.930  1.00  0.00            
ATOM   3525  HG1 PRO B 133      -2.270   6.220  24.970  1.00  0.00            
ATOM   3526  HG2 PRO B 133      -3.170   5.780  26.430  1.00  0.00            
ATOM   3527  C   PRO B 133      -0.970   5.060  28.960  1.00  0.00            
ATOM   3528  O   PRO B 133      -1.690   4.130  29.280  1.00  0.00            
ATOM   3529  N   ASP B 134      -0.650   6.020  29.800  1.00  0.00            
ATOM   3530  HN  ASP B 134      -0.090   6.760  29.470  1.00  0.00            
ATOM   3531  CA  ASP B 134      -1.130   6.040  31.200  1.00  0.00            
ATOM   3532  HA  ASP B 134      -1.800   5.200  31.360  1.00  0.00            
ATOM   3533  CB  ASP B 134       0.050   5.970  32.160  1.00  0.00            
ATOM   3534  HB1 ASP B 134       0.560   6.910  32.190  1.00  0.00            
ATOM   3535  HB2 ASP B 134       0.750   5.200  31.820  1.00  0.00            
ATOM   3536  CG  ASP B 134      -0.430   5.610  33.560  1.00  0.00            
ATOM   3537  OD1 ASP B 134      -0.890   6.510  34.260  1.00  0.00            
ATOM   3538  OD2 ASP B 134      -0.350   4.450  33.930  1.00  0.00            
ATOM   3539  C   ASP B 134      -1.890   7.360  31.390  1.00  0.00            
ATOM   3540  O   ASP B 134      -1.370   8.410  31.070  1.00  0.00            
ATOM   3541  N   PRO B 135      -3.090   7.260  31.880  1.00  0.00            
ATOM   3542  CD  PRO B 135      -3.700   5.980  32.300  1.00  0.00            
ATOM   3543  HD1 PRO B 135      -3.850   5.350  31.440  1.00  0.00            
ATOM   3544  HD2 PRO B 135      -3.090   5.500  33.050  1.00  0.00            
ATOM   3545  CA  PRO B 135      -3.940   8.430  32.070  1.00  0.00            
ATOM   3546  HA  PRO B 135      -4.000   9.010  31.160  1.00  0.00            
ATOM   3547  CB  PRO B 135      -5.320   7.840  32.400  1.00  0.00            
ATOM   3548  HB1 PRO B 135      -5.930   7.820  31.510  1.00  0.00            
ATOM   3549  HB2 PRO B 135      -5.810   8.430  33.170  1.00  0.00            
ATOM   3550  CG  PRO B 135      -5.060   6.400  32.890  1.00  0.00            
ATOM   3551  HG1 PRO B 135      -5.830   5.740  32.550  1.00  0.00            
ATOM   3552  HG2 PRO B 135      -5.010   6.380  33.980  1.00  0.00            
ATOM   3553  C   PRO B 135      -3.400   9.300  33.210  1.00  0.00            
ATOM   3554  O   PRO B 135      -3.340  10.510  33.080  1.00  0.00            
ATOM   3555  N   ALA B 136      -3.010   8.710  34.310  1.00  0.00            
ATOM   3556  HN  ALA B 136      -3.070   7.730  34.390  1.00  0.00            
ATOM   3557  CA  ALA B 136      -2.470   9.520  35.450  1.00  0.00            
ATOM   3558  HA  ALA B 136      -3.160  10.320  35.690  1.00  0.00            
ATOM   3559  CB  ALA B 136      -2.280   8.620  36.670  1.00  0.00            
ATOM   3560  HB1 ALA B 136      -1.810   7.700  36.370  1.00  0.00            
ATOM   3561  HB2 ALA B 136      -1.650   9.120  37.390  1.00  0.00            
ATOM   3562  HB3 ALA B 136      -1.630   7.890  36.440  1.00  0.00            
ATOM   3563  C   ALA B 136      -1.120  10.130  35.040  1.00  0.00            
ATOM   3564  O   ALA B 136      -0.460  10.820  35.800  1.00  0.00            
ATOM   3565  N   THR B 137      -0.710   9.860  33.820  1.00  0.00            
ATOM   3566  HN  THR B 137      -1.260   9.300  33.240  1.00  0.00            
ATOM   3567  CA  THR B 137       0.580  10.400  33.300  1.00  0.00            
ATOM   3568  HA  THR B 137       1.040  10.990  34.070  1.00  0.00            
ATOM   3569  CB  THR B 137       1.500   9.230  32.940  1.00  0.00            
ATOM   3570  HB  THR B 137       1.260   8.870  31.950  1.00  0.00            
ATOM   3571  OG1 THR B 137       1.330   8.170  33.870  1.00  0.00            
ATOM   3572  HG1 THR B 137       1.530   8.510  34.750  1.00  0.00            
ATOM   3573  CG2 THR B 137       2.960   9.690  32.960  1.00  0.00            
ATOM   3574 1HG2 THR B 137       3.070  10.580  32.340  1.00  0.00            
ATOM   3575 2HG2 THR B 137       3.240   9.940  33.980  1.00  0.00            
ATOM   3576 3HG2 THR B 137       3.590   8.910  32.580  1.00  0.00            
ATOM   3577  C   THR B 137       0.330  11.270  32.060  1.00  0.00            
ATOM   3578  O   THR B 137       1.220  11.910  31.570  1.00  0.00            
ATOM   3579  N   ASN B 138      -0.890  11.320  31.560  1.00  0.00            
ATOM   3580  HN  ASN B 138      -1.610  10.810  31.980  1.00  0.00            
ATOM   3581  CA  ASN B 138      -1.190  12.190  30.360  1.00  0.00            
ATOM   3582  HA  ASN B 138      -0.540  13.050  30.350  1.00  0.00            
ATOM   3583  CB  ASN B 138      -1.010  11.370  29.070  1.00  0.00            
ATOM   3584  HB1 ASN B 138      -1.930  10.850  28.840  1.00  0.00            
ATOM   3585  HB2 ASN B 138      -0.210  10.650  29.210  1.00  0.00            
ATOM   3586  CG  ASN B 138      -0.660  12.310  27.910  1.00  0.00            
ATOM   3587  OD1 ASN B 138      -1.290  13.330  27.720  1.00  0.00            
ATOM   3588  ND2 ASN B 138       0.330  11.990  27.120  1.00  0.00            
ATOM   3589 1HD2 ASN B 138       0.830  11.170  27.260  1.00  0.00            
ATOM   3590 2HD2 ASN B 138       0.560  12.580  26.360  1.00  0.00            
ATOM   3591  C   ASN B 138      -2.650  12.640  30.490  1.00  0.00            
ATOM   3592  O   ASN B 138      -3.550  11.830  30.420  1.00  0.00            
ATOM   3593  N   LYS B 139      -2.910  13.910  30.770  1.00  0.00            
ATOM   3594  HN  LYS B 139      -2.170  14.540  30.900  1.00  0.00            
ATOM   3595  CA  LYS B 139      -4.340  14.400  31.030  1.00  0.00            
ATOM   3596  HA  LYS B 139      -4.770  13.780  31.800  1.00  0.00            
ATOM   3597  CB  LYS B 139      -4.270  15.830  31.550  1.00  0.00            
ATOM   3598  HB1 LYS B 139      -5.220  16.330  31.360  1.00  0.00            
ATOM   3599  HB2 LYS B 139      -3.470  16.360  31.050  1.00  0.00            
ATOM   3600  CG  LYS B 139      -4.000  15.820  33.060  1.00  0.00            
ATOM   3601  HG1 LYS B 139      -3.040  15.370  33.240  1.00  0.00            
ATOM   3602  HG2 LYS B 139      -4.770  15.240  33.550  1.00  0.00            
ATOM   3603  CD  LYS B 139      -4.010  17.250  33.590  1.00  0.00            
ATOM   3604  HD1 LYS B 139      -4.910  17.750  33.280  1.00  0.00            
ATOM   3605  HD2 LYS B 139      -3.160  17.790  33.200  1.00  0.00            
ATOM   3606  CE  LYS B 139      -3.940  17.230  35.120  1.00  0.00            
ATOM   3607  HE1 LYS B 139      -3.050  16.710  35.430  1.00  0.00            
ATOM   3608  HE2 LYS B 139      -4.800  16.720  35.510  1.00  0.00            
ATOM   3609  NZ  LYS B 139      -3.900  18.630  35.640  1.00  0.00            
ATOM   3610  HZ1 LYS B 139      -4.730  19.150  35.280  1.00  0.00            
ATOM   3611  HZ2 LYS B 139      -3.930  18.610  36.680  1.00  0.00            
ATOM   3612  HZ3 LYS B 139      -3.030  19.100  35.310  1.00  0.00            
ATOM   3613  C   LYS B 139      -5.280  14.360  29.800  1.00  0.00            
ATOM   3614  O   LYS B 139      -6.450  14.690  29.890  1.00  0.00            
ATOM   3615  N   ASP B 140      -4.770  13.980  28.630  1.00  0.00            
ATOM   3616  HN  ASP B 140      -3.830  13.730  28.570  1.00  0.00            
ATOM   3617  CA  ASP B 140      -5.630  13.940  27.390  1.00  0.00            
ATOM   3618  HA  ASP B 140      -6.520  14.530  27.540  1.00  0.00            
ATOM   3619  CB  ASP B 140      -4.840  14.510  26.200  1.00  0.00            
ATOM   3620  HB1 ASP B 140      -5.130  14.000  25.290  1.00  0.00            
ATOM   3621  HB2 ASP B 140      -3.790  14.380  26.370  1.00  0.00            
ATOM   3622  CG  ASP B 140      -5.150  16.000  26.060  1.00  0.00            
ATOM   3623  OD1 ASP B 140      -4.470  16.790  26.680  1.00  0.00            
ATOM   3624  OD2 ASP B 140      -6.080  16.330  25.330  1.00  0.00            
ATOM   3625  C   ASP B 140      -6.030  12.480  27.070  1.00  0.00            
ATOM   3626  O   ASP B 140      -6.960  12.210  26.330  1.00  0.00            
ATOM   3627  N   VAL B 141      -5.340  11.560  27.670  1.00  0.00            
ATOM   3628  HN  VAL B 141      -4.610  11.810  28.290  1.00  0.00            
ATOM   3629  CA  VAL B 141      -5.670  10.130  27.470  1.00  0.00            
ATOM   3630  HA  VAL B 141      -6.140  10.000  26.500  1.00  0.00            
ATOM   3631  CB  VAL B 141      -4.380   9.290  27.540  1.00  0.00            
ATOM   3632  HB  VAL B 141      -3.970   9.340  28.540  1.00  0.00            
ATOM   3633  CG1 VAL B 141      -4.700   7.830  27.200  1.00  0.00            
ATOM   3634 1HG1 VAL B 141      -5.490   7.470  27.850  1.00  0.00            
ATOM   3635 2HG1 VAL B 141      -5.020   7.770  26.170  1.00  0.00            
ATOM   3636 3HG1 VAL B 141      -3.820   7.230  27.340  1.00  0.00            
ATOM   3637  CG2 VAL B 141      -3.360   9.830  26.540  1.00  0.00            
ATOM   3638 1HG2 VAL B 141      -3.790   9.840  25.550  1.00  0.00            
ATOM   3639 2HG2 VAL B 141      -3.080  10.840  26.810  1.00  0.00            
ATOM   3640 3HG2 VAL B 141      -2.480   9.200  26.540  1.00  0.00            
ATOM   3641  C   VAL B 141      -6.630   9.700  28.580  1.00  0.00            
ATOM   3642  O   VAL B 141      -6.510  10.120  29.710  1.00  0.00            
ATOM   3643  N   HSD B 142      -7.550   8.890  28.250  1.00  0.00            
ATOM   3644  HN  HSD B 142      -7.630   8.550  27.340  1.00  0.00            
ATOM   3645  CA  HSD B 142      -8.480   8.450  29.290  1.00  0.00            
ATOM   3646  HA  HSD B 142      -8.010   8.550  30.270  1.00  0.00            
ATOM   3647  CB  HSD B 142      -9.750   9.310  29.250  1.00  0.00            
ATOM   3648  HB1 HSD B 142     -10.360   9.080  30.110  1.00  0.00            
ATOM   3649  HB2 HSD B 142     -10.300   9.080  28.340  1.00  0.00            
ATOM   3650  ND1 HSD B 142      -8.990  11.410  30.430  1.00  0.00            
ATOM   3651  HD1 HSD B 142      -8.910  11.020  31.320  1.00  0.00            
ATOM   3652  CG  HSD B 142      -9.390  10.770  29.260  1.00  0.00            
ATOM   3653  CE1 HSD B 142      -8.750  12.700  30.110  1.00  0.00            
ATOM   3654  HE1 HSD B 142      -8.420  13.450  30.820  1.00  0.00            
ATOM   3655  NE2 HSD B 142      -8.950  12.940  28.810  1.00  0.00            
ATOM   3656  CD2 HSD B 142      -9.360  11.720  28.280  1.00  0.00            
ATOM   3657  HD2 HSD B 142      -9.610  11.550  27.240  1.00  0.00            
ATOM   3658  C   HSD B 142      -8.840   7.010  29.050  1.00  0.00            
ATOM   3659  O   HSD B 142      -8.670   6.470  27.970  1.00  0.00            
ATOM   3660  N   PHE B 143      -9.410   6.420  30.060  1.00  0.00            
ATOM   3661  HN  PHE B 143      -9.580   6.920  30.890  1.00  0.00            
ATOM   3662  CA  PHE B 143      -9.880   5.050  29.930  1.00  0.00            
ATOM   3663  HA  PHE B 143      -9.120   4.430  29.470  1.00  0.00            
ATOM   3664  CB  PHE B 143     -10.290   4.480  31.290  1.00  0.00            
ATOM   3665  HB1 PHE B 143     -10.740   3.510  31.160  1.00  0.00            
ATOM   3666  HB2 PHE B 143     -11.000   5.150  31.750  1.00  0.00            
ATOM   3667  CG  PHE B 143      -9.070   4.360  32.180  1.00  0.00            
ATOM   3668  CD1 PHE B 143      -8.030   3.500  31.810  1.00  0.00            
ATOM   3669  HD1 PHE B 143      -8.090   2.930  30.890  1.00  0.00            
ATOM   3670  CE1 PHE B 143      -6.900   3.370  32.640  1.00  0.00            
ATOM   3671  HE1 PHE B 143      -6.090   2.720  32.350  1.00  0.00            
ATOM   3672  CZ  PHE B 143      -6.820   4.100  33.830  1.00  0.00            
ATOM   3673  HZ  PHE B 143      -5.960   4.010  34.460  1.00  0.00            
ATOM   3674  CD2 PHE B 143      -8.990   5.090  33.370  1.00  0.00            
ATOM   3675  HD2 PHE B 143      -9.800   5.750  33.650  1.00  0.00            
ATOM   3676  CE2 PHE B 143      -7.870   4.960  34.200  1.00  0.00            
ATOM   3677  HE2 PHE B 143      -7.810   5.520  35.110  1.00  0.00            
ATOM   3678  C   PHE B 143     -11.100   5.120  29.020  1.00  0.00            
ATOM   3679  O   PHE B 143     -12.100   5.730  29.350  1.00  0.00            
ATOM   3680  N   LEU B 144     -11.030   4.520  27.900  1.00  0.00            
ATOM   3681  HN  LEU B 144     -10.220   4.030  27.650  1.00  0.00            
ATOM   3682  CA  LEU B 144     -12.180   4.560  26.990  1.00  0.00            
ATOM   3683  HA  LEU B 144     -13.050   4.180  27.500  1.00  0.00            
ATOM   3684  CB  LEU B 144     -12.430   5.990  26.530  1.00  0.00            
ATOM   3685  HB1 LEU B 144     -12.600   6.020  25.470  1.00  0.00            
ATOM   3686  HB2 LEU B 144     -11.560   6.600  26.770  1.00  0.00            
ATOM   3687  CG  LEU B 144     -13.660   6.560  27.250  1.00  0.00            
ATOM   3688  HG  LEU B 144     -13.690   6.190  28.270  1.00  0.00            
ATOM   3689  CD1 LEU B 144     -13.580   8.090  27.260  1.00  0.00            
ATOM   3690 1HD1 LEU B 144     -12.600   8.400  27.580  1.00  0.00            
ATOM   3691 2HD1 LEU B 144     -13.780   8.470  26.270  1.00  0.00            
ATOM   3692 3HD1 LEU B 144     -14.320   8.480  27.950  1.00  0.00            
ATOM   3693  CD2 LEU B 144     -14.930   6.120  26.520  1.00  0.00            
ATOM   3694 1HD2 LEU B 144     -14.870   6.410  25.480  1.00  0.00            
ATOM   3695 2HD2 LEU B 144     -15.030   5.050  26.580  1.00  0.00            
ATOM   3696 3HD2 LEU B 144     -15.790   6.590  26.970  1.00  0.00            
ATOM   3697  C   LEU B 144     -11.870   3.690  25.790  1.00  0.00            
ATOM   3698  O   LEU B 144     -10.790   3.160  25.630  1.00  0.00            
ATOM   3699  N   LYS B 145     -12.850   3.580  24.930  1.00  0.00            
ATOM   3700  HN  LYS B 145     -13.710   4.040  25.100  1.00  0.00            
ATOM   3701  CA  LYS B 145     -12.690   2.780  23.690  1.00  0.00            
ATOM   3702  HA  LYS B 145     -12.030   1.940  23.880  1.00  0.00            
ATOM   3703  CB  LYS B 145     -14.060   2.260  23.230  1.00  0.00            
ATOM   3704  HB1 LYS B 145     -14.000   1.920  22.210  1.00  0.00            
ATOM   3705  HB2 LYS B 145     -14.800   3.050  23.300  1.00  0.00            
ATOM   3706  CG  LYS B 145     -14.490   1.090  24.110  1.00  0.00            
ATOM   3707  HG1 LYS B 145     -14.100   1.230  25.120  1.00  0.00            
ATOM   3708  HG2 LYS B 145     -14.110   0.160  23.700  1.00  0.00            
ATOM   3709  CD  LYS B 145     -16.020   1.030  24.190  1.00  0.00            
ATOM   3710  HD1 LYS B 145     -16.440   1.240  23.200  1.00  0.00            
ATOM   3711  HD2 LYS B 145     -16.380   1.760  24.890  1.00  0.00            
ATOM   3712  CE  LYS B 145     -16.470  -0.370  24.630  1.00  0.00            
ATOM   3713  HE1 LYS B 145     -17.240  -0.270  25.370  1.00  0.00            
ATOM   3714  HE2 LYS B 145     -15.620  -0.890  25.060  1.00  0.00            
ATOM   3715  NZ  LYS B 145     -16.970  -1.130  23.460  1.00  0.00            
ATOM   3716  HZ1 LYS B 145     -16.960  -0.520  22.610  1.00  0.00            
ATOM   3717  HZ2 LYS B 145     -16.390  -1.970  23.300  1.00  0.00            
ATOM   3718  HZ3 LYS B 145     -17.960  -1.440  23.640  1.00  0.00            
ATOM   3719  C   LYS B 145     -12.100   3.670  22.610  1.00  0.00            
ATOM   3720  O   LYS B 145     -12.570   4.770  22.350  1.00  0.00            
ATOM   3721  N   TYR B 146     -11.030   3.220  21.990  1.00  0.00            
ATOM   3722  HN  TYR B 146     -10.670   2.340  22.230  1.00  0.00            
ATOM   3723  CA  TYR B 146     -10.370   4.040  20.930  1.00  0.00            
ATOM   3724  HA  TYR B 146     -10.940   4.930  20.740  1.00  0.00            
ATOM   3725  CB  TYR B 146      -8.960   4.420  21.400  1.00  0.00            
ATOM   3726  HB1 TYR B 146      -8.400   4.830  20.570  1.00  0.00            
ATOM   3727  HB2 TYR B 146      -8.450   3.550  21.780  1.00  0.00            
ATOM   3728  CG  TYR B 146      -9.060   5.460  22.500  1.00  0.00            
ATOM   3729  CD1 TYR B 146      -9.260   6.810  22.160  1.00  0.00            
ATOM   3730  HD1 TYR B 146      -9.340   7.100  21.130  1.00  0.00            
ATOM   3731  CE1 TYR B 146      -9.360   7.770  23.170  1.00  0.00            
ATOM   3732  HE1 TYR B 146      -9.510   8.810  22.920  1.00  0.00            
ATOM   3733  CZ  TYR B 146      -9.260   7.390  24.520  1.00  0.00            
ATOM   3734  OH  TYR B 146      -9.350   8.340  25.510  1.00  0.00            
ATOM   3735  HH  TYR B 146      -8.530   8.840  25.530  1.00  0.00            
ATOM   3736  CD2 TYR B 146      -8.960   5.080  23.830  1.00  0.00            
ATOM   3737  HD2 TYR B 146      -8.800   4.040  24.090  1.00  0.00            
ATOM   3738  CE2 TYR B 146      -9.050   6.040  24.850  1.00  0.00            
ATOM   3739  HE2 TYR B 146      -8.970   5.750  25.890  1.00  0.00            
ATOM   3740  C   TYR B 146     -10.250   3.230  19.620  1.00  0.00            
ATOM   3741  O   TYR B 146     -10.110   2.020  19.630  1.00  0.00            
ATOM   3742  N   PRO B 147     -10.330   3.960  18.540  1.00  0.00            
ATOM   3743  CD  PRO B 147     -10.510   5.420  18.570  1.00  0.00            
ATOM   3744  HD1 PRO B 147     -11.350   5.680  19.180  1.00  0.00            
ATOM   3745  HD2 PRO B 147      -9.620   5.910  18.920  1.00  0.00            
ATOM   3746  CA  PRO B 147     -10.240   3.390  17.170  1.00  0.00            
ATOM   3747  HA  PRO B 147     -10.820   2.480  17.110  1.00  0.00            
ATOM   3748  CB  PRO B 147     -10.900   4.470  16.310  1.00  0.00            
ATOM   3749  HB1 PRO B 147     -11.940   4.240  16.150  1.00  0.00            
ATOM   3750  HB2 PRO B 147     -10.380   4.550  15.360  1.00  0.00            
ATOM   3751  CG  PRO B 147     -10.780   5.800  17.090  1.00  0.00            
ATOM   3752  HG1 PRO B 147     -11.700   6.360  17.030  1.00  0.00            
ATOM   3753  HG2 PRO B 147      -9.960   6.390  16.700  1.00  0.00            
ATOM   3754  C   PRO B 147      -8.800   3.160  16.730  1.00  0.00            
ATOM   3755  O   PRO B 147      -7.900   3.920  17.040  1.00  0.00            
ATOM   3756  N   ILE B 148      -8.600   2.140  15.960  1.00  0.00            
ATOM   3757  HN  ILE B 148      -9.370   1.580  15.710  1.00  0.00            
ATOM   3758  CA  ILE B 148      -7.270   1.820  15.400  1.00  0.00            
ATOM   3759  HA  ILE B 148      -6.600   2.650  15.560  1.00  0.00            
ATOM   3760  CB  ILE B 148      -6.710   0.550  16.070  1.00  0.00            
ATOM   3761  HB  ILE B 148      -7.420  -0.250  15.960  1.00  0.00            
ATOM   3762  CG2 ILE B 148      -5.380   0.160  15.390  1.00  0.00            
ATOM   3763 1HG2 ILE B 148      -4.750   1.020  15.310  1.00  0.00            
ATOM   3764 2HG2 ILE B 148      -4.890  -0.600  15.990  1.00  0.00            
ATOM   3765 3HG2 ILE B 148      -5.600  -0.230  14.400  1.00  0.00            
ATOM   3766  CG1 ILE B 148      -6.450   0.830  17.550  1.00  0.00            
ATOM   3767 1HG1 ILE B 148      -7.280   1.390  17.970  1.00  0.00            
ATOM   3768 2HG1 ILE B 148      -5.540   1.390  17.670  1.00  0.00            
ATOM   3769  CD  ILE B 148      -6.320  -0.510  18.310  1.00  0.00            
ATOM   3770  HD1 ILE B 148      -5.510  -1.080  17.880  1.00  0.00            
ATOM   3771  HD2 ILE B 148      -6.120  -0.310  19.350  1.00  0.00            
ATOM   3772  HD3 ILE B 148      -7.240  -1.060  18.220  1.00  0.00            
ATOM   3773  C   ILE B 148      -7.470   1.590  13.910  1.00  0.00            
ATOM   3774  O   ILE B 148      -8.310   0.800  13.500  1.00  0.00            
ATOM   3775  N   TYR B 149      -6.730   2.270  13.060  1.00  0.00            
ATOM   3776  HN  TYR B 149      -6.070   2.910  13.400  1.00  0.00            
ATOM   3777  CA  TYR B 149      -6.910   2.090  11.580  1.00  0.00            
ATOM   3778  HA  TYR B 149      -7.720   1.410  11.400  1.00  0.00            
ATOM   3779  CB  TYR B 149      -7.260   3.450  10.950  1.00  0.00            
ATOM   3780  HB1 TYR B 149      -7.400   3.330   9.880  1.00  0.00            
ATOM   3781  HB2 TYR B 149      -6.450   4.150  11.130  1.00  0.00            
ATOM   3782  CG  TYR B 149      -8.530   3.990  11.560  1.00  0.00            
ATOM   3783  CD1 TYR B 149      -9.770   3.490  11.130  1.00  0.00            
ATOM   3784  HD1 TYR B 149      -9.820   2.730  10.380  1.00  0.00            
ATOM   3785  CE1 TYR B 149     -10.960   3.990  11.690  1.00  0.00            
ATOM   3786  HE1 TYR B 149     -11.910   3.610  11.370  1.00  0.00            
ATOM   3787  CZ  TYR B 149     -10.900   4.980  12.690  1.00  0.00            
ATOM   3788  OH  TYR B 149     -12.060   5.470  13.240  1.00  0.00            
ATOM   3789  HH  TYR B 149     -12.250   6.320  12.830  1.00  0.00            
ATOM   3790  CD2 TYR B 149      -8.470   4.980  12.540  1.00  0.00            
ATOM   3791  HD2 TYR B 149      -7.520   5.370  12.870  1.00  0.00            
ATOM   3792  CE2 TYR B 149      -9.660   5.480  13.100  1.00  0.00            
ATOM   3793  HE2 TYR B 149      -9.610   6.240  13.870  1.00  0.00            
ATOM   3794  C   TYR B 149      -5.640   1.550  10.910  1.00  0.00            
ATOM   3795  O   TYR B 149      -4.530   1.910  11.270  1.00  0.00            
ATOM   3796  N   VAL B 150      -5.790   0.690   9.980  1.00  0.00            
ATOM   3797  HN  VAL B 150      -6.690   0.400   9.700  1.00  0.00            
ATOM   3798  CA  VAL B 150      -4.600   0.130   9.330  1.00  0.00            
ATOM   3799  HA  VAL B 150      -3.740   0.750   9.580  1.00  0.00            
ATOM   3800  CB  VAL B 150      -4.350  -1.290   9.840  1.00  0.00            
ATOM   3801  HB  VAL B 150      -4.340  -1.280  10.920  1.00  0.00            
ATOM   3802  CG1 VAL B 150      -5.470  -2.220   9.360  1.00  0.00            
ATOM   3803 1HG1 VAL B 150      -6.430  -1.760   9.550  1.00  0.00            
ATOM   3804 2HG1 VAL B 150      -5.360  -2.390   8.290  1.00  0.00            
ATOM   3805 3HG1 VAL B 150      -5.420  -3.160   9.890  1.00  0.00            
ATOM   3806  CG2 VAL B 150      -3.000  -1.800   9.320  1.00  0.00            
ATOM   3807 1HG2 VAL B 150      -2.260  -1.020   9.410  1.00  0.00            
ATOM   3808 2HG2 VAL B 150      -2.700  -2.660   9.890  1.00  0.00            
ATOM   3809 3HG2 VAL B 150      -3.100  -2.070   8.280  1.00  0.00            
ATOM   3810  C   VAL B 150      -4.790   0.120   7.830  1.00  0.00            
ATOM   3811  O   VAL B 150      -5.860  -0.130   7.320  1.00  0.00            
ATOM   3812  N   GLY B 151      -3.720   0.330   7.140  1.00  0.00            
ATOM   3813  HN  GLY B 151      -2.870   0.480   7.600  1.00  0.00            
ATOM   3814  CA  GLY B 151      -3.750   0.260   5.670  1.00  0.00            
ATOM   3815  HA1 GLY B 151      -3.460   1.210   5.240  1.00  0.00            
ATOM   3816  HA2 GLY B 151      -4.730  -0.040   5.310  1.00  0.00            
ATOM   3817  C   GLY B 151      -2.710  -0.790   5.310  1.00  0.00            
ATOM   3818  O   GLY B 151      -1.610  -0.770   5.840  1.00  0.00            
ATOM   3819  N   GLY B 152      -3.020  -1.720   4.440  1.00  0.00            
ATOM   3820  HN  GLY B 152      -3.910  -1.740   4.030  1.00  0.00            
ATOM   3821  CA  GLY B 152      -2.000  -2.790   4.080  1.00  0.00            
ATOM   3822  HA1 GLY B 152      -2.320  -3.740   4.490  1.00  0.00            
ATOM   3823  HA2 GLY B 152      -1.050  -2.540   4.510  1.00  0.00            
ATOM   3824  C   GLY B 152      -1.850  -2.930   2.550  1.00  0.00            
ATOM   3825  O   GLY B 152      -2.830  -2.970   1.830  1.00  0.00            
ATOM   3826  N   ASN B 153      -0.660  -2.960   2.060  1.00  0.00            
ATOM   3827  HN  ASN B 153       0.130  -2.910   2.650  1.00  0.00            
ATOM   3828  CA  ASN B 153      -0.490  -3.060   0.590  1.00  0.00            
ATOM   3829  HA  ASN B 153      -1.450  -3.270   0.130  1.00  0.00            
ATOM   3830  CB  ASN B 153       0.020  -1.720   0.050  1.00  0.00            
ATOM   3831  HB1 ASN B 153       1.030  -1.540   0.430  1.00  0.00            
ATOM   3832  HB2 ASN B 153      -0.630  -0.930   0.380  1.00  0.00            
ATOM   3833  CG  ASN B 153       0.060  -1.750  -1.480  1.00  0.00            
ATOM   3834  OD1 ASN B 153       1.110  -1.770  -2.080  1.00  0.00            
ATOM   3835  ND2 ASN B 153      -1.080  -1.740  -2.140  1.00  0.00            
ATOM   3836 1HD2 ASN B 153      -1.920  -1.720  -1.650  1.00  0.00            
ATOM   3837 2HD2 ASN B 153      -1.060  -1.760  -3.120  1.00  0.00            
ATOM   3838  C   ASN B 153       0.500  -4.160   0.220  1.00  0.00            
ATOM   3839  O   ASN B 153       1.440  -4.450   0.930  1.00  0.00            
ATOM   3840  N   ARG B 154       0.300  -4.720  -0.910  1.00  0.00            
ATOM   3841  HN  ARG B 154      -0.450  -4.440  -1.470  1.00  0.00            
ATOM   3842  CA  ARG B 154       1.210  -5.740  -1.390  1.00  0.00            
ATOM   3843  HA  ARG B 154       2.210  -5.580  -0.980  1.00  0.00            
ATOM   3844  CB  ARG B 154       0.720  -7.150  -1.000  1.00  0.00            
ATOM   3845  HB1 ARG B 154       0.400  -7.140   0.030  1.00  0.00            
ATOM   3846  HB2 ARG B 154       1.520  -7.860  -1.140  1.00  0.00            
ATOM   3847  CG  ARG B 154      -0.480  -7.550  -1.890  1.00  0.00            
ATOM   3848  HG1 ARG B 154      -0.550  -8.620  -1.910  1.00  0.00            
ATOM   3849  HG2 ARG B 154      -0.320  -7.180  -2.890  1.00  0.00            
ATOM   3850  CD  ARG B 154      -1.770  -6.960  -1.310  1.00  0.00            
ATOM   3851  HD1 ARG B 154      -2.510  -6.900  -2.090  1.00  0.00            
ATOM   3852  HD2 ARG B 154      -1.570  -5.970  -0.920  1.00  0.00            
ATOM   3853  NE  ARG B 154      -2.280  -7.830  -0.220  1.00  0.00            
ATOM   3854  HE  ARG B 154      -1.780  -8.650   0.020  1.00  0.00            
ATOM   3855  CZ  ARG B 154      -3.370  -7.520   0.410  1.00  0.00            
ATOM   3856  NH1 ARG B 154      -3.550  -6.310   0.870  1.00  0.00            
ATOM   3857 1HH1 ARG B 154      -2.840  -5.630   0.740  1.00  0.00            
ATOM   3858 2HH1 ARG B 154      -4.390  -6.080   1.350  1.00  0.00            
ATOM   3859  NH2 ARG B 154      -4.300  -8.440   0.580  1.00  0.00            
ATOM   3860 1HH2 ARG B 154      -4.160  -9.350   0.230  1.00  0.00            
ATOM   3861 2HH2 ARG B 154      -5.140  -8.200   1.070  1.00  0.00            
ATOM   3862  C   ARG B 154       1.250  -5.580  -2.880  1.00  0.00            
ATOM   3863  O   ARG B 154       0.240  -5.710  -3.540  1.00  0.00            
ATOM   3864  N   GLY B 155       2.390  -5.300  -3.450  1.00  0.00            
ATOM   3865  HN  GLY B 155       3.210  -5.210  -2.910  1.00  0.00            
ATOM   3866  CA  GLY B 155       2.430  -5.150  -4.930  1.00  0.00            
ATOM   3867  HA1 GLY B 155       1.450  -5.350  -5.330  1.00  0.00            
ATOM   3868  HA2 GLY B 155       3.130  -5.880  -5.340  1.00  0.00            
ATOM   3869  C   GLY B 155       2.870  -3.750  -5.330  1.00  0.00            
ATOM   3870  O   GLY B 155       2.840  -2.820  -4.560  1.00  0.00            
ATOM   3871  N   ARG B 156       3.300  -3.620  -6.570  1.00  0.00            
ATOM   3872  HN  ARG B 156       3.320  -4.400  -7.160  1.00  0.00            
ATOM   3873  CA  ARG B 156       3.770  -2.300  -7.100  1.00  0.00            
ATOM   3874  HA  ARG B 156       4.400  -1.810  -6.360  1.00  0.00            
ATOM   3875  CB  ARG B 156       4.580  -2.520  -8.380  1.00  0.00            
ATOM   3876  HB1 ARG B 156       4.990  -1.580  -8.720  1.00  0.00            
ATOM   3877  HB2 ARG B 156       3.940  -2.930  -9.140  1.00  0.00            
ATOM   3878  CG  ARG B 156       5.730  -3.500  -8.100  1.00  0.00            
ATOM   3879  HG1 ARG B 156       5.510  -4.460  -8.560  1.00  0.00            
ATOM   3880  HG2 ARG B 156       5.840  -3.630  -7.040  1.00  0.00            
ATOM   3881  CD  ARG B 156       7.030  -2.940  -8.680  1.00  0.00            
ATOM   3882  HD1 ARG B 156       7.870  -3.460  -8.260  1.00  0.00            
ATOM   3883  HD2 ARG B 156       7.100  -1.890  -8.460  1.00  0.00            
ATOM   3884  NE  ARG B 156       7.030  -3.140 -10.160  1.00  0.00            
ATOM   3885  HE  ARG B 156       7.300  -3.990 -10.540  1.00  0.00            
ATOM   3886  CZ  ARG B 156       6.680  -2.160 -10.950  1.00  0.00            
ATOM   3887  NH1 ARG B 156       7.370  -1.040 -10.980  1.00  0.00            
ATOM   3888 1HH1 ARG B 156       8.180  -0.950 -10.390  1.00  0.00            
ATOM   3889 2HH1 ARG B 156       7.100  -0.300 -11.580  1.00  0.00            
ATOM   3890  NH2 ARG B 156       5.630  -2.270 -11.720  1.00  0.00            
ATOM   3891 1HH2 ARG B 156       5.100  -3.130 -11.700  1.00  0.00            
ATOM   3892 2HH2 ARG B 156       5.360  -1.530 -12.320  1.00  0.00            
ATOM   3893  C   ARG B 156       2.560  -1.410  -7.410  1.00  0.00            
ATOM   3894  O   ARG B 156       1.520  -1.870  -7.840  1.00  0.00            
ATOM   3895  N   GLY B 157       2.710  -0.130  -7.170  1.00  0.00            
ATOM   3896  HN  GLY B 157       3.550   0.200  -6.820  1.00  0.00            
ATOM   3897  CA  GLY B 157       1.580   0.830  -7.420  1.00  0.00            
ATOM   3898  HA1 GLY B 157       1.770   1.750  -6.890  1.00  0.00            
ATOM   3899  HA2 GLY B 157       0.650   0.390  -7.060  1.00  0.00            
ATOM   3900  C   GLY B 157       1.440   1.140  -8.910  1.00  0.00            
ATOM   3901  O   GLY B 157       2.290   0.810  -9.720  1.00  0.00            
ATOM   3902  N   GLN B 158       0.350   1.760  -9.280  1.00  0.00            
ATOM   3903  HN  GLN B 158      -0.330   2.000  -8.610  1.00  0.00            
ATOM   3904  CA  GLN B 158       0.120   2.090 -10.710  1.00  0.00            
ATOM   3905  HA  GLN B 158       0.750   1.470 -11.330  1.00  0.00            
ATOM   3906  CB  GLN B 158      -1.350   1.810 -11.060  1.00  0.00            
ATOM   3907  HB1 GLN B 158      -1.580   2.240 -12.040  1.00  0.00            
ATOM   3908  HB2 GLN B 158      -1.980   2.260 -10.320  1.00  0.00            
ATOM   3909  CG  GLN B 158      -1.590   0.310 -11.110  1.00  0.00            
ATOM   3910  HG1 GLN B 158      -0.670  -0.200 -11.380  1.00  0.00            
ATOM   3911  HG2 GLN B 158      -2.350   0.080 -11.840  1.00  0.00            
ATOM   3912  CD  GLN B 158      -2.060  -0.180  -9.730  1.00  0.00            
ATOM   3913  OE1 GLN B 158      -3.160   0.070  -9.320  1.00  0.00            
ATOM   3914  NE2 GLN B 158      -1.230  -0.890  -8.990  1.00  0.00            
ATOM   3915 1HE2 GLN B 158      -0.340  -1.100  -9.330  1.00  0.00            
ATOM   3916 2HE2 GLN B 158      -1.520  -1.210  -8.110  1.00  0.00            
ATOM   3917  C   GLN B 158       0.430   3.560 -10.980  1.00  0.00            
ATOM   3918  O   GLN B 158       0.790   3.920 -12.080  1.00  0.00            
ATOM   3919  N   ILE B 159       0.290   4.430 -10.010  1.00  0.00            
ATOM   3920  HN  ILE B 159      -0.010   4.120  -9.120  1.00  0.00            
ATOM   3921  CA  ILE B 159       0.570   5.880 -10.260  1.00  0.00            
ATOM   3922  HA  ILE B 159       0.750   6.030 -11.310  1.00  0.00            
ATOM   3923  CB  ILE B 159      -0.640   6.710  -9.830  1.00  0.00            
ATOM   3924  HB  ILE B 159      -0.800   6.590  -8.770  1.00  0.00            
ATOM   3925  CG2 ILE B 159      -0.400   8.180 -10.150  1.00  0.00            
ATOM   3926 1HG2 ILE B 159       0.010   8.280 -11.150  1.00  0.00            
ATOM   3927 2HG2 ILE B 159      -1.320   8.720 -10.080  1.00  0.00            
ATOM   3928 3HG2 ILE B 159       0.310   8.580  -9.440  1.00  0.00            
ATOM   3929  CG1 ILE B 159      -1.890   6.230 -10.590  1.00  0.00            
ATOM   3930 1HG1 ILE B 159      -1.890   5.140 -10.630  1.00  0.00            
ATOM   3931 2HG1 ILE B 159      -1.880   6.640 -11.590  1.00  0.00            
ATOM   3932  CD  ILE B 159      -3.150   6.690  -9.860  1.00  0.00            
ATOM   3933  HD1 ILE B 159      -3.020   7.720  -9.530  1.00  0.00            
ATOM   3934  HD2 ILE B 159      -3.990   6.630 -10.520  1.00  0.00            
ATOM   3935  HD3 ILE B 159      -3.310   6.060  -8.990  1.00  0.00            
ATOM   3936  C   ILE B 159       1.800   6.340  -9.480  1.00  0.00            
ATOM   3937  O   ILE B 159       2.030   5.930  -8.350  1.00  0.00            
ATOM   3938  N   TYR B 160       2.620   7.210 -10.070  1.00  0.00            
ATOM   3939  HN  TYR B 160       2.400   7.520 -10.980  1.00  0.00            
ATOM   3940  CA  TYR B 160       3.880   7.750  -9.400  1.00  0.00            
ATOM   3941  HA  TYR B 160       4.230   7.040  -8.670  1.00  0.00            
ATOM   3942  CB  TYR B 160       4.970   7.980 -10.460  1.00  0.00            
ATOM   3943  HB1 TYR B 160       5.690   8.690 -10.080  1.00  0.00            
ATOM   3944  HB2 TYR B 160       4.520   8.380 -11.360  1.00  0.00            
ATOM   3945  CG  TYR B 160       5.660   6.670 -10.760  1.00  0.00            
ATOM   3946  CD1 TYR B 160       6.430   6.040  -9.790  1.00  0.00            
ATOM   3947  HD1 TYR B 160       6.520   6.480  -8.810  1.00  0.00            
ATOM   3948  CE1 TYR B 160       7.070   4.830 -10.060  1.00  0.00            
ATOM   3949  HE1 TYR B 160       7.660   4.340  -9.300  1.00  0.00            
ATOM   3950  CZ  TYR B 160       6.950   4.250 -11.330  1.00  0.00            
ATOM   3951  OH  TYR B 160       7.580   3.060 -11.610  1.00  0.00            
ATOM   3952  HH  TYR B 160       6.950   2.350 -11.470  1.00  0.00            
ATOM   3953  CD2 TYR B 160       5.530   6.090 -12.040  1.00  0.00            
ATOM   3954  HD2 TYR B 160       4.940   6.580 -12.800  1.00  0.00            
ATOM   3955  CE2 TYR B 160       6.180   4.880 -12.320  1.00  0.00            
ATOM   3956  HE2 TYR B 160       6.080   4.440 -13.300  1.00  0.00            
ATOM   3957  C   TYR B 160       3.520   9.090  -8.710  1.00  0.00            
ATOM   3958  O   TYR B 160       2.380   9.490  -8.750  1.00  0.00            
ATOM   3959  N   PRO B 161       4.450   9.730  -8.040  1.00  0.00            
ATOM   3960  CD  PRO B 161       5.870   9.330  -7.970  1.00  0.00            
ATOM   3961  HD1 PRO B 161       5.960   8.390  -7.450  1.00  0.00            
ATOM   3962  HD2 PRO B 161       6.310   9.270  -8.960  1.00  0.00            
ATOM   3963  CA  PRO B 161       4.130  10.990  -7.310  1.00  0.00            
ATOM   3964  HA  PRO B 161       3.300  10.830  -6.650  1.00  0.00            
ATOM   3965  CB  PRO B 161       5.390  11.240  -6.470  1.00  0.00            
ATOM   3966  HB1 PRO B 161       5.250  10.870  -5.470  1.00  0.00            
ATOM   3967  HB2 PRO B 161       5.620  12.300  -6.450  1.00  0.00            
ATOM   3968  CG  PRO B 161       6.530  10.460  -7.160  1.00  0.00            
ATOM   3969  HG1 PRO B 161       7.200  10.040  -6.420  1.00  0.00            
ATOM   3970  HG2 PRO B 161       7.080  11.120  -7.830  1.00  0.00            
ATOM   3971  C   PRO B 161       3.840  12.170  -8.260  1.00  0.00            
ATOM   3972  O   PRO B 161       3.220  13.140  -7.900  1.00  0.00            
ATOM   3973  N   ASP B 162       4.310  12.050  -9.480  1.00  0.00            
ATOM   3974  HN  ASP B 162       4.820  11.250  -9.720  1.00  0.00            
ATOM   3975  CA  ASP B 162       4.110  13.130 -10.470  1.00  0.00            
ATOM   3976  HA  ASP B 162       3.980  14.080  -9.950  1.00  0.00            
ATOM   3977  CB  ASP B 162       5.330  13.240 -11.390  1.00  0.00            
ATOM   3978  HB1 ASP B 162       6.050  13.900 -10.950  1.00  0.00            
ATOM   3979  HB2 ASP B 162       5.020  13.610 -12.350  1.00  0.00            
ATOM   3980  CG  ASP B 162       5.970  11.850 -11.560  1.00  0.00            
ATOM   3981  OD1 ASP B 162       6.820  11.520 -10.760  1.00  0.00            
ATOM   3982  OD2 ASP B 162       5.590  11.160 -12.490  1.00  0.00            
ATOM   3983  C   ASP B 162       2.860  12.870 -11.320  1.00  0.00            
ATOM   3984  O   ASP B 162       2.490  13.680 -12.140  1.00  0.00            
ATOM   3985  N   GLY B 163       2.180  11.760 -11.120  1.00  0.00            
ATOM   3986  HN  GLY B 163       2.480  11.120 -10.440  1.00  0.00            
ATOM   3987  CA  GLY B 163       0.940  11.490 -11.930  1.00  0.00            
ATOM   3988  HA1 GLY B 163       0.550  12.420 -12.320  1.00  0.00            
ATOM   3989  HA2 GLY B 163       0.200  11.030 -11.290  1.00  0.00            
ATOM   3990  C   GLY B 163       1.250  10.550 -13.100  1.00  0.00            
ATOM   3991  O   GLY B 163       0.390  10.240 -13.910  1.00  0.00            
ATOM   3992  N   SER B 164       2.460  10.110 -13.190  1.00  0.00            
ATOM   3993  HN  SER B 164       3.130  10.370 -12.530  1.00  0.00            
ATOM   3994  CA  SER B 164       2.820   9.200 -14.290  1.00  0.00            
ATOM   3995  HA  SER B 164       2.320   9.520 -15.190  1.00  0.00            
ATOM   3996  CB  SER B 164       4.330   9.230 -14.510  1.00  0.00            
ATOM   3997  HB1 SER B 164       4.610   8.420 -15.170  1.00  0.00            
ATOM   3998  HB2 SER B 164       4.830   9.120 -13.570  1.00  0.00            
ATOM   3999  OG  SER B 164       4.700  10.480 -15.080  1.00  0.00            
ATOM   4000  HG1 SER B 164       5.170  10.310 -15.900  1.00  0.00            
ATOM   4001  C   SER B 164       2.370   7.780 -13.940  1.00  0.00            
ATOM   4002  O   SER B 164       2.490   7.340 -12.810  1.00  0.00            
ATOM   4003  N   LYS B 165       1.940   7.080 -14.910  1.00  0.00            
ATOM   4004  HN  LYS B 165       1.900   7.440 -15.810  1.00  0.00            
ATOM   4005  CA  LYS B 165       1.570   5.700 -14.650  1.00  0.00            
ATOM   4006  HA  LYS B 165       1.100   5.620 -13.680  1.00  0.00            
ATOM   4007  CB  LYS B 165       0.610   5.200 -15.730  1.00  0.00            
ATOM   4008  HB1 LYS B 165       0.620   4.120 -15.760  1.00  0.00            
ATOM   4009  HB2 LYS B 165       0.930   5.590 -16.690  1.00  0.00            
ATOM   4010  CG  LYS B 165      -0.810   5.690 -15.430  1.00  0.00            
ATOM   4011  HG1 LYS B 165      -0.820   6.760 -15.370  1.00  0.00            
ATOM   4012  HG2 LYS B 165      -1.130   5.270 -14.490  1.00  0.00            
ATOM   4013  CD  LYS B 165      -1.760   5.230 -16.550  1.00  0.00            
ATOM   4014  HD1 LYS B 165      -1.590   4.190 -16.750  1.00  0.00            
ATOM   4015  HD2 LYS B 165      -1.560   5.800 -17.440  1.00  0.00            
ATOM   4016  CE  LYS B 165      -3.200   5.440 -16.110  1.00  0.00            
ATOM   4017  HE1 LYS B 165      -3.490   6.470 -16.280  1.00  0.00            
ATOM   4018  HE2 LYS B 165      -3.290   5.230 -15.050  1.00  0.00            
ATOM   4019  NZ  LYS B 165      -4.090   4.530 -16.880  1.00  0.00            
ATOM   4020  HZ1 LYS B 165      -3.980   4.720 -17.900  1.00  0.00            
ATOM   4021  HZ2 LYS B 165      -3.850   3.550 -16.670  1.00  0.00            
ATOM   4022  HZ3 LYS B 165      -5.090   4.710 -16.610  1.00  0.00            
ATOM   4023  C   LYS B 165       2.850   4.880 -14.670  1.00  0.00            
ATOM   4024  O   LYS B 165       3.830   5.230 -15.300  1.00  0.00            
ATOM   4025  N   SER B 166       2.800   3.760 -14.030  1.00  0.00            
ATOM   4026  HN  SER B 166       1.990   3.490 -13.570  1.00  0.00            
ATOM   4027  CA  SER B 166       3.970   2.860 -14.040  1.00  0.00            
ATOM   4028  HA  SER B 166       4.850   3.390 -14.340  1.00  0.00            
ATOM   4029  CB  SER B 166       4.170   2.240 -12.660  1.00  0.00            
ATOM   4030  HB1 SER B 166       4.410   3.020 -11.950  1.00  0.00            
ATOM   4031  HB2 SER B 166       4.980   1.520 -12.690  1.00  0.00            
ATOM   4032  OG  SER B 166       2.980   1.580 -12.260  1.00  0.00            
ATOM   4033  HG1 SER B 166       2.630   2.020 -11.480  1.00  0.00            
ATOM   4034  C   SER B 166       3.640   1.760 -15.060  1.00  0.00            
ATOM   4035  O   SER B 166       2.630   1.820 -15.740  1.00  0.00            
ATOM   4036  N   ASN B 167       4.470   0.780 -15.170  1.00  0.00            
ATOM   4037  HN  ASN B 167       5.290   0.740 -14.620  1.00  0.00            
ATOM   4038  CA  ASN B 167       4.200  -0.320 -16.150  1.00  0.00            
ATOM   4039  HA  ASN B 167       3.650   0.090 -17.000  1.00  0.00            
ATOM   4040  CB  ASN B 167       5.510  -0.940 -16.630  1.00  0.00            
ATOM   4041  HB1 ASN B 167       6.060  -0.200 -17.200  1.00  0.00            
ATOM   4042  HB2 ASN B 167       5.300  -1.790 -17.260  1.00  0.00            
ATOM   4043  CG  ASN B 167       6.350  -1.380 -15.430  1.00  0.00            
ATOM   4044  OD1 ASN B 167       7.130  -0.600 -14.900  1.00  0.00            
ATOM   4045  ND2 ASN B 167       6.230  -2.600 -14.970  1.00  0.00            
ATOM   4046 1HD2 ASN B 167       5.600  -3.210 -15.400  1.00  0.00            
ATOM   4047 2HD2 ASN B 167       6.770  -2.890 -14.210  1.00  0.00            
ATOM   4048  C   ASN B 167       3.330  -1.380 -15.470  1.00  0.00            
ATOM   4049  O   ASN B 167       3.140  -2.460 -16.000  1.00  0.00            
ATOM   4050  N   ASN B 168       2.820  -1.100 -14.280  1.00  0.00            
ATOM   4051  HN  ASN B 168       2.990  -0.230 -13.870  1.00  0.00            
ATOM   4052  CA  ASN B 168       1.970  -2.110 -13.540  1.00  0.00            
ATOM   4053  HA  ASN B 168       2.110  -3.090 -13.960  1.00  0.00            
ATOM   4054  CB  ASN B 168       2.400  -2.140 -12.060  1.00  0.00            
ATOM   4055  HB1 ASN B 168       1.870  -1.380 -11.510  1.00  0.00            
ATOM   4056  HB2 ASN B 168       3.460  -1.960 -12.000  1.00  0.00            
ATOM   4057  CG  ASN B 168       2.090  -3.510 -11.460  1.00  0.00            
ATOM   4058  OD1 ASN B 168       1.240  -3.630 -10.600  1.00  0.00            
ATOM   4059  ND2 ASN B 168       2.740  -4.560 -11.880  1.00  0.00            
ATOM   4060 1HD2 ASN B 168       3.420  -4.470 -12.580  1.00  0.00            
ATOM   4061 2HD2 ASN B 168       2.550  -5.450 -11.510  1.00  0.00            
ATOM   4062  C   ASN B 168       0.480  -1.720 -13.610  1.00  0.00            
ATOM   4063  O   ASN B 168      -0.270  -1.800 -12.660  1.00  0.00            
ATOM   4064  N   THR B 169       0.070  -1.290 -14.780  1.00  0.00            
ATOM   4065  HN  THR B 169       0.710  -1.230 -15.520  1.00  0.00            
ATOM   4066  CA  THR B 169      -1.330  -0.890 -14.980  1.00  0.00            
ATOM   4067  HA  THR B 169      -1.970  -1.480 -14.340  1.00  0.00            
ATOM   4068  CB  THR B 169      -1.490   0.600 -14.620  1.00  0.00            
ATOM   4069  HB  THR B 169      -1.220   0.740 -13.580  1.00  0.00            
ATOM   4070  OG1 THR B 169      -2.840   0.990 -14.810  1.00  0.00            
ATOM   4071  HG1 THR B 169      -3.120   1.480 -14.020  1.00  0.00            
ATOM   4072  CG2 THR B 169      -0.580   1.460 -15.510  1.00  0.00            
ATOM   4073 1HG2 THR B 169      -0.350   0.920 -16.420  1.00  0.00            
ATOM   4074 2HG2 THR B 169      -1.090   2.370 -15.750  1.00  0.00            
ATOM   4075 3HG2 THR B 169       0.340   1.680 -14.980  1.00  0.00            
ATOM   4076  C   THR B 169      -1.730  -1.100 -16.450  1.00  0.00            
ATOM   4077  O   THR B 169      -0.930  -1.440 -17.300  1.00  0.00            
ATOM   4078  N   VAL B 170      -2.990  -0.900 -16.710  1.00  0.00            
ATOM   4079  HN  VAL B 170      -3.600  -0.640 -15.990  1.00  0.00            
ATOM   4080  CA  VAL B 170      -3.490  -1.080 -18.080  1.00  0.00            
ATOM   4081  HA  VAL B 170      -3.060  -1.970 -18.500  1.00  0.00            
ATOM   4082  CB  VAL B 170      -5.010  -1.200 -18.060  1.00  0.00            
ATOM   4083  HB  VAL B 170      -5.440  -0.200 -17.920  1.00  0.00            
ATOM   4084  CG1 VAL B 170      -5.500  -1.790 -19.390  1.00  0.00            
ATOM   4085 1HG1 VAL B 170      -4.970  -2.690 -19.590  1.00  0.00            
ATOM   4086 2HG1 VAL B 170      -6.560  -2.000 -19.320  1.00  0.00            
ATOM   4087 3HG1 VAL B 170      -5.330  -1.070 -20.170  1.00  0.00            
ATOM   4088  CG2 VAL B 170      -5.450  -2.100 -16.910  1.00  0.00            
ATOM   4089 1HG2 VAL B 170      -4.630  -2.750 -16.630  1.00  0.00            
ATOM   4090 2HG2 VAL B 170      -5.730  -1.500 -16.050  1.00  0.00            
ATOM   4091 3HG2 VAL B 170      -6.290  -2.700 -17.220  1.00  0.00            
ATOM   4092  C   VAL B 170      -3.080   0.120 -18.910  1.00  0.00            
ATOM   4093  O   VAL B 170      -3.040   1.250 -18.460  1.00  0.00            
ATOM   4094  N   TYR B 171      -2.830  -0.140 -20.170  1.00  0.00            
ATOM   4095  HN  TYR B 171      -2.920  -1.060 -20.490  1.00  0.00            
ATOM   4096  CA  TYR B 171      -2.490   0.930 -21.130  1.00  0.00            
ATOM   4097  HA  TYR B 171      -2.300   1.850 -20.580  1.00  0.00            
ATOM   4098  CB  TYR B 171      -1.260   0.550 -21.950  1.00  0.00            
ATOM   4099  HB1 TYR B 171      -1.440   0.750 -23.000  1.00  0.00            
ATOM   4100  HB2 TYR B 171      -1.060  -0.500 -21.810  1.00  0.00            
ATOM   4101  CG  TYR B 171      -0.080   1.370 -21.480  1.00  0.00            
ATOM   4102  CD1 TYR B 171       0.500   1.100 -20.240  1.00  0.00            
ATOM   4103  HD1 TYR B 171       0.120   0.310 -19.620  1.00  0.00            
ATOM   4104  CE1 TYR B 171       1.590   1.870 -19.810  1.00  0.00            
ATOM   4105  HE1 TYR B 171       2.050   1.660 -18.840  1.00  0.00            
ATOM   4106  CZ  TYR B 171       2.090   2.900 -20.610  1.00  0.00            
ATOM   4107  OH  TYR B 171       3.170   3.650 -20.180  1.00  0.00            
ATOM   4108  HH  TYR B 171       3.510   3.250 -19.380  1.00  0.00            
ATOM   4109  CD2 TYR B 171       0.430   2.400 -22.290  1.00  0.00            
ATOM   4110  HD2 TYR B 171      -0.040   2.600 -23.250  1.00  0.00            
ATOM   4111  CE2 TYR B 171       1.510   3.170 -21.850  1.00  0.00            
ATOM   4112  HE2 TYR B 171       1.890   3.960 -22.470  1.00  0.00            
ATOM   4113  C   TYR B 171      -3.710   1.130 -22.030  1.00  0.00            
ATOM   4114  O   TYR B 171      -4.170   0.220 -22.680  1.00  0.00            
ATOM   4115  N   ASN B 172      -4.270   2.330 -22.010  1.00  0.00            
ATOM   4116  HN  ASN B 172      -3.890   3.040 -21.440  1.00  0.00            
ATOM   4117  CA  ASN B 172      -5.510   2.630 -22.810  1.00  0.00            
ATOM   4118  HA  ASN B 172      -5.950   1.700 -23.130  1.00  0.00            
ATOM   4119  CB  ASN B 172      -6.520   3.370 -21.920  1.00  0.00            
ATOM   4120  HB1 ASN B 172      -7.350   3.700 -22.520  1.00  0.00            
ATOM   4121  HB2 ASN B 172      -6.040   4.220 -21.460  1.00  0.00            
ATOM   4122  CG  ASN B 172      -7.030   2.410 -20.830  1.00  0.00            
ATOM   4123  OD1 ASN B 172      -7.440   1.300 -21.110  1.00  0.00            
ATOM   4124  ND2 ASN B 172      -7.040   2.820 -19.590  1.00  0.00            
ATOM   4125 1HD2 ASN B 172      -6.720   3.720 -19.360  1.00  0.00            
ATOM   4126 2HD2 ASN B 172      -7.360   2.220 -18.880  1.00  0.00            
ATOM   4127  C   ASN B 172      -5.230   3.490 -24.050  1.00  0.00            
ATOM   4128  O   ASN B 172      -4.360   4.350 -24.050  1.00  0.00            
ATOM   4129  N   ALA B 173      -5.950   3.210 -25.120  1.00  0.00            
ATOM   4130  HN  ALA B 173      -6.610   2.500 -25.060  1.00  0.00            
ATOM   4131  CA  ALA B 173      -5.770   3.950 -26.400  1.00  0.00            
ATOM   4132  HA  ALA B 173      -4.750   3.850 -26.720  1.00  0.00            
ATOM   4133  CB  ALA B 173      -6.700   3.360 -27.450  1.00  0.00            
ATOM   4134  HB1 ALA B 173      -6.490   2.310 -27.580  1.00  0.00            
ATOM   4135  HB2 ALA B 173      -7.730   3.480 -27.130  1.00  0.00            
ATOM   4136  HB3 ALA B 173      -7.650   3.450 -27.150  1.00  0.00            
ATOM   4137  C   ALA B 173      -6.090   5.430 -26.200  1.00  0.00            
ATOM   4138  O   ALA B 173      -7.110   5.810 -25.660  1.00  0.00            
ATOM   4139  N   THR B 174      -5.200   6.280 -26.650  1.00  0.00            
ATOM   4140  HN  THR B 174      -4.390   5.940 -27.080  1.00  0.00            
ATOM   4141  CA  THR B 174      -5.420   7.730 -26.510  1.00  0.00            
ATOM   4142  HA  THR B 174      -5.840   7.940 -25.540  1.00  0.00            
ATOM   4143  CB  THR B 174      -4.080   8.470 -26.650  1.00  0.00            
ATOM   4144  HB  THR B 174      -4.260   9.520 -26.780  1.00  0.00            
ATOM   4145  OG1 THR B 174      -3.380   7.970 -27.800  1.00  0.00            
ATOM   4146  HG1 THR B 174      -3.470   8.610 -28.500  1.00  0.00            
ATOM   4147  CG2 THR B 174      -3.220   8.240 -25.400  1.00  0.00            
ATOM   4148 1HG2 THR B 174      -3.860   8.270 -24.530  1.00  0.00            
ATOM   4149 2HG2 THR B 174      -2.740   7.280 -25.460  1.00  0.00            
ATOM   4150 3HG2 THR B 174      -2.480   9.010 -25.330  1.00  0.00            
ATOM   4151  C   THR B 174      -6.380   8.200 -27.600  1.00  0.00            
ATOM   4152  O   THR B 174      -6.730   9.360 -27.640  1.00  0.00            
ATOM   4153  N   ALA B 175      -6.810   7.360 -28.470  1.00  0.00            
ATOM   4154  HN  ALA B 175      -6.510   6.420 -28.440  1.00  0.00            
ATOM   4155  CA  ALA B 175      -7.740   7.830 -29.530  1.00  0.00            
ATOM   4156  HA  ALA B 175      -8.490   8.460 -29.070  1.00  0.00            
ATOM   4157  CB  ALA B 175      -6.970   8.630 -30.570  1.00  0.00            
ATOM   4158  HB1 ALA B 175      -5.950   8.760 -30.250  1.00  0.00            
ATOM   4159  HB2 ALA B 175      -6.990   8.100 -31.520  1.00  0.00            
ATOM   4160  HB3 ALA B 175      -6.260   8.050 -30.990  1.00  0.00            
ATOM   4161  C   ALA B 175      -8.410   6.640 -30.190  1.00  0.00            
ATOM   4162  O   ALA B 175      -7.840   5.580 -30.330  1.00  0.00            
ATOM   4163  N   GLY B 176      -9.630   6.820 -30.620  1.00  0.00            
ATOM   4164  HN  GLY B 176     -10.060   7.690 -30.520  1.00  0.00            
ATOM   4165  CA  GLY B 176     -10.320   5.720 -31.300  1.00  0.00            
ATOM   4166  HA1 GLY B 176     -11.380   5.900 -31.310  1.00  0.00            
ATOM   4167  HA2 GLY B 176     -10.120   4.780 -30.790  1.00  0.00            
ATOM   4168  C   GLY B 176      -9.810   5.640 -32.730  1.00  0.00            
ATOM   4169  O   GLY B 176      -9.030   6.450 -33.190  1.00  0.00            
ATOM   4170  N   GLY B 177     -10.260   4.650 -33.470  1.00  0.00            
ATOM   4171  HN  GLY B 177     -10.900   4.000 -33.090  1.00  0.00            
ATOM   4172  CA  GLY B 177      -9.830   4.490 -34.900  1.00  0.00            
ATOM   4173  HA1 GLY B 177      -9.010   5.150 -35.090  1.00  0.00            
ATOM   4174  HA2 GLY B 177     -10.660   4.750 -35.540  1.00  0.00            
ATOM   4175  C   GLY B 177      -9.400   3.050 -35.180  1.00  0.00            
ATOM   4176  O   GLY B 177      -9.720   2.120 -34.460  1.00  0.00            
ATOM   4177  N   ILE B 178      -8.660   2.870 -36.230  1.00  0.00            
ATOM   4178  HN  ILE B 178      -8.410   3.630 -36.790  1.00  0.00            
ATOM   4179  CA  ILE B 178      -8.190   1.520 -36.580  1.00  0.00            
ATOM   4180  HA  ILE B 178      -8.660   0.790 -35.920  1.00  0.00            
ATOM   4181  CB  ILE B 178      -8.550   1.200 -38.040  1.00  0.00            
ATOM   4182  HB  ILE B 178      -9.610   1.300 -38.170  1.00  0.00            
ATOM   4183  CG2 ILE B 178      -7.820   2.180 -38.970  1.00  0.00            
ATOM   4184 1HG2 ILE B 178      -7.990   3.200 -38.640  1.00  0.00            
ATOM   4185 2HG2 ILE B 178      -6.770   1.970 -38.960  1.00  0.00            
ATOM   4186 3HG2 ILE B 178      -8.200   2.060 -39.970  1.00  0.00            
ATOM   4187  CG1 ILE B 178      -8.120  -0.230 -38.370  1.00  0.00            
ATOM   4188 1HG1 ILE B 178      -8.230  -0.860 -37.490  1.00  0.00            
ATOM   4189 2HG1 ILE B 178      -7.080  -0.240 -38.680  1.00  0.00            
ATOM   4190  CD  ILE B 178      -8.990  -0.780 -39.490  1.00  0.00            
ATOM   4191  HD1 ILE B 178     -10.030  -0.750 -39.200  1.00  0.00            
ATOM   4192  HD2 ILE B 178      -8.870  -0.170 -40.380  1.00  0.00            
ATOM   4193  HD3 ILE B 178      -8.710  -1.800 -39.710  1.00  0.00            
ATOM   4194  C   ILE B 178      -6.670   1.460 -36.380  1.00  0.00            
ATOM   4195  O   ILE B 178      -5.950   2.380 -36.730  1.00  0.00            
ATOM   4196  N   ILE B 179      -6.190   0.370 -35.850  1.00  0.00            
ATOM   4197  HN  ILE B 179      -6.790  -0.350 -35.600  1.00  0.00            
ATOM   4198  CA  ILE B 179      -4.730   0.230 -35.670  1.00  0.00            
ATOM   4199  HA  ILE B 179      -4.320   1.130 -35.220  1.00  0.00            
ATOM   4200  CB  ILE B 179      -4.440  -0.980 -34.760  1.00  0.00            
ATOM   4201  HB  ILE B 179      -4.840  -1.870 -35.200  1.00  0.00            
ATOM   4202  CG2 ILE B 179      -2.920  -1.130 -34.570  1.00  0.00            
ATOM   4203 1HG2 ILE B 179      -2.500  -0.180 -34.310  1.00  0.00            
ATOM   4204 2HG2 ILE B 179      -2.730  -1.840 -33.790  1.00  0.00            
ATOM   4205 3HG2 ILE B 179      -2.490  -1.480 -35.500  1.00  0.00            
ATOM   4206  CG1 ILE B 179      -5.100  -0.750 -33.390  1.00  0.00            
ATOM   4207 1HG1 ILE B 179      -6.040  -0.240 -33.520  1.00  0.00            
ATOM   4208 2HG1 ILE B 179      -4.450  -0.160 -32.770  1.00  0.00            
ATOM   4209  CD  ILE B 179      -5.350  -2.100 -32.710  1.00  0.00            
ATOM   4210  HD1 ILE B 179      -5.910  -2.730 -33.380  1.00  0.00            
ATOM   4211  HD2 ILE B 179      -4.410  -2.570 -32.490  1.00  0.00            
ATOM   4212  HD3 ILE B 179      -5.900  -1.950 -31.800  1.00  0.00            
ATOM   4213  C   ILE B 179      -4.110   0.000 -37.040  1.00  0.00            
ATOM   4214  O   ILE B 179      -4.420  -0.950 -37.730  1.00  0.00            
ATOM   4215  N   SER B 180      -3.240   0.880 -37.460  1.00  0.00            
ATOM   4216  HN  SER B 180      -3.010   1.640 -36.890  1.00  0.00            
ATOM   4217  CA  SER B 180      -2.610   0.730 -38.800  1.00  0.00            
ATOM   4218  HA  SER B 180      -3.290   0.230 -39.450  1.00  0.00            
ATOM   4219  CB  SER B 180      -2.280   2.120 -39.360  1.00  0.00            
ATOM   4220  HB1 SER B 180      -3.210   2.600 -39.680  1.00  0.00            
ATOM   4221  HB2 SER B 180      -1.630   2.010 -40.210  1.00  0.00            
ATOM   4222  OG  SER B 180      -1.640   2.900 -38.370  1.00  0.00            
ATOM   4223  HG1 SER B 180      -0.770   3.130 -38.700  1.00  0.00            
ATOM   4224  C   SER B 180      -1.320  -0.080 -38.670  1.00  0.00            
ATOM   4225  O   SER B 180      -0.940  -0.790 -39.590  1.00  0.00            
ATOM   4226  N   LYS B 181      -0.620   0.010 -37.570  1.00  0.00            
ATOM   4227  HN  LYS B 181      -0.930   0.590 -36.830  1.00  0.00            
ATOM   4228  CA  LYS B 181       0.640  -0.760 -37.440  1.00  0.00            
ATOM   4229  HA  LYS B 181       0.530  -1.700 -37.950  1.00  0.00            
ATOM   4230  CB  LYS B 181       1.780   0.030 -38.090  1.00  0.00            
ATOM   4231  HB1 LYS B 181       2.230   0.680 -37.370  1.00  0.00            
ATOM   4232  HB2 LYS B 181       1.380   0.620 -38.910  1.00  0.00            
ATOM   4233  CG  LYS B 181       2.840  -0.940 -38.640  1.00  0.00            
ATOM   4234  HG1 LYS B 181       2.590  -1.210 -39.650  1.00  0.00            
ATOM   4235  HG2 LYS B 181       2.870  -1.820 -38.020  1.00  0.00            
ATOM   4236  CD  LYS B 181       4.220  -0.260 -38.610  1.00  0.00            
ATOM   4237  HD1 LYS B 181       4.990  -1.010 -38.580  1.00  0.00            
ATOM   4238  HD2 LYS B 181       4.280   0.380 -37.750  1.00  0.00            
ATOM   4239  CE  LYS B 181       4.390   0.580 -39.880  1.00  0.00            
ATOM   4240  HE1 LYS B 181       3.460   1.110 -40.100  1.00  0.00            
ATOM   4241  HE2 LYS B 181       4.630  -0.060 -40.710  1.00  0.00            
ATOM   4242  NZ  LYS B 181       5.480   1.570 -39.680  1.00  0.00            
ATOM   4243  HZ1 LYS B 181       5.530   1.840 -38.680  1.00  0.00            
ATOM   4244  HZ2 LYS B 181       6.390   1.140 -39.960  1.00  0.00            
ATOM   4245  HZ3 LYS B 181       5.310   2.420 -40.260  1.00  0.00            
ATOM   4246  C   LYS B 181       0.990  -1.030 -35.980  1.00  0.00            
ATOM   4247  O   LYS B 181       0.680  -0.250 -35.090  1.00  0.00            
ATOM   4248  N   ILE B 182       1.680  -2.120 -35.730  1.00  0.00            
ATOM   4249  HN  ILE B 182       1.930  -2.700 -36.470  1.00  0.00            
ATOM   4250  CA  ILE B 182       2.120  -2.470 -34.350  1.00  0.00            
ATOM   4251  HA  ILE B 182       1.930  -1.650 -33.680  1.00  0.00            
ATOM   4252  CB  ILE B 182       1.340  -3.710 -33.860  1.00  0.00            
ATOM   4253  HB  ILE B 182       1.410  -4.500 -34.600  1.00  0.00            
ATOM   4254  CG2 ILE B 182       1.940  -4.200 -32.540  1.00  0.00            
ATOM   4255 1HG2 ILE B 182       2.050  -3.370 -31.860  1.00  0.00            
ATOM   4256 2HG2 ILE B 182       1.270  -4.930 -32.090  1.00  0.00            
ATOM   4257 3HG2 ILE B 182       2.900  -4.650 -32.710  1.00  0.00            
ATOM   4258  CG1 ILE B 182      -0.140  -3.340 -33.650  1.00  0.00            
ATOM   4259 1HG1 ILE B 182      -0.500  -2.820 -34.530  1.00  0.00            
ATOM   4260 2HG1 ILE B 182      -0.220  -2.700 -32.790  1.00  0.00            
ATOM   4261  CD  ILE B 182      -0.960  -4.610 -33.440  1.00  0.00            
ATOM   4262  HD1 ILE B 182      -0.320  -5.470 -33.510  1.00  0.00            
ATOM   4263  HD2 ILE B 182      -1.420  -4.580 -32.470  1.00  0.00            
ATOM   4264  HD3 ILE B 182      -1.730  -4.670 -34.190  1.00  0.00            
ATOM   4265  C   ILE B 182       3.610  -2.780 -34.380  1.00  0.00            
ATOM   4266  O   ILE B 182       4.040  -3.830 -34.830  1.00  0.00            
ATOM   4267  N   LEU B 183       4.420  -1.830 -33.960  1.00  0.00            
ATOM   4268  HN  LEU B 183       4.050  -0.990 -33.650  1.00  0.00            
ATOM   4269  CA  LEU B 183       5.900  -2.030 -34.000  1.00  0.00            
ATOM   4270  HA  LEU B 183       6.160  -2.630 -34.880  1.00  0.00            
ATOM   4271  CB  LEU B 183       6.590  -0.660 -34.120  1.00  0.00            
ATOM   4272  HB1 LEU B 183       6.580  -0.180 -33.160  1.00  0.00            
ATOM   4273  HB2 LEU B 183       6.040  -0.050 -34.830  1.00  0.00            
ATOM   4274  CG  LEU B 183       8.030  -0.850 -34.600  1.00  0.00            
ATOM   4275  HG  LEU B 183       8.450  -1.740 -34.160  1.00  0.00            
ATOM   4276  CD1 LEU B 183       8.060  -0.980 -36.120  1.00  0.00            
ATOM   4277 1HD1 LEU B 183       7.370  -1.750 -36.430  1.00  0.00            
ATOM   4278 2HD1 LEU B 183       7.780  -0.040 -36.580  1.00  0.00            
ATOM   4279 3HD1 LEU B 183       9.050  -1.250 -36.450  1.00  0.00            
ATOM   4280  CD2 LEU B 183       8.860   0.370 -34.190  1.00  0.00            
ATOM   4281 1HD2 LEU B 183       8.780   0.500 -33.110  1.00  0.00            
ATOM   4282 2HD2 LEU B 183       9.900   0.210 -34.450  1.00  0.00            
ATOM   4283 3HD2 LEU B 183       8.490   1.250 -34.690  1.00  0.00            
ATOM   4284  C   LEU B 183       6.410  -2.740 -32.750  1.00  0.00            
ATOM   4285  O   LEU B 183       6.550  -2.150 -31.700  1.00  0.00            
ATOM   4286  N   ARG B 184       6.720  -4.030 -32.880  1.00  0.00            
ATOM   4287  HN  ARG B 184       6.620  -4.460 -33.750  1.00  0.00            
ATOM   4288  CA  ARG B 184       7.260  -4.790 -31.710  1.00  0.00            
ATOM   4289  HA  ARG B 184       6.650  -4.650 -30.850  1.00  0.00            
ATOM   4290  CB  ARG B 184       7.340  -6.290 -32.070  1.00  0.00            
ATOM   4291  HB1 ARG B 184       7.920  -6.810 -31.320  1.00  0.00            
ATOM   4292  HB2 ARG B 184       7.800  -6.400 -33.040  1.00  0.00            
ATOM   4293  CG  ARG B 184       5.920  -6.860 -32.100  1.00  0.00            
ATOM   4294  HG1 ARG B 184       5.250  -6.170 -32.570  1.00  0.00            
ATOM   4295  HG2 ARG B 184       5.590  -7.060 -31.080  1.00  0.00            
ATOM   4296  CD  ARG B 184       5.930  -8.180 -32.880  1.00  0.00            
ATOM   4297  HD1 ARG B 184       6.790  -8.770 -32.610  1.00  0.00            
ATOM   4298  HD2 ARG B 184       5.970  -7.960 -33.940  1.00  0.00            
ATOM   4299  NE  ARG B 184       4.680  -8.950 -32.590  1.00  0.00            
ATOM   4300  HE  ARG B 184       4.720  -9.750 -32.040  1.00  0.00            
ATOM   4301  CZ  ARG B 184       3.530  -8.540 -33.050  1.00  0.00            
ATOM   4302  NH1 ARG B 184       3.320  -8.530 -34.340  1.00  0.00            
ATOM   4303 1HH1 ARG B 184       4.040  -8.840 -34.970  1.00  0.00            
ATOM   4304 2HH1 ARG B 184       2.430  -8.220 -34.700  1.00  0.00            
ATOM   4305  NH2 ARG B 184       2.600  -8.140 -32.240  1.00  0.00            
ATOM   4306 1HH2 ARG B 184       2.760  -8.150 -31.250  1.00  0.00            
ATOM   4307 2HH2 ARG B 184       1.710  -7.840 -32.600  1.00  0.00            
ATOM   4308  C   ARG B 184       8.680  -4.260 -31.440  1.00  0.00            
ATOM   4309  O   ARG B 184       9.520  -4.230 -32.320  1.00  0.00            
ATOM   4310  N   LYS B 185       8.930  -3.770 -30.230  1.00  0.00            
ATOM   4311  HN  LYS B 185       8.210  -3.760 -29.560  1.00  0.00            
ATOM   4312  CA  LYS B 185      10.270  -3.140 -29.880  1.00  0.00            
ATOM   4313  HA  LYS B 185      10.530  -2.440 -30.660  1.00  0.00            
ATOM   4314  CB  LYS B 185      10.130  -2.370 -28.560  1.00  0.00            
ATOM   4315  HB1 LYS B 185      11.090  -2.320 -28.070  1.00  0.00            
ATOM   4316  HB2 LYS B 185       9.420  -2.880 -27.920  1.00  0.00            
ATOM   4317  CG  LYS B 185       9.630  -0.950 -28.850  1.00  0.00            
ATOM   4318  HG1 LYS B 185       8.710  -0.770 -28.310  1.00  0.00            
ATOM   4319  HG2 LYS B 185       9.450  -0.830 -29.910  1.00  0.00            
ATOM   4320  CD  LYS B 185      10.680   0.070 -28.390  1.00  0.00            
ATOM   4321  HD1 LYS B 185      10.720   0.890 -29.090  1.00  0.00            
ATOM   4322  HD2 LYS B 185      11.650  -0.410 -28.350  1.00  0.00            
ATOM   4323  CE  LYS B 185      10.320   0.590 -27.000  1.00  0.00            
ATOM   4324  HE1 LYS B 185      10.260  -0.230 -26.300  1.00  0.00            
ATOM   4325  HE2 LYS B 185       9.350   1.100 -27.050  1.00  0.00            
ATOM   4326  NZ  LYS B 185      11.350   1.570 -26.550  1.00  0.00            
ATOM   4327  HZ1 LYS B 185      12.280   1.120 -26.560  1.00  0.00            
ATOM   4328  HZ2 LYS B 185      11.360   2.390 -27.190  1.00  0.00            
ATOM   4329  HZ3 LYS B 185      11.120   1.890 -25.580  1.00  0.00            
ATOM   4330  C   LYS B 185      11.410  -4.160 -29.740  1.00  0.00            
ATOM   4331  O   LYS B 185      11.220  -5.290 -29.320  1.00  0.00            
ATOM   4332  N   GLU B 186      12.600  -3.760 -30.110  1.00  0.00            
ATOM   4333  HN  GLU B 186      12.720  -2.850 -30.460  1.00  0.00            
ATOM   4334  CA  GLU B 186      13.770  -4.680 -30.050  1.00  0.00            
ATOM   4335  HA  GLU B 186      13.590  -5.530 -30.670  1.00  0.00            
ATOM   4336  CB  GLU B 186      15.030  -3.950 -30.540  1.00  0.00            
ATOM   4337  HB1 GLU B 186      15.450  -3.370 -29.740  1.00  0.00            
ATOM   4338  HB2 GLU B 186      14.760  -3.290 -31.360  1.00  0.00            
ATOM   4339  CG  GLU B 186      16.060  -4.970 -31.030  1.00  0.00            
ATOM   4340  HG1 GLU B 186      15.900  -5.160 -32.070  1.00  0.00            
ATOM   4341  HG2 GLU B 186      15.950  -5.890 -30.460  1.00  0.00            
ATOM   4342  CD  GLU B 186      17.470  -4.410 -30.810  1.00  0.00            
ATOM   4343  OE1 GLU B 186      18.020  -4.640 -29.740  1.00  0.00            
ATOM   4344  OE2 GLU B 186      17.970  -3.770 -31.720  1.00  0.00            
ATOM   4345  C   GLU B 186      14.000  -5.150 -28.600  1.00  0.00            
ATOM   4346  O   GLU B 186      14.130  -6.330 -28.360  1.00  0.00            
ATOM   4347  N   LYS B 187      14.090  -4.250 -27.660  1.00  0.00            
ATOM   4348  HN  LYS B 187      14.020  -3.310 -27.870  1.00  0.00            
ATOM   4349  CA  LYS B 187      14.360  -4.690 -26.240  1.00  0.00            
ATOM   4350  HA  LYS B 187      14.870  -5.630 -26.250  1.00  0.00            
ATOM   4351  CB  LYS B 187      15.240  -3.650 -25.550  1.00  0.00            
ATOM   4352  HB1 LYS B 187      14.680  -3.150 -24.770  1.00  0.00            
ATOM   4353  HB2 LYS B 187      15.570  -2.920 -26.270  1.00  0.00            
ATOM   4354  CG  LYS B 187      16.460  -4.340 -24.930  1.00  0.00            
ATOM   4355  HG1 LYS B 187      16.120  -5.210 -24.360  1.00  0.00            
ATOM   4356  HG2 LYS B 187      16.960  -3.660 -24.260  1.00  0.00            
ATOM   4357  CD  LYS B 187      17.420  -4.790 -26.020  1.00  0.00            
ATOM   4358  HD1 LYS B 187      17.860  -3.920 -26.500  1.00  0.00            
ATOM   4359  HD2 LYS B 187      16.870  -5.360 -26.770  1.00  0.00            
ATOM   4360  CE  LYS B 187      18.530  -5.660 -25.420  1.00  0.00            
ATOM   4361  HE1 LYS B 187      18.090  -6.560 -25.030  1.00  0.00            
ATOM   4362  HE2 LYS B 187      19.010  -5.120 -24.630  1.00  0.00            
ATOM   4363  NZ  LYS B 187      19.520  -6.010 -26.480  1.00  0.00            
ATOM   4364  HZ1 LYS B 187      19.720  -5.170 -27.050  1.00  0.00            
ATOM   4365  HZ2 LYS B 187      20.400  -6.340 -26.030  1.00  0.00            
ATOM   4366  HZ3 LYS B 187      19.140  -6.760 -27.090  1.00  0.00            
ATOM   4367  C   LYS B 187      13.040  -4.840 -25.460  1.00  0.00            
ATOM   4368  O   LYS B 187      13.030  -4.910 -24.250  1.00  0.00            
ATOM   4369  N   GLY B 188      11.930  -4.940 -26.160  1.00  0.00            
ATOM   4370  HN  GLY B 188      11.960  -4.900 -27.130  1.00  0.00            
ATOM   4371  CA  GLY B 188      10.610  -5.120 -25.460  1.00  0.00            
ATOM   4372  HA1 GLY B 188      10.790  -5.320 -24.420  1.00  0.00            
ATOM   4373  HA2 GLY B 188      10.080  -5.950 -25.900  1.00  0.00            
ATOM   4374  C   GLY B 188       9.760  -3.840 -25.590  1.00  0.00            
ATOM   4375  O   GLY B 188      10.280  -2.760 -25.770  1.00  0.00            
ATOM   4376  N   GLY B 189       8.480  -3.970 -25.510  1.00  0.00            
ATOM   4377  HN  GLY B 189       8.080  -4.850 -25.360  1.00  0.00            
ATOM   4378  CA  GLY B 189       7.630  -2.770 -25.630  1.00  0.00            
ATOM   4379  HA1 GLY B 189       8.230  -1.880 -25.460  1.00  0.00            
ATOM   4380  HA2 GLY B 189       6.840  -2.810 -24.890  1.00  0.00            
ATOM   4381  C   GLY B 189       7.020  -2.700 -27.020  1.00  0.00            
ATOM   4382  O   GLY B 189       7.310  -3.500 -27.890  1.00  0.00            
ATOM   4383  N   TYR B 190       6.150  -1.770 -27.200  1.00  0.00            
ATOM   4384  HN  TYR B 190       5.920  -1.150 -26.480  1.00  0.00            
ATOM   4385  CA  TYR B 190       5.490  -1.650 -28.500  1.00  0.00            
ATOM   4386  HA  TYR B 190       6.140  -2.040 -29.270  1.00  0.00            
ATOM   4387  CB  TYR B 190       4.190  -2.460 -28.480  1.00  0.00            
ATOM   4388  HB1 TYR B 190       3.760  -2.460 -29.480  1.00  0.00            
ATOM   4389  HB2 TYR B 190       3.500  -2.000 -27.790  1.00  0.00            
ATOM   4390  CG  TYR B 190       4.470  -3.890 -28.070  1.00  0.00            
ATOM   4391  CD1 TYR B 190       4.800  -4.850 -29.020  1.00  0.00            
ATOM   4392  HD1 TYR B 190       4.870  -4.570 -30.070  1.00  0.00            
ATOM   4393  CE1 TYR B 190       5.060  -6.160 -28.630  1.00  0.00            
ATOM   4394  HE1 TYR B 190       5.320  -6.910 -29.370  1.00  0.00            
ATOM   4395  CZ  TYR B 190       4.990  -6.530 -27.280  1.00  0.00            
ATOM   4396  OH  TYR B 190       5.240  -7.820 -26.890  1.00  0.00            
ATOM   4397  HH  TYR B 190       4.400  -8.300 -26.900  1.00  0.00            
ATOM   4398  CD2 TYR B 190       4.400  -4.230 -26.710  1.00  0.00            
ATOM   4399  HD2 TYR B 190       4.140  -3.490 -25.970  1.00  0.00            
ATOM   4400  CE2 TYR B 190       4.650  -5.560 -26.310  1.00  0.00            
ATOM   4401  HE2 TYR B 190       4.590  -5.840 -25.270  1.00  0.00            
ATOM   4402  C   TYR B 190       5.160  -0.190 -28.820  1.00  0.00            
ATOM   4403  O   TYR B 190       4.950   0.650 -27.980  1.00  0.00            
ATOM   4404  N   GLU B 191       5.050   0.020 -30.100  1.00  0.00            
ATOM   4405  HN  GLU B 191       5.180  -0.740 -30.720  1.00  0.00            
ATOM   4406  CA  GLU B 191       4.660   1.310 -30.660  1.00  0.00            
ATOM   4407  HA  GLU B 191       4.430   2.010 -29.860  1.00  0.00            
ATOM   4408  CB  GLU B 191       5.760   1.870 -31.560  1.00  0.00            
ATOM   4409  HB1 GLU B 191       5.370   2.070 -32.540  1.00  0.00            
ATOM   4410  HB2 GLU B 191       6.560   1.130 -31.640  1.00  0.00            
ATOM   4411  CG  GLU B 191       6.330   3.160 -30.950  1.00  0.00            
ATOM   4412  HG1 GLU B 191       6.490   3.020 -29.900  1.00  0.00            
ATOM   4413  HG2 GLU B 191       5.620   3.960 -31.100  1.00  0.00            
ATOM   4414  CD  GLU B 191       7.650   3.510 -31.640  1.00  0.00            
ATOM   4415  OE1 GLU B 191       7.610   4.190 -32.650  1.00  0.00            
ATOM   4416  OE2 GLU B 191       8.670   3.100 -31.140  1.00  0.00            
ATOM   4417  C   GLU B 191       3.400   1.010 -31.480  1.00  0.00            
ATOM   4418  O   GLU B 191       3.440   0.290 -32.460  1.00  0.00            
ATOM   4419  N   ILE B 192       2.270   1.550 -31.060  1.00  0.00            
ATOM   4420  HN  ILE B 192       2.260   2.110 -30.250  1.00  0.00            
ATOM   4421  CA  ILE B 192       0.980   1.280 -31.780  1.00  0.00            
ATOM   4422  HA  ILE B 192       1.130   0.480 -32.480  1.00  0.00            
ATOM   4423  CB  ILE B 192      -0.100   0.870 -30.770  1.00  0.00            
ATOM   4424  HB  ILE B 192      -0.100   1.560 -29.940  1.00  0.00            
ATOM   4425  CG2 ILE B 192      -1.480   0.890 -31.440  1.00  0.00            
ATOM   4426 1HG2 ILE B 192      -1.420   0.370 -32.390  1.00  0.00            
ATOM   4427 2HG2 ILE B 192      -2.200   0.410 -30.810  1.00  0.00            
ATOM   4428 3HG2 ILE B 192      -1.780   1.920 -31.610  1.00  0.00            
ATOM   4429  CG1 ILE B 192       0.200  -0.540 -30.260  1.00  0.00            
ATOM   4430 1HG1 ILE B 192       1.170  -0.560 -29.790  1.00  0.00            
ATOM   4431 2HG1 ILE B 192       0.190  -1.230 -31.090  1.00  0.00            
ATOM   4432  CD  ILE B 192      -0.860  -0.970 -29.240  1.00  0.00            
ATOM   4433  HD1 ILE B 192      -1.040  -0.150 -28.550  1.00  0.00            
ATOM   4434  HD2 ILE B 192      -1.790  -1.200 -29.750  1.00  0.00            
ATOM   4435  HD3 ILE B 192      -0.520  -1.820 -28.690  1.00  0.00            
ATOM   4436  C   ILE B 192       0.510   2.530 -32.550  1.00  0.00            
ATOM   4437  O   ILE B 192       0.340   3.600 -32.000  1.00  0.00            
ATOM   4438  N   THR B 193       0.310   2.360 -33.850  1.00  0.00            
ATOM   4439  HN  THR B 193       0.460   1.490 -34.240  1.00  0.00            
ATOM   4440  CA  THR B 193      -0.140   3.500 -34.720  1.00  0.00            
ATOM   4441  HA  THR B 193       0.150   4.430 -34.250  1.00  0.00            
ATOM   4442  CB  THR B 193       0.540   3.390 -36.080  1.00  0.00            
ATOM   4443  HB  THR B 193       0.030   2.640 -36.680  1.00  0.00            
ATOM   4444  OG1 THR B 193       1.900   3.010 -35.910  1.00  0.00            
ATOM   4445  HG1 THR B 193       2.210   2.650 -36.750  1.00  0.00            
ATOM   4446  CG2 THR B 193       0.470   4.740 -36.810  1.00  0.00            
ATOM   4447 1HG2 THR B 193       0.910   5.500 -36.180  1.00  0.00            
ATOM   4448 2HG2 THR B 193       1.010   4.680 -37.730  1.00  0.00            
ATOM   4449 3HG2 THR B 193      -0.560   4.990 -37.010  1.00  0.00            
ATOM   4450  C   THR B 193      -1.660   3.450 -34.880  1.00  0.00            
ATOM   4451  O   THR B 193      -2.230   2.490 -35.350  1.00  0.00            
ATOM   4452  N   ILE B 194      -2.310   4.520 -34.490  1.00  0.00            
ATOM   4453  HN  ILE B 194      -1.830   5.270 -34.110  1.00  0.00            
ATOM   4454  CA  ILE B 194      -3.780   4.560 -34.600  1.00  0.00            
ATOM   4455  HA  ILE B 194      -4.140   3.590 -34.890  1.00  0.00            
ATOM   4456  CB  ILE B 194      -4.390   4.940 -33.240  1.00  0.00            
ATOM   4457  HB  ILE B 194      -4.010   5.900 -32.930  1.00  0.00            
ATOM   4458  CG2 ILE B 194      -5.910   5.010 -33.370  1.00  0.00            
ATOM   4459 1HG2 ILE B 194      -6.280   4.110 -33.850  1.00  0.00            
ATOM   4460 2HG2 ILE B 194      -6.350   5.080 -32.380  1.00  0.00            
ATOM   4461 3HG2 ILE B 194      -6.190   5.870 -33.950  1.00  0.00            
ATOM   4462  CG1 ILE B 194      -4.010   3.870 -32.200  1.00  0.00            
ATOM   4463 1HG1 ILE B 194      -2.980   3.560 -32.360  1.00  0.00            
ATOM   4464 2HG1 ILE B 194      -4.660   3.010 -32.310  1.00  0.00            
ATOM   4465  CD  ILE B 194      -4.160   4.460 -30.800  1.00  0.00            
ATOM   4466  HD1 ILE B 194      -3.530   5.330 -30.710  1.00  0.00            
ATOM   4467  HD2 ILE B 194      -5.190   4.730 -30.630  1.00  0.00            
ATOM   4468  HD3 ILE B 194      -3.850   3.710 -30.070  1.00  0.00            
ATOM   4469  C   ILE B 194      -4.200   5.580 -35.650  1.00  0.00            
ATOM   4470  O   ILE B 194      -3.830   6.740 -35.610  1.00  0.00            
ATOM   4471  N   VAL B 195      -5.000   5.140 -36.560  1.00  0.00            
ATOM   4472  HN  VAL B 195      -5.290   4.210 -36.540  1.00  0.00            
ATOM   4473  CA  VAL B 195      -5.490   6.050 -37.580  1.00  0.00            
ATOM   4474  HA  VAL B 195      -4.840   6.910 -37.670  1.00  0.00            
ATOM   4475  CB  VAL B 195      -5.590   5.330 -38.920  1.00  0.00            
ATOM   4476  HB  VAL B 195      -6.210   4.450 -38.810  1.00  0.00            
ATOM   4477  CG1 VAL B 195      -6.200   6.250 -39.970  1.00  0.00            
ATOM   4478 1HG1 VAL B 195      -5.730   7.230 -39.920  1.00  0.00            
ATOM   4479 2HG1 VAL B 195      -6.060   5.840 -40.970  1.00  0.00            
ATOM   4480 3HG1 VAL B 195      -7.260   6.360 -39.790  1.00  0.00            
ATOM   4481  CG2 VAL B 195      -4.180   4.910 -39.380  1.00  0.00            
ATOM   4482 1HG2 VAL B 195      -3.720   4.320 -38.610  1.00  0.00            
ATOM   4483 2HG2 VAL B 195      -4.250   4.330 -40.290  1.00  0.00            
ATOM   4484 3HG2 VAL B 195      -3.590   5.790 -39.570  1.00  0.00            
ATOM   4485  C   VAL B 195      -6.870   6.510 -37.130  1.00  0.00            
ATOM   4486  O   VAL B 195      -7.860   5.850 -37.360  1.00  0.00            
ATOM   4487  N   ASP B 196      -6.960   7.660 -36.540  1.00  0.00            
ATOM   4488  HN  ASP B 196      -6.160   8.200 -36.390  1.00  0.00            
ATOM   4489  CA  ASP B 196      -8.300   8.150 -36.160  1.00  0.00            
ATOM   4490  HA  ASP B 196      -8.880   7.350 -35.740  1.00  0.00            
ATOM   4491  CB  ASP B 196      -8.160   9.300 -35.160  1.00  0.00            
ATOM   4492  HB1 ASP B 196      -8.050  10.230 -35.690  1.00  0.00            
ATOM   4493  HB2 ASP B 196      -7.290   9.140 -34.530  1.00  0.00            
ATOM   4494  CG  ASP B 196      -9.410   9.360 -34.270  1.00  0.00            
ATOM   4495  OD1 ASP B 196     -10.460   9.690 -34.790  1.00  0.00            
ATOM   4496  OD2 ASP B 196      -9.280   9.090 -33.080  1.00  0.00            
ATOM   4497  C   ASP B 196      -8.950   8.650 -37.440  1.00  0.00            
ATOM   4498  O   ASP B 196      -8.900   9.830 -37.750  1.00  0.00            
ATOM   4499  N   ALA B 197      -9.530   7.780 -38.230  1.00  0.00            
ATOM   4500  HN  ALA B 197      -9.540   6.830 -37.970  1.00  0.00            
ATOM   4501  CA  ALA B 197     -10.160   8.210 -39.520  1.00  0.00            
ATOM   4502  HA  ALA B 197      -9.400   8.650 -40.140  1.00  0.00            
ATOM   4503  CB  ALA B 197     -10.760   6.990 -40.230  1.00  0.00            
ATOM   4504  HB1 ALA B 197     -10.000   6.220 -40.320  1.00  0.00            
ATOM   4505  HB2 ALA B 197     -11.580   6.610 -39.640  1.00  0.00            
ATOM   4506  HB3 ALA B 197     -11.440   6.570 -39.630  1.00  0.00            
ATOM   4507  C   ALA B 197     -11.270   9.240 -39.260  1.00  0.00            
ATOM   4508  O   ALA B 197     -11.650   9.990 -40.140  1.00  0.00            
ATOM   4509  N   SER B 198     -11.800   9.280 -38.060  1.00  0.00            
ATOM   4510  HN  SER B 198     -11.480   8.660 -37.360  1.00  0.00            
ATOM   4511  CA  SER B 198     -12.890  10.240 -37.750  1.00  0.00            
ATOM   4512  HA  SER B 198     -13.650  10.190 -38.520  1.00  0.00            
ATOM   4513  CB  SER B 198     -13.520   9.890 -36.400  1.00  0.00            
ATOM   4514  HB1 SER B 198     -14.180  10.680 -36.080  1.00  0.00            
ATOM   4515  HB2 SER B 198     -12.740   9.760 -35.660  1.00  0.00            
ATOM   4516  OG  SER B 198     -14.240   8.670 -36.520  1.00  0.00            
ATOM   4517  HG1 SER B 198     -15.170   8.870 -36.420  1.00  0.00            
ATOM   4518  C   SER B 198     -12.340  11.680 -37.680  1.00  0.00            
ATOM   4519  O   SER B 198     -12.950  12.610 -38.180  1.00  0.00            
ATOM   4520  N   ASN B 199     -11.200  11.870 -37.080  1.00  0.00            
ATOM   4521  HN  ASN B 199     -10.730  11.110 -36.690  1.00  0.00            
ATOM   4522  CA  ASN B 199     -10.630  13.240 -37.000  1.00  0.00            
ATOM   4523  HA  ASN B 199     -11.400  13.960 -37.240  1.00  0.00            
ATOM   4524  CB  ASN B 199     -10.130  13.490 -35.580  1.00  0.00            
ATOM   4525  HB1 ASN B 199      -9.490  14.360 -35.570  1.00  0.00            
ATOM   4526  HB2 ASN B 199      -9.560  12.630 -35.240  1.00  0.00            
ATOM   4527  CG  ASN B 199     -11.310  13.720 -34.640  1.00  0.00            
ATOM   4528  OD1 ASN B 199     -11.820  14.820 -34.540  1.00  0.00            
ATOM   4529  ND2 ASN B 199     -11.780  12.720 -33.930  1.00  0.00            
ATOM   4530 1HD2 ASN B 199     -11.370  11.830 -34.010  1.00  0.00            
ATOM   4531 2HD2 ASN B 199     -12.540  12.860 -33.330  1.00  0.00            
ATOM   4532  C   ASN B 199      -9.480  13.390 -37.990  1.00  0.00            
ATOM   4533  O   ASN B 199      -8.770  14.370 -37.970  1.00  0.00            
ATOM   4534  N   GLU B 200      -9.280  12.430 -38.850  1.00  0.00            
ATOM   4535  HN  GLU B 200      -9.860  11.640 -38.850  1.00  0.00            
ATOM   4536  CA  GLU B 200      -8.150  12.530 -39.830  1.00  0.00            
ATOM   4537  HA  GLU B 200      -8.060  11.600 -40.380  1.00  0.00            
ATOM   4538  CB  GLU B 200      -8.420  13.670 -40.810  1.00  0.00            
ATOM   4539  HB1 GLU B 200      -7.520  13.900 -41.360  1.00  0.00            
ATOM   4540  HB2 GLU B 200      -8.750  14.550 -40.270  1.00  0.00            
ATOM   4541  CG  GLU B 200      -9.510  13.250 -41.800  1.00  0.00            
ATOM   4542  HG1 GLU B 200     -10.430  13.060 -41.270  1.00  0.00            
ATOM   4543  HG2 GLU B 200      -9.210  12.350 -42.320  1.00  0.00            
ATOM   4544  CD  GLU B 200      -9.740  14.380 -42.820  1.00  0.00            
ATOM   4545  OE1 GLU B 200      -9.080  14.360 -43.840  1.00  0.00            
ATOM   4546  OE2 GLU B 200     -10.580  15.220 -42.550  1.00  0.00            
ATOM   4547  C   GLU B 200      -6.850  12.780 -39.070  1.00  0.00            
ATOM   4548  O   GLU B 200      -6.050  13.630 -39.440  1.00  0.00            
ATOM   4549  N   ARG B 201      -6.620  12.070 -38.010  1.00  0.00            
ATOM   4550  HN  ARG B 201      -7.280  11.390 -37.740  1.00  0.00            
ATOM   4551  CA  ARG B 201      -5.400  12.280 -37.240  1.00  0.00            
ATOM   4552  HA  ARG B 201      -4.710  12.910 -37.800  1.00  0.00            
ATOM   4553  CB  ARG B 201      -5.730  12.950 -35.910  1.00  0.00            
ATOM   4554  HB1 ARG B 201      -6.110  12.230 -35.210  1.00  0.00            
ATOM   4555  HB2 ARG B 201      -6.490  13.710 -36.080  1.00  0.00            
ATOM   4556  CG  ARG B 201      -4.480  13.620 -35.330  1.00  0.00            
ATOM   4557  HG1 ARG B 201      -3.990  14.200 -36.090  1.00  0.00            
ATOM   4558  HG2 ARG B 201      -3.800  12.850 -34.970  1.00  0.00            
ATOM   4559  CD  ARG B 201      -4.870  14.520 -34.160  1.00  0.00            
ATOM   4560  HD1 ARG B 201      -5.740  15.110 -34.430  1.00  0.00            
ATOM   4561  HD2 ARG B 201      -4.050  15.180 -33.930  1.00  0.00            
ATOM   4562  NE  ARG B 201      -5.190  13.690 -32.960  1.00  0.00            
ATOM   4563  HE  ARG B 201      -4.460  13.240 -32.470  1.00  0.00            
ATOM   4564  CZ  ARG B 201      -6.420  13.550 -32.560  1.00  0.00            
ATOM   4565  NH1 ARG B 201      -7.060  14.570 -32.050  1.00  0.00            
ATOM   4566 1HH1 ARG B 201      -6.600  15.450 -31.960  1.00  0.00            
ATOM   4567 2HH1 ARG B 201      -8.010  14.460 -31.740  1.00  0.00            
ATOM   4568  NH2 ARG B 201      -7.020  12.400 -32.680  1.00  0.00            
ATOM   4569 1HH2 ARG B 201      -6.520  11.610 -33.070  1.00  0.00            
ATOM   4570 2HH2 ARG B 201      -7.970  12.290 -32.380  1.00  0.00            
ATOM   4571  C   ARG B 201      -4.730  10.930 -36.970  1.00  0.00            
ATOM   4572  O   ARG B 201      -5.380   9.920 -36.770  1.00  0.00            
ATOM   4573  N   GLN B 202      -3.430  10.930 -36.920  1.00  0.00            
ATOM   4574  HN  GLN B 202      -2.940  11.770 -37.050  1.00  0.00            
ATOM   4575  CA  GLN B 202      -2.700   9.680 -36.610  1.00  0.00            
ATOM   4576  HA  GLN B 202      -3.380   8.850 -36.600  1.00  0.00            
ATOM   4577  CB  GLN B 202      -1.610   9.450 -37.670  1.00  0.00            
ATOM   4578  HB1 GLN B 202      -0.760  10.090 -37.460  1.00  0.00            
ATOM   4579  HB2 GLN B 202      -2.000   9.700 -38.650  1.00  0.00            
ATOM   4580  CG  GLN B 202      -1.160   7.990 -37.650  1.00  0.00            
ATOM   4581  HG1 GLN B 202      -1.980   7.370 -37.990  1.00  0.00            
ATOM   4582  HG2 GLN B 202      -0.900   7.710 -36.640  1.00  0.00            
ATOM   4583  CD  GLN B 202       0.040   7.800 -38.570  1.00  0.00            
ATOM   4584  OE1 GLN B 202       1.160   8.070 -38.170  1.00  0.00            
ATOM   4585  NE2 GLN B 202      -0.130   7.350 -39.780  1.00  0.00            
ATOM   4586 1HE2 GLN B 202      -1.030   7.140 -40.090  1.00  0.00            
ATOM   4587 2HE2 GLN B 202       0.630   7.230 -40.370  1.00  0.00            
ATOM   4588  C   GLN B 202      -2.060   9.860 -35.240  1.00  0.00            
ATOM   4589  O   GLN B 202      -1.480  10.870 -34.940  1.00  0.00            
ATOM   4590  N   VAL B 203      -2.160   8.860 -34.390  1.00  0.00            
ATOM   4591  HN  VAL B 203      -2.620   8.030 -34.650  1.00  0.00            
ATOM   4592  CA  VAL B 203      -1.550   8.970 -33.030  1.00  0.00            
ATOM   4593  HA  VAL B 203      -0.930   9.860 -32.990  1.00  0.00            
ATOM   4594  CB  VAL B 203      -2.650   9.080 -31.970  1.00  0.00            
ATOM   4595  HB  VAL B 203      -2.220   8.970 -30.990  1.00  0.00            
ATOM   4596  CG1 VAL B 203      -3.330  10.450 -32.070  1.00  0.00            
ATOM   4597 1HG1 VAL B 203      -2.590  11.230 -31.960  1.00  0.00            
ATOM   4598 2HG1 VAL B 203      -3.800  10.550 -33.030  1.00  0.00            
ATOM   4599 3HG1 VAL B 203      -4.070  10.540 -31.290  1.00  0.00            
ATOM   4600  CG2 VAL B 203      -3.700   7.980 -32.200  1.00  0.00            
ATOM   4601 1HG2 VAL B 203      -4.100   8.070 -33.200  1.00  0.00            
ATOM   4602 2HG2 VAL B 203      -3.230   7.020 -32.090  1.00  0.00            
ATOM   4603 3HG2 VAL B 203      -4.480   8.090 -31.460  1.00  0.00            
ATOM   4604  C   VAL B 203      -0.670   7.740 -32.750  1.00  0.00            
ATOM   4605  O   VAL B 203      -0.940   6.650 -33.220  1.00  0.00            
ATOM   4606  N   ILE B 204       0.380   7.910 -31.990  1.00  0.00            
ATOM   4607  HN  ILE B 204       0.580   8.800 -31.630  1.00  0.00            
ATOM   4608  CA  ILE B 204       1.290   6.770 -31.680  1.00  0.00            
ATOM   4609  HA  ILE B 204       0.970   5.900 -32.240  1.00  0.00            
ATOM   4610  CB  ILE B 204       2.720   7.140 -32.070  1.00  0.00            
ATOM   4611  HB  ILE B 204       3.060   7.960 -31.460  1.00  0.00            
ATOM   4612  CG2 ILE B 204       3.640   5.930 -31.830  1.00  0.00            
ATOM   4613 1HG2 ILE B 204       3.230   5.070 -32.330  1.00  0.00            
ATOM   4614 2HG2 ILE B 204       4.620   6.140 -32.230  1.00  0.00            
ATOM   4615 3HG2 ILE B 204       3.710   5.730 -30.770  1.00  0.00            
ATOM   4616  CG1 ILE B 204       2.770   7.530 -33.540  1.00  0.00            
ATOM   4617 1HG1 ILE B 204       1.930   8.150 -33.780  1.00  0.00            
ATOM   4618 2HG1 ILE B 204       2.740   6.630 -34.160  1.00  0.00            
ATOM   4619  CD  ILE B 204       4.060   8.300 -33.830  1.00  0.00            
ATOM   4620  HD1 ILE B 204       4.290   8.940 -32.990  1.00  0.00            
ATOM   4621  HD2 ILE B 204       4.870   7.600 -34.000  1.00  0.00            
ATOM   4622  HD3 ILE B 204       3.930   8.900 -34.710  1.00  0.00            
ATOM   4623  C   ILE B 204       1.220   6.440 -30.180  1.00  0.00            
ATOM   4624  O   ILE B 204       1.690   7.200 -29.340  1.00  0.00            
ATOM   4625  N   ASP B 205       0.640   5.320 -29.840  1.00  0.00            
ATOM   4626  HN  ASP B 205       0.280   4.730 -30.540  1.00  0.00            
ATOM   4627  CA  ASP B 205       0.550   4.910 -28.400  1.00  0.00            
ATOM   4628  HA  ASP B 205       0.530   5.790 -27.770  1.00  0.00            
ATOM   4629  CB  ASP B 205      -0.750   4.110 -28.180  1.00  0.00            
ATOM   4630  HB1 ASP B 205      -0.580   3.340 -27.440  1.00  0.00            
ATOM   4631  HB2 ASP B 205      -1.050   3.660 -29.120  1.00  0.00            
ATOM   4632  CG  ASP B 205      -1.860   5.050 -27.710  1.00  0.00            
ATOM   4633  OD1 ASP B 205      -2.510   5.660 -28.540  1.00  0.00            
ATOM   4634  OD2 ASP B 205      -2.040   5.160 -26.490  1.00  0.00            
ATOM   4635  C   ASP B 205       1.740   4.030 -28.040  1.00  0.00            
ATOM   4636  O   ASP B 205       2.010   3.030 -28.670  1.00  0.00            
ATOM   4637  N   ILE B 206       2.500   4.430 -27.040  1.00  0.00            
ATOM   4638  HN  ILE B 206       2.280   5.260 -26.560  1.00  0.00            
ATOM   4639  CA  ILE B 206       3.720   3.640 -26.640  1.00  0.00            
ATOM   4640  HA  ILE B 206       4.050   3.050 -27.480  1.00  0.00            
ATOM   4641  CB  ILE B 206       4.840   4.620 -26.250  1.00  0.00            
ATOM   4642  HB  ILE B 206       4.530   5.200 -25.390  1.00  0.00            
ATOM   4643  CG2 ILE B 206       6.110   3.830 -25.890  1.00  0.00            
ATOM   4644 1HG2 ILE B 206       6.290   3.090 -26.650  1.00  0.00            
ATOM   4645 2HG2 ILE B 206       6.940   4.510 -25.830  1.00  0.00            
ATOM   4646 3HG2 ILE B 206       5.960   3.340 -24.930  1.00  0.00            
ATOM   4647  CG1 ILE B 206       5.140   5.550 -27.420  1.00  0.00            
ATOM   4648 1HG1 ILE B 206       4.230   5.790 -27.930  1.00  0.00            
ATOM   4649 2HG1 ILE B 206       5.820   5.060 -28.100  1.00  0.00            
ATOM   4650  CD  ILE B 206       5.790   6.840 -26.910  1.00  0.00            
ATOM   4651  HD1 ILE B 206       5.850   6.800 -25.830  1.00  0.00            
ATOM   4652  HD2 ILE B 206       6.780   6.950 -27.320  1.00  0.00            
ATOM   4653  HD3 ILE B 206       5.190   7.690 -27.190  1.00  0.00            
ATOM   4654  C   ILE B 206       3.410   2.720 -25.460  1.00  0.00            
ATOM   4655  O   ILE B 206       2.900   3.140 -24.440  1.00  0.00            
ATOM   4656  N   ILE B 207       3.710   1.440 -25.610  1.00  0.00            
ATOM   4657  HN  ILE B 207       4.110   1.140 -26.450  1.00  0.00            
ATOM   4658  CA  ILE B 207       3.440   0.440 -24.520  1.00  0.00            
ATOM   4659  HA  ILE B 207       2.890   0.920 -23.720  1.00  0.00            
ATOM   4660  CB  ILE B 207       2.610  -0.720 -25.090  1.00  0.00            
ATOM   4661  HB  ILE B 207       2.970  -0.980 -26.070  1.00  0.00            
ATOM   4662  CG2 ILE B 207       2.710  -1.940 -24.170  1.00  0.00            
ATOM   4663 1HG2 ILE B 207       2.510  -1.650 -23.150  1.00  0.00            
ATOM   4664 2HG2 ILE B 207       2.000  -2.690 -24.480  1.00  0.00            
ATOM   4665 3HG2 ILE B 207       3.710  -2.350 -24.240  1.00  0.00            
ATOM   4666  CG1 ILE B 207       1.140  -0.280 -25.180  1.00  0.00            
ATOM   4667 1HG1 ILE B 207       1.090   0.770 -25.400  1.00  0.00            
ATOM   4668 2HG1 ILE B 207       0.640  -0.480 -24.240  1.00  0.00            
ATOM   4669  CD  ILE B 207       0.430  -1.060 -26.290  1.00  0.00            
ATOM   4670  HD1 ILE B 207       1.140  -1.260 -27.080  1.00  0.00            
ATOM   4671  HD2 ILE B 207       0.070  -2.000 -25.900  1.00  0.00            
ATOM   4672  HD3 ILE B 207      -0.390  -0.480 -26.670  1.00  0.00            
ATOM   4673  C   ILE B 207       4.770  -0.100 -23.970  1.00  0.00            
ATOM   4674  O   ILE B 207       5.670  -0.420 -24.720  1.00  0.00            
ATOM   4675  N   PRO B 208       4.870  -0.120 -22.660  1.00  0.00            
ATOM   4676  CD  PRO B 208       3.760   0.270 -21.770  1.00  0.00            
ATOM   4677  HD1 PRO B 208       3.470   1.300 -21.960  1.00  0.00            
ATOM   4678  HD2 PRO B 208       2.910  -0.380 -21.900  1.00  0.00            
ATOM   4679  CA  PRO B 208       6.090  -0.550 -21.940  1.00  0.00            
ATOM   4680  HA  PRO B 208       6.960  -0.070 -22.360  1.00  0.00            
ATOM   4681  CB  PRO B 208       5.860  -0.040 -20.520  1.00  0.00            
ATOM   4682  HB1 PRO B 208       6.360   0.900 -20.380  1.00  0.00            
ATOM   4683  HB2 PRO B 208       6.240  -0.780 -19.800  1.00  0.00            
ATOM   4684  CG  PRO B 208       4.340   0.140 -20.350  1.00  0.00            
ATOM   4685  HG1 PRO B 208       4.130   1.030 -19.780  1.00  0.00            
ATOM   4686  HG2 PRO B 208       3.910  -0.720 -19.850  1.00  0.00            
ATOM   4687  C   PRO B 208       6.270  -2.070 -21.960  1.00  0.00            
ATOM   4688  O   PRO B 208       5.390  -2.830 -22.310  1.00  0.00            
ATOM   4689  N   ARG B 209       7.450  -2.510 -21.570  1.00  0.00            
ATOM   4690  HN  ARG B 209       8.130  -1.850 -21.300  1.00  0.00            
ATOM   4691  CA  ARG B 209       7.760  -3.950 -21.540  1.00  0.00            
ATOM   4692  HA  ARG B 209       7.350  -4.420 -22.420  1.00  0.00            
ATOM   4693  CB  ARG B 209       9.290  -4.150 -21.540  1.00  0.00            
ATOM   4694  HB1 ARG B 209       9.710  -3.720 -22.440  1.00  0.00            
ATOM   4695  HB2 ARG B 209       9.520  -5.200 -21.500  1.00  0.00            
ATOM   4696  CG  ARG B 209       9.900  -3.450 -20.330  1.00  0.00            
ATOM   4697  HG1 ARG B 209      10.020  -4.160 -19.520  1.00  0.00            
ATOM   4698  HG2 ARG B 209       9.260  -2.640 -20.000  1.00  0.00            
ATOM   4699  CD  ARG B 209      11.270  -2.870 -20.690  1.00  0.00            
ATOM   4700  HD1 ARG B 209      11.630  -2.240 -19.890  1.00  0.00            
ATOM   4701  HD2 ARG B 209      11.180  -2.280 -21.600  1.00  0.00            
ATOM   4702  NE  ARG B 209      12.240  -3.990 -20.920  1.00  0.00            
ATOM   4703  HE  ARG B 209      11.920  -4.850 -21.250  1.00  0.00            
ATOM   4704  CZ  ARG B 209      13.510  -3.810 -20.680  1.00  0.00            
ATOM   4705  NH1 ARG B 209      14.160  -2.840 -21.270  1.00  0.00            
ATOM   4706 1HH1 ARG B 209      13.690  -2.240 -21.910  1.00  0.00            
ATOM   4707 2HH1 ARG B 209      15.130  -2.710 -21.080  1.00  0.00            
ATOM   4708  NH2 ARG B 209      14.130  -4.590 -19.840  1.00  0.00            
ATOM   4709 1HH2 ARG B 209      13.630  -5.340 -19.400  1.00  0.00            
ATOM   4710 2HH2 ARG B 209      15.100  -4.460 -19.650  1.00  0.00            
ATOM   4711  C   ARG B 209       7.160  -4.590 -20.290  1.00  0.00            
ATOM   4712  O   ARG B 209       7.000  -3.970 -19.260  1.00  0.00            
ATOM   4713  N   GLY B 210       6.810  -5.880 -20.400  1.00  0.00            
ATOM   4714  HN  GLY B 210       6.960  -6.340 -21.260  1.00  0.00            
ATOM   4715  CA  GLY B 210       6.190  -6.650 -19.250  1.00  0.00            
ATOM   4716  HA1 GLY B 210       6.350  -6.110 -18.340  1.00  0.00            
ATOM   4717  HA2 GLY B 210       6.640  -7.620 -19.190  1.00  0.00            
ATOM   4718  C   GLY B 210       4.670  -6.780 -19.510  1.00  0.00            
ATOM   4719  O   GLY B 210       3.960  -7.470 -18.800  1.00  0.00            
ATOM   4720  N   LEU B 211       4.220  -6.070 -20.510  1.00  0.00            
ATOM   4721  HN  LEU B 211       4.850  -5.510 -21.030  1.00  0.00            
ATOM   4722  CA  LEU B 211       2.780  -6.050 -20.860  1.00  0.00            
ATOM   4723  HA  LEU B 211       2.230  -6.600 -20.110  1.00  0.00            
ATOM   4724  CB  LEU B 211       2.290  -4.600 -20.880  1.00  0.00            
ATOM   4725  HB1 LEU B 211       1.460  -4.510 -21.570  1.00  0.00            
ATOM   4726  HB2 LEU B 211       3.090  -3.960 -21.210  1.00  0.00            
ATOM   4727  CG  LEU B 211       1.840  -4.190 -19.490  1.00  0.00            
ATOM   4728  HG  LEU B 211       2.140  -4.950 -18.770  1.00  0.00            
ATOM   4729  CD1 LEU B 211       2.480  -2.850 -19.110  1.00  0.00            
ATOM   4730 1HD1 LEU B 211       2.210  -2.110 -19.850  1.00  0.00            
ATOM   4731 2HD1 LEU B 211       2.120  -2.540 -18.140  1.00  0.00            
ATOM   4732 3HD1 LEU B 211       3.550  -2.960 -19.080  1.00  0.00            
ATOM   4733  CD2 LEU B 211       0.310  -4.050 -19.460  1.00  0.00            
ATOM   4734 1HD2 LEU B 211       0.000  -3.410 -20.280  1.00  0.00            
ATOM   4735 2HD2 LEU B 211      -0.140  -5.020 -19.570  1.00  0.00            
ATOM   4736 3HD2 LEU B 211       0.010  -3.610 -18.520  1.00  0.00            
ATOM   4737  C   LEU B 211       2.520  -6.690 -22.230  1.00  0.00            
ATOM   4738  O   LEU B 211       3.230  -6.500 -23.200  1.00  0.00            
ATOM   4739  N   GLU B 212       1.440  -7.440 -22.270  1.00  0.00            
ATOM   4740  HN  GLU B 212       0.910  -7.540 -21.460  1.00  0.00            
ATOM   4741  CA  GLU B 212       1.000  -8.110 -23.510  1.00  0.00            
ATOM   4742  HA  GLU B 212       1.780  -8.030 -24.270  1.00  0.00            
ATOM   4743  CB  GLU B 212       0.710  -9.590 -23.230  1.00  0.00            
ATOM   4744  HB1 GLU B 212       1.650 -10.130 -23.110  1.00  0.00            
ATOM   4745  HB2 GLU B 212       0.160 -10.010 -24.060  1.00  0.00            
ATOM   4746  CG  GLU B 212      -0.120  -9.720 -21.940  1.00  0.00            
ATOM   4747  HG1 GLU B 212      -1.050  -9.180 -22.060  1.00  0.00            
ATOM   4748  HG2 GLU B 212       0.440  -9.300 -21.120  1.00  0.00            
ATOM   4749  CD  GLU B 212      -0.420 -11.200 -21.670  1.00  0.00            
ATOM   4750  OE1 GLU B 212      -1.440 -11.680 -22.150  1.00  0.00            
ATOM   4751  OE2 GLU B 212       0.380 -11.830 -20.990  1.00  0.00            
ATOM   4752  C   GLU B 212      -0.260  -7.410 -24.000  1.00  0.00            
ATOM   4753  O   GLU B 212      -1.210  -7.210 -23.260  1.00  0.00            
ATOM   4754  N   LEU B 213      -0.270  -7.020 -25.230  1.00  0.00            
ATOM   4755  HN  LEU B 213       0.510  -7.190 -25.800  1.00  0.00            
ATOM   4756  CA  LEU B 213      -1.450  -6.330 -25.760  1.00  0.00            
ATOM   4757  HA  LEU B 213      -1.880  -5.720 -24.990  1.00  0.00            
ATOM   4758  CB  LEU B 213      -1.050  -5.440 -26.950  1.00  0.00            
ATOM   4759  HB1 LEU B 213      -1.300  -4.410 -26.730  1.00  0.00            
ATOM   4760  HB2 LEU B 213      -1.570  -5.760 -27.830  1.00  0.00            
ATOM   4761  CG  LEU B 213       0.460  -5.540 -27.200  1.00  0.00            
ATOM   4762  HG  LEU B 213       0.820  -6.510 -26.880  1.00  0.00            
ATOM   4763  CD1 LEU B 213       0.760  -5.360 -28.690  1.00  0.00            
ATOM   4764 1HD1 LEU B 213      -0.180  -5.270 -29.230  1.00  0.00            
ATOM   4765 2HD1 LEU B 213       1.350  -4.480 -28.850  1.00  0.00            
ATOM   4766 3HD1 LEU B 213       1.290  -6.230 -29.060  1.00  0.00            
ATOM   4767  CD2 LEU B 213       1.190  -4.440 -26.410  1.00  0.00            
ATOM   4768 1HD2 LEU B 213       0.470  -3.760 -26.010  1.00  0.00            
ATOM   4769 2HD2 LEU B 213       1.750  -4.900 -25.610  1.00  0.00            
ATOM   4770 3HD2 LEU B 213       1.860  -3.910 -27.070  1.00  0.00            
ATOM   4771  C   LEU B 213      -2.490  -7.340 -26.230  1.00  0.00            
ATOM   4772  O   LEU B 213      -2.190  -8.430 -26.680  1.00  0.00            
ATOM   4773  N   LEU B 214      -3.710  -6.920 -26.190  1.00  0.00            
ATOM   4774  HN  LEU B 214      -3.890  -6.010 -25.880  1.00  0.00            
ATOM   4775  CA  LEU B 214      -4.800  -7.760 -26.690  1.00  0.00            
ATOM   4776  HA  LEU B 214      -4.430  -8.740 -26.950  1.00  0.00            
ATOM   4777  CB  LEU B 214      -5.910  -7.870 -25.630  1.00  0.00            
ATOM   4778  HB1 LEU B 214      -6.690  -8.520 -25.990  1.00  0.00            
ATOM   4779  HB2 LEU B 214      -6.310  -6.890 -25.430  1.00  0.00            
ATOM   4780  CG  LEU B 214      -5.340  -8.450 -24.330  1.00  0.00            
ATOM   4781  HG  LEU B 214      -4.320  -8.110 -24.200  1.00  0.00            
ATOM   4782  CD1 LEU B 214      -6.190  -7.990 -23.150  1.00  0.00            
ATOM   4783 1HD1 LEU B 214      -7.230  -8.000 -23.430  1.00  0.00            
ATOM   4784 2HD1 LEU B 214      -6.030  -8.640 -22.310  1.00  0.00            
ATOM   4785 3HD1 LEU B 214      -5.910  -6.980 -22.880  1.00  0.00            
ATOM   4786  CD2 LEU B 214      -5.360  -9.970 -24.400  1.00  0.00            
ATOM   4787 1HD2 LEU B 214      -4.750 -10.300 -25.250  1.00  0.00            
ATOM   4788 2HD2 LEU B 214      -4.950 -10.390 -23.490  1.00  0.00            
ATOM   4789 3HD2 LEU B 214      -6.370 -10.330 -24.530  1.00  0.00            
ATOM   4790  C   LEU B 214      -5.330  -7.050 -27.920  1.00  0.00            
ATOM   4791  O   LEU B 214      -6.530  -7.000 -28.150  1.00  0.00            
ATOM   4792  N   VAL B 215      -4.460  -6.510 -28.750  1.00  0.00            
ATOM   4793  HN  VAL B 215      -3.500  -6.560 -28.540  1.00  0.00            
ATOM   4794  CA  VAL B 215      -4.940  -5.780 -29.970  1.00  0.00            
ATOM   4795  HA  VAL B 215      -6.000  -5.970 -30.100  1.00  0.00            
ATOM   4796  CB  VAL B 215      -4.710  -4.290 -29.800  1.00  0.00            
ATOM   4797  HB  VAL B 215      -4.770  -3.800 -30.760  1.00  0.00            
ATOM   4798  CG1 VAL B 215      -5.780  -3.690 -28.870  1.00  0.00            
ATOM   4799 1HG1 VAL B 215      -6.760  -3.870 -29.300  1.00  0.00            
ATOM   4800 2HG1 VAL B 215      -5.720  -4.160 -27.910  1.00  0.00            
ATOM   4801 3HG1 VAL B 215      -5.620  -2.630 -28.760  1.00  0.00            
ATOM   4802  CG2 VAL B 215      -3.320  -4.030 -29.190  1.00  0.00            
ATOM   4803 1HG2 VAL B 215      -2.580  -4.580 -29.740  1.00  0.00            
ATOM   4804 2HG2 VAL B 215      -3.090  -2.980 -29.220  1.00  0.00            
ATOM   4805 3HG2 VAL B 215      -3.330  -4.360 -28.160  1.00  0.00            
ATOM   4806  C   VAL B 215      -4.190  -6.280 -31.210  1.00  0.00            
ATOM   4807  O   VAL B 215      -3.040  -6.660 -31.150  1.00  0.00            
ATOM   4808  N   SER B 216      -4.850  -6.280 -32.330  1.00  0.00            
ATOM   4809  HN  SER B 216      -5.780  -5.970 -32.360  1.00  0.00            
ATOM   4810  CA  SER B 216      -4.200  -6.750 -33.580  1.00  0.00            
ATOM   4811  HA  SER B 216      -3.160  -6.990 -33.380  1.00  0.00            
ATOM   4812  CB  SER B 216      -4.920  -8.000 -34.090  1.00  0.00            
ATOM   4813  HB1 SER B 216      -4.560  -8.240 -35.080  1.00  0.00            
ATOM   4814  HB2 SER B 216      -5.970  -7.820 -34.140  1.00  0.00            
ATOM   4815  OG  SER B 216      -4.660  -9.090 -33.210  1.00  0.00            
ATOM   4816  HG1 SER B 216      -5.430  -9.200 -32.650  1.00  0.00            
ATOM   4817  C   SER B 216      -4.260  -5.650 -34.650  1.00  0.00            
ATOM   4818  O   SER B 216      -5.130  -4.810 -34.640  1.00  0.00            
ATOM   4819  N   GLU B 217      -3.350  -5.680 -35.570  1.00  0.00            
ATOM   4820  HN  GLU B 217      -2.660  -6.390 -35.550  1.00  0.00            
ATOM   4821  CA  GLU B 217      -3.350  -4.670 -36.640  1.00  0.00            
ATOM   4822  HA  GLU B 217      -3.260  -3.690 -36.210  1.00  0.00            
ATOM   4823  CB  GLU B 217      -2.180  -4.920 -37.600  1.00  0.00            
ATOM   4824  HB1 GLU B 217      -2.370  -4.430 -38.530  1.00  0.00            
ATOM   4825  HB2 GLU B 217      -2.080  -5.990 -37.760  1.00  0.00            
ATOM   4826  CG  GLU B 217      -0.880  -4.380 -36.990  1.00  0.00            
ATOM   4827  HG1 GLU B 217      -0.700  -4.870 -36.040  1.00  0.00            
ATOM   4828  HG2 GLU B 217      -0.980  -3.310 -36.830  1.00  0.00            
ATOM   4829  CD  GLU B 217       0.280  -4.660 -37.930  1.00  0.00            
ATOM   4830  OE1 GLU B 217       0.460  -3.880 -38.850  1.00  0.00            
ATOM   4831  OE2 GLU B 217       0.980  -5.630 -37.720  1.00  0.00            
ATOM   4832  C   GLU B 217      -4.670  -4.780 -37.410  1.00  0.00            
ATOM   4833  O   GLU B 217      -5.170  -5.860 -37.650  1.00  0.00            
ATOM   4834  N   GLY B 218      -5.220  -3.660 -37.810  1.00  0.00            
ATOM   4835  HN  GLY B 218      -4.770  -2.810 -37.610  1.00  0.00            
ATOM   4836  CA  GLY B 218      -6.500  -3.650 -38.590  1.00  0.00            
ATOM   4837  HA1 GLY B 218      -6.510  -4.510 -39.250  1.00  0.00            
ATOM   4838  HA2 GLY B 218      -6.560  -2.750 -39.160  1.00  0.00            
ATOM   4839  C   GLY B 218      -7.700  -3.740 -37.630  1.00  0.00            
ATOM   4840  O   GLY B 218      -8.820  -3.940 -38.060  1.00  0.00            
ATOM   4841  N   GLU B 219      -7.470  -3.610 -36.370  1.00  0.00            
ATOM   4842  HN  GLU B 219      -6.560  -3.470 -36.040  1.00  0.00            
ATOM   4843  CA  GLU B 219      -8.590  -3.710 -35.400  1.00  0.00            
ATOM   4844  HA  GLU B 219      -9.380  -4.320 -35.830  1.00  0.00            
ATOM   4845  CB  GLU B 219      -8.110  -4.360 -34.100  1.00  0.00            
ATOM   4846  HB1 GLU B 219      -7.700  -3.600 -33.450  1.00  0.00            
ATOM   4847  HB2 GLU B 219      -7.340  -5.090 -34.330  1.00  0.00            
ATOM   4848  CG  GLU B 219      -9.270  -5.050 -33.390  1.00  0.00            
ATOM   4849  HG1 GLU B 219      -9.660  -5.840 -34.020  1.00  0.00            
ATOM   4850  HG2 GLU B 219     -10.060  -4.330 -33.200  1.00  0.00            
ATOM   4851  CD  GLU B 219      -8.790  -5.650 -32.070  1.00  0.00            
ATOM   4852  OE1 GLU B 219      -8.830  -4.950 -31.070  1.00  0.00            
ATOM   4853  OE2 GLU B 219      -8.390  -6.810 -32.080  1.00  0.00            
ATOM   4854  C   GLU B 219      -9.150  -2.310 -35.090  1.00  0.00            
ATOM   4855  O   GLU B 219      -8.430  -1.340 -35.010  1.00  0.00            
ATOM   4856  N   SER B 220     -10.430  -2.240 -34.880  1.00  0.00            
ATOM   4857  HN  SER B 220     -10.990  -3.050 -34.940  1.00  0.00            
ATOM   4858  CA  SER B 220     -11.050  -0.940 -34.550  1.00  0.00            
ATOM   4859  HA  SER B 220     -10.510  -0.150 -35.040  1.00  0.00            
ATOM   4860  CB  SER B 220     -12.510  -0.930 -35.000  1.00  0.00            
ATOM   4861  HB1 SER B 220     -13.010  -0.080 -34.550  1.00  0.00            
ATOM   4862  HB2 SER B 220     -12.990  -1.840 -34.690  1.00  0.00            
ATOM   4863  OG  SER B 220     -12.560  -0.830 -36.420  1.00  0.00            
ATOM   4864  HG1 SER B 220     -13.460  -0.600 -36.670  1.00  0.00            
ATOM   4865  C   SER B 220     -10.970  -0.760 -33.040  1.00  0.00            
ATOM   4866  O   SER B 220     -11.460  -1.580 -32.280  1.00  0.00            
ATOM   4867  N   ILE B 221     -10.380   0.290 -32.600  1.00  0.00            
ATOM   4868  HN  ILE B 221     -10.000   0.940 -33.230  1.00  0.00            
ATOM   4869  CA  ILE B 221     -10.290   0.530 -31.140  1.00  0.00            
ATOM   4870  HA  ILE B 221     -10.730  -0.300 -30.610  1.00  0.00            
ATOM   4871  CB  ILE B 221      -8.810   0.690 -30.750  1.00  0.00            
ATOM   4872  HB  ILE B 221      -8.220  -0.040 -31.280  1.00  0.00            
ATOM   4873  CG2 ILE B 221      -8.330   2.100 -31.090  1.00  0.00            
ATOM   4874 1HG2 ILE B 221      -8.650   2.360 -32.080  1.00  0.00            
ATOM   4875 2HG2 ILE B 221      -8.740   2.810 -30.380  1.00  0.00            
ATOM   4876 3HG2 ILE B 221      -7.250   2.130 -31.030  1.00  0.00            
ATOM   4877  CG1 ILE B 221      -8.660   0.450 -29.230  1.00  0.00            
ATOM   4878 1HG1 ILE B 221      -9.630   0.430 -28.770  1.00  0.00            
ATOM   4879 2HG1 ILE B 221      -8.070   1.250 -28.800  1.00  0.00            
ATOM   4880  CD  ILE B 221      -7.960  -0.890 -29.000  1.00  0.00            
ATOM   4881  HD1 ILE B 221      -8.510  -1.670 -29.500  1.00  0.00            
ATOM   4882  HD2 ILE B 221      -6.950  -0.840 -29.390  1.00  0.00            
ATOM   4883  HD3 ILE B 221      -7.920  -1.090 -27.940  1.00  0.00            
ATOM   4884  C   ILE B 221     -11.060   1.800 -30.810  1.00  0.00            
ATOM   4885  O   ILE B 221     -11.110   2.730 -31.600  1.00  0.00            
ATOM   4886  N   LYS B 222     -11.650   1.890 -29.660  1.00  0.00            
ATOM   4887  HN  LYS B 222     -11.580   1.150 -29.020  1.00  0.00            
ATOM   4888  CA  LYS B 222     -12.390   3.130 -29.270  1.00  0.00            
ATOM   4889  HA  LYS B 222     -12.620   3.700 -30.160  1.00  0.00            
ATOM   4890  CB  LYS B 222     -13.690   2.750 -28.550  1.00  0.00            
ATOM   4891  HB1 LYS B 222     -14.260   3.650 -28.330  1.00  0.00            
ATOM   4892  HB2 LYS B 222     -13.460   2.240 -27.630  1.00  0.00            
ATOM   4893  CG  LYS B 222     -14.530   1.840 -29.450  1.00  0.00            
ATOM   4894  HG1 LYS B 222     -13.890   1.160 -29.970  1.00  0.00            
ATOM   4895  HG2 LYS B 222     -15.090   2.440 -30.160  1.00  0.00            
ATOM   4896  CD  LYS B 222     -15.510   1.040 -28.580  1.00  0.00            
ATOM   4897  HD1 LYS B 222     -16.320   1.680 -28.260  1.00  0.00            
ATOM   4898  HD2 LYS B 222     -14.990   0.650 -27.720  1.00  0.00            
ATOM   4899  CE  LYS B 222     -16.080  -0.120 -29.410  1.00  0.00            
ATOM   4900  HE1 LYS B 222     -16.140   0.160 -30.450  1.00  0.00            
ATOM   4901  HE2 LYS B 222     -17.080  -0.360 -29.040  1.00  0.00            
ATOM   4902  NZ  LYS B 222     -15.200  -1.310 -29.260  1.00  0.00            
ATOM   4903  HZ1 LYS B 222     -14.980  -1.460 -28.260  1.00  0.00            
ATOM   4904  HZ2 LYS B 222     -15.700  -2.160 -29.640  1.00  0.00            
ATOM   4905  HZ3 LYS B 222     -14.330  -1.160 -29.800  1.00  0.00            
ATOM   4906  C   LYS B 222     -11.490   3.940 -28.340  1.00  0.00            
ATOM   4907  O   LYS B 222     -10.500   3.430 -27.850  1.00  0.00            
ATOM   4908  N   LEU B 223     -11.810   5.170 -28.070  1.00  0.00            
ATOM   4909  HN  LEU B 223     -12.610   5.580 -28.450  1.00  0.00            
ATOM   4910  CA  LEU B 223     -10.940   5.960 -27.140  1.00  0.00            
ATOM   4911  HA  LEU B 223      -9.920   5.940 -27.510  1.00  0.00            
ATOM   4912  CB  LEU B 223     -11.440   7.410 -27.090  1.00  0.00            
ATOM   4913  HB1 LEU B 223     -12.510   7.420 -26.930  1.00  0.00            
ATOM   4914  HB2 LEU B 223     -11.220   7.900 -28.030  1.00  0.00            
ATOM   4915  CG  LEU B 223     -10.750   8.170 -25.950  1.00  0.00            
ATOM   4916  HG  LEU B 223     -10.700   7.540 -25.080  1.00  0.00            
ATOM   4917  CD1 LEU B 223      -9.340   8.560 -26.380  1.00  0.00            
ATOM   4918 1HD1 LEU B 223      -9.400   9.190 -27.260  1.00  0.00            
ATOM   4919 2HD1 LEU B 223      -8.860   9.110 -25.580  1.00  0.00            
ATOM   4920 3HD1 LEU B 223      -8.770   7.680 -26.600  1.00  0.00            
ATOM   4921  CD2 LEU B 223     -11.560   9.440 -25.620  1.00  0.00            
ATOM   4922 1HD2 LEU B 223     -11.620  10.050 -26.500  1.00  0.00            
ATOM   4923 2HD2 LEU B 223     -12.540   9.150 -25.300  1.00  0.00            
ATOM   4924 3HD2 LEU B 223     -11.070   9.970 -24.830  1.00  0.00            
ATOM   4925  C   LEU B 223     -11.000   5.340 -25.740  1.00  0.00            
ATOM   4926  O   LEU B 223     -12.060   4.990 -25.260  1.00  0.00            
ATOM   4927  N   ASP B 224      -9.890   5.230 -25.050  1.00  0.00            
ATOM   4928  HN  ASP B 224      -9.040   5.540 -25.450  1.00  0.00            
ATOM   4929  CA  ASP B 224      -9.900   4.650 -23.670  1.00  0.00            
ATOM   4930  HA  ASP B 224      -9.000   4.940 -23.160  1.00  0.00            
ATOM   4931  CB  ASP B 224     -11.120   5.200 -22.890  1.00  0.00            
ATOM   4932  HB1 ASP B 224     -11.920   4.490 -22.940  1.00  0.00            
ATOM   4933  HB2 ASP B 224     -11.430   6.130 -23.330  1.00  0.00            
ATOM   4934  CG  ASP B 224     -10.720   5.440 -21.430  1.00  0.00            
ATOM   4935  OD1 ASP B 224     -10.850   4.510 -20.650  1.00  0.00            
ATOM   4936  OD2 ASP B 224     -10.300   6.540 -21.130  1.00  0.00            
ATOM   4937  C   ASP B 224      -9.980   3.120 -23.720  1.00  0.00            
ATOM   4938  O   ASP B 224      -9.910   2.460 -22.700  1.00  0.00            
ATOM   4939  N   GLN B 225     -10.090   2.540 -24.880  1.00  0.00            
ATOM   4940  HN  GLN B 225     -10.130   3.080 -25.700  1.00  0.00            
ATOM   4941  CA  GLN B 225     -10.150   1.060 -24.960  1.00  0.00            
ATOM   4942  HA  GLN B 225     -10.970   0.700 -24.360  1.00  0.00            
ATOM   4943  CB  GLN B 225     -10.340   0.610 -26.410  1.00  0.00            
ATOM   4944  HB1 GLN B 225      -9.370   0.520 -26.890  1.00  0.00            
ATOM   4945  HB2 GLN B 225     -10.930   1.360 -26.940  1.00  0.00            
ATOM   4946  CG  GLN B 225     -11.070  -0.740 -26.440  1.00  0.00            
ATOM   4947  HG1 GLN B 225     -11.870  -0.730 -25.720  1.00  0.00            
ATOM   4948  HG2 GLN B 225     -10.370  -1.520 -26.190  1.00  0.00            
ATOM   4949  CD  GLN B 225     -11.640  -0.990 -27.830  1.00  0.00            
ATOM   4950  OE1 GLN B 225     -12.640  -0.400 -28.210  1.00  0.00            
ATOM   4951  NE2 GLN B 225     -11.050  -1.840 -28.630  1.00  0.00            
ATOM   4952 1HE2 GLN B 225     -10.240  -2.310 -28.340  1.00  0.00            
ATOM   4953 2HE2 GLN B 225     -11.410  -2.010 -29.530  1.00  0.00            
ATOM   4954  C   GLN B 225      -8.830   0.500 -24.410  1.00  0.00            
ATOM   4955  O   GLN B 225      -7.780   1.070 -24.650  1.00  0.00            
ATOM   4956  N   PRO B 226      -8.940  -0.570 -23.690  1.00  0.00            
ATOM   4957  CD  PRO B 226     -10.210  -1.280 -23.420  1.00  0.00            
ATOM   4958  HD1 PRO B 226     -10.850  -0.680 -22.790  1.00  0.00            
ATOM   4959  HD2 PRO B 226     -10.700  -1.510 -24.360  1.00  0.00            
ATOM   4960  CA  PRO B 226      -7.760  -1.200 -23.100  1.00  0.00            
ATOM   4961  HA  PRO B 226      -7.210  -0.480 -22.510  1.00  0.00            
ATOM   4962  CB  PRO B 226      -8.340  -2.290 -22.190  1.00  0.00            
ATOM   4963  HB1 PRO B 226      -8.390  -1.940 -21.160  1.00  0.00            
ATOM   4964  HB2 PRO B 226      -7.740  -3.180 -22.240  1.00  0.00            
ATOM   4965  CG  PRO B 226      -9.770  -2.560 -22.710  1.00  0.00            
ATOM   4966  HG1 PRO B 226     -10.440  -2.770 -21.880  1.00  0.00            
ATOM   4967  HG2 PRO B 226      -9.760  -3.400 -23.390  1.00  0.00            
ATOM   4968  C   PRO B 226      -6.900  -1.760 -24.210  1.00  0.00            
ATOM   4969  O   PRO B 226      -7.370  -2.470 -25.080  1.00  0.00            
ATOM   4970  N   LEU B 227      -5.630  -1.420 -24.210  1.00  0.00            
ATOM   4971  HN  LEU B 227      -5.290  -0.830 -23.500  1.00  0.00            
ATOM   4972  CA  LEU B 227      -4.710  -1.900 -25.280  1.00  0.00            
ATOM   4973  HA  LEU B 227      -5.290  -2.100 -26.170  1.00  0.00            
ATOM   4974  CB  LEU B 227      -3.670  -0.820 -25.580  1.00  0.00            
ATOM   4975  HB1 LEU B 227      -2.870  -1.250 -26.150  1.00  0.00            
ATOM   4976  HB2 LEU B 227      -3.280  -0.430 -24.650  1.00  0.00            
ATOM   4977  CG  LEU B 227      -4.310   0.310 -26.390  1.00  0.00            
ATOM   4978  HG  LEU B 227      -5.240   0.610 -25.910  1.00  0.00            
ATOM   4979  CD1 LEU B 227      -3.360   1.520 -26.430  1.00  0.00            
ATOM   4980 1HD1 LEU B 227      -2.390   1.180 -26.750  1.00  0.00            
ATOM   4981 2HD1 LEU B 227      -3.730   2.250 -27.130  1.00  0.00            
ATOM   4982 3HD1 LEU B 227      -3.290   1.960 -25.440  1.00  0.00            
ATOM   4983  CD2 LEU B 227      -4.590  -0.160 -27.810  1.00  0.00            
ATOM   4984 1HD2 LEU B 227      -3.710  -0.640 -28.210  1.00  0.00            
ATOM   4985 2HD2 LEU B 227      -5.410  -0.870 -27.800  1.00  0.00            
ATOM   4986 3HD2 LEU B 227      -4.860   0.680 -28.430  1.00  0.00            
ATOM   4987  C   LEU B 227      -4.000  -3.190 -24.850  1.00  0.00            
ATOM   4988  O   LEU B 227      -3.650  -4.000 -25.670  1.00  0.00            
ATOM   4989  N   THR B 228      -3.780  -3.370 -23.580  1.00  0.00            
ATOM   4990  HN  THR B 228      -4.060  -2.700 -22.920  1.00  0.00            
ATOM   4991  CA  THR B 228      -3.080  -4.630 -23.110  1.00  0.00            
ATOM   4992  HA  THR B 228      -3.080  -5.360 -23.900  1.00  0.00            
ATOM   4993  CB  THR B 228      -1.630  -4.280 -22.720  1.00  0.00            
ATOM   4994  HB  THR B 228      -1.100  -5.190 -22.490  1.00  0.00            
ATOM   4995  OG1 THR B 228      -1.630  -3.420 -21.600  1.00  0.00            
ATOM   4996  HG1 THR B 228      -0.940  -2.760 -21.720  1.00  0.00            
ATOM   4997  CG2 THR B 228      -0.940  -3.580 -23.890  1.00  0.00            
ATOM   4998 1HG2 THR B 228      -1.370  -3.910 -24.830  1.00  0.00            
ATOM   4999 2HG2 THR B 228      -1.060  -2.510 -23.810  1.00  0.00            
ATOM   5000 3HG2 THR B 228       0.120  -3.830 -23.890  1.00  0.00            
ATOM   5001  C   THR B 228      -3.810  -5.180 -21.880  1.00  0.00            
ATOM   5002  O   THR B 228      -4.710  -4.550 -21.370  1.00  0.00            
ATOM   5003  N   SER B 229      -3.430  -6.320 -21.400  1.00  0.00            
ATOM   5004  HN  SER B 229      -2.710  -6.820 -21.810  1.00  0.00            
ATOM   5005  CA  SER B 229      -4.140  -6.830 -20.200  1.00  0.00            
ATOM   5006  HA  SER B 229      -5.210  -6.690 -20.320  1.00  0.00            
ATOM   5007  CB  SER B 229      -3.830  -8.320 -20.010  1.00  0.00            
ATOM   5008  HB1 SER B 229      -4.380  -8.690 -19.150  1.00  0.00            
ATOM   5009  HB2 SER B 229      -2.770  -8.440 -19.850  1.00  0.00            
ATOM   5010  OG  SER B 229      -4.220  -9.030 -21.190  1.00  0.00            
ATOM   5011  HG1 SER B 229      -4.110  -9.960 -21.020  1.00  0.00            
ATOM   5012  C   SER B 229      -3.660  -6.050 -18.980  1.00  0.00            
ATOM   5013  O   SER B 229      -2.640  -5.400 -19.000  1.00  0.00            
ATOM   5014  N   ASN B 230      -4.370  -6.150 -17.900  1.00  0.00            
ATOM   5015  HN  ASN B 230      -5.180  -6.720 -17.890  1.00  0.00            
ATOM   5016  CA  ASN B 230      -3.930  -5.480 -16.660  1.00  0.00            
ATOM   5017  HA  ASN B 230      -3.380  -4.590 -16.900  1.00  0.00            
ATOM   5018  CB  ASN B 230      -5.150  -5.130 -15.800  1.00  0.00            
ATOM   5019  HB1 ASN B 230      -5.590  -6.040 -15.400  1.00  0.00            
ATOM   5020  HB2 ASN B 230      -5.880  -4.600 -16.400  1.00  0.00            
ATOM   5021  CG  ASN B 230      -4.730  -4.230 -14.630  1.00  0.00            
ATOM   5022  OD1 ASN B 230      -3.550  -4.030 -14.390  1.00  0.00            
ATOM   5023  ND2 ASN B 230      -5.650  -3.680 -13.880  1.00  0.00            
ATOM   5024 1HD2 ASN B 230      -6.590  -3.840 -14.070  1.00  0.00            
ATOM   5025 2HD2 ASN B 230      -5.380  -3.100 -13.130  1.00  0.00            
ATOM   5026  C   ASN B 230      -3.050  -6.470 -15.910  1.00  0.00            
ATOM   5027  O   ASN B 230      -3.520  -7.490 -15.460  1.00  0.00            
ATOM   5028  N   PRO B 231      -1.770  -6.170 -15.810  1.00  0.00            
ATOM   5029  CD  PRO B 231      -1.190  -4.950 -16.400  1.00  0.00            
ATOM   5030  HD1 PRO B 231      -1.500  -4.830 -17.420  1.00  0.00            
ATOM   5031  HD2 PRO B 231      -1.460  -4.080 -15.810  1.00  0.00            
ATOM   5032  CA  PRO B 231      -0.780  -7.050 -15.130  1.00  0.00            
ATOM   5033  HA  PRO B 231      -0.980  -8.080 -15.340  1.00  0.00            
ATOM   5034  CB  PRO B 231       0.540  -6.630 -15.780  1.00  0.00            
ATOM   5035  HB1 PRO B 231       0.780  -7.300 -16.600  1.00  0.00            
ATOM   5036  HB2 PRO B 231       1.330  -6.640 -15.040  1.00  0.00            
ATOM   5037  CG  PRO B 231       0.330  -5.200 -16.330  1.00  0.00            
ATOM   5038  HG1 PRO B 231       0.760  -5.110 -17.310  1.00  0.00            
ATOM   5039  HG2 PRO B 231       0.790  -4.480 -15.650  1.00  0.00            
ATOM   5040  C   PRO B 231      -0.710  -6.780 -13.600  1.00  0.00            
ATOM   5041  O   PRO B 231       0.290  -7.100 -12.980  1.00  0.00            
ATOM   5042  N   ASN B 232      -1.700  -6.200 -13.000  1.00  0.00            
ATOM   5043  HN  ASN B 232      -2.500  -5.930 -13.500  1.00  0.00            
ATOM   5044  CA  ASN B 232      -1.620  -5.920 -11.520  1.00  0.00            
ATOM   5045  HA  ASN B 232      -0.580  -5.710 -11.260  1.00  0.00            
ATOM   5046  CB  ASN B 232      -2.470  -4.690 -11.190  1.00  0.00            
ATOM   5047  HB1 ASN B 232      -3.520  -4.970 -11.190  1.00  0.00            
ATOM   5048  HB2 ASN B 232      -2.300  -3.930 -11.940  1.00  0.00            
ATOM   5049  CG  ASN B 232      -2.090  -4.140  -9.810  1.00  0.00            
ATOM   5050  OD1 ASN B 232      -0.950  -4.230  -9.390  1.00  0.00            
ATOM   5051  ND2 ASN B 232      -3.010  -3.560  -9.090  1.00  0.00            
ATOM   5052 1HD2 ASN B 232      -3.920  -3.470  -9.430  1.00  0.00            
ATOM   5053 2HD2 ASN B 232      -2.780  -3.200  -8.200  1.00  0.00            
ATOM   5054  C   ASN B 232      -2.120  -7.120 -10.700  1.00  0.00            
ATOM   5055  O   ASN B 232      -3.270  -7.500 -10.790  1.00  0.00            
ATOM   5056  N   VAL B 233      -1.290  -7.710  -9.920  1.00  0.00            
ATOM   5057  HN  VAL B 233      -0.360  -7.410  -9.850  1.00  0.00            
ATOM   5058  CA  VAL B 233      -1.760  -8.870  -9.120  1.00  0.00            
ATOM   5059  HA  VAL B 233      -2.760  -9.140  -9.430  1.00  0.00            
ATOM   5060  CB  VAL B 233      -0.820 -10.070  -9.340  1.00  0.00            
ATOM   5061  HB  VAL B 233      -1.070 -10.850  -8.640  1.00  0.00            
ATOM   5062  CG1 VAL B 233      -1.000 -10.590 -10.770  1.00  0.00            
ATOM   5063 1HG1 VAL B 233      -2.030 -10.870 -10.930  1.00  0.00
[truncated: 25,755 more chars]
