# Supplementary material for: Plastocyanin and Cytochrome f Complex Structures Obtained by NMR, Molecular Dynamics, and AlphaFold 3 Methods Compared to Cryo-EM Data
Source: Int J Mol Sci. 2024 Oct 15;25(20):11083. doi: 10.3390/ijms252011083 (PMC11507376; doi:10.3390/ijms252011083)
Supplement: Supplementary file 1 [file ijms-25-11083-s001.zip › Supplementary/Final_complex_obtained_by_all-atom_MD.pdb]

TITLE     frame t= 335000.000
MODEL        1
ATOM      1  N   VAL A   1     186.300 111.630 227.060  1.00  0.00            
ATOM      2  H1  VAL A   1     185.710 112.150 227.750  1.00  0.00            
ATOM      3  H2  VAL A   1     186.510 110.710 227.500  1.00  0.00            
ATOM      4  H3  VAL A   1     187.250 112.070 227.110  1.00  0.00            
ATOM      5  CA  VAL A   1     185.810 111.500 225.670  1.00  0.00            
ATOM      6  HA  VAL A   1     186.580 111.030 225.100  1.00  0.00            
ATOM      7  CB  VAL A   1     184.570 110.670 225.530  1.00  0.00            
ATOM      8  HB  VAL A   1     184.370 110.570 224.440  1.00  0.00            
ATOM      9  CG1 VAL A   1     184.800 109.220 226.010  1.00  0.00            
ATOM     10 1HG1 VAL A   1     184.490 109.070 227.070  1.00  0.00            
ATOM     11 2HG1 VAL A   1     184.050 108.610 225.470  1.00  0.00            
ATOM     12 3HG1 VAL A   1     185.810 108.820 225.780  1.00  0.00            
ATOM     13  CG2 VAL A   1     183.390 111.300 226.290  1.00  0.00            
ATOM     14 1HG2 VAL A   1     182.510 110.620 226.200  1.00  0.00            
ATOM     15 2HG2 VAL A   1     183.610 111.440 227.360  1.00  0.00            
ATOM     16 3HG2 VAL A   1     183.090 112.290 225.870  1.00  0.00            
ATOM     17  C   VAL A   1     185.700 112.850 225.060  1.00  0.00            
ATOM     18  O   VAL A   1     185.350 113.780 225.780  1.00  0.00            
ATOM     19  N   GLU A   2     185.990 112.970 223.740  1.00  0.00            
ATOM     20  HN  GLU A   2     186.380 112.200 223.250  1.00  0.00            
ATOM     21  CA  GLU A   2     185.930 114.210 223.030  1.00  0.00            
ATOM     22  HA  GLU A   2     185.660 114.980 223.740  1.00  0.00            
ATOM     23  CB  GLU A   2     187.340 114.490 222.520  1.00  0.00            
ATOM     24  HB1 GLU A   2     187.570 113.680 221.790  1.00  0.00            
ATOM     25  HB2 GLU A   2     188.100 114.240 223.300  1.00  0.00            
ATOM     26  CG  GLU A   2     187.600 115.870 221.890  1.00  0.00            
ATOM     27  HG1 GLU A   2     187.530 116.690 222.630  1.00  0.00            
ATOM     28  HG2 GLU A   2     186.870 116.130 221.100  1.00  0.00            
ATOM     29  CD  GLU A   2     188.970 115.890 221.220  1.00  0.00            
ATOM     30  OE1 GLU A   2     189.830 116.760 221.480  1.00  0.00            
ATOM     31  OE2 GLU A   2     189.230 114.980 220.390  1.00  0.00            
ATOM     32  C   GLU A   2     184.940 114.270 221.920  1.00  0.00            
ATOM     33  O   GLU A   2     184.980 113.530 220.950  1.00  0.00            
ATOM     34  N   VAL A   3     184.030 115.260 222.020  1.00  0.00            
ATOM     35  HN  VAL A   3     184.020 115.930 222.760  1.00  0.00            
ATOM     36  CA  VAL A   3     182.950 115.450 221.110  1.00  0.00            
ATOM     37  HA  VAL A   3     182.870 114.680 220.360  1.00  0.00            
ATOM     38  CB  VAL A   3     181.690 115.520 221.930  1.00  0.00            
ATOM     39  HB  VAL A   3     181.830 116.290 222.710  1.00  0.00            
ATOM     40  CG1 VAL A   3     180.560 115.930 220.970  1.00  0.00            
ATOM     41 1HG1 VAL A   3     179.650 115.930 221.600  1.00  0.00            
ATOM     42 2HG1 VAL A   3     180.600 116.920 220.450  1.00  0.00            
ATOM     43 3HG1 VAL A   3     180.380 115.090 220.270  1.00  0.00            
ATOM     44  CG2 VAL A   3     181.300 114.150 222.510  1.00  0.00            
ATOM     45 1HG2 VAL A   3     180.960 113.550 221.640  1.00  0.00            
ATOM     46 2HG2 VAL A   3     182.170 113.680 223.030  1.00  0.00            
ATOM     47 3HG2 VAL A   3     180.420 114.160 223.180  1.00  0.00            
ATOM     48  C   VAL A   3     183.280 116.670 220.330  1.00  0.00            
ATOM     49  O   VAL A   3     183.800 117.630 220.890  1.00  0.00            
ATOM     50  N   LEU A   4     183.070 116.600 218.990  1.00  0.00            
ATOM     51  HN  LEU A   4     182.710 115.780 218.560  1.00  0.00            
ATOM     52  CA  LEU A   4     183.450 117.580 218.030  1.00  0.00            
ATOM     53  HA  LEU A   4     184.040 118.380 218.460  1.00  0.00            
ATOM     54  CB  LEU A   4     184.190 116.940 216.840  1.00  0.00            
ATOM     55  HB1 LEU A   4     184.300 117.780 216.130  1.00  0.00            
ATOM     56  HB2 LEU A   4     183.740 116.050 216.350  1.00  0.00            
ATOM     57  CG  LEU A   4     185.610 116.470 217.180  1.00  0.00            
ATOM     58  HG  LEU A   4     185.530 115.540 217.780  1.00  0.00            
ATOM     59  CD1 LEU A   4     186.210 116.050 215.830  1.00  0.00            
ATOM     60 1HD1 LEU A   4     185.550 115.520 215.110  1.00  0.00            
ATOM     61 2HD1 LEU A   4     186.570 116.860 215.150  1.00  0.00            
ATOM     62 3HD1 LEU A   4     186.940 115.220 215.950  1.00  0.00            
ATOM     63  CD2 LEU A   4     186.610 117.390 217.920  1.00  0.00            
ATOM     64 1HD2 LEU A   4     186.810 118.340 217.360  1.00  0.00            
ATOM     65 2HD2 LEU A   4     186.230 117.730 218.910  1.00  0.00            
ATOM     66 3HD2 LEU A   4     187.590 116.880 218.010  1.00  0.00            
ATOM     67  C   LEU A   4     182.250 118.350 217.580  1.00  0.00            
ATOM     68  O   LEU A   4     181.240 117.730 217.270  1.00  0.00            
ATOM     69  N   LEU A   5     182.260 119.690 217.560  1.00  0.00            
ATOM     70  HN  LEU A   5     183.120 120.210 217.690  1.00  0.00            
ATOM     71  CA  LEU A   5     181.150 120.500 217.170  1.00  0.00            
ATOM     72  HA  LEU A   5     180.220 119.970 217.280  1.00  0.00            
ATOM     73  CB  LEU A   5     181.030 121.700 218.120  1.00  0.00            
ATOM     74  HB1 LEU A   5     180.500 122.550 217.640  1.00  0.00            
ATOM     75  HB2 LEU A   5     182.070 122.090 218.220  1.00  0.00            
ATOM     76  CG  LEU A   5     180.360 121.490 219.490  1.00  0.00            
ATOM     77  HG  LEU A   5     179.420 120.910 219.460  1.00  0.00            
ATOM     78  CD1 LEU A   5     181.250 120.700 220.460  1.00  0.00            
ATOM     79 1HD1 LEU A   5     180.690 120.550 221.410  1.00  0.00            
ATOM     80 2HD1 LEU A   5     181.380 119.650 220.110  1.00  0.00            
ATOM     81 3HD1 LEU A   5     182.080 121.390 220.690  1.00  0.00            
ATOM     82  CD2 LEU A   5     179.890 122.820 220.100  1.00  0.00            
ATOM     83 1HD2 LEU A   5     179.630 122.790 221.180  1.00  0.00            
ATOM     84 2HD2 LEU A   5     180.740 123.550 220.070  1.00  0.00            
ATOM     85 3HD2 LEU A   5     179.010 123.110 219.490  1.00  0.00            
ATOM     86  C   LEU A   5     181.380 120.830 215.730  1.00  0.00            
ATOM     87  O   LEU A   5     181.720 121.940 215.320  1.00  0.00            
ATOM     88  N   GLY A   6     180.970 119.880 214.870  1.00  0.00            
ATOM     89  HN  GLY A   6     180.680 119.000 215.240  1.00  0.00            
ATOM     90  CA  GLY A   6     181.030 120.130 213.460  1.00  0.00            
ATOM     91  HA1 GLY A   6     180.970 121.170 213.160  1.00  0.00            
ATOM     92  HA2 GLY A   6     180.140 119.680 213.040  1.00  0.00            
ATOM     93  C   GLY A   6     182.230 119.550 212.800  1.00  0.00            
ATOM     94  O   GLY A   6     182.140 119.220 211.620  1.00  0.00            
ATOM     95  N   GLY A   7     183.340 119.400 213.550  1.00  0.00            
ATOM     96  HN  GLY A   7     183.260 119.800 214.460  1.00  0.00            
ATOM     97  CA  GLY A   7     184.530 118.730 213.120  1.00  0.00            
ATOM     98  HA1 GLY A   7     184.240 117.730 212.820  1.00  0.00            
ATOM     99  HA2 GLY A   7     185.270 118.670 213.910  1.00  0.00            
ATOM    100  C   GLY A   7     185.230 119.380 211.970  1.00  0.00            
ATOM    101  O   GLY A   7     184.940 120.550 211.730  1.00  0.00            
ATOM    102  N   GLY A   8     185.960 118.580 211.180  1.00  0.00            
ATOM    103  HN  GLY A   8     185.910 117.600 211.410  1.00  0.00            
ATOM    104  CA  GLY A   8     186.830 118.860 210.090  1.00  0.00            
ATOM    105  HA1 GLY A   8     187.340 117.950 209.790  1.00  0.00            
ATOM    106  HA2 GLY A   8     187.500 119.580 210.520  1.00  0.00            
ATOM    107  C   GLY A   8     186.190 119.520 208.910  1.00  0.00            
ATOM    108  O   GLY A   8     186.780 120.270 208.150  1.00  0.00            
ATOM    109  N   ASP A   9     184.880 119.230 208.740  1.00  0.00            
ATOM    110  HN  ASP A   9     184.280 118.620 209.240  1.00  0.00            
ATOM    111  CA  ASP A   9     184.200 119.740 207.590  1.00  0.00            
ATOM    112  HA  ASP A   9     184.900 120.140 206.860  1.00  0.00            
ATOM    113  CB  ASP A   9     183.300 118.700 206.910  1.00  0.00            
ATOM    114  HB1 ASP A   9     182.530 119.210 206.290  1.00  0.00            
ATOM    115  HB2 ASP A   9     182.740 118.050 207.630  1.00  0.00            
ATOM    116  CG  ASP A   9     184.130 118.000 205.850  1.00  0.00            
ATOM    117  OD1 ASP A   9     185.380 118.150 205.800  1.00  0.00            
ATOM    118  OD2 ASP A   9     183.440 117.440 204.950  1.00  0.00            
ATOM    119  C   ASP A   9     183.210 120.830 207.820  1.00  0.00            
ATOM    120  O   ASP A   9     182.690 121.460 206.900  1.00  0.00            
ATOM    121  N   GLY A  10     183.020 121.160 209.110  1.00  0.00            
ATOM    122  HN  GLY A  10     183.360 120.530 209.810  1.00  0.00            
ATOM    123  CA  GLY A  10     182.200 122.220 209.570  1.00  0.00            
ATOM    124  HA1 GLY A  10     182.360 122.990 208.830  1.00  0.00            
ATOM    125  HA2 GLY A  10     182.470 122.400 210.600  1.00  0.00            
ATOM    126  C   GLY A  10     180.760 121.820 209.500  1.00  0.00            
ATOM    127  O   GLY A  10     179.960 122.710 209.200  1.00  0.00            
ATOM    128  N   SER A  11     180.410 120.540 209.720  1.00  0.00            
ATOM    129  HN  SER A  11     181.030 119.830 210.020  1.00  0.00            
ATOM    130  CA  SER A  11     179.040 120.090 209.630  1.00  0.00            
ATOM    131  HA  SER A  11     178.710 120.550 208.700  1.00  0.00            
ATOM    132  CB  SER A  11     178.780 118.610 209.370  1.00  0.00            
ATOM    133  HB1 SER A  11     178.910 117.930 210.240  1.00  0.00            
ATOM    134  HB2 SER A  11     179.540 118.230 208.650  1.00  0.00            
ATOM    135  OG  SER A  11     177.480 118.310 208.870  1.00  0.00            
ATOM    136  HG1 SER A  11     177.440 117.360 208.790  1.00  0.00            
ATOM    137  C   SER A  11     178.140 120.520 210.730  1.00  0.00            
ATOM    138  O   SER A  11     178.590 120.700 211.860  1.00  0.00            
ATOM    139  N   LEU A  12     176.850 120.780 210.460  1.00  0.00            
ATOM    140  HN  LEU A  12     176.530 120.490 209.570  1.00  0.00            
ATOM    141  CA  LEU A  12     175.870 121.400 211.310  1.00  0.00            
ATOM    142  HA  LEU A  12     176.410 122.220 211.770  1.00  0.00            
ATOM    143  CB  LEU A  12     174.800 121.990 210.380  1.00  0.00            
ATOM    144  HB1 LEU A  12     174.010 122.540 210.950  1.00  0.00            
ATOM    145  HB2 LEU A  12     174.370 121.150 209.800  1.00  0.00            
ATOM    146  CG  LEU A  12     175.320 123.050 209.370  1.00  0.00            
ATOM    147  HG  LEU A  12     176.140 122.530 208.830  1.00  0.00            
ATOM    148  CD1 LEU A  12     174.310 123.340 208.250  1.00  0.00            
ATOM    149 1HD1 LEU A  12     174.690 124.140 207.590  1.00  0.00            
ATOM    150 2HD1 LEU A  12     174.240 122.430 207.610  1.00  0.00            
ATOM    151 3HD1 LEU A  12     173.260 123.560 208.550  1.00  0.00            
ATOM    152  CD2 LEU A  12     175.870 124.330 210.010  1.00  0.00            
ATOM    153 1HD2 LEU A  12     176.680 124.180 210.760  1.00  0.00            
ATOM    154 2HD2 LEU A  12     176.240 124.940 209.170  1.00  0.00            
ATOM    155 3HD2 LEU A  12     175.040 124.890 210.490  1.00  0.00            
ATOM    156  C   LEU A  12     175.290 120.540 212.370  1.00  0.00            
ATOM    157  O   LEU A  12     174.070 120.460 212.550  1.00  0.00            
ATOM    158  N   ALA A  13     176.200 119.750 212.960  1.00  0.00            
ATOM    159  HN  ALA A  13     177.160 119.850 212.750  1.00  0.00            
ATOM    160  CA  ALA A  13     175.790 118.680 213.820  1.00  0.00            
ATOM    161  HA  ALA A  13     175.010 118.980 214.500  1.00  0.00            
ATOM    162  CB  ALA A  13     175.400 117.530 212.880  1.00  0.00            
ATOM    163  HB1 ALA A  13     174.650 117.850 212.120  1.00  0.00            
ATOM    164  HB2 ALA A  13     174.890 116.740 213.470  1.00  0.00            
ATOM    165  HB3 ALA A  13     176.240 116.960 212.430  1.00  0.00            
ATOM    166  C   ALA A  13     176.940 118.240 214.650  1.00  0.00            
ATOM    167  O   ALA A  13     178.060 118.760 214.540  1.00  0.00            
ATOM    168  N   PHE A  14     176.610 117.380 215.630  1.00  0.00            
ATOM    169  HN  PHE A  14     175.770 116.880 215.790  1.00  0.00            
ATOM    170  CA  PHE A  14     177.540 116.920 216.620  1.00  0.00            
ATOM    171  HA  PHE A  14     178.300 117.670 216.760  1.00  0.00            
ATOM    172  CB  PHE A  14     176.850 116.620 217.960  1.00  0.00            
ATOM    173  HB1 PHE A  14     177.530 116.000 218.590  1.00  0.00            
ATOM    174  HB2 PHE A  14     175.950 115.970 217.860  1.00  0.00            
ATOM    175  CG  PHE A  14     176.580 117.800 218.830  1.00  0.00            
ATOM    176  CD1 PHE A  14     177.560 118.300 219.660  1.00  0.00            
ATOM    177  HD1 PHE A  14     178.590 117.980 219.610  1.00  0.00            
ATOM    178  CE1 PHE A  14     177.300 119.300 220.560  1.00  0.00            
ATOM    179  HE1 PHE A  14     178.060 119.680 221.230  1.00  0.00            
ATOM    180  CZ  PHE A  14     176.020 119.830 220.540  1.00  0.00            
ATOM    181  HZ  PHE A  14     175.770 120.640 221.210  1.00  0.00            
ATOM    182  CD2 PHE A  14     175.300 118.300 218.870  1.00  0.00            
ATOM    183  HD2 PHE A  14     174.520 117.910 218.230  1.00  0.00            
ATOM    184  CE2 PHE A  14     175.010 119.240 219.830  1.00  0.00            
ATOM    185  HE2 PHE A  14     173.940 119.440 219.900  1.00  0.00            
ATOM    186  C   PHE A  14     178.160 115.640 216.190  1.00  0.00            
ATOM    187  O   PHE A  14     177.550 114.730 215.600  1.00  0.00            
ATOM    188  N   LEU A  15     179.480 115.530 216.450  1.00  0.00            
ATOM    189  HN  LEU A  15     180.000 116.220 216.950  1.00  0.00            
ATOM    190  CA  LEU A  15     180.310 114.410 216.120  1.00  0.00            
ATOM    191  HA  LEU A  15     179.690 113.630 215.710  1.00  0.00            
ATOM    192  CB  LEU A  15     181.300 114.720 214.990  1.00  0.00            
ATOM    193  HB1 LEU A  15     182.030 113.900 214.850  1.00  0.00            
ATOM    194  HB2 LEU A  15     181.790 115.680 215.280  1.00  0.00            
ATOM    195  CG  LEU A  15     180.620 114.950 213.640  1.00  0.00            
ATOM    196  HG  LEU A  15     179.540 114.790 213.850  1.00  0.00            
ATOM    197  CD1 LEU A  15     180.730 116.410 213.160  1.00  0.00            
ATOM    198 1HD1 LEU A  15     181.770 116.800 213.010  1.00  0.00            
ATOM    199 2HD1 LEU A  15     180.130 116.620 212.250  1.00  0.00            
ATOM    200 3HD1 LEU A  15     180.400 117.110 213.950  1.00  0.00            
ATOM    201  CD2 LEU A  15     181.060 113.910 212.590  1.00  0.00            
ATOM    202 1HD2 LEU A  15     180.270 113.640 211.850  1.00  0.00            
ATOM    203 2HD2 LEU A  15     182.000 114.230 212.070  1.00  0.00            
ATOM    204 3HD2 LEU A  15     181.220 112.910 213.040  1.00  0.00            
ATOM    205  C   LEU A  15     180.970 113.770 217.290  1.00  0.00            
ATOM    206  O   LEU A  15     181.940 114.330 217.840  1.00  0.00            
ATOM    207  N   PRO A  16     180.660 112.650 217.860  1.00  0.00            
ATOM    208  CD  PRO A  16     181.520 112.140 218.910  1.00  0.00            
ATOM    209  HD1 PRO A  16     182.620 112.230 218.720  1.00  0.00            
ATOM    210  HD2 PRO A  16     181.370 112.610 219.900  1.00  0.00            
ATOM    211  CA  PRO A  16     179.500 111.820 217.710  1.00  0.00            
ATOM    212  HA  PRO A  16     179.220 111.720 216.670  1.00  0.00            
ATOM    213  CB  PRO A  16     179.800 110.480 218.380  1.00  0.00            
ATOM    214  HB1 PRO A  16     179.630 109.690 217.610  1.00  0.00            
ATOM    215  HB2 PRO A  16     179.160 110.290 219.270  1.00  0.00            
ATOM    216  CG  PRO A  16     181.230 110.630 218.910  1.00  0.00            
ATOM    217  HG1 PRO A  16     181.890 110.180 218.150  1.00  0.00            
ATOM    218  HG2 PRO A  16     181.510 110.060 219.820  1.00  0.00            
ATOM    219  C   PRO A  16     178.310 112.480 218.310  1.00  0.00            
ATOM    220  O   PRO A  16     178.520 113.490 218.990  1.00  0.00            
ATOM    221  N   GLY A  17     177.080 112.080 217.940  1.00  0.00            
ATOM    222  HN  GLY A  17     177.010 111.250 217.380  1.00  0.00            
ATOM    223  CA  GLY A  17     175.930 112.760 218.450  1.00  0.00            
ATOM    224  HA1 GLY A  17     175.280 113.140 217.680  1.00  0.00            
ATOM    225  HA2 GLY A  17     176.300 113.630 218.980  1.00  0.00            
ATOM    226  C   GLY A  17     175.150 111.930 219.400  1.00  0.00            
ATOM    227  O   GLY A  17     174.400 112.560 220.150  1.00  0.00            
ATOM    228  N   ASP A  18     175.390 110.610 219.350  1.00  0.00            
ATOM    229  HN  ASP A  18     175.900 110.310 218.540  1.00  0.00            
ATOM    230  CA  ASP A  18     174.930 109.650 220.310  1.00  0.00            
ATOM    231  HA  ASP A  18     174.620 110.230 221.160  1.00  0.00            
ATOM    232  CB  ASP A  18     173.910 108.770 219.560  1.00  0.00            
ATOM    233  HB1 ASP A  18     174.380 108.150 218.780  1.00  0.00            
ATOM    234  HB2 ASP A  18     173.040 109.320 219.150  1.00  0.00            
ATOM    235  CG  ASP A  18     173.370 107.790 220.600  1.00  0.00            
ATOM    236  OD1 ASP A  18     172.490 107.990 221.480  1.00  0.00            
ATOM    237  OD2 ASP A  18     173.910 106.660 220.470  1.00  0.00            
ATOM    238  C   ASP A  18     176.150 108.980 220.850  1.00  0.00            
ATOM    239  O   ASP A  18     177.000 108.550 220.080  1.00  0.00            
ATOM    240  N   PHE A  19     176.370 108.810 222.170  1.00  0.00            
ATOM    241  HN  PHE A  19     175.930 109.400 222.830  1.00  0.00            
ATOM    242  CA  PHE A  19     177.400 107.980 222.720  1.00  0.00            
ATOM    243  HA  PHE A  19     177.500 107.120 222.070  1.00  0.00            
ATOM    244  CB  PHE A  19     178.800 108.610 222.690  1.00  0.00            
ATOM    245  HB1 PHE A  19     178.950 108.920 221.630  1.00  0.00            
ATOM    246  HB2 PHE A  19     179.630 107.910 222.970  1.00  0.00            
ATOM    247  CG  PHE A  19     178.910 109.890 223.440  1.00  0.00            
ATOM    248  CD1 PHE A  19     179.490 109.950 224.680  1.00  0.00            
ATOM    249  HD1 PHE A  19     179.890 109.000 225.030  1.00  0.00            
ATOM    250  CE1 PHE A  19     179.440 111.080 225.450  1.00  0.00            
ATOM    251  HE1 PHE A  19     179.910 111.110 226.430  1.00  0.00            
ATOM    252  CZ  PHE A  19     178.870 112.210 224.900  1.00  0.00            
ATOM    253  HZ  PHE A  19     178.780 113.110 225.470  1.00  0.00            
ATOM    254  CD2 PHE A  19     178.330 111.000 222.880  1.00  0.00            
ATOM    255  HD2 PHE A  19     177.920 111.080 221.880  1.00  0.00            
ATOM    256  CE2 PHE A  19     178.280 112.140 223.660  1.00  0.00            
ATOM    257  HE2 PHE A  19     177.940 113.080 223.260  1.00  0.00            
ATOM    258  C   PHE A  19     177.110 107.420 224.070  1.00  0.00            
ATOM    259  O   PHE A  19     176.190 107.800 224.780  1.00  0.00            
ATOM    260  N   SER A  20     177.870 106.370 224.430  1.00  0.00            
ATOM    261  HN  SER A  20     178.570 105.940 223.850  1.00  0.00            
ATOM    262  CA  SER A  20     177.720 105.650 225.660  1.00  0.00            
ATOM    263  HA  SER A  20     177.030 106.150 226.330  1.00  0.00            
ATOM    264  CB  SER A  20     177.220 104.240 225.310  1.00  0.00            
ATOM    265  HB1 SER A  20     177.940 103.810 224.570  1.00  0.00            
ATOM    266  HB2 SER A  20     176.250 104.300 224.770  1.00  0.00            
ATOM    267  OG  SER A  20     177.070 103.390 226.430  1.00  0.00            
ATOM    268  HG1 SER A  20     176.560 102.610 226.190  1.00  0.00            
ATOM    269  C   SER A  20     178.970 105.490 226.460  1.00  0.00            
ATOM    270  O   SER A  20     179.990 105.060 225.920  1.00  0.00            
ATOM    271  N   VAL A  21     178.950 105.910 227.740  1.00  0.00            
ATOM    272  HN  VAL A  21     178.100 106.280 228.110  1.00  0.00            
ATOM    273  CA  VAL A  21     180.100 106.130 228.570  1.00  0.00            
ATOM    274  HA  VAL A  21     180.920 105.520 228.230  1.00  0.00            
ATOM    275  CB  VAL A  21     180.670 107.510 228.580  1.00  0.00            
ATOM    276  HB  VAL A  21     181.490 107.620 229.330  1.00  0.00            
ATOM    277  CG1 VAL A  21     181.370 107.790 227.240  1.00  0.00            
ATOM    278 1HG1 VAL A  21     181.820 108.810 227.280  1.00  0.00            
ATOM    279 2HG1 VAL A  21     182.180 107.040 227.120  1.00  0.00            
ATOM    280 3HG1 VAL A  21     180.700 107.670 226.360  1.00  0.00            
ATOM    281  CG2 VAL A  21     179.570 108.540 228.860  1.00  0.00            
ATOM    282 1HG2 VAL A  21     180.060 109.530 228.820  1.00  0.00            
ATOM    283 2HG2 VAL A  21     178.740 108.620 228.120  1.00  0.00            
ATOM    284 3HG2 VAL A  21     179.080 108.550 229.860  1.00  0.00            
ATOM    285  C   VAL A  21     179.830 105.750 229.990  1.00  0.00            
ATOM    286  O   VAL A  21     178.680 105.770 230.430  1.00  0.00            
ATOM    287  N   ALA A  22     180.900 105.350 230.680  1.00  0.00            
ATOM    288  HN  ALA A  22     181.810 105.360 230.260  1.00  0.00            
ATOM    289  CA  ALA A  22     180.750 104.940 232.040  1.00  0.00            
ATOM    290  HA  ALA A  22     179.870 104.330 232.180  1.00  0.00            
ATOM    291  CB  ALA A  22     181.910 103.980 232.340  1.00  0.00            
ATOM    292  HB1 ALA A  22     182.870 104.530 232.440  1.00  0.00            
ATOM    293  HB2 ALA A  22     181.980 103.370 231.430  1.00  0.00            
ATOM    294  HB3 ALA A  22     181.810 103.350 233.250  1.00  0.00            
ATOM    295  C   ALA A  22     180.820 106.110 232.970  1.00  0.00            
ATOM    296  O   ALA A  22     181.550 107.080 232.730  1.00  0.00            
ATOM    297  N   SER A  23     180.150 106.220 234.120  1.00  0.00            
ATOM    298  HN  SER A  23     179.440 105.530 234.250  1.00  0.00            
ATOM    299  CA  SER A  23     180.240 107.310 235.040  1.00  0.00            
ATOM    300  HA  SER A  23     179.880 108.220 234.580  1.00  0.00            
ATOM    301  CB  SER A  23     179.460 107.070 236.350  1.00  0.00            
ATOM    302  HB1 SER A  23     179.700 107.810 237.140  1.00  0.00            
ATOM    303  HB2 SER A  23     179.720 106.040 236.690  1.00  0.00            
ATOM    304  OG  SER A  23     178.070 107.250 236.140  1.00  0.00            
ATOM    305  HG1 SER A  23     177.710 106.640 235.510  1.00  0.00            
ATOM    306  C   SER A  23     181.600 107.680 235.510  1.00  0.00            
ATOM    307  O   SER A  23     182.430 106.820 235.840  1.00  0.00            
ATOM    308  N   GLY A  24     181.870 108.990 235.630  1.00  0.00            
ATOM    309  HN  GLY A  24     181.080 109.570 235.460  1.00  0.00            
ATOM    310  CA  GLY A  24     183.150 109.560 235.920  1.00  0.00            
ATOM    311  HA1 GLY A  24     183.770 108.840 236.440  1.00  0.00            
ATOM    312  HA2 GLY A  24     182.940 110.520 236.360  1.00  0.00            
ATOM    313  C   GLY A  24     183.950 109.950 234.740  1.00  0.00            
ATOM    314  O   GLY A  24     185.000 110.570 234.900  1.00  0.00            
ATOM    315  N   GLU A  25     183.570 109.550 233.510  1.00  0.00            
ATOM    316  HN  GLU A  25     182.730 109.040 233.360  1.00  0.00            
ATOM    317  CA  GLU A  25     184.180 110.040 232.320  1.00  0.00            
ATOM    318  HA  GLU A  25     185.220 109.730 232.360  1.00  0.00            
ATOM    319  CB  GLU A  25     183.510 109.290 231.150  1.00  0.00            
ATOM    320  HB1 GLU A  25     182.450 109.610 231.040  1.00  0.00            
ATOM    321  HB2 GLU A  25     183.610 108.200 231.360  1.00  0.00            
ATOM    322  CG  GLU A  25     184.120 109.640 229.790  1.00  0.00            
ATOM    323  HG1 GLU A  25     184.100 110.750 229.670  1.00  0.00            
ATOM    324  HG2 GLU A  25     183.450 109.280 228.970  1.00  0.00            
ATOM    325  CD  GLU A  25     185.480 109.050 229.490  1.00  0.00            
ATOM    326  OE1 GLU A  25     185.590 107.810 229.320  1.00  0.00            
ATOM    327  OE2 GLU A  25     186.490 109.790 229.340  1.00  0.00            
ATOM    328  C   GLU A  25     184.120 111.510 232.110  1.00  0.00            
ATOM    329  O   GLU A  25     183.080 112.130 232.290  1.00  0.00            
ATOM    330  N   GLU A  26     185.240 112.120 231.690  1.00  0.00            
ATOM    331  HN  GLU A  26     186.080 111.570 231.590  1.00  0.00            
ATOM    332  CA  GLU A  26     185.240 113.520 231.370  1.00  0.00            
ATOM    333  HA  GLU A  26     184.580 113.990 232.070  1.00  0.00            
ATOM    334  CB  GLU A  26     186.650 114.120 231.450  1.00  0.00            
ATOM    335  HB1 GLU A  26     187.410 113.520 230.930  1.00  0.00            
ATOM    336  HB2 GLU A  26     187.000 114.030 232.510  1.00  0.00            
ATOM    337  CG  GLU A  26     186.730 115.620 231.140  1.00  0.00            
ATOM    338  HG1 GLU A  26     185.790 116.170 231.420  1.00  0.00            
ATOM    339  HG2 GLU A  26     186.860 115.840 230.060  1.00  0.00            
ATOM    340  CD  GLU A  26     187.870 116.240 231.940  1.00  0.00            
ATOM    341  OE1 GLU A  26     189.090 115.980 231.710  1.00  0.00            
ATOM    342  OE2 GLU A  26     187.610 116.920 232.960  1.00  0.00            
ATOM    343  C   GLU A  26     184.770 113.760 229.980  1.00  0.00            
ATOM    344  O   GLU A  26     185.210 113.100 229.050  1.00  0.00            
ATOM    345  N   ILE A  27     183.680 114.520 229.740  1.00  0.00            
ATOM    346  HN  ILE A  27     183.160 115.030 230.440  1.00  0.00            
ATOM    347  CA  ILE A  27     183.150 114.720 228.430  1.00  0.00            
ATOM    348  HA  ILE A  27     183.420 113.970 227.690  1.00  0.00            
ATOM    349  CB  ILE A  27     181.650 114.780 228.360  1.00  0.00            
ATOM    350  HB  ILE A  27     181.350 115.570 229.080  1.00  0.00            
ATOM    351  CG2 ILE A  27     181.210 115.120 226.930  1.00  0.00            
ATOM    352 1HG2 ILE A  27     181.470 116.180 226.720  1.00  0.00            
ATOM    353 2HG2 ILE A  27     181.500 114.390 226.130  1.00  0.00            
ATOM    354 3HG2 ILE A  27     180.110 115.150 226.770  1.00  0.00            
ATOM    355  CG1 ILE A  27     181.070 113.470 228.900  1.00  0.00            
ATOM    356 1HG1 ILE A  27     181.390 113.300 229.950  1.00  0.00            
ATOM    357 2HG1 ILE A  27     181.350 112.640 228.200  1.00  0.00            
ATOM    358  CD  ILE A  27     179.560 113.540 229.070  1.00  0.00            
ATOM    359  HD1 ILE A  27     179.020 113.800 228.120  1.00  0.00            
ATOM    360  HD2 ILE A  27     179.060 112.640 229.480  1.00  0.00            
ATOM    361  HD3 ILE A  27     179.300 114.340 229.800  1.00  0.00            
ATOM    362  C   ILE A  27     183.670 116.030 227.950  1.00  0.00            
ATOM    363  O   ILE A  27     183.270 117.040 228.530  1.00  0.00            
ATOM    364  N   VAL A  28     184.470 116.140 226.870  1.00  0.00            
ATOM    365  HN  VAL A  28     184.700 115.350 226.310  1.00  0.00            
ATOM    366  CA  VAL A  28     184.930 117.370 226.320  1.00  0.00            
ATOM    367  HA  VAL A  28     184.750 118.200 226.990  1.00  0.00            
ATOM    368  CB  VAL A  28     186.380 117.340 225.900  1.00  0.00            
ATOM    369  HB  VAL A  28     186.630 116.480 225.240  1.00  0.00            
ATOM    370  CG1 VAL A  28     186.920 118.640 225.290  1.00  0.00            
ATOM    371 1HG1 VAL A  28     186.720 119.510 225.950  1.00  0.00            
ATOM    372 2HG1 VAL A  28     188.030 118.640 225.350  1.00  0.00            
ATOM    373 3HG1 VAL A  28     186.520 118.800 224.270  1.00  0.00            
ATOM    374  CG2 VAL A  28     187.260 117.100 227.130  1.00  0.00            
ATOM    375 1HG2 VAL A  28     187.030 116.070 227.490  1.00  0.00            
ATOM    376 2HG2 VAL A  28     188.350 117.240 226.950  1.00  0.00            
ATOM    377 3HG2 VAL A  28     186.990 117.830 227.930  1.00  0.00            
ATOM    378  C   VAL A  28     184.160 117.750 225.120  1.00  0.00            
ATOM    379  O   VAL A  28     183.770 116.890 224.330  1.00  0.00            
ATOM    380  N   PHE A  29     183.770 119.030 224.940  1.00  0.00            
ATOM    381  HN  PHE A  29     184.130 119.740 225.540  1.00  0.00            
ATOM    382  CA  PHE A  29     183.170 119.660 223.800  1.00  0.00            
ATOM    383  HA  PHE A  29     182.950 118.850 223.130  1.00  0.00            
ATOM    384  CB  PHE A  29     181.920 120.510 224.050  1.00  0.00            
ATOM    385  HB1 PHE A  29     181.550 120.990 223.110  1.00  0.00            
ATOM    386  HB2 PHE A  29     182.220 121.380 224.680  1.00  0.00            
ATOM    387  CG  PHE A  29     180.910 119.760 224.850  1.00  0.00            
ATOM    388  CD1 PHE A  29     179.810 119.270 224.200  1.00  0.00            
ATOM    389  HD1 PHE A  29     179.600 119.540 223.170  1.00  0.00            
ATOM    390  CE1 PHE A  29     178.920 118.460 224.870  1.00  0.00            
ATOM    391  HE1 PHE A  29     178.020 118.120 224.360  1.00  0.00            
ATOM    392  CZ  PHE A  29     179.050 118.180 226.210  1.00  0.00            
ATOM    393  HZ  PHE A  29     178.230 117.680 226.700  1.00  0.00            
ATOM    394  CD2 PHE A  29     181.040 119.530 226.210  1.00  0.00            
ATOM    395  HD2 PHE A  29     181.880 119.980 226.720  1.00  0.00            
ATOM    396  CE2 PHE A  29     180.080 118.800 226.880  1.00  0.00            
ATOM    397  HE2 PHE A  29     180.070 118.750 227.960  1.00  0.00            
ATOM    398  C   PHE A  29     184.250 120.500 223.220  1.00  0.00            
ATOM    399  O   PHE A  29     184.810 121.400 223.850  1.00  0.00            
ATOM    400  N   LYS A  30     184.550 120.350 221.920  1.00  0.00            
ATOM    401  HN  LYS A  30     184.120 119.590 221.400  1.00  0.00            
ATOM    402  CA  LYS A  30     185.550 121.090 221.210  1.00  0.00            
ATOM    403  HA  LYS A  30     185.930 121.880 221.850  1.00  0.00            
ATOM    404  CB  LYS A  30     186.770 120.260 220.780  1.00  0.00            
ATOM    405  HB1 LYS A  30     186.470 119.790 219.810  1.00  0.00            
ATOM    406  HB2 LYS A  30     186.960 119.430 221.490  1.00  0.00            
ATOM    407  CG  LYS A  30     188.040 121.060 220.500  1.00  0.00            
ATOM    408  HG1 LYS A  30     187.890 121.980 219.870  1.00  0.00            
ATOM    409  HG2 LYS A  30     188.700 120.390 219.910  1.00  0.00            
ATOM    410  CD  LYS A  30     188.660 121.630 221.760  1.00  0.00            
ATOM    411  HD1 LYS A  30     188.570 120.880 222.570  1.00  0.00            
ATOM    412  HD2 LYS A  30     188.090 122.510 222.130  1.00  0.00            
ATOM    413  CE  LYS A  30     190.130 122.030 221.590  1.00  0.00            
ATOM    414  HE1 LYS A  30     190.350 122.580 220.650  1.00  0.00            
ATOM    415  HE2 LYS A  30     190.820 121.160 221.580  1.00  0.00            
ATOM    416  NZ  LYS A  30     190.440 122.810 222.810  1.00  0.00            
ATOM    417  HZ1 LYS A  30     189.570 123.260 223.160  1.00  0.00            
ATOM    418  HZ2 LYS A  30     190.720 122.180 223.590  1.00  0.00            
ATOM    419  HZ3 LYS A  30     191.250 123.440 222.660  1.00  0.00            
ATOM    420  C   LYS A  30     184.970 121.800 220.040  1.00  0.00            
ATOM    421  O   LYS A  30     184.310 121.230 219.180  1.00  0.00            
ATOM    422  N   ASN A  31     185.060 123.140 219.950  1.00  0.00            
ATOM    423  HN  ASN A  31     185.610 123.560 220.660  1.00  0.00            
ATOM    424  CA  ASN A  31     184.460 124.050 219.020  1.00  0.00            
ATOM    425  HA  ASN A  31     183.540 123.530 218.780  1.00  0.00            
ATOM    426  CB  ASN A  31     184.220 125.470 219.540  1.00  0.00            
ATOM    427  HB1 ASN A  31     185.190 125.980 219.700  1.00  0.00            
ATOM    428  HB2 ASN A  31     183.790 125.390 220.560  1.00  0.00            
ATOM    429  CG  ASN A  31     183.180 126.290 218.790  1.00  0.00            
ATOM    430  OD1 ASN A  31     182.210 125.740 218.260  1.00  0.00            
ATOM    431  ND2 ASN A  31     183.550 127.570 218.550  1.00  0.00            
ATOM    432 1HD2 ASN A  31     184.490 127.870 218.670  1.00  0.00            
ATOM    433 2HD2 ASN A  31     183.000 127.940 217.790  1.00  0.00            
ATOM    434  C   ASN A  31     185.240 124.210 217.750  1.00  0.00            
ATOM    435  O   ASN A  31     186.150 125.040 217.770  1.00  0.00            
ATOM    436  N   ASN A  32     184.880 123.480 216.680  1.00  0.00            
ATOM    437  HN  ASN A  32     184.240 122.740 216.880  1.00  0.00            
ATOM    438  CA  ASN A  32     185.500 123.530 215.400  1.00  0.00            
ATOM    439  HA  ASN A  32     186.470 123.970 215.610  1.00  0.00            
ATOM    440  CB  ASN A  32     185.770 122.190 214.700  1.00  0.00            
ATOM    441  HB1 ASN A  32     186.790 122.130 214.270  1.00  0.00            
ATOM    442  HB2 ASN A  32     185.020 122.040 213.890  1.00  0.00            
ATOM    443  CG  ASN A  32     185.750 121.070 215.750  1.00  0.00            
ATOM    444  OD1 ASN A  32     184.710 120.520 216.110  1.00  0.00            
ATOM    445  ND2 ASN A  32     186.950 120.860 216.340  1.00  0.00            
ATOM    446 1HD2 ASN A  32     187.710 121.470 216.150  1.00  0.00            
ATOM    447 2HD2 ASN A  32     186.910 120.230 217.130  1.00  0.00            
ATOM    448  C   ASN A  32     184.930 124.470 214.400  1.00  0.00            
ATOM    449  O   ASN A  32     185.680 125.140 213.690  1.00  0.00            
ATOM    450  N   ALA A  33     183.600 124.640 214.490  1.00  0.00            
ATOM    451  HN  ALA A  33     183.040 124.190 215.180  1.00  0.00            
ATOM    452  CA  ALA A  33     182.860 125.430 213.560  1.00  0.00            
ATOM    453  HA  ALA A  33     183.420 126.340 213.430  1.00  0.00            
ATOM    454  CB  ALA A  33     182.670 124.540 212.310  1.00  0.00            
ATOM    455  HB1 ALA A  33     183.560 124.540 211.650  1.00  0.00            
ATOM    456  HB2 ALA A  33     181.850 124.950 211.690  1.00  0.00            
ATOM    457  HB3 ALA A  33     182.500 123.490 212.620  1.00  0.00            
ATOM    458  C   ALA A  33     181.560 125.810 214.190  1.00  0.00            
ATOM    459  O   ALA A  33     181.260 125.400 215.310  1.00  0.00            
ATOM    460  N   GLY A  34     180.860 126.820 213.650  1.00  0.00            
ATOM    461  HN  GLY A  34     181.200 127.200 212.800  1.00  0.00            
ATOM    462  CA  GLY A  34     179.630 127.360 214.130  1.00  0.00            
ATOM    463  HA1 GLY A  34     179.000 126.500 214.280  1.00  0.00            
ATOM    464  HA2 GLY A  34     179.230 128.040 213.390  1.00  0.00            
ATOM    465  C   GLY A  34     179.470 128.030 215.450  1.00  0.00            
ATOM    466  O   GLY A  34     178.930 127.510 216.440  1.00  0.00            
ATOM    467  N   PHE A  35     180.060 129.230 215.510  1.00  0.00            
ATOM    468  HN  PHE A  35     180.370 129.600 214.640  1.00  0.00            
ATOM    469  CA  PHE A  35     180.230 130.100 216.630  1.00  0.00            
ATOM    470  HA  PHE A  35     179.710 129.570 217.420  1.00  0.00            
ATOM    471  CB  PHE A  35     181.710 130.370 216.950  1.00  0.00            
ATOM    472  HB1 PHE A  35     182.070 129.460 217.500  1.00  0.00            
ATOM    473  HB2 PHE A  35     181.830 131.280 217.570  1.00  0.00            
ATOM    474  CG  PHE A  35     182.550 130.520 215.730  1.00  0.00            
ATOM    475  CD1 PHE A  35     182.560 131.720 215.060  1.00  0.00            
ATOM    476  HD1 PHE A  35     181.920 132.500 215.480  1.00  0.00            
ATOM    477  CE1 PHE A  35     183.450 131.890 214.030  1.00  0.00            
ATOM    478  HE1 PHE A  35     183.330 132.810 213.480  1.00  0.00            
ATOM    479  CZ  PHE A  35     184.330 130.900 213.650  1.00  0.00            
ATOM    480  HZ  PHE A  35     184.990 131.070 212.810  1.00  0.00            
ATOM    481  CD2 PHE A  35     183.360 129.520 215.250  1.00  0.00            
ATOM    482  HD2 PHE A  35     183.150 128.580 215.720  1.00  0.00            
ATOM    483  CE2 PHE A  35     184.300 129.680 214.260  1.00  0.00            
ATOM    484  HE2 PHE A  35     184.890 128.860 213.860  1.00  0.00            
ATOM    485  C   PHE A  35     179.490 131.360 216.320  1.00  0.00            
ATOM    486  O   PHE A  35     179.130 131.580 215.170  1.00  0.00            
ATOM    487  N   PRO A  36     179.120 132.120 217.310  1.00  0.00            
ATOM    488  CD  PRO A  36     178.620 133.450 217.020  1.00  0.00            
ATOM    489  HD1 PRO A  36     179.450 134.120 216.710  1.00  0.00            
ATOM    490  HD2 PRO A  36     177.880 133.460 216.200  1.00  0.00            
ATOM    491  CA  PRO A  36     178.980 131.790 218.700  1.00  0.00            
ATOM    492  HA  PRO A  36     179.930 131.350 218.970  1.00  0.00            
ATOM    493  CB  PRO A  36     178.780 133.150 219.360  1.00  0.00            
ATOM    494  HB1 PRO A  36     179.800 133.610 219.330  1.00  0.00            
ATOM    495  HB2 PRO A  36     178.370 133.130 220.400  1.00  0.00            
ATOM    496  CG  PRO A  36     177.950 133.930 218.330  1.00  0.00            
ATOM    497  HG1 PRO A  36     178.150 135.020 218.420  1.00  0.00            
ATOM    498  HG2 PRO A  36     176.880 133.630 218.400  1.00  0.00            
ATOM    499  C   PRO A  36     177.950 130.740 218.970  1.00  0.00            
ATOM    500  O   PRO A  36     177.090 130.430 218.160  1.00  0.00            
ATOM    501  N   H37 A  37     178.070 130.180 220.200  1.00  0.00            
ATOM    502  HN  H37 A  37     178.850 130.450 220.750  1.00  0.00            
ATOM    503  CA  H37 A  37     177.070 129.450 220.910  1.00  0.00            
ATOM    504  HA  H37 A  37     176.230 130.110 221.000  1.00  0.00            
ATOM    505  CB  H37 A  37     176.660 128.150 220.190  1.00  0.00            
ATOM    506  HB1 H37 A  37     176.160 128.350 219.230  1.00  0.00            
ATOM    507  HB2 H37 A  37     175.910 127.580 220.800  1.00  0.00            
ATOM    508  ND1 H37 A  37     177.340 126.090 218.940  1.00  0.00            
ATOM    509  CG  H37 A  37     177.710 127.220 219.630  1.00  0.00            
ATOM    510  CE1 H37 A  37     178.490 125.580 218.580  1.00  0.00            
ATOM    511  HE1 H37 A  37     178.740 124.660 218.030  1.00  0.00            
ATOM    512  NE2 H37 A  37     179.560 126.310 218.990  1.00  0.00            
ATOM    513  HE2 H37 A  37     180.540 126.180 218.870  1.00  0.00            
ATOM    514  CD2 H37 A  37     179.060 127.330 219.780  1.00  0.00            
ATOM    515  HD2 H37 A  37     179.750 128.140 219.980  1.00  0.00            
ATOM    516  C   H37 A  37     177.550 129.010 222.260  1.00  0.00            
ATOM    517  O   H37 A  37     178.710 129.250 222.580  1.00  0.00            
ATOM    518  N   ASN A  38     176.760 128.240 223.020  1.00  0.00            
ATOM    519  HN  ASN A  38     175.790 128.120 222.800  1.00  0.00            
ATOM    520  CA  ASN A  38     177.090 127.690 224.300  1.00  0.00            
ATOM    521  HA  ASN A  38     178.100 127.320 224.230  1.00  0.00            
ATOM    522  CB  ASN A  38     176.840 128.640 225.480  1.00  0.00            
ATOM    523  HB1 ASN A  38     177.560 129.460 225.290  1.00  0.00            
ATOM    524  HB2 ASN A  38     177.120 128.250 226.480  1.00  0.00            
ATOM    525  CG  ASN A  38     175.400 129.150 225.460  1.00  0.00            
ATOM    526  OD1 ASN A  38     174.820 129.740 224.560  1.00  0.00            
ATOM    527  ND2 ASN A  38     174.680 128.990 226.600  1.00  0.00            
ATOM    528 1HD2 ASN A  38     175.090 128.530 227.380  1.00  0.00            
ATOM    529 2HD2 ASN A  38     173.730 129.300 226.690  1.00  0.00            
ATOM    530  C   ASN A  38     176.360 126.400 224.400  1.00  0.00            
ATOM    531  O   ASN A  38     175.320 126.300 223.740  1.00  0.00            
ATOM    532  N   VAL A  39     176.870 125.360 225.100  1.00  0.00            
ATOM    533  HN  VAL A  39     177.780 125.350 225.490  1.00  0.00            
ATOM    534  CA  VAL A  39     176.320 124.040 225.100  1.00  0.00            
ATOM    535  HA  VAL A  39     175.880 123.830 224.140  1.00  0.00            
ATOM    536  CB  VAL A  39     177.310 122.950 225.340  1.00  0.00            
ATOM    537  HB  VAL A  39     177.810 123.030 226.330  1.00  0.00            
ATOM    538  CG1 VAL A  39     176.730 121.540 225.130  1.00  0.00            
ATOM    539 1HG1 VAL A  39     176.760 121.200 224.070  1.00  0.00            
ATOM    540 2HG1 VAL A  39     177.320 120.850 225.760  1.00  0.00            
ATOM    541 3HG1 VAL A  39     175.710 121.520 225.580  1.00  0.00            
ATOM    542  CG2 VAL A  39     178.390 123.140 224.260  1.00  0.00            
ATOM    543 1HG2 VAL A  39     179.230 122.430 224.460  1.00  0.00            
ATOM    544 2HG2 VAL A  39     177.890 123.010 223.280  1.00  0.00            
ATOM    545 3HG2 VAL A  39     178.940 124.110 224.230  1.00  0.00            
ATOM    546  C   VAL A  39     175.320 123.960 226.200  1.00  0.00            
ATOM    547  O   VAL A  39     175.550 124.210 227.390  1.00  0.00            
ATOM    548  N   VAL A  40     174.050 123.640 225.930  1.00  0.00            
ATOM    549  HN  VAL A  40     173.840 123.250 225.030  1.00  0.00            
ATOM    550  CA  VAL A  40     172.920 123.730 226.790  1.00  0.00            
ATOM    551  HA  VAL A  40     173.200 124.000 227.800  1.00  0.00            
ATOM    552  CB  VAL A  40     171.950 124.820 226.400  1.00  0.00            
ATOM    553  HB  VAL A  40     171.570 124.660 225.360  1.00  0.00            
ATOM    554  CG1 VAL A  40     170.750 124.840 227.350  1.00  0.00            
ATOM    555 1HG1 VAL A  40     170.210 125.780 227.110  1.00  0.00            
ATOM    556 2HG1 VAL A  40     170.130 123.920 227.250  1.00  0.00            
ATOM    557 3HG1 VAL A  40     171.100 125.010 228.390  1.00  0.00            
ATOM    558  CG2 VAL A  40     172.720 126.150 226.430  1.00  0.00            
ATOM    559 1HG2 VAL A  40     173.640 126.000 225.820  1.00  0.00            
ATOM    560 2HG2 VAL A  40     172.210 127.080 226.090  1.00  0.00            
ATOM    561 3HG2 VAL A  40     173.050 126.330 227.480  1.00  0.00            
ATOM    562  C   VAL A  40     172.260 122.400 226.940  1.00  0.00            
ATOM    563  O   VAL A  40     172.010 121.730 225.940  1.00  0.00            
ATOM    564  N   PHE A  41     172.100 121.910 228.170  1.00  0.00            
ATOM    565  HN  PHE A  41     172.370 122.390 228.990  1.00  0.00            
ATOM    566  CA  PHE A  41     171.470 120.630 228.340  1.00  0.00            
ATOM    567  HA  PHE A  41     171.710 120.070 227.440  1.00  0.00            
ATOM    568  CB  PHE A  41     171.810 119.900 229.650  1.00  0.00            
ATOM    569  HB1 PHE A  41     171.040 119.220 230.090  1.00  0.00            
ATOM    570  HB2 PHE A  41     171.950 120.700 230.410  1.00  0.00            
ATOM    571  CG  PHE A  41     173.100 119.180 229.510  1.00  0.00            
ATOM    572  CD1 PHE A  41     174.330 119.790 229.520  1.00  0.00            
ATOM    573  HD1 PHE A  41     174.200 120.860 229.650  1.00  0.00            
ATOM    574  CE1 PHE A  41     175.580 119.230 229.470  1.00  0.00            
ATOM    575  HE1 PHE A  41     176.520 119.770 229.450  1.00  0.00            
ATOM    576  CZ  PHE A  41     175.510 117.860 229.320  1.00  0.00            
ATOM    577  HZ  PHE A  41     176.430 117.290 229.300  1.00  0.00            
ATOM    578  CD2 PHE A  41     173.150 117.830 229.220  1.00  0.00            
ATOM    579  HD2 PHE A  41     172.200 117.320 229.120  1.00  0.00            
ATOM    580  CE2 PHE A  41     174.350 117.150 229.130  1.00  0.00            
ATOM    581  HE2 PHE A  41     174.360 116.100 228.920  1.00  0.00            
ATOM    582  C   PHE A  41     170.020 120.950 228.420  1.00  0.00            
ATOM    583  O   PHE A  41     169.630 121.870 229.130  1.00  0.00            
ATOM    584  N   ASP A  42     169.170 120.210 227.690  1.00  0.00            
ATOM    585  HN  ASP A  42     169.540 119.450 227.160  1.00  0.00            
ATOM    586  CA  ASP A  42     167.750 120.290 227.890  1.00  0.00            
ATOM    587  HA  ASP A  42     167.460 121.320 227.780  1.00  0.00            
ATOM    588  CB  ASP A  42     167.050 119.590 226.710  1.00  0.00            
ATOM    589  HB1 ASP A  42     167.250 118.490 226.640  1.00  0.00            
ATOM    590  HB2 ASP A  42     167.490 120.100 225.830  1.00  0.00            
ATOM    591  CG  ASP A  42     165.540 119.750 226.600  1.00  0.00            
ATOM    592  OD1 ASP A  42     165.040 120.200 225.540  1.00  0.00            
ATOM    593  OD2 ASP A  42     164.760 119.360 227.510  1.00  0.00            
ATOM    594  C   ASP A  42     167.250 119.830 229.220  1.00  0.00            
ATOM    595  O   ASP A  42     167.820 118.900 229.790  1.00  0.00            
ATOM    596  N   GLU A  43     166.160 120.460 229.680  1.00  0.00            
ATOM    597  HN  GLU A  43     165.550 120.940 229.040  1.00  0.00            
ATOM    598  CA  GLU A  43     165.890 120.530 231.080  1.00  0.00            
ATOM    599  HA  GLU A  43     166.770 120.130 231.540  1.00  0.00            
ATOM    600  CB  GLU A  43     165.640 121.970 231.570  1.00  0.00            
ATOM    601  HB1 GLU A  43     164.870 122.500 230.980  1.00  0.00            
ATOM    602  HB2 GLU A  43     166.590 122.460 231.260  1.00  0.00            
ATOM    603  CG  GLU A  43     165.540 122.190 233.080  1.00  0.00            
ATOM    604  HG1 GLU A  43     166.500 121.840 233.500  1.00  0.00            
ATOM    605  HG2 GLU A  43     164.620 121.680 233.450  1.00  0.00            
ATOM    606  CD  GLU A  43     165.360 123.620 233.570  1.00  0.00            
ATOM    607  OE1 GLU A  43     165.600 123.850 234.790  1.00  0.00            
ATOM    608  OE2 GLU A  43     165.010 124.540 232.780  1.00  0.00            
ATOM    609  C   GLU A  43     164.750 119.630 231.390  1.00  0.00            
ATOM    610  O   GLU A  43     164.610 119.200 232.540  1.00  0.00            
ATOM    611  N   ASP A  44     163.980 119.280 230.350  1.00  0.00            
ATOM    612  HN  ASP A  44     164.030 119.680 229.440  1.00  0.00            
ATOM    613  CA  ASP A  44     162.840 118.430 230.440  1.00  0.00            
ATOM    614  HA  ASP A  44     162.510 118.270 231.450  1.00  0.00            
ATOM    615  CB  ASP A  44     161.590 119.070 229.810  1.00  0.00            
ATOM    616  HB1 ASP A  44     161.400 119.990 230.400  1.00  0.00            
ATOM    617  HB2 ASP A  44     160.700 118.410 229.910  1.00  0.00            
ATOM    618  CG  ASP A  44     161.800 119.490 228.370  1.00  0.00            
ATOM    619  OD1 ASP A  44     162.390 120.590 228.190  1.00  0.00            
ATOM    620  OD2 ASP A  44     161.360 118.740 227.450  1.00  0.00            
ATOM    621  C   ASP A  44     163.160 117.070 229.910  1.00  0.00            
ATOM    622  O   ASP A  44     162.440 116.090 230.120  1.00  0.00            
ATOM    623  N   GLU A  45     164.410 116.940 229.430  1.00  0.00            
ATOM    624  HN  GLU A  45     164.860 117.810 229.260  1.00  0.00            
ATOM    625  CA  GLU A  45     164.980 115.730 228.900  1.00  0.00            
ATOM    626  HA  GLU A  45     164.170 115.010 228.900  1.00  0.00            
ATOM    627  CB  GLU A  45     165.550 115.980 227.500  1.00  0.00            
ATOM    628  HB1 GLU A  45     166.630 115.740 227.550  1.00  0.00            
ATOM    629  HB2 GLU A  45     165.490 117.070 227.320  1.00  0.00            
ATOM    630  CG  GLU A  45     164.910 115.260 226.300  1.00  0.00            
ATOM    631  HG1 GLU A  45     165.080 114.170 226.270  1.00  0.00            
ATOM    632  HG2 GLU A  45     165.510 115.660 225.450  1.00  0.00            
ATOM    633  CD  GLU A  45     163.450 115.610 226.130  1.00  0.00            
ATOM    634  OE1 GLU A  45     162.560 114.740 226.280  1.00  0.00            
ATOM    635  OE2 GLU A  45     163.100 116.770 225.770  1.00  0.00            
ATOM    636  C   GLU A  45     165.980 115.100 229.800  1.00  0.00            
ATOM    637  O   GLU A  45     166.640 114.120 229.430  1.00  0.00            
ATOM    638  N   ILE A  46     166.160 115.660 231.010  1.00  0.00            
ATOM    639  HN  ILE A  46     165.660 116.500 231.170  1.00  0.00            
ATOM    640  CA  ILE A  46     167.120 115.310 232.000  1.00  0.00            
ATOM    641  HA  ILE A  46     167.910 114.880 231.390  1.00  0.00            
ATOM    642  CB  ILE A  46     167.700 116.550 232.640  1.00  0.00            
ATOM    643  HB  ILE A  46     167.800 117.210 231.750  1.00  0.00            
ATOM    644  CG2 ILE A  46     166.800 117.030 233.790  1.00  0.00            
ATOM    645 1HG2 ILE A  46     165.810 117.270 233.350  1.00  0.00            
ATOM    646 2HG2 ILE A  46     166.830 116.280 234.610  1.00  0.00            
ATOM    647 3HG2 ILE A  46     167.270 117.980 234.120  1.00  0.00            
ATOM    648  CG1 ILE A  46     169.140 116.450 233.160  1.00  0.00            
ATOM    649 1HG1 ILE A  46     169.650 115.670 232.560  1.00  0.00            
ATOM    650 2HG1 ILE A  46     169.190 115.980 234.170  1.00  0.00            
ATOM    651  CD  ILE A  46     170.040 117.690 233.140  1.00  0.00            
ATOM    652  HD1 ILE A  46     170.030 118.190 232.140  1.00  0.00            
ATOM    653  HD2 ILE A  46     169.620 118.450 233.830  1.00  0.00            
ATOM    654  HD3 ILE A  46     171.050 117.430 233.530  1.00  0.00            
ATOM    655  C   ILE A  46     166.590 114.260 232.920  1.00  0.00            
ATOM    656  O   ILE A  46     165.420 114.340 233.270  1.00  0.00            
ATOM    657  N   PRO A  47     167.380 113.320 233.340  1.00  0.00            
ATOM    658  CD  PRO A  47     168.500 112.900 232.520  1.00  0.00            
ATOM    659  HD1 PRO A  47     168.190 112.950 231.450  1.00  0.00            
ATOM    660  HD2 PRO A  47     169.430 113.480 232.720  1.00  0.00            
ATOM    661  CA  PRO A  47     166.810 112.250 234.100  1.00  0.00            
ATOM    662  HA  PRO A  47     165.730 112.260 234.200  1.00  0.00            
ATOM    663  CB  PRO A  47     167.250 110.990 233.350  1.00  0.00            
ATOM    664  HB1 PRO A  47     166.490 110.720 232.590  1.00  0.00            
ATOM    665  HB2 PRO A  47     167.380 110.110 234.010  1.00  0.00            
ATOM    666  CG  PRO A  47     168.640 111.400 232.820  1.00  0.00            
ATOM    667  HG1 PRO A  47     168.720 110.910 231.830  1.00  0.00            
ATOM    668  HG2 PRO A  47     169.540 111.240 233.450  1.00  0.00            
ATOM    669  C   PRO A  47     167.310 112.210 235.500  1.00  0.00            
ATOM    670  O   PRO A  47     167.180 111.140 236.100  1.00  0.00            
ATOM    671  N   SER A  48     167.810 113.320 236.080  1.00  0.00            
ATOM    672  HN  SER A  48     167.720 114.200 235.610  1.00  0.00            
ATOM    673  CA  SER A  48     168.540 113.290 237.310  1.00  0.00            
ATOM    674  HA  SER A  48     168.200 112.490 237.960  1.00  0.00            
ATOM    675  CB  SER A  48     170.060 113.070 237.180  1.00  0.00            
ATOM    676  HB1 SER A  48     170.260 112.040 236.810  1.00  0.00            
ATOM    677  HB2 SER A  48     170.480 113.180 238.190  1.00  0.00            
ATOM    678  OG  SER A  48     170.720 113.970 236.300  1.00  0.00            
ATOM    679  HG1 SER A  48     171.250 113.420 235.720  1.00  0.00            
ATOM    680  C   SER A  48     168.410 114.680 237.840  1.00  0.00            
ATOM    681  O   SER A  48     168.050 115.610 237.120  1.00  0.00            
ATOM    682  N   GLY A  49     168.690 114.900 239.140  1.00  0.00            
ATOM    683  HN  GLY A  49     168.850 114.050 239.650  1.00  0.00            
ATOM    684  CA  GLY A  49     168.530 116.120 239.860  1.00  0.00            
ATOM    685  HA1 GLY A  49     168.260 115.950 240.890  1.00  0.00            
ATOM    686  HA2 GLY A  49     167.780 116.720 239.360  1.00  0.00            
ATOM    687  C   GLY A  49     169.780 116.920 239.910  1.00  0.00            
ATOM    688  O   GLY A  49     169.940 117.780 240.790  1.00  0.00            
ATOM    689  N   VAL A  50     170.630 116.780 238.880  1.00  0.00            
ATOM    690  HN  VAL A  50     170.320 116.090 238.230  1.00  0.00            
ATOM    691  CA  VAL A  50     171.880 117.470 238.750  1.00  0.00            
ATOM    692  HA  VAL A  50     172.370 117.210 239.680  1.00  0.00            
ATOM    693  CB  VAL A  50     172.720 117.050 237.600  1.00  0.00            
ATOM    694  HB  VAL A  50     173.650 117.650 237.600  1.00  0.00            
ATOM    695  CG1 VAL A  50     173.190 115.600 237.830  1.00  0.00            
ATOM    696 1HG1 VAL A  50     173.910 115.320 237.040  1.00  0.00            
ATOM    697 2HG1 VAL A  50     173.750 115.590 238.790  1.00  0.00            
ATOM    698 3HG1 VAL A  50     172.420 114.800 237.870  1.00  0.00            
ATOM    699  CG2 VAL A  50     171.960 117.100 236.260  1.00  0.00            
ATOM    700 1HG2 VAL A  50     171.670 118.150 236.020  1.00  0.00            
ATOM    701 2HG2 VAL A  50     172.550 116.700 235.410  1.00  0.00            
ATOM    702 3HG2 VAL A  50     170.980 116.580 236.240  1.00  0.00            
ATOM    703  C   VAL A  50     171.760 118.960 238.720  1.00  0.00            
ATOM    704  O   VAL A  50     172.620 119.660 239.250  1.00  0.00            
ATOM    705  N   ASP A  51     170.650 119.470 238.130  1.00  0.00            
ATOM    706  HN  ASP A  51     169.880 118.940 237.790  1.00  0.00            
ATOM    707  CA  ASP A  51     170.410 120.820 237.740  1.00  0.00            
ATOM    708  HA  ASP A  51     169.360 120.850 237.430  1.00  0.00            
ATOM    709  CB  ASP A  51     170.500 121.950 238.790  1.00  0.00            
ATOM    710  HB1 ASP A  51     170.980 122.790 238.240  1.00  0.00            
ATOM    711  HB2 ASP A  51     171.160 121.440 239.540  1.00  0.00            
ATOM    712  CG  ASP A  51     169.150 122.210 239.410  1.00  0.00            
ATOM    713  OD1 ASP A  51     168.980 121.990 240.640  1.00  0.00            
ATOM    714  OD2 ASP A  51     168.230 122.730 238.730  1.00  0.00            
ATOM    715  C   ASP A  51     171.130 121.150 236.480  1.00  0.00            
ATOM    716  O   ASP A  51     172.350 121.150 236.350  1.00  0.00            
ATOM    717  N   ALA A  52     170.290 121.360 235.460  1.00  0.00            
ATOM    718  HN  ALA A  52     169.310 121.320 235.680  1.00  0.00            
ATOM    719  CA  ALA A  52     170.640 121.490 234.070  1.00  0.00            
ATOM    720  HA  ALA A  52     171.260 120.640 233.800  1.00  0.00            
ATOM    721  CB  ALA A  52     169.460 121.560 233.090  1.00  0.00            
ATOM    722  HB1 ALA A  52     168.690 122.330 233.330  1.00  0.00            
ATOM    723  HB2 ALA A  52     168.880 120.640 233.360  1.00  0.00            
ATOM    724  HB3 ALA A  52     169.740 121.560 232.020  1.00  0.00            
ATOM    725  C   ALA A  52     171.510 122.700 233.890  1.00  0.00            
ATOM    726  O   ALA A  52     172.440 122.610 233.090  1.00  0.00            
ATOM    727  N   ALA A  53     171.250 123.870 234.470  1.00  0.00            
ATOM    728  HN  ALA A  53     170.440 123.950 235.060  1.00  0.00            
ATOM    729  CA  ALA A  53     172.050 125.050 234.350  1.00  0.00            
ATOM    730  HA  ALA A  53     172.180 125.230 233.300  1.00  0.00            
ATOM    731  CB  ALA A  53     171.370 126.360 234.800  1.00  0.00            
ATOM    732  HB1 ALA A  53     170.510 126.520 234.110  1.00  0.00            
ATOM    733  HB2 ALA A  53     171.960 127.290 234.900  1.00  0.00            
ATOM    734  HB3 ALA A  53     170.910 126.140 235.780  1.00  0.00            
ATOM    735  C   ALA A  53     173.440 124.960 234.870  1.00  0.00            
ATOM    736  O   ALA A  53     174.320 125.700 234.450  1.00  0.00            
ATOM    737  N   LYS A  54     173.720 124.020 235.800  1.00  0.00            
ATOM    738  HN  LYS A  54     172.980 123.560 236.280  1.00  0.00            
ATOM    739  CA  LYS A  54     174.950 123.690 236.460  1.00  0.00            
ATOM    740  HA  LYS A  54     175.420 124.610 236.790  1.00  0.00            
ATOM    741  CB  LYS A  54     174.940 122.730 237.660  1.00  0.00            
ATOM    742  HB1 LYS A  54     174.450 121.820 237.240  1.00  0.00            
ATOM    743  HB2 LYS A  54     174.190 123.090 238.410  1.00  0.00            
ATOM    744  CG  LYS A  54     176.300 122.290 238.190  1.00  0.00            
ATOM    745  HG1 LYS A  54     176.820 123.110 238.750  1.00  0.00            
ATOM    746  HG2 LYS A  54     176.940 121.850 237.410  1.00  0.00            
ATOM    747  CD  LYS A  54     176.040 121.120 239.150  1.00  0.00            
ATOM    748  HD1 LYS A  54     176.950 120.510 239.330  1.00  0.00            
ATOM    749  HD2 LYS A  54     175.310 120.410 238.710  1.00  0.00            
ATOM    750  CE  LYS A  54     175.620 121.590 240.540  1.00  0.00            
ATOM    751  HE1 LYS A  54     175.170 122.610 240.550  1.00  0.00            
ATOM    752  HE2 LYS A  54     176.430 121.610 241.320  1.00  0.00            
ATOM    753  NZ  LYS A  54     174.580 120.680 241.070  1.00  0.00            
ATOM    754  HZ1 LYS A  54     174.910 119.700 241.200  1.00  0.00            
ATOM    755  HZ2 LYS A  54     174.160 120.990 241.960  1.00  0.00            
ATOM    756  HZ3 LYS A  54     173.880 120.560 240.310  1.00  0.00            
ATOM    757  C   LYS A  54     175.880 123.150 235.420  1.00  0.00            
ATOM    758  O   LYS A  54     177.070 123.490 235.330  1.00  0.00            
ATOM    759  N   ILE A  55     175.310 122.230 234.640  1.00  0.00            
ATOM    760  HN  ILE A  55     174.360 121.940 234.770  1.00  0.00            
ATOM    761  CA  ILE A  55     176.130 121.400 233.810  1.00  0.00            
ATOM    762  HA  ILE A  55     177.140 121.620 234.100  1.00  0.00            
ATOM    763  CB  ILE A  55     175.630 119.990 233.720  1.00  0.00            
ATOM    764  HB  ILE A  55     176.210 119.500 232.900  1.00  0.00            
ATOM    765  CG2 ILE A  55     175.930 119.350 235.080  1.00  0.00            
ATOM    766 1HG2 ILE A  55     175.080 119.680 235.720  1.00  0.00            
ATOM    767 2HG2 ILE A  55     175.980 118.240 234.990  1.00  0.00            
ATOM    768 3HG2 ILE A  55     176.910 119.760 235.410  1.00  0.00            
ATOM    769  CG1 ILE A  55     174.180 119.690 233.310  1.00  0.00            
ATOM    770 1HG1 ILE A  55     174.000 120.200 232.340  1.00  0.00            
ATOM    771 2HG1 ILE A  55     173.530 120.100 234.100  1.00  0.00            
ATOM    772  CD  ILE A  55     173.890 118.200 233.120  1.00  0.00            
ATOM    773  HD1 ILE A  55     174.120 117.560 234.000  1.00  0.00            
ATOM    774  HD2 ILE A  55     172.840 118.060 232.750  1.00  0.00            
ATOM    775  HD3 ILE A  55     174.450 117.700 232.310  1.00  0.00            
ATOM    776  C   ILE A  55     176.040 122.060 232.480  1.00  0.00            
ATOM    777  O   ILE A  55     176.920 121.720 231.690  1.00  0.00            
ATOM    778  N   SER A  56     175.120 123.000 232.180  1.00  0.00            
ATOM    779  HN  SER A  56     174.270 123.030 232.700  1.00  0.00            
ATOM    780  CA  SER A  56     175.150 123.820 231.010  1.00  0.00            
ATOM    781  HA  SER A  56     175.590 123.270 230.190  1.00  0.00            
ATOM    782  CB  SER A  56     173.780 124.370 230.610  1.00  0.00            
ATOM    783  HB1 SER A  56     173.870 125.080 229.740  1.00  0.00            
ATOM    784  HB2 SER A  56     173.270 125.020 231.370  1.00  0.00            
ATOM    785  OG  SER A  56     172.880 123.310 230.350  1.00  0.00            
ATOM    786  HG1 SER A  56     172.340 123.130 231.120  1.00  0.00            
ATOM    787  C   SER A  56     176.010 125.030 231.060  1.00  0.00            
ATOM    788  O   SER A  56     176.420 125.510 232.120  1.00  0.00            
ATOM    789  N   MET A  57     176.340 125.540 229.860  1.00  0.00            
ATOM    790  HN  MET A  57     176.060 125.070 229.030  1.00  0.00            
ATOM    791  CA  MET A  57     177.380 126.530 229.730  1.00  0.00            
ATOM    792  HA  MET A  57     178.070 126.490 230.570  1.00  0.00            
ATOM    793  CB  MET A  57     178.210 126.350 228.450  1.00  0.00            
ATOM    794  HB1 MET A  57     177.520 126.480 227.580  1.00  0.00            
ATOM    795  HB2 MET A  57     178.550 125.290 228.460  1.00  0.00            
ATOM    796  CG  MET A  57     179.300 127.370 228.120  1.00  0.00            
ATOM    797  HG1 MET A  57     180.110 127.110 228.850  1.00  0.00            
ATOM    798  HG2 MET A  57     179.080 128.410 228.430  1.00  0.00            
ATOM    799  SD  MET A  57     180.050 127.430 226.470  1.00  0.00            
ATOM    800  CE  MET A  57     181.450 128.360 227.170  1.00  0.00            
ATOM    801  HE1 MET A  57     181.050 129.330 227.540  1.00  0.00            
ATOM    802  HE2 MET A  57     181.900 127.860 228.050  1.00  0.00            
ATOM    803  HE3 MET A  57     182.290 128.480 226.450  1.00  0.00            
ATOM    804  C   MET A  57     176.780 127.880 229.820  1.00  0.00            
ATOM    805  O   MET A  57     175.720 128.100 229.210  1.00  0.00            
ATOM    806  N   SER A  58     177.430 128.880 230.440  1.00  0.00            
ATOM    807  HN  SER A  58     178.170 128.620 231.050  1.00  0.00            
ATOM    808  CA  SER A  58     177.230 130.300 230.330  1.00  0.00            
ATOM    809  HA  SER A  58     176.360 130.520 230.940  1.00  0.00            
ATOM    810  CB  SER A  58     178.450 131.070 230.880  1.00  0.00            
ATOM    811  HB1 SER A  58     179.290 130.830 230.200  1.00  0.00            
ATOM    812  HB2 SER A  58     178.570 130.640 231.880  1.00  0.00            
ATOM    813  OG  SER A  58     178.350 132.470 231.060  1.00  0.00            
ATOM    814  HG1 SER A  58     179.260 132.780 231.120  1.00  0.00            
ATOM    815  C   SER A  58     176.950 130.760 228.950  1.00  0.00            
ATOM    816  O   SER A  58     177.580 130.500 227.930  1.00  0.00            
ATOM    817  N   GLU A  59     175.880 131.570 228.910  1.00  0.00            
ATOM    818  HN  GLU A  59     175.320 131.650 229.740  1.00  0.00            
ATOM    819  CA  GLU A  59     175.330 132.170 227.730  1.00  0.00            
ATOM    820  HA  GLU A  59     175.570 131.740 226.770  1.00  0.00            
ATOM    821  CB  GLU A  59     173.790 132.180 227.790  1.00  0.00            
ATOM    822  HB1 GLU A  59     173.440 131.260 227.280  1.00  0.00            
ATOM    823  HB2 GLU A  59     173.350 133.020 227.220  1.00  0.00            
ATOM    824  CG  GLU A  59     173.230 132.210 229.200  1.00  0.00            
ATOM    825  HG1 GLU A  59     173.650 133.100 229.740  1.00  0.00            
ATOM    826  HG2 GLU A  59     173.610 131.290 229.700  1.00  0.00            
ATOM    827  CD  GLU A  59     171.730 132.400 229.280  1.00  0.00            
ATOM    828  OE1 GLU A  59     170.950 131.670 228.590  1.00  0.00            
ATOM    829  OE2 GLU A  59     171.260 133.280 230.060  1.00  0.00            
ATOM    830  C   GLU A  59     175.890 133.540 227.540  1.00  0.00            
ATOM    831  O   GLU A  59     175.560 134.310 226.650  1.00  0.00            
ATOM    832  N   GLU A  60     176.840 133.900 228.440  1.00  0.00            
ATOM    833  HN  GLU A  60     176.980 133.320 229.230  1.00  0.00            
ATOM    834  CA  GLU A  60     177.570 135.130 228.360  1.00  0.00            
ATOM    835  HA  GLU A  60     176.980 135.880 227.820  1.00  0.00            
ATOM    836  CB  GLU A  60     177.510 135.870 229.710  1.00  0.00            
ATOM    837  HB1 GLU A  60     178.010 135.230 230.460  1.00  0.00            
ATOM    838  HB2 GLU A  60     176.450 135.930 230.030  1.00  0.00            
ATOM    839  CG  GLU A  60     178.040 137.310 229.660  1.00  0.00            
ATOM    840  HG1 GLU A  60     177.270 137.980 229.220  1.00  0.00            
ATOM    841  HG2 GLU A  60     178.980 137.260 229.060  1.00  0.00            
ATOM    842  CD  GLU A  60     178.330 137.750 231.080  1.00  0.00            
ATOM    843  OE1 GLU A  60     177.550 138.610 231.580  1.00  0.00            
ATOM    844  OE2 GLU A  60     179.220 137.130 231.740  1.00  0.00            
ATOM    845  C   GLU A  60     178.900 134.970 227.710  1.00  0.00            
ATOM    846  O   GLU A  60     179.150 135.610 226.700  1.00  0.00            
ATOM    847  N   ASP A  61     179.760 134.120 228.290  1.00  0.00            
ATOM    848  HN  ASP A  61     179.450 133.830 229.190  1.00  0.00            
ATOM    849  CA  ASP A  61     181.120 133.760 228.000  1.00  0.00            
ATOM    850  HA  ASP A  61     181.700 134.660 228.130  1.00  0.00            
ATOM    851  CB  ASP A  61     181.630 132.910 229.180  1.00  0.00            
ATOM    852  HB1 ASP A  61     182.650 132.500 228.980  1.00  0.00            
ATOM    853  HB2 ASP A  61     181.090 131.940 229.240  1.00  0.00            
ATOM    854  CG  ASP A  61     181.710 133.730 230.450  1.00  0.00            
ATOM    855  OD1 ASP A  61     180.850 133.580 231.360  1.00  0.00            
ATOM    856  OD2 ASP A  61     182.620 134.610 230.460  1.00  0.00            
ATOM    857  C   ASP A  61     181.410 133.040 226.720  1.00  0.00            
ATOM    858  O   ASP A  61     182.350 133.390 225.990  1.00  0.00            
ATOM    859  N   LEU A  62     180.550 132.080 226.350  1.00  0.00            
ATOM    860  HN  LEU A  62     179.860 131.750 226.990  1.00  0.00            
ATOM    861  CA  LEU A  62     180.390 131.430 225.090  1.00  0.00            
ATOM    862  HA  LEU A  62     179.640 130.670 225.250  1.00  0.00            
ATOM    863  CB  LEU A  62     179.770 132.430 224.110  1.00  0.00            
ATOM    864  HB1 LEU A  62     179.390 131.970 223.170  1.00  0.00            
ATOM    865  HB2 LEU A  62     180.550 133.140 223.760  1.00  0.00            
ATOM    866  CG  LEU A  62     178.490 133.150 224.600  1.00  0.00            
ATOM    867  HG  LEU A  62     178.580 133.520 225.640  1.00  0.00            
ATOM    868  CD1 LEU A  62     178.090 134.430 223.830  1.00  0.00            
ATOM    869 1HD1 LEU A  62     177.190 134.850 224.320  1.00  0.00            
ATOM    870 2HD1 LEU A  62     178.800 135.280 223.780  1.00  0.00            
ATOM    871 3HD1 LEU A  62     177.680 134.260 222.810  1.00  0.00            
ATOM    872  CD2 LEU A  62     177.250 132.240 224.520  1.00  0.00            
ATOM    873 1HD2 LEU A  62     177.340 131.340 225.180  1.00  0.00            
ATOM    874 2HD2 LEU A  62     176.290 132.660 224.870  1.00  0.00            
ATOM    875 3HD2 LEU A  62     176.950 131.970 223.490  1.00  0.00            
ATOM    876  C   LEU A  62     181.520 130.700 224.460  1.00  0.00            
ATOM    877  O   LEU A  62     182.640 130.690 224.980  1.00  0.00            
ATOM    878  N   LEU A  63     181.320 130.040 223.310  1.00  0.00            
ATOM    879  HN  LEU A  63     180.380 129.870 223.020  1.00  0.00            
ATOM    880  CA  LEU A  63     182.370 129.560 222.470  1.00  0.00            
ATOM    881  HA  LEU A  63     183.320 129.680 222.950  1.00  0.00            
ATOM    882  CB  LEU A  63     182.060 128.110 222.090  1.00  0.00            
ATOM    883  HB1 LEU A  63     182.920 127.680 221.530  1.00  0.00            
ATOM    884  HB2 LEU A  63     181.100 128.040 221.520  1.00  0.00            
ATOM    885  CG  LEU A  63     181.940 127.160 223.300  1.00  0.00            
ATOM    886  HG  LEU A  63     181.070 127.580 223.840  1.00  0.00            
ATOM    887  CD1 LEU A  63     181.580 125.730 222.860  1.00  0.00            
ATOM    888 1HD1 LEU A  63     182.390 125.000 222.660  1.00  0.00            
ATOM    889 2HD1 LEU A  63     181.050 125.290 223.740  1.00  0.00            
ATOM    890 3HD1 LEU A  63     180.880 125.890 222.010  1.00  0.00            
ATOM    891  CD2 LEU A  63     183.110 127.080 224.280  1.00  0.00            
ATOM    892 1HD2 LEU A  63     184.080 126.760 223.840  1.00  0.00            
ATOM    893 2HD2 LEU A  63     183.160 128.000 224.900  1.00  0.00            
ATOM    894 3HD2 LEU A  63     182.930 126.280 225.020  1.00  0.00            
ATOM    895  C   LEU A  63     182.260 130.400 221.240  1.00  0.00            
ATOM    896  O   LEU A  63     181.350 130.290 220.420  1.00  0.00            
ATOM    897  N   ASN A  64     183.160 131.370 221.060  1.00  0.00            
ATOM    898  HN  ASN A  64     183.900 131.400 221.730  1.00  0.00            
ATOM    899  CA  ASN A  64     183.190 132.440 220.120  1.00  0.00            
ATOM    900  HA  ASN A  64     182.250 132.420 219.590  1.00  0.00            
ATOM    901  CB  ASN A  64     183.460 133.790 220.810  1.00  0.00            
ATOM    902  HB1 ASN A  64     183.700 134.520 220.010  1.00  0.00            
ATOM    903  HB2 ASN A  64     184.440 133.700 221.340  1.00  0.00            
ATOM    904  CG  ASN A  64     182.360 134.240 221.760  1.00  0.00            
ATOM    905  OD1 ASN A  64     181.220 134.440 221.350  1.00  0.00            
ATOM    906  ND2 ASN A  64     182.620 134.340 223.090  1.00  0.00            
ATOM    907 1HD2 ASN A  64     183.510 134.120 223.500  1.00  0.00            
ATOM    908 2HD2 ASN A  64     181.790 134.480 223.620  1.00  0.00            
ATOM    909  C   ASN A  64     184.290 132.200 219.140  1.00  0.00            
ATOM    910  O   ASN A  64     184.480 133.060 218.270  1.00  0.00            
ATOM    911  N   ALA A  65     185.140 131.170 219.170  1.00  0.00            
ATOM    912  HN  ALA A  65     185.240 130.450 219.860  1.00  0.00            
ATOM    913  CA  ALA A  65     186.220 131.130 218.230  1.00  0.00            
ATOM    914  HA  ALA A  65     185.890 131.490 217.270  1.00  0.00            
ATOM    915  CB  ALA A  65     187.320 131.910 218.980  1.00  0.00            
ATOM    916  HB1 ALA A  65     188.290 131.750 218.470  1.00  0.00            
ATOM    917  HB2 ALA A  65     187.550 131.530 220.000  1.00  0.00            
ATOM    918  HB3 ALA A  65     187.000 132.970 218.960  1.00  0.00            
ATOM    919  C   ALA A  65     186.550 129.690 218.010  1.00  0.00            
ATOM    920  O   ALA A  65     186.140 128.800 218.750  1.00  0.00            
ATOM    921  N   PRO A  66     187.240 129.390 216.940  1.00  0.00            
ATOM    922  CD  PRO A  66     187.710 130.340 215.950  1.00  0.00            
ATOM    923  HD1 PRO A  66     187.040 131.170 215.620  1.00  0.00            
ATOM    924  HD2 PRO A  66     188.630 130.840 216.340  1.00  0.00            
ATOM    925  CA  PRO A  66     187.900 128.120 216.790  1.00  0.00            
ATOM    926  HA  PRO A  66     187.120 127.420 216.490  1.00  0.00            
ATOM    927  CB  PRO A  66     188.800 128.330 215.570  1.00  0.00            
ATOM    928  HB1 PRO A  66     188.820 127.340 215.070  1.00  0.00            
ATOM    929  HB2 PRO A  66     189.790 128.770 215.810  1.00  0.00            
ATOM    930  CG  PRO A  66     188.160 129.480 214.770  1.00  0.00            
ATOM    931  HG1 PRO A  66     187.290 129.010 214.260  1.00  0.00            
ATOM    932  HG2 PRO A  66     188.910 129.880 214.050  1.00  0.00            
ATOM    933  C   PRO A  66     188.750 127.580 217.870  1.00  0.00            
ATOM    934  O   PRO A  66     189.640 128.330 218.290  1.00  0.00            
ATOM    935  N   GLY A  67     188.460 126.350 218.330  1.00  0.00            
ATOM    936  HN  GLY A  67     187.750 125.810 217.880  1.00  0.00            
ATOM    937  CA  GLY A  67     189.250 125.710 219.340  1.00  0.00            
ATOM    938  HA1 GLY A  67     190.290 125.970 219.180  1.00  0.00            
ATOM    939  HA2 GLY A  67     189.300 124.650 219.200  1.00  0.00            
ATOM    940  C   GLY A  67     188.860 126.030 220.740  1.00  0.00            
ATOM    941  O   GLY A  67     189.540 125.780 221.730  1.00  0.00            
ATOM    942  N   GLU A  68     187.630 126.570 220.900  1.00  0.00            
ATOM    943  HN  GLU A  68     187.210 126.830 220.040  1.00  0.00            
ATOM    944  CA  GLU A  68     187.060 126.830 222.190  1.00  0.00            
ATOM    945  HA  GLU A  68     187.850 127.160 222.830  1.00  0.00            
ATOM    946  CB  GLU A  68     186.070 128.000 222.100  1.00  0.00            
ATOM    947  HB1 GLU A  68     185.540 128.110 223.070  1.00  0.00            
ATOM    948  HB2 GLU A  68     185.320 127.840 221.310  1.00  0.00            
ATOM    949  CG  GLU A  68     186.920 129.270 221.920  1.00  0.00            
ATOM    950  HG1 GLU A  68     186.160 130.040 221.720  1.00  0.00            
ATOM    951  HG2 GLU A  68     187.660 128.970 221.130  1.00  0.00            
ATOM    952  CD  GLU A  68     187.600 129.840 223.160  1.00  0.00            
ATOM    953  OE1 GLU A  68     188.860 129.820 223.180  1.00  0.00            
ATOM    954  OE2 GLU A  68     186.840 130.240 224.070  1.00  0.00            
ATOM    955  C   GLU A  68     186.520 125.650 222.930  1.00  0.00            
ATOM    956  O   GLU A  68     186.070 124.720 222.250  1.00  0.00            
ATOM    957  N   THR A  69     186.620 125.650 224.270  1.00  0.00            
ATOM    958  HN  THR A  69     186.870 126.470 224.770  1.00  0.00            
ATOM    959  CA  THR A  69     186.460 124.420 224.980  1.00  0.00            
ATOM    960  HA  THR A  69     186.200 123.640 224.280  1.00  0.00            
ATOM    961  CB  THR A  69     187.690 123.840 225.600  1.00  0.00            
ATOM    962  HB  THR A  69     188.050 124.330 226.530  1.00  0.00            
ATOM    963  OG1 THR A  69     188.830 123.890 224.760  1.00  0.00            
ATOM    964  HG1 THR A  69     189.040 124.830 224.840  1.00  0.00            
ATOM    965  CG2 THR A  69     187.510 122.370 225.990  1.00  0.00            
ATOM    966 1HG2 THR A  69     187.070 121.800 225.150  1.00  0.00            
ATOM    967 2HG2 THR A  69     188.490 121.960 226.310  1.00  0.00            
ATOM    968 3HG2 THR A  69     186.780 122.300 226.840  1.00  0.00            
ATOM    969  C   THR A  69     185.430 124.450 226.050  1.00  0.00            
ATOM    970  O   THR A  69     185.420 125.380 226.860  1.00  0.00            
ATOM    971  N   TYR A  70     184.500 123.480 226.140  1.00  0.00            
ATOM    972  HN  TYR A  70     184.290 122.740 225.520  1.00  0.00            
ATOM    973  CA  TYR A  70     183.770 123.220 227.340  1.00  0.00            
ATOM    974  HA  TYR A  70     184.210 123.830 228.110  1.00  0.00            
ATOM    975  CB  TYR A  70     182.300 123.550 227.040  1.00  0.00            
ATOM    976  HB1 TYR A  70     181.860 122.950 226.220  1.00  0.00            
ATOM    977  HB2 TYR A  70     182.300 124.580 226.610  1.00  0.00            
ATOM    978  CG  TYR A  70     181.390 123.440 228.210  1.00  0.00            
ATOM    979  CD1 TYR A  70     181.610 124.290 229.270  1.00  0.00            
ATOM    980  HD1 TYR A  70     182.410 125.010 229.220  1.00  0.00            
ATOM    981  CE1 TYR A  70     180.850 124.090 230.390  1.00  0.00            
ATOM    982  HE1 TYR A  70     180.950 124.710 231.270  1.00  0.00            
ATOM    983  CZ  TYR A  70     179.890 123.100 230.490  1.00  0.00            
ATOM    984  OH  TYR A  70     179.210 122.870 231.700  1.00  0.00            
ATOM    985  HH  TYR A  70     178.440 122.330 231.490  1.00  0.00            
ATOM    986  CD2 TYR A  70     180.360 122.530 228.210  1.00  0.00            
ATOM    987  HD2 TYR A  70     180.310 121.790 227.430  1.00  0.00            
ATOM    988  CE2 TYR A  70     179.640 122.330 229.370  1.00  0.00            
ATOM    989  HE2 TYR A  70     178.990 121.470 229.440  1.00  0.00            
ATOM    990  C   TYR A  70     183.920 121.780 227.700  1.00  0.00            
ATOM    991  O   TYR A  70     184.080 120.960 226.790  1.00  0.00            
ATOM    992  N   LYS A  71     183.870 121.420 229.000  1.00  0.00            
ATOM    993  HN  LYS A  71     183.700 122.150 229.680  1.00  0.00            
ATOM    994  CA  LYS A  71     183.860 120.050 229.370  1.00  0.00            
ATOM    995  HA  LYS A  71     183.510 119.470 228.520  1.00  0.00            
ATOM    996  CB  LYS A  71     185.270 119.490 229.620  1.00  0.00            
ATOM    997  HB1 LYS A  71     185.840 119.700 228.690  1.00  0.00            
ATOM    998  HB2 LYS A  71     185.330 118.390 229.730  1.00  0.00            
ATOM    999  CG  LYS A  71     186.060 120.150 230.760  1.00  0.00            
ATOM   1000  HG1 LYS A  71     185.610 119.920 231.740  1.00  0.00            
ATOM   1001  HG2 LYS A  71     185.900 121.230 230.580  1.00  0.00            
ATOM   1002  CD  LYS A  71     187.560 119.830 230.730  1.00  0.00            
ATOM   1003  HD1 LYS A  71     188.160 120.300 229.930  1.00  0.00            
ATOM   1004  HD2 LYS A  71     187.600 118.730 230.670  1.00  0.00            
ATOM   1005  CE  LYS A  71     188.360 120.350 231.930  1.00  0.00            
ATOM   1006  HE1 LYS A  71     188.040 121.410 232.100  1.00  0.00            
ATOM   1007  HE2 LYS A  71     189.460 120.410 231.820  1.00  0.00            
ATOM   1008  NZ  LYS A  71     188.020 119.640 233.180  1.00  0.00            
ATOM   1009  HZ1 LYS A  71     187.790 118.630 233.050  1.00  0.00            
ATOM   1010  HZ2 LYS A  71     188.750 119.700 233.930  1.00  0.00            
ATOM   1011  HZ3 LYS A  71     187.180 120.030 233.640  1.00  0.00            
ATOM   1012  C   LYS A  71     182.980 119.770 230.550  1.00  0.00            
ATOM   1013  O   LYS A  71     182.700 120.740 231.250  1.00  0.00            
ATOM   1014  N   VAL A  72     182.480 118.550 230.820  1.00  0.00            
ATOM   1015  HN  VAL A  72     182.720 117.800 230.200  1.00  0.00            
ATOM   1016  CA  VAL A  72     181.630 118.220 231.910  1.00  0.00            
ATOM   1017  HA  VAL A  72     181.930 118.910 232.680  1.00  0.00            
ATOM   1018  CB  VAL A  72     180.210 118.600 231.600  1.00  0.00            
ATOM   1019  HB  VAL A  72     180.210 119.630 231.190  1.00  0.00            
ATOM   1020  CG1 VAL A  72     179.610 117.630 230.580  1.00  0.00            
ATOM   1021 1HG1 VAL A  72     179.790 116.590 230.930  1.00  0.00            
ATOM   1022 2HG1 VAL A  72     178.510 117.760 230.440  1.00  0.00            
ATOM   1023 3HG1 VAL A  72     180.090 117.700 229.580  1.00  0.00            
ATOM   1024  CG2 VAL A  72     179.410 118.690 232.910  1.00  0.00            
ATOM   1025 1HG2 VAL A  72     179.950 119.050 233.810  1.00  0.00            
ATOM   1026 2HG2 VAL A  72     178.480 119.290 232.770  1.00  0.00            
ATOM   1027 3HG2 VAL A  72     178.960 117.700 233.140  1.00  0.00            
ATOM   1028  C   VAL A  72     181.990 116.850 232.360  1.00  0.00            
ATOM   1029  O   VAL A  72     182.150 115.950 231.540  1.00  0.00            
ATOM   1030  N   THR A  73     182.150 116.540 233.660  1.00  0.00            
ATOM   1031  HN  THR A  73     182.020 117.290 234.310  1.00  0.00            
ATOM   1032  CA  THR A  73     182.280 115.220 234.200  1.00  0.00            
ATOM   1033  HA  THR A  73     182.590 114.550 233.410  1.00  0.00            
ATOM   1034  CB  THR A  73     183.290 114.980 235.280  1.00  0.00            
ATOM   1035  HB  THR A  73     183.100 115.570 236.200  1.00  0.00            
ATOM   1036  OG1 THR A  73     184.620 115.180 234.840  1.00  0.00            
ATOM   1037  HG1 THR A  73     185.200 114.880 235.540  1.00  0.00            
ATOM   1038  CG2 THR A  73     183.120 113.500 235.640  1.00  0.00            
ATOM   1039 1HG2 THR A  73     182.150 113.190 236.100  1.00  0.00            
ATOM   1040 2HG2 THR A  73     183.310 112.900 234.740  1.00  0.00            
ATOM   1041 3HG2 THR A  73     183.910 113.160 236.350  1.00  0.00            
ATOM   1042  C   THR A  73     180.900 114.970 234.710  1.00  0.00            
ATOM   1043  O   THR A  73     180.250 115.700 235.440  1.00  0.00            
ATOM   1044  N   LEU A  74     180.300 113.880 234.200  1.00  0.00            
ATOM   1045  HN  LEU A  74     180.870 113.340 233.580  1.00  0.00            
ATOM   1046  CA  LEU A  74     179.000 113.450 234.590  1.00  0.00            
ATOM   1047  HA  LEU A  74     178.490 114.220 235.150  1.00  0.00            
ATOM   1048  CB  LEU A  74     177.990 113.020 233.500  1.00  0.00            
ATOM   1049  HB1 LEU A  74     177.160 112.430 233.950  1.00  0.00            
ATOM   1050  HB2 LEU A  74     178.550 112.310 232.870  1.00  0.00            
ATOM   1051  CG  LEU A  74     177.390 114.110 232.580  1.00  0.00            
ATOM   1052  HG  LEU A  74     178.190 114.710 232.130  1.00  0.00            
ATOM   1053  CD1 LEU A  74     176.650 113.540 231.360  1.00  0.00            
ATOM   1054 1HD1 LEU A  74     175.830 112.840 231.600  1.00  0.00            
ATOM   1055 2HD1 LEU A  74     176.160 114.400 230.850  1.00  0.00            
ATOM   1056 3HD1 LEU A  74     177.360 113.020 230.680  1.00  0.00            
ATOM   1057  CD2 LEU A  74     176.470 115.120 233.280  1.00  0.00            
ATOM   1058 1HD2 LEU A  74     175.400 114.840 233.420  1.00  0.00            
ATOM   1059 2HD2 LEU A  74     176.940 115.400 234.240  1.00  0.00            
ATOM   1060 3HD2 LEU A  74     176.390 116.000 232.600  1.00  0.00            
ATOM   1061  C   LEU A  74     179.260 112.300 235.510  1.00  0.00            
ATOM   1062  O   LEU A  74     180.100 111.430 235.270  1.00  0.00            
ATOM   1063  N   THR A  75     178.600 112.150 236.670  1.00  0.00            
ATOM   1064  HN  THR A  75     177.910 112.830 236.930  1.00  0.00            
ATOM   1065  CA  THR A  75     178.790 111.060 237.570  1.00  0.00            
ATOM   1066  HA  THR A  75     179.290 110.290 237.010  1.00  0.00            
ATOM   1067  CB  THR A  75     179.600 111.400 238.780  1.00  0.00            
ATOM   1068  HB  THR A  75     179.700 110.530 239.490  1.00  0.00            
ATOM   1069  OG1 THR A  75     179.200 112.570 239.470  1.00  0.00            
ATOM   1070  HG1 THR A  75     179.460 113.250 238.850  1.00  0.00            
ATOM   1071  CG2 THR A  75     181.050 111.670 238.320  1.00  0.00            
ATOM   1072 1HG2 THR A  75     181.080 112.630 237.770  1.00  0.00            
ATOM   1073 2HG2 THR A  75     181.690 111.860 239.210  1.00  0.00            
ATOM   1074 3HG2 THR A  75     181.360 110.780 237.740  1.00  0.00            
ATOM   1075  C   THR A  75     177.480 110.480 237.950  1.00  0.00            
ATOM   1076  O   THR A  75     177.390 109.860 239.010  1.00  0.00            
ATOM   1077  N   GLU A  76     176.390 110.720 237.190  1.00  0.00            
ATOM   1078  HN  GLU A  76     176.540 111.150 236.310  1.00  0.00            
ATOM   1079  CA  GLU A  76     175.060 110.310 237.500  1.00  0.00            
ATOM   1080  HA  GLU A  76     175.100 109.570 238.290  1.00  0.00            
ATOM   1081  CB  GLU A  76     174.250 111.480 238.060  1.00  0.00            
ATOM   1082  HB1 GLU A  76     174.200 112.280 237.280  1.00  0.00            
ATOM   1083  HB2 GLU A  76     174.870 111.990 238.840  1.00  0.00            
ATOM   1084  CG  GLU A  76     172.870 111.110 238.610  1.00  0.00            
ATOM   1085  HG1 GLU A  76     172.130 110.790 237.860  1.00  0.00            
ATOM   1086  HG2 GLU A  76     172.480 112.050 239.060  1.00  0.00            
ATOM   1087  CD  GLU A  76     172.890 109.970 239.620  1.00  0.00            
ATOM   1088  OE1 GLU A  76     172.710 108.810 239.160  1.00  0.00            
ATOM   1089  OE2 GLU A  76     172.970 110.260 240.840  1.00  0.00            
ATOM   1090  C   GLU A  76     174.440 109.730 236.270  1.00  0.00            
ATOM   1091  O   GLU A  76     174.670 110.240 235.190  1.00  0.00            
ATOM   1092  N   LYS A  77     173.790 108.550 236.390  1.00  0.00            
ATOM   1093  HN  LYS A  77     173.660 108.210 237.320  1.00  0.00            
ATOM   1094  CA  LYS A  77     173.370 107.780 235.270  1.00  0.00            
ATOM   1095  HA  LYS A  77     174.200 107.870 234.570  1.00  0.00            
ATOM   1096  CB  LYS A  77     173.180 106.280 235.570  1.00  0.00            
ATOM   1097  HB1 LYS A  77     173.010 105.700 234.650  1.00  0.00            
ATOM   1098  HB2 LYS A  77     172.300 106.210 236.260  1.00  0.00            
ATOM   1099  CG  LYS A  77     174.350 105.710 236.380  1.00  0.00            
ATOM   1100  HG1 LYS A  77     174.520 106.310 237.300  1.00  0.00            
ATOM   1101  HG2 LYS A  77     175.260 105.870 235.750  1.00  0.00            
ATOM   1102  CD  LYS A  77     174.180 104.260 236.810  1.00  0.00            
ATOM   1103  HD1 LYS A  77     174.130 103.590 235.930  1.00  0.00            
ATOM   1104  HD2 LYS A  77     173.220 104.170 237.370  1.00  0.00            
ATOM   1105  CE  LYS A  77     175.270 103.750 237.760  1.00  0.00            
ATOM   1106  HE1 LYS A  77     175.140 102.670 237.960  1.00  0.00            
ATOM   1107  HE2 LYS A  77     175.170 104.330 238.710  1.00  0.00            
ATOM   1108  NZ  LYS A  77     176.630 104.090 237.270  1.00  0.00            
ATOM   1109  HZ1 LYS A  77     177.420 103.680 237.810  1.00  0.00            
ATOM   1110  HZ2 LYS A  77     176.690 103.820 236.270  1.00  0.00            
ATOM   1111  HZ3 LYS A  77     176.820 105.120 237.360  1.00  0.00            
ATOM   1112  C   LYS A  77     172.140 108.250 234.570  1.00  0.00            
ATOM   1113  O   LYS A  77     171.310 108.870 235.230  1.00  0.00            
ATOM   1114  N   GLY A  78     171.980 107.960 233.260  1.00  0.00            
ATOM   1115  HN  GLY A  78     172.770 107.490 232.860  1.00  0.00            
ATOM   1116  CA  GLY A  78     170.810 108.190 232.490  1.00  0.00            
ATOM   1117  HA1 GLY A  78     170.190 108.950 232.930  1.00  0.00            
ATOM   1118  HA2 GLY A  78     170.290 107.260 232.320  1.00  0.00            
ATOM   1119  C   GLY A  78     171.260 108.690 231.150  1.00  0.00            
ATOM   1120  O   GLY A  78     172.440 108.820 230.850  1.00  0.00            
ATOM   1121  N   THR A  79     170.320 109.190 230.330  1.00  0.00            
ATOM   1122  HN  THR A  79     169.350 109.080 230.540  1.00  0.00            
ATOM   1123  CA  THR A  79     170.460 109.790 229.040  1.00  0.00            
ATOM   1124  HA  THR A  79     171.440 109.650 228.590  1.00  0.00            
ATOM   1125  CB  THR A  79     169.740 108.920 228.060  1.00  0.00            
ATOM   1126  HB  THR A  79     170.120 107.890 228.170  1.00  0.00            
ATOM   1127  OG1 THR A  79     170.060 109.370 226.750  1.00  0.00            
ATOM   1128  HG1 THR A  79     170.130 108.610 226.160  1.00  0.00            
ATOM   1129  CG2 THR A  79     168.230 108.820 228.320  1.00  0.00            
ATOM   1130 1HG2 THR A  79     167.710 109.760 228.040  1.00  0.00            
ATOM   1131 2HG2 THR A  79     167.870 107.970 227.700  1.00  0.00            
ATOM   1132 3HG2 THR A  79     168.000 108.610 229.390  1.00  0.00            
ATOM   1133  C   THR A  79     170.080 111.230 229.090  1.00  0.00            
ATOM   1134  O   THR A  79     169.010 111.660 229.520  1.00  0.00            
ATOM   1135  N   TYR A  80     171.060 112.050 228.690  1.00  0.00            
ATOM   1136  HN  TYR A  80     171.850 111.690 228.200  1.00  0.00            
ATOM   1137  CA  TYR A  80     170.960 113.480 228.770  1.00  0.00            
ATOM   1138  HA  TYR A  80     170.110 113.790 229.370  1.00  0.00            
ATOM   1139  CB  TYR A  80     172.170 114.130 229.470  1.00  0.00            
ATOM   1140  HB1 TYR A  80     172.130 115.240 229.420  1.00  0.00            
ATOM   1141  HB2 TYR A  80     173.070 113.770 228.940  1.00  0.00            
ATOM   1142  CG  TYR A  80     172.370 113.610 230.840  1.00  0.00            
ATOM   1143  CD1 TYR A  80     172.870 112.340 231.110  1.00  0.00            
ATOM   1144  HD1 TYR A  80     173.190 111.860 230.210  1.00  0.00            
ATOM   1145  CE1 TYR A  80     173.100 111.910 232.400  1.00  0.00            
ATOM   1146  HE1 TYR A  80     173.540 110.930 232.540  1.00  0.00            
ATOM   1147  CZ  TYR A  80     172.760 112.780 233.400  1.00  0.00            
ATOM   1148  OH  TYR A  80     172.880 112.440 234.760  1.00  0.00            
ATOM   1149  HH  TYR A  80     173.440 111.660 234.720  1.00  0.00            
ATOM   1150  CD2 TYR A  80     172.050 114.460 231.860  1.00  0.00            
ATOM   1151  HD2 TYR A  80     171.810 115.500 231.730  1.00  0.00            
ATOM   1152  CE2 TYR A  80     172.180 114.000 233.160  1.00  0.00            
ATOM   1153  HE2 TYR A  80     171.960 114.600 234.040  1.00  0.00            
ATOM   1154  C   TYR A  80     170.920 113.980 227.370  1.00  0.00            
ATOM   1155  O   TYR A  80     171.610 113.510 226.480  1.00  0.00            
ATOM   1156  N   LYS A  81     170.100 115.010 227.090  1.00  0.00            
ATOM   1157  HN  LYS A  81     169.520 115.440 227.790  1.00  0.00            
ATOM   1158  CA  LYS A  81     170.060 115.630 225.800  1.00  0.00            
ATOM   1159  HA  LYS A  81     170.720 115.120 225.110  1.00  0.00            
ATOM   1160  CB  LYS A  81     168.630 115.760 225.240  1.00  0.00            
ATOM   1161  HB1 LYS A  81     168.020 116.350 225.960  1.00  0.00            
ATOM   1162  HB2 LYS A  81     168.130 114.810 225.510  1.00  0.00            
ATOM   1163  CG  LYS A  81     168.540 116.150 223.770  1.00  0.00            
ATOM   1164  HG1 LYS A  81     169.050 115.380 223.140  1.00  0.00            
ATOM   1165  HG2 LYS A  81     169.090 117.110 223.720  1.00  0.00            
ATOM   1166  CD  LYS A  81     167.080 116.320 223.330  1.00  0.00            
ATOM   1167  HD1 LYS A  81     166.640 116.960 224.130  1.00  0.00            
ATOM   1168  HD2 LYS A  81     166.620 115.310 223.230  1.00  0.00            
ATOM   1169  CE  LYS A  81     167.050 117.000 221.950  1.00  0.00            
ATOM   1170  HE1 LYS A  81     167.660 116.610 221.120  1.00  0.00            
ATOM   1171  HE2 LYS A  81     167.450 118.000 222.210  1.00  0.00            
ATOM   1172  NZ  LYS A  81     165.640 117.180 221.530  1.00  0.00            
ATOM   1173  HZ1 LYS A  81     165.470 117.480 220.540  1.00  0.00            
ATOM   1174  HZ2 LYS A  81     165.220 116.230 221.460  1.00  0.00            
ATOM   1175  HZ3 LYS A  81     165.090 117.800 222.170  1.00  0.00            
ATOM   1176  C   LYS A  81     170.670 116.990 225.910  1.00  0.00            
ATOM   1177  O   LYS A  81     170.330 117.770 226.800  1.00  0.00            
ATOM   1178  N   PHE A  82     171.570 117.290 224.960  1.00  0.00            
ATOM   1179  HN  PHE A  82     171.760 116.690 224.180  1.00  0.00            
ATOM   1180  CA  PHE A  82     172.270 118.520 224.860  1.00  0.00            
ATOM   1181  HA  PHE A  82     171.810 119.200 225.570  1.00  0.00            
ATOM   1182  CB  PHE A  82     173.700 118.530 225.430  1.00  0.00            
ATOM   1183  HB1 PHE A  82     173.660 118.250 226.500  1.00  0.00            
ATOM   1184  HB2 PHE A  82     174.210 119.500 225.330  1.00  0.00            
ATOM   1185  CG  PHE A  82     174.480 117.410 224.820  1.00  0.00            
ATOM   1186  CD1 PHE A  82     175.160 117.670 223.660  1.00  0.00            
ATOM   1187  HD1 PHE A  82     175.030 118.630 223.190  1.00  0.00            
ATOM   1188  CE1 PHE A  82     175.980 116.700 223.110  1.00  0.00            
ATOM   1189  HE1 PHE A  82     176.620 116.970 222.280  1.00  0.00            
ATOM   1190  CZ  PHE A  82     176.110 115.480 223.740  1.00  0.00            
ATOM   1191  HZ  PHE A  82     176.830 114.790 223.340  1.00  0.00            
ATOM   1192  CD2 PHE A  82     174.610 116.190 225.450  1.00  0.00            
ATOM   1193  HD2 PHE A  82     174.170 115.920 226.400  1.00  0.00            
ATOM   1194  CE2 PHE A  82     175.380 115.220 224.870  1.00  0.00            
ATOM   1195  HE2 PHE A  82     175.430 114.290 225.400  1.00  0.00            
ATOM   1196  C   PHE A  82     172.180 119.110 223.490  1.00  0.00            
ATOM   1197  O   PHE A  82     172.010 118.340 222.540  1.00  0.00            
ATOM   1198  N   TYR A  83     172.190 120.440 223.340  1.00  0.00            
ATOM   1199  HN  TYR A  83     172.260 120.960 224.190  1.00  0.00            
ATOM   1200  CA  TYR A  83     172.040 121.110 222.070  1.00  0.00            
ATOM   1201  HA  TYR A  83     172.440 120.470 221.300  1.00  0.00            
ATOM   1202  CB  TYR A  83     170.560 121.390 221.790  1.00  0.00            
ATOM   1203  HB1 TYR A  83     169.950 120.460 221.810  1.00  0.00            
ATOM   1204  HB2 TYR A  83     170.350 121.830 220.790  1.00  0.00            
ATOM   1205  CG  TYR A  83     169.920 122.270 222.800  1.00  0.00            
ATOM   1206  CD1 TYR A  83     169.330 121.750 223.920  1.00  0.00            
ATOM   1207  HD1 TYR A  83     169.310 120.670 223.970  1.00  0.00            
ATOM   1208  CE1 TYR A  83     168.810 122.570 224.900  1.00  0.00            
ATOM   1209  HE1 TYR A  83     168.360 122.200 225.810  1.00  0.00            
ATOM   1210  CZ  TYR A  83     168.820 123.940 224.770  1.00  0.00            
ATOM   1211  OH  TYR A  83     168.080 124.730 225.670  1.00  0.00            
ATOM   1212  HH  TYR A  83     167.610 124.210 226.310  1.00  0.00            
ATOM   1213  CD2 TYR A  83     169.970 123.650 222.700  1.00  0.00            
ATOM   1214  HD2 TYR A  83     170.660 124.040 221.980  1.00  0.00            
ATOM   1215  CE2 TYR A  83     169.500 124.470 223.690  1.00  0.00            
ATOM   1216  HE2 TYR A  83     169.480 125.550 223.570  1.00  0.00            
ATOM   1217  C   TYR A  83     172.950 122.290 222.040  1.00  0.00            
ATOM   1218  O   TYR A  83     173.460 122.690 223.080  1.00  0.00            
ATOM   1219  N   CYS A  84     173.150 122.890 220.860  1.00  0.00            
ATOM   1220  HN  CYS A  84     172.850 122.350 220.070  1.00  0.00            
ATOM   1221  CA  CYS A  84     173.810 124.120 220.590  1.00  0.00            
ATOM   1222  HA  CYS A  84     174.340 124.360 221.500  1.00  0.00            
ATOM   1223  CB  CYS A  84     174.670 123.900 219.330  1.00  0.00            
ATOM   1224  HB1 CYS A  84     174.070 123.340 218.570  1.00  0.00            
ATOM   1225  HB2 CYS A  84     175.400 123.140 219.650  1.00  0.00            
ATOM   1226  SG  CYS A  84     175.630 125.300 218.680  1.00  0.00            
ATOM   1227  C   CYS A  84     172.780 125.170 220.340  1.00  0.00            
ATOM   1228  O   CYS A  84     171.730 125.090 219.710  1.00  0.00            
ATOM   1229  N   SER A  85     172.820 126.170 221.260  1.00  0.00            
ATOM   1230  HN  SER A  85     173.650 126.290 221.790  1.00  0.00            
ATOM   1231  CA  SER A  85     171.830 127.140 221.620  1.00  0.00            
ATOM   1232  HA  SER A  85     170.950 126.580 221.910  1.00  0.00            
ATOM   1233  CB  SER A  85     172.180 128.040 222.820  1.00  0.00            
ATOM   1234  HB1 SER A  85     171.890 127.500 223.750  1.00  0.00            
ATOM   1235  HB2 SER A  85     171.600 128.980 222.760  1.00  0.00            
ATOM   1236  OG  SER A  85     173.590 128.220 222.840  1.00  0.00            
ATOM   1237  HG1 SER A  85     173.810 128.780 223.600  1.00  0.00            
ATOM   1238  C   SER A  85     171.250 127.990 220.560  1.00  0.00            
ATOM   1239  O   SER A  85     170.030 128.160 220.620  1.00  0.00            
ATOM   1240  N   PRO A  86     171.860 128.440 219.500  1.00  0.00            
ATOM   1241  CD  PRO A  86     173.260 128.820 219.430  1.00  0.00            
ATOM   1242  HD1 PRO A  86     173.690 129.340 220.320  1.00  0.00            
ATOM   1243  HD2 PRO A  86     173.890 127.920 219.230  1.00  0.00            
ATOM   1244  CA  PRO A  86     171.190 129.000 218.360  1.00  0.00            
ATOM   1245  HA  PRO A  86     170.230 129.350 218.710  1.00  0.00            
ATOM   1246  CB  PRO A  86     172.040 130.180 217.880  1.00  0.00            
ATOM   1247  HB1 PRO A  86     171.950 131.100 218.500  1.00  0.00            
ATOM   1248  HB2 PRO A  86     171.920 130.400 216.800  1.00  0.00            
ATOM   1249  CG  PRO A  86     173.470 129.710 218.190  1.00  0.00            
ATOM   1250  HG1 PRO A  86     174.220 130.520 218.330  1.00  0.00            
ATOM   1251  HG2 PRO A  86     173.810 129.110 217.320  1.00  0.00            
ATOM   1252  C   PRO A  86     171.070 127.930 217.340  1.00  0.00            
ATOM   1253  O   PRO A  86     170.310 128.040 216.370  1.00  0.00            
ATOM   1254  N   H87 A  87     171.920 126.900 217.350  1.00  0.00            
ATOM   1255  HN  H87 A  87     172.580 126.830 218.090  1.00  0.00            
ATOM   1256  CA  H87 A  87     171.940 125.910 216.310  1.00  0.00            
ATOM   1257  HA  H87 A  87     171.670 126.420 215.400  1.00  0.00            
ATOM   1258  CB  H87 A  87     173.390 125.420 216.120  1.00  0.00            
ATOM   1259  HB1 H87 A  87     173.410 124.810 215.190  1.00  0.00            
ATOM   1260  HB2 H87 A  87     173.700 124.780 216.970  1.00  0.00            
ATOM   1261  ND1 H87 A  87     175.130 126.810 217.290  1.00  0.00            
ATOM   1262  CG  H87 A  87     174.420 126.520 216.150  1.00  0.00            
ATOM   1263  CE1 H87 A  87     176.000 127.720 216.870  1.00  0.00            
ATOM   1264  HE1 H87 A  87     176.630 128.340 217.510  1.00  0.00            
ATOM   1265  NE2 H87 A  87     175.790 128.120 215.590  1.00  0.00            
ATOM   1266  HE2 H87 A  87     176.240 128.840 215.070  1.00  0.00            
ATOM   1267  CD2 H87 A  87     174.780 127.320 215.120  1.00  0.00            
ATOM   1268  HD2 H87 A  87     174.470 127.210 214.080  1.00  0.00            
ATOM   1269  C   H87 A  87     170.960 124.800 216.460  1.00  0.00            
ATOM   1270  O   H87 A  87     170.950 123.920 215.600  1.00  0.00            
ATOM   1271  N   GLN A  88     170.090 124.760 217.480  1.00  0.00            
ATOM   1272  HN  GLN A  88     170.210 125.320 218.300  1.00  0.00            
ATOM   1273  CA  GLN A  88     169.120 123.730 217.690  1.00  0.00            
ATOM   1274  HA  GLN A  88     169.780 122.880 217.820  1.00  0.00            
ATOM   1275  CB  GLN A  88     168.440 123.960 219.050  1.00  0.00            
ATOM   1276  HB1 GLN A  88     168.200 125.030 219.040  1.00  0.00            
ATOM   1277  HB2 GLN A  88     169.050 123.850 219.970  1.00  0.00            
ATOM   1278  CG  GLN A  88     167.220 123.080 219.370  1.00  0.00            
ATOM   1279  HG1 GLN A  88     167.440 122.000 219.330  1.00  0.00            
ATOM   1280  HG2 GLN A  88     166.420 123.270 218.620  1.00  0.00            
ATOM   1281  CD  GLN A  88     166.660 123.370 220.760  1.00  0.00            
ATOM   1282  OE1 GLN A  88     166.440 122.490 221.590  1.00  0.00            
ATOM   1283  NE2 GLN A  88     166.340 124.670 221.000  1.00  0.00            
ATOM   1284 1HE2 GLN A  88     166.460 125.330 220.260  1.00  0.00            
ATOM   1285 2HE2 GLN A  88     165.810 124.870 221.820  1.00  0.00            
ATOM   1286  C   GLN A  88     168.180 123.500 216.560  1.00  0.00            
ATOM   1287  O   GLN A  88     167.910 122.330 216.280  1.00  0.00            
ATOM   1288  N   GLY A  89     167.650 124.550 215.910  1.00  0.00            
ATOM   1289  HN  GLY A  89     167.860 125.490 216.160  1.00  0.00            
ATOM   1290  CA  GLY A  89     166.810 124.560 214.750  1.00  0.00            
ATOM   1291  HA1 GLY A  89     166.390 125.530 214.550  1.00  0.00            
ATOM   1292  HA2 GLY A  89     165.960 123.930 214.960  1.00  0.00            
ATOM   1293  C   GLY A  89     167.490 124.240 213.460  1.00  0.00            
ATOM   1294  O   GLY A  89     166.900 124.310 212.380  1.00  0.00            
ATOM   1295  N   ALA A  90     168.810 123.960 213.480  1.00  0.00            
ATOM   1296  HN  ALA A  90     169.420 124.000 214.260  1.00  0.00            
ATOM   1297  CA  ALA A  90     169.540 123.480 212.340  1.00  0.00            
ATOM   1298  HA  ALA A  90     168.940 123.490 211.440  1.00  0.00            
ATOM   1299  CB  ALA A  90     170.810 124.350 212.270  1.00  0.00            
ATOM   1300  HB1 ALA A  90     171.400 124.310 213.210  1.00  0.00            
ATOM   1301  HB2 ALA A  90     170.560 125.420 212.170  1.00  0.00            
ATOM   1302  HB3 ALA A  90     171.540 124.010 211.500  1.00  0.00            
ATOM   1303  C   ALA A  90     169.880 122.050 212.590  1.00  0.00            
ATOM   1304  O   ALA A  90     170.570 121.360 211.850  1.00  0.00            
ATOM   1305  N   GLY A  91     169.320 121.510 213.690  1.00  0.00            
ATOM   1306  HN  GLY A  91     168.730 122.100 214.230  1.00  0.00            
ATOM   1307  CA  GLY A  91     169.300 120.110 214.020  1.00  0.00            
ATOM   1308  HA1 GLY A  91     169.280 119.390 213.210  1.00  0.00            
ATOM   1309  HA2 GLY A  91     168.420 119.900 214.590  1.00  0.00            
ATOM   1310  C   GLY A  91     170.420 119.760 214.940  1.00  0.00            
ATOM   1311  O   GLY A  91     170.490 118.570 215.230  1.00  0.00            
ATOM   1312  N   MET A  92     171.270 120.670 215.430  1.00  0.00            
ATOM   1313  HN  MET A  92     171.170 121.650 215.270  1.00  0.00            
ATOM   1314  CA  MET A  92     172.390 120.410 216.280  1.00  0.00            
ATOM   1315  HA  MET A  92     172.940 119.550 215.920  1.00  0.00            
ATOM   1316  CB  MET A  92     173.480 121.500 216.260  1.00  0.00            
ATOM   1317  HB1 MET A  92     173.090 122.450 216.720  1.00  0.00            
ATOM   1318  HB2 MET A  92     173.540 121.770 215.190  1.00  0.00            
ATOM   1319  CG  MET A  92     174.890 121.170 216.740  1.00  0.00            
ATOM   1320  HG1 MET A  92     175.180 120.310 216.110  1.00  0.00            
ATOM   1321  HG2 MET A  92     174.750 120.770 217.770  1.00  0.00            
ATOM   1322  SD  MET A  92     176.010 122.600 216.750  1.00  0.00            
ATOM   1323  CE  MET A  92     177.410 121.510 217.140  1.00  0.00            
ATOM   1324  HE1 MET A  92     177.620 120.910 216.240  1.00  0.00            
ATOM   1325  HE2 MET A  92     178.390 122.030 217.240  1.00  0.00            
ATOM   1326  HE3 MET A  92     177.220 120.770 217.950  1.00  0.00            
ATOM   1327  C   MET A  92     172.070 120.080 217.700  1.00  0.00            
ATOM   1328  O   MET A  92     172.300 120.770 218.690  1.00  0.00            
ATOM   1329  N   VAL A  93     171.480 118.880 217.850  1.00  0.00            
ATOM   1330  HN  VAL A  93     171.190 118.510 216.970  1.00  0.00            
ATOM   1331  CA  VAL A  93     171.000 118.250 219.040  1.00  0.00            
ATOM   1332  HA  VAL A  93     171.150 118.890 219.900  1.00  0.00            
ATOM   1333  CB  VAL A  93     169.520 118.100 219.150  1.00  0.00            
ATOM   1334  HB  VAL A  93     169.180 118.000 220.200  1.00  0.00            
ATOM   1335  CG1 VAL A  93     168.810 119.420 218.750  1.00  0.00            
ATOM   1336 1HG1 VAL A  93     168.850 119.690 217.670  1.00  0.00            
ATOM   1337 2HG1 VAL A  93     167.720 119.320 218.960  1.00  0.00            
ATOM   1338 3HG1 VAL A  93     169.240 120.320 219.240  1.00  0.00            
ATOM   1339  CG2 VAL A  93     169.020 116.820 218.440  1.00  0.00            
ATOM   1340 1HG2 VAL A  93     169.460 116.730 217.430  1.00  0.00            
ATOM   1341 2HG2 VAL A  93     169.220 115.900 219.040  1.00  0.00            
ATOM   1342 3HG2 VAL A  93     167.960 117.010 218.170  1.00  0.00            
ATOM   1343  C   VAL A  93     171.820 117.020 219.220  1.00  0.00            
ATOM   1344  O   VAL A  93     172.220 116.360 218.260  1.00  0.00            
ATOM   1345  N   GLY A  94     172.130 116.560 220.450  1.00  0.00            
ATOM   1346  HN  GLY A  94     171.710 116.970 221.250  1.00  0.00            
ATOM   1347  CA  GLY A  94     172.880 115.360 220.630  1.00  0.00            
ATOM   1348  HA1 GLY A  94     173.910 115.560 220.410  1.00  0.00            
ATOM   1349  HA2 GLY A  94     172.430 114.650 219.960  1.00  0.00            
ATOM   1350  C   GLY A  94     172.680 114.850 222.030  1.00  0.00            
ATOM   1351  O   GLY A  94     171.980 115.500 222.790  1.00  0.00            
ATOM   1352  N   LYS A  95     173.160 113.630 222.330  1.00  0.00            
ATOM   1353  HN  LYS A  95     173.650 113.100 221.630  1.00  0.00            
ATOM   1354  CA  LYS A  95     172.870 112.950 223.550  1.00  0.00            
ATOM   1355  HA  LYS A  95     172.660 113.610 224.370  1.00  0.00            
ATOM   1356  CB  LYS A  95     171.620 112.050 223.430  1.00  0.00            
ATOM   1357  HB1 LYS A  95     170.760 112.710 223.170  1.00  0.00            
ATOM   1358  HB2 LYS A  95     171.400 111.530 224.370  1.00  0.00            
ATOM   1359  CG  LYS A  95     171.550 111.130 222.210  1.00  0.00            
ATOM   1360  HG1 LYS A  95     172.350 110.360 222.180  1.00  0.00            
ATOM   1361  HG2 LYS A  95     171.770 111.660 221.260  1.00  0.00            
ATOM   1362  CD  LYS A  95     170.200 110.420 222.090  1.00  0.00            
ATOM   1363  HD1 LYS A  95     169.510 111.270 222.220  1.00  0.00            
ATOM   1364  HD2 LYS A  95     169.900 109.830 222.990  1.00  0.00            
ATOM   1365  CE  LYS A  95     169.810 109.950 220.690  1.00  0.00            
ATOM   1366  HE1 LYS A  95     170.400 110.460 219.890  1.00  0.00            
ATOM   1367  HE2 LYS A  95     168.740 110.140 220.470  1.00  0.00            
ATOM   1368  NZ  LYS A  95     170.080 108.520 220.410  1.00  0.00            
ATOM   1369  HZ1 LYS A  95     169.350 107.970 220.920  1.00  0.00            
ATOM   1370  HZ2 LYS A  95     170.060 108.400 219.390  1.00  0.00            
ATOM   1371  HZ3 LYS A  95     170.980 108.180 220.800  1.00  0.00            
ATOM   1372  C   LYS A  95     173.950 112.020 224.030  1.00  0.00            
ATOM   1373  O   LYS A  95     174.640 111.390 223.230  1.00  0.00            
ATOM   1374  N   VAL A  96     174.110 111.930 225.360  1.00  0.00            
ATOM   1375  HN  VAL A  96     173.410 112.310 225.960  1.00  0.00            
ATOM   1376  CA  VAL A  96     175.080 111.120 226.050  1.00  0.00            
ATOM   1377  HA  VAL A  96     175.660 110.550 225.340  1.00  0.00            
ATOM   1378  CB  VAL A  96     176.010 111.940 226.890  1.00  0.00            
ATOM   1379  HB  VAL A  96     176.670 112.530 226.210  1.00  0.00            
ATOM   1380  CG1 VAL A  96     175.240 112.910 227.800  1.00  0.00            
ATOM   1381 1HG1 VAL A  96     175.920 113.730 228.130  1.00  0.00            
ATOM   1382 2HG1 VAL A  96     174.330 113.260 227.260  1.00  0.00            
ATOM   1383 3HG1 VAL A  96     174.860 112.350 228.680  1.00  0.00            
ATOM   1384  CG2 VAL A  96     176.910 110.970 227.680  1.00  0.00            
ATOM   1385 1HG2 VAL A  96     176.510 110.780 228.700  1.00  0.00            
ATOM   1386 2HG2 VAL A  96     177.190 110.010 227.190  1.00  0.00            
ATOM   1387 3HG2 VAL A  96     177.900 111.440 227.870  1.00  0.00            
ATOM   1388  C   VAL A  96     174.360 110.140 226.900  1.00  0.00            
ATOM   1389  O   VAL A  96     173.500 110.490 227.730  1.00  0.00            
ATOM   1390  N   THR A  97     174.780 108.870 226.810  1.00  0.00            
ATOM   1391  HN  THR A  97     175.510 108.600 226.190  1.00  0.00            
ATOM   1392  CA  THR A  97     174.290 107.870 227.690  1.00  0.00            
ATOM   1393  HA  THR A  97     173.470 108.330 228.240  1.00  0.00            
ATOM   1394  CB  THR A  97     173.730 106.630 227.060  1.00  0.00            
ATOM   1395  HB  THR A  97     174.540 106.100 226.510  1.00  0.00            
ATOM   1396  OG1 THR A  97     172.730 106.880 226.080  1.00  0.00            
ATOM   1397  HG1 THR A  97     173.140 107.500 225.480  1.00  0.00            
ATOM   1398  CG2 THR A  97     172.990 105.730 228.080  1.00  0.00            
ATOM   1399 1HG2 THR A  97     173.720 105.370 228.840  1.00  0.00            
ATOM   1400 2HG2 THR A  97     172.140 106.300 228.510  1.00  0.00            
ATOM   1401 3HG2 THR A  97     172.540 104.880 227.540  1.00  0.00            
ATOM   1402  C   THR A  97     175.290 107.510 228.740  1.00  0.00            
ATOM   1403  O   THR A  97     176.440 107.190 228.420  1.00  0.00            
ATOM   1404  N   VAL A  98     174.940 107.680 230.030  1.00  0.00            
ATOM   1405  HN  VAL A  98     174.040 107.980 230.300  1.00  0.00            
ATOM   1406  CA  VAL A  98     175.830 107.480 231.130  1.00  0.00            
ATOM   1407  HA  VAL A  98     176.830 107.260 230.800  1.00  0.00            
ATOM   1408  CB  VAL A  98     175.990 108.640 232.050  1.00  0.00            
ATOM   1409  HB  VAL A  98     175.010 108.950 232.470  1.00  0.00            
ATOM   1410  CG1 VAL A  98     177.040 108.380 233.160  1.00  0.00            
ATOM   1411 1HG1 VAL A  98     176.740 107.490 233.770  1.00  0.00            
ATOM   1412 2HG1 VAL A  98     178.000 108.140 232.650  1.00  0.00            
ATOM   1413 3HG1 VAL A  98     177.180 109.220 233.870  1.00  0.00            
ATOM   1414  CG2 VAL A  98     176.560 109.840 231.280  1.00  0.00            
ATOM   1415 1HG2 VAL A  98     177.640 109.700 231.150  1.00  0.00            
ATOM   1416 2HG2 VAL A  98     176.060 109.750 230.290  1.00  0.00            
ATOM   1417 3HG2 VAL A  98     176.350 110.770 231.850  1.00  0.00            
ATOM   1418  C   VAL A  98     175.370 106.300 231.940  1.00  0.00            
ATOM   1419  O   VAL A  98     174.190 106.190 232.250  1.00  0.00            
ATOM   1420  N   ASN A  99     176.300 105.360 232.200  1.00  0.00            
ATOM   1421  HN  ASN A  99     177.270 105.540 232.060  1.00  0.00            
ATOM   1422  CA  ASN A  99     176.060 104.110 232.850  1.00  0.00            
ATOM   1423  HA  ASN A  99     175.000 103.890 232.940  1.00  0.00            
ATOM   1424  CB  ASN A  99     176.740 103.030 231.980  1.00  0.00            
ATOM   1425  HB1 ASN A  99     176.570 102.100 232.550  1.00  0.00            
ATOM   1426  HB2 ASN A  99     177.820 103.190 231.780  1.00  0.00            
ATOM   1427  CG  ASN A  99     176.030 102.970 230.640  1.00  0.00            
ATOM   1428  OD1 ASN A  99     175.010 102.280 230.540  1.00  0.00            
ATOM   1429  ND2 ASN A  99     176.530 103.690 229.600  1.00  0.00            
ATOM   1430 1HD2 ASN A  99     177.220 104.400 229.690  1.00  0.00            
ATOM   1431 2HD2 ASN A  99     176.010 103.730 228.740  1.00  0.00            
ATOM   1432  C   ASN A  99     176.670 104.090 234.240  1.00  0.00            
ATOM   1433  OT1 ASN A  99     177.360 105.050 234.650  1.00  0.00            
ATOM   1434  OT2 ASN A  99     176.540 102.990 234.860  1.00  0.00            
ATOM   1435  CU   CU A 100     176.810 125.580 216.960  1.00  0.00            
ATOM   1436  N   TYN B   1     168.730 133.940 212.670  1.00  0.00            
ATOM   1437  H1  TYN B   1     168.290 134.060 211.740  1.00  0.00            
ATOM   1438  H2  TYN B   1     168.100 133.610 213.430  1.00  0.00            
ATOM   1439  CA  TYN B   1     170.180 134.150 212.880  1.00  0.00            
ATOM   1440  HA  TYN B   1     170.390 134.960 213.550  1.00  0.00            
ATOM   1441  CB  TYN B   1     170.650 132.760 213.310  1.00  0.00            
ATOM   1442  HB1 TYN B   1     171.750 132.880 213.430  1.00  0.00            
ATOM   1443  HB2 TYN B   1     170.520 132.040 212.470  1.00  0.00            
ATOM   1444  CG  TYN B   1     170.170 132.380 214.670  1.00  0.00            
ATOM   1445  CD1 TYN B   1     170.510 133.170 215.750  1.00  0.00            
ATOM   1446  HD1 TYN B   1     171.150 133.980 215.440  1.00  0.00            
ATOM   1447  CE1 TYN B   1     170.080 132.870 217.020  1.00  0.00            
ATOM   1448  HE1 TYN B   1     170.320 133.470 217.900  1.00  0.00            
ATOM   1449  CZ  TYN B   1     169.240 131.790 217.180  1.00  0.00            
ATOM   1450  OH  TYN B   1     168.830 131.490 218.490  1.00  0.00            
ATOM   1451  HH  TYN B   1     168.170 130.810 218.370  1.00  0.00            
ATOM   1452  CD2 TYN B   1     169.410 131.260 214.880  1.00  0.00            
ATOM   1453  HD2 TYN B   1     169.170 130.620 214.040  1.00  0.00            
ATOM   1454  CE2 TYN B   1     168.900 130.970 216.130  1.00  0.00            
ATOM   1455  HE2 TYN B   1     168.390 130.030 216.260  1.00  0.00            
ATOM   1456  C   TYN B   1     170.900 134.460 211.610  1.00  0.00            
ATOM   1457  O   TYN B   1     170.360 134.220 210.530  1.00  0.00            
ATOM   1458  N   PRO B   2     172.130 134.880 211.630  1.00  0.00            
ATOM   1459  CD  PRO B   2     172.670 135.600 212.780  1.00  0.00            
ATOM   1460  HD1 PRO B   2     171.970 136.380 213.140  1.00  0.00            
ATOM   1461  HD2 PRO B   2     172.930 134.830 213.520  1.00  0.00            
ATOM   1462  CA  PRO B   2     172.980 134.740 210.500  1.00  0.00            
ATOM   1463  HA  PRO B   2     172.590 135.380 209.710  1.00  0.00            
ATOM   1464  CB  PRO B   2     174.310 135.140 211.120  1.00  0.00            
ATOM   1465  HB1 PRO B   2     174.890 135.680 210.330  1.00  0.00            
ATOM   1466  HB2 PRO B   2     174.720 134.200 211.560  1.00  0.00            
ATOM   1467  CG  PRO B   2     174.040 136.100 212.290  1.00  0.00            
ATOM   1468  HG1 PRO B   2     174.040 137.130 211.890  1.00  0.00            
ATOM   1469  HG2 PRO B   2     174.760 136.080 213.140  1.00  0.00            
ATOM   1470  C   PRO B   2     173.020 133.390 209.870  1.00  0.00            
ATOM   1471  O   PRO B   2     173.140 133.350 208.650  1.00  0.00            
ATOM   1472  N   ILE B   3     172.820 132.240 210.540  1.00  0.00            
ATOM   1473  HN  ILE B   3     172.740 132.280 211.530  1.00  0.00            
ATOM   1474  CA  ILE B   3     172.860 130.950 209.940  1.00  0.00            
ATOM   1475  HA  ILE B   3     173.740 130.930 209.310  1.00  0.00            
ATOM   1476  CB  ILE B   3     172.900 129.850 210.970  1.00  0.00            
ATOM   1477  HB  ILE B   3     171.890 129.780 211.440  1.00  0.00            
ATOM   1478  CG2 ILE B   3     173.230 128.510 210.290  1.00  0.00            
ATOM   1479 1HG2 ILE B   3     172.700 128.390 209.320  1.00  0.00            
ATOM   1480 2HG2 ILE B   3     174.300 128.500 209.990  1.00  0.00            
ATOM   1481 3HG2 ILE B   3     173.010 127.600 210.890  1.00  0.00            
ATOM   1482  CG1 ILE B   3     173.910 130.200 212.060  1.00  0.00            
ATOM   1483 1HG1 ILE B   3     174.420 131.170 211.880  1.00  0.00            
ATOM   1484 2HG1 ILE B   3     174.800 129.540 211.920  1.00  0.00            
ATOM   1485  CD  ILE B   3     173.440 130.020 213.500  1.00  0.00            
ATOM   1486  HD1 ILE B   3     174.330 130.020 214.150  1.00  0.00            
ATOM   1487  HD2 ILE B   3     172.780 130.860 213.820  1.00  0.00            
ATOM   1488  HD3 ILE B   3     172.940 129.030 213.550  1.00  0.00            
ATOM   1489  C   ILE B   3     171.670 130.730 209.060  1.00  0.00            
ATOM   1490  O   ILE B   3     171.750 130.200 207.950  1.00  0.00            
ATOM   1491  N   PHE B   4     170.430 131.080 209.440  1.00  0.00            
ATOM   1492  HN  PHE B   4     170.310 131.520 210.310  1.00  0.00            
ATOM   1493  CA  PHE B   4     169.220 130.900 208.700  1.00  0.00            
ATOM   1494  HA  PHE B   4     169.150 129.890 208.310  1.00  0.00            
ATOM   1495  CB  PHE B   4     167.970 131.160 209.560  1.00  0.00            
ATOM   1496  HB1 PHE B   4     167.110 131.120 208.850  1.00  0.00            
ATOM   1497  HB2 PHE B   4     168.080 132.150 210.040  1.00  0.00            
ATOM   1498  CG  PHE B   4     167.790 130.200 210.680  1.00  0.00            
ATOM   1499  CD1 PHE B   4     167.940 128.840 210.500  1.00  0.00            
ATOM   1500  HD1 PHE B   4     168.390 128.430 209.610  1.00  0.00            
ATOM   1501  CE1 PHE B   4     167.500 127.930 211.440  1.00  0.00            
ATOM   1502  HE1 PHE B   4     167.460 126.870 211.210  1.00  0.00            
ATOM   1503  CZ  PHE B   4     166.810 128.340 212.550  1.00  0.00            
ATOM   1504  HZ  PHE B   4     166.230 127.690 213.200  1.00  0.00            
ATOM   1505  CD2 PHE B   4     167.230 130.570 211.890  1.00  0.00            
ATOM   1506  HD2 PHE B   4     167.100 131.630 211.970  1.00  0.00            
ATOM   1507  CE2 PHE B   4     166.670 129.680 212.770  1.00  0.00            
ATOM   1508  HE2 PHE B   4     166.000 130.030 213.550  1.00  0.00            
ATOM   1509  C   PHE B   4     169.430 131.680 207.450  1.00  0.00            
ATOM   1510  O   PHE B   4     169.150 131.180 206.370  1.00  0.00            
ATOM   1511  N   ALA B   5     169.960 132.920 207.580  1.00  0.00            
ATOM   1512  HN  ALA B   5     170.270 133.290 208.440  1.00  0.00            
ATOM   1513  CA  ALA B   5     170.210 133.880 206.540  1.00  0.00            
ATOM   1514  HA  ALA B   5     169.310 134.130 206.000  1.00  0.00            
ATOM   1515  CB  ALA B   5     170.720 135.210 207.100  1.00  0.00            
ATOM   1516  HB1 ALA B   5     170.040 135.690 207.850  1.00  0.00            
ATOM   1517  HB2 ALA B   5     170.650 135.900 206.230  1.00  0.00            
ATOM   1518  HB3 ALA B   5     171.740 135.040 207.500  1.00  0.00            
ATOM   1519  C   ALA B   5     171.260 133.410 205.610  1.00  0.00            
ATOM   1520  O   ALA B   5     171.150 133.460 204.390  1.00  0.00            
ATOM   1521  N   GLN B   6     172.390 132.830 206.070  1.00  0.00            
ATOM   1522  HN  GLN B   6     172.490 132.870 207.060  1.00  0.00            
ATOM   1523  CA  GLN B   6     173.410 132.160 205.320  1.00  0.00            
ATOM   1524  HA  GLN B   6     173.830 132.860 204.610  1.00  0.00            
ATOM   1525  CB  GLN B   6     174.440 131.780 206.390  1.00  0.00            
ATOM   1526  HB1 GLN B   6     173.840 131.190 207.110  1.00  0.00            
ATOM   1527  HB2 GLN B   6     174.690 132.720 206.920  1.00  0.00            
ATOM   1528  CG  GLN B   6     175.650 130.960 205.920  1.00  0.00            
ATOM   1529  HG1 GLN B   6     176.200 131.520 205.140  1.00  0.00            
ATOM   1530  HG2 GLN B   6     175.470 129.970 205.460  1.00  0.00            
ATOM   1531  CD  GLN B   6     176.650 130.800 207.060  1.00  0.00            
ATOM   1532  OE1 GLN B   6     176.610 129.940 207.950  1.00  0.00            
ATOM   1533  NE2 GLN B   6     177.540 131.830 207.030  1.00  0.00            
ATOM   1534 1HE2 GLN B   6     177.470 132.610 206.420  1.00  0.00            
ATOM   1535 2HE2 GLN B   6     178.160 131.970 207.820  1.00  0.00            
ATOM   1536  C   GLN B   6     172.890 130.960 204.600  1.00  0.00            
ATOM   1537  O   GLN B   6     173.070 130.820 203.400  1.00  0.00            
ATOM   1538  N   GLN B   7     172.240 130.020 205.310  1.00  0.00            
ATOM   1539  HN  GLN B   7     172.070 130.150 206.290  1.00  0.00            
ATOM   1540  CA  GLN B   7     171.630 128.870 204.700  1.00  0.00            
ATOM   1541  HA  GLN B   7     172.430 128.410 204.150  1.00  0.00            
ATOM   1542  CB  GLN B   7     170.980 127.960 205.760  1.00  0.00            
ATOM   1543  HB1 GLN B   7     170.220 128.590 206.280  1.00  0.00            
ATOM   1544  HB2 GLN B   7     171.710 127.610 206.510  1.00  0.00            
ATOM   1545  CG  GLN B   7     170.300 126.710 205.200  1.00  0.00            
ATOM   1546  HG1 GLN B   7     170.940 125.920 204.760  1.00  0.00            
ATOM   1547  HG2 GLN B   7     169.420 126.900 204.540  1.00  0.00            
ATOM   1548  CD  GLN B   7     169.600 126.010 206.360  1.00  0.00            
ATOM   1549  OE1 GLN B   7     168.670 126.560 206.930  1.00  0.00            
ATOM   1550  NE2 GLN B   7     170.160 124.830 206.760  1.00  0.00            
ATOM   1551 1HE2 GLN B   7     171.020 124.500 206.350  1.00  0.00            
ATOM   1552 2HE2 GLN B   7     169.630 124.310 207.430  1.00  0.00            
ATOM   1553  C   GLN B   7     170.650 129.260 203.650  1.00  0.00            
ATOM   1554  O   GLN B   7     170.680 128.690 202.560  1.00  0.00            
ATOM   1555  N   ASN B   8     169.640 130.130 203.880  1.00  0.00            
ATOM   1556  HN  ASN B   8     169.520 130.670 204.710  1.00  0.00            
ATOM   1557  CA  ASN B   8     168.520 130.330 203.010  1.00  0.00            
ATOM   1558  HA  ASN B   8     168.330 129.580 202.260  1.00  0.00            
ATOM   1559  CB  ASN B   8     167.280 130.400 203.920  1.00  0.00            
ATOM   1560  HB1 ASN B   8     166.380 130.600 203.300  1.00  0.00            
ATOM   1561  HB2 ASN B   8     167.300 131.200 204.690  1.00  0.00            
ATOM   1562  CG  ASN B   8     167.040 129.010 204.500  1.00  0.00            
ATOM   1563  OD1 ASN B   8     166.450 128.220 203.780  1.00  0.00            
ATOM   1564  ND2 ASN B   8     167.590 128.860 205.730  1.00  0.00            
ATOM   1565 1HD2 ASN B   8     168.210 129.590 206.030  1.00  0.00            
ATOM   1566 2HD2 ASN B   8     167.520 128.020 206.270  1.00  0.00            
ATOM   1567  C   ASN B   8     168.560 131.610 202.240  1.00  0.00            
ATOM   1568  O   ASN B   8     167.720 131.710 201.350  1.00  0.00            
ATOM   1569  N   TYR B   9     169.590 132.440 202.430  1.00  0.00            
ATOM   1570  HN  TYR B   9     170.250 132.370 203.180  1.00  0.00            
ATOM   1571  CA  TYR B   9     169.700 133.620 201.630  1.00  0.00            
ATOM   1572  HA  TYR B   9     169.130 133.430 200.740  1.00  0.00            
ATOM   1573  CB  TYR B   9     169.220 134.900 202.340  1.00  0.00            
ATOM   1574  HB1 TYR B   9     169.440 135.840 201.770  1.00  0.00            
ATOM   1575  HB2 TYR B   9     169.750 135.130 203.290  1.00  0.00            
ATOM   1576  CG  TYR B   9     167.790 134.960 202.730  1.00  0.00            
ATOM   1577  CD1 TYR B   9     166.970 135.630 201.840  1.00  0.00            
ATOM   1578  HD1 TYR B   9     167.270 135.970 200.870  1.00  0.00            
ATOM   1579  CE1 TYR B   9     165.650 135.800 202.190  1.00  0.00            
ATOM   1580  HE1 TYR B   9     165.010 136.290 201.480  1.00  0.00            
ATOM   1581  CZ  TYR B   9     165.110 135.220 203.310  1.00  0.00            
ATOM   1582  OH  TYR B   9     163.740 135.320 203.640  1.00  0.00            
ATOM   1583  HH  TYR B   9     163.400 134.600 204.170  1.00  0.00            
ATOM   1584  CD2 TYR B   9     167.270 134.440 203.890  1.00  0.00            
ATOM   1585  HD2 TYR B   9     167.960 133.840 204.460  1.00  0.00            
ATOM   1586  CE2 TYR B   9     165.930 134.560 204.190  1.00  0.00            
ATOM   1587  HE2 TYR B   9     165.650 134.130 205.140  1.00  0.00            
ATOM   1588  C   TYR B   9     171.080 133.730 201.070  1.00  0.00            
ATOM   1589  O   TYR B   9     172.090 133.310 201.630  1.00  0.00            
ATOM   1590  N   GLU B  10     171.180 134.400 199.910  1.00  0.00            
ATOM   1591  HN  GLU B  10     170.400 134.980 199.700  1.00  0.00            
ATOM   1592  CA  GLU B  10     172.360 134.380 199.120  1.00  0.00            
ATOM   1593  HA  GLU B  10     172.880 133.480 199.410  1.00  0.00            
ATOM   1594  CB  GLU B  10     172.060 134.500 197.610  1.00  0.00            
ATOM   1595  HB1 GLU B  10     172.960 134.510 196.940  1.00  0.00            
ATOM   1596  HB2 GLU B  10     171.490 135.390 197.300  1.00  0.00            
ATOM   1597  CG  GLU B  10     171.090 133.410 197.160  1.00  0.00            
ATOM   1598  HG1 GLU B  10     170.810 133.550 196.090  1.00  0.00            
ATOM   1599  HG2 GLU B  10     170.170 133.400 197.790  1.00  0.00            
ATOM   1600  CD  GLU B  10     171.670 132.010 197.220  1.00  0.00            
ATOM   1601  OE1 GLU B  10     171.250 131.270 198.150  1.00  0.00            
ATOM   1602  OE2 GLU B  10     172.640 131.650 196.490  1.00  0.00            
ATOM   1603  C   GLU B  10     173.250 135.530 199.490  1.00  0.00            
ATOM   1604  O   GLU B  10     174.430 135.300 199.710  1.00  0.00            
ATOM   1605  N   ASN B  11     172.660 136.710 199.690  1.00  0.00            
ATOM   1606  HN  ASN B  11     171.680 136.820 199.530  1.00  0.00            
ATOM   1607  CA  ASN B  11     173.290 137.990 199.880  1.00  0.00            
ATOM   1608  HA  ASN B  11     174.300 137.780 200.200  1.00  0.00            
ATOM   1609  CB  ASN B  11     173.370 138.780 198.560  1.00  0.00            
ATOM   1610  HB1 ASN B  11     173.760 139.800 198.760  1.00  0.00            
ATOM   1611  HB2 ASN B  11     172.350 138.810 198.120  1.00  0.00            
ATOM   1612  CG  ASN B  11     174.390 138.220 197.590  1.00  0.00            
ATOM   1613  OD1 ASN B  11     175.600 138.250 197.830  1.00  0.00            
ATOM   1614  ND2 ASN B  11     173.970 137.640 196.430  1.00  0.00            
ATOM   1615 1HD2 ASN B  11     173.020 137.480 196.160  1.00  0.00            
ATOM   1616 2HD2 ASN B  11     174.680 137.300 195.810  1.00  0.00            
ATOM   1617  C   ASN B  11     172.460 138.770 200.830  1.00  0.00            
ATOM   1618  O   ASN B  11     171.240 138.660 200.720  1.00  0.00            
ATOM   1619  N   PRO B  12     172.890 139.520 201.800  1.00  0.00            
ATOM   1620  CD  PRO B  12     174.260 139.870 202.130  1.00  0.00            
ATOM   1621  HD1 PRO B  12     174.850 138.940 202.290  1.00  0.00            
ATOM   1622  HD2 PRO B  12     174.840 140.400 201.360  1.00  0.00            
ATOM   1623  CA  PRO B  12     172.030 139.990 202.860  1.00  0.00            
ATOM   1624  HA  PRO B  12     171.330 139.220 203.170  1.00  0.00            
ATOM   1625  CB  PRO B  12     172.980 140.340 204.010  1.00  0.00            
ATOM   1626  HB1 PRO B  12     173.060 139.450 204.670  1.00  0.00            
ATOM   1627  HB2 PRO B  12     172.540 141.090 204.700  1.00  0.00            
ATOM   1628  CG  PRO B  12     174.310 140.780 203.360  1.00  0.00            
ATOM   1629  HG1 PRO B  12     175.180 140.780 204.040  1.00  0.00            
ATOM   1630  HG2 PRO B  12     174.190 141.810 202.940  1.00  0.00            
ATOM   1631  C   PRO B  12     171.270 141.230 202.540  1.00  0.00            
ATOM   1632  O   PRO B  12     170.420 141.640 203.340  1.00  0.00            
ATOM   1633  N   ARG B  13     171.630 141.920 201.450  1.00  0.00            
ATOM   1634  HN  ARG B  13     172.400 141.590 200.920  1.00  0.00            
ATOM   1635  CA  ARG B  13     170.970 143.120 201.020  1.00  0.00            
ATOM   1636  HA  ARG B  13     170.130 143.220 201.690  1.00  0.00            
ATOM   1637  CB  ARG B  13     171.950 144.300 201.120  1.00  0.00            
ATOM   1638  HB1 ARG B  13     172.730 144.160 200.350  1.00  0.00            
ATOM   1639  HB2 ARG B  13     172.390 144.330 202.140  1.00  0.00            
ATOM   1640  CG  ARG B  13     171.220 145.630 200.930  1.00  0.00            
ATOM   1641  HG1 ARG B  13     170.390 145.810 201.650  1.00  0.00            
ATOM   1642  HG2 ARG B  13     170.620 145.710 199.990  1.00  0.00            
ATOM   1643  CD  ARG B  13     172.110 146.880 200.890  1.00  0.00            
ATOM   1644  HD1 ARG B  13     172.910 146.740 200.130  1.00  0.00            
ATOM   1645  HD2 ARG B  13     172.710 146.980 201.820  1.00  0.00            
ATOM   1646  NE  ARG B  13     171.220 148.070 200.700  1.00  0.00            
ATOM   1647  HE  ARG B  13     170.850 148.570 201.480  1.00  0.00            
ATOM   1648  CZ  ARG B  13     171.060 148.740 199.530  1.00  0.00            
ATOM   1649  NH1 ARG B  13     171.570 148.320 198.320  1.00  0.00            
ATOM   1650 1HH1 ARG B  13     171.920 147.400 198.170  1.00  0.00            
ATOM   1651 2HH1 ARG B  13     171.120 148.760 197.540  1.00  0.00            
ATOM   1652  NH2 ARG B  13     170.250 149.830 199.460  1.00  0.00            
ATOM   1653 1HH2 ARG B  13     169.890 150.270 200.280  1.00  0.00            
ATOM   1654 2HH2 ARG B  13     170.260 150.410 198.650  1.00  0.00            
ATOM   1655  C   ARG B  13     170.510 142.970 199.610  1.00  0.00            
ATOM   1656  O   ARG B  13     171.190 142.430 198.720  1.00  0.00            
ATOM   1657  N   GLU B  14     169.350 143.520 199.230  1.00  0.00            
ATOM   1658  HN  GLU B  14     168.810 144.010 199.910  1.00  0.00            
ATOM   1659  CA  GLU B  14     168.910 143.720 197.880  1.00  0.00            
ATOM   1660  HA  GLU B  14     169.620 143.370 197.150  1.00  0.00            
ATOM   1661  CB  GLU B  14     167.660 142.860 197.620  1.00  0.00            
ATOM   1662  HB1 GLU B  14     167.430 142.810 196.540  1.00  0.00            
ATOM   1663  HB2 GLU B  14     166.860 143.270 198.280  1.00  0.00            
ATOM   1664  CG  GLU B  14     168.080 141.400 197.850  1.00  0.00            
ATOM   1665  HG1 GLU B  14     168.600 141.220 198.820  1.00  0.00            
ATOM   1666  HG2 GLU B  14     168.630 141.070 196.960  1.00  0.00            
ATOM   1667  CD  GLU B  14     166.820 140.570 198.010  1.00  0.00            
ATOM   1668  OE1 GLU B  14     166.430 140.210 199.160  1.00  0.00            
ATOM   1669  OE2 GLU B  14     166.330 140.120 196.950  1.00  0.00            
ATOM   1670  C   GLU B  14     168.810 145.170 197.570  1.00  0.00            
ATOM   1671  O   GLU B  14     168.910 146.070 198.400  1.00  0.00            
ATOM   1672  N   ALA B  15     168.700 145.470 196.260  1.00  0.00            
ATOM   1673  HN  ALA B  15     168.790 144.730 195.590  1.00  0.00            
ATOM   1674  CA  ALA B  15     168.590 146.760 195.660  1.00  0.00            
ATOM   1675  HA  ALA B  15     169.420 147.320 196.040  1.00  0.00            
ATOM   1676  CB  ALA B  15     169.010 146.700 194.170  1.00  0.00            
ATOM   1677  HB1 ALA B  15     168.220 146.270 193.520  1.00  0.00            
ATOM   1678  HB2 ALA B  15     169.850 146.000 193.990  1.00  0.00            
ATOM   1679  HB3 ALA B  15     169.270 147.690 193.750  1.00  0.00            
ATOM   1680  C   ALA B  15     167.300 147.440 195.940  1.00  0.00            
ATOM   1681  O   ALA B  15     167.120 148.650 195.860  1.00  0.00            
ATOM   1682  N   THR B  16     166.250 146.710 196.360  1.00  0.00            
ATOM   1683  HN  THR B  16     166.250 145.720 196.310  1.00  0.00            
ATOM   1684  CA  THR B  16     165.150 147.230 197.120  1.00  0.00            
ATOM   1685  HA  THR B  16     164.720 148.000 196.500  1.00  0.00            
ATOM   1686  CB  THR B  16     164.210 146.100 197.420  1.00  0.00            
ATOM   1687  HB  THR B  16     163.310 146.560 197.900  1.00  0.00            
ATOM   1688  OG1 THR B  16     164.850 145.070 198.160  1.00  0.00            
ATOM   1689  HG1 THR B  16     164.250 144.330 198.150  1.00  0.00            
ATOM   1690  CG2 THR B  16     163.650 145.530 196.100  1.00  0.00            
ATOM   1691 1HG2 THR B  16     162.750 144.920 196.330  1.00  0.00            
ATOM   1692 2HG2 THR B  16     163.330 146.320 195.400  1.00  0.00            
ATOM   1693 3HG2 THR B  16     164.500 144.900 195.750  1.00  0.00            
ATOM   1694  C   THR B  16     165.470 147.850 198.430  1.00  0.00            
ATOM   1695  O   THR B  16     164.640 148.560 199.000  1.00  0.00            
ATOM   1696  N   GLY B  17     166.660 147.570 199.000  1.00  0.00            
ATOM   1697  HN  GLY B  17     167.320 146.950 198.580  1.00  0.00            
ATOM   1698  CA  GLY B  17     167.180 148.270 200.130  1.00  0.00            
ATOM   1699  HA1 GLY B  17     166.830 149.300 200.090  1.00  0.00            
ATOM   1700  HA2 GLY B  17     168.250 148.290 200.240  1.00  0.00            
ATOM   1701  C   GLY B  17     166.730 147.570 201.370  1.00  0.00            
ATOM   1702  O   GLY B  17     167.000 148.120 202.430  1.00  0.00            
ATOM   1703  N   ARG B  18     166.220 146.340 201.200  1.00  0.00            
ATOM   1704  HN  ARG B  18     166.170 146.070 200.240  1.00  0.00            
ATOM   1705  CA  ARG B  18     165.870 145.330 202.150  1.00  0.00            
ATOM   1706  HA  ARG B  18     165.520 145.840 203.040  1.00  0.00            
ATOM   1707  CB  ARG B  18     164.750 144.500 201.500  1.00  0.00            
ATOM   1708  HB1 ARG B  18     165.220 143.820 200.760  1.00  0.00            
ATOM   1709  HB2 ARG B  18     163.920 145.090 201.050  1.00  0.00            
ATOM   1710  CG  ARG B  18     164.050 143.560 202.480  1.00  0.00            
ATOM   1711  HG1 ARG B  18     163.370 144.050 203.200  1.00  0.00            
ATOM   1712  HG2 ARG B  18     164.800 143.130 203.190  1.00  0.00            
ATOM   1713  CD  ARG B  18     163.100 142.550 201.840  1.00  0.00            
ATOM   1714  HD1 ARG B  18     162.450 143.020 201.060  1.00  0.00            
ATOM   1715  HD2 ARG B  18     162.330 142.270 202.600  1.00  0.00            
ATOM   1716  NE  ARG B  18     163.840 141.340 201.350  1.00  0.00            
ATOM   1717  HE  ARG B  18     164.820 141.350 201.520  1.00  0.00            
ATOM   1718  CZ  ARG B  18     163.200 140.430 200.570  1.00  0.00            
ATOM   1719  NH1 ARG B  18     161.840 140.390 200.440  1.00  0.00            
ATOM   1720 1HH1 ARG B  18     161.210 140.970 200.960  1.00  0.00            
ATOM   1721 2HH1 ARG B  18     161.440 139.490 200.250  1.00  0.00            
ATOM   1722  NH2 ARG B  18     163.930 139.420 200.010  1.00  0.00            
ATOM   1723 1HH2 ARG B  18     164.830 139.730 199.690  1.00  0.00            
ATOM   1724 2HH2 ARG B  18     163.480 138.790 199.360  1.00  0.00            
ATOM   1725  C   ARG B  18     167.000 144.450 202.570  1.00  0.00            
ATOM   1726  O   ARG B  18     167.850 143.950 201.830  1.00  0.00            
ATOM   1727  N   ILE B  19     167.100 144.230 203.890  1.00  0.00            
ATOM   1728  HN  ILE B  19     166.550 144.750 204.540  1.00  0.00            
ATOM   1729  CA  ILE B  19     168.050 143.330 204.470  1.00  0.00            
ATOM   1730  HA  ILE B  19     168.660 142.950 203.680  1.00  0.00            
ATOM   1731  CB  ILE B  19     168.860 144.040 205.530  1.00  0.00            
ATOM   1732  HB  ILE B  19     168.150 144.490 206.250  1.00  0.00            
ATOM   1733  CG2 ILE B  19     169.720 143.030 206.300  1.00  0.00            
ATOM   1734 1HG2 ILE B  19     170.270 142.450 205.530  1.00  0.00            
ATOM   1735 2HG2 ILE B  19     170.430 143.660 206.890  1.00  0.00            
ATOM   1736 3HG2 ILE B  19     169.060 142.380 206.900  1.00  0.00            
ATOM   1737  CG1 ILE B  19     169.800 145.070 204.890  1.00  0.00            
ATOM   1738 1HG1 ILE B  19     169.170 145.690 204.220  1.00  0.00            
ATOM   1739 2HG1 ILE B  19     170.610 144.480 204.420  1.00  0.00            
ATOM   1740  CD  ILE B  19     170.530 146.030 205.840  1.00  0.00            
ATOM   1741  HD1 ILE B  19     171.190 146.740 205.300  1.00  0.00            
ATOM   1742  HD2 ILE B  19     169.780 146.430 206.560  1.00  0.00            
ATOM   1743  HD3 ILE B  19     171.290 145.420 206.390  1.00  0.00            
ATOM   1744  C   ILE B  19     167.230 142.160 204.910  1.00  0.00            
ATOM   1745  O   ILE B  19     166.200 142.270 205.560  1.00  0.00            
ATOM   1746  N   VAL B  20     167.780 140.960 204.660  1.00  0.00            
ATOM   1747  HN  VAL B  20     168.580 141.010 204.070  1.00  0.00            
ATOM   1748  CA  VAL B  20     167.140 139.680 204.790  1.00  0.00            
ATOM   1749  HA  VAL B  20     166.280 139.590 204.150  1.00  0.00            
ATOM   1750  CB  VAL B  20     168.020 138.620 204.190  1.00  0.00            
ATOM   1751  HB  VAL B  20     167.520 137.630 204.250  1.00  0.00            
ATOM   1752  CG1 VAL B  20     168.250 139.000 202.710  1.00  0.00            
ATOM   1753 1HG1 VAL B  20     167.240 138.990 202.240  1.00  0.00            
ATOM   1754 2HG1 VAL B  20     168.750 139.970 202.530  1.00  0.00            
ATOM   1755 3HG1 VAL B  20     168.890 138.170 202.360  1.00  0.00            
ATOM   1756  CG2 VAL B  20     169.350 138.530 204.950  1.00  0.00            
ATOM   1757 1HG2 VAL B  20     169.190 138.210 206.000  1.00  0.00            
ATOM   1758 2HG2 VAL B  20     169.980 137.710 204.550  1.00  0.00            
ATOM   1759 3HG2 VAL B  20     169.890 139.490 204.870  1.00  0.00            
ATOM   1760  C   VAL B  20     166.800 139.330 206.190  1.00  0.00            
ATOM   1761  O   VAL B  20     166.000 138.410 206.380  1.00  0.00            
ATOM   1762  N   CYS B  21     167.260 140.020 207.250  1.00  0.00            
ATOM   1763  HN  CYS B  21     168.020 140.620 207.010  1.00  0.00            
ATOM   1764  CA  CYS B  21     166.920 139.940 208.630  1.00  0.00            
ATOM   1765  HA  CYS B  21     167.010 138.910 208.940  1.00  0.00            
ATOM   1766  CB  CYS B  21     167.790 140.850 209.510  1.00  0.00            
ATOM   1767  HB1 CYS B  21     167.610 140.780 210.610  1.00  0.00            
ATOM   1768  HB2 CYS B  21     167.700 141.890 209.150  1.00  0.00            
ATOM   1769  SG  CYS B  21     169.560 140.590 209.200  1.00  0.00            
ATOM   1770  C   CYS B  21     165.490 140.270 208.910  1.00  0.00            
ATOM   1771  O   CYS B  21     164.770 139.710 209.750  1.00  0.00            
ATOM   1772  N   ALA B  22     165.000 141.170 208.040  1.00  0.00            
ATOM   1773  HN  ALA B  22     165.700 141.350 207.340  1.00  0.00            
ATOM   1774  CA  ALA B  22     163.720 141.800 208.090  1.00  0.00            
ATOM   1775  HA  ALA B  22     163.570 142.060 209.130  1.00  0.00            
ATOM   1776  CB  ALA B  22     163.790 143.130 207.330  1.00  0.00            
ATOM   1777  HB1 ALA B  22     162.850 143.720 207.420  1.00  0.00            
ATOM   1778  HB2 ALA B  22     163.980 142.870 206.260  1.00  0.00            
ATOM   1779  HB3 ALA B  22     164.570 143.780 207.770  1.00  0.00            
ATOM   1780  C   ALA B  22     162.600 140.860 207.820  1.00  0.00            
ATOM   1781  O   ALA B  22     161.500 141.140 208.290  1.00  0.00            
ATOM   1782  N   ASN B  23     162.910 139.790 207.050  1.00  0.00            
ATOM   1783  HN  ASN B  23     163.820 139.700 206.650  1.00  0.00            
ATOM   1784  CA  ASN B  23     161.950 138.820 206.640  1.00  0.00            
ATOM   1785  HA  ASN B  23     161.070 139.300 206.230  1.00  0.00            
ATOM   1786  CB  ASN B  23     162.630 138.050 205.490  1.00  0.00            
ATOM   1787  HB1 ASN B  23     161.960 137.240 205.120  1.00  0.00            
ATOM   1788  HB2 ASN B  23     163.620 137.660 205.810  1.00  0.00            
ATOM   1789  CG  ASN B  23     162.820 138.920 204.250  1.00  0.00            
ATOM   1790  OD1 ASN B  23     162.290 140.010 204.190  1.00  0.00            
ATOM   1791  ND2 ASN B  23     163.600 138.430 203.240  1.00  0.00            
ATOM   1792 1HD2 ASN B  23     163.850 137.470 203.330  1.00  0.00            
ATOM   1793 2HD2 ASN B  23     163.710 138.900 202.360  1.00  0.00            
ATOM   1794  C   ASN B  23     161.600 137.970 207.810  1.00  0.00            
ATOM   1795  O   ASN B  23     160.570 137.290 207.830  1.00  0.00            
ATOM   1796  N   CYS B  24     162.430 137.890 208.870  1.00  0.00            
ATOM   1797  HN  CYS B  24     163.250 138.460 208.860  1.00  0.00            
ATOM   1798  CA  CYS B  24     162.050 137.030 209.940  1.00  0.00            
ATOM   1799  HA  CYS B  24     161.060 136.590 209.900  1.00  0.00            
ATOM   1800  CB  CYS B  24     162.890 135.740 209.970  1.00  0.00            
ATOM   1801  HB1 CYS B  24     162.580 135.090 210.820  1.00  0.00            
ATOM   1802  HB2 CYS B  24     163.920 136.070 210.240  1.00  0.00            
ATOM   1803  SG  CYS B  24     163.020 134.790 208.420  1.00  0.00            
ATOM   1804  C   CYS B  24     162.010 137.630 211.290  1.00  0.00            
ATOM   1805  O   CYS B  24     161.670 136.940 212.270  1.00  0.00            
ATOM   1806  N   HSD B  25     162.430 138.900 211.390  1.00  0.00            
ATOM   1807  HN  HSD B  25     162.860 139.270 210.570  1.00  0.00            
ATOM   1808  CA  HSD B  25     162.480 139.800 212.500  1.00  0.00            
ATOM   1809  HA  HSD B  25     161.990 139.310 213.320  1.00  0.00            
ATOM   1810  CB  HSD B  25     163.880 140.280 212.910  1.00  0.00            
ATOM   1811  HB1 HSD B  25     163.810 141.080 213.680  1.00  0.00            
ATOM   1812  HB2 HSD B  25     164.530 140.710 212.110  1.00  0.00            
ATOM   1813  ND1 HSD B  25     164.880 138.760 214.670  1.00  0.00            
ATOM   1814  HD1 HSD B  25     164.580 139.390 215.390  1.00  0.00            
ATOM   1815  CG  HSD B  25     164.660 139.070 213.350  1.00  0.00            
ATOM   1816  CE1 HSD B  25     165.720 137.690 214.750  1.00  0.00            
ATOM   1817  HE1 HSD B  25     166.200 137.290 215.640  1.00  0.00            
ATOM   1818  NE2 HSD B  25     166.000 137.270 213.530  1.00  0.00            
ATOM   1819  CD2 HSD B  25     165.420 138.180 212.660  1.00  0.00            
ATOM   1820  HD2 HSD B  25     165.900 138.200 211.690  1.00  0.00            
ATOM   1821  C   HSD B  25     161.530 140.930 212.270  1.00  0.00            
ATOM   1822  O   HSD B  25     161.870 141.870 211.540  1.00  0.00            
ATOM   1823  N   LEU B  26     160.350 140.960 212.910  1.00  0.00            
ATOM   1824  HN  LEU B  26     160.110 140.060 213.290  1.00  0.00            
ATOM   1825  CA  LEU B  26     159.350 141.810 212.330  1.00  0.00            
ATOM   1826  HA  LEU B  26     159.590 142.180 211.340  1.00  0.00            
ATOM   1827  CB  LEU B  26     158.090 140.980 212.040  1.00  0.00            
ATOM   1828  HB1 LEU B  26     157.440 141.440 211.260  1.00  0.00            
ATOM   1829  HB2 LEU B  26     157.460 140.840 212.960  1.00  0.00            
ATOM   1830  CG  LEU B  26     158.320 139.540 211.560  1.00  0.00            
ATOM   1831  HG  LEU B  26     159.110 138.960 212.110  1.00  0.00            
ATOM   1832  CD1 LEU B  26     157.050 138.660 211.580  1.00  0.00            
ATOM   1833 1HD1 LEU B  26     157.130 137.610 211.250  1.00  0.00            
ATOM   1834 2HD1 LEU B  26     156.680 138.490 212.620  1.00  0.00            
ATOM   1835 3HD1 LEU B  26     156.230 139.040 210.950  1.00  0.00            
ATOM   1836  CD2 LEU B  26     158.820 139.570 210.110  1.00  0.00            
ATOM   1837 1HD2 LEU B  26     158.680 138.610 209.580  1.00  0.00            
ATOM   1838 2HD2 LEU B  26     158.270 140.270 209.450  1.00  0.00            
ATOM   1839 3HD2 LEU B  26     159.910 139.760 210.080  1.00  0.00            
ATOM   1840  C   LEU B  26     158.950 143.040 213.050  1.00  0.00            
ATOM   1841  O   LEU B  26     158.000 143.730 212.710  1.00  0.00            
ATOM   1842  N   ALA B  27     159.690 143.420 214.110  1.00  0.00            
ATOM   1843  HN  ALA B  27     160.300 142.720 214.450  1.00  0.00            
ATOM   1844  CA  ALA B  27     159.690 144.680 214.810  1.00  0.00            
ATOM   1845  HA  ALA B  27     158.830 145.240 214.500  1.00  0.00            
ATOM   1846  CB  ALA B  27     159.600 144.470 216.320  1.00  0.00            
ATOM   1847  HB1 ALA B  27     158.670 143.880 216.520  1.00  0.00            
ATOM   1848  HB2 ALA B  27     159.570 145.480 216.800  1.00  0.00            
ATOM   1849  HB3 ALA B  27     160.460 143.940 216.790  1.00  0.00            
ATOM   1850  C   ALA B  27     160.720 145.680 214.400  1.00  0.00            
ATOM   1851  O   ALA B  27     161.710 145.380 213.740  1.00  0.00            
ATOM   1852  N   SER B  28     160.530 146.940 214.820  1.00  0.00            
ATOM   1853  HN  SER B  28     159.700 147.220 215.300  1.00  0.00            
ATOM   1854  CA  SER B  28     161.360 148.010 214.370  1.00  0.00            
ATOM   1855  HA  SER B  28     162.150 147.660 213.720  1.00  0.00            
ATOM   1856  CB  SER B  28     160.630 148.950 213.400  1.00  0.00            
ATOM   1857  HB1 SER B  28     160.050 149.690 213.990  1.00  0.00            
ATOM   1858  HB2 SER B  28     159.980 148.410 212.680  1.00  0.00            
ATOM   1859  OG  SER B  28     161.520 149.710 212.600  1.00  0.00            
ATOM   1860  HG1 SER B  28     160.950 150.430 212.290  1.00  0.00            
ATOM   1861  C   SER B  28     161.890 148.790 215.530  1.00  0.00            
ATOM   1862  O   SER B  28     161.110 149.400 216.250  1.00  0.00            
ATOM   1863  N   LYS B  29     163.210 148.910 215.720  1.00  0.00            
ATOM   1864  HN  LYS B  29     163.800 148.470 215.040  1.00  0.00            
ATOM   1865  CA  LYS B  29     163.930 149.700 216.660  1.00  0.00            
ATOM   1866  HA  LYS B  29     163.280 150.560 216.800  1.00  0.00            
ATOM   1867  CB  LYS B  29     164.190 148.930 217.970  1.00  0.00            
ATOM   1868  HB1 LYS B  29     165.100 149.200 218.540  1.00  0.00            
ATOM   1869  HB2 LYS B  29     164.340 147.890 217.620  1.00  0.00            
ATOM   1870  CG  LYS B  29     163.050 148.980 218.980  1.00  0.00            
ATOM   1871  HG1 LYS B  29     162.160 148.570 218.460  1.00  0.00            
ATOM   1872  HG2 LYS B  29     162.810 149.990 219.350  1.00  0.00            
ATOM   1873  CD  LYS B  29     163.280 148.070 220.200  1.00  0.00            
ATOM   1874  HD1 LYS B  29     164.300 148.270 220.610  1.00  0.00            
ATOM   1875  HD2 LYS B  29     163.300 147.040 219.780  1.00  0.00            
ATOM   1876  CE  LYS B  29     162.160 148.130 221.240  1.00  0.00            
ATOM   1877  HE1 LYS B  29     161.180 147.870 220.770  1.00  0.00            
ATOM   1878  HE2 LYS B  29     162.050 149.180 221.570  1.00  0.00            
ATOM   1879  NZ  LYS B  29     162.490 147.240 222.370  1.00  0.00            
ATOM   1880  HZ1 LYS B  29     161.610 147.140 222.900  1.00  0.00            
ATOM   1881  HZ2 LYS B  29     162.750 146.290 222.030  1.00  0.00            
ATOM   1882  HZ3 LYS B  29     163.170 147.690 223.010  1.00  0.00            
ATOM   1883  C   LYS B  29     165.240 150.110 216.110  1.00  0.00            
ATOM   1884  O   LYS B  29     165.830 149.290 215.400  1.00  0.00            
ATOM   1885  N   PRO B  30     165.770 151.280 216.350  1.00  0.00            
ATOM   1886  CD  PRO B  30     165.390 152.120 217.480  1.00  0.00            
ATOM   1887  HD1 PRO B  30     164.350 152.500 217.310  1.00  0.00            
ATOM   1888  HD2 PRO B  30     165.440 151.510 218.410  1.00  0.00            
ATOM   1889  CA  PRO B  30     166.810 151.940 215.620  1.00  0.00            
ATOM   1890  HA  PRO B  30     166.520 151.950 214.580  1.00  0.00            
ATOM   1891  CB  PRO B  30     166.850 153.370 216.150  1.00  0.00            
ATOM   1892  HB1 PRO B  30     166.110 153.990 215.610  1.00  0.00            
ATOM   1893  HB2 PRO B  30     167.840 153.820 215.910  1.00  0.00            
ATOM   1894  CG  PRO B  30     166.330 153.320 217.600  1.00  0.00            
ATOM   1895  HG1 PRO B  30     165.800 154.190 218.040  1.00  0.00            
ATOM   1896  HG2 PRO B  30     167.190 153.110 218.280  1.00  0.00            
ATOM   1897  C   PRO B  30     168.160 151.320 215.790  1.00  0.00            
ATOM   1898  O   PRO B  30     168.410 150.390 216.560  1.00  0.00            
ATOM   1899  N   VAL B  31     169.050 151.800 214.910  1.00  0.00            
ATOM   1900  HN  VAL B  31     168.890 152.620 214.370  1.00  0.00            
ATOM   1901  CA  VAL B  31     170.460 151.520 214.800  1.00  0.00            
ATOM   1902  HA  VAL B  31     170.830 151.290 215.780  1.00  0.00            
ATOM   1903  CB  VAL B  31     170.810 150.390 213.870  1.00  0.00            
ATOM   1904  HB  VAL B  31     170.170 149.520 214.140  1.00  0.00            
ATOM   1905  CG1 VAL B  31     170.580 150.630 212.370  1.00  0.00            
ATOM   1906 1HG1 VAL B  31     169.560 151.100 212.280  1.00  0.00            
ATOM   1907 2HG1 VAL B  31     171.320 151.260 211.840  1.00  0.00            
ATOM   1908 3HG1 VAL B  31     170.540 149.680 211.800  1.00  0.00            
ATOM   1909  CG2 VAL B  31     172.240 149.860 214.030  1.00  0.00            
ATOM   1910 1HG2 VAL B  31     173.050 150.490 213.600  1.00  0.00            
ATOM   1911 2HG2 VAL B  31     172.400 149.720 215.110  1.00  0.00            
ATOM   1912 3HG2 VAL B  31     172.220 148.980 213.350  1.00  0.00            
ATOM   1913  C   VAL B  31     171.010 152.830 214.350  1.00  0.00            
ATOM   1914  O   VAL B  31     170.290 153.590 213.700  1.00  0.00            
ATOM   1915  N   ASP B  32     172.310 153.130 214.480  1.00  0.00            
ATOM   1916  HN  ASP B  32     172.880 152.530 215.040  1.00  0.00            
ATOM   1917  CA  ASP B  32     173.080 154.210 213.960  1.00  0.00            
ATOM   1918  HA  ASP B  32     172.630 154.400 212.990  1.00  0.00            
ATOM   1919  CB  ASP B  32     173.150 155.420 214.910  1.00  0.00            
ATOM   1920  HB1 ASP B  32     173.650 155.290 215.900  1.00  0.00            
ATOM   1921  HB2 ASP B  32     172.140 155.810 215.150  1.00  0.00            
ATOM   1922  CG  ASP B  32     173.930 156.580 214.300  1.00  0.00            
ATOM   1923  OD1 ASP B  32     175.150 156.670 214.610  1.00  0.00            
ATOM   1924  OD2 ASP B  32     173.340 157.450 213.620  1.00  0.00            
ATOM   1925  C   ASP B  32     174.450 153.710 213.640  1.00  0.00            
ATOM   1926  O   ASP B  32     174.900 152.760 214.280  1.00  0.00            
ATOM   1927  N   ILE B  33     175.040 154.250 212.560  1.00  0.00            
ATOM   1928  HN  ILE B  33     174.500 154.900 212.050  1.00  0.00            
ATOM   1929  CA  ILE B  33     176.400 154.020 212.140  1.00  0.00            
ATOM   1930  HA  ILE B  33     176.810 153.380 212.910  1.00  0.00            
ATOM   1931  CB  ILE B  33     176.450 153.320 210.820  1.00  0.00            
ATOM   1932  HB  ILE B  33     175.860 152.390 210.970  1.00  0.00            
ATOM   1933  CG2 ILE B  33     175.850 154.160 209.690  1.00  0.00            
ATOM   1934 1HG2 ILE B  33     175.710 153.600 208.730  1.00  0.00            
ATOM   1935 2HG2 ILE B  33     174.890 154.660 209.930  1.00  0.00            
ATOM   1936 3HG2 ILE B  33     176.620 154.900 209.370  1.00  0.00            
ATOM   1937  CG1 ILE B  33     177.860 152.900 210.380  1.00  0.00            
ATOM   1938 1HG1 ILE B  33     178.360 152.500 211.280  1.00  0.00            
ATOM   1939 2HG1 ILE B  33     178.440 153.760 209.980  1.00  0.00            
ATOM   1940  CD  ILE B  33     177.850 151.690 209.440  1.00  0.00            
ATOM   1941  HD1 ILE B  33     177.290 150.810 209.850  1.00  0.00            
ATOM   1942  HD2 ILE B  33     177.570 151.890 208.380  1.00  0.00            
ATOM   1943  HD3 ILE B  33     178.910 151.390 209.380  1.00  0.00            
ATOM   1944  C   ILE B  33     177.200 155.280 212.200  1.00  0.00            
ATOM   1945  O   ILE B  33     176.760 156.380 211.870  1.00  0.00            
ATOM   1946  N   GLU B  34     178.420 155.070 212.700  1.00  0.00            
ATOM   1947  HN  GLU B  34     178.670 154.160 213.020  1.00  0.00            
ATOM   1948  CA  GLU B  34     179.410 156.080 212.930  1.00  0.00            
ATOM   1949  HA  GLU B  34     179.240 157.060 212.510  1.00  0.00            
ATOM   1950  CB  GLU B  34     179.580 156.330 214.450  1.00  0.00            
ATOM   1951  HB1 GLU B  34     180.510 156.920 214.620  1.00  0.00            
ATOM   1952  HB2 GLU B  34     179.760 155.360 214.940  1.00  0.00            
ATOM   1953  CG  GLU B  34     178.450 157.070 215.180  1.00  0.00            
ATOM   1954  HG1 GLU B  34     178.440 156.960 216.290  1.00  0.00            
ATOM   1955  HG2 GLU B  34     177.530 156.560 214.850  1.00  0.00            
ATOM   1956  CD  GLU B  34     178.420 158.540 214.760  1.00  0.00            
ATOM   1957  OE1 GLU B  34     177.650 158.880 213.830  1.00  0.00            
ATOM   1958  OE2 GLU B  34     179.080 159.460 215.310  1.00  0.00            
ATOM   1959  C   GLU B  34     180.650 155.630 212.250  1.00  0.00            
ATOM   1960  O   GLU B  34     181.370 154.700 212.630  1.00  0.00            
ATOM   1961  N   VAL B  35     181.070 156.300 211.170  1.00  0.00            
ATOM   1962  HN  VAL B  35     180.600 157.130 210.900  1.00  0.00            
ATOM   1963  CA  VAL B  35     182.130 155.860 210.320  1.00  0.00            
ATOM   1964  HA  VAL B  35     182.830 155.290 210.920  1.00  0.00            
ATOM   1965  CB  VAL B  35     181.730 154.940 209.190  1.00  0.00            
ATOM   1966  HB  VAL B  35     181.190 154.080 209.610  1.00  0.00            
ATOM   1967  CG1 VAL B  35     180.680 155.590 208.280  1.00  0.00            
ATOM   1968 1HG1 VAL B  35     180.970 156.540 207.780  1.00  0.00            
ATOM   1969 2HG1 VAL B  35     180.580 154.820 207.480  1.00  0.00            
ATOM   1970 3HG1 VAL B  35     179.690 155.620 208.760  1.00  0.00            
ATOM   1971  CG2 VAL B  35     182.930 154.420 208.380  1.00  0.00            
ATOM   1972 1HG2 VAL B  35     183.630 153.990 209.120  1.00  0.00            
ATOM   1973 2HG2 VAL B  35     182.600 153.660 207.640  1.00  0.00            
ATOM   1974 3HG2 VAL B  35     183.350 155.170 207.680  1.00  0.00            
ATOM   1975  C   VAL B  35     182.770 157.100 209.810  1.00  0.00            
ATOM   1976  O   VAL B  35     182.110 158.110 209.560  1.00  0.00            
ATOM   1977  N   PRO B  36     184.060 157.250 209.700  1.00  0.00            
ATOM   1978  CD  PRO B  36     185.010 156.440 210.440  1.00  0.00            
ATOM   1979  HD1 PRO B  36     184.840 156.260 211.520  1.00  0.00            
ATOM   1980  HD2 PRO B  36     185.000 155.390 210.060  1.00  0.00            
ATOM   1981  CA  PRO B  36     184.720 158.230 208.880  1.00  0.00            
ATOM   1982  HA  PRO B  36     184.450 159.180 209.320  1.00  0.00            
ATOM   1983  CB  PRO B  36     186.170 157.750 208.830  1.00  0.00            
ATOM   1984  HB1 PRO B  36     186.940 158.540 208.680  1.00  0.00            
ATOM   1985  HB2 PRO B  36     186.220 157.040 207.970  1.00  0.00            
ATOM   1986  CG  PRO B  36     186.420 156.980 210.140  1.00  0.00            
ATOM   1987  HG1 PRO B  36     186.580 157.700 210.960  1.00  0.00            
ATOM   1988  HG2 PRO B  36     187.160 156.170 209.930  1.00  0.00            
ATOM   1989  C   PRO B  36     184.120 158.350 207.520  1.00  0.00            
ATOM   1990  O   PRO B  36     183.770 157.390 206.840  1.00  0.00            
ATOM   1991  N   GLN B  37     183.950 159.590 207.010  1.00  0.00            
ATOM   1992  HN  GLN B  37     184.060 160.380 207.580  1.00  0.00            
ATOM   1993  CA  GLN B  37     183.270 159.960 205.810  1.00  0.00            
ATOM   1994  HA  GLN B  37     182.760 159.100 205.400  1.00  0.00            
ATOM   1995  CB  GLN B  37     182.290 161.130 206.000  1.00  0.00            
ATOM   1996  HB1 GLN B  37     181.680 161.340 205.100  1.00  0.00            
ATOM   1997  HB2 GLN B  37     182.880 162.060 206.170  1.00  0.00            
ATOM   1998  CG  GLN B  37     181.260 161.030 207.130  1.00  0.00            
ATOM   1999  HG1 GLN B  37     180.700 161.990 207.080  1.00  0.00            
ATOM   2000  HG2 GLN B  37     181.740 161.010 208.130  1.00  0.00            
ATOM   2001  CD  GLN B  37     180.230 159.940 206.880  1.00  0.00            
ATOM   2002  OE1 GLN B  37     179.360 160.020 206.000  1.00  0.00            
ATOM   2003  NE2 GLN B  37     180.190 158.820 207.650  1.00  0.00            
ATOM   2004 1HE2 GLN B  37     180.780 158.650 208.450  1.00  0.00            
ATOM   2005 2HE2 GLN B  37     179.520 158.160 207.310  1.00  0.00            
ATOM   2006  C   GLN B  37     184.220 160.100 204.680  1.00  0.00            
ATOM   2007  O   GLN B  37     183.830 160.190 203.510  1.00  0.00            
ATOM   2008  N   ALA B  38     185.510 160.020 205.040  1.00  0.00            
ATOM   2009  HN  ALA B  38     185.630 160.030 206.020  1.00  0.00            
ATOM   2010  CA  ALA B  38     186.570 160.220 204.090  1.00  0.00            
ATOM   2011  HA  ALA B  38     186.220 160.010 203.090  1.00  0.00            
ATOM   2012  CB  ALA B  38     186.920 161.710 204.180  1.00  0.00            
ATOM   2013  HB1 ALA B  38     187.620 162.160 203.440  1.00  0.00            
ATOM   2014  HB2 ALA B  38     187.310 162.020 205.170  1.00  0.00            
ATOM   2015  HB3 ALA B  38     186.020 162.360 204.070  1.00  0.00            
ATOM   2016  C   ALA B  38     187.710 159.370 204.550  1.00  0.00            
ATOM   2017  O   ALA B  38     188.060 159.400 205.720  1.00  0.00            
ATOM   2018  N   VAL B  39     188.300 158.630 203.590  1.00  0.00            
ATOM   2019  HN  VAL B  39     187.950 158.660 202.670  1.00  0.00            
ATOM   2020  CA  VAL B  39     189.160 157.560 204.030  1.00  0.00            
ATOM   2021  HA  VAL B  39     189.650 157.930 204.910  1.00  0.00            
ATOM   2022  CB  VAL B  39     188.530 156.230 204.330  1.00  0.00            
ATOM   2023  HB  VAL B  39     189.380 155.620 204.680  1.00  0.00            
ATOM   2024  CG1 VAL B  39     187.640 156.240 205.590  1.00  0.00            
ATOM   2025 1HG1 VAL B  39     186.820 156.990 205.650  1.00  0.00            
ATOM   2026 2HG1 VAL B  39     187.080 155.310 205.810  1.00  0.00            
ATOM   2027 3HG1 VAL B  39     188.260 156.630 206.420  1.00  0.00            
ATOM   2028  CG2 VAL B  39     187.810 155.530 203.160  1.00  0.00            
ATOM   2029 1HG2 VAL B  39     187.020 156.190 202.750  1.00  0.00            
ATOM   2030 2HG2 VAL B  39     188.530 155.090 202.440  1.00  0.00            
ATOM   2031 3HG2 VAL B  39     187.270 154.690 203.650  1.00  0.00            
ATOM   2032  C   VAL B  39     190.280 157.380 203.050  1.00  0.00            
ATOM   2033  O   VAL B  39     190.140 157.270 201.840  1.00  0.00            
ATOM   2034  N   LEU B  40     191.490 157.360 203.630  1.00  0.00            
ATOM   2035  HN  LEU B  40     191.490 157.570 204.610  1.00  0.00            
ATOM   2036  CA  LEU B  40     192.700 157.190 202.910  1.00  0.00            
ATOM   2037  HA  LEU B  40     192.640 157.730 201.970  1.00  0.00            
ATOM   2038  CB  LEU B  40     193.900 157.780 203.690  1.00  0.00            
ATOM   2039  HB1 LEU B  40     194.850 157.580 203.170  1.00  0.00            
ATOM   2040  HB2 LEU B  40     194.020 157.400 204.720  1.00  0.00            
ATOM   2041  CG  LEU B  40     193.830 159.310 203.910  1.00  0.00            
ATOM   2042  HG  LEU B  40     192.850 159.500 204.390  1.00  0.00            
ATOM   2043  CD1 LEU B  40     194.920 159.820 204.870  1.00  0.00            
ATOM   2044 1HD1 LEU B  40     194.970 159.080 205.690  1.00  0.00            
ATOM   2045 2HD1 LEU B  40     195.960 159.740 204.480  1.00  0.00            
ATOM   2046 3HD1 LEU B  40     194.740 160.840 205.270  1.00  0.00            
ATOM   2047  CD2 LEU B  40     194.060 160.080 202.590  1.00  0.00            
ATOM   2048 1HD2 LEU B  40     194.170 159.320 201.770  1.00  0.00            
ATOM   2049 2HD2 LEU B  40     193.210 160.770 202.440  1.00  0.00            
ATOM   2050 3HD2 LEU B  40     194.970 160.690 202.510  1.00  0.00            
ATOM   2051  C   LEU B  40     192.890 155.780 202.480  1.00  0.00            
ATOM   2052  O   LEU B  40     192.380 154.870 203.150  1.00  0.00            
ATOM   2053  N   PRO B  41     193.610 155.520 201.430  1.00  0.00            
ATOM   2054  CD  PRO B  41     193.700 156.390 200.260  1.00  0.00            
ATOM   2055  HD1 PRO B  41     192.780 156.980 200.070  1.00  0.00            
ATOM   2056  HD2 PRO B  41     194.510 157.130 200.450  1.00  0.00            
ATOM   2057  CA  PRO B  41     193.990 154.200 201.040  1.00  0.00            
ATOM   2058  HA  PRO B  41     193.080 153.640 200.980  1.00  0.00            
ATOM   2059  CB  PRO B  41     194.740 154.260 199.710  1.00  0.00            
ATOM   2060  HB1 PRO B  41     194.830 153.270 199.210  1.00  0.00            
ATOM   2061  HB2 PRO B  41     195.780 154.620 199.900  1.00  0.00            
ATOM   2062  CG  PRO B  41     194.010 155.460 199.080  1.00  0.00            
ATOM   2063  HG1 PRO B  41     193.020 155.280 198.620  1.00  0.00            
ATOM   2064  HG2 PRO B  41     194.600 156.060 198.350  1.00  0.00            
ATOM   2065  C   PRO B  41     194.910 153.540 202.030  1.00  0.00            
ATOM   2066  O   PRO B  41     195.740 154.230 202.640  1.00  0.00            
ATOM   2067  N   ASP B  42     194.850 152.210 202.170  1.00  0.00            
ATOM   2068  HN  ASP B  42     194.450 151.700 201.420  1.00  0.00            
ATOM   2069  CA  ASP B  42     195.700 151.410 203.010  1.00  0.00            
ATOM   2070  HA  ASP B  42     195.170 150.480 203.150  1.00  0.00            
ATOM   2071  CB  ASP B  42     197.060 151.210 202.340  1.00  0.00            
ATOM   2072  HB1 ASP B  42     197.700 152.080 202.590  1.00  0.00            
ATOM   2073  HB2 ASP B  42     196.920 151.190 201.230  1.00  0.00            
ATOM   2074  CG  ASP B  42     197.690 149.880 202.690  1.00  0.00            
ATOM   2075  OD1 ASP B  42     197.010 148.940 203.200  1.00  0.00            
ATOM   2076  OD2 ASP B  42     198.820 149.560 202.230  1.00  0.00            
ATOM   2077  C   ASP B  42     195.860 151.800 204.440  1.00  0.00            
ATOM   2078  O   ASP B  42     196.980 151.980 204.910  1.00  0.00            
ATOM   2079  N   THR B  43     194.740 151.960 205.160  1.00  0.00            
ATOM   2080  HN  THR B  43     193.800 151.930 204.810  1.00  0.00            
ATOM   2081  CA  THR B  43     194.750 152.310 206.550  1.00  0.00            
ATOM   2082  HA  THR B  43     195.620 151.870 207.010  1.00  0.00            
ATOM   2083  CB  THR B  43     194.770 153.800 206.790  1.00  0.00            
ATOM   2084  HB  THR B  43     195.570 154.180 206.120  1.00  0.00            
ATOM   2085  OG1 THR B  43     195.050 154.170 208.130  1.00  0.00            
ATOM   2086  HG1 THR B  43     194.730 155.070 208.160  1.00  0.00            
ATOM   2087  CG2 THR B  43     193.440 154.430 206.360  1.00  0.00            
ATOM   2088 1HG2 THR B  43     193.540 155.540 206.480  1.00  0.00            
ATOM   2089 2HG2 THR B  43     193.200 154.120 205.310  1.00  0.00            
ATOM   2090 3HG2 THR B  43     192.640 154.000 206.990  1.00  0.00            
ATOM   2091  C   THR B  43     193.610 151.610 207.190  1.00  0.00            
ATOM   2092  O   THR B  43     192.610 151.290 206.570  1.00  0.00            
ATOM   2093  N   VAL B  44     193.750 151.210 208.470  1.00  0.00            
ATOM   2094  HN  VAL B  44     194.620 151.320 208.950  1.00  0.00            
ATOM   2095  CA  VAL B  44     192.730 150.640 209.290  1.00  0.00            
ATOM   2096  HA  VAL B  44     192.050 150.010 208.720  1.00  0.00            
ATOM   2097  CB  VAL B  44     193.240 149.690 210.330  1.00  0.00            
ATOM   2098  HB  VAL B  44     193.890 150.220 211.060  1.00  0.00            
ATOM   2099  CG1 VAL B  44     192.110 149.130 211.210  1.00  0.00            
ATOM   2100 1HG1 VAL B  44     191.270 148.650 210.660  1.00  0.00            
ATOM   2101 2HG1 VAL B  44     192.600 148.430 211.920  1.00  0.00            
ATOM   2102 3HG1 VAL B  44     191.580 149.910 211.800  1.00  0.00            
ATOM   2103  CG2 VAL B  44     193.890 148.440 209.720  1.00  0.00            
ATOM   2104 1HG2 VAL B  44     194.230 147.750 210.520  1.00  0.00            
ATOM   2105 2HG2 VAL B  44     193.090 147.900 209.190  1.00  0.00            
ATOM   2106 3HG2 VAL B  44     194.640 148.710 208.950  1.00  0.00            
ATOM   2107  C   VAL B  44     192.000 151.800 209.890  1.00  0.00            
ATOM   2108  O   VAL B  44     192.590 152.540 210.670  1.00  0.00            
ATOM   2109  N   PHE B  45     190.700 151.950 209.610  1.00  0.00            
ATOM   2110  HN  PHE B  45     190.280 151.390 208.900  1.00  0.00            
ATOM   2111  CA  PHE B  45     189.800 152.900 210.200  1.00  0.00            
ATOM   2112  HA  PHE B  45     190.420 153.330 210.970  1.00  0.00            
ATOM   2113  CB  PHE B  45     189.330 154.020 209.250  1.00  0.00            
ATOM   2114  HB1 PHE B  45     190.220 154.550 208.840  1.00  0.00            
ATOM   2115  HB2 PHE B  45     188.780 154.760 209.880  1.00  0.00            
ATOM   2116  CG  PHE B  45     188.520 153.530 208.110  1.00  0.00            
ATOM   2117  CD1 PHE B  45     189.120 153.050 206.970  1.00  0.00            
ATOM   2118  HD1 PHE B  45     190.200 153.030 206.920  1.00  0.00            
ATOM   2119  CE1 PHE B  45     188.340 152.530 205.970  1.00  0.00            
ATOM   2120  HE1 PHE B  45     188.790 152.110 205.090  1.00  0.00            
ATOM   2121  CZ  PHE B  45     186.960 152.490 206.040  1.00  0.00            
ATOM   2122  HZ  PHE B  45     186.380 151.900 205.340  1.00  0.00            
ATOM   2123  CD2 PHE B  45     187.130 153.530 208.160  1.00  0.00            
ATOM   2124  HD2 PHE B  45     186.630 153.970 209.010  1.00  0.00            
ATOM   2125  CE2 PHE B  45     186.360 153.020 207.150  1.00  0.00            
ATOM   2126  HE2 PHE B  45     185.270 152.990 207.150  1.00  0.00            
ATOM   2127  C   PHE B  45     188.710 152.130 210.830  1.00  0.00            
ATOM   2128  O   PHE B  45     188.280 151.080 210.350  1.00  0.00            
ATOM   2129  N   GLU B  46     188.280 152.520 212.040  1.00  0.00            
ATOM   2130  HN  GLU B  46     188.760 153.270 212.480  1.00  0.00            
ATOM   2131  CA  GLU B  46     187.240 151.910 212.810  1.00  0.00            
ATOM   2132  HA  GLU B  46     187.200 150.840 212.630  1.00  0.00            
ATOM   2133  CB  GLU B  46     187.520 152.220 214.290  1.00  0.00            
ATOM   2134  HB1 GLU B  46     186.640 151.900 214.890  1.00  0.00            
ATOM   2135  HB2 GLU B  46     187.560 153.330 214.240  1.00  0.00            
ATOM   2136  CG  GLU B  46     188.830 151.680 214.890  1.00  0.00            
ATOM   2137  HG1 GLU B  46     189.630 151.600 214.120  1.00  0.00            
ATOM   2138  HG2 GLU B  46     188.640 150.630 215.190  1.00  0.00            
ATOM   2139  CD  GLU B  46     189.260 152.430 216.140  1.00  0.00            
ATOM   2140  OE1 GLU B  46     189.130 152.040 217.330  1.00  0.00            
ATOM   2141  OE2 GLU B  46     189.760 153.570 215.910  1.00  0.00            
ATOM   2142  C   GLU B  46     185.910 152.490 212.460  1.00  0.00            
ATOM   2143  O   GLU B  46     185.640 153.680 212.410  1.00  0.00            
ATOM   2144  N   ALA B  47     184.920 151.610 212.240  1.00  0.00            
ATOM   2145  HN  ALA B  47     185.120 150.640 212.310  1.00  0.00            
ATOM   2146  CA  ALA B  47     183.530 151.910 212.060  1.00  0.00            
ATOM   2147  HA  ALA B  47     183.400 152.960 212.250  1.00  0.00            
ATOM   2148  CB  ALA B  47     182.990 151.490 210.680  1.00  0.00            
ATOM   2149  HB1 ALA B  47     182.000 151.950 210.510  1.00  0.00            
ATOM   2150  HB2 ALA B  47     182.920 150.390 210.550  1.00  0.00            
ATOM   2151  HB3 ALA B  47     183.680 151.940 209.930  1.00  0.00            
ATOM   2152  C   ALA B  47     182.720 151.340 213.180  1.00  0.00            
ATOM   2153  O   ALA B  47     182.870 150.220 213.660  1.00  0.00            
ATOM   2154  N   VAL B  48     181.820 152.160 213.730  1.00  0.00            
ATOM   2155  HN  VAL B  48     181.790 153.100 213.410  1.00  0.00            
ATOM   2156  CA  VAL B  48     181.070 151.850 214.920  1.00  0.00            
ATOM   2157  HA  VAL B  48     181.400 150.890 215.280  1.00  0.00            
ATOM   2158  CB  VAL B  48     181.390 152.850 215.990  1.00  0.00            
ATOM   2159  HB  VAL B  48     181.140 153.870 215.610  1.00  0.00            
ATOM   2160  CG1 VAL B  48     180.690 152.440 217.300  1.00  0.00            
ATOM   2161 1HG1 VAL B  48     180.760 151.340 217.400  1.00  0.00            
ATOM   2162 2HG1 VAL B  48     181.210 152.990 218.110  1.00  0.00            
ATOM   2163 3HG1 VAL B  48     179.640 152.780 217.200  1.00  0.00            
ATOM   2164  CG2 VAL B  48     182.930 152.990 216.160  1.00  0.00            
ATOM   2165 1HG2 VAL B  48     183.370 152.110 216.680  1.00  0.00            
ATOM   2166 2HG2 VAL B  48     183.460 153.290 215.250  1.00  0.00            
ATOM   2167 3HG2 VAL B  48     182.990 153.820 216.900  1.00  0.00            
ATOM   2168  C   VAL B  48     179.640 151.760 214.540  1.00  0.00            
ATOM   2169  O   VAL B  48     179.130 152.590 213.790  1.00  0.00            
ATOM   2170  N   VAL B  49     179.080 150.570 214.820  1.00  0.00            
ATOM   2171  HN  VAL B  49     179.600 149.800 215.190  1.00  0.00            
ATOM   2172  CA  VAL B  49     177.730 150.190 214.530  1.00  0.00            
ATOM   2173  HA  VAL B  49     177.330 150.870 213.790  1.00  0.00            
ATOM   2174  CB  VAL B  49     177.590 148.890 213.810  1.00  0.00            
ATOM   2175  HB  VAL B  49     178.150 148.090 214.350  1.00  0.00            
ATOM   2176  CG1 VAL B  49     176.140 148.500 213.480  1.00  0.00            
ATOM   2177 1HG1 VAL B  49     175.600 149.430 213.190  1.00  0.00            
ATOM   2178 2HG1 VAL B  49     175.980 147.700 212.720  1.00  0.00            
ATOM   2179 3HG1 VAL B  49     175.660 148.210 214.440  1.00  0.00            
ATOM   2180  CG2 VAL B  49     178.280 149.030 212.450  1.00  0.00            
ATOM   2181 1HG2 VAL B  49     179.350 149.330 212.540  1.00  0.00            
ATOM   2182 2HG2 VAL B  49     178.340 148.030 211.950  1.00  0.00            
ATOM   2183 3HG2 VAL B  49     177.680 149.770 211.880  1.00  0.00            
ATOM   2184  C   VAL B  49     177.040 150.090 215.850  1.00  0.00            
ATOM   2185  O   VAL B  49     177.460 149.330 216.730  1.00  0.00            
ATOM   2186  N   LYS B  50     176.010 150.920 216.110  1.00  0.00            
ATOM   2187  HN  LYS B  50     175.660 151.360 215.290  1.00  0.00            
ATOM   2188  CA  LYS B  50     175.450 151.180 217.400  1.00  0.00            
ATOM   2189  HA  LYS B  50     176.040 150.700 218.170  1.00  0.00            
ATOM   2190  CB  LYS B  50     175.480 152.680 217.720  1.00  0.00            
ATOM   2191  HB1 LYS B  50     174.860 152.950 218.610  1.00  0.00            
ATOM   2192  HB2 LYS B  50     175.090 153.300 216.890  1.00  0.00            
ATOM   2193  CG  LYS B  50     176.900 153.200 217.960  1.00  0.00            
ATOM   2194  HG1 LYS B  50     177.510 153.190 217.030  1.00  0.00            
ATOM   2195  HG2 LYS B  50     177.370 152.500 218.700  1.00  0.00            
ATOM   2196  CD  LYS B  50     176.850 154.590 218.610  1.00  0.00            
ATOM   2197  HD1 LYS B  50     176.020 154.500 219.360  1.00  0.00            
ATOM   2198  HD2 LYS B  50     176.560 155.410 217.940  1.00  0.00            
ATOM   2199  CE  LYS B  50     178.150 154.890 219.350  1.00  0.00            
ATOM   2200  HE1 LYS B  50     178.420 155.970 219.350  1.00  0.00            
ATOM   2201  HE2 LYS B  50     179.050 154.370 218.960  1.00  0.00            
ATOM   2202  NZ  LYS B  50     177.960 154.520 220.760  1.00  0.00            
ATOM   2203  HZ1 LYS B  50     178.870 154.150 221.090  1.00  0.00            
ATOM   2204  HZ2 LYS B  50     177.630 155.310 221.340  1.00  0.00            
ATOM   2205  HZ3 LYS B  50     177.280 153.730 220.840  1.00  0.00            
ATOM   2206  C   LYS B  50     174.040 150.730 217.480  1.00  0.00            
ATOM   2207  O   LYS B  50     173.170 151.170 216.730  1.00  0.00            
ATOM   2208  N   ILE B  51     173.680 149.930 218.500  1.00  0.00            
ATOM   2209  HN  ILE B  51     174.330 149.360 219.000  1.00  0.00            
ATOM   2210  CA  ILE B  51     172.380 149.330 218.550  1.00  0.00            
ATOM   2211  HA  ILE B  51     171.810 149.680 217.710  1.00  0.00            
ATOM   2212  CB  ILE B  51     172.550 147.840 218.380  1.00  0.00            
ATOM   2213  HB  ILE B  51     173.090 147.320 219.200  1.00  0.00            
ATOM   2214  CG2 ILE B  51     171.120 147.270 218.300  1.00  0.00            
ATOM   2215 1HG2 ILE B  51     170.700 147.740 217.390  1.00  0.00            
ATOM   2216 2HG2 ILE B  51     171.090 146.200 218.040  1.00  0.00            
ATOM   2217 3HG2 ILE B  51     170.530 147.380 219.220  1.00  0.00            
ATOM   2218  CG1 ILE B  51     173.340 147.600 217.080  1.00  0.00            
ATOM   2219 1HG1 ILE B  51     174.330 148.110 216.960  1.00  0.00            
ATOM   2220 2HG1 ILE B  51     172.670 147.900 216.250  1.00  0.00            
ATOM   2221  CD  ILE B  51     173.670 146.130 216.860  1.00  0.00            
ATOM   2222  HD1 ILE B  51     174.370 146.080 216.000  1.00  0.00            
ATOM   2223  HD2 ILE B  51     174.130 145.670 217.770  1.00  0.00            
ATOM   2224  HD3 ILE B  51     172.740 145.560 216.630  1.00  0.00            
ATOM   2225  C   ILE B  51     171.740 149.650 219.870  1.00  0.00            
ATOM   2226  O   ILE B  51     172.180 149.210 220.930  1.00  0.00            
ATOM   2227  N   PRO B  52     170.680 150.400 219.790  1.00  0.00            
ATOM   2228  CD  PRO B  52     170.670 151.520 218.860  1.00  0.00            
ATOM   2229  HD1 PRO B  52     171.730 151.820 218.720  1.00  0.00            
ATOM   2230  HD2 PRO B  52     170.120 151.170 217.970  1.00  0.00            
ATOM   2231  CA  PRO B  52     169.950 150.640 221.010  1.00  0.00            
ATOM   2232  HA  PRO B  52     170.610 151.190 221.660  1.00  0.00            
ATOM   2233  CB  PRO B  52     168.950 151.640 220.480  1.00  0.00            
ATOM   2234  HB1 PRO B  52     168.370 152.270 221.190  1.00  0.00            
ATOM   2235  HB2 PRO B  52     168.230 151.140 219.790  1.00  0.00            
ATOM   2236  CG  PRO B  52     169.840 152.570 219.630  1.00  0.00            
ATOM   2237  HG1 PRO B  52     170.480 153.080 220.370  1.00  0.00            
ATOM   2238  HG2 PRO B  52     169.250 153.160 218.910  1.00  0.00            
ATOM   2239  C   PRO B  52     169.360 149.440 221.670  1.00  0.00            
ATOM   2240  O   PRO B  52     168.930 148.520 220.980  1.00  0.00            
ATOM   2241  N   TYR B  53     169.280 149.510 223.010  1.00  0.00            
ATOM   2242  HN  TYR B  53     169.410 150.320 223.590  1.00  0.00            
ATOM   2243  CA  TYR B  53     168.930 148.310 223.710  1.00  0.00            
ATOM   2244  HA  TYR B  53     168.300 147.700 223.070  1.00  0.00            
ATOM   2245  CB  TYR B  53     170.240 147.610 224.110  1.00  0.00            
ATOM   2246  HB1 TYR B  53     170.680 148.220 224.900  1.00  0.00            
ATOM   2247  HB2 TYR B  53     170.850 147.610 223.180  1.00  0.00            
ATOM   2248  CG  TYR B  53     170.230 146.240 224.720  1.00  0.00            
ATOM   2249  CD1 TYR B  53     170.320 146.030 226.080  1.00  0.00            
ATOM   2250  HD1 TYR B  53     170.200 146.890 226.720  1.00  0.00            
ATOM   2251  CE1 TYR B  53     170.510 144.730 226.490  1.00  0.00            
ATOM   2252  HE1 TYR B  53     170.350 144.480 227.520  1.00  0.00            
ATOM   2253  CZ  TYR B  53     170.510 143.690 225.600  1.00  0.00            
ATOM   2254  OH  TYR B  53     170.480 142.400 226.190  1.00  0.00            
ATOM   2255  HH  TYR B  53     170.450 141.750 225.480  1.00  0.00            
ATOM   2256  CD2 TYR B  53     170.290 145.230 223.790  1.00  0.00            
ATOM   2257  HD2 TYR B  53     170.280 145.450 222.730  1.00  0.00            
ATOM   2258  CE2 TYR B  53     170.420 143.950 224.260  1.00  0.00            
ATOM   2259  HE2 TYR B  53     170.520 143.130 223.560  1.00  0.00            
ATOM   2260  C   TYR B  53     168.150 148.680 224.910  1.00  0.00            
ATOM   2261  O   TYR B  53     168.080 149.850 225.260  1.00  0.00            
ATOM   2262  N   ASP B  54     167.520 147.700 225.590  1.00  0.00            
ATOM   2263  HN  ASP B  54     167.730 146.740 225.450  1.00  0.00            
ATOM   2264  CA  ASP B  54     166.740 147.840 226.770  1.00  0.00            
ATOM   2265  HA  ASP B  54     166.840 148.780 227.310  1.00  0.00            
ATOM   2266  CB  ASP B  54     165.300 147.380 226.460  1.00  0.00            
ATOM   2267  HB1 ASP B  54     164.830 147.450 227.460  1.00  0.00            
ATOM   2268  HB2 ASP B  54     165.220 146.340 226.060  1.00  0.00            
ATOM   2269  CG  ASP B  54     164.620 148.320 225.470  1.00  0.00            
ATOM   2270  OD1 ASP B  54     164.620 149.530 225.810  1.00  0.00            
ATOM   2271  OD2 ASP B  54     164.170 147.880 224.380  1.00  0.00            
ATOM   2272  C   ASP B  54     167.340 146.780 227.640  1.00  0.00            
ATOM   2273  O   ASP B  54     167.050 145.610 227.440  1.00  0.00            
ATOM   2274  N   MET B  55     168.080 147.100 228.710  1.00  0.00            
ATOM   2275  HN  MET B  55     168.320 148.060 228.880  1.00  0.00            
ATOM   2276  CA  MET B  55     168.570 146.210 229.720  1.00  0.00            
ATOM   2277  HA  MET B  55     169.170 145.550 229.110  1.00  0.00            
ATOM   2278  CB  MET B  55     169.400 147.070 230.700  1.00  0.00            
ATOM   2279  HB1 MET B  55     169.750 146.410 231.500  1.00  0.00            
ATOM   2280  HB2 MET B  55     168.720 147.880 231.050  1.00  0.00            
ATOM   2281  CG  MET B  55     170.720 147.700 230.230  1.00  0.00            
ATOM   2282  HG1 MET B  55     171.180 148.270 231.070  1.00  0.00            
ATOM   2283  HG2 MET B  55     170.460 148.550 229.560  1.00  0.00            
ATOM   2284  SD  MET B  55     171.900 146.460 229.620  1.00  0.00            
ATOM   2285  CE  MET B  55     173.070 147.740 229.070  1.00  0.00            
ATOM   2286  HE1 MET B  55     173.760 148.200 229.810  1.00  0.00            
ATOM   2287  HE2 MET B  55     173.680 147.330 228.240  1.00  0.00            
ATOM   2288  HE3 MET B  55     172.460 148.590 228.700  1.00  0.00            
ATOM   2289  C   MET B  55     167.590 145.470 230.560  1.00  0.00            
ATOM   2290  O   MET B  55     167.760 144.290 230.850  1.00  0.00            
ATOM   2291  N   GLN B  56     166.510 146.130 231.020  1.00  0.00            
ATOM   2292  HN  GLN B  56     166.260 147.030 230.660  1.00  0.00            
ATOM   2293  CA  GLN B  56     165.570 145.480 231.870  1.00  0.00            
ATOM   2294  HA  GLN B  56     166.050 145.000 232.700  1.00  0.00            
ATOM   2295  CB  GLN B  56     164.740 146.600 232.520  1.00  0.00            
ATOM   2296  HB1 GLN B  56     163.910 146.180 233.120  1.00  0.00            
ATOM   2297  HB2 GLN B  56     164.330 147.270 231.720  1.00  0.00            
ATOM   2298  CG  GLN B  56     165.610 147.460 233.440  1.00  0.00            
ATOM   2299  HG1 GLN B  56     166.520 147.740 232.880  1.00  0.00            
ATOM   2300  HG2 GLN B  56     165.910 146.860 234.320  1.00  0.00            
ATOM   2301  CD  GLN B  56     164.890 148.780 233.630  1.00  0.00            
ATOM   2302  OE1 GLN B  56     165.350 149.790 233.090  1.00  0.00            
ATOM   2303  NE2 GLN B  56     163.710 148.790 234.320  1.00  0.00            
ATOM   2304 1HE2 GLN B  56     163.230 147.960 234.610  1.00  0.00            
ATOM   2305 2HE2 GLN B  56     163.420 149.700 234.590  1.00  0.00            
ATOM   2306  C   GLN B  56     164.620 144.460 231.340  1.00  0.00            
ATOM   2307  O   GLN B  56     164.080 143.630 232.050  1.00  0.00            
ATOM   2308  N   LEU B  57     164.350 144.310 230.030  1.00  0.00            
ATOM   2309  HN  LEU B  57     164.770 145.000 229.440  1.00  0.00            
ATOM   2310  CA  LEU B  57     163.370 143.470 229.400  1.00  0.00            
ATOM   2311  HA  LEU B  57     162.640 143.180 230.140  1.00  0.00            
ATOM   2312  CB  LEU B  57     162.660 144.090 228.200  1.00  0.00            
ATOM   2313  HB1 LEU B  57     162.180 143.300 227.600  1.00  0.00            
ATOM   2314  HB2 LEU B  57     163.430 144.740 227.710  1.00  0.00            
ATOM   2315  CG  LEU B  57     161.620 145.190 228.500  1.00  0.00            
ATOM   2316  HG  LEU B  57     162.010 145.990 229.160  1.00  0.00            
ATOM   2317  CD1 LEU B  57     161.130 145.990 227.280  1.00  0.00            
ATOM   2318 1HD1 LEU B  57     160.430 146.720 227.720  1.00  0.00            
ATOM   2319 2HD1 LEU B  57     161.960 146.450 226.680  1.00  0.00            
ATOM   2320 3HD1 LEU B  57     160.550 145.240 226.690  1.00  0.00            
ATOM   2321  CD2 LEU B  57     160.390 144.580 229.190  1.00  0.00            
ATOM   2322 1HD2 LEU B  57     159.790 143.920 228.530  1.00  0.00            
ATOM   2323 2HD2 LEU B  57     160.750 144.010 230.080  1.00  0.00            
ATOM   2324 3HD2 LEU B  57     159.670 145.340 229.540  1.00  0.00            
ATOM   2325  C   LEU B  57     164.030 142.230 228.900  1.00  0.00            
ATOM   2326  O   LEU B  57     165.090 142.220 228.280  1.00  0.00            
ATOM   2327  N   LYS B  58     163.330 141.090 229.110  1.00  0.00            
ATOM   2328  HN  LYS B  58     162.530 141.290 229.650  1.00  0.00            
ATOM   2329  CA  LYS B  58     163.560 139.700 228.890  1.00  0.00            
ATOM   2330  HA  LYS B  58     164.600 139.590 228.580  1.00  0.00            
ATOM   2331  CB  LYS B  58     163.180 138.940 230.170  1.00  0.00            
ATOM   2332  HB1 LYS B  58     163.250 137.860 229.900  1.00  0.00            
ATOM   2333  HB2 LYS B  58     162.110 138.970 230.450  1.00  0.00            
ATOM   2334  CG  LYS B  58     164.050 139.260 231.370  1.00  0.00            
ATOM   2335  HG1 LYS B  58     163.510 138.820 232.240  1.00  0.00            
ATOM   2336  HG2 LYS B  58     164.010 140.340 231.600  1.00  0.00            
ATOM   2337  CD  LYS B  58     165.530 138.890 231.330  1.00  0.00            
ATOM   2338  HD1 LYS B  58     165.870 139.510 230.470  1.00  0.00            
ATOM   2339  HD2 LYS B  58     165.570 137.830 230.970  1.00  0.00            
ATOM   2340  CE  LYS B  58     166.290 139.110 232.630  1.00  0.00            
ATOM   2341  HE1 LYS B  58     166.070 138.190 233.220  1.00  0.00            
ATOM   2342  HE2 LYS B  58     166.100 140.020 233.260  1.00  0.00            
ATOM   2343  NZ  LYS B  58     167.730 138.950 232.350  1.00  0.00            
ATOM   2344  HZ1 LYS B  58     167.950 138.190 231.660  1.00  0.00            
ATOM   2345  HZ2 LYS B  58     168.090 139.860 232.020  1.00  0.00            
ATOM   2346  HZ3 LYS B  58     168.230 138.630 233.220  1.00  0.00            
ATOM   2347  C   LYS B  58     162.730 139.210 227.750  1.00  0.00            
ATOM   2348  O   LYS B  58     161.620 139.670 227.500  1.00  0.00            
ATOM   2349  N   GLN B  59     163.180 138.100 227.130  1.00  0.00            
ATOM   2350  HN  GLN B  59     164.070 137.790 227.430  1.00  0.00            
ATOM   2351  CA  GLN B  59     162.510 137.450 226.050  1.00  0.00            
ATOM   2352  HA  GLN B  59     161.470 137.730 225.970  1.00  0.00            
ATOM   2353  CB  GLN B  59     163.230 137.560 224.690  1.00  0.00            
ATOM   2354  HB1 GLN B  59     163.180 138.590 224.290  1.00  0.00            
ATOM   2355  HB2 GLN B  59     162.740 136.840 224.000  1.00  0.00            
ATOM   2356  CG  GLN B  59     164.700 137.170 224.810  1.00  0.00            
ATOM   2357  HG1 GLN B  59     164.730 136.220 225.390  1.00  0.00            
ATOM   2358  HG2 GLN B  59     165.340 137.900 225.360  1.00  0.00            
ATOM   2359  CD  GLN B  59     165.280 136.890 223.440  1.00  0.00            
ATOM   2360  OE1 GLN B  59     164.720 137.320 222.430  1.00  0.00            
ATOM   2361  NE2 GLN B  59     166.400 136.120 223.490  1.00  0.00            
ATOM   2362 1HE2 GLN B  59     166.870 135.940 224.360  1.00  0.00            
ATOM   2363 2HE2 GLN B  59     166.710 135.870 222.570  1.00  0.00            
ATOM   2364  C   GLN B  59     162.400 136.010 226.430  1.00  0.00            
ATOM   2365  O   GLN B  59     163.250 135.480 227.150  1.00  0.00            
ATOM   2366  N   VAL B  60     161.360 135.290 225.970  1.00  0.00            
ATOM   2367  HN  VAL B  60     160.690 135.740 225.380  1.00  0.00            
ATOM   2368  CA  VAL B  60     161.220 133.880 226.140  1.00  0.00            
ATOM   2369  HA  VAL B  60     161.630 133.560 227.090  1.00  0.00            
ATOM   2370  CB  VAL B  60     159.820 133.350 226.140  1.00  0.00            
ATOM   2371  HB  VAL B  60     159.470 133.330 225.090  1.00  0.00            
ATOM   2372  CG1 VAL B  60     159.680 131.920 226.690  1.00  0.00            
ATOM   2373 1HG1 VAL B  60     158.620 131.600 226.820  1.00  0.00            
ATOM   2374 2HG1 VAL B  60     160.160 131.210 225.990  1.00  0.00            
ATOM   2375 3HG1 VAL B  60     160.220 131.700 227.640  1.00  0.00            
ATOM   2376  CG2 VAL B  60     158.820 134.240 226.890  1.00  0.00            
ATOM   2377 1HG2 VAL B  60     157.860 133.710 226.710  1.00  0.00            
ATOM   2378 2HG2 VAL B  60     158.990 134.270 227.980  1.00  0.00            
ATOM   2379 3HG2 VAL B  60     158.620 135.240 226.450  1.00  0.00            
ATOM   2380  C   VAL B  60     162.050 133.120 225.170  1.00  0.00            
ATOM   2381  O   VAL B  60     161.920 133.200 223.960  1.00  0.00            
ATOM   2382  N   LEU B  61     163.000 132.350 225.740  1.00  0.00            
ATOM   2383  HN  LEU B  61     163.100 132.190 226.730  1.00  0.00            
ATOM   2384  CA  LEU B  61     163.850 131.490 224.970  1.00  0.00            
ATOM   2385  HA  LEU B  61     163.990 131.960 224.000  1.00  0.00            
ATOM   2386  CB  LEU B  61     165.150 131.230 225.730  1.00  0.00            
ATOM   2387  HB1 LEU B  61     165.770 130.480 225.180  1.00  0.00            
ATOM   2388  HB2 LEU B  61     164.910 130.830 226.740  1.00  0.00            
ATOM   2389  CG  LEU B  61     166.070 132.440 225.990  1.00  0.00            
ATOM   2390  HG  LEU B  61     165.610 133.030 226.810  1.00  0.00            
ATOM   2391  CD1 LEU B  61     167.440 131.930 226.480  1.00  0.00            
ATOM   2392 1HD1 LEU B  61     168.060 132.780 226.850  1.00  0.00            
ATOM   2393 2HD1 LEU B  61     167.310 131.080 227.180  1.00  0.00            
ATOM   2394 3HD1 LEU B  61     167.970 131.510 225.600  1.00  0.00            
ATOM   2395  CD2 LEU B  61     166.180 133.380 224.780  1.00  0.00            
ATOM   2396 1HD2 LEU B  61     165.140 133.610 224.490  1.00  0.00            
ATOM   2397 2HD2 LEU B  61     166.810 134.260 225.040  1.00  0.00            
ATOM   2398 3HD2 LEU B  61     166.650 132.790 223.960  1.00  0.00            
ATOM   2399  C   LEU B  61     163.160 130.200 224.730  1.00  0.00            
ATOM   2400  O   LEU B  61     162.140 129.930 225.350  1.00  0.00            
ATOM   2401  N   ALA B  62     163.660 129.290 223.870  1.00  0.00            
ATOM   2402  HN  ALA B  62     164.530 129.450 223.410  1.00  0.00            
ATOM   2403  CA  ALA B  62     162.880 128.180 223.390  1.00  0.00            
ATOM   2404  HA  ALA B  62     161.890 128.600 223.280  1.00  0.00            
ATOM   2405  CB  ALA B  62     163.470 127.710 222.050  1.00  0.00            
ATOM   2406  HB1 ALA B  62     162.690 127.110 221.540  1.00  0.00            
ATOM   2407  HB2 ALA B  62     164.360 127.070 222.240  1.00  0.00            
ATOM   2408  HB3 ALA B  62     163.840 128.620 221.530  1.00  0.00            
ATOM   2409  C   ALA B  62     162.710 127.010 224.290  1.00  0.00            
ATOM   2410  O   ALA B  62     161.920 126.120 224.000  1.00  0.00            
ATOM   2411  N   ASN B  63     163.360 127.020 225.460  1.00  0.00            
ATOM   2412  HN  ASN B  63     164.070 127.700 225.650  1.00  0.00            
ATOM   2413  CA  ASN B  63     163.200 126.140 226.590  1.00  0.00            
ATOM   2414  HA  ASN B  63     162.910 125.200 226.140  1.00  0.00            
ATOM   2415  CB  ASN B  63     164.550 125.900 227.290  1.00  0.00            
ATOM   2416  HB1 ASN B  63     165.200 125.470 226.500  1.00  0.00            
ATOM   2417  HB2 ASN B  63     164.480 125.090 228.050  1.00  0.00            
ATOM   2418  CG  ASN B  63     165.240 127.120 227.890  1.00  0.00            
ATOM   2419  OD1 ASN B  63     164.590 128.160 227.910  1.00  0.00            
ATOM   2420  ND2 ASN B  63     166.550 127.020 228.250  1.00  0.00            
ATOM   2421 1HD2 ASN B  63     166.940 126.100 228.230  1.00  0.00            
ATOM   2422 2HD2 ASN B  63     167.100 127.850 228.360  1.00  0.00            
ATOM   2423  C   ASN B  63     162.070 126.570 227.470  1.00  0.00            
ATOM   2424  O   ASN B  63     161.730 125.750 228.310  1.00  0.00            
ATOM   2425  N   GLY B  64     161.510 127.750 227.150  1.00  0.00            
ATOM   2426  HN  GLY B  64     161.940 128.270 226.430  1.00  0.00            
ATOM   2427  CA  GLY B  64     160.340 128.220 227.830  1.00  0.00            
ATOM   2428  HA1 GLY B  64     159.790 127.400 228.250  1.00  0.00            
ATOM   2429  HA2 GLY B  64     159.780 128.750 227.070  1.00  0.00            
ATOM   2430  C   GLY B  64     160.620 129.140 228.980  1.00  0.00            
ATOM   2431  O   GLY B  64     159.720 129.410 229.770  1.00  0.00            
ATOM   2432  N   LYS B  65     161.830 129.690 229.130  1.00  0.00            
ATOM   2433  HN  LYS B  65     162.600 129.450 228.550  1.00  0.00            
ATOM   2434  CA  LYS B  65     162.230 130.500 230.250  1.00  0.00            
ATOM   2435  HA  LYS B  65     161.390 130.690 230.910  1.00  0.00            
ATOM   2436  CB  LYS B  65     163.360 129.790 231.010  1.00  0.00            
ATOM   2437  HB1 LYS B  65     163.650 130.360 231.920  1.00  0.00            
ATOM   2438  HB2 LYS B  65     164.310 129.860 230.460  1.00  0.00            
ATOM   2439  CG  LYS B  65     163.060 128.320 231.310  1.00  0.00            
ATOM   2440  HG1 LYS B  65     163.050 127.740 230.360  1.00  0.00            
ATOM   2441  HG2 LYS B  65     162.010 128.210 231.660  1.00  0.00            
ATOM   2442  CD  LYS B  65     164.060 127.690 232.280  1.00  0.00            
ATOM   2443  HD1 LYS B  65     163.850 126.610 232.250  1.00  0.00            
ATOM   2444  HD2 LYS B  65     163.690 128.020 233.280  1.00  0.00            
ATOM   2445  CE  LYS B  65     165.540 127.920 231.970  1.00  0.00            
ATOM   2446  HE1 LYS B  65     165.860 128.970 232.140  1.00  0.00            
ATOM   2447  HE2 LYS B  65     165.710 127.840 230.880  1.00  0.00            
ATOM   2448  NZ  LYS B  65     166.400 127.000 232.750  1.00  0.00            
ATOM   2449  HZ1 LYS B  65     166.510 127.230 233.760  1.00  0.00            
ATOM   2450  HZ2 LYS B  65     166.090 126.000 232.670  1.00  0.00            
ATOM   2451  HZ3 LYS B  65     167.340 127.130 232.330  1.00  0.00            
ATOM   2452  C   LYS B  65     162.770 131.810 229.810  1.00  0.00            
ATOM   2453  O   LYS B  65     163.430 131.990 228.780  1.00  0.00            
ATOM   2454  N   LYS B  66     162.500 132.930 230.520  1.00  0.00            
ATOM   2455  HN  LYS B  66     162.080 132.850 231.420  1.00  0.00            
ATOM   2456  CA  LYS B  66     162.920 134.270 230.270  1.00  0.00            
ATOM   2457  HA  LYS B  66     162.620 134.600 229.290  1.00  0.00            
ATOM   2458  CB  LYS B  66     162.190 135.270 231.190  1.00  0.00            
ATOM   2459  HB1 LYS B  66     162.640 136.280 231.040  1.00  0.00            
ATOM   2460  HB2 LYS B  66     162.480 135.080 232.250  1.00  0.00            
ATOM   2461  CG  LYS B  66     160.690 135.420 230.920  1.00  0.00            
ATOM   2462  HG1 LYS B  66     160.190 134.450 231.130  1.00  0.00            
ATOM   2463  HG2 LYS B  66     160.430 135.710 229.880  1.00  0.00            
ATOM   2464  CD  LYS B  66     160.070 136.490 231.820  1.00  0.00            
ATOM   2465  HD1 LYS B  66     160.690 137.360 231.550  1.00  0.00            
ATOM   2466  HD2 LYS B  66     160.210 136.270 232.900  1.00  0.00            
ATOM   2467  CE  LYS B  66     158.620 136.950 231.600  1.00  0.00            
ATOM   2468  HE1 LYS B  66     158.550 137.230 230.520  1.00  0.00            
ATOM   2469  HE2 LYS B  66     158.180 137.730 232.250  1.00  0.00            
ATOM   2470  NZ  LYS B  66     157.830 135.740 231.920  1.00  0.00            
ATOM   2471  HZ1 LYS B  66     158.030 135.580 232.920  1.00  0.00            
ATOM   2472  HZ2 LYS B  66     156.840 136.050 231.830  1.00  0.00            
ATOM   2473  HZ3 LYS B  66     158.140 134.910 231.380  1.00  0.00            
ATOM   2474  C   LYS B  66     164.380 134.550 230.340  1.00  0.00            
ATOM   2475  O   LYS B  66     164.940 134.620 231.440  1.00  0.00            
ATOM   2476  N   GLY B  67     165.070 134.700 229.200  1.00  0.00            
ATOM   2477  HN  GLY B  67     164.500 134.720 228.390  1.00  0.00            
ATOM   2478  CA  GLY B  67     166.450 135.090 229.210  1.00  0.00            
ATOM   2479  HA1 GLY B  67     166.960 134.490 228.480  1.00  0.00            
ATOM   2480  HA2 GLY B  67     166.840 134.920 230.210  1.00  0.00            
ATOM   2481  C   GLY B  67     166.560 136.460 228.640  1.00  0.00            
ATOM   2482  O   GLY B  67     165.580 137.090 228.260  1.00  0.00            
ATOM   2483  N   ALA B  68     167.810 136.960 228.520  1.00  0.00            
ATOM   2484  HN  ALA B  68     168.540 136.370 228.850  1.00  0.00            
ATOM   2485  CA  ALA B  68     168.110 138.200 227.890  1.00  0.00            
ATOM   2486  HA  ALA B  68     167.330 138.860 228.260  1.00  0.00            
ATOM   2487  CB  ALA B  68     169.420 138.770 228.460  1.00  0.00            
ATOM   2488  HB1 ALA B  68     170.230 138.050 228.190  1.00  0.00            
ATOM   2489  HB2 ALA B  68     169.390 138.670 229.580  1.00  0.00            
ATOM   2490  HB3 ALA B  68     169.580 139.770 228.030  1.00  0.00            
ATOM   2491  C   ALA B  68     168.170 138.170 226.410  1.00  0.00            
ATOM   2492  O   ALA B  68     168.430 137.140 225.800  1.00  0.00            
ATOM   2493  N   LEU B  69     167.980 139.340 225.780  1.00  0.00            
ATOM   2494  HN  LEU B  69     167.630 140.120 226.320  1.00  0.00            
ATOM   2495  CA  LEU B  69     168.100 139.710 224.410  1.00  0.00            
ATOM   2496  HA  LEU B  69     167.390 139.050 223.920  1.00  0.00            
ATOM   2497  CB  LEU B  69     167.600 141.150 224.190  1.00  0.00            
ATOM   2498  HB1 LEU B  69     167.770 141.410 223.120  1.00  0.00            
ATOM   2499  HB2 LEU B  69     168.180 141.780 224.900  1.00  0.00            
ATOM   2500  CG  LEU B  69     166.120 141.460 224.430  1.00  0.00            
ATOM   2501  HG  LEU B  69     165.760 141.130 225.430  1.00  0.00            
ATOM   2502  CD1 LEU B  69     165.920 142.980 224.500  1.00  0.00            
ATOM   2503 1HD1 LEU B  69     164.840 143.210 224.690  1.00  0.00            
ATOM   2504 2HD1 LEU B  69     166.500 143.450 225.330  1.00  0.00            
ATOM   2505 3HD1 LEU B  69     166.270 143.460 223.560  1.00  0.00            
ATOM   2506  CD2 LEU B  69     165.100 140.760 223.510  1.00  0.00            
ATOM   2507 1HD2 LEU B  69     165.490 139.740 223.310  1.00  0.00            
ATOM   2508 2HD2 LEU B  69     164.070 140.840 223.920  1.00  0.00            
ATOM   2509 3HD2 LEU B  69     165.110 141.290 222.530  1.00  0.00            
ATOM   2510  C   LEU B  69     169.480 139.620 223.840  1.00  0.00            
ATOM   2511  O   LEU B  69     170.420 140.250 224.320  1.00  0.00            
ATOM   2512  N   ASN B  70     169.700 138.930 222.720  1.00  0.00            
ATOM   2513  HN  ASN B  70     168.950 138.490 222.230  1.00  0.00            
ATOM   2514  CA  ASN B  70     171.010 138.870 222.140  1.00  0.00            
ATOM   2515  HA  ASN B  70     171.740 139.340 222.780  1.00  0.00            
ATOM   2516  CB  ASN B  70     171.360 137.430 221.750  1.00  0.00            
ATOM   2517  HB1 ASN B  70     172.380 137.310 221.320  1.00  0.00            
ATOM   2518  HB2 ASN B  70     170.660 137.040 220.970  1.00  0.00            
ATOM   2519  CG  ASN B  70     171.360 136.350 222.820  1.00  0.00            
ATOM   2520  OD1 ASN B  70     172.270 136.250 223.650  1.00  0.00            
ATOM   2521  ND2 ASN B  70     170.300 135.500 222.940  1.00  0.00            
ATOM   2522 1HD2 ASN B  70     169.560 135.380 222.270  1.00  0.00            
ATOM   2523 2HD2 ASN B  70     170.310 134.980 223.790  1.00  0.00            
ATOM   2524  C   ASN B  70     171.080 139.650 220.880  1.00  0.00            
ATOM   2525  O   ASN B  70     170.110 139.720 220.120  1.00  0.00            
ATOM   2526  N   VAL B  71     172.210 140.320 220.580  1.00  0.00            
ATOM   2527  HN  VAL B  71     172.950 140.340 221.240  1.00  0.00            
ATOM   2528  CA  VAL B  71     172.360 141.280 219.540  1.00  0.00            
ATOM   2529  HA  VAL B  71     171.400 141.650 219.210  1.00  0.00            
ATOM   2530  CB  VAL B  71     173.310 142.390 219.900  1.00  0.00            
ATOM   2531  HB  VAL B  71     173.980 141.840 220.600  1.00  0.00            
ATOM   2532  CG1 VAL B  71     173.870 143.200 218.700  1.00  0.00            
ATOM   2533 1HG1 VAL B  71     173.130 143.470 217.920  1.00  0.00            
ATOM   2534 2HG1 VAL B  71     174.500 144.050 219.040  1.00  0.00            
ATOM   2535 3HG1 VAL B  71     174.510 142.440 218.220  1.00  0.00            
ATOM   2536  CG2 VAL B  71     172.430 143.440 220.590  1.00  0.00            
ATOM   2537 1HG2 VAL B  71     171.760 143.820 219.800  1.00  0.00            
ATOM   2538 2HG2 VAL B  71     171.940 143.060 221.510  1.00  0.00            
ATOM   2539 3HG2 VAL B  71     173.090 144.270 220.930  1.00  0.00            
ATOM   2540  C   VAL B  71     172.960 140.510 218.410  1.00  0.00            
ATOM   2541  O   VAL B  71     173.820 139.660 218.640  1.00  0.00            
ATOM   2542  N   GLY B  72     172.560 140.840 217.170  1.00  0.00            
ATOM   2543  HN  GLY B  72     171.850 141.540 217.040  1.00  0.00            
ATOM   2544  CA  GLY B  72     173.330 140.530 216.010  1.00  0.00            
ATOM   2545  HA1 GLY B  72     172.980 139.550 215.710  1.00  0.00            
ATOM   2546  HA2 GLY B  72     174.370 140.440 216.300  1.00  0.00            
ATOM   2547  C   GLY B  72     173.330 141.630 215.010  1.00  0.00            
ATOM   2548  O   GLY B  72     172.610 142.600 215.230  1.00  0.00            
ATOM   2549  N   ALA B  73     174.120 141.610 213.920  1.00  0.00            
ATOM   2550  HN  ALA B  73     174.690 140.820 213.700  1.00  0.00            
ATOM   2551  CA  ALA B  73     174.250 142.680 212.990  1.00  0.00            
ATOM   2552  HA  ALA B  73     173.240 142.920 212.680  1.00  0.00            
ATOM   2553  CB  ALA B  73     175.020 143.900 213.530  1.00  0.00            
ATOM   2554  HB1 ALA B  73     175.970 143.630 214.030  1.00  0.00            
ATOM   2555  HB2 ALA B  73     174.320 144.370 214.250  1.00  0.00            
ATOM   2556  HB3 ALA B  73     175.270 144.580 212.680  1.00  0.00            
ATOM   2557  C   ALA B  73     174.970 142.260 211.750  1.00  0.00            
ATOM   2558  O   ALA B  73     175.710 141.290 211.810  1.00  0.00            
ATOM   2559  N   VAL B  74     174.690 142.960 210.640  1.00  0.00            
ATOM   2560  HN  VAL B  74     174.050 143.720 210.600  1.00  0.00            
ATOM   2561  CA  VAL B  74     175.270 142.670 209.360  1.00  0.00            
ATOM   2562  HA  VAL B  74     176.140 142.050 209.500  1.00  0.00            
ATOM   2563  CB  VAL B  74     174.360 141.910 208.460  1.00  0.00            
ATOM   2564  HB  VAL B  74     174.020 141.050 209.080  1.00  0.00            
ATOM   2565  CG1 VAL B  74     173.080 142.640 208.050  1.00  0.00            
ATOM   2566 1HG1 VAL B  74     173.300 143.500 207.370  1.00  0.00            
ATOM   2567 2HG1 VAL B  74     172.400 142.010 207.440  1.00  0.00            
ATOM   2568 3HG1 VAL B  74     172.580 143.030 208.960  1.00  0.00            
ATOM   2569  CG2 VAL B  74     175.100 141.380 207.210  1.00  0.00            
ATOM   2570 1HG2 VAL B  74     174.580 140.510 206.770  1.00  0.00            
ATOM   2571 2HG2 VAL B  74     175.020 142.160 206.420  1.00  0.00            
ATOM   2572 3HG2 VAL B  74     176.070 140.930 207.490  1.00  0.00            
ATOM   2573  C   VAL B  74     175.790 143.920 208.720  1.00  0.00            
ATOM   2574  O   VAL B  74     175.140 144.960 208.630  1.00  0.00            
ATOM   2575  N   LEU B  75     177.060 143.900 208.320  1.00  0.00            
ATOM   2576  HN  LEU B  75     177.710 143.150 208.440  1.00  0.00            
ATOM   2577  CA  LEU B  75     177.730 144.990 207.650  1.00  0.00            
ATOM   2578  HA  LEU B  75     177.100 145.850 207.690  1.00  0.00            
ATOM   2579  CB  LEU B  75     178.970 145.430 208.460  1.00  0.00            
ATOM   2580  HB1 LEU B  75     179.640 144.560 208.310  1.00  0.00            
ATOM   2581  HB2 LEU B  75     178.710 145.580 209.520  1.00  0.00            
ATOM   2582  CG  LEU B  75     179.650 146.700 207.940  1.00  0.00            
ATOM   2583  HG  LEU B  75     179.850 146.630 206.860  1.00  0.00            
ATOM   2584  CD1 LEU B  75     178.650 147.870 208.060  1.00  0.00            
ATOM   2585 1HD1 LEU B  75     179.050 148.830 207.690  1.00  0.00            
ATOM   2586 2HD1 LEU B  75     177.710 147.670 207.510  1.00  0.00            
ATOM   2587 3HD1 LEU B  75     178.320 148.080 209.100  1.00  0.00            
ATOM   2588  CD2 LEU B  75     180.850 146.970 208.890  1.00  0.00            
ATOM   2589 1HD2 LEU B  75     181.410 147.900 208.680  1.00  0.00            
ATOM   2590 2HD2 LEU B  75     180.490 147.180 209.920  1.00  0.00            
ATOM   2591 3HD2 LEU B  75     181.630 146.170 208.850  1.00  0.00            
ATOM   2592  C   LEU B  75     178.040 144.600 206.250  1.00  0.00            
ATOM   2593  O   LEU B  75     178.760 143.660 205.980  1.00  0.00            
ATOM   2594  N   ILE B  76     177.390 145.300 205.300  1.00  0.00            
ATOM   2595  HN  ILE B  76     176.870 146.100 205.580  1.00  0.00            
ATOM   2596  CA  ILE B  76     177.680 145.250 203.890  1.00  0.00            
ATOM   2597  HA  ILE B  76     178.160 144.300 203.700  1.00  0.00            
ATOM   2598  CB  ILE B  76     176.480 145.440 203.010  1.00  0.00            
ATOM   2599  HB  ILE B  76     176.100 146.470 203.200  1.00  0.00            
ATOM   2600  CG2 ILE B  76     176.860 145.030 201.590  1.00  0.00            
ATOM   2601 1HG2 ILE B  76     177.130 143.950 201.520  1.00  0.00            
ATOM   2602 2HG2 ILE B  76     176.080 145.310 200.850  1.00  0.00            
ATOM   2603 3HG2 ILE B  76     177.770 145.590 201.270  1.00  0.00            
ATOM   2604  CG1 ILE B  76     175.320 144.520 203.410  1.00  0.00            
ATOM   2605 1HG1 ILE B  76     175.760 143.590 203.840  1.00  0.00            
ATOM   2606 2HG1 ILE B  76     174.790 144.340 202.450  1.00  0.00            
ATOM   2607  CD  ILE B  76     174.310 144.960 204.490  1.00  0.00            
ATOM   2608  HD1 ILE B  76     173.750 145.900 204.310  1.00  0.00            
ATOM   2609  HD2 ILE B  76     173.530 144.170 204.540  1.00  0.00            
ATOM   2610  HD3 ILE B  76     174.770 145.020 205.490  1.00  0.00            
ATOM   2611  C   ILE B  76     178.660 146.290 203.510  1.00  0.00            
ATOM   2612  O   ILE B  76     178.440 147.490 203.640  1.00  0.00            
ATOM   2613  N   LEU B  77     179.830 145.870 202.990  1.00  0.00            
ATOM   2614  HN  LEU B  77     180.130 144.920 202.890  1.00  0.00            
ATOM   2615  CA  LEU B  77     180.950 146.620 202.520  1.00  0.00            
ATOM   2616  HA  LEU B  77     180.760 147.680 202.620  1.00  0.00            
ATOM   2617  CB  LEU B  77     182.290 146.220 203.170  1.00  0.00            
ATOM   2618  HB1 LEU B  77     183.180 146.720 202.700  1.00  0.00            
ATOM   2619  HB2 LEU B  77     182.510 145.160 203.000  1.00  0.00            
ATOM   2620  CG  LEU B  77     182.200 146.520 204.670  1.00  0.00            
ATOM   2621  HG  LEU B  77     181.240 146.070 205.000  1.00  0.00            
ATOM   2622  CD1 LEU B  77     183.170 145.620 205.480  1.00  0.00            
ATOM   2623 1HD1 LEU B  77     184.240 145.900 205.360  1.00  0.00            
ATOM   2624 2HD1 LEU B  77     182.950 145.620 206.560  1.00  0.00            
ATOM   2625 3HD1 LEU B  77     183.100 144.600 205.040  1.00  0.00            
ATOM   2626  CD2 LEU B  77     182.330 148.000 205.040  1.00  0.00            
ATOM   2627 1HD2 LEU B  77     183.270 148.320 204.540  1.00  0.00            
ATOM   2628 2HD2 LEU B  77     181.420 148.530 204.680  1.00  0.00            
ATOM   2629 3HD2 LEU B  77     182.400 148.020 206.150  1.00  0.00            
ATOM   2630  C   LEU B  77     181.220 146.250 201.100  1.00  0.00            
ATOM   2631  O   LEU B  77     181.010 145.110 200.710  1.00  0.00            
ATOM   2632  N   PRO B  78     181.710 147.030 200.180  1.00  0.00            
ATOM   2633  CD  PRO B  78     181.680 148.490 200.180  1.00  0.00            
ATOM   2634  HD1 PRO B  78     180.660 148.910 200.270  1.00  0.00            
ATOM   2635  HD2 PRO B  78     182.310 148.830 201.020  1.00  0.00            
ATOM   2636  CA  PRO B  78     182.140 146.540 198.900  1.00  0.00            
ATOM   2637  HA  PRO B  78     181.590 145.660 198.600  1.00  0.00            
ATOM   2638  CB  PRO B  78     181.950 147.710 197.940  1.00  0.00            
ATOM   2639  HB1 PRO B  78     180.890 147.830 197.620  1.00  0.00            
ATOM   2640  HB2 PRO B  78     182.600 147.690 197.040  1.00  0.00            
ATOM   2641  CG  PRO B  78     182.250 148.930 198.830  1.00  0.00            
ATOM   2642  HG1 PRO B  78     181.750 149.790 198.340  1.00  0.00            
ATOM   2643  HG2 PRO B  78     183.340 149.100 199.020  1.00  0.00            
ATOM   2644  C   PRO B  78     183.560 146.100 198.740  1.00  0.00            
ATOM   2645  O   PRO B  78     184.370 146.250 199.670  1.00  0.00            
ATOM   2646  N   GLU B  79     183.920 145.450 197.630  1.00  0.00            
ATOM   2647  HN  GLU B  79     183.330 145.280 196.840  1.00  0.00            
ATOM   2648  CA  GLU B  79     185.250 144.940 197.510  1.00  0.00            
ATOM   2649  HA  GLU B  79     185.410 144.320 198.390  1.00  0.00            
ATOM   2650  CB  GLU B  79     185.330 143.930 196.360  1.00  0.00            
ATOM   2651  HB1 GLU B  79     184.420 143.320 196.480  1.00  0.00            
ATOM   2652  HB2 GLU B  79     186.150 143.200 196.520  1.00  0.00            
ATOM   2653  CG  GLU B  79     185.470 144.510 194.950  1.00  0.00            
ATOM   2654  HG1 GLU B  79     186.500 144.880 194.790  1.00  0.00            
ATOM   2655  HG2 GLU B  79     184.800 145.390 194.790  1.00  0.00            
ATOM   2656  CD  GLU B  79     185.040 143.410 193.990  1.00  0.00            
ATOM   2657  OE1 GLU B  79     183.820 143.130 193.840  1.00  0.00            
ATOM   2658  OE2 GLU B  79     185.970 142.790 193.420  1.00  0.00            
ATOM   2659  C   GLU B  79     186.430 145.850 197.660  1.00  0.00            
ATOM   2660  O   GLU B  79     186.540 147.030 197.320  1.00  0.00            
ATOM   2661  N   GLY B  80     187.370 145.320 198.460  1.00  0.00            
ATOM   2662  HN  GLY B  80     187.350 144.380 198.760  1.00  0.00            
ATOM   2663  CA  GLY B  80     188.510 146.020 198.980  1.00  0.00            
ATOM   2664  HA1 GLY B  80     188.810 146.830 198.340  1.00  0.00            
ATOM   2665  HA2 GLY B  80     189.270 145.310 199.220  1.00  0.00            
ATOM   2666  C   GLY B  80     188.290 146.640 200.320  1.00  0.00            
ATOM   2667  O   GLY B  80     189.280 146.970 200.980  1.00  0.00            
ATOM   2668  N   PHE B  81     187.090 146.520 200.900  1.00  0.00            
ATOM   2669  HN  PHE B  81     186.310 146.270 200.330  1.00  0.00            
ATOM   2670  CA  PHE B  81     186.840 146.910 202.250  1.00  0.00            
ATOM   2671  HA  PHE B  81     187.760 147.360 202.620  1.00  0.00            
ATOM   2672  CB  PHE B  81     185.680 147.920 202.350  1.00  0.00            
ATOM   2673  HB1 PHE B  81     185.410 148.020 203.430  1.00  0.00            
ATOM   2674  HB2 PHE B  81     184.790 147.530 201.820  1.00  0.00            
ATOM   2675  CG  PHE B  81     185.980 149.300 201.860  1.00  0.00            
ATOM   2676  CD1 PHE B  81     186.270 150.340 202.700  1.00  0.00            
ATOM   2677  HD1 PHE B  81     186.320 150.140 203.760  1.00  0.00            
ATOM   2678  CE1 PHE B  81     186.580 151.570 202.160  1.00  0.00            
ATOM   2679  HE1 PHE B  81     186.760 152.390 202.860  1.00  0.00            
ATOM   2680  CZ  PHE B  81     186.410 151.860 200.830  1.00  0.00            
ATOM   2681  HZ  PHE B  81     186.410 152.860 200.430  1.00  0.00            
ATOM   2682  CD2 PHE B  81     185.870 149.570 200.520  1.00  0.00            
ATOM   2683  HD2 PHE B  81     185.600 148.760 199.860  1.00  0.00            
ATOM   2684  CE2 PHE B  81     186.010 150.840 199.990  1.00  0.00            
ATOM   2685  HE2 PHE B  81     185.880 150.930 198.920  1.00  0.00            
ATOM   2686  C   PHE B  81     186.500 145.640 202.960  1.00  0.00            
ATOM   2687  O   PHE B  81     185.580 144.920 202.580  1.00  0.00            
ATOM   2688  N   GLU B  82     187.290 145.230 203.960  1.00  0.00            
ATOM   2689  HN  GLU B  82     187.920 145.990 204.140  1.00  0.00            
ATOM   2690  CA  GLU B  82     187.160 144.040 204.720  1.00  0.00            
ATOM   2691  HA  GLU B  82     186.130 143.910 205.030  1.00  0.00            
ATOM   2692  CB  GLU B  82     187.640 142.790 203.950  1.00  0.00            
ATOM   2693  HB1 GLU B  82     187.180 142.880 202.950  1.00  0.00            
ATOM   2694  HB2 GLU B  82     187.260 141.880 204.450  1.00  0.00            
ATOM   2695  CG  GLU B  82     189.140 142.650 203.660  1.00  0.00            
ATOM   2696  HG1 GLU B  82     189.580 142.460 204.660  1.00  0.00            
ATOM   2697  HG2 GLU B  82     189.520 143.490 203.050  1.00  0.00            
ATOM   2698  CD  GLU B  82     189.490 141.480 202.740  1.00  0.00            
ATOM   2699  OE1 GLU B  82     189.410 141.710 201.510  1.00  0.00            
ATOM   2700  OE2 GLU B  82     189.930 140.390 203.200  1.00  0.00            
ATOM   2701  C   GLU B  82     187.880 144.150 206.020  1.00  0.00            
ATOM   2702  O   GLU B  82     188.610 145.110 206.260  1.00  0.00            
ATOM   2703  N   LEU B  83     187.750 143.150 206.920  1.00  0.00            
ATOM   2704  HN  LEU B  83     187.190 142.350 206.710  1.00  0.00            
ATOM   2705  CA  LEU B  83     188.450 143.090 208.160  1.00  0.00            
ATOM   2706  HA  LEU B  83     188.050 143.930 208.710  1.00  0.00            
ATOM   2707  CB  LEU B  83     188.050 141.790 208.880  1.00  0.00            
ATOM   2708  HB1 LEU B  83     188.510 140.920 208.360  1.00  0.00            
ATOM   2709  HB2 LEU B  83     186.940 141.700 208.860  1.00  0.00            
ATOM   2710  CG  LEU B  83     188.360 141.610 210.360  1.00  0.00            
ATOM   2711  HG  LEU B  83     189.460 141.680 210.400  1.00  0.00            
ATOM   2712  CD1 LEU B  83     187.510 142.670 211.100  1.00  0.00            
ATOM   2713 1HD1 LEU B  83     188.070 143.600 210.920  1.00  0.00            
ATOM   2714 2HD1 LEU B  83     186.500 142.880 210.680  1.00  0.00            
ATOM   2715 3HD1 LEU B  83     187.390 142.460 212.180  1.00  0.00            
ATOM   2716  CD2 LEU B  83     187.900 140.310 211.060  1.00  0.00            
ATOM   2717 1HD2 LEU B  83     186.830 140.050 210.860  1.00  0.00            
ATOM   2718 2HD2 LEU B  83     188.590 139.520 210.680  1.00  0.00            
ATOM   2719 3HD2 LEU B  83     188.000 140.360 212.160  1.00  0.00            
ATOM   2720  C   LEU B  83     189.940 143.110 208.040  1.00  0.00            
ATOM   2721  O   LEU B  83     190.580 142.370 207.300  1.00  0.00            
ATOM   2722  N   ALA B  84     190.600 143.930 208.870  1.00  0.00            
ATOM   2723  HN  ALA B  84     190.050 144.630 209.330  1.00  0.00            
ATOM   2724  CA  ALA B  84     192.010 144.160 208.790  1.00  0.00            
ATOM   2725  HA  ALA B  84     192.240 144.300 207.740  1.00  0.00            
ATOM   2726  CB  ALA B  84     192.230 145.570 209.340  1.00  0.00            
ATOM   2727  HB1 ALA B  84     191.490 146.360 209.080  1.00  0.00            
ATOM   2728  HB2 ALA B  84     193.270 145.830 209.020  1.00  0.00            
ATOM   2729  HB3 ALA B  84     192.160 145.460 210.440  1.00  0.00            
ATOM   2730  C   ALA B  84     192.870 143.130 209.450  1.00  0.00            
ATOM   2731  O   ALA B  84     192.470 142.740 210.550  1.00  0.00            
ATOM   2732  N   PRO B  85     193.940 142.660 208.900  1.00  0.00            
ATOM   2733  CD  PRO B  85     194.520 143.170 207.660  1.00  0.00            
ATOM   2734  HD1 PRO B  85     193.790 143.420 206.860  1.00  0.00            
ATOM   2735  HD2 PRO B  85     195.180 144.050 207.850  1.00  0.00            
ATOM   2736  CA  PRO B  85     194.680 141.540 209.410  1.00  0.00            
ATOM   2737  HA  PRO B  85     193.940 140.770 209.220  1.00  0.00            
ATOM   2738  CB  PRO B  85     195.920 141.390 208.540  1.00  0.00            
ATOM   2739  HB1 PRO B  85     196.310 140.350 208.450  1.00  0.00            
ATOM   2740  HB2 PRO B  85     196.820 141.950 208.900  1.00  0.00            
ATOM   2741  CG  PRO B  85     195.480 142.050 207.220  1.00  0.00            
ATOM   2742  HG1 PRO B  85     194.930 141.370 206.540  1.00  0.00            
ATOM   2743  HG2 PRO B  85     196.320 142.490 206.650  1.00  0.00            
ATOM   2744  C   PRO B  85     195.050 141.550 210.850  1.00  0.00            
ATOM   2745  O   PRO B  85     195.250 142.660 211.380  1.00  0.00            
ATOM   2746  N   PRO B  86     195.190 140.490 211.580  1.00  0.00            
ATOM   2747  CD  PRO B  86     194.910 139.160 211.050  1.00  0.00            
ATOM   2748  HD1 PRO B  86     194.020 139.210 210.380  1.00  0.00            
ATOM   2749  HD2 PRO B  86     195.860 138.790 210.620  1.00  0.00            
ATOM   2750  CA  PRO B  86     195.460 140.530 212.980  1.00  0.00            
ATOM   2751  HA  PRO B  86     194.720 141.130 213.500  1.00  0.00            
ATOM   2752  CB  PRO B  86     195.430 139.070 213.420  1.00  0.00            
ATOM   2753  HB1 PRO B  86     194.990 138.950 214.430  1.00  0.00            
ATOM   2754  HB2 PRO B  86     196.460 138.660 213.450  1.00  0.00            
ATOM   2755  CG  PRO B  86     194.490 138.470 212.360  1.00  0.00            
ATOM   2756  HG1 PRO B  86     193.420 138.730 212.430  1.00  0.00            
ATOM   2757  HG2 PRO B  86     194.510 137.360 212.350  1.00  0.00            
ATOM   2758  C   PRO B  86     196.720 141.150 213.500  1.00  0.00            
ATOM   2759  O   PRO B  86     196.850 141.410 214.700  1.00  0.00            
ATOM   2760  N   ASP B  87     197.570 141.560 212.550  1.00  0.00            
ATOM   2761  HN  ASP B  87     197.340 141.270 211.620  1.00  0.00            
ATOM   2762  CA  ASP B  87     198.880 142.100 212.690  1.00  0.00            
ATOM   2763  HA  ASP B  87     199.230 142.070 213.710  1.00  0.00            
ATOM   2764  CB  ASP B  87     199.890 141.120 212.050  1.00  0.00            
ATOM   2765  HB1 ASP B  87     199.850 140.180 212.650  1.00  0.00            
ATOM   2766  HB2 ASP B  87     200.900 141.550 212.020  1.00  0.00            
ATOM   2767  CG  ASP B  87     199.650 140.880 210.560  1.00  0.00            
ATOM   2768  OD1 ASP B  87     198.740 140.100 210.160  1.00  0.00            
ATOM   2769  OD2 ASP B  87     200.380 141.570 209.830  1.00  0.00            
ATOM   2770  C   ASP B  87     198.960 143.510 212.220  1.00  0.00            
ATOM   2771  O   ASP B  87     199.990 144.160 212.100  1.00  0.00            
ATOM   2772  N   ARG B  88     197.810 144.060 211.780  1.00  0.00            
ATOM   2773  HN  ARG B  88     196.910 143.620 211.770  1.00  0.00            
ATOM   2774  CA  ARG B  88     197.610 145.400 211.310  1.00  0.00            
ATOM   2775  HA  ARG B  88     198.530 145.960 211.400  1.00  0.00            
ATOM   2776  CB  ARG B  88     196.850 145.350 209.970  1.00  0.00            
ATOM   2777  HB1 ARG B  88     196.440 146.350 209.730  1.00  0.00            
ATOM   2778  HB2 ARG B  88     195.890 144.810 210.090  1.00  0.00            
ATOM   2779  CG  ARG B  88     197.700 144.740 208.860  1.00  0.00            
ATOM   2780  HG1 ARG B  88     197.170 144.390 207.940  1.00  0.00            
ATOM   2781  HG2 ARG B  88     198.220 143.880 209.340  1.00  0.00            
ATOM   2782  CD  ARG B  88     198.870 145.590 208.350  1.00  0.00            
ATOM   2783  HD1 ARG B  88     199.510 144.980 207.680  1.00  0.00            
ATOM   2784  HD2 ARG B  88     199.400 146.120 209.170  1.00  0.00            
ATOM   2785  NE  ARG B  88     198.310 146.750 207.580  1.00  0.00            
ATOM   2786  HE  ARG B  88     198.150 147.670 207.930  1.00  0.00            
ATOM   2787  CZ  ARG B  88     198.210 146.840 206.220  1.00  0.00            
ATOM   2788  NH1 ARG B  88     198.630 145.840 205.380  1.00  0.00            
ATOM   2789 1HH1 ARG B  88     198.920 144.950 205.710  1.00  0.00            
ATOM   2790 2HH1 ARG B  88     198.650 146.050 204.400  1.00  0.00            
ATOM   2791  NH2 ARG B  88     197.730 148.000 205.680  1.00  0.00            
ATOM   2792 1HH2 ARG B  88     197.500 148.700 206.360  1.00  0.00            
ATOM   2793 2HH2 ARG B  88     197.680 148.060 204.690  1.00  0.00            
ATOM   2794  C   ARG B  88     196.740 146.130 212.270  1.00  0.00            
ATOM   2795  O   ARG B  88     196.380 147.300 212.180  1.00  0.00            
ATOM   2796  N   ILE B  89     196.310 145.430 213.340  1.00  0.00            
ATOM   2797  HN  ILE B  89     196.610 144.490 213.390  1.00  0.00            
ATOM   2798  CA  ILE B  89     195.530 145.980 214.420  1.00  0.00            
ATOM   2799  HA  ILE B  89     195.290 147.030 214.240  1.00  0.00            
ATOM   2800  CB  ILE B  89     194.140 145.430 214.540  1.00  0.00            
ATOM   2801  HB  ILE B  89     193.640 145.800 215.470  1.00  0.00            
ATOM   2802  CG2 ILE B  89     193.360 145.950 213.320  1.00  0.00            
ATOM   2803 1HG2 ILE B  89     192.310 145.620 213.430  1.00  0.00            
ATOM   2804 2HG2 ILE B  89     193.400 147.060 213.260  1.00  0.00            
ATOM   2805 3HG2 ILE B  89     193.800 145.500 212.410  1.00  0.00            
ATOM   2806  CG1 ILE B  89     194.270 143.900 214.550  1.00  0.00            
ATOM   2807 1HG1 ILE B  89     195.080 143.610 215.260  1.00  0.00            
ATOM   2808 2HG1 ILE B  89     194.670 143.610 213.560  1.00  0.00            
ATOM   2809  CD  ILE B  89     193.040 143.040 214.820  1.00  0.00            
ATOM   2810  HD1 ILE B  89     193.230 141.940 214.820  1.00  0.00            
ATOM   2811  HD2 ILE B  89     192.730 143.350 215.840  1.00  0.00            
ATOM   2812  HD3 ILE B  89     192.220 143.240 214.110  1.00  0.00            
ATOM   2813  C   ILE B  89     196.160 145.920 215.760  1.00  0.00            
ATOM   2814  O   ILE B  89     197.070 145.150 216.070  1.00  0.00            
ATOM   2815  N   SER B  90     195.690 146.780 216.680  1.00  0.00            
ATOM   2816  HN  SER B  90     195.020 147.460 216.420  1.00  0.00            
ATOM   2817  CA  SER B  90     196.310 146.770 217.970  1.00  0.00            
ATOM   2818  HA  SER B  90     197.390 146.770 217.920  1.00  0.00            
ATOM   2819  CB  SER B  90     196.090 148.090 218.730  1.00  0.00            
ATOM   2820  HB1 SER B  90     196.420 148.900 218.050  1.00  0.00            
ATOM   2821  HB2 SER B  90     196.790 148.110 219.590  1.00  0.00            
ATOM   2822  OG  SER B  90     194.700 148.160 219.040  1.00  0.00            
ATOM   2823  HG1 SER B  90     194.500 149.080 219.240  1.00  0.00            
ATOM   2824  C   SER B  90     195.970 145.630 218.860  1.00  0.00            
ATOM   2825  O   SER B  90     194.970 144.950 218.600  1.00  0.00            
ATOM   2826  N   PRO B  91     196.690 145.220 219.850  1.00  0.00            
ATOM   2827  CD  PRO B  91     198.140 145.210 219.720  1.00  0.00            
ATOM   2828  HD1 PRO B  91     198.340 144.920 218.660  1.00  0.00            
ATOM   2829  HD2 PRO B  91     198.630 146.210 219.780  1.00  0.00            
ATOM   2830  CA  PRO B  91     196.260 144.240 220.820  1.00  0.00            
ATOM   2831  HA  PRO B  91     196.210 143.340 220.250  1.00  0.00            
ATOM   2832  CB  PRO B  91     197.450 143.970 221.740  1.00  0.00            
ATOM   2833  HB1 PRO B  91     197.480 142.890 222.010  1.00  0.00            
ATOM   2834  HB2 PRO B  91     197.480 144.530 222.690  1.00  0.00            
ATOM   2835  CG  PRO B  91     198.580 144.140 220.720  1.00  0.00            
ATOM   2836  HG1 PRO B  91     198.680 143.190 220.130  1.00  0.00            
ATOM   2837  HG2 PRO B  91     199.570 144.410 221.150  1.00  0.00            
ATOM   2838  C   PRO B  91     195.030 144.550 221.620  1.00  0.00            
ATOM   2839  O   PRO B  91     194.370 143.570 221.980  1.00  0.00            
ATOM   2840  N   GLU B  92     194.710 145.820 221.890  1.00  0.00            
ATOM   2841  HN  GLU B  92     195.380 146.530 221.730  1.00  0.00            
ATOM   2842  CA  GLU B  92     193.540 146.290 222.570  1.00  0.00            
ATOM   2843  HA  GLU B  92     193.330 145.690 223.450  1.00  0.00            
ATOM   2844  CB  GLU B  92     193.700 147.780 222.870  1.00  0.00            
ATOM   2845  HB1 GLU B  92     192.710 148.230 223.150  1.00  0.00            
ATOM   2846  HB2 GLU B  92     193.930 148.260 221.890  1.00  0.00            
ATOM   2847  CG  GLU B  92     194.700 148.080 223.970  1.00  0.00            
ATOM   2848  HG1 GLU B  92     195.740 147.770 223.740  1.00  0.00            
ATOM   2849  HG2 GLU B  92     194.440 147.430 224.840  1.00  0.00            
ATOM   2850  CD  GLU B  92     194.830 149.510 224.510  1.00  0.00            
ATOM   2851  OE1 GLU B  92     196.000 149.980 224.640  1.00  0.00            
ATOM   2852  OE2 GLU B  92     193.860 150.190 224.910  1.00  0.00            
ATOM   2853  C   GLU B  92     192.350 146.020 221.700  1.00  0.00            
ATOM   2854  O   GLU B  92     191.410 145.410 222.190  1.00  0.00            
ATOM   2855  N   MET B  93     192.380 146.330 220.390  1.00  0.00            
ATOM   2856  HN  MET B  93     193.080 146.980 220.130  1.00  0.00            
ATOM   2857  CA  MET B  93     191.440 145.900 219.400  1.00  0.00            
ATOM   2858  HA  MET B  93     190.450 146.080 219.780  1.00  0.00            
ATOM   2859  CB  MET B  93     191.710 146.680 218.110  1.00  0.00            
ATOM   2860  HB1 MET B  93     192.760 146.460 217.800  1.00  0.00            
ATOM   2861  HB2 MET B  93     191.670 147.780 218.260  1.00  0.00            
ATOM   2862  CG  MET B  93     190.840 146.370 216.880  1.00  0.00            
ATOM   2863  HG1 MET B  93     191.040 145.300 216.690  1.00  0.00            
ATOM   2864  HG2 MET B  93     191.380 146.860 216.020  1.00  0.00            
ATOM   2865  SD  MET B  93     189.090 146.840 216.980  1.00  0.00            
ATOM   2866  CE  MET B  93     189.130 148.630 217.240  1.00  0.00            
ATOM   2867  HE1 MET B  93     189.660 149.250 216.470  1.00  0.00            
ATOM   2868  HE2 MET B  93     188.120 149.090 217.280  1.00  0.00            
ATOM   2869  HE3 MET B  93     189.470 148.960 218.240  1.00  0.00            
ATOM   2870  C   MET B  93     191.300 144.440 219.150  1.00  0.00            
ATOM   2871  O   MET B  93     190.170 143.960 219.090  1.00  0.00            
ATOM   2872  N   LYS B  94     192.420 143.710 219.090  1.00  0.00            
ATOM   2873  HN  LYS B  94     193.330 144.140 219.020  1.00  0.00            
ATOM   2874  CA  LYS B  94     192.470 142.280 218.960  1.00  0.00            
ATOM   2875  HA  LYS B  94     192.020 142.020 218.030  1.00  0.00            
ATOM   2876  CB  LYS B  94     193.930 141.810 218.840  1.00  0.00            
ATOM   2877  HB1 LYS B  94     194.560 142.100 219.710  1.00  0.00            
ATOM   2878  HB2 LYS B  94     194.400 142.380 218.010  1.00  0.00            
ATOM   2879  CG  LYS B  94     194.100 140.340 218.480  1.00  0.00            
ATOM   2880  HG1 LYS B  94     193.640 139.690 219.270  1.00  0.00            
ATOM   2881  HG2 LYS B  94     195.180 140.100 218.550  1.00  0.00            
ATOM   2882  CD  LYS B  94     193.650 139.960 217.070  1.00  0.00            
ATOM   2883  HD1 LYS B  94     194.440 140.430 216.440  1.00  0.00            
ATOM   2884  HD2 LYS B  94     192.710 140.460 216.750  1.00  0.00            
ATOM   2885  CE  LYS B  94     193.640 138.440 216.880  1.00  0.00            
ATOM   2886  HE1 LYS B  94     193.440 138.350 215.790  1.00  0.00            
ATOM   2887  HE2 LYS B  94     192.830 137.900 217.420  1.00  0.00            
ATOM   2888  NZ  LYS B  94     194.910 137.720 217.140  1.00  0.00            
ATOM   2889  HZ1 LYS B  94     194.870 137.230 218.050  1.00  0.00            
ATOM   2890  HZ2 LYS B  94     195.130 137.070 216.360  1.00  0.00            
ATOM   2891  HZ3 LYS B  94     195.660 138.430 217.200  1.00  0.00            
ATOM   2892  C   LYS B  94     191.780 141.510 220.030  1.00  0.00            
ATOM   2893  O   LYS B  94     190.980 140.630 219.730  1.00  0.00            
ATOM   2894  N   GLU B  95     191.900 141.860 221.330  1.00  0.00            
ATOM   2895  HN  GLU B  95     192.650 142.480 221.560  1.00  0.00            
ATOM   2896  CA  GLU B  95     191.240 141.270 222.440  1.00  0.00            
ATOM   2897  HA  GLU B  95     191.320 140.190 222.430  1.00  0.00            
ATOM   2898  CB  GLU B  95     191.900 141.740 223.750  1.00  0.00            
ATOM   2899  HB1 GLU B  95     192.070 142.830 223.750  1.00  0.00            
ATOM   2900  HB2 GLU B  95     192.950 141.340 223.710  1.00  0.00            
ATOM   2901  CG  GLU B  95     191.250 141.320 225.060  1.00  0.00            
ATOM   2902  HG1 GLU B  95     190.840 140.280 224.980  1.00  0.00            
ATOM   2903  HG2 GLU B  95     190.350 141.950 225.290  1.00  0.00            
ATOM   2904  CD  GLU B  95     192.070 141.590 226.320  1.00  0.00            
ATOM   2905  OE1 GLU B  95     192.100 142.750 226.820  1.00  0.00            
ATOM   2906  OE2 GLU B  95     192.810 140.700 226.810  1.00  0.00            
ATOM   2907  C   GLU B  95     189.800 141.620 222.360  1.00  0.00            
ATOM   2908  O   GLU B  95     189.000 140.810 222.850  1.00  0.00            
ATOM   2909  N   LYS B  96     189.420 142.760 221.770  1.00  0.00            
ATOM   2910  HN  LYS B  96     190.130 143.370 221.420  1.00  0.00            
ATOM   2911  CA  LYS B  96     188.050 143.170 221.660  1.00  0.00            
ATOM   2912  HA  LYS B  96     187.590 142.920 222.610  1.00  0.00            
ATOM   2913  CB  LYS B  96     188.050 144.690 221.410  1.00  0.00            
ATOM   2914  HB1 LYS B  96     188.500 144.890 220.420  1.00  0.00            
ATOM   2915  HB2 LYS B  96     188.800 145.030 222.150  1.00  0.00            
ATOM   2916  CG  LYS B  96     186.720 145.430 221.570  1.00  0.00            
ATOM   2917  HG1 LYS B  96     186.150 144.910 222.370  1.00  0.00            
ATOM   2918  HG2 LYS B  96     186.130 145.240 220.650  1.00  0.00            
ATOM   2919  CD  LYS B  96     186.760 146.940 221.840  1.00  0.00            
ATOM   2920  HD1 LYS B  96     187.210 146.930 222.860  1.00  0.00            
ATOM   2921  HD2 LYS B  96     185.740 147.320 222.030  1.00  0.00            
ATOM   2922  CE  LYS B  96     187.410 147.810 220.760  1.00  0.00            
ATOM   2923  HE1 LYS B  96     186.780 147.870 219.850  1.00  0.00            
ATOM   2924  HE2 LYS B  96     188.440 147.390 220.680  1.00  0.00            
ATOM   2925  NZ  LYS B  96     187.610 149.170 221.290  1.00  0.00            
ATOM   2926  HZ1 LYS B  96     188.220 149.260 222.130  1.00  0.00            
ATOM   2927  HZ2 LYS B  96     187.830 149.930 220.620  1.00  0.00            
ATOM   2928  HZ3 LYS B  96     186.670 149.430 221.680  1.00  0.00            
ATOM   2929  C   LYS B  96     187.310 142.400 220.620  1.00  0.00            
ATOM   2930  O   LYS B  96     186.260 141.810 220.900  1.00  0.00            
ATOM   2931  N   ILE B  97     187.920 142.300 219.430  1.00  0.00            
ATOM   2932  HN  ILE B  97     188.780 142.720 219.130  1.00  0.00            
ATOM   2933  CA  ILE B  97     187.360 141.620 218.310  1.00  0.00            
ATOM   2934  HA  ILE B  97     186.310 141.860 218.350  1.00  0.00            
ATOM   2935  CB  ILE B  97     187.830 141.910 216.910  1.00  0.00            
ATOM   2936  HB  ILE B  97     187.260 141.260 216.230  1.00  0.00            
ATOM   2937  CG2 ILE B  97     187.380 143.330 216.500  1.00  0.00            
ATOM   2938 1HG2 ILE B  97     187.850 144.090 217.170  1.00  0.00            
ATOM   2939 2HG2 ILE B  97     187.720 143.590 215.470  1.00  0.00            
ATOM   2940 3HG2 ILE B  97     186.280 143.400 216.570  1.00  0.00            
ATOM   2941  CG1 ILE B  97     189.330 141.690 216.650  1.00  0.00            
ATOM   2942 1HG1 ILE B  97     189.690 140.720 217.020  1.00  0.00            
ATOM   2943 2HG1 ILE B  97     189.920 142.460 217.190  1.00  0.00            
ATOM   2944  CD  ILE B  97     189.730 141.710 215.170  1.00  0.00            
ATOM   2945  HD1 ILE B  97     190.800 141.430 215.040  1.00  0.00            
ATOM   2946  HD2 ILE B  97     189.090 140.990 214.610  1.00  0.00            
ATOM   2947  HD3 ILE B  97     189.410 142.630 214.650  1.00  0.00            
ATOM   2948  C   ILE B  97     187.420 140.130 218.440  1.00  0.00            
ATOM   2949  O   ILE B  97     186.640 139.470 217.750  1.00  0.00            
ATOM   2950  N   GLY B  98     188.280 139.570 219.320  1.00  0.00            
ATOM   2951  HN  GLY B  98     188.780 140.200 219.900  1.00  0.00            
ATOM   2952  CA  GLY B  98     188.290 138.210 219.750  1.00  0.00            
ATOM   2953  HA1 GLY B  98     189.050 138.150 220.520  1.00  0.00            
ATOM   2954  HA2 GLY B  98     188.640 137.620 218.920  1.00  0.00            
ATOM   2955  C   GLY B  98     187.030 137.640 220.300  1.00  0.00            
ATOM   2956  O   GLY B  98     186.490 136.570 220.030  1.00  0.00            
ATOM   2957  N   ASN B  99     186.490 138.460 221.220  1.00  0.00            
ATOM   2958  HN  ASN B  99     187.140 139.130 221.590  1.00  0.00            
ATOM   2959  CA  ASN B  99     185.200 138.210 221.780  1.00  0.00            
ATOM   2960  HA  ASN B  99     185.060 137.180 222.040  1.00  0.00            
ATOM   2961  CB  ASN B  99     185.000 138.980 223.100  1.00  0.00            
ATOM   2962  HB1 ASN B  99     184.050 138.760 223.620  1.00  0.00            
ATOM   2963  HB2 ASN B  99     185.010 140.060 222.860  1.00  0.00            
ATOM   2964  CG  ASN B  99     186.070 138.640 224.120  1.00  0.00            
ATOM   2965  OD1 ASN B  99     186.880 137.720 223.990  1.00  0.00            
ATOM   2966  ND2 ASN B  99     186.130 139.290 225.320  1.00  0.00            
ATOM   2967 1HD2 ASN B  99     185.270 139.570 225.740  1.00  0.00            
ATOM   2968 2HD2 ASN B  99     186.930 138.940 225.810  1.00  0.00            
ATOM   2969  C   ASN B  99     184.050 138.410 220.860  1.00  0.00            
ATOM   2970  O   ASN B  99     183.040 137.700 220.940  1.00  0.00            
ATOM   2971  N   LEU B 100     184.140 139.370 219.920  1.00  0.00            
ATOM   2972  HN  LEU B 100     184.990 139.870 219.810  1.00  0.00            
ATOM   2973  CA  LEU B 100     183.130 139.790 218.990  1.00  0.00            
ATOM   2974  HA  LEU B 100     182.170 139.650 219.450  1.00  0.00            
ATOM   2975  CB  LEU B 100     183.470 141.210 218.510  1.00  0.00            
ATOM   2976  HB1 LEU B 100     182.930 141.490 217.580  1.00  0.00            
ATOM   2977  HB2 LEU B 100     184.510 141.340 218.140  1.00  0.00            
ATOM   2978  CG  LEU B 100     183.360 142.260 219.620  1.00  0.00            
ATOM   2979  HG  LEU B 100     183.960 141.810 220.450  1.00  0.00            
ATOM   2980  CD1 LEU B 100     183.990 143.640 219.320  1.00  0.00            
ATOM   2981 1HD1 LEU B 100     185.100 143.620 219.330  1.00  0.00            
ATOM   2982 2HD1 LEU B 100     183.630 143.980 218.330  1.00  0.00            
ATOM   2983 3HD1 LEU B 100     183.660 144.320 220.130  1.00  0.00            
ATOM   2984  CD2 LEU B 100     181.880 142.530 219.920  1.00  0.00            
ATOM   2985 1HD2 LEU B 100     181.820 143.170 220.830  1.00  0.00            
ATOM   2986 2HD2 LEU B 100     181.460 143.000 219.010  1.00  0.00            
ATOM   2987 3HD2 LEU B 100     181.290 141.600 220.090  1.00  0.00            
ATOM   2988  C   LEU B 100     182.980 138.920 217.780  1.00  0.00            
ATOM   2989  O   LEU B 100     181.870 138.560 217.390  1.00  0.00            
ATOM   2990  N   SER B 101     184.110 138.580 217.120  1.00  0.00            
ATOM   2991  HN  SER B 101     184.980 139.020 217.310  1.00  0.00            
ATOM   2992  CA  SER B 101     184.280 137.470 216.250  1.00  0.00            
ATOM   2993  HA  SER B 101     185.330 137.580 215.970  1.00  0.00            
ATOM   2994  CB  SER B 101     184.080 136.130 216.980  1.00  0.00            
ATOM   2995  HB1 SER B 101     182.990 136.060 217.170  1.00  0.00            
ATOM   2996  HB2 SER B 101     184.580 136.180 217.960  1.00  0.00            
ATOM   2997  OG  SER B 101     184.480 134.950 216.290  1.00  0.00            
ATOM   2998  HG1 SER B 101     184.060 134.220 216.770  1.00  0.00            
ATOM   2999  C   SER B 101     183.520 137.610 214.980  1.00  0.00            
ATOM   3000  O   SER B 101     182.640 136.840 214.630  1.00  0.00            
ATOM   3001  N   PHE B 102     183.800 138.650 214.160  1.00  0.00            
ATOM   3002  HN  PHE B 102     184.680 139.120 214.280  1.00  0.00            
ATOM   3003  CA  PHE B 102     183.250 138.820 212.860  1.00  0.00            
ATOM   3004  HA  PHE B 102     182.180 138.890 212.920  1.00  0.00            
ATOM   3005  CB  PHE B 102     183.700 140.120 212.170  1.00  0.00            
ATOM   3006  HB1 PHE B 102     183.040 140.380 211.320  1.00  0.00            
ATOM   3007  HB2 PHE B 102     184.790 140.090 211.950  1.00  0.00            
ATOM   3008  CG  PHE B 102     183.560 141.310 213.060  1.00  0.00            
ATOM   3009  CD1 PHE B 102     182.280 141.630 213.450  1.00  0.00            
ATOM   3010  HD1 PHE B 102     181.500 141.020 213.010  1.00  0.00            
ATOM   3011  CE1 PHE B 102     182.040 142.720 214.250  1.00  0.00            
ATOM   3012  HE1 PHE B 102     181.010 143.020 214.390  1.00  0.00            
ATOM   3013  CZ  PHE B 102     183.090 143.490 214.700  1.00  0.00            
ATOM   3014  HZ  PHE B 102     182.880 144.330 215.320  1.00  0.00            
ATOM   3015  CD2 PHE B 102     184.600 142.120 213.470  1.00  0.00            
ATOM   3016  HD2 PHE B 102     185.580 141.790 213.150  1.00  0.00            
ATOM   3017  CE2 PHE B 102     184.380 143.140 214.360  1.00  0.00            
ATOM   3018  HE2 PHE B 102     185.180 143.770 214.730  1.00  0.00            
ATOM   3019  C   PHE B 102     183.710 137.770 211.900  1.00  0.00            
ATOM   3020  O   PHE B 102     184.840 137.300 211.910  1.00  0.00            
ATOM   3021  N   GLN B 103     182.780 137.320 211.030  1.00  0.00            
ATOM   3022  HN  GLN B 103     181.870 137.720 211.050  1.00  0.00            
ATOM   3023  CA  GLN B 103     182.980 136.140 210.250  1.00  0.00            
ATOM   3024  HA  GLN B 103     183.990 136.150 209.860  1.00  0.00            
ATOM   3025  CB  GLN B 103     182.730 134.840 211.040  1.00  0.00            
ATOM   3026  HB1 GLN B 103     183.430 134.920 211.890  1.00  0.00            
ATOM   3027  HB2 GLN B 103     182.900 133.920 210.450  1.00  0.00            
ATOM   3028  CG  GLN B 103     181.270 134.750 211.500  1.00  0.00            
ATOM   3029  HG1 GLN B 103     180.590 134.970 210.640  1.00  0.00            
ATOM   3030  HG2 GLN B 103     181.230 135.610 212.210  1.00  0.00            
ATOM   3031  CD  GLN B 103     180.940 133.420 212.160  1.00  0.00            
ATOM   3032  OE1 GLN B 103     181.180 132.370 211.540  1.00  0.00            
ATOM   3033  NE2 GLN B 103     180.310 133.410 213.360  1.00  0.00            
ATOM   3034 1HE2 GLN B 103     180.040 134.310 213.730  1.00  0.00            
ATOM   3035 2HE2 GLN B 103     180.050 132.560 213.790  1.00  0.00            
ATOM   3036  C   GLN B 103     182.130 136.310 209.040  1.00  0.00            
ATOM   3037  O   GLN B 103     181.170 137.080 209.050  1.00  0.00            
ATOM   3038  N   ASN B 104     182.510 135.650 207.930  1.00  0.00            
ATOM   3039  HN  ASN B 104     183.150 134.880 208.010  1.00  0.00            
ATOM   3040  CA  ASN B 104     181.940 135.940 206.650  1.00  0.00            
ATOM   3041  HA  ASN B 104     182.030 136.990 206.420  1.00  0.00            
ATOM   3042  CB  ASN B 104     182.770 135.230 205.580  1.00  0.00            
ATOM   3043  HB1 ASN B 104     182.360 135.370 204.550  1.00  0.00            
ATOM   3044  HB2 ASN B 104     182.630 134.150 205.820  1.00  0.00            
ATOM   3045  CG  ASN B 104     184.250 135.580 205.570  1.00  0.00            
ATOM   3046  OD1 ASN B 104     184.840 136.530 206.070  1.00  0.00            
ATOM   3047  ND2 ASN B 104     184.930 134.700 204.780  1.00  0.00            
ATOM   3048 1HD2 ASN B 104     184.650 133.750 204.660  1.00  0.00            
ATOM   3049 2HD2 ASN B 104     185.900 134.910 204.730  1.00  0.00            
ATOM   3050  C   ASN B 104     180.510 135.540 206.480  1.00  0.00            
ATOM   3051  O   ASN B 104     180.040 134.550 207.030  1.00  0.00            
ATOM   3052  N   TYR B 105     179.730 136.160 205.580  1.00  0.00            
ATOM   3053  HN  TYR B 105     180.000 137.030 205.180  1.00  0.00            
ATOM   3054  CA  TYR B 105     178.340 135.890 205.320  1.00  0.00            
ATOM   3055  HA  TYR B 105     177.830 135.940 206.280  1.00  0.00            
ATOM   3056  CB  TYR B 105     177.730 136.910 204.350  1.00  0.00            
ATOM   3057  HB1 TYR B 105     178.220 136.850 203.350  1.00  0.00            
ATOM   3058  HB2 TYR B 105     177.900 137.960 204.680  1.00  0.00            
ATOM   3059  CG  TYR B 105     176.250 136.740 204.270  1.00  0.00            
ATOM   3060  CD1 TYR B 105     175.440 137.080 205.330  1.00  0.00            
ATOM   3061  HD1 TYR B 105     175.810 137.290 206.330  1.00  0.00            
ATOM   3062  CE1 TYR B 105     174.110 136.760 205.270  1.00  0.00            
ATOM   3063  HE1 TYR B 105     173.320 136.890 205.990  1.00  0.00            
ATOM   3064  CZ  TYR B 105     173.560 136.270 204.100  1.00  0.00            
ATOM   3065  OH  TYR B 105     172.190 136.000 203.920  1.00  0.00            
ATOM   3066  HH  TYR B 105     172.270 135.220 203.350  1.00  0.00            
ATOM   3067  CD2 TYR B 105     175.740 136.110 203.170  1.00  0.00            
ATOM   3068  HD2 TYR B 105     176.350 135.770 202.340  1.00  0.00            
ATOM   3069  CE2 TYR B 105     174.390 135.900 203.070  1.00  0.00            
ATOM   3070  HE2 TYR B 105     174.060 135.340 202.210  1.00  0.00            
ATOM   3071  C   TYR B 105     178.040 134.540 204.780  1.00  0.00            
ATOM   3072  O   TYR B 105     177.010 133.960 205.140  1.00  0.00            
ATOM   3073  N   ARG B 106     178.920 133.990 203.930  1.00  0.00            
ATOM   3074  HN  ARG B 106     179.800 134.470 203.880  1.00  0.00            
ATOM   3075  CA  ARG B 106     178.910 132.700 203.330  1.00  0.00            
ATOM   3076  HA  ARG B 106     178.420 132.060 204.060  1.00  0.00            
ATOM   3077  CB  ARG B 106     178.150 132.790 201.990  1.00  0.00            
ATOM   3078  HB1 ARG B 106     178.510 132.010 201.290  1.00  0.00            
ATOM   3079  HB2 ARG B 106     178.270 133.830 201.600  1.00  0.00            
ATOM   3080  CG  ARG B 106     176.670 132.550 202.280  1.00  0.00            
ATOM   3081  HG1 ARG B 106     176.260 133.370 202.920  1.00  0.00            
ATOM   3082  HG2 ARG B 106     176.620 131.620 202.870  1.00  0.00            
ATOM   3083  CD  ARG B 106     175.930 132.380 200.960  1.00  0.00            
ATOM   3084  HD1 ARG B 106     176.560 131.740 200.320  1.00  0.00            
ATOM   3085  HD2 ARG B 106     175.690 133.380 200.550  1.00  0.00            
ATOM   3086  NE  ARG B 106     174.640 131.640 201.140  1.00  0.00            
ATOM   3087  HE  ARG B 106     174.220 131.500 202.040  1.00  0.00            
ATOM   3088  CZ  ARG B 106     173.850 131.190 200.130  1.00  0.00            
ATOM   3089  NH1 ARG B 106     174.160 131.390 198.820  1.00  0.00            
ATOM   3090 1HH1 ARG B 106     175.060 131.760 198.620  1.00  0.00            
ATOM   3091 2HH1 ARG B 106     173.380 131.400 198.190  1.00  0.00            
ATOM   3092  NH2 ARG B 106     172.600 130.710 200.390  1.00  0.00            
ATOM   3093 1HH2 ARG B 106     172.360 130.680 201.360  1.00  0.00            
ATOM   3094 2HH2 ARG B 106     172.000 130.810 199.590  1.00  0.00            
ATOM   3095  C   ARG B 106     180.360 132.450 203.080  1.00  0.00            
ATOM   3096  O   ARG B 106     181.130 133.420 203.150  1.00  0.00            
ATOM   3097  N   PRO B 107     180.830 131.270 202.830  1.00  0.00            
ATOM   3098  CD  PRO B 107     180.010 130.080 202.690  1.00  0.00            
ATOM   3099  HD1 PRO B 107     179.320 130.000 203.550  1.00  0.00            
ATOM   3100  HD2 PRO B 107     179.340 130.180 201.810  1.00  0.00            
ATOM   3101  CA  PRO B 107     182.220 130.910 202.860  1.00  0.00            
ATOM   3102  HA  PRO B 107     182.410 130.780 203.920  1.00  0.00            
ATOM   3103  CB  PRO B 107     182.280 129.580 202.120  1.00  0.00            
ATOM   3104  HB1 PRO B 107     183.160 128.980 202.450  1.00  0.00            
ATOM   3105  HB2 PRO B 107     182.340 129.720 201.020  1.00  0.00            
ATOM   3106  CG  PRO B 107     180.990 128.890 202.590  1.00  0.00            
ATOM   3107  HG1 PRO B 107     181.170 128.600 203.650  1.00  0.00            
ATOM   3108  HG2 PRO B 107     180.590 128.070 201.960  1.00  0.00            
ATOM   3109  C   PRO B 107     183.320 131.820 202.430  1.00  0.00            
ATOM   3110  O   PRO B 107     184.370 131.780 203.070  1.00  0.00            
ATOM   3111  N   ASN B 108     183.090 132.490 201.290  1.00  0.00            
ATOM   3112  HN  ASN B 108     182.240 132.420 200.790  1.00  0.00            
ATOM   3113  CA  ASN B 108     184.070 133.320 200.670  1.00  0.00            
ATOM   3114  HA  ASN B 108     184.880 133.460 201.370  1.00  0.00            
ATOM   3115  CB  ASN B 108     184.530 132.900 199.260  1.00  0.00            
ATOM   3116  HB1 ASN B 108     185.240 133.640 198.790  1.00  0.00            
ATOM   3117  HB2 ASN B 108     183.650 132.980 198.580  1.00  0.00            
ATOM   3118  CG  ASN B 108     185.210 131.560 199.060  1.00  0.00            
ATOM   3119  OD1 ASN B 108     185.060 130.920 198.020  1.00  0.00            
ATOM   3120  ND2 ASN B 108     185.880 130.980 200.100  1.00  0.00            
ATOM   3121 1HD2 ASN B 108     186.040 131.430 200.980  1.00  0.00            
ATOM   3122 2HD2 ASN B 108     186.160 130.020 200.080  1.00  0.00            
ATOM   3123  C   ASN B 108     183.640 134.740 200.610  1.00  0.00            
ATOM   3124  O   ASN B 108     184.360 135.630 200.120  1.00  0.00            
ATOM   3125  N   LYS B 109     182.440 135.040 201.140  1.00  0.00            
ATOM   3126  HN  LYS B 109     181.840 134.290 201.440  1.00  0.00            
ATOM   3127  CA  LYS B 109     181.940 136.370 201.140  1.00  0.00            
ATOM   3128  HA  LYS B 109     182.300 136.840 200.230  1.00  0.00            
ATOM   3129  CB  LYS B 109     180.410 136.510 201.160  1.00  0.00            
ATOM   3130  HB1 LYS B 109     180.000 137.530 201.350  1.00  0.00            
ATOM   3131  HB2 LYS B 109     179.890 135.890 201.930  1.00  0.00            
ATOM   3132  CG  LYS B 109     179.870 136.030 199.810  1.00  0.00            
ATOM   3133  HG1 LYS B 109     180.330 135.040 199.610  1.00  0.00            
ATOM   3134  HG2 LYS B 109     180.320 136.760 199.100  1.00  0.00            
ATOM   3135  CD  LYS B 109     178.350 136.040 199.620  1.00  0.00            
ATOM   3136  HD1 LYS B 109     177.900 137.010 199.920  1.00  0.00            
ATOM   3137  HD2 LYS B 109     177.950 135.170 200.180  1.00  0.00            
ATOM   3138  CE  LYS B 109     178.030 135.880 198.130  1.00  0.00            
ATOM   3139  HE1 LYS B 109     178.740 135.130 197.720  1.00  0.00            
ATOM   3140  HE2 LYS B 109     178.190 136.780 197.520  1.00  0.00            
ATOM   3141  NZ  LYS B 109     176.620 135.470 197.900  1.00  0.00            
ATOM   3142  HZ1 LYS B 109     175.990 136.300 197.920  1.00  0.00            
ATOM   3143  HZ2 LYS B 109     176.570 135.210 196.890  1.00  0.00            
ATOM   3144  HZ3 LYS B 109     176.380 134.630 198.470  1.00  0.00            
ATOM   3145  C   LYS B 109     182.410 137.260 202.230  1.00  0.00            
ATOM   3146  O   LYS B 109     181.770 137.360 203.280  1.00  0.00            
ATOM   3147  N   LYS B 110     183.650 137.770 202.140  1.00  0.00            
ATOM   3148  HN  LYS B 110     184.220 137.640 201.340  1.00  0.00            
ATOM   3149  CA  LYS B 110     184.400 138.390 203.190  1.00  0.00            
ATOM   3150  HA  LYS B 110     183.940 138.240 204.160  1.00  0.00            
ATOM   3151  CB  LYS B 110     185.830 137.820 203.220  1.00  0.00            
ATOM   3152  HB1 LYS B 110     185.640 136.720 203.260  1.00  0.00            
ATOM   3153  HB2 LYS B 110     186.330 138.070 204.180  1.00  0.00            
ATOM   3154  CG  LYS B 110     186.740 138.110 202.020  1.00  0.00            
ATOM   3155  HG1 LYS B 110     186.580 139.200 201.860  1.00  0.00            
ATOM   3156  HG2 LYS B 110     186.360 137.450 201.200  1.00  0.00            
ATOM   3157  CD  LYS B 110     188.210 137.740 202.150  1.00  0.00            
ATOM   3158  HD1 LYS B 110     188.180 136.650 202.380  1.00  0.00            
ATOM   3159  HD2 LYS B 110     188.720 138.160 203.040  1.00  0.00            
ATOM   3160  CE  LYS B 110     188.980 137.940 200.840  1.00  0.00            
ATOM   3161  HE1 LYS B 110     188.470 137.280 200.100  1.00  0.00            
ATOM   3162  HE2 LYS B 110     190.060 137.680 200.880  1.00  0.00            
ATOM   3163  NZ  LYS B 110     188.800 139.320 200.370  1.00  0.00            
ATOM   3164  HZ1 LYS B 110     189.160 140.010 201.060  1.00  0.00            
ATOM   3165  HZ2 LYS B 110     189.320 139.480 199.480  1.00  0.00            
ATOM   3166  HZ3 LYS B 110     187.800 139.530 200.190  1.00  0.00            
ATOM   3167  C   LYS B 110     184.430 139.880 203.130  1.00  0.00            
ATOM   3168  O   LYS B 110     185.150 140.560 203.860  1.00  0.00            
ATOM   3169  N   ASN B 111     183.590 140.500 202.290  1.00  0.00            
ATOM   3170  HN  ASN B 111     183.090 140.120 201.510  1.00  0.00            
ATOM   3171  CA  ASN B 111     183.290 141.900 202.370  1.00  0.00            
ATOM   3172  HA  ASN B 111     184.090 142.410 202.880  1.00  0.00            
ATOM   3173  CB  ASN B 111     183.100 142.480 200.960  1.00  0.00            
ATOM   3174  HB1 ASN B 111     183.010 143.590 200.950  1.00  0.00            
ATOM   3175  HB2 ASN B 111     182.230 142.130 200.370  1.00  0.00            
ATOM   3176  CG  ASN B 111     184.350 142.260 200.140  1.00  0.00            
ATOM   3177  OD1 ASN B 111     184.290 141.690 199.050  1.00  0.00            
ATOM   3178  ND2 ASN B 111     185.540 142.680 200.650  1.00  0.00            
ATOM   3179 1HD2 ASN B 111     185.640 143.160 201.520  1.00  0.00            
ATOM   3180 2HD2 ASN B 111     186.410 142.490 200.180  1.00  0.00            
ATOM   3181  C   ASN B 111     182.030 142.050 203.180  1.00  0.00            
ATOM   3182  O   ASN B 111     181.620 143.150 203.510  1.00  0.00            
ATOM   3183  N   ILE B 112     181.380 140.930 203.540  1.00  0.00            
ATOM   3184  HN  ILE B 112     181.720 140.010 203.370  1.00  0.00            
ATOM   3185  CA  ILE B 112     180.100 140.950 204.190  1.00  0.00            
ATOM   3186  HA  ILE B 112     179.860 141.980 204.460  1.00  0.00            
ATOM   3187  CB  ILE B 112     179.100 140.350 203.240  1.00  0.00            
ATOM   3188  HB  ILE B 112     179.400 139.320 203.000  1.00  0.00            
ATOM   3189  CG2 ILE B 112     177.750 140.400 203.970  1.00  0.00            
ATOM   3190 1HG2 ILE B 112     177.430 141.460 204.050  1.00  0.00            
ATOM   3191 2HG2 ILE B 112     177.030 139.780 203.380  1.00  0.00            
ATOM   3192 3HG2 ILE B 112     177.750 139.990 205.010  1.00  0.00            
ATOM   3193  CG1 ILE B 112     179.010 141.020 201.850  1.00  0.00            
ATOM   3194 1HG1 ILE B 112     179.910 140.600 201.340  1.00  0.00            
ATOM   3195 2HG1 ILE B 112     179.090 142.120 202.010  1.00  0.00            
ATOM   3196  CD  ILE B 112     177.780 140.560 201.080  1.00  0.00            
ATOM   3197  HD1 ILE B 112     177.830 141.010 200.070  1.00  0.00            
ATOM   3198  HD2 ILE B 112     177.760 139.450 201.090  1.00  0.00            
ATOM   3199  HD3 ILE B 112     176.820 141.000 201.450  1.00  0.00            
ATOM   3200  C   ILE B 112     180.250 140.280 205.500  1.00  0.00            
ATOM   3201  O   ILE B 112     180.440 139.060 205.560  1.00  0.00            
ATOM   3202  N   LEU B 113     179.990 140.940 206.640  1.00  0.00            
ATOM   3203  HN  LEU B 113     179.630 141.880 206.610  1.00  0.00            
ATOM   3204  CA  LEU B 113     180.380 140.440 207.910  1.00  0.00            
ATOM   3205  HA  LEU B 113     180.790 139.450 207.840  1.00  0.00            
ATOM   3206  CB  LEU B 113     181.380 141.430 208.550  1.00  0.00            
ATOM   3207  HB1 LEU B 113     181.510 141.010 209.570  1.00  0.00            
ATOM   3208  HB2 LEU B 113     181.020 142.480 208.560  1.00  0.00            
ATOM   3209  CG  LEU B 113     182.740 141.320 207.830  1.00  0.00            
ATOM   3210  HG  LEU B 113     182.450 141.470 206.770  1.00  0.00            
ATOM   3211  CD1 LEU B 113     183.690 142.470 208.210  1.00  0.00            
ATOM   3212 1HD1 LEU B 113     184.640 142.390 207.640  1.00  0.00            
ATOM   3213 2HD1 LEU B 113     183.300 143.510 208.140  1.00  0.00            
ATOM   3214 3HD1 LEU B 113     184.010 142.430 209.280  1.00  0.00            
ATOM   3215  CD2 LEU B 113     183.420 139.980 208.120  1.00  0.00            
ATOM   3216 1HD2 LEU B 113     182.860 139.140 207.670  1.00  0.00            
ATOM   3217 2HD2 LEU B 113     184.390 140.030 207.590  1.00  0.00            
ATOM   3218 3HD2 LEU B 113     183.620 139.820 209.200  1.00  0.00            
ATOM   3219  C   LEU B 113     179.210 140.350 208.840  1.00  0.00            
ATOM   3220  O   LEU B 113     178.310 141.190 208.910  1.00  0.00            
ATOM   3221  N   VAL B 114     179.160 139.310 209.680  1.00  0.00            
ATOM   3222  HN  VAL B 114     179.870 138.590 209.680  1.00  0.00            
ATOM   3223  CA  VAL B 114     178.110 139.180 210.640  1.00  0.00            
ATOM   3224  HA  VAL B 114     177.440 140.020 210.640  1.00  0.00            
ATOM   3225  CB  VAL B 114     177.170 138.030 210.410  1.00  0.00            
ATOM   3226  HB  VAL B 114     176.300 138.040 211.100  1.00  0.00            
ATOM   3227  CG1 VAL B 114     176.500 138.160 209.030  1.00  0.00            
ATOM   3228 1HG1 VAL B 114     175.650 137.450 208.970  1.00  0.00            
ATOM   3229 2HG1 VAL B 114     177.240 137.870 208.250  1.00  0.00            
ATOM   3230 3HG1 VAL B 114     175.990 139.140 208.910  1.00  0.00            
ATOM   3231  CG2 VAL B 114     177.870 136.660 210.500  1.00  0.00            
ATOM   3232 1HG2 VAL B 114     178.670 136.550 209.740  1.00  0.00            
ATOM   3233 2HG2 VAL B 114     178.300 136.510 211.520  1.00  0.00            
ATOM   3234 3HG2 VAL B 114     177.190 135.810 210.320  1.00  0.00            
ATOM   3235  C   VAL B 114     178.690 139.090 212.010  1.00  0.00            
ATOM   3236  O   VAL B 114     179.850 138.740 212.180  1.00  0.00            
ATOM   3237  N   ILE B 115     177.960 139.480 213.070  1.00  0.00            
ATOM   3238  HN  ILE B 115     177.160 139.980 212.770  1.00  0.00            
ATOM   3239  CA  ILE B 115     178.200 139.440 214.490  1.00  0.00            
ATOM   3240  HA  ILE B 115     178.930 138.670 214.720  1.00  0.00            
ATOM   3241  CB  ILE B 115     178.740 140.800 214.730  1.00  0.00            
ATOM   3242  HB  ILE B 115     179.590 140.930 214.000  1.00  0.00            
ATOM   3243  CG2 ILE B 115     177.790 141.990 214.500  1.00  0.00            
ATOM   3244 1HG2 ILE B 115     178.390 142.910 214.670  1.00  0.00            
ATOM   3245 2HG2 ILE B 115     177.390 141.990 213.460  1.00  0.00            
ATOM   3246 3HG2 ILE B 115     176.910 141.910 215.180  1.00  0.00            
ATOM   3247  CG1 ILE B 115     179.460 140.930 216.080  1.00  0.00            
ATOM   3248 1HG1 ILE B 115     180.380 141.490 215.810  1.00  0.00            
ATOM   3249 2HG1 ILE B 115     179.820 139.900 216.300  1.00  0.00            
ATOM   3250  CD  ILE B 115     178.640 141.440 217.270  1.00  0.00            
ATOM   3251  HD1 ILE B 115     177.660 141.000 217.570  1.00  0.00            
ATOM   3252  HD2 ILE B 115     179.270 141.240 218.160  1.00  0.00            
ATOM   3253  HD3 ILE B 115     178.520 142.530 217.210  1.00  0.00            
ATOM   3254  C   ILE B 115     177.030 138.990 215.300  1.00  0.00            
ATOM   3255  O   ILE B 115     175.870 139.140 214.920  1.00  0.00            
ATOM   3256  N   GLY B 116     177.270 138.270 216.410  1.00  0.00            
ATOM   3257  HN  GLY B 116     178.190 137.920 216.540  1.00  0.00            
ATOM   3258  CA  GLY B 116     176.270 137.730 217.270  1.00  0.00            
ATOM   3259  HA1 GLY B 116     175.440 138.420 217.290  1.00  0.00            
ATOM   3260  HA2 GLY B 116     176.740 137.680 218.240  1.00  0.00            
ATOM   3261  C   GLY B 116     175.680 136.390 216.990  1.00  0.00            
ATOM   3262  O   GLY B 116     175.980 135.880 215.910  1.00  0.00            
ATOM   3263  N   PRO B 117     174.790 135.760 217.710  1.00  0.00            
ATOM   3264  CD  PRO B 117     174.090 134.560 217.260  1.00  0.00            
ATOM   3265  HD1 PRO B 117     173.580 134.850 216.310  1.00  0.00            
ATOM   3266  HD2 PRO B 117     174.930 133.870 217.000  1.00  0.00            
ATOM   3267  CA  PRO B 117     174.230 136.220 218.940  1.00  0.00            
ATOM   3268  HA  PRO B 117     173.700 137.150 218.840  1.00  0.00            
ATOM   3269  CB  PRO B 117     173.160 135.220 219.400  1.00  0.00            
ATOM   3270  HB1 PRO B 117     172.120 135.600 219.320  1.00  0.00            
ATOM   3271  HB2 PRO B 117     173.220 134.920 220.470  1.00  0.00            
ATOM   3272  CG  PRO B 117     173.300 134.030 218.450  1.00  0.00            
ATOM   3273  HG1 PRO B 117     172.370 133.550 218.080  1.00  0.00            
ATOM   3274  HG2 PRO B 117     173.890 133.230 218.970  1.00  0.00            
ATOM   3275  C   PRO B 117     175.260 136.460 219.990  1.00  0.00            
ATOM   3276  O   PRO B 117     175.870 135.480 220.410  1.00  0.00            
ATOM   3277  N   VAL B 118     175.380 137.700 220.500  1.00  0.00            
ATOM   3278  HN  VAL B 118     174.710 138.410 220.290  1.00  0.00            
ATOM   3279  CA  VAL B 118     176.200 138.040 221.620  1.00  0.00            
ATOM   3280  HA  VAL B 118     176.640 137.170 222.080  1.00  0.00            
ATOM   3281  CB  VAL B 118     177.210 139.070 221.240  1.00  0.00            
ATOM   3282  HB  VAL B 118     177.690 139.410 222.180  1.00  0.00            
ATOM   3283  CG1 VAL B 118     178.360 138.460 220.410  1.00  0.00            
ATOM   3284 1HG1 VAL B 118     178.170 138.060 219.390  1.00  0.00            
ATOM   3285 2HG1 VAL B 118     179.080 139.290 220.260  1.00  0.00            
ATOM   3286 3HG1 VAL B 118     178.830 137.670 221.020  1.00  0.00            
ATOM   3287  CG2 VAL B 118     176.690 140.390 220.640  1.00  0.00            
ATOM   3288 1HG2 VAL B 118     176.150 140.190 219.690  1.00  0.00            
ATOM   3289 2HG2 VAL B 118     176.010 140.890 221.360  1.00  0.00            
ATOM   3290 3HG2 VAL B 118     177.420 141.160 220.340  1.00  0.00            
ATOM   3291  C   VAL B 118     175.320 138.590 222.690  1.00  0.00            
ATOM   3292  O   VAL B 118     174.280 139.110 222.270  1.00  0.00            
ATOM   3293  N   PRO B 119     175.520 138.500 223.970  1.00  0.00            
ATOM   3294  CD  PRO B 119     176.690 137.850 224.550  1.00  0.00            
ATOM   3295  HD1 PRO B 119     176.470 136.770 224.680  1.00  0.00            
ATOM   3296  HD2 PRO B 119     177.630 137.980 223.970  1.00  0.00            
ATOM   3297  CA  PRO B 119     174.750 139.270 224.910  1.00  0.00            
ATOM   3298  HA  PRO B 119     173.720 138.980 224.870  1.00  0.00            
ATOM   3299  CB  PRO B 119     175.470 138.970 226.220  1.00  0.00            
ATOM   3300  HB1 PRO B 119     174.940 138.140 226.730  1.00  0.00            
ATOM   3301  HB2 PRO B 119     175.490 139.870 226.880  1.00  0.00            
ATOM   3302  CG  PRO B 119     176.920 138.590 225.880  1.00  0.00            
ATOM   3303  HG1 PRO B 119     177.680 138.130 226.540  1.00  0.00            
ATOM   3304  HG2 PRO B 119     177.340 139.560 225.530  1.00  0.00            
ATOM   3305  C   PRO B 119     174.870 140.730 224.610  1.00  0.00            
ATOM   3306  O   PRO B 119     175.980 141.220 224.470  1.00  0.00            
ATOM   3307  N   GLY B 120     173.730 141.460 224.570  1.00  0.00            
ATOM   3308  HN  GLY B 120     172.830 141.050 224.690  1.00  0.00            
ATOM   3309  CA  GLY B 120     173.750 142.850 224.260  1.00  0.00            
ATOM   3310  HA1 GLY B 120     172.860 143.070 223.690  1.00  0.00            
ATOM   3311  HA2 GLY B 120     174.640 143.020 223.660  1.00  0.00            
ATOM   3312  C   GLY B 120     173.780 143.680 225.500  1.00  0.00            
ATOM   3313  O   GLY B 120     174.010 144.880 225.360  1.00  0.00            
ATOM   3314  N   GLN B 121     173.660 143.100 226.720  1.00  0.00            
ATOM   3315  HN  GLN B 121     173.430 142.140 226.670  1.00  0.00            
ATOM   3316  CA  GLN B 121     174.070 143.740 227.930  1.00  0.00            
ATOM   3317  HA  GLN B 121     173.580 144.690 228.000  1.00  0.00            
ATOM   3318  CB  GLN B 121     173.540 142.900 229.100  1.00  0.00            
ATOM   3319  HB1 GLN B 121     173.870 143.430 230.020  1.00  0.00            
ATOM   3320  HB2 GLN B 121     174.020 141.900 229.040  1.00  0.00            
ATOM   3321  CG  GLN B 121     172.010 142.830 229.220  1.00  0.00            
ATOM   3322  HG1 GLN B 121     171.530 142.300 228.380  1.00  0.00            
ATOM   3323  HG2 GLN B 121     171.590 143.850 229.130  1.00  0.00            
ATOM   3324  CD  GLN B 121     171.470 142.190 230.490  1.00  0.00            
ATOM   3325  OE1 GLN B 121     170.800 142.850 231.280  1.00  0.00            
ATOM   3326  NE2 GLN B 121     171.750 140.880 230.700  1.00  0.00            
ATOM   3327 1HE2 GLN B 121     172.410 140.420 230.100  1.00  0.00            
ATOM   3328 2HE2 GLN B 121     171.330 140.410 231.470  1.00  0.00            
ATOM   3329  C   GLN B 121     175.540 143.980 228.000  1.00  0.00            
ATOM   3330  O   GLN B 121     176.000 145.050 228.390  1.00  0.00            
ATOM   3331  N   LYS B 122     176.340 143.000 227.530  1.00  0.00            
ATOM   3332  HN  LYS B 122     176.010 142.080 227.410  1.00  0.00            
ATOM   3333  CA  LYS B 122     177.770 143.110 227.390  1.00  0.00            
ATOM   3334  HA  LYS B 122     178.190 143.630 228.240  1.00  0.00            
ATOM   3335  CB  LYS B 122     178.540 141.780 227.370  1.00  0.00            
ATOM   3336  HB1 LYS B 122     178.010 141.280 226.520  1.00  0.00            
ATOM   3337  HB2 LYS B 122     178.240 141.280 228.310  1.00  0.00            
ATOM   3338  CG  LYS B 122     180.060 141.750 227.120  1.00  0.00            
ATOM   3339  HG1 LYS B 122     180.480 142.480 227.840  1.00  0.00            
ATOM   3340  HG2 LYS B 122     180.220 142.160 226.100  1.00  0.00            
ATOM   3341  CD  LYS B 122     180.520 140.300 227.250  1.00  0.00            
ATOM   3342  HD1 LYS B 122     180.220 139.690 226.370  1.00  0.00            
ATOM   3343  HD2 LYS B 122     180.050 139.730 228.090  1.00  0.00            
ATOM   3344  CE  LYS B 122     182.030 140.130 227.450  1.00  0.00            
ATOM   3345  HE1 LYS B 122     182.400 140.760 228.280  1.00  0.00            
ATOM   3346  HE2 LYS B 122     182.550 140.520 226.540  1.00  0.00            
ATOM   3347  NZ  LYS B 122     182.490 138.730 227.650  1.00  0.00            
ATOM   3348  HZ1 LYS B 122     183.440 138.680 228.060  1.00  0.00            
ATOM   3349  HZ2 LYS B 122     181.970 138.130 228.320  1.00  0.00            
ATOM   3350  HZ3 LYS B 122     182.480 138.270 226.720  1.00  0.00            
ATOM   3351  C   LYS B 122     178.210 144.000 226.280  1.00  0.00            
ATOM   3352  O   LYS B 122     179.100 144.790 226.580  1.00  0.00            
ATOM   3353  N   TYR B 123     177.740 143.710 225.050  1.00  0.00            
ATOM   3354  HN  TYR B 123     177.200 142.880 224.920  1.00  0.00            
ATOM   3355  CA  TYR B 123     178.130 144.490 223.910  1.00  0.00            
ATOM   3356  HA  TYR B 123     178.620 145.400 224.170  1.00  0.00            
ATOM   3357  CB  TYR B 123     179.060 143.850 222.860  1.00  0.00            
ATOM   3358  HB1 TYR B 123     179.300 144.600 222.080  1.00  0.00            
ATOM   3359  HB2 TYR B 123     178.430 143.150 222.260  1.00  0.00            
ATOM   3360  CG  TYR B 123     180.360 143.290 223.330  1.00  0.00            
ATOM   3361  CD1 TYR B 123     181.310 144.200 223.740  1.00  0.00            
ATOM   3362  HD1 TYR B 123     181.000 145.230 223.910  1.00  0.00            
ATOM   3363  CE1 TYR B 123     182.540 143.730 224.150  1.00  0.00            
ATOM   3364  HE1 TYR B 123     183.190 144.440 224.630  1.00  0.00            
ATOM   3365  CZ  TYR B 123     182.780 142.390 224.100  1.00  0.00            
ATOM   3366  OH  TYR B 123     184.020 141.870 224.570  1.00  0.00            
ATOM   3367  HH  TYR B 123     184.650 142.580 224.690  1.00  0.00            
ATOM   3368  CD2 TYR B 123     180.560 141.930 223.290  1.00  0.00            
ATOM   3369  HD2 TYR B 123     179.790 141.270 222.940  1.00  0.00            
ATOM   3370  CE2 TYR B 123     181.820 141.510 223.650  1.00  0.00            
ATOM   3371  HE2 TYR B 123     182.060 140.470 223.540  1.00  0.00            
ATOM   3372  C   TYR B 123     176.930 144.900 223.130  1.00  0.00            
ATOM   3373  O   TYR B 123     176.210 144.090 222.550  1.00  0.00            
ATOM   3374  N   SER B 124     176.730 146.220 222.980  1.00  0.00            
ATOM   3375  HN  SER B 124     177.150 146.770 223.700  1.00  0.00            
ATOM   3376  CA  SER B 124     175.680 146.900 222.260  1.00  0.00            
ATOM   3377  HA  SER B 124     174.910 146.290 221.810  1.00  0.00            
ATOM   3378  CB  SER B 124     174.990 147.930 223.170  1.00  0.00            
ATOM   3379  HB1 SER B 124     174.190 147.480 223.790  1.00  0.00            
ATOM   3380  HB2 SER B 124     174.480 148.660 222.500  1.00  0.00            
ATOM   3381  OG  SER B 124     175.910 148.560 224.040  1.00  0.00            
ATOM   3382  HG1 SER B 124     175.450 149.030 224.720  1.00  0.00            
ATOM   3383  C   SER B 124     176.350 147.740 221.240  1.00  0.00            
ATOM   3384  O   SER B 124     175.720 147.980 220.200  1.00  0.00            
ATOM   3385  N   GLU B 125     177.570 148.250 221.480  1.00  0.00            
ATOM   3386  HN  GLU B 125     178.130 147.970 222.260  1.00  0.00            
ATOM   3387  CA  GLU B 125     178.290 149.050 220.540  1.00  0.00            
ATOM   3388  HA  GLU B 125     177.710 149.480 219.720  1.00  0.00            
ATOM   3389  CB  GLU B 125     179.070 150.100 221.340  1.00  0.00            
ATOM   3390  HB1 GLU B 125     179.570 149.570 222.170  1.00  0.00            
ATOM   3391  HB2 GLU B 125     178.340 150.720 221.910  1.00  0.00            
ATOM   3392  CG  GLU B 125     180.030 150.960 220.520  1.00  0.00            
ATOM   3393  HG1 GLU B 125     179.510 151.350 219.630  1.00  0.00            
ATOM   3394  HG2 GLU B 125     180.860 150.320 220.150  1.00  0.00            
ATOM   3395  CD  GLU B 125     180.530 152.080 221.430  1.00  0.00            
ATOM   3396  OE1 GLU B 125     181.100 151.880 222.530  1.00  0.00            
ATOM   3397  OE2 GLU B 125     180.290 153.230 220.990  1.00  0.00            
ATOM   3398  C   GLU B 125     179.310 148.160 219.910  1.00  0.00            
ATOM   3399  O   GLU B 125     180.150 147.610 220.620  1.00  0.00            
ATOM   3400  N   ILE B 126     179.330 148.040 218.570  1.00  0.00            
ATOM   3401  HN  ILE B 126     178.670 148.500 217.990  1.00  0.00            
ATOM   3402  CA  ILE B 126     180.120 147.050 217.900  1.00  0.00            
ATOM   3403  HA  ILE B 126     180.680 146.470 218.620  1.00  0.00            
ATOM   3404  CB  ILE B 126     179.300 145.980 217.220  1.00  0.00            
ATOM   3405  HB  ILE B 126     178.750 146.420 216.360  1.00  0.00            
ATOM   3406  CG2 ILE B 126     180.220 144.870 216.690  1.00  0.00            
ATOM   3407 1HG2 ILE B 126     181.000 145.310 216.020  1.00  0.00            
ATOM   3408 2HG2 ILE B 126     180.850 144.350 217.440  1.00  0.00            
ATOM   3409 3HG2 ILE B 126     179.730 144.190 215.960  1.00  0.00            
ATOM   3410  CG1 ILE B 126     178.130 145.450 218.070  1.00  0.00            
ATOM   3411 1HG1 ILE B 126     177.720 144.610 217.480  1.00  0.00            
ATOM   3412 2HG1 ILE B 126     177.350 146.240 218.140  1.00  0.00            
ATOM   3413  CD  ILE B 126     178.430 144.810 219.410  1.00  0.00            
ATOM   3414  HD1 ILE B 126     177.560 144.200 219.760  1.00  0.00            
ATOM   3415  HD2 ILE B 126     179.150 143.960 219.340  1.00  0.00            
ATOM   3416  HD3 ILE B 126     178.560 145.520 220.250  1.00  0.00            
ATOM   3417  C   ILE B 126     181.100 147.700 217.000  1.00  0.00            
ATOM   3418  O   ILE B 126     180.760 148.470 216.090  1.00  0.00            
ATOM   3419  N   THR B 127     182.380 147.420 217.260  1.00  0.00            
ATOM   3420  HN  THR B 127     182.660 146.780 217.980  1.00  0.00            
ATOM   3421  CA  THR B 127     183.420 148.120 216.560  1.00  0.00            
ATOM   3422  HA  THR B 127     183.020 148.970 216.050  1.00  0.00            
ATOM   3423  CB  THR B 127     184.500 148.550 217.520  1.00  0.00            
ATOM   3424  HB  THR B 127     185.110 147.660 217.770  1.00  0.00            
ATOM   3425  OG1 THR B 127     183.950 149.130 218.700  1.00  0.00            
ATOM   3426  HG1 THR B 127     183.490 148.420 219.160  1.00  0.00            
ATOM   3427  CG2 THR B 127     185.300 149.640 216.800  1.00  0.00            
ATOM   3428 1HG2 THR B 127     184.600 150.400 216.400  1.00  0.00            
ATOM   3429 2HG2 THR B 127     186.040 150.050 217.520  1.00  0.00            
ATOM   3430 3HG2 THR B 127     185.850 149.360 215.870  1.00  0.00            
ATOM   3431  C   THR B 127     184.070 147.260 215.530  1.00  0.00            
ATOM   3432  O   THR B 127     184.640 146.220 215.850  1.00  0.00            
ATOM   3433  N   PHE B 128     184.030 147.680 214.260  1.00  0.00            
ATOM   3434  HN  PHE B 128     183.750 148.640 214.160  1.00  0.00            
ATOM   3435  CA  PHE B 128     184.620 146.970 213.180  1.00  0.00            
ATOM   3436  HA  PHE B 128     184.880 145.970 213.540  1.00  0.00            
ATOM   3437  CB  PHE B 128     183.690 146.830 211.970  1.00  0.00            
ATOM   3438  HB1 PHE B 128     184.180 146.200 211.200  1.00  0.00            
ATOM   3439  HB2 PHE B 128     183.460 147.890 211.720  1.00  0.00            
ATOM   3440  CG  PHE B 128     182.380 146.160 212.180  1.00  0.00            
ATOM   3441  CD1 PHE B 128     181.280 146.730 212.770  1.00  0.00            
ATOM   3442  HD1 PHE B 128     181.350 147.760 213.090  1.00  0.00            
ATOM   3443  CE1 PHE B 128     180.110 146.000 212.890  1.00  0.00            
ATOM   3444  HE1 PHE B 128     179.330 146.450 213.490  1.00  0.00            
ATOM   3445  CZ  PHE B 128     179.980 144.740 212.360  1.00  0.00            
ATOM   3446  HZ  PHE B 128     179.060 144.200 212.320  1.00  0.00            
ATOM   3447  CD2 PHE B 128     182.200 144.920 211.620  1.00  0.00            
ATOM   3448  HD2 PHE B 128     182.950 144.580 210.930  1.00  0.00            
ATOM   3449  CE2 PHE B 128     181.020 144.210 211.620  1.00  0.00            
ATOM   3450  HE2 PHE B 128     180.790 143.330 211.060  1.00  0.00            
ATOM   3451  C   PHE B 128     185.850 147.630 212.670  1.00  0.00            
ATOM   3452  O   PHE B 128     185.800 148.840 212.440  1.00  0.00            
ATOM   3453  N   PRO B 129     186.980 147.000 212.500  1.00  0.00            
ATOM   3454  CD  PRO B 129     187.300 145.750 213.180  1.00  0.00            
ATOM   3455  HD1 PRO B 129     186.880 145.750 214.210  1.00  0.00            
ATOM   3456  HD2 PRO B 129     186.870 144.900 212.600  1.00  0.00            
ATOM   3457  CA  PRO B 129     188.140 147.600 211.920  1.00  0.00            
ATOM   3458  HA  PRO B 129     188.200 148.660 212.100  1.00  0.00            
ATOM   3459  CB  PRO B 129     189.330 146.960 212.630  1.00  0.00            
ATOM   3460  HB1 PRO B 129     189.690 147.480 213.540  1.00  0.00            
ATOM   3461  HB2 PRO B 129     190.240 146.880 211.990  1.00  0.00            
ATOM   3462  CG  PRO B 129     188.830 145.590 213.130  1.00  0.00            
ATOM   3463  HG1 PRO B 129     189.150 145.300 214.150  1.00  0.00            
ATOM   3464  HG2 PRO B 129     189.070 144.910 212.280  1.00  0.00            
ATOM   3465  C   PRO B 129     188.160 147.270 210.480  1.00  0.00            
ATOM   3466  O   PRO B 129     188.510 146.160 210.080  1.00  0.00            
ATOM   3467  N   ILE B 130     187.930 148.260 209.590  1.00  0.00            
ATOM   3468  HN  ILE B 130     187.890 149.150 210.040  1.00  0.00            
ATOM   3469  CA  ILE B 130     187.950 148.150 208.170  1.00  0.00            
ATOM   3470  HA  ILE B 130     187.690 147.140 207.860  1.00  0.00            
ATOM   3471  CB  ILE B 130     186.900 149.000 207.530  1.00  0.00            
ATOM   3472  HB  ILE B 130     187.250 150.050 207.480  1.00  0.00            
ATOM   3473  CG2 ILE B 130     186.750 148.560 206.060  1.00  0.00            
ATOM   3474 1HG2 ILE B 130     186.750 147.460 205.910  1.00  0.00            
ATOM   3475 2HG2 ILE B 130     185.830 148.960 205.600  1.00  0.00            
ATOM   3476 3HG2 ILE B 130     187.570 148.970 205.440  1.00  0.00            
ATOM   3477  CG1 ILE B 130     185.530 148.960 208.230  1.00  0.00            
ATOM   3478 1HG1 ILE B 130     184.950 149.730 207.680  1.00  0.00            
ATOM   3479 2HG1 ILE B 130     185.690 149.400 209.230  1.00  0.00            
ATOM   3480  CD  ILE B 130     184.840 147.590 208.240  1.00  0.00            
ATOM   3481  HD1 ILE B 130     184.740 147.150 207.220  1.00  0.00            
ATOM   3482  HD2 ILE B 130     185.500 146.890 208.790  1.00  0.00            
ATOM   3483  HD3 ILE B 130     183.860 147.570 208.740  1.00  0.00            
ATOM   3484  C   ILE B 130     189.350 148.320 207.680  1.00  0.00            
ATOM   3485  O   ILE B 130     190.050 149.290 207.990  1.00  0.00            
ATOM   3486  N   LEU B 131     189.880 147.470 206.780  1.00  0.00            
ATOM   3487  HN  LEU B 131     189.320 146.740 206.400  1.00  0.00            
ATOM   3488  CA  LEU B 131     191.100 147.790 206.100  1.00  0.00            
ATOM   3489  HA  LEU B 131     191.720 148.570 206.480  1.00  0.00            
ATOM   3490  CB  LEU B 131     192.050 146.590 205.890  1.00  0.00            
ATOM   3491  HB1 LEU B 131     191.400 145.880 205.340  1.00  0.00            
ATOM   3492  HB2 LEU B 131     192.350 146.150 206.870  1.00  0.00            
ATOM   3493  CG  LEU B 131     193.260 146.990 205.010  1.00  0.00            
ATOM   3494  HG  LEU B 131     192.880 147.390 204.050  1.00  0.00            
ATOM   3495  CD1 LEU B 131     194.140 148.010 205.750  1.00  0.00            
ATOM   3496 1HD1 LEU B 131     193.740 149.050 205.700  1.00  0.00            
ATOM   3497 2HD1 LEU B 131     194.310 147.610 206.770  1.00  0.00            
ATOM   3498 3HD1 LEU B 131     195.150 148.090 205.300  1.00  0.00            
ATOM   3499  CD2 LEU B 131     194.130 145.780 204.640  1.00  0.00            
ATOM   3500 1HD2 LEU B 131     193.560 145.190 203.900  1.00  0.00            
ATOM   3501 2HD2 LEU B 131     195.050 146.180 204.170  1.00  0.00            
ATOM   3502 3HD2 LEU B 131     194.330 145.050 205.460  1.00  0.00            
ATOM   3503  C   LEU B 131     190.650 148.420 204.830  1.00  0.00            
ATOM   3504  O   LEU B 131     189.790 147.890 204.130  1.00  0.00            
ATOM   3505  N   ALA B 132     191.090 149.670 204.570  1.00  0.00            
ATOM   3506  HN  ALA B 132     191.620 150.120 205.290  1.00  0.00            
ATOM   3507  CA  ALA B 132     190.900 150.380 203.340  1.00  0.00            
ATOM   3508  HA  ALA B 132     189.830 150.300 203.190  1.00  0.00            
ATOM   3509  CB  ALA B 132     191.370 151.830 203.480  1.00  0.00            
ATOM   3510  HB1 ALA B 132     191.450 152.320 202.490  1.00  0.00            
ATOM   3511  HB2 ALA B 132     192.370 151.910 203.970  1.00  0.00            
ATOM   3512  HB3 ALA B 132     190.800 152.480 204.180  1.00  0.00            
ATOM   3513  C   ALA B 132     191.580 149.720 202.190  1.00  0.00            
ATOM   3514  O   ALA B 132     192.630 149.100 202.310  1.00  0.00            
ATOM   3515  N   PRO B 133     191.120 149.960 201.000  1.00  0.00            
ATOM   3516  CD  PRO B 133     189.930 150.720 200.640  1.00  0.00            
ATOM   3517  HD1 PRO B 133     189.060 150.620 201.330  1.00  0.00            
ATOM   3518  HD2 PRO B 133     190.220 151.790 200.510  1.00  0.00            
ATOM   3519  CA  PRO B 133     191.780 149.500 199.820  1.00  0.00            
ATOM   3520  HA  PRO B 133     191.890 148.430 199.900  1.00  0.00            
ATOM   3521  CB  PRO B 133     190.920 149.920 198.630  1.00  0.00            
ATOM   3522  HB1 PRO B 133     190.930 149.100 197.870  1.00  0.00            
ATOM   3523  HB2 PRO B 133     191.340 150.810 198.110  1.00  0.00            
ATOM   3524  CG  PRO B 133     189.540 150.240 199.220  1.00  0.00            
ATOM   3525  HG1 PRO B 133     189.010 149.260 199.250  1.00  0.00            
ATOM   3526  HG2 PRO B 133     188.930 151.020 198.740  1.00  0.00            
ATOM   3527  C   PRO B 133     193.190 149.940 199.610  1.00  0.00            
ATOM   3528  O   PRO B 133     193.510 151.010 200.130  1.00  0.00            
ATOM   3529  N   ASP B 134     193.970 149.140 198.870  1.00  0.00            
ATOM   3530  HN  ASP B 134     193.620 148.260 198.560  1.00  0.00            
ATOM   3531  CA  ASP B 134     195.270 149.480 198.370  1.00  0.00            
ATOM   3532  HA  ASP B 134     195.830 149.700 199.270  1.00  0.00            
ATOM   3533  CB  ASP B 134     195.950 148.310 197.650  1.00  0.00            
ATOM   3534  HB1 ASP B 134     197.010 148.540 197.470  1.00  0.00            
ATOM   3535  HB2 ASP B 134     195.520 148.130 196.640  1.00  0.00            
ATOM   3536  CG  ASP B 134     195.930 147.050 198.510  1.00  0.00            
ATOM   3537  OD1 ASP B 134     194.900 146.320 198.470  1.00  0.00            
ATOM   3538  OD2 ASP B 134     196.850 146.840 199.340  1.00  0.00            
ATOM   3539  C   ASP B 134     195.180 150.670 197.470  1.00  0.00            
ATOM   3540  O   ASP B 134     194.120 150.970 196.930  1.00  0.00            
ATOM   3541  N   PRO B 135     196.180 151.470 197.270  1.00  0.00            
ATOM   3542  CD  PRO B 135     197.460 151.310 197.970  1.00  0.00            
ATOM   3543  HD1 PRO B 135     197.220 151.410 199.050  1.00  0.00            
ATOM   3544  HD2 PRO B 135     197.910 150.390 197.530  1.00  0.00            
ATOM   3545  CA  PRO B 135     196.250 152.530 196.310  1.00  0.00            
ATOM   3546  HA  PRO B 135     195.310 153.050 196.180  1.00  0.00            
ATOM   3547  CB  PRO B 135     197.310 153.450 196.900  1.00  0.00            
ATOM   3548  HB1 PRO B 135     196.820 154.060 197.700  1.00  0.00            
ATOM   3549  HB2 PRO B 135     197.830 154.040 196.110  1.00  0.00            
ATOM   3550  CG  PRO B 135     198.300 152.530 197.630  1.00  0.00            
ATOM   3551  HG1 PRO B 135     198.730 153.030 198.530  1.00  0.00            
ATOM   3552  HG2 PRO B 135     199.170 152.240 196.990  1.00  0.00            
ATOM   3553  C   PRO B 135     196.630 151.860 195.030  1.00  0.00            
ATOM   3554  O   PRO B 135     197.270 150.810 195.080  1.00  0.00            
ATOM   3555  N   ALA B 136     196.240 152.380 193.860  1.00  0.00            
ATOM   3556  HN  ALA B 136     195.630 153.160 193.720  1.00  0.00            
ATOM   3557  CA  ALA B 136     196.490 151.860 192.550  1.00  0.00            
ATOM   3558  HA  ALA B 136     197.520 151.570 192.430  1.00  0.00            
ATOM   3559  CB  ALA B 136     195.580 150.650 192.260  1.00  0.00            
ATOM   3560  HB1 ALA B 136     194.540 151.020 192.140  1.00  0.00            
ATOM   3561  HB2 ALA B 136     195.500 149.940 193.120  1.00  0.00            
ATOM   3562  HB3 ALA B 136     195.830 150.070 191.360  1.00  0.00            
ATOM   3563  C   ALA B 136     196.120 152.910 191.550  1.00  0.00            
ATOM   3564  O   ALA B 136     195.780 154.020 191.940  1.00  0.00            
ATOM   3565  N   THR B 137     196.190 152.630 190.240  1.00  0.00            
ATOM   3566  HN  THR B 137     196.530 151.750 189.920  1.00  0.00            
ATOM   3567  CA  THR B 137     196.040 153.520 189.120  1.00  0.00            
ATOM   3568  HA  THR B 137     196.830 154.250 189.150  1.00  0.00            
ATOM   3569  CB  THR B 137     196.040 152.730 187.830  1.00  0.00            
ATOM   3570  HB  THR B 137     195.240 151.970 187.840  1.00  0.00            
ATOM   3571  OG1 THR B 137     197.270 152.030 187.790  1.00  0.00            
ATOM   3572  HG1 THR B 137     197.040 151.160 188.130  1.00  0.00            
ATOM   3573  CG2 THR B 137     195.840 153.570 186.550  1.00  0.00            
ATOM   3574 1HG2 THR B 137     194.770 153.810 186.440  1.00  0.00            
ATOM   3575 2HG2 THR B 137     196.540 154.440 186.460  1.00  0.00            
ATOM   3576 3HG2 THR B 137     196.270 152.990 185.700  1.00  0.00            
ATOM   3577  C   THR B 137     194.710 154.190 189.120  1.00  0.00            
ATOM   3578  O   THR B 137     193.660 153.540 189.180  1.00  0.00            
ATOM   3579  N   ASN B 138     194.760 155.520 189.180  1.00  0.00            
ATOM   3580  HN  ASN B 138     195.650 155.970 189.280  1.00  0.00            
ATOM   3581  CA  ASN B 138     193.550 156.280 189.100  1.00  0.00            
ATOM   3582  HA  ASN B 138     192.710 155.610 189.160  1.00  0.00            
ATOM   3583  CB  ASN B 138     193.530 157.070 190.430  1.00  0.00            
ATOM   3584  HB1 ASN B 138     194.250 157.910 190.220  1.00  0.00            
ATOM   3585  HB2 ASN B 138     193.930 156.550 191.320  1.00  0.00            
ATOM   3586  CG  ASN B 138     192.130 157.650 190.580  1.00  0.00            
ATOM   3587  OD1 ASN B 138     191.620 158.540 189.900  1.00  0.00            
ATOM   3588  ND2 ASN B 138     191.360 157.030 191.510  1.00  0.00            
ATOM   3589 1HD2 ASN B 138     191.770 156.340 192.110  1.00  0.00            
ATOM   3590 2HD2 ASN B 138     190.390 157.260 191.540  1.00  0.00            
ATOM   3591  C   ASN B 138     193.550 157.090 187.850  1.00  0.00            
ATOM   3592  O   ASN B 138     194.520 157.780 187.540  1.00  0.00            
ATOM   3593  N   LYS B 139     192.510 156.960 187.020  1.00  0.00            
ATOM   3594  HN  LYS B 139     191.820 156.300 187.280  1.00  0.00            
ATOM   3595  CA  LYS B 139     192.280 157.630 185.760  1.00  0.00            
ATOM   3596  HA  LYS B 139     193.130 158.280 185.590  1.00  0.00            
ATOM   3597  CB  LYS B 139     191.940 156.610 184.670  1.00  0.00            
ATOM   3598  HB1 LYS B 139     191.960 157.040 183.640  1.00  0.00            
ATOM   3599  HB2 LYS B 139     190.930 156.150 184.730  1.00  0.00            
ATOM   3600  CG  LYS B 139     192.970 155.470 184.570  1.00  0.00            
ATOM   3601  HG1 LYS B 139     192.800 154.870 185.480  1.00  0.00            
ATOM   3602  HG2 LYS B 139     194.020 155.830 184.590  1.00  0.00            
ATOM   3603  CD  LYS B 139     192.700 154.620 183.320  1.00  0.00            
ATOM   3604  HD1 LYS B 139     192.910 155.350 182.520  1.00  0.00            
ATOM   3605  HD2 LYS B 139     191.640 154.290 183.260  1.00  0.00            
ATOM   3606  CE  LYS B 139     193.690 153.470 183.120  1.00  0.00            
ATOM   3607  HE1 LYS B 139     193.660 152.790 184.010  1.00  0.00            
ATOM   3608  HE2 LYS B 139     194.680 153.930 182.950  1.00  0.00            
ATOM   3609  NZ  LYS B 139     193.340 152.650 181.940  1.00  0.00            
ATOM   3610  HZ1 LYS B 139     193.510 153.190 181.060  1.00  0.00            
ATOM   3611  HZ2 LYS B 139     194.040 151.880 181.880  1.00  0.00            
ATOM   3612  HZ3 LYS B 139     192.380 152.260 181.940  1.00  0.00            
ATOM   3613  C   LYS B 139     191.060 158.470 185.820  1.00  0.00            
ATOM   3614  O   LYS B 139     190.710 159.000 184.770  1.00  0.00            
ATOM   3615  N   ASP B 140     190.280 158.400 186.920  1.00  0.00            
ATOM   3616  HN  ASP B 140     190.400 157.750 187.670  1.00  0.00            
ATOM   3617  CA  ASP B 140     189.080 159.170 187.060  1.00  0.00            
ATOM   3618  HA  ASP B 140     188.450 158.990 186.200  1.00  0.00            
ATOM   3619  CB  ASP B 140     188.120 158.690 188.170  1.00  0.00            
ATOM   3620  HB1 ASP B 140     187.140 159.230 188.130  1.00  0.00            
ATOM   3621  HB2 ASP B 140     188.560 158.780 189.190  1.00  0.00            
ATOM   3622  CG  ASP B 140     187.750 157.220 188.090  1.00  0.00            
ATOM   3623  OD1 ASP B 140     188.010 156.410 189.030  1.00  0.00            
ATOM   3624  OD2 ASP B 140     187.320 156.860 186.960  1.00  0.00            
ATOM   3625  C   ASP B 140     189.310 160.620 187.300  1.00  0.00            
ATOM   3626  O   ASP B 140     190.410 161.120 187.480  1.00  0.00            
ATOM   3627  N   VAL B 141     188.290 161.460 187.050  1.00  0.00            
ATOM   3628  HN  VAL B 141     187.460 161.140 186.600  1.00  0.00            
ATOM   3629  CA  VAL B 141     188.250 162.870 187.310  1.00  0.00            
ATOM   3630  HA  VAL B 141     189.210 163.180 187.680  1.00  0.00            
ATOM   3631  CB  VAL B 141     187.880 163.600 186.060  1.00  0.00            
ATOM   3632  HB  VAL B 141     187.900 164.700 186.270  1.00  0.00            
ATOM   3633  CG1 VAL B 141     188.990 163.270 185.060  1.00  0.00            
ATOM   3634 1HG1 VAL B 141     189.020 162.190 184.800  1.00  0.00            
ATOM   3635 2HG1 VAL B 141     188.870 163.840 184.120  1.00  0.00            
ATOM   3636 3HG1 VAL B 141     189.960 163.640 185.450  1.00  0.00            
ATOM   3637  CG2 VAL B 141     186.490 163.140 185.570  1.00  0.00            
ATOM   3638 1HG2 VAL B 141     186.500 162.080 185.250  1.00  0.00            
ATOM   3639 2HG2 VAL B 141     185.660 163.180 186.300  1.00  0.00            
ATOM   3640 3HG2 VAL B 141     186.140 163.840 184.770  1.00  0.00            
ATOM   3641  C   VAL B 141     187.360 163.150 188.480  1.00  0.00            
ATOM   3642  O   VAL B 141     186.890 164.270 188.650  1.00  0.00            
ATOM   3643  N   HSD B 142     187.220 162.170 189.390  1.00  0.00            
ATOM   3644  HN  HSD B 142     187.830 161.380 189.420  1.00  0.00            
ATOM   3645  CA  HSD B 142     186.440 162.420 190.560  1.00  0.00            
ATOM   3646  HA  HSD B 142     186.770 163.360 190.980  1.00  0.00            
ATOM   3647  CB  HSD B 142     184.910 162.290 190.460  1.00  0.00            
ATOM   3648  HB1 HSD B 142     184.490 163.140 189.880  1.00  0.00            
ATOM   3649  HB2 HSD B 142     184.410 162.230 191.440  1.00  0.00            
ATOM   3650  ND1 HSD B 142     184.110 161.160 188.380  1.00  0.00            
ATOM   3651  HD1 HSD B 142     183.870 161.970 187.860  1.00  0.00            
ATOM   3652  CG  HSD B 142     184.600 161.050 189.680  1.00  0.00            
ATOM   3653  CE1 HSD B 142     184.010 159.890 187.910  1.00  0.00            
ATOM   3654  HE1 HSD B 142     183.570 159.720 186.920  1.00  0.00            
ATOM   3655  NE2 HSD B 142     184.420 158.990 188.800  1.00  0.00            
ATOM   3656  CD2 HSD B 142     184.680 159.720 189.930  1.00  0.00            
ATOM   3657  HD2 HSD B 142     184.900 159.340 190.930  1.00  0.00            
ATOM   3658  C   HSD B 142     186.890 161.330 191.490  1.00  0.00            
ATOM   3659  O   HSD B 142     187.240 160.210 191.120  1.00  0.00            
ATOM   3660  N   PHE B 143     186.620 161.550 192.780  1.00  0.00            
ATOM   3661  HN  PHE B 143     186.050 162.330 193.070  1.00  0.00            
ATOM   3662  CA  PHE B 143     186.970 160.700 193.880  1.00  0.00            
ATOM   3663  HA  PHE B 143     187.980 160.300 193.840  1.00  0.00            
ATOM   3664  CB  PHE B 143     186.770 161.320 195.270  1.00  0.00            
ATOM   3665  HB1 PHE B 143     187.020 160.580 196.060  1.00  0.00            
ATOM   3666  HB2 PHE B 143     185.760 161.690 195.510  1.00  0.00            
ATOM   3667  CG  PHE B 143     187.730 162.430 195.560  1.00  0.00            
ATOM   3668  CD1 PHE B 143     189.080 162.220 195.660  1.00  0.00            
ATOM   3669  HD1 PHE B 143     189.480 161.210 195.560  1.00  0.00            
ATOM   3670  CE1 PHE B 143     189.960 163.250 195.850  1.00  0.00            
ATOM   3671  HE1 PHE B 143     190.980 162.910 195.960  1.00  0.00            
ATOM   3672  CZ  PHE B 143     189.450 164.510 196.040  1.00  0.00            
ATOM   3673  HZ  PHE B 143     190.140 165.240 196.430  1.00  0.00            
ATOM   3674  CD2 PHE B 143     187.240 163.710 195.720  1.00  0.00            
ATOM   3675  HD2 PHE B 143     186.210 164.020 195.770  1.00  0.00            
ATOM   3676  CE2 PHE B 143     188.100 164.730 196.050  1.00  0.00            
ATOM   3677  HE2 PHE B 143     187.690 165.730 196.160  1.00  0.00            
ATOM   3678  C   PHE B 143     186.090 159.510 193.760  1.00  0.00            
ATOM   3679  O   PHE B 143     184.950 159.630 193.300  1.00  0.00            
ATOM   3680  N   LEU B 144     186.650 158.360 194.200  1.00  0.00            
ATOM   3681  HN  LEU B 144     187.620 158.270 194.360  1.00  0.00            
ATOM   3682  CA  LEU B 144     185.790 157.220 194.330  1.00  0.00            
ATOM   3683  HA  LEU B 144     185.160 157.120 193.460  1.00  0.00            
ATOM   3684  CB  LEU B 144     186.520 155.870 194.350  1.00  0.00            
ATOM   3685  HB1 LEU B 144     185.890 155.070 194.780  1.00  0.00            
ATOM   3686  HB2 LEU B 144     187.380 155.910 195.050  1.00  0.00            
ATOM   3687  CG  LEU B 144     186.980 155.380 192.970  1.00  0.00            
ATOM   3688  HG  LEU B 144     186.870 156.160 192.200  1.00  0.00            
ATOM   3689  CD1 LEU B 144     188.520 155.260 192.880  1.00  0.00            
ATOM   3690 1HD1 LEU B 144     188.950 156.100 193.490  1.00  0.00            
ATOM   3691 2HD1 LEU B 144     188.900 154.250 193.140  1.00  0.00            
ATOM   3692 3HD1 LEU B 144     188.880 155.480 191.860  1.00  0.00            
ATOM   3693  CD2 LEU B 144     186.310 154.050 192.610  1.00  0.00            
ATOM   3694 1HD2 LEU B 144     186.310 153.270 193.390  1.00  0.00            
ATOM   3695 2HD2 LEU B 144     185.250 154.310 192.460  1.00  0.00            
ATOM   3696 3HD2 LEU B 144     186.670 153.590 191.650  1.00  0.00            
ATOM   3697  C   LEU B 144     184.860 157.300 195.490  1.00  0.00            
ATOM   3698  O   LEU B 144     185.190 157.690 196.610  1.00  0.00            
ATOM   3699  N   LYS B 145     183.600 156.910 195.250  1.00  0.00            
ATOM   3700  HN  LYS B 145     183.310 156.600 194.350  1.00  0.00            
ATOM   3701  CA  LYS B 145     182.610 157.010 196.280  1.00  0.00            
ATOM   3702  HA  LYS B 145     183.010 157.280 197.250  1.00  0.00            
ATOM   3703  CB  LYS B 145     181.610 158.140 195.970  1.00  0.00            
ATOM   3704  HB1 LYS B 145     180.830 158.110 196.760  1.00  0.00            
ATOM   3705  HB2 LYS B 145     181.090 157.850 195.030  1.00  0.00            
ATOM   3706  CG  LYS B 145     182.280 159.510 195.930  1.00  0.00            
ATOM   3707  HG1 LYS B 145     183.180 159.500 195.280  1.00  0.00            
ATOM   3708  HG2 LYS B 145     182.750 159.700 196.920  1.00  0.00            
ATOM   3709  CD  LYS B 145     181.380 160.700 195.560  1.00  0.00            
ATOM   3710  HD1 LYS B 145     181.910 161.630 195.850  1.00  0.00            
ATOM   3711  HD2 LYS B 145     180.540 160.640 196.290  1.00  0.00            
ATOM   3712  CE  LYS B 145     180.970 161.000 194.110  1.00  0.00            
ATOM   3713  HE1 LYS B 145     180.380 161.940 194.060  1.00  0.00            
ATOM   3714  HE2 LYS B 145     180.310 160.130 193.920  1.00  0.00            
ATOM   3715  NZ  LYS B 145     182.100 161.020 193.160  1.00  0.00            
ATOM   3716  HZ1 LYS B 145     182.900 161.520 193.600  1.00  0.00            
ATOM   3717  HZ2 LYS B 145     182.350 160.040 192.910  1.00  0.00            
ATOM   3718  HZ3 LYS B 145     181.850 161.660 192.380  1.00  0.00            
ATOM   3719  C   LYS B 145     182.010 155.660 196.440  1.00  0.00            
ATOM   3720  O   LYS B 145     181.540 155.040 195.480  1.00  0.00            
ATOM   3721  N   TYR B 146     181.990 155.110 197.670  1.00  0.00            
ATOM   3722  HN  TYR B 146     182.340 155.640 198.430  1.00  0.00            
ATOM   3723  CA  TYR B 146     181.530 153.790 198.030  1.00  0.00            
ATOM   3724  HA  TYR B 146     181.400 153.160 197.160  1.00  0.00            
ATOM   3725  CB  TYR B 146     182.720 153.160 198.780  1.00  0.00            
ATOM   3726  HB1 TYR B 146     182.420 152.260 199.350  1.00  0.00            
ATOM   3727  HB2 TYR B 146     183.190 153.880 199.480  1.00  0.00            
ATOM   3728  CG  TYR B 146     183.760 152.710 197.820  1.00  0.00            
ATOM   3729  CD1 TYR B 146     184.990 153.340 197.830  1.00  0.00            
ATOM   3730  HD1 TYR B 146     185.180 154.220 198.430  1.00  0.00            
ATOM   3731  CE1 TYR B 146     185.950 152.880 196.970  1.00  0.00            
ATOM   3732  HE1 TYR B 146     186.940 153.310 197.020  1.00  0.00            
ATOM   3733  CZ  TYR B 146     185.710 151.820 196.120  1.00  0.00            
ATOM   3734  OH  TYR B 146     186.810 151.360 195.360  1.00  0.00            
ATOM   3735  HH  TYR B 146     186.430 151.070 194.530  1.00  0.00            
ATOM   3736  CD2 TYR B 146     183.540 151.680 196.940  1.00  0.00            
ATOM   3737  HD2 TYR B 146     182.620 151.210 196.660  1.00  0.00            
ATOM   3738  CE2 TYR B 146     184.470 151.230 196.020  1.00  0.00            
ATOM   3739  HE2 TYR B 146     184.160 150.460 195.340  1.00  0.00            
ATOM   3740  C   TYR B 146     180.390 153.850 198.990  1.00  0.00            
ATOM   3741  O   TYR B 146     180.560 154.320 200.100  1.00  0.00            
ATOM   3742  N   PRO B 147     179.220 153.350 198.730  1.00  0.00            
ATOM   3743  CD  PRO B 147     178.680 153.340 197.370  1.00  0.00            
ATOM   3744  HD1 PRO B 147     179.130 154.140 196.740  1.00  0.00            
ATOM   3745  HD2 PRO B 147     178.980 152.330 197.000  1.00  0.00            
ATOM   3746  CA  PRO B 147     178.170 153.090 199.680  1.00  0.00            
ATOM   3747  HA  PRO B 147     178.240 153.950 200.320  1.00  0.00            
ATOM   3748  CB  PRO B 147     176.840 152.980 198.940  1.00  0.00            
ATOM   3749  HB1 PRO B 147     176.000 153.590 199.330  1.00  0.00            
ATOM   3750  HB2 PRO B 147     176.390 151.970 198.890  1.00  0.00            
ATOM   3751  CG  PRO B 147     177.160 153.480 197.520  1.00  0.00            
ATOM   3752  HG1 PRO B 147     176.800 154.520 197.490  1.00  0.00            
ATOM   3753  HG2 PRO B 147     176.780 152.880 196.670  1.00  0.00            
ATOM   3754  C   PRO B 147     178.370 151.890 200.540  1.00  0.00            
ATOM   3755  O   PRO B 147     178.750 150.840 200.010  1.00  0.00            
ATOM   3756  N   ILE B 148     177.990 151.930 201.830  1.00  0.00            
ATOM   3757  HN  ILE B 148     177.710 152.800 202.240  1.00  0.00            
ATOM   3758  CA  ILE B 148     178.030 150.790 202.690  1.00  0.00            
ATOM   3759  HA  ILE B 148     178.080 149.890 202.090  1.00  0.00            
ATOM   3760  CB  ILE B 148     179.140 150.850 203.690  1.00  0.00            
ATOM   3761  HB  ILE B 148     179.120 149.940 204.330  1.00  0.00            
ATOM   3762  CG2 ILE B 148     180.450 150.740 202.870  1.00  0.00            
ATOM   3763 1HG2 ILE B 148     180.510 151.670 202.240  1.00  0.00            
ATOM   3764 2HG2 ILE B 148     181.370 150.660 203.490  1.00  0.00            
ATOM   3765 3HG2 ILE B 148     180.440 149.800 202.290  1.00  0.00            
ATOM   3766  CG1 ILE B 148     179.260 152.120 204.550  1.00  0.00            
ATOM   3767 1HG1 ILE B 148     178.310 152.340 205.090  1.00  0.00            
ATOM   3768 2HG1 ILE B 148     179.390 152.970 203.850  1.00  0.00            
ATOM   3769  CD  ILE B 148     180.310 152.020 205.630  1.00  0.00            
ATOM   3770  HD1 ILE B 148     180.210 151.040 206.150  1.00  0.00            
ATOM   3771  HD2 ILE B 148     181.360 151.980 205.220  1.00  0.00            
ATOM   3772  HD3 ILE B 148     180.340 152.760 206.470  1.00  0.00            
ATOM   3773  C   ILE B 148     176.730 150.780 203.420  1.00  0.00            
ATOM   3774  O   ILE B 148     176.000 151.760 203.500  1.00  0.00            
ATOM   3775  N   TYR B 149     176.260 149.640 203.950  1.00  0.00            
ATOM   3776  HN  TYR B 149     176.820 148.820 203.910  1.00  0.00            
ATOM   3777  CA  TYR B 149     174.960 149.600 204.570  1.00  0.00            
ATOM   3778  HA  TYR B 149     174.750 150.600 204.910  1.00  0.00            
ATOM   3779  CB  TYR B 149     173.780 149.030 203.780  1.00  0.00            
ATOM   3780  HB1 TYR B 149     172.870 149.140 204.410  1.00  0.00            
ATOM   3781  HB2 TYR B 149     174.080 148.020 203.450  1.00  0.00            
ATOM   3782  CG  TYR B 149     173.600 149.760 202.490  1.00  0.00            
ATOM   3783  CD1 TYR B 149     172.690 150.780 202.390  1.00  0.00            
ATOM   3784  HD1 TYR B 149     172.030 151.000 203.220  1.00  0.00            
ATOM   3785  CE1 TYR B 149     172.590 151.490 201.220  1.00  0.00            
ATOM   3786  HE1 TYR B 149     171.860 152.290 201.170  1.00  0.00            
ATOM   3787  CZ  TYR B 149     173.430 151.170 200.170  1.00  0.00            
ATOM   3788  OH  TYR B 149     173.320 151.970 199.020  1.00  0.00            
ATOM   3789  HH  TYR B 149     172.590 152.570 199.190  1.00  0.00            
ATOM   3790  CD2 TYR B 149     174.420 149.450 201.430  1.00  0.00            
ATOM   3791  HD2 TYR B 149     175.080 148.600 201.440  1.00  0.00            
ATOM   3792  CE2 TYR B 149     174.290 150.110 200.240  1.00  0.00            
ATOM   3793  HE2 TYR B 149     174.920 149.890 199.380  1.00  0.00            
ATOM   3794  C   TYR B 149     175.090 148.660 205.720  1.00  0.00            
ATOM   3795  O   TYR B 149     175.900 147.730 205.670  1.00  0.00            
ATOM   3796  N   VAL B 150     174.280 148.840 206.780  1.00  0.00            
ATOM   3797  HN  VAL B 150     173.530 149.460 206.590  1.00  0.00            
ATOM   3798  CA  VAL B 150     174.250 148.060 207.980  1.00  0.00            
ATOM   3799  HA  VAL B 150     174.600 147.050 207.830  1.00  0.00            
ATOM   3800  CB  VAL B 150     175.040 148.750 209.050  1.00  0.00            
ATOM   3801  HB  VAL B 150     176.000 149.070 208.590  1.00  0.00            
ATOM   3802  CG1 VAL B 150     174.370 149.960 209.710  1.00  0.00            
ATOM   3803 1HG1 VAL B 150     173.340 149.770 210.100  1.00  0.00            
ATOM   3804 2HG1 VAL B 150     174.870 150.360 210.620  1.00  0.00            
ATOM   3805 3HG1 VAL B 150     174.330 150.820 209.000  1.00  0.00            
ATOM   3806  CG2 VAL B 150     175.400 147.780 210.190  1.00  0.00            
ATOM   3807 1HG2 VAL B 150     174.480 147.490 210.740  1.00  0.00            
ATOM   3808 2HG2 VAL B 150     175.910 146.880 209.760  1.00  0.00            
ATOM   3809 3HG2 VAL B 150     176.190 148.210 210.820  1.00  0.00            
ATOM   3810  C   VAL B 150     172.840 147.820 208.390  1.00  0.00            
ATOM   3811  O   VAL B 150     171.820 148.350 207.940  1.00  0.00            
ATOM   3812  N   GLY B 151     172.650 146.820 209.270  1.00  0.00            
ATOM   3813  HN  GLY B 151     173.470 146.290 209.500  1.00  0.00            
ATOM   3814  CA  GLY B 151     171.390 146.320 209.740  1.00  0.00            
ATOM   3815  HA1 GLY B 151     171.160 145.540 209.040  1.00  0.00            
ATOM   3816  HA2 GLY B 151     170.680 147.130 209.840  1.00  0.00            
ATOM   3817  C   GLY B 151     171.730 145.670 211.040  1.00  0.00            
ATOM   3818  O   GLY B 151     172.690 144.910 211.210  1.00  0.00            
ATOM   3819  N   GLY B 152     170.940 145.990 212.100  1.00  0.00            
ATOM   3820  HN  GLY B 152     170.040 146.330 211.860  1.00  0.00            
ATOM   3821  CA  GLY B 152     171.130 145.640 213.470  1.00  0.00            
ATOM   3822  HA1 GLY B 152     171.260 146.580 213.990  1.00  0.00            
ATOM   3823  HA2 GLY B 152     171.910 144.890 213.570  1.00  0.00            
ATOM   3824  C   GLY B 152     169.880 145.110 214.080  1.00  0.00            
ATOM   3825  O   GLY B 152     168.780 145.520 213.700  1.00  0.00            
ATOM   3826  N   ASN B 153     170.020 144.120 214.970  1.00  0.00            
ATOM   3827  HN  ASN B 153     170.930 143.910 215.320  1.00  0.00            
ATOM   3828  CA  ASN B 153     168.950 143.290 215.440  1.00  0.00            
ATOM   3829  HA  ASN B 153     168.030 143.820 215.300  1.00  0.00            
ATOM   3830  CB  ASN B 153     168.960 142.000 214.590  1.00  0.00            
ATOM   3831  HB1 ASN B 153     169.690 141.270 214.980  1.00  0.00            
ATOM   3832  HB2 ASN B 153     169.250 142.290 213.550  1.00  0.00            
ATOM   3833  CG  ASN B 153     167.620 141.300 214.450  1.00  0.00            
ATOM   3834  OD1 ASN B 153     166.590 141.560 215.060  1.00  0.00            
ATOM   3835  ND2 ASN B 153     167.580 140.220 213.620  1.00  0.00            
ATOM   3836 1HD2 ASN B 153     168.420 139.790 213.300  1.00  0.00            
ATOM   3837 2HD2 ASN B 153     166.640 139.900 213.500  1.00  0.00            
ATOM   3838  C   ASN B 153     169.130 143.000 216.890  1.00  0.00            
ATOM   3839  O   ASN B 153     170.250 142.990 217.400  1.00  0.00            
ATOM   3840  N   ARG B 154     168.050 142.790 217.680  1.00  0.00            
ATOM   3841  HN  ARG B 154     167.190 142.600 217.210  1.00  0.00            
ATOM   3842  CA  ARG B 154     168.150 142.340 219.030  1.00  0.00            
ATOM   3843  HA  ARG B 154     168.960 141.630 218.960  1.00  0.00            
ATOM   3844  CB  ARG B 154     168.360 143.490 220.030  1.00  0.00            
ATOM   3845  HB1 ARG B 154     169.220 144.130 219.700  1.00  0.00            
ATOM   3846  HB2 ARG B 154     168.760 143.000 220.950  1.00  0.00            
ATOM   3847  CG  ARG B 154     167.170 144.310 220.520  1.00  0.00            
ATOM   3848  HG1 ARG B 154     167.520 144.880 221.410  1.00  0.00            
ATOM   3849  HG2 ARG B 154     166.330 143.660 220.820  1.00  0.00            
ATOM   3850  CD  ARG B 154     166.640 145.370 219.550  1.00  0.00            
ATOM   3851  HD1 ARG B 154     165.720 145.820 219.950  1.00  0.00            
ATOM   3852  HD2 ARG B 154     166.440 144.890 218.570  1.00  0.00            
ATOM   3853  NE  ARG B 154     167.620 146.500 219.420  1.00  0.00            
ATOM   3854  HE  ARG B 154     168.040 146.970 220.200  1.00  0.00            
ATOM   3855  CZ  ARG B 154     167.580 147.300 218.320  1.00  0.00            
ATOM   3856  NH1 ARG B 154     166.780 146.980 217.260  1.00  0.00            
ATOM   3857 1HH1 ARG B 154     166.480 146.030 217.220  1.00  0.00            
ATOM   3858 2HH1 ARG B 154     166.820 147.520 216.420  1.00  0.00            
ATOM   3859  NH2 ARG B 154     168.200 148.510 218.410  1.00  0.00            
ATOM   3860 1HH2 ARG B 154     168.570 148.710 219.320  1.00  0.00            
ATOM   3861 2HH2 ARG B 154     168.220 149.270 217.760  1.00  0.00            
ATOM   3862  C   ARG B 154     166.900 141.570 219.260  1.00  0.00            
ATOM   3863  O   ARG B 154     165.830 141.860 218.730  1.00  0.00            
ATOM   3864  N   GLY B 155     166.950 140.400 219.930  1.00  0.00            
ATOM   3865  HN  GLY B 155     167.790 140.170 220.430  1.00  0.00            
ATOM   3866  CA  GLY B 155     165.820 139.540 220.040  1.00  0.00            
ATOM   3867  HA1 GLY B 155     164.900 140.120 220.080  1.00  0.00            
ATOM   3868  HA2 GLY B 155     166.010 138.930 220.910  1.00  0.00            
ATOM   3869  C   GLY B 155     165.530 138.560 218.940  1.00  0.00            
ATOM   3870  O   GLY B 155     165.810 138.730 217.760  1.00  0.00            
ATOM   3871  N   ARG B 156     164.980 137.420 219.390  1.00  0.00            
ATOM   3872  HN  ARG B 156     164.750 137.270 220.350  1.00  0.00            
ATOM   3873  CA  ARG B 156     164.640 136.270 218.610  1.00  0.00            
ATOM   3874  HA  ARG B 156     165.530 135.870 218.170  1.00  0.00            
ATOM   3875  CB  ARG B 156     163.990 135.170 219.480  1.00  0.00            
ATOM   3876  HB1 ARG B 156     163.240 134.630 218.870  1.00  0.00            
ATOM   3877  HB2 ARG B 156     163.240 135.660 220.130  1.00  0.00            
ATOM   3878  CG  ARG B 156     164.940 134.490 220.470  1.00  0.00            
ATOM   3879  HG1 ARG B 156     165.560 135.170 221.090  1.00  0.00            
ATOM   3880  HG2 ARG B 156     165.690 133.980 219.830  1.00  0.00            
ATOM   3881  CD  ARG B 156     164.360 133.540 221.520  1.00  0.00            
ATOM   3882  HD1 ARG B 156     163.810 134.160 222.260  1.00  0.00            
ATOM   3883  HD2 ARG B 156     165.130 133.040 222.150  1.00  0.00            
ATOM   3884  NE  ARG B 156     163.480 132.460 221.020  1.00  0.00            
ATOM   3885  HE  ARG B 156     162.480 132.590 220.960  1.00  0.00            
ATOM   3886  CZ  ARG B 156     163.910 131.330 220.370  1.00  0.00            
ATOM   3887  NH1 ARG B 156     165.230 131.050 220.310  1.00  0.00            
ATOM   3888 1HH1 ARG B 156     165.870 131.690 220.760  1.00  0.00            
ATOM   3889 2HH1 ARG B 156     165.600 130.340 219.700  1.00  0.00            
ATOM   3890  NH2 ARG B 156     163.080 130.600 219.560  1.00  0.00            
ATOM   3891 1HH2 ARG B 156     162.090 130.730 219.630  1.00  0.00            
ATOM   3892 2HH2 ARG B 156     163.480 129.800 219.120  1.00  0.00            
ATOM   3893  C   ARG B 156     163.750 136.650 217.470  1.00  0.00            
ATOM   3894  O   ARG B 156     162.880 137.510 217.550  1.00  0.00            
ATOM   3895  N   GLY B 157     163.940 135.940 216.330  1.00  0.00            
ATOM   3896  HN  GLY B 157     164.500 135.120 216.330  1.00  0.00            
ATOM   3897  CA  GLY B 157     163.020 136.010 215.240  1.00  0.00            
ATOM   3898  HA1 GLY B 157     163.530 135.610 214.380  1.00  0.00            
ATOM   3899  HA2 GLY B 157     162.670 137.020 215.080  1.00  0.00            
ATOM   3900  C   GLY B 157     161.700 135.340 215.400  1.00  0.00            
ATOM   3901  O   GLY B 157     161.520 134.480 216.260  1.00  0.00            
ATOM   3902  N   GLN B 158     160.780 135.630 214.470  1.00  0.00            
ATOM   3903  HN  GLN B 158     161.030 136.250 213.720  1.00  0.00            
ATOM   3904  CA  GLN B 158     159.420 135.240 214.650  1.00  0.00            
ATOM   3905  HA  GLN B 158     159.180 135.010 215.680  1.00  0.00            
ATOM   3906  CB  GLN B 158     158.560 136.400 214.110  1.00  0.00            
ATOM   3907  HB1 GLN B 158     157.560 135.980 213.880  1.00  0.00            
ATOM   3908  HB2 GLN B 158     158.980 136.760 213.140  1.00  0.00            
ATOM   3909  CG  GLN B 158     158.390 137.620 215.030  1.00  0.00            
ATOM   3910  HG1 GLN B 158     157.760 137.310 215.890  1.00  0.00            
ATOM   3911  HG2 GLN B 158     157.950 138.480 214.470  1.00  0.00            
ATOM   3912  CD  GLN B 158     159.670 138.280 215.530  1.00  0.00            
ATOM   3913  OE1 GLN B 158     160.500 138.870 214.850  1.00  0.00            
ATOM   3914  NE2 GLN B 158     159.860 138.130 216.870  1.00  0.00            
ATOM   3915 1HE2 GLN B 158     159.330 137.400 217.310  1.00  0.00            
ATOM   3916 2HE2 GLN B 158     160.760 138.280 217.270  1.00  0.00            
ATOM   3917  C   GLN B 158     159.010 134.060 213.840  1.00  0.00            
ATOM   3918  O   GLN B 158     158.020 133.380 214.140  1.00  0.00            
ATOM   3919  N   ILE B 159     159.660 133.820 212.690  1.00  0.00            
ATOM   3920  HN  ILE B 159     160.430 134.320 212.320  1.00  0.00            
ATOM   3921  CA  ILE B 159     159.260 132.760 211.810  1.00  0.00            
ATOM   3922  HA  ILE B 159     158.620 132.020 212.280  1.00  0.00            
ATOM   3923  CB  ILE B 159     158.550 133.290 210.590  1.00  0.00            
ATOM   3924  HB  ILE B 159     157.690 133.900 210.940  1.00  0.00            
ATOM   3925  CG2 ILE B 159     159.410 134.270 209.770  1.00  0.00            
ATOM   3926 1HG2 ILE B 159     160.330 133.790 209.410  1.00  0.00            
ATOM   3927 2HG2 ILE B 159     158.810 134.660 208.920  1.00  0.00            
ATOM   3928 3HG2 ILE B 159     159.640 135.200 210.340  1.00  0.00            
ATOM   3929  CG1 ILE B 159     158.020 132.170 209.690  1.00  0.00            
ATOM   3930 1HG1 ILE B 159     158.050 131.220 210.260  1.00  0.00            
ATOM   3931 2HG1 ILE B 159     158.720 131.950 208.840  1.00  0.00            
ATOM   3932  CD  ILE B 159     156.670 132.580 209.110  1.00  0.00            
ATOM   3933  HD1 ILE B 159     156.930 133.300 208.310  1.00  0.00            
ATOM   3934  HD2 ILE B 159     156.170 131.700 208.640  1.00  0.00            
ATOM   3935  HD3 ILE B 159     156.010 133.180 209.760  1.00  0.00            
ATOM   3936  C   ILE B 159     160.480 131.990 211.420  1.00  0.00            
ATOM   3937  O   ILE B 159     161.510 132.590 211.150  1.00  0.00            
ATOM   3938  N   TYR B 160     160.410 130.650 211.460  1.00  0.00            
ATOM   3939  HN  TYR B 160     159.560 130.160 211.400  1.00  0.00            
ATOM   3940  CA  TYR B 160     161.480 129.780 211.080  1.00  0.00            
ATOM   3941  HA  TYR B 160     162.400 130.190 211.480  1.00  0.00            
ATOM   3942  CB  TYR B 160     161.240 128.370 211.680  1.00  0.00            
ATOM   3943  HB1 TYR B 160     161.870 127.580 211.230  1.00  0.00            
ATOM   3944  HB2 TYR B 160     160.220 127.980 211.500  1.00  0.00            
ATOM   3945  CG  TYR B 160     161.560 128.330 213.140  1.00  0.00            
ATOM   3946  CD1 TYR B 160     162.860 128.380 213.600  1.00  0.00            
ATOM   3947  HD1 TYR B 160     163.580 128.440 212.790  1.00  0.00            
ATOM   3948  CE1 TYR B 160     163.120 128.300 214.940  1.00  0.00            
ATOM   3949  HE1 TYR B 160     164.140 128.310 215.290  1.00  0.00            
ATOM   3950  CZ  TYR B 160     162.050 128.180 215.810  1.00  0.00            
ATOM   3951  OH  TYR B 160     162.290 128.130 217.190  1.00  0.00            
ATOM   3952  HH  TYR B 160     163.220 128.360 217.320  1.00  0.00            
ATOM   3953  CD2 TYR B 160     160.520 128.280 214.030  1.00  0.00            
ATOM   3954  HD2 TYR B 160     159.580 128.280 213.480  1.00  0.00            
ATOM   3955  CE2 TYR B 160     160.750 128.070 215.360  1.00  0.00            
ATOM   3956  HE2 TYR B 160     159.930 127.920 216.040  1.00  0.00            
ATOM   3957  C   TYR B 160     161.690 129.530 209.630  1.00  0.00            
ATOM   3958  O   TYR B 160     160.700 129.810 208.940  1.00  0.00            
ATOM   3959  N   PRO B 161     162.780 129.050 209.110  1.00  0.00            
ATOM   3960  CD  PRO B 161     164.090 128.980 209.760  1.00  0.00            
ATOM   3961  HD1 PRO B 161     164.270 129.870 210.400  1.00  0.00            
ATOM   3962  HD2 PRO B 161     164.100 128.100 210.430  1.00  0.00            
ATOM   3963  CA  PRO B 161     163.090 128.950 207.720  1.00  0.00            
ATOM   3964  HA  PRO B 161     163.350 129.930 207.380  1.00  0.00            
ATOM   3965  CB  PRO B 161     164.380 128.130 207.600  1.00  0.00            
ATOM   3966  HB1 PRO B 161     164.790 128.370 206.600  1.00  0.00            
ATOM   3967  HB2 PRO B 161     164.220 127.050 207.820  1.00  0.00            
ATOM   3968  CG  PRO B 161     165.200 128.850 208.700  1.00  0.00            
ATOM   3969  HG1 PRO B 161     165.520 129.870 208.430  1.00  0.00            
ATOM   3970  HG2 PRO B 161     166.100 128.270 208.990  1.00  0.00            
ATOM   3971  C   PRO B 161     162.060 128.370 206.800  1.00  0.00            
ATOM   3972  O   PRO B 161     162.260 128.550 205.600  1.00  0.00            
ATOM   3973  N   ASP B 162     161.090 127.550 207.270  1.00  0.00            
ATOM   3974  HN  ASP B 162     160.970 127.360 208.240  1.00  0.00            
ATOM   3975  CA  ASP B 162     160.150 126.810 206.500  1.00  0.00            
ATOM   3976  HA  ASP B 162     160.490 126.770 205.470  1.00  0.00            
ATOM   3977  CB  ASP B 162     160.170 125.390 207.090  1.00  0.00            
ATOM   3978  HB1 ASP B 162     161.200 124.980 207.170  1.00  0.00            
ATOM   3979  HB2 ASP B 162     159.490 124.710 206.520  1.00  0.00            
ATOM   3980  CG  ASP B 162     159.590 125.340 208.490  1.00  0.00            
ATOM   3981  OD1 ASP B 162     158.620 124.590 208.790  1.00  0.00            
ATOM   3982  OD2 ASP B 162     160.110 126.070 209.370  1.00  0.00            
ATOM   3983  C   ASP B 162     158.770 127.370 206.540  1.00  0.00            
ATOM   3984  O   ASP B 162     157.930 126.820 205.840  1.00  0.00            
ATOM   3985  N   GLY B 163     158.590 128.420 207.360  1.00  0.00            
ATOM   3986  HN  GLY B 163     159.430 128.800 207.740  1.00  0.00            
ATOM   3987  CA  GLY B 163     157.310 129.050 207.510  1.00  0.00            
ATOM   3988  HA1 GLY B 163     156.650 128.890 206.670  1.00  0.00            
ATOM   3989  HA2 GLY B 163     157.490 130.110 207.610  1.00  0.00            
ATOM   3990  C   GLY B 163     156.550 128.630 208.720  1.00  0.00            
ATOM   3991  O   GLY B 163     155.480 129.110 209.090  1.00  0.00            
ATOM   3992  N   SER B 164     157.130 127.750 209.560  1.00  0.00            
ATOM   3993  HN  SER B 164     158.020 127.350 209.350  1.00  0.00            
ATOM   3994  CA  SER B 164     156.610 127.540 210.870  1.00  0.00            
ATOM   3995  HA  SER B 164     155.540 127.410 210.760  1.00  0.00            
ATOM   3996  CB  SER B 164     157.170 126.290 211.580  1.00  0.00            
ATOM   3997  HB1 SER B 164     156.590 126.210 212.530  1.00  0.00            
ATOM   3998  HB2 SER B 164     158.270 126.260 211.760  1.00  0.00            
ATOM   3999  OG  SER B 164     156.800 125.090 210.910  1.00  0.00            
ATOM   4000  HG1 SER B 164     157.420 125.130 210.180  1.00  0.00            
ATOM   4001  C   SER B 164     156.800 128.730 211.760  1.00  0.00            
ATOM   4002  O   SER B 164     157.870 129.330 211.740  1.00  0.00            
ATOM   4003  N   LYS B 165     155.800 129.010 212.610  1.00  0.00            
ATOM   4004  HN  LYS B 165     155.110 128.300 212.740  1.00  0.00            
ATOM   4005  CA  LYS B 165     155.740 130.110 213.530  1.00  0.00            
ATOM   4006  HA  LYS B 165     156.350 130.910 213.110  1.00  0.00            
ATOM   4007  CB  LYS B 165     154.290 130.520 213.840  1.00  0.00            
ATOM   4008  HB1 LYS B 165     154.310 131.430 214.490  1.00  0.00            
ATOM   4009  HB2 LYS B 165     153.770 129.770 214.480  1.00  0.00            
ATOM   4010  CG  LYS B 165     153.420 130.700 212.600  1.00  0.00            
ATOM   4011  HG1 LYS B 165     153.490 129.910 211.820  1.00  0.00            
ATOM   4012  HG2 LYS B 165     153.750 131.600 212.060  1.00  0.00            
ATOM   4013  CD  LYS B 165     151.910 130.710 212.870  1.00  0.00            
ATOM   4014  HD1 LYS B 165     151.590 129.740 213.280  1.00  0.00            
ATOM   4015  HD2 LYS B 165     151.430 130.880 211.880  1.00  0.00            
ATOM   4016  CE  LYS B 165     151.420 131.840 213.780  1.00  0.00            
ATOM   4017  HE1 LYS B 165     151.470 132.820 213.260  1.00  0.00            
ATOM   4018  HE2 LYS B 165     151.920 131.950 214.780  1.00  0.00            
ATOM   4019  NZ  LYS B 165     149.970 131.570 213.970  1.00  0.00            
ATOM   4020  HZ1 LYS B 165     149.490 132.470 214.200  1.00  0.00            
ATOM   4021  HZ2 LYS B 165     149.590 131.230 213.060  1.00  0.00            
ATOM   4022  HZ3 LYS B 165     149.810 130.890 214.730  1.00  0.00            
ATOM   4023  C   LYS B 165     156.630 129.690 214.650  1.00  0.00            
ATOM   4024  O   LYS B 165     156.650 128.540 215.050  1.00  0.00            
ATOM   4025  N   SER B 166     157.450 130.640 215.150  1.00  0.00            
ATOM   4026  HN  SER B 166     157.620 131.510 214.710  1.00  0.00            
ATOM   4027  CA  SER B 166     158.240 130.500 216.320  1.00  0.00            
ATOM   4028  HA  SER B 166     158.470 129.460 216.500  1.00  0.00            
ATOM   4029  CB  SER B 166     159.550 131.290 216.180  1.00  0.00            
ATOM   4030  HB1 SER B 166     159.460 132.400 216.240  1.00  0.00            
ATOM   4031  HB2 SER B 166     159.930 131.050 215.170  1.00  0.00            
ATOM   4032  OG  SER B 166     160.450 130.900 217.230  1.00  0.00            
ATOM   4033  HG1 SER B 166     161.170 131.520 217.110  1.00  0.00            
ATOM   4034  C   SER B 166     157.460 130.740 217.570  1.00  0.00            
ATOM   4035  O   SER B 166     156.260 130.970 217.440  1.00  0.00            
ATOM   4036  N   ASN B 167     158.000 130.610 218.800  1.00  0.00            
ATOM   4037  HN  ASN B 167     158.960 130.360 218.870  1.00  0.00            
ATOM   4038  CA  ASN B 167     157.400 130.990 220.040  1.00  0.00            
ATOM   4039  HA  ASN B 167     156.420 130.550 219.970  1.00  0.00            
ATOM   4040  CB  ASN B 167     158.050 130.350 221.260  1.00  0.00            
ATOM   4041  HB1 ASN B 167     157.880 129.250 221.280  1.00  0.00            
ATOM   4042  HB2 ASN B 167     157.560 130.760 222.160  1.00  0.00            
ATOM   4043  CG  ASN B 167     159.550 130.630 221.330  1.00  0.00            
ATOM   4044  OD1 ASN B 167     160.260 130.270 220.390  1.00  0.00            
ATOM   4045  ND2 ASN B 167     160.040 131.060 222.520  1.00  0.00            
ATOM   4046 1HD2 ASN B 167     159.530 130.710 223.310  1.00  0.00            
ATOM   4047 2HD2 ASN B 167     161.000 131.340 222.600  1.00  0.00            
ATOM   4048  C   ASN B 167     157.160 132.470 220.030  1.00  0.00            
ATOM   4049  O   ASN B 167     156.080 132.900 220.420  1.00  0.00            
ATOM   4050  N   ASN B 168     158.180 133.250 219.640  1.00  0.00            
ATOM   4051  HN  ASN B 168     159.110 132.970 219.420  1.00  0.00            
ATOM   4052  CA  ASN B 168     158.220 134.680 219.770  1.00  0.00            
ATOM   4053  HA  ASN B 168     157.730 134.970 220.690  1.00  0.00            
ATOM   4054  CB  ASN B 168     159.660 135.210 219.830  1.00  0.00            
ATOM   4055  HB1 ASN B 168     159.640 136.290 220.090  1.00  0.00            
ATOM   4056  HB2 ASN B 168     160.170 135.120 218.850  1.00  0.00            
ATOM   4057  CG  ASN B 168     160.560 134.550 220.860  1.00  0.00            
ATOM   4058  OD1 ASN B 168     161.170 133.520 220.580  1.00  0.00            
ATOM   4059  ND2 ASN B 168     160.660 135.170 222.070  1.00  0.00            
ATOM   4060 1HD2 ASN B 168     160.360 136.130 222.170  1.00  0.00            
ATOM   4061 2HD2 ASN B 168     161.190 134.650 222.720  1.00  0.00            
ATOM   4062  C   ASN B 168     157.460 135.390 218.710  1.00  0.00            
ATOM   4063  O   ASN B 168     158.100 136.000 217.870  1.00  0.00            
ATOM   4064  N   THR B 169     156.110 135.300 218.670  1.00  0.00            
ATOM   4065  HN  THR B 169     155.600 134.800 219.360  1.00  0.00            
ATOM   4066  CA  THR B 169     155.300 135.970 217.710  1.00  0.00            
ATOM   4067  HA  THR B 169     155.670 136.960 217.510  1.00  0.00            
ATOM   4068  CB  THR B 169     155.360 135.330 216.350  1.00  0.00            
ATOM   4069  HB  THR B 169     156.420 135.030 216.170  1.00  0.00            
ATOM   4070  OG1 THR B 169     155.130 136.240 215.290  1.00  0.00            
ATOM   4071  HG1 THR B 169     154.900 135.650 214.560  1.00  0.00            
ATOM   4072  CG2 THR B 169     154.410 134.120 216.210  1.00  0.00            
ATOM   4073 1HG2 THR B 169     154.660 133.450 217.060  1.00  0.00            
ATOM   4074 2HG2 THR B 169     153.380 134.520 216.170  1.00  0.00            
ATOM   4075 3HG2 THR B 169     154.750 133.610 215.290  1.00  0.00            
ATOM   4076  C   THR B 169     153.890 136.110 218.190  1.00  0.00            
ATOM   4077  O   THR B 169     153.550 135.580 219.250  1.00  0.00            
ATOM   4078  N   VAL B 170     153.040 136.770 217.390  1.00  0.00            
ATOM   4079  HN  VAL B 170     153.360 137.090 216.500  1.00  0.00            
ATOM   4080  CA  VAL B 170     151.690 136.980 217.820  1.00  0.00            
ATOM   4081  HA  VAL B 170     151.700 137.080 218.890  1.00  0.00            
ATOM   4082  CB  VAL B 170     151.180 138.270 217.240  1.00  0.00            
ATOM   4083  HB  VAL B 170     151.280 138.260 216.140  1.00  0.00            
ATOM   4084  CG1 VAL B 170     149.710 138.550 217.550  1.00  0.00            
ATOM   4085 1HG1 VAL B 170     149.440 138.530 218.620  1.00  0.00            
ATOM   4086 2HG1 VAL B 170     149.520 139.610 217.240  1.00  0.00            
ATOM   4087 3HG1 VAL B 170     148.990 137.900 217.020  1.00  0.00            
ATOM   4088  CG2 VAL B 170     151.990 139.460 217.790  1.00  0.00            
ATOM   4089 1HG2 VAL B 170     151.820 139.580 218.870  1.00  0.00            
ATOM   4090 2HG2 VAL B 170     153.090 139.390 217.680  1.00  0.00            
ATOM   4091 3HG2 VAL B 170     151.690 140.380 217.240  1.00  0.00            
ATOM   4092  C   VAL B 170     150.810 135.840 217.410  1.00  0.00            
ATOM   4093  O   VAL B 170     150.880 135.420 216.260  1.00  0.00            
ATOM   4094  N   TYR B 171     149.980 135.320 218.330  1.00  0.00            
ATOM   4095  HN  TYR B 171     149.740 135.840 219.150  1.00  0.00            
ATOM   4096  CA  TYR B 171     149.190 134.150 218.090  1.00  0.00            
ATOM   4097  HA  TYR B 171     149.320 133.810 217.070  1.00  0.00            
ATOM   4098  CB  TYR B 171     149.200 132.980 219.070  1.00  0.00            
ATOM   4099  HB1 TYR B 171     148.310 132.320 219.000  1.00  0.00            
ATOM   4100  HB2 TYR B 171     149.270 133.300 220.140  1.00  0.00            
ATOM   4101  CG  TYR B 171     150.410 132.200 218.670  1.00  0.00            
ATOM   4102  CD1 TYR B 171     151.680 132.500 219.070  1.00  0.00            
ATOM   4103  HD1 TYR B 171     151.850 133.400 219.640  1.00  0.00            
ATOM   4104  CE1 TYR B 171     152.810 131.840 218.630  1.00  0.00            
ATOM   4105  HE1 TYR B 171     153.720 132.100 219.150  1.00  0.00            
ATOM   4106  CZ  TYR B 171     152.650 130.810 217.720  1.00  0.00            
ATOM   4107  OH  TYR B 171     153.730 129.980 217.350  1.00  0.00            
ATOM   4108  HH  TYR B 171     154.570 130.420 217.280  1.00  0.00            
ATOM   4109  CD2 TYR B 171     150.330 131.260 217.660  1.00  0.00            
ATOM   4110  HD2 TYR B 171     149.390 130.990 217.210  1.00  0.00            
ATOM   4111  CE2 TYR B 171     151.410 130.540 217.210  1.00  0.00            
ATOM   4112  HE2 TYR B 171     151.270 129.640 216.630  1.00  0.00            
ATOM   4113  C   TYR B 171     147.880 134.820 218.280  1.00  0.00            
ATOM   4114  O   TYR B 171     147.660 135.600 219.200  1.00  0.00            
ATOM   4115  N   ASN B 172     146.950 134.650 217.320  1.00  0.00            
ATOM   4116  HN  ASN B 172     147.160 133.970 216.610  1.00  0.00            
ATOM   4117  CA  ASN B 172     145.660 135.260 217.250  1.00  0.00            
ATOM   4118  HA  ASN B 172     145.540 135.890 218.120  1.00  0.00            
ATOM   4119  CB  ASN B 172     145.560 136.090 215.950  1.00  0.00            
ATOM   4120  HB1 ASN B 172     144.530 136.450 215.750  1.00  0.00            
ATOM   4121  HB2 ASN B 172     145.910 135.450 215.120  1.00  0.00            
ATOM   4122  CG  ASN B 172     146.520 137.260 215.950  1.00  0.00            
ATOM   4123  OD1 ASN B 172     147.610 137.180 215.370  1.00  0.00            
ATOM   4124  ND2 ASN B 172     146.180 138.300 216.750  1.00  0.00            
ATOM   4125 1HD2 ASN B 172     145.390 138.260 217.360  1.00  0.00            
ATOM   4126 2HD2 ASN B 172     146.860 139.010 216.930  1.00  0.00            
ATOM   4127  C   ASN B 172     144.640 134.180 217.360  1.00  0.00            
ATOM   4128  O   ASN B 172     144.880 133.090 216.840  1.00  0.00            
ATOM   4129  N   ALA B 173     143.510 134.320 218.070  1.00  0.00            
ATOM   4130  HN  ALA B 173     143.300 135.100 218.640  1.00  0.00            
ATOM   4131  CA  ALA B 173     142.470 133.330 218.190  1.00  0.00            
ATOM   4132  HA  ALA B 173     142.820 132.400 218.610  1.00  0.00            
ATOM   4133  CB  ALA B 173     141.380 134.030 219.020  1.00  0.00            
ATOM   4134  HB1 ALA B 173     141.850 134.300 219.990  1.00  0.00            
ATOM   4135  HB2 ALA B 173     140.600 133.260 219.230  1.00  0.00            
ATOM   4136  HB3 ALA B 173     141.100 135.000 218.580  1.00  0.00            
ATOM   4137  C   ALA B 173     141.850 132.910 216.900  1.00  0.00            
ATOM   4138  O   ALA B 173     141.410 133.740 216.100  1.00  0.00            
ATOM   4139  N   THR B 174     141.710 131.590 216.670  1.00  0.00            
ATOM   4140  HN  THR B 174     142.120 131.030 217.380  1.00  0.00            
ATOM   4141  CA  THR B 174     141.220 130.960 215.480  1.00  0.00            
ATOM   4142  HA  THR B 174     141.190 131.680 214.680  1.00  0.00            
ATOM   4143  CB  THR B 174     141.980 129.750 215.020  1.00  0.00            
ATOM   4144  HB  THR B 174     141.420 129.220 214.220  1.00  0.00            
ATOM   4145  OG1 THR B 174     142.210 128.870 216.120  1.00  0.00            
ATOM   4146  HG1 THR B 174     142.610 128.090 215.730  1.00  0.00            
ATOM   4147  CG2 THR B 174     143.320 130.260 214.460  1.00  0.00            
ATOM   4148 1HG2 THR B 174     143.910 130.790 215.240  1.00  0.00            
ATOM   4149 2HG2 THR B 174     143.940 129.390 214.200  1.00  0.00            
ATOM   4150 3HG2 THR B 174     143.190 130.760 213.480  1.00  0.00            
ATOM   4151  C   THR B 174     139.800 130.580 215.650  1.00  0.00            
ATOM   4152  O   THR B 174     139.120 130.150 214.710  1.00  0.00            
ATOM   4153  N   ALA B 175     139.180 130.900 216.800  1.00  0.00            
ATOM   4154  HN  ALA B 175     139.760 131.400 217.440  1.00  0.00            
ATOM   4155  CA  ALA B 175     137.810 130.690 217.140  1.00  0.00            
ATOM   4156  HA  ALA B 175     137.100 130.800 216.330  1.00  0.00            
ATOM   4157  CB  ALA B 175     137.710 129.320 217.830  1.00  0.00            
ATOM   4158  HB1 ALA B 175     137.790 128.530 217.050  1.00  0.00            
ATOM   4159  HB2 ALA B 175     136.730 129.140 218.290  1.00  0.00            
ATOM   4160  HB3 ALA B 175     138.580 129.140 218.500  1.00  0.00            
ATOM   4161  C   ALA B 175     137.330 131.780 218.030  1.00  0.00            
ATOM   4162  O   ALA B 175     138.150 132.320 218.770  1.00  0.00            
ATOM   4163  N   GLY B 176     136.030 132.140 217.980  1.00  0.00            
ATOM   4164  HN  GLY B 176     135.380 131.590 217.460  1.00  0.00            
ATOM   4165  CA  GLY B 176     135.470 133.230 218.730  1.00  0.00            
ATOM   4166  HA1 GLY B 176     135.080 133.990 218.070  1.00  0.00            
ATOM   4167  HA2 GLY B 176     136.180 133.510 219.490  1.00  0.00            
ATOM   4168  C   GLY B 176     134.240 132.770 219.450  1.00  0.00            
ATOM   4169  O   GLY B 176     133.260 132.450 218.770  1.00  0.00            
ATOM   4170  N   GLY B 177     134.340 132.660 220.790  1.00  0.00            
ATOM   4171  HN  GLY B 177     135.230 132.920 221.150  1.00  0.00            
ATOM   4172  CA  GLY B 177     133.210 132.560 221.640  1.00  0.00            
ATOM   4173  HA1 GLY B 177     132.860 131.540 221.550  1.00  0.00            
ATOM   4174  HA2 GLY B 177     132.600 133.330 221.180  1.00  0.00            
ATOM   4175  C   GLY B 177     133.540 132.730 223.080  1.00  0.00            
ATOM   4176  O   GLY B 177     133.730 133.850 223.540  1.00  0.00            
ATOM   4177  N   ILE B 178     133.850 131.590 223.740  1.00  0.00            
ATOM   4178  HN  ILE B 178     133.770 130.730 223.240  1.00  0.00            
ATOM   4179  CA  ILE B 178     134.230 131.490 225.100  1.00  0.00            
ATOM   4180  HA  ILE B 178     134.680 132.420 225.430  1.00  0.00            
ATOM   4181  CB  ILE B 178     133.140 131.140 226.060  1.00  0.00            
ATOM   4182  HB  ILE B 178     132.320 131.890 226.010  1.00  0.00            
ATOM   4183  CG2 ILE B 178     132.380 129.850 225.670  1.00  0.00            
ATOM   4184 1HG2 ILE B 178     133.110 129.020 225.810  1.00  0.00            
ATOM   4185 2HG2 ILE B 178     131.490 129.590 226.290  1.00  0.00            
ATOM   4186 3HG2 ILE B 178     132.120 129.860 224.600  1.00  0.00            
ATOM   4187  CG1 ILE B 178     133.490 130.980 227.550  1.00  0.00            
ATOM   4188 1HG1 ILE B 178     134.050 131.880 227.880  1.00  0.00            
ATOM   4189 2HG1 ILE B 178     134.230 130.160 227.660  1.00  0.00            
ATOM   4190  CD  ILE B 178     132.360 130.570 228.500  1.00  0.00            
ATOM   4191  HD1 ILE B 178     131.930 129.560 228.320  1.00  0.00            
ATOM   4192  HD2 ILE B 178     132.780 130.570 229.530  1.00  0.00            
ATOM   4193  HD3 ILE B 178     131.620 131.380 228.560  1.00  0.00            
ATOM   4194  C   ILE B 178     135.370 130.520 225.150  1.00  0.00            
ATOM   4195  O   ILE B 178     135.510 129.600 224.340  1.00  0.00            
ATOM   4196  N   ILE B 179     136.320 130.680 226.080  1.00  0.00            
ATOM   4197  HN  ILE B 179     136.200 131.530 226.590  1.00  0.00            
ATOM   4198  CA  ILE B 179     137.470 129.850 226.280  1.00  0.00            
ATOM   4199  HA  ILE B 179     137.470 129.100 225.510  1.00  0.00            
ATOM   4200  CB  ILE B 179     138.750 130.620 226.130  1.00  0.00            
ATOM   4201  HB  ILE B 179     138.730 130.910 225.060  1.00  0.00            
ATOM   4202  CG2 ILE B 179     138.680 131.900 226.980  1.00  0.00            
ATOM   4203 1HG2 ILE B 179     139.560 132.580 226.900  1.00  0.00            
ATOM   4204 2HG2 ILE B 179     137.790 132.510 226.750  1.00  0.00            
ATOM   4205 3HG2 ILE B 179     138.770 131.650 228.060  1.00  0.00            
ATOM   4206  CG1 ILE B 179     140.050 129.810 226.300  1.00  0.00            
ATOM   4207 1HG1 ILE B 179     139.980 128.750 225.960  1.00  0.00            
ATOM   4208 2HG1 ILE B 179     140.170 129.610 227.390  1.00  0.00            
ATOM   4209  CD  ILE B 179     141.320 130.440 225.730  1.00  0.00            
ATOM   4210  HD1 ILE B 179     141.280 130.740 224.660  1.00  0.00            
ATOM   4211  HD2 ILE B 179     141.410 131.420 226.250  1.00  0.00            
ATOM   4212  HD3 ILE B 179     142.250 129.880 225.980  1.00  0.00            
ATOM   4213  C   ILE B 179     137.400 129.010 227.520  1.00  0.00            
ATOM   4214  O   ILE B 179     137.500 129.450 228.660  1.00  0.00            
ATOM   4215  N   SER B 180     137.110 127.710 227.380  1.00  0.00            
ATOM   4216  HN  SER B 180     137.090 127.200 226.510  1.00  0.00            
ATOM   4217  CA  SER B 180     136.620 126.880 228.440  1.00  0.00            
ATOM   4218  HA  SER B 180     136.070 127.530 229.100  1.00  0.00            
ATOM   4219  CB  SER B 180     135.700 125.730 228.020  1.00  0.00            
ATOM   4220  HB1 SER B 180     134.990 126.090 227.240  1.00  0.00            
ATOM   4221  HB2 SER B 180     135.120 125.330 228.870  1.00  0.00            
ATOM   4222  OG  SER B 180     136.460 124.780 227.290  1.00  0.00            
ATOM   4223  HG1 SER B 180     136.090 123.900 227.350  1.00  0.00            
ATOM   4224  C   SER B 180     137.720 126.350 229.290  1.00  0.00            
ATOM   4225  O   SER B 180     137.590 125.960 230.450  1.00  0.00            
ATOM   4226  N   LYS B 181     138.920 126.310 228.680  1.00  0.00            
ATOM   4227  HN  LYS B 181     138.960 126.370 227.690  1.00  0.00            
ATOM   4228  CA  LYS B 181     140.000 125.710 229.420  1.00  0.00            
ATOM   4229  HA  LYS B 181     139.990 126.130 230.410  1.00  0.00            
ATOM   4230  CB  LYS B 181     139.840 124.180 229.380  1.00  0.00            
ATOM   4231  HB1 LYS B 181     139.790 123.940 228.300  1.00  0.00            
ATOM   4232  HB2 LYS B 181     138.850 123.920 229.790  1.00  0.00            
ATOM   4233  CG  LYS B 181     140.900 123.400 230.170  1.00  0.00            
ATOM   4234  HG1 LYS B 181     140.820 123.680 231.240  1.00  0.00            
ATOM   4235  HG2 LYS B 181     141.840 123.840 229.790  1.00  0.00            
ATOM   4236  CD  LYS B 181     140.870 121.870 230.170  1.00  0.00            
ATOM   4237  HD1 LYS B 181     141.910 121.620 230.460  1.00  0.00            
ATOM   4238  HD2 LYS B 181     140.770 121.500 229.120  1.00  0.00            
ATOM   4239  CE  LYS B 181     140.090 121.130 231.250  1.00  0.00            
ATOM   4240  HE1 LYS B 181     139.000 121.350 231.090  1.00  0.00            
ATOM   4241  HE2 LYS B 181     140.530 121.500 232.190  1.00  0.00            
ATOM   4242  NZ  LYS B 181     140.360 119.680 231.110  1.00  0.00            
ATOM   4243  HZ1 LYS B 181     140.400 119.550 230.080  1.00  0.00            
ATOM   4244  HZ2 LYS B 181     141.260 119.450 231.600  1.00  0.00            
ATOM   4245  HZ3 LYS B 181     139.590 119.120 231.520  1.00  0.00            
ATOM   4246  C   LYS B 181     141.320 126.150 228.910  1.00  0.00            
ATOM   4247  O   LYS B 181     141.530 126.220 227.700  1.00  0.00            
ATOM   4248  N   ILE B 182     142.260 126.450 229.850  1.00  0.00            
ATOM   4249  HN  ILE B 182     141.950 126.390 230.790  1.00  0.00            
ATOM   4250  CA  ILE B 182     143.650 126.720 229.650  1.00  0.00            
ATOM   4251  HA  ILE B 182     143.880 126.630 228.600  1.00  0.00            
ATOM   4252  CB  ILE B 182     143.990 128.150 229.950  1.00  0.00            
ATOM   4253  HB  ILE B 182     143.980 128.250 231.060  1.00  0.00            
ATOM   4254  CG2 ILE B 182     145.440 128.460 229.590  1.00  0.00            
ATOM   4255 1HG2 ILE B 182     145.760 129.480 229.880  1.00  0.00            
ATOM   4256 2HG2 ILE B 182     146.170 127.750 230.050  1.00  0.00            
ATOM   4257 3HG2 ILE B 182     145.490 128.460 228.470  1.00  0.00            
ATOM   4258  CG1 ILE B 182     142.890 129.140 229.540  1.00  0.00            
ATOM   4259 1HG1 ILE B 182     141.900 128.920 229.990  1.00  0.00            
ATOM   4260 2HG1 ILE B 182     142.760 129.130 228.440  1.00  0.00            
ATOM   4261  CD  ILE B 182     143.160 130.610 229.880  1.00  0.00            
ATOM   4262  HD1 ILE B 182     143.940 131.010 229.200  1.00  0.00            
ATOM   4263  HD2 ILE B 182     142.200 131.150 229.730  1.00  0.00            
ATOM   4264  HD3 ILE B 182     143.450 130.800 230.940  1.00  0.00            
ATOM   4265  C   ILE B 182     144.370 125.680 230.430  1.00  0.00            
ATOM   4266  O   ILE B 182     144.230 125.480 231.630  1.00  0.00            
ATOM   4267  N   LEU B 183     145.030 124.760 229.690  1.00  0.00            
ATOM   4268  HN  LEU B 183     144.970 124.790 228.690  1.00  0.00            
ATOM   4269  CA  LEU B 183     145.690 123.610 230.230  1.00  0.00            
ATOM   4270  HA  LEU B 183     145.520 123.570 231.290  1.00  0.00            
ATOM   4271  CB  LEU B 183     145.070 122.400 229.520  1.00  0.00            
ATOM   4272  HB1 LEU B 183     145.230 122.470 228.420  1.00  0.00            
ATOM   4273  HB2 LEU B 183     143.980 122.650 229.570  1.00  0.00            
ATOM   4274  CG  LEU B 183     145.370 120.990 230.060  1.00  0.00            
ATOM   4275  HG  LEU B 183     146.460 120.900 230.270  1.00  0.00            
ATOM   4276  CD1 LEU B 183     144.610 120.770 231.370  1.00  0.00            
ATOM   4277 1HD1 LEU B 183     144.860 121.510 232.160  1.00  0.00            
ATOM   4278 2HD1 LEU B 183     143.550 120.890 231.060  1.00  0.00            
ATOM   4279 3HD1 LEU B 183     144.800 119.730 231.710  1.00  0.00            
ATOM   4280  CD2 LEU B 183     145.010 119.950 228.980  1.00  0.00            
ATOM   4281 1HD2 LEU B 183     145.080 118.950 229.470  1.00  0.00            
ATOM   4282 2HD2 LEU B 183     143.940 119.900 228.700  1.00  0.00            
ATOM   4283 3HD2 LEU B 183     145.690 119.880 228.110  1.00  0.00            
ATOM   4284  C   LEU B 183     147.130 123.570 229.880  1.00  0.00            
ATOM   4285  O   LEU B 183     147.480 123.470 228.700  1.00  0.00            
ATOM   4286  N   ARG B 184     147.990 123.420 230.910  1.00  0.00            
ATOM   4287  HN  ARG B 184     147.630 123.310 231.830  1.00  0.00            
ATOM   4288  CA  ARG B 184     149.410 123.290 230.740  1.00  0.00            
ATOM   4289  HA  ARG B 184     149.670 124.030 229.990  1.00  0.00            
ATOM   4290  CB  ARG B 184     150.200 123.590 232.020  1.00  0.00            
ATOM   4291  HB1 ARG B 184     149.770 123.080 232.910  1.00  0.00            
ATOM   4292  HB2 ARG B 184     150.150 124.680 232.210  1.00  0.00            
ATOM   4293  CG  ARG B 184     151.690 123.240 231.960  1.00  0.00            
ATOM   4294  HG1 ARG B 184     152.150 123.750 231.080  1.00  0.00            
ATOM   4295  HG2 ARG B 184     151.740 122.130 231.810  1.00  0.00            
ATOM   4296  CD  ARG B 184     152.450 123.560 233.240  1.00  0.00            
ATOM   4297  HD1 ARG B 184     152.020 123.000 234.100  1.00  0.00            
ATOM   4298  HD2 ARG B 184     152.430 124.650 233.430  1.00  0.00            
ATOM   4299  NE  ARG B 184     153.800 123.020 232.940  1.00  0.00            
ATOM   4300  HE  ARG B 184     154.220 122.820 232.050  1.00  0.00            
ATOM   4301  CZ  ARG B 184     154.700 122.810 233.960  1.00  0.00            
ATOM   4302  NH1 ARG B 184     154.480 123.000 235.290  1.00  0.00            
ATOM   4303 1HH1 ARG B 184     153.520 123.030 235.570  1.00  0.00            
ATOM   4304 2HH1 ARG B 184     155.180 122.610 235.900  1.00  0.00            
ATOM   4305  NH2 ARG B 184     155.970 122.480 233.580  1.00  0.00            
ATOM   4306 1HH2 ARG B 184     156.250 122.620 232.630  1.00  0.00            
ATOM   4307 2HH2 ARG B 184     156.660 122.390 234.300  1.00  0.00            
ATOM   4308  C   ARG B 184     149.690 121.890 230.300  1.00  0.00            
ATOM   4309  O   ARG B 184     149.100 120.950 230.830  1.00  0.00            
ATOM   4310  N   LYS B 185     150.650 121.720 229.390  1.00  0.00            
ATOM   4311  HN  LYS B 185     150.960 122.580 228.960  1.00  0.00            
ATOM   4312  CA  LYS B 185     151.200 120.460 228.980  1.00  0.00            
ATOM   4313  HA  LYS B 185     150.870 119.750 229.720  1.00  0.00            
ATOM   4314  CB  LYS B 185     150.840 120.000 227.560  1.00  0.00            
ATOM   4315  HB1 LYS B 185     151.450 119.120 227.270  1.00  0.00            
ATOM   4316  HB2 LYS B 185     150.990 120.880 226.890  1.00  0.00            
ATOM   4317  CG  LYS B 185     149.400 119.500 227.390  1.00  0.00            
ATOM   4318  HG1 LYS B 185     148.720 120.200 227.940  1.00  0.00            
ATOM   4319  HG2 LYS B 185     149.130 118.560 227.920  1.00  0.00            
ATOM   4320  CD  LYS B 185     149.060 119.250 225.930  1.00  0.00            
ATOM   4321  HD1 LYS B 185     149.960 118.820 225.450  1.00  0.00            
ATOM   4322  HD2 LYS B 185     148.900 120.190 225.330  1.00  0.00            
ATOM   4323  CE  LYS B 185     147.750 118.470 225.820  1.00  0.00            
ATOM   4324  HE1 LYS B 185     146.840 119.060 226.120  1.00  0.00            
ATOM   4325  HE2 LYS B 185     147.780 117.510 226.380  1.00  0.00            
ATOM   4326  NZ  LYS B 185     147.580 118.200 224.370  1.00  0.00            
ATOM   4327  HZ1 LYS B 185     148.490 118.060 223.890  1.00  0.00            
ATOM   4328  HZ2 LYS B 185     146.960 117.370 224.230  1.00  0.00            
ATOM   4329  HZ3 LYS B 185     147.150 118.970 223.830  1.00  0.00            
ATOM   4330  C   LYS B 185     152.680 120.590 229.010  1.00  0.00            
ATOM   4331  O   LYS B 185     153.270 121.600 228.660  1.00  0.00            
ATOM   4332  N   GLU B 186     153.320 119.570 229.610  1.00  0.00            
ATOM   4333  HN  GLU B 186     152.830 118.760 229.930  1.00  0.00            
ATOM   4334  CA  GLU B 186     154.710 119.620 229.940  1.00  0.00            
ATOM   4335  HA  GLU B 186     154.770 120.450 230.630  1.00  0.00            
ATOM   4336  CB  GLU B 186     154.930 118.290 230.660  1.00  0.00            
ATOM   4337  HB1 GLU B 186     155.080 117.520 229.870  1.00  0.00            
ATOM   4338  HB2 GLU B 186     154.030 118.030 231.240  1.00  0.00            
ATOM   4339  CG  GLU B 186     156.090 118.300 231.670  1.00  0.00            
ATOM   4340  HG1 GLU B 186     155.940 119.070 232.450  1.00  0.00            
ATOM   4341  HG2 GLU B 186     157.030 118.520 231.110  1.00  0.00            
ATOM   4342  CD  GLU B 186     156.340 116.930 232.280  1.00  0.00            
ATOM   4343  OE1 GLU B 186     155.610 115.930 231.990  1.00  0.00            
ATOM   4344  OE2 GLU B 186     157.290 116.860 233.110  1.00  0.00            
ATOM   4345  C   GLU B 186     155.660 119.880 228.820  1.00  0.00            
ATOM   4346  O   GLU B 186     156.550 120.700 229.030  1.00  0.00            
ATOM   4347  N   LYS B 187     155.510 119.230 227.640  1.00  0.00            
ATOM   4348  HN  LYS B 187     154.900 118.460 227.510  1.00  0.00            
ATOM   4349  CA  LYS B 187     156.280 119.580 226.480  1.00  0.00            
ATOM   4350  HA  LYS B 187     157.040 120.320 226.740  1.00  0.00            
ATOM   4351  CB  LYS B 187     156.990 118.320 225.970  1.00  0.00            
ATOM   4352  HB1 LYS B 187     157.680 118.680 225.170  1.00  0.00            
ATOM   4353  HB2 LYS B 187     156.150 117.710 225.600  1.00  0.00            
ATOM   4354  CG  LYS B 187     158.030 117.590 226.830  1.00  0.00            
ATOM   4355  HG1 LYS B 187     157.590 117.240 227.790  1.00  0.00            
ATOM   4356  HG2 LYS B 187     158.910 118.200 227.120  1.00  0.00            
ATOM   4357  CD  LYS B 187     158.550 116.390 226.050  1.00  0.00            
ATOM   4358  HD1 LYS B 187     159.130 116.840 225.220  1.00  0.00            
ATOM   4359  HD2 LYS B 187     157.690 115.820 225.620  1.00  0.00            
ATOM   4360  CE  LYS B 187     159.380 115.410 226.860  1.00  0.00            
ATOM   4361  HE1 LYS B 187     159.820 114.670 226.160  1.00  0.00            
ATOM   4362  HE2 LYS B 187     158.840 114.780 227.610  1.00  0.00            
ATOM   4363  NZ  LYS B 187     160.540 116.090 227.480  1.00  0.00            
ATOM   4364  HZ1 LYS B 187     160.710 117.050 227.100  1.00  0.00            
ATOM   4365  HZ2 LYS B 187     160.420 116.240 228.500  1.00  0.00            
ATOM   4366  HZ3 LYS B 187     161.440 115.600 227.280  1.00  0.00            
ATOM   4367  C   LYS B 187     155.520 120.160 225.360  1.00  0.00            
ATOM   4368  O   LYS B 187     156.060 120.600 224.330  1.00  0.00            
ATOM   4369  N   GLY B 188     154.190 120.270 225.570  1.00  0.00            
ATOM   4370  HN  GLY B 188     153.960 119.710 226.360  1.00  0.00            
ATOM   4371  CA  GLY B 188     153.180 120.850 224.750  1.00  0.00            
ATOM   4372  HA1 GLY B 188     152.270 120.340 225.070  1.00  0.00            
ATOM   4373  HA2 GLY B 188     153.490 120.620 223.740  1.00  0.00            
ATOM   4374  C   GLY B 188     152.890 122.300 224.960  1.00  0.00            
ATOM   4375  O   GLY B 188     152.250 122.970 224.150  1.00  0.00            
ATOM   4376  N   GLY B 189     153.270 122.830 226.140  1.00  0.00            
ATOM   4377  HN  GLY B 189     153.300 122.310 226.990  1.00  0.00            
ATOM   4378  CA  GLY B 189     153.140 124.250 226.280  1.00  0.00            
ATOM   4379  HA1 GLY B 189     153.130 124.890 225.410  1.00  0.00            
ATOM   4380  HA2 GLY B 189     153.820 124.560 227.060  1.00  0.00            
ATOM   4381  C   GLY B 189     151.840 124.570 226.930  1.00  0.00            
ATOM   4382  O   GLY B 189     151.630 124.070 228.030  1.00  0.00            
ATOM   4383  N   TYR B 190     150.960 125.420 226.370  1.00  0.00            
ATOM   4384  HN  TYR B 190     151.180 125.870 225.510  1.00  0.00            
ATOM   4385  CA  TYR B 190     149.620 125.720 226.780  1.00  0.00            
ATOM   4386  HA  TYR B 190     149.270 125.250 227.690  1.00  0.00            
ATOM   4387  CB  TYR B 190     149.390 127.230 226.970  1.00  0.00            
ATOM   4388  HB1 TYR B 190     148.340 127.440 227.280  1.00  0.00            
ATOM   4389  HB2 TYR B 190     149.580 127.750 226.010  1.00  0.00            
ATOM   4390  CG  TYR B 190     150.210 127.690 228.120  1.00  0.00            
ATOM   4391  CD1 TYR B 190     150.110 127.190 229.400  1.00  0.00            
ATOM   4392  HD1 TYR B 190     149.290 126.560 229.700  1.00  0.00            
ATOM   4393  CE1 TYR B 190     151.060 127.530 230.350  1.00  0.00            
ATOM   4394  HE1 TYR B 190     151.050 127.120 231.350  1.00  0.00            
ATOM   4395  CZ  TYR B 190     152.110 128.370 230.070  1.00  0.00            
ATOM   4396  OH  TYR B 190     152.960 128.750 231.130  1.00  0.00            
ATOM   4397  HH  TYR B 190     152.650 128.280 231.900  1.00  0.00            
ATOM   4398  CD2 TYR B 190     151.230 128.600 227.870  1.00  0.00            
ATOM   4399  HD2 TYR B 190     151.390 128.980 226.880  1.00  0.00            
ATOM   4400  CE2 TYR B 190     152.200 128.870 228.790  1.00  0.00            
ATOM   4401  HE2 TYR B 190     153.060 129.500 228.620  1.00  0.00            
ATOM   4402  C   TYR B 190     148.620 125.310 225.760  1.00  0.00            
ATOM   4403  O   TYR B 190     148.740 125.620 224.570  1.00  0.00            
ATOM   4404  N   GLU B 191     147.560 124.590 226.150  1.00  0.00            
ATOM   4405  HN  GLU B 191     147.630 124.130 227.020  1.00  0.00            
ATOM   4406  CA  GLU B 191     146.480 124.160 225.310  1.00  0.00            
ATOM   4407  HA  GLU B 191     146.650 124.490 224.290  1.00  0.00            
ATOM   4408  CB  GLU B 191     146.270 122.640 225.390  1.00  0.00            
ATOM   4409  HB1 GLU B 191     145.820 122.330 226.360  1.00  0.00            
ATOM   4410  HB2 GLU B 191     147.230 122.100 225.240  1.00  0.00            
ATOM   4411  CG  GLU B 191     145.330 122.180 224.260  1.00  0.00            
ATOM   4412  HG1 GLU B 191     145.810 122.590 223.350  1.00  0.00            
ATOM   4413  HG2 GLU B 191     144.340 122.620 224.460  1.00  0.00            
ATOM   4414  CD  GLU B 191     145.260 120.670 224.070  1.00  0.00            
ATOM   4415  OE1 GLU B 191     146.120 120.090 223.350  1.00  0.00            
ATOM   4416  OE2 GLU B 191     144.330 120.060 224.650  1.00  0.00            
ATOM   4417  C   GLU B 191     145.230 124.890 225.690  1.00  0.00            
ATOM   4418  O   GLU B 191     144.690 124.900 226.800  1.00  0.00            
ATOM   4419  N   ILE B 192     144.680 125.570 224.670  1.00  0.00            
ATOM   4420  HN  ILE B 192     145.000 125.520 223.730  1.00  0.00            
ATOM   4421  CA  ILE B 192     143.540 126.420 224.830  1.00  0.00            
ATOM   4422  HA  ILE B 192     143.310 126.410 225.890  1.00  0.00            
ATOM   4423  CB  ILE B 192     143.800 127.850 224.490  1.00  0.00            
ATOM   4424  HB  ILE B 192     142.830 128.390 224.500  1.00  0.00            
ATOM   4425  CG2 ILE B 192     144.720 128.460 225.570  1.00  0.00            
ATOM   4426 1HG2 ILE B 192     145.330 127.640 226.010  1.00  0.00            
ATOM   4427 2HG2 ILE B 192     145.380 129.260 225.180  1.00  0.00            
ATOM   4428 3HG2 ILE B 192     144.030 128.970 226.290  1.00  0.00            
ATOM   4429  CG1 ILE B 192     144.370 128.060 223.080  1.00  0.00            
ATOM   4430 1HG1 ILE B 192     143.850 127.450 222.330  1.00  0.00            
ATOM   4431 2HG1 ILE B 192     145.430 127.710 223.090  1.00  0.00            
ATOM   4432  CD  ILE B 192     144.170 129.510 222.620  1.00  0.00            
ATOM   4433  HD1 ILE B 192     144.870 130.170 223.170  1.00  0.00            
ATOM   4434  HD2 ILE B 192     144.490 129.690 221.570  1.00  0.00            
ATOM   4435  HD3 ILE B 192     143.130 129.890 222.660  1.00  0.00            
ATOM   4436  C   ILE B 192     142.380 125.870 224.070  1.00  0.00            
ATOM   4437  O   ILE B 192     142.380 125.690 222.850  1.00  0.00            
ATOM   4438  N   THR B 193     141.210 125.800 224.730  1.00  0.00            
ATOM   4439  HN  THR B 193     141.170 126.010 225.700  1.00  0.00            
ATOM   4440  CA  THR B 193     140.000 125.360 224.120  1.00  0.00            
ATOM   4441  HA  THR B 193     140.280 125.050 223.130  1.00  0.00            
ATOM   4442  CB  THR B 193     139.440 124.200 224.890  1.00  0.00            
ATOM   4443  HB  THR B 193     139.310 124.460 225.960  1.00  0.00            
ATOM   4444  OG1 THR B 193     140.310 123.080 224.780  1.00  0.00            
ATOM   4445  HG1 THR B 193     139.830 122.310 225.110  1.00  0.00            
ATOM   4446  CG2 THR B 193     138.110 123.630 224.350  1.00  0.00            
ATOM   4447 1HG2 THR B 193     137.620 122.840 224.950  1.00  0.00            
ATOM   4448 2HG2 THR B 193     137.300 124.370 224.480  1.00  0.00            
ATOM   4449 3HG2 THR B 193     138.160 123.340 223.280  1.00  0.00            
ATOM   4450  C   THR B 193     138.980 126.440 224.010  1.00  0.00            
ATOM   4451  O   THR B 193     138.470 127.000 224.970  1.00  0.00            
ATOM   4452  N   ILE B 194     138.630 126.780 222.760  1.00  0.00            
ATOM   4453  HN  ILE B 194     139.030 126.350 221.950  1.00  0.00            
ATOM   4454  CA  ILE B 194     137.620 127.750 222.460  1.00  0.00            
ATOM   4455  HA  ILE B 194     137.240 128.210 223.370  1.00  0.00            
ATOM   4456  CB  ILE B 194     138.160 128.800 221.530  1.00  0.00            
ATOM   4457  HB  ILE B 194     138.300 128.390 220.500  1.00  0.00            
ATOM   4458  CG2 ILE B 194     137.090 129.900 221.350  1.00  0.00            
ATOM   4459 1HG2 ILE B 194     136.650 130.290 222.300  1.00  0.00            
ATOM   4460 2HG2 ILE B 194     137.480 130.860 220.940  1.00  0.00            
ATOM   4461 3HG2 ILE B 194     136.270 129.610 220.670  1.00  0.00            
ATOM   4462  CG1 ILE B 194     139.520 129.370 221.950  1.00  0.00            
ATOM   4463 1HG1 ILE B 194     140.290 128.680 222.380  1.00  0.00            
ATOM   4464 2HG1 ILE B 194     139.420 130.030 222.840  1.00  0.00            
ATOM   4465  CD  ILE B 194     140.170 130.240 220.880  1.00  0.00            
ATOM   4466  HD1 ILE B 194     141.120 130.640 221.310  1.00  0.00            
ATOM   4467  HD2 ILE B 194     140.450 129.610 220.020  1.00  0.00            
ATOM   4468  HD3 ILE B 194     139.550 131.100 220.520  1.00  0.00            
ATOM   4469  C   ILE B 194     136.470 126.980 221.910  1.00  0.00            
ATOM   4470  O   ILE B 194     136.570 126.260 220.910  1.00  0.00            
ATOM   4471  N   VAL B 195     135.280 127.330 222.420  1.00  0.00            
ATOM   4472  HN  VAL B 195     135.430 127.930 223.200  1.00  0.00            
ATOM   4473  CA  VAL B 195     133.980 127.020 221.910  1.00  0.00            
ATOM   4474  HA  VAL B 195     134.130 126.250 221.160  1.00  0.00            
ATOM   4475  CB  VAL B 195     133.020 126.410 222.880  1.00  0.00            
ATOM   4476  HB  VAL B 195     132.570 127.190 223.530  1.00  0.00            
ATOM   4477  CG1 VAL B 195     131.910 125.610 222.170  1.00  0.00            
ATOM   4478 1HG1 VAL B 195     132.340 125.050 221.300  1.00  0.00            
ATOM   4479 2HG1 VAL B 195     131.430 124.860 222.840  1.00  0.00            
ATOM   4480 3HG1 VAL B 195     131.170 126.300 221.730  1.00  0.00            
ATOM   4481  CG2 VAL B 195     133.770 125.500 223.870  1.00  0.00            
ATOM   4482 1HG2 VAL B 195     134.250 124.610 223.400  1.00  0.00            
ATOM   4483 2HG2 VAL B 195     134.660 125.920 224.370  1.00  0.00            
ATOM   4484 3HG2 VAL B 195     133.090 125.220 224.700  1.00  0.00            
ATOM   4485  C   VAL B 195     133.260 128.180 221.330  1.00  0.00            
ATOM   4486  O   VAL B 195     132.760 129.080 222.000  1.00  0.00            
ATOM   4487  N   ASP B 196     133.270 128.170 219.980  1.00  0.00            
ATOM   4488  HN  ASP B 196     133.490 127.330 219.500  1.00  0.00            
ATOM   4489  CA  ASP B 196     132.870 129.220 219.110  1.00  0.00            
ATOM   4490  HA  ASP B 196     133.400 130.090 219.500  1.00  0.00            
ATOM   4491  CB  ASP B 196     133.320 128.880 217.680  1.00  0.00            
ATOM   4492  HB1 ASP B 196     132.650 128.090 217.260  1.00  0.00            
ATOM   4493  HB2 ASP B 196     134.320 128.400 217.600  1.00  0.00            
ATOM   4494  CG  ASP B 196     133.400 130.110 216.790  1.00  0.00            
ATOM   4495  OD1 ASP B 196     132.380 130.570 216.220  1.00  0.00            
ATOM   4496  OD2 ASP B 196     134.560 130.450 216.420  1.00  0.00            
ATOM   4497  C   ASP B 196     131.410 129.540 219.150  1.00  0.00            
ATOM   4498  O   ASP B 196     130.480 128.740 219.220  1.00  0.00            
ATOM   4499  N   ALA B 197     131.080 130.840 219.270  1.00  0.00            
ATOM   4500  HN  ALA B 197     131.710 131.630 219.300  1.00  0.00            
ATOM   4501  CA  ALA B 197     129.710 131.220 219.420  1.00  0.00            
ATOM   4502  HA  ALA B 197     129.250 130.550 220.130  1.00  0.00            
ATOM   4503  CB  ALA B 197     129.680 132.600 220.110  1.00  0.00            
ATOM   4504  HB1 ALA B 197     130.360 133.340 219.640  1.00  0.00            
ATOM   4505  HB2 ALA B 197     129.760 132.660 221.220  1.00  0.00            
ATOM   4506  HB3 ALA B 197     128.620 132.920 220.040  1.00  0.00            
ATOM   4507  C   ALA B 197     128.920 131.150 218.170  1.00  0.00            
ATOM   4508  O   ALA B 197     127.760 130.780 218.050  1.00  0.00            
ATOM   4509  N   SER B 198     129.540 131.500 217.020  1.00  0.00            
ATOM   4510  HN  SER B 198     130.490 131.790 217.060  1.00  0.00            
ATOM   4511  CA  SER B 198     128.870 131.510 215.750  1.00  0.00            
ATOM   4512  HA  SER B 198     127.870 131.850 215.950  1.00  0.00            
ATOM   4513  CB  SER B 198     129.550 132.490 214.780  1.00  0.00            
ATOM   4514  HB1 SER B 198     130.590 132.170 214.530  1.00  0.00            
ATOM   4515  HB2 SER B 198     129.720 133.480 215.250  1.00  0.00            
ATOM   4516  OG  SER B 198     128.850 132.550 213.540  1.00  0.00            
ATOM   4517  HG1 SER B 198     128.030 133.000 213.780  1.00  0.00            
ATOM   4518  C   SER B 198     128.860 130.160 215.130  1.00  0.00            
ATOM   4519  O   SER B 198     127.830 129.710 214.610  1.00  0.00            
ATOM   4520  N   ASN B 199     129.990 129.440 215.180  1.00  0.00            
ATOM   4521  HN  ASN B 199     130.830 129.760 215.600  1.00  0.00            
ATOM   4522  CA  ASN B 199     130.200 128.250 214.400  1.00  0.00            
ATOM   4523  HA  ASN B 199     129.550 128.250 213.540  1.00  0.00            
ATOM   4524  CB  ASN B 199     131.590 128.100 213.740  1.00  0.00            
ATOM   4525  HB1 ASN B 199     131.640 127.200 213.100  1.00  0.00            
ATOM   4526  HB2 ASN B 199     132.470 128.030 214.410  1.00  0.00            
ATOM   4527  CG  ASN B 199     131.840 129.190 212.700  1.00  0.00            
ATOM   4528  OD1 ASN B 199     131.740 128.980 211.500  1.00  0.00            
ATOM   4529  ND2 ASN B 199     132.260 130.390 213.180  1.00  0.00            
ATOM   4530 1HD2 ASN B 199     132.420 130.510 214.160  1.00  0.00            
ATOM   4531 2HD2 ASN B 199     132.700 131.010 212.520  1.00  0.00            
ATOM   4532  C   ASN B 199     129.930 126.950 215.060  1.00  0.00            
ATOM   4533  O   ASN B 199     129.980 125.850 214.510  1.00  0.00            
ATOM   4534  N   GLU B 200     129.550 127.080 216.340  1.00  0.00            
ATOM   4535  HN  GLU B 200     129.530 127.990 216.750  1.00  0.00            
ATOM   4536  CA  GLU B 200     128.970 126.070 217.170  1.00  0.00            
ATOM   4537  HA  GLU B 200     128.960 126.490 218.180  1.00  0.00            
ATOM   4538  CB  GLU B 200     127.530 125.820 216.700  1.00  0.00            
ATOM   4539  HB1 GLU B 200     127.040 125.290 217.540  1.00  0.00            
ATOM   4540  HB2 GLU B 200     127.550 125.090 215.860  1.00  0.00            
ATOM   4541  CG  GLU B 200     126.790 127.100 216.300  1.00  0.00            
ATOM   4542  HG1 GLU B 200     127.250 127.430 215.330  1.00  0.00            
ATOM   4543  HG2 GLU B 200     126.830 127.870 217.100  1.00  0.00            
ATOM   4544  CD  GLU B 200     125.320 126.760 216.110  1.00  0.00            
ATOM   4545  OE1 GLU B 200     124.500 127.290 216.890  1.00  0.00            
ATOM   4546  OE2 GLU B 200     124.990 125.890 215.250  1.00  0.00            
ATOM   4547  C   GLU B 200     129.840 124.850 217.230  1.00  0.00            
ATOM   4548  O   GLU B 200     129.420 123.710 217.140  1.00  0.00            
ATOM   4549  N   ARG B 201     131.110 125.160 217.510  1.00  0.00            
ATOM   4550  HN  ARG B 201     131.460 126.080 217.690  1.00  0.00            
ATOM   4551  CA  ARG B 201     132.110 124.140 217.530  1.00  0.00            
ATOM   4552  HA  ARG B 201     131.590 123.290 217.950  1.00  0.00            
ATOM   4553  CB  ARG B 201     132.590 123.820 216.100  1.00  0.00            
ATOM   4554  HB1 ARG B 201     131.720 123.690 215.430  1.00  0.00            
ATOM   4555  HB2 ARG B 201     133.200 122.890 216.100  1.00  0.00            
ATOM   4556  CG  ARG B 201     133.470 124.870 215.410  1.00  0.00            
ATOM   4557  HG1 ARG B 201     134.500 124.880 215.870  1.00  0.00            
ATOM   4558  HG2 ARG B 201     133.000 125.830 215.660  1.00  0.00            
ATOM   4559  CD  ARG B 201     133.530 124.800 213.880  1.00  0.00            
ATOM   4560  HD1 ARG B 201     132.560 125.000 213.390  1.00  0.00            
ATOM   4561  HD2 ARG B 201     133.990 123.890 213.430  1.00  0.00            
ATOM   4562  NE  ARG B 201     134.250 126.040 213.500  1.00  0.00            
ATOM   4563  HE  ARG B 201     134.740 126.590 214.170  1.00  0.00            
ATOM   4564  CZ  ARG B 201     134.570 126.390 212.210  1.00  0.00            
ATOM   4565  NH1 ARG B 201     134.050 125.720 211.140  1.00  0.00            
ATOM   4566 1HH1 ARG B 201     133.190 125.230 211.300  1.00  0.00            
ATOM   4567 2HH1 ARG B 201     134.350 126.030 210.240  1.00  0.00            
ATOM   4568  NH2 ARG B 201     135.660 127.180 211.970  1.00  0.00            
ATOM   4569 1HH2 ARG B 201     136.340 127.340 212.700  1.00  0.00            
ATOM   4570 2HH2 ARG B 201     135.950 127.130 211.020  1.00  0.00            
ATOM   4571  C   ARG B 201     133.240 124.410 218.460  1.00  0.00            
ATOM   4572  O   ARG B 201     133.380 125.510 218.980  1.00  0.00            
ATOM   4573  N   GLN B 202     133.930 123.310 218.810  1.00  0.00            
ATOM   4574  HN  GLN B 202     133.530 122.400 218.690  1.00  0.00            
ATOM   4575  CA  GLN B 202     135.110 123.380 219.600  1.00  0.00            
ATOM   4576  HA  GLN B 202     135.080 124.330 220.110  1.00  0.00            
ATOM   4577  CB  GLN B 202     135.110 122.210 220.610  1.00  0.00            
ATOM   4578  HB1 GLN B 202     135.010 121.300 219.980  1.00  0.00            
ATOM   4579  HB2 GLN B 202     134.170 122.320 221.180  1.00  0.00            
ATOM   4580  CG  GLN B 202     136.200 122.020 221.680  1.00  0.00            
ATOM   4581  HG1 GLN B 202     136.600 123.040 221.890  1.00  0.00            
ATOM   4582  HG2 GLN B 202     136.960 121.340 221.240  1.00  0.00            
ATOM   4583  CD  GLN B 202     135.630 121.370 222.920  1.00  0.00            
ATOM   4584  OE1 GLN B 202     135.350 122.070 223.890  1.00  0.00            
ATOM   4585  NE2 GLN B 202     135.480 120.030 223.080  1.00  0.00            
ATOM   4586 1HE2 GLN B 202     135.920 119.470 222.370  1.00  0.00            
ATOM   4587 2HE2 GLN B 202     135.260 119.700 224.000  1.00  0.00            
ATOM   4588  C   GLN B 202     136.410 123.250 218.890  1.00  0.00            
ATOM   4589  O   GLN B 202     136.700 122.220 218.260  1.00  0.00            
ATOM   4590  N   VAL B 203     137.320 124.220 219.070  1.00  0.00            
ATOM   4591  HN  VAL B 203     137.150 124.950 219.730  1.00  0.00            
ATOM   4592  CA  VAL B 203     138.530 124.390 218.320  1.00  0.00            
ATOM   4593  HA  VAL B 203     138.760 123.510 217.730  1.00  0.00            
ATOM   4594  CB  VAL B 203     138.500 125.680 217.570  1.00  0.00            
ATOM   4595  HB  VAL B 203     138.180 126.510 218.240  1.00  0.00            
ATOM   4596  CG1 VAL B 203     139.890 126.050 217.040  1.00  0.00            
ATOM   4597 1HG1 VAL B 203     140.190 125.340 216.250  1.00  0.00            
ATOM   4598 2HG1 VAL B 203     139.880 126.980 216.440  1.00  0.00            
ATOM   4599 3HG1 VAL B 203     140.650 126.330 217.800  1.00  0.00            
ATOM   4600  CG2 VAL B 203     137.390 125.550 216.510  1.00  0.00            
ATOM   4601 1HG2 VAL B 203     137.350 126.500 215.940  1.00  0.00            
ATOM   4602 2HG2 VAL B 203     137.610 124.720 215.800  1.00  0.00            
ATOM   4603 3HG2 VAL B 203     136.400 125.330 216.980  1.00  0.00            
ATOM   4604  C   VAL B 203     139.580 124.460 219.380  1.00  0.00            
ATOM   4605  O   VAL B 203     139.600 125.350 220.230  1.00  0.00            
ATOM   4606  N   ILE B 204     140.600 123.590 219.280  1.00  0.00            
ATOM   4607  HN  ILE B 204     140.670 122.930 218.530  1.00  0.00            
ATOM   4608  CA  ILE B 204     141.610 123.370 220.270  1.00  0.00            
ATOM   4609  HA  ILE B 204     141.510 124.030 221.120  1.00  0.00            
ATOM   4610  CB  ILE B 204     141.650 121.970 220.780  1.00  0.00            
ATOM   4611  HB  ILE B 204     141.890 121.310 219.930  1.00  0.00            
ATOM   4612  CG2 ILE B 204     142.750 121.850 221.840  1.00  0.00            
ATOM   4613 1HG2 ILE B 204     143.050 120.770 221.840  1.00  0.00            
ATOM   4614 2HG2 ILE B 204     143.650 122.480 221.640  1.00  0.00            
ATOM   4615 3HG2 ILE B 204     142.240 122.070 222.810  1.00  0.00            
ATOM   4616  CG1 ILE B 204     140.240 121.570 221.270  1.00  0.00            
ATOM   4617 1HG1 ILE B 204     139.520 121.640 220.420  1.00  0.00            
ATOM   4618 2HG1 ILE B 204     139.840 122.430 221.860  1.00  0.00            
ATOM   4619  CD  ILE B 204     140.090 120.220 221.960  1.00  0.00            
ATOM   4620  HD1 ILE B 204     139.060 119.830 221.820  1.00  0.00            
ATOM   4621  HD2 ILE B 204     140.760 119.470 221.480  1.00  0.00            
ATOM   4622  HD3 ILE B 204     140.360 120.250 223.040  1.00  0.00            
ATOM   4623  C   ILE B 204     142.940 123.720 219.690  1.00  0.00            
ATOM   4624  O   ILE B 204     143.380 123.090 218.730  1.00  0.00            
ATOM   4625  N   ASP B 205     143.610 124.790 220.160  1.00  0.00            
ATOM   4626  HN  ASP B 205     143.180 125.310 220.900  1.00  0.00            
ATOM   4627  CA  ASP B 205     144.850 125.180 219.580  1.00  0.00            
ATOM   4628  HA  ASP B 205     145.180 124.570 218.750  1.00  0.00            
ATOM   4629  CB  ASP B 205     144.640 126.550 218.920  1.00  0.00            
ATOM   4630  HB1 ASP B 205     144.450 127.380 219.650  1.00  0.00            
ATOM   4631  HB2 ASP B 205     143.720 126.550 218.300  1.00  0.00            
ATOM   4632  CG  ASP B 205     145.670 127.010 217.910  1.00  0.00            
ATOM   4633  OD1 ASP B 205     146.650 126.270 217.610  1.00  0.00            
ATOM   4634  OD2 ASP B 205     145.680 128.190 217.460  1.00  0.00            
ATOM   4635  C   ASP B 205     145.910 125.200 220.630  1.00  0.00            
ATOM   4636  O   ASP B 205     145.600 125.150 221.830  1.00  0.00            
ATOM   4637  N   ILE B 206     147.190 125.320 220.260  1.00  0.00            
ATOM   4638  HN  ILE B 206     147.410 125.410 219.300  1.00  0.00            
ATOM   4639  CA  ILE B 206     148.300 125.060 221.120  1.00  0.00            
ATOM   4640  HA  ILE B 206     147.950 125.180 222.140  1.00  0.00            
ATOM   4641  CB  ILE B 206     148.690 123.610 221.040  1.00  0.00            
ATOM   4642  HB  ILE B 206     147.760 123.030 221.140  1.00  0.00            
ATOM   4643  CG2 ILE B 206     149.150 123.220 219.620  1.00  0.00            
ATOM   4644 1HG2 ILE B 206     148.590 122.280 219.420  1.00  0.00            
ATOM   4645 2HG2 ILE B 206     148.950 124.020 218.860  1.00  0.00            
ATOM   4646 3HG2 ILE B 206     150.250 123.130 219.690  1.00  0.00            
ATOM   4647  CG1 ILE B 206     149.700 123.200 222.120  1.00  0.00            
ATOM   4648 1HG1 ILE B 206     149.570 123.810 223.040  1.00  0.00            
ATOM   4649 2HG1 ILE B 206     150.750 123.300 221.800  1.00  0.00            
ATOM   4650  CD  ILE B 206     149.450 121.730 222.460  1.00  0.00            
ATOM   4651  HD1 ILE B 206     149.600 121.090 221.560  1.00  0.00            
ATOM   4652  HD2 ILE B 206     149.990 121.420 223.380  1.00  0.00            
ATOM   4653  HD3 ILE B 206     148.400 121.560 222.810  1.00  0.00            
ATOM   4654  C   ILE B 206     149.470 125.960 220.940  1.00  0.00            
ATOM   4655  O   ILE B 206     149.930 126.210 219.820  1.00  0.00            
ATOM   4656  N   ILE B 207     149.900 126.570 222.050  1.00  0.00            
ATOM   4657  HN  ILE B 207     149.320 126.510 222.860  1.00  0.00            
ATOM   4658  CA  ILE B 207     150.710 127.730 222.290  1.00  0.00            
ATOM   4659  HA  ILE B 207     150.890 128.190 221.320  1.00  0.00            
ATOM   4660  CB  ILE B 207     150.130 128.700 223.270  1.00  0.00            
ATOM   4661  HB  ILE B 207     149.910 128.050 224.150  1.00  0.00            
ATOM   4662  CG2 ILE B 207     151.030 129.910 223.550  1.00  0.00            
ATOM   4663 1HG2 ILE B 207     150.430 130.720 224.030  1.00  0.00            
ATOM   4664 2HG2 ILE B 207     151.960 129.800 224.130  1.00  0.00            
ATOM   4665 3HG2 ILE B 207     151.390 130.400 222.610  1.00  0.00            
ATOM   4666  CG1 ILE B 207     148.790 129.150 222.650  1.00  0.00            
ATOM   4667 1HG1 ILE B 207     148.400 129.890 223.390  1.00  0.00            
ATOM   4668 2HG1 ILE B 207     148.130 128.260 222.690  1.00  0.00            
ATOM   4669  CD  ILE B 207     148.800 129.790 221.280  1.00  0.00            
ATOM   4670  HD1 ILE B 207     149.490 130.660 221.260  1.00  0.00            
ATOM   4671  HD2 ILE B 207     149.230 129.110 220.510  1.00  0.00            
ATOM   4672  HD3 ILE B 207     147.760 130.140 221.070  1.00  0.00            
ATOM   4673  C   ILE B 207     152.000 127.180 222.810  1.00  0.00            
ATOM   4674  O   ILE B 207     151.940 126.470 223.810  1.00  0.00            
ATOM   4675  N   PRO B 208     153.150 127.520 222.320  1.00  0.00            
ATOM   4676  CD  PRO B 208     153.330 127.930 220.930  1.00  0.00            
ATOM   4677  HD1 PRO B 208     152.700 127.220 220.360  1.00  0.00            
ATOM   4678  HD2 PRO B 208     153.060 129.010 220.890  1.00  0.00            
ATOM   4679  CA  PRO B 208     154.400 127.270 222.980  1.00  0.00            
ATOM   4680  HA  PRO B 208     154.410 126.200 222.830  1.00  0.00            
ATOM   4681  CB  PRO B 208     155.420 127.950 222.080  1.00  0.00            
ATOM   4682  HB1 PRO B 208     156.420 127.480 222.230  1.00  0.00            
ATOM   4683  HB2 PRO B 208     155.410 128.990 222.470  1.00  0.00            
ATOM   4684  CG  PRO B 208     154.830 127.910 220.660  1.00  0.00            
ATOM   4685  HG1 PRO B 208     155.080 126.940 220.180  1.00  0.00            
ATOM   4686  HG2 PRO B 208     155.130 128.750 219.990  1.00  0.00            
ATOM   4687  C   PRO B 208     154.650 127.480 224.440  1.00  0.00            
ATOM   4688  O   PRO B 208     154.010 128.370 225.000  1.00  0.00            
ATOM   4689  N   ARG B 209     155.560 126.670 225.000  1.00  0.00            
ATOM   4690  HN  ARG B 209     156.190 126.180 224.390  1.00  0.00            
ATOM   4691  CA  ARG B 209     155.970 126.610 226.370  1.00  0.00            
ATOM   4692  HA  ARG B 209     155.070 126.350 226.900  1.00  0.00            
ATOM   4693  CB  ARG B 209     157.030 125.530 226.630  1.00  0.00            
ATOM   4694  HB1 ARG B 209     157.990 125.920 226.240  1.00  0.00            
ATOM   4695  HB2 ARG B 209     156.740 124.560 226.150  1.00  0.00            
ATOM   4696  CG  ARG B 209     157.260 125.240 228.120  1.00  0.00            
ATOM   4697  HG1 ARG B 209     156.460 124.530 228.440  1.00  0.00            
ATOM   4698  HG2 ARG B 209     157.190 126.170 228.730  1.00  0.00            
ATOM   4699  CD  ARG B 209     158.680 124.690 228.270  1.00  0.00            
ATOM   4700  HD1 ARG B 209     158.840 124.520 229.360  1.00  0.00            
ATOM   4701  HD2 ARG B 209     159.480 125.360 227.900  1.00  0.00            
ATOM   4702  NE  ARG B 209     158.810 123.390 227.560  1.00  0.00            
ATOM   4703  HE  ARG B 209     158.270 123.180 226.750  1.00  0.00            
ATOM   4704  CZ  ARG B 209     159.810 122.500 227.830  1.00  0.00            
ATOM   4705  NH1 ARG B 209     160.640 122.540 228.910  1.00  0.00            
ATOM   4706 1HH1 ARG B 209     160.390 123.110 229.690  1.00  0.00            
ATOM   4707 2HH1 ARG B 209     161.290 121.780 228.820  1.00  0.00            
ATOM   4708  NH2 ARG B 209     159.840 121.410 227.000  1.00  0.00            
ATOM   4709 1HH2 ARG B 209     159.290 121.380 226.170  1.00  0.00            
ATOM   4710 2HH2 ARG B 209     160.630 120.790 227.080  1.00  0.00            
ATOM   4711  C   ARG B 209     156.440 127.920 226.900  1.00  0.00            
ATOM   4712  O   ARG B 209     157.300 128.630 226.380  1.00  0.00            
ATOM   4713  N   GLY B 210     155.880 128.370 228.030  1.00  0.00            
ATOM   4714  HN  GLY B 210     155.060 127.940 228.410  1.00  0.00            
ATOM   4715  CA  GLY B 210     156.390 129.500 228.750  1.00  0.00            
ATOM   4716  HA1 GLY B 210     157.430 129.680 228.470  1.00  0.00            
ATOM   4717  HA2 GLY B 210     156.270 129.250 229.790  1.00  0.00            
ATOM   4718  C   GLY B 210     155.640 130.760 228.520  1.00  0.00            
ATOM   4719  O   GLY B 210     155.630 131.580 229.450  1.00  0.00            
ATOM   4720  N   LEU B 211     154.980 130.970 227.370  1.00  0.00            
ATOM   4721  HN  LEU B 211     154.880 130.260 226.680  1.00  0.00            
ATOM   4722  CA  LEU B 211     154.350 132.230 227.090  1.00  0.00            
ATOM   4723  HA  LEU B 211     155.080 133.020 227.010  1.00  0.00            
ATOM   4724  CB  LEU B 211     153.770 132.240 225.670  1.00  0.00            
ATOM   4725  HB1 LEU B 211     153.070 133.080 225.510  1.00  0.00            
ATOM   4726  HB2 LEU B 211     153.090 131.360 225.660  1.00  0.00            
ATOM   4727  CG  LEU B 211     154.860 132.310 224.590  1.00  0.00            
ATOM   4728  HG  LEU B 211     155.700 131.690 224.960  1.00  0.00            
ATOM   4729  CD1 LEU B 211     154.350 131.740 223.250  1.00  0.00            
ATOM   4730 1HD1 LEU B 211     153.470 132.310 222.910  1.00  0.00            
ATOM   4731 2HD1 LEU B 211     155.170 131.700 222.490  1.00  0.00            
ATOM   4732 3HD1 LEU B 211     154.130 130.660 223.400  1.00  0.00            
ATOM   4733  CD2 LEU B 211     155.370 133.750 224.490  1.00  0.00            
ATOM   4734 1HD2 LEU B 211     154.520 134.450 224.290  1.00  0.00            
ATOM   4735 2HD2 LEU B 211     155.950 133.980 225.410  1.00  0.00            
ATOM   4736 3HD2 LEU B 211     156.140 133.820 223.690  1.00  0.00            
ATOM   4737  C   LEU B 211     153.260 132.690 228.010  1.00  0.00            
ATOM   4738  O   LEU B 211     152.560 131.850 228.590  1.00  0.00            
ATOM   4739  N   GLU B 212     153.110 134.020 228.120  1.00  0.00            
ATOM   4740  HN  GLU B 212     153.720 134.630 227.630  1.00  0.00            
ATOM   4741  CA  GLU B 212     152.120 134.600 228.980  1.00  0.00            
ATOM   4742  HA  GLU B 212     151.820 133.900 229.750  1.00  0.00            
ATOM   4743  CB  GLU B 212     152.620 135.820 229.760  1.00  0.00            
ATOM   4744  HB1 GLU B 212     151.910 136.330 230.430  1.00  0.00            
ATOM   4745  HB2 GLU B 212     152.740 136.670 229.040  1.00  0.00            
ATOM   4746  CG  GLU B 212     153.890 135.620 230.600  1.00  0.00            
ATOM   4747  HG1 GLU B 212     154.750 135.340 229.950  1.00  0.00            
ATOM   4748  HG2 GLU B 212     153.690 134.770 231.290  1.00  0.00            
ATOM   4749  CD  GLU B 212     154.340 136.760 231.500  1.00  0.00            
ATOM   4750  OE1 GLU B 212     155.570 136.980 231.650  1.00  0.00            
ATOM   4751  OE2 GLU B 212     153.350 137.320 232.060  1.00  0.00            
ATOM   4752  C   GLU B 212     150.960 134.900 228.090  1.00  0.00            
ATOM   4753  O   GLU B 212     151.210 135.370 226.980  1.00  0.00            
ATOM   4754  N   LEU B 213     149.710 134.630 228.510  1.00  0.00            
ATOM   4755  HN  LEU B 213     149.530 134.350 229.440  1.00  0.00            
ATOM   4756  CA  LEU B 213     148.590 134.870 227.650  1.00  0.00            
ATOM   4757  HA  LEU B 213     148.870 135.140 226.640  1.00  0.00            
ATOM   4758  CB  LEU B 213     147.640 133.670 227.530  1.00  0.00            
ATOM   4759  HB1 LEU B 213     146.760 133.860 226.870  1.00  0.00            
ATOM   4760  HB2 LEU B 213     147.160 133.550 228.530  1.00  0.00            
ATOM   4761  CG  LEU B 213     148.330 132.380 227.040  1.00  0.00            
ATOM   4762  HG  LEU B 213     149.280 132.310 227.590  1.00  0.00            
ATOM   4763  CD1 LEU B 213     147.390 131.230 227.440  1.00  0.00            
ATOM   4764 1HD1 LEU B 213     147.570 130.260 226.920  1.00  0.00            
ATOM   4765 2HD1 LEU B 213     147.350 131.120 228.550  1.00  0.00            
ATOM   4766 3HD1 LEU B 213     146.340 131.480 227.200  1.00  0.00            
ATOM   4767  CD2 LEU B 213     148.630 132.470 225.530  1.00  0.00            
ATOM   4768 1HD2 LEU B 213     149.020 131.450 225.320  1.00  0.00            
ATOM   4769 2HD2 LEU B 213     147.730 132.610 224.890  1.00  0.00            
ATOM   4770 3HD2 LEU B 213     149.480 133.160 225.330  1.00  0.00            
ATOM   4771  C   LEU B 213     147.900 136.050 228.280  1.00  0.00            
ATOM   4772  O   LEU B 213     147.690 136.130 229.480  1.00  0.00            
ATOM   4773  N   LEU B 214     147.410 136.990 227.460  1.00  0.00            
ATOM   4774  HN  LEU B 214     147.610 136.980 226.490  1.00  0.00            
ATOM   4775  CA  LEU B 214     146.430 137.990 227.790  1.00  0.00            
ATOM   4776  HA  LEU B 214     146.790 138.530 228.650  1.00  0.00            
ATOM   4777  CB  LEU B 214     146.180 138.860 226.540  1.00  0.00            
ATOM   4778  HB1 LEU B 214     145.340 139.570 226.690  1.00  0.00            
ATOM   4779  HB2 LEU B 214     145.710 138.180 225.800  1.00  0.00            
ATOM   4780  CG  LEU B 214     147.440 139.560 225.980  1.00  0.00            
ATOM   4781  HG  LEU B 214     148.360 138.960 226.050  1.00  0.00            
ATOM   4782  CD1 LEU B 214     147.410 139.790 224.450  1.00  0.00            
ATOM   4783 1HD1 LEU B 214     148.370 140.270 224.170  1.00  0.00            
ATOM   4784 2HD1 LEU B 214     147.290 138.780 223.990  1.00  0.00            
ATOM   4785 3HD1 LEU B 214     146.640 140.530 224.180  1.00  0.00            
ATOM   4786  CD2 LEU B 214     147.700 140.810 226.820  1.00  0.00            
ATOM   4787 1HD2 LEU B 214     147.830 140.700 227.920  1.00  0.00            
ATOM   4788 2HD2 LEU B 214     148.590 141.380 226.460  1.00  0.00            
ATOM   4789 3HD2 LEU B 214     146.870 141.540 226.750  1.00  0.00            
ATOM   4790  C   LEU B 214     145.070 137.450 228.100  1.00  0.00            
ATOM   4791  O   LEU B 214     144.420 138.090 228.920  1.00  0.00            
ATOM   4792  N   VAL B 215     144.610 136.410 227.390  1.00  0.00            
ATOM   4793  HN  VAL B 215     145.270 135.960 226.800  1.00  0.00            
ATOM   4794  CA  VAL B 215     143.370 135.700 227.510  1.00  0.00            
ATOM   4795  HA  VAL B 215     142.620 136.470 227.540  1.00  0.00            
ATOM   4796  CB  VAL B 215     142.880 134.940 226.320  1.00  0.00            
ATOM   4797  HB  VAL B 215     141.920 134.530 226.700  1.00  0.00            
ATOM   4798  CG1 VAL B 215     142.700 135.930 225.150  1.00  0.00            
ATOM   4799 1HG1 VAL B 215     142.160 135.350 224.370  1.00  0.00            
ATOM   4800 2HG1 VAL B 215     142.080 136.780 225.500  1.00  0.00            
ATOM   4801 3HG1 VAL B 215     143.680 136.240 224.720  1.00  0.00            
ATOM   4802  CG2 VAL B 215     143.750 133.710 226.020  1.00  0.00            
ATOM   4803 1HG2 VAL B 215     144.090 133.150 226.920  1.00  0.00            
ATOM   4804 2HG2 VAL B 215     143.380 132.970 225.270  1.00  0.00            
ATOM   4805 3HG2 VAL B 215     144.700 134.120 225.600  1.00  0.00            
ATOM   4806  C   VAL B 215     143.240 134.930 228.770  1.00  0.00            
ATOM   4807  O   VAL B 215     144.180 134.270 229.210  1.00  0.00            
ATOM   4808  N   SER B 216     142.020 134.830 229.330  1.00  0.00            
ATOM   4809  HN  SER B 216     141.220 135.290 228.930  1.00  0.00            
ATOM   4810  CA  SER B 216     141.740 134.070 230.520  1.00  0.00            
ATOM   4811  HA  SER B 216     142.510 133.340 230.700  1.00  0.00            
ATOM   4812  CB  SER B 216     141.610 135.020 231.730  1.00  0.00            
ATOM   4813  HB1 SER B 216     140.640 135.550 231.790  1.00  0.00            
ATOM   4814  HB2 SER B 216     142.400 135.800 231.770  1.00  0.00            
ATOM   4815  OG  SER B 216     141.790 134.330 232.960  1.00  0.00            
ATOM   4816  HG1 SER B 216     141.870 135.070 233.570  1.00  0.00            
ATOM   4817  C   SER B 216     140.510 133.260 230.380  1.00  0.00            
ATOM   4818  O   SER B 216     139.620 133.640 229.610  1.00  0.00            
ATOM   4819  N   GLU B 217     140.400 132.140 231.120  1.00  0.00            
ATOM   4820  HN  GLU B 217     140.990 131.930 231.900  1.00  0.00            
ATOM   4821  CA  GLU B 217     139.390 131.130 231.090  1.00  0.00            
ATOM   4822  HA  GLU B 217     139.290 130.720 230.090  1.00  0.00            
ATOM   4823  CB  GLU B 217     140.010 130.000 231.930  1.00  0.00            
ATOM   4824  HB1 GLU B 217     139.870 130.350 232.980  1.00  0.00            
ATOM   4825  HB2 GLU B 217     141.040 129.900 231.520  1.00  0.00            
ATOM   4826  CG  GLU B 217     139.280 128.660 231.860  1.00  0.00            
ATOM   4827  HG1 GLU B 217     139.220 128.280 230.820  1.00  0.00            
ATOM   4828  HG2 GLU B 217     138.220 128.730 232.200  1.00  0.00            
ATOM   4829  CD  GLU B 217     139.940 127.610 232.750  1.00  0.00            
ATOM   4830  OE1 GLU B 217     139.360 127.210 233.780  1.00  0.00            
ATOM   4831  OE2 GLU B 217     141.040 127.130 232.350  1.00  0.00            
ATOM   4832  C   GLU B 217     138.050 131.590 231.560  1.00  0.00            
ATOM   4833  O   GLU B 217     137.870 132.350 232.510  1.00  0.00            
ATOM   4834  N   GLY B 218     136.930 131.050 231.050  1.00  0.00            
ATOM   4835  HN  GLY B 218     136.980 130.320 230.380  1.00  0.00            
ATOM   4836  CA  GLY B 218     135.590 131.420 231.360  1.00  0.00            
ATOM   4837  HA1 GLY B 218     135.460 131.320 232.430  1.00  0.00            
ATOM   4838  HA2 GLY B 218     134.990 130.680 230.860  1.00  0.00            
ATOM   4839  C   GLY B 218     135.060 132.700 230.790  1.00  0.00            
ATOM   4840  O   GLY B 218     134.010 133.180 231.200  1.00  0.00            
ATOM   4841  N   GLU B 219     135.850 133.360 229.920  1.00  0.00            
ATOM   4842  HN  GLU B 219     136.530 132.820 229.420  1.00  0.00            
ATOM   4843  CA  GLU B 219     135.550 134.660 229.430  1.00  0.00            
ATOM   4844  HA  GLU B 219     134.760 135.130 230.000  1.00  0.00            
ATOM   4845  CB  GLU B 219     136.640 135.730 229.580  1.00  0.00            
ATOM   4846  HB1 GLU B 219     136.290 136.690 229.150  1.00  0.00            
ATOM   4847  HB2 GLU B 219     137.420 135.430 228.840  1.00  0.00            
ATOM   4848  CG  GLU B 219     137.050 135.740 231.050  1.00  0.00            
ATOM   4849  HG1 GLU B 219     137.600 134.780 231.200  1.00  0.00            
ATOM   4850  HG2 GLU B 219     136.080 135.730 231.590  1.00  0.00            
ATOM   4851  CD  GLU B 219     137.930 136.920 231.440  1.00  0.00            
ATOM   4852  OE1 GLU B 219     138.750 137.450 230.640  1.00  0.00            
ATOM   4853  OE2 GLU B 219     137.870 137.180 232.660  1.00  0.00            
ATOM   4854  C   GLU B 219     135.270 134.560 227.970  1.00  0.00            
ATOM   4855  O   GLU B 219     135.680 133.610 227.290  1.00  0.00            
ATOM   4856  N   SER B 220     134.690 135.640 227.410  1.00  0.00            
ATOM   4857  HN  SER B 220     134.470 136.360 228.070  1.00  0.00            
ATOM   4858  CA  SER B 220     134.650 135.850 226.000  1.00  0.00            
ATOM   4859  HA  SER B 220     134.220 134.900 225.710  1.00  0.00            
ATOM   4860  CB  SER B 220     133.670 136.940 225.510  1.00  0.00            
ATOM   4861  HB1 SER B 220     134.150 137.900 225.780  1.00  0.00            
ATOM   4862  HB2 SER B 220     132.700 136.820 226.050  1.00  0.00            
ATOM   4863  OG  SER B 220     133.290 136.770 224.160  1.00  0.00            
ATOM   4864  HG1 SER B 220     132.740 135.990 224.130  1.00  0.00            
ATOM   4865  C   SER B 220     135.970 136.000 225.310  1.00  0.00            
ATOM   4866  O   SER B 220     136.790 136.720 225.890  1.00  0.00            
ATOM   4867  N   ILE B 221     136.100 135.360 224.140  1.00  0.00            
ATOM   4868  HN  ILE B 221     135.320 134.820 223.830  1.00  0.00            
ATOM   4869  CA  ILE B 221     137.220 135.440 223.260  1.00  0.00            
ATOM   4870  HA  ILE B 221     137.860 136.250 223.570  1.00  0.00            
ATOM   4871  CB  ILE B 221     137.980 134.160 223.420  1.00  0.00            
ATOM   4872  HB  ILE B 221     138.350 134.000 224.460  1.00  0.00            
ATOM   4873  CG2 ILE B 221     137.190 132.880 223.140  1.00  0.00            
ATOM   4874 1HG2 ILE B 221     137.780 131.940 223.290  1.00  0.00            
ATOM   4875 2HG2 ILE B 221     136.430 132.790 223.950  1.00  0.00            
ATOM   4876 3HG2 ILE B 221     136.630 132.870 222.190  1.00  0.00            
ATOM   4877  CG1 ILE B 221     139.210 134.060 222.490  1.00  0.00            
ATOM   4878 1HG1 ILE B 221     139.610 135.060 222.220  1.00  0.00            
ATOM   4879 2HG1 ILE B 221     139.040 133.690 221.450  1.00  0.00            
ATOM   4880  CD  ILE B 221     140.340 133.240 223.130  1.00  0.00            
ATOM   4881  HD1 ILE B 221     140.500 133.550 224.180  1.00  0.00            
ATOM   4882  HD2 ILE B 221     139.940 132.220 223.290  1.00  0.00            
ATOM   4883  HD3 ILE B 221     141.290 133.070 222.580  1.00  0.00            
ATOM   4884  C   ILE B 221     136.700 135.630 221.880  1.00  0.00            
ATOM   4885  O   ILE B 221     135.620 135.130 221.570  1.00  0.00            
ATOM   4886  N   LYS B 222     137.240 136.530 221.030  1.00  0.00            
ATOM   4887  HN  LYS B 222     138.030 137.070 221.300  1.00  0.00            
ATOM   4888  CA  LYS B 222     136.670 136.890 219.770  1.00  0.00            
ATOM   4889  HA  LYS B 222     135.820 136.280 219.520  1.00  0.00            
ATOM   4890  CB  LYS B 222     136.110 138.320 219.750  1.00  0.00            
ATOM   4891  HB1 LYS B 222     135.480 138.510 220.640  1.00  0.00            
ATOM   4892  HB2 LYS B 222     135.410 138.270 218.890  1.00  0.00            
ATOM   4893  CG  LYS B 222     137.140 139.440 219.650  1.00  0.00            
ATOM   4894  HG1 LYS B 222     138.040 139.160 219.050  1.00  0.00            
ATOM   4895  HG2 LYS B 222     137.470 139.690 220.680  1.00  0.00            
ATOM   4896  CD  LYS B 222     136.420 140.670 219.100  1.00  0.00            
ATOM   4897  HD1 LYS B 222     136.970 141.540 219.540  1.00  0.00            
ATOM   4898  HD2 LYS B 222     135.390 140.600 219.500  1.00  0.00            
ATOM   4899  CE  LYS B 222     136.390 140.750 217.580  1.00  0.00            
ATOM   4900  HE1 LYS B 222     135.790 141.650 217.320  1.00  0.00            
ATOM   4901  HE2 LYS B 222     135.780 139.920 217.190  1.00  0.00            
ATOM   4902  NZ  LYS B 222     137.730 140.760 216.940  1.00  0.00            
ATOM   4903  HZ1 LYS B 222     137.690 141.170 215.980  1.00  0.00            
ATOM   4904  HZ2 LYS B 222     138.360 141.340 217.530  1.00  0.00            
ATOM   4905  HZ3 LYS B 222     138.090 139.790 216.810  1.00  0.00            
ATOM   4906  C   LYS B 222     137.620 136.550 218.660  1.00  0.00            
ATOM   4907  O   LYS B 222     138.810 136.410 218.930  1.00  0.00            
ATOM   4908  N   LEU B 223     137.180 136.350 217.410  1.00  0.00            
ATOM   4909  HN  LEU B 223     136.200 136.470 217.230  1.00  0.00            
ATOM   4910  CA  LEU B 223     138.030 136.090 216.290  1.00  0.00            
ATOM   4911  HA  LEU B 223     138.580 135.180 216.490  1.00  0.00            
ATOM   4912  CB  LEU B 223     137.100 135.740 215.100  1.00  0.00            
ATOM   4913  HB1 LEU B 223     136.640 136.740 214.900  1.00  0.00            
ATOM   4914  HB2 LEU B 223     136.280 135.120 215.500  1.00  0.00            
ATOM   4915  CG  LEU B 223     137.690 135.050 213.870  1.00  0.00            
ATOM   4916  HG  LEU B 223     138.520 135.690 213.520  1.00  0.00            
ATOM   4917  CD1 LEU B 223     138.210 133.660 214.220  1.00  0.00            
ATOM   4918 1HD1 LEU B 223     137.450 133.020 214.720  1.00  0.00            
ATOM   4919 2HD1 LEU B 223     138.640 133.080 213.380  1.00  0.00            
ATOM   4920 3HD1 LEU B 223     139.090 133.860 214.880  1.00  0.00            
ATOM   4921  CD2 LEU B 223     136.650 134.990 212.730  1.00  0.00            
ATOM   4922 1HD2 LEU B 223     136.370 136.000 212.390  1.00  0.00            
ATOM   4923 2HD2 LEU B 223     137.120 134.530 211.830  1.00  0.00            
ATOM   4924 3HD2 LEU B 223     135.730 134.430 213.010  1.00  0.00            
ATOM   4925  C   LEU B 223     139.070 137.130 216.110  1.00  0.00            
ATOM   4926  O   LEU B 223     138.880 138.350 216.150  1.00  0.00            
ATOM   4927  N   ASP B 224     140.280 136.560 215.920  1.00  0.00            
ATOM   4928  HN  ASP B 224     140.360 135.570 216.010  1.00  0.00            
ATOM   4929  CA  ASP B 224     141.500 137.250 215.590  1.00  0.00            
ATOM   4930  HA  ASP B 224     142.220 136.450 215.480  1.00  0.00            
ATOM   4931  CB  ASP B 224     141.520 138.110 214.320  1.00  0.00            
ATOM   4932  HB1 ASP B 224     142.460 138.680 214.180  1.00  0.00            
ATOM   4933  HB2 ASP B 224     140.660 138.820 214.370  1.00  0.00            
ATOM   4934  CG  ASP B 224     141.370 137.250 213.080  1.00  0.00            
ATOM   4935  OD1 ASP B 224     140.420 137.520 212.280  1.00  0.00            
ATOM   4936  OD2 ASP B 224     142.230 136.360 212.840  1.00  0.00            
ATOM   4937  C   ASP B 224     142.060 137.930 216.790  1.00  0.00            
ATOM   4938  O   ASP B 224     142.980 138.730 216.640  1.00  0.00            
ATOM   4939  N   GLN B 225     141.500 137.760 218.010  1.00  0.00            
ATOM   4940  HN  GLN B 225     140.660 137.210 218.010  1.00  0.00            
ATOM   4941  CA  GLN B 225     141.960 138.220 219.280  1.00  0.00            
ATOM   4942  HA  GLN B 225     141.890 139.290 219.170  1.00  0.00            
ATOM   4943  CB  GLN B 225     140.960 138.030 220.420  1.00  0.00            
ATOM   4944  HB1 GLN B 225     140.920 136.950 220.730  1.00  0.00            
ATOM   4945  HB2 GLN B 225     139.940 138.300 220.110  1.00  0.00            
ATOM   4946  CG  GLN B 225     141.110 138.900 221.670  1.00  0.00            
ATOM   4947  HG1 GLN B 225     140.960 139.960 221.360  1.00  0.00            
ATOM   4948  HG2 GLN B 225     142.140 138.930 222.080  1.00  0.00            
ATOM   4949  CD  GLN B 225     140.070 138.510 222.700  1.00  0.00            
ATOM   4950  OE1 GLN B 225     138.870 138.410 222.440  1.00  0.00            
ATOM   4951  NE2 GLN B 225     140.470 138.340 224.000  1.00  0.00            
ATOM   4952 1HE2 GLN B 225     141.450 138.370 224.180  1.00  0.00            
ATOM   4953 2HE2 GLN B 225     139.760 138.170 224.680  1.00  0.00            
ATOM   4954  C   GLN B 225     143.340 137.840 219.690  1.00  0.00            
ATOM   4955  O   GLN B 225     143.660 136.660 219.700  1.00  0.00            
ATOM   4956  N   PRO B 226     144.250 138.740 219.950  1.00  0.00            
ATOM   4957  CD  PRO B 226     144.140 140.180 219.730  1.00  0.00            
ATOM   4958  HD1 PRO B 226     144.120 140.330 218.640  1.00  0.00            
ATOM   4959  HD2 PRO B 226     143.240 140.560 220.260  1.00  0.00            
ATOM   4960  CA  PRO B 226     145.590 138.370 220.270  1.00  0.00            
ATOM   4961  HA  PRO B 226     145.920 137.740 219.450  1.00  0.00            
ATOM   4962  CB  PRO B 226     146.440 139.630 220.410  1.00  0.00            
ATOM   4963  HB1 PRO B 226     147.160 139.630 219.560  1.00  0.00            
ATOM   4964  HB2 PRO B 226     146.990 139.690 221.370  1.00  0.00            
ATOM   4965  CG  PRO B 226     145.410 140.760 220.380  1.00  0.00            
ATOM   4966  HG1 PRO B 226     145.850 141.700 219.970  1.00  0.00            
ATOM   4967  HG2 PRO B 226     145.290 140.960 221.470  1.00  0.00            
ATOM   4968  C   PRO B 226     145.770 137.570 221.510  1.00  0.00            
ATOM   4969  O   PRO B 226     145.210 137.980 222.530  1.00  0.00            
ATOM   4970  N   LEU B 227     146.420 136.390 221.610  1.00  0.00            
ATOM   4971  HN  LEU B 227     146.970 136.070 220.840  1.00  0.00            
ATOM   4972  CA  LEU B 227     146.440 135.550 222.760  1.00  0.00            
ATOM   4973  HA  LEU B 227     145.530 135.690 223.340  1.00  0.00            
ATOM   4974  CB  LEU B 227     146.630 134.090 222.340  1.00  0.00            
ATOM   4975  HB1 LEU B 227     146.600 133.360 223.180  1.00  0.00            
ATOM   4976  HB2 LEU B 227     147.580 134.000 221.780  1.00  0.00            
ATOM   4977  CG  LEU B 227     145.480 133.650 221.430  1.00  0.00            
ATOM   4978  HG  LEU B 227     145.390 134.240 220.500  1.00  0.00            
ATOM   4979  CD1 LEU B 227     145.700 132.260 220.790  1.00  0.00            
ATOM   4980 1HD1 LEU B 227     145.930 131.540 221.610  1.00  0.00            
ATOM   4981 2HD1 LEU B 227     144.780 131.820 220.340  1.00  0.00            
ATOM   4982 3HD1 LEU B 227     146.420 132.380 219.970  1.00  0.00            
ATOM   4983  CD2 LEU B 227     144.100 133.860 222.080  1.00  0.00            
ATOM   4984 1HD2 LEU B 227     144.170 133.500 223.130  1.00  0.00            
ATOM   4985 2HD2 LEU B 227     143.790 134.930 222.110  1.00  0.00            
ATOM   4986 3HD2 LEU B 227     143.270 133.360 221.550  1.00  0.00            
ATOM   4987  C   LEU B 227     147.610 135.850 223.650  1.00  0.00            
ATOM   4988  O   LEU B 227     147.560 136.040 224.860  1.00  0.00            
ATOM   4989  N   THR B 228     148.800 135.830 223.030  1.00  0.00            
ATOM   4990  HN  THR B 228     148.750 135.800 222.040  1.00  0.00            
ATOM   4991  CA  THR B 228     150.110 136.030 223.570  1.00  0.00            
ATOM   4992  HA  THR B 228     150.160 135.410 224.440  1.00  0.00            
ATOM   4993  CB  THR B 228     151.210 135.560 222.660  1.00  0.00            
ATOM   4994  HB  THR B 228     152.210 135.690 223.120  1.00  0.00            
ATOM   4995  OG1 THR B 228     151.190 136.050 221.330  1.00  0.00            
ATOM   4996  HG1 THR B 228     151.920 135.580 220.920  1.00  0.00            
ATOM   4997  CG2 THR B 228     151.040 134.030 222.560  1.00  0.00            
ATOM   4998 1HG2 THR B 228     150.050 133.910 222.080  1.00  0.00            
ATOM   4999 2HG2 THR B 228     151.780 133.520 221.900  1.00  0.00            
ATOM   5000 3HG2 THR B 228     150.910 133.560 223.560  1.00  0.00            
ATOM   5001  C   THR B 228     150.290 137.430 224.080  1.00  0.00            
ATOM   5002  O   THR B 228     149.920 138.400 223.410  1.00  0.00            
ATOM   5003  N   SER B 229     150.880 137.500 225.280  1.00  0.00            
ATOM   5004  HN  SER B 229     151.110 136.720 225.840  1.00  0.00            
ATOM   5005  CA  SER B 229     151.210 138.760 225.880  1.00  0.00            
ATOM   5006  HA  SER B 229     150.650 139.580 225.450  1.00  0.00            
ATOM   5007  CB  SER B 229     150.900 138.830 227.380  1.00  0.00            
ATOM   5008  HB1 SER B 229     151.630 138.340 228.080  1.00  0.00            
ATOM   5009  HB2 SER B 229     149.960 138.280 227.560  1.00  0.00            
ATOM   5010  OG  SER B 229     150.750 140.180 227.770  1.00  0.00            
ATOM   5011  HG1 SER B 229     150.650 140.190 228.720  1.00  0.00            
ATOM   5012  C   SER B 229     152.690 138.890 225.780  1.00  0.00            
ATOM   5013  O   SER B 229     153.430 137.970 226.140  1.00  0.00            
ATOM   5014  N   ASN B 230     153.090 140.030 225.200  1.00  0.00            
ATOM   5015  HN  ASN B 230     152.360 140.580 224.810  1.00  0.00            
ATOM   5016  CA  ASN B 230     154.410 140.560 225.030  1.00  0.00            
ATOM   5017  HA  ASN B 230     154.230 141.490 224.490  1.00  0.00            
ATOM   5018  CB  ASN B 230     154.930 140.850 226.450  1.00  0.00            
ATOM   5019  HB1 ASN B 230     155.990 141.180 226.410  1.00  0.00            
ATOM   5020  HB2 ASN B 230     154.860 139.930 227.060  1.00  0.00            
ATOM   5021  CG  ASN B 230     154.190 142.030 227.080  1.00  0.00            
ATOM   5022  OD1 ASN B 230     153.490 142.770 226.390  1.00  0.00            
ATOM   5023  ND2 ASN B 230     154.430 142.170 228.410  1.00  0.00            
ATOM   5024 1HD2 ASN B 230     154.840 141.400 228.910  1.00  0.00            
ATOM   5025 2HD2 ASN B 230     154.270 143.050 228.870  1.00  0.00            
ATOM   5026  C   ASN B 230     155.380 139.730 224.260  1.00  0.00            
ATOM   5027  O   ASN B 230     156.540 139.840 224.640  1.00  0.00            
ATOM   5028  N   PRO B 231     155.180 138.990 223.210  1.00  0.00            
ATOM   5029  CD  PRO B 231     153.900 138.890 222.520  1.00  0.00            
ATOM   5030  HD1 PRO B 231     153.220 138.270 223.150  1.00  0.00            
ATOM   5031  HD2 PRO B 231     153.460 139.870 222.270  1.00  0.00            
ATOM   5032  CA  PRO B 231     156.120 138.040 222.690  1.00  0.00            
ATOM   5033  HA  PRO B 231     156.460 137.360 223.460  1.00  0.00            
ATOM   5034  CB  PRO B 231     155.350 137.230 221.650  1.00  0.00            
ATOM   5035  HB1 PRO B 231     155.100 136.270 222.150  1.00  0.00            
ATOM   5036  HB2 PRO B 231     155.990 136.950 220.780  1.00  0.00            
ATOM   5037  CG  PRO B 231     154.130 138.070 221.240  1.00  0.00            
ATOM   5038  HG1 PRO B 231     153.200 137.470 221.130  1.00  0.00            
ATOM   5039  HG2 PRO B 231     154.370 138.740 220.400  1.00  0.00            
ATOM   5040  C   PRO B 231     157.320 138.650 222.040  1.00  0.00            
ATOM   5041  O   PRO B 231     158.270 137.910 221.770  1.00  0.00            
ATOM   5042  N   ASN B 232     157.370 139.920 221.620  1.00  0.00            
ATOM   5043  HN  ASN B 232     156.520 140.420 221.750  1.00  0.00            
ATOM   5044  CA  ASN B 232     158.410 140.500 220.830  1.00  0.00            
ATOM   5045  HA  ASN B 232     159.270 139.840 220.840  1.00  0.00            
ATOM   5046  CB  ASN B 232     157.960 140.640 219.360  1.00  0.00            
ATOM   5047  HB1 ASN B 232     157.140 141.380 219.220  1.00  0.00            
ATOM   5048  HB2 ASN B 232     157.430 139.730 219.000  1.00  0.00            
ATOM   5049  CG  ASN B 232     159.080 141.050 218.430  1.00  0.00            
ATOM   5050  OD1 ASN B 232     160.270 140.990 218.750  1.00  0.00            
ATOM   5051  ND2 ASN B 232     158.730 141.400 217.160  1.00  0.00            
ATOM   5052 1HD2 ASN B 232     157.840 141.420 216.720  1.00  0.00            
ATOM   5053 2HD2 ASN B 232     159.550 141.640 216.620  1.00  0.00            
ATOM   5054  C   ASN B 232     158.770 141.850 221.360  1.00  0.00            
ATOM   5055  O   ASN B 232     158.020 142.800 221.190  1.00  0.00            
ATOM   5056  N   VAL B 233     159.880 141.940 222.110  1.00  0.00            
ATOM   5057  HN  VAL B 233     160.350 141.070 222.280  1.00  0.00            
ATOM   5058  CA  VAL B 233     160.300 143.180 222.680  1.00  0.00            
ATOM   5059  HA  VAL B 233     159.630 143.990 222.390  1.00  0.00            
ATOM   5060  CB  VAL B 233     160.270 143.270 224.180  1.00  0.00            
ATOM   5061  HB  VAL B 233     160.710 144.220 224.530  1.00  0.00            
ATOM   5062  CG1 VAL B 233     158.830 143.190 224.670  1.00  0.00
[truncated: 25,845 more chars]
