# Supplementary material for: Plastocyanin and Cytochrome f Complex Structures Obtained by NMR, Molecular Dynamics, and AlphaFold 3 Methods Compared to Cryo-EM Data
Source: Int J Mol Sci. 2024 Oct 15;25(20):11083. doi: 10.3390/ijms252011083 (PMC11507376; doi:10.3390/ijms252011083)
Supplement: Supplementary file 1 [file ijms-25-11083-s001.zip › Supplementary/AF3_results/fold_2pcf_predict/fold_2024_09_03_13_25_model_3.cif]

# By using this file you agree to the legally binding terms of use found at alphafoldserver.com/output-terms
data_739ef629395445ff
#
_entry.id 739ef629395445ff
#
loop_
_atom_type.symbol
C  
CU 
FE 
N  
O  
S  
#
loop_
_audit_author.name
_audit_author.pdbx_ordinal
"Google DeepMind" 1 
"Isomorphic Labs" 2 
#
_audit_conform.dict_location https://raw.githubusercontent.com/ihmwg/ModelCIF/master/dist/mmcif_ma.dic
_audit_conform.dict_name     mmcif_ma.dic
_audit_conform.dict_version  1.4.5
#
loop_
_chem_comp.formula
_chem_comp.formula_weight
_chem_comp.id
_chem_comp.mon_nstd_flag
_chem_comp.name
_chem_comp.pdbx_smiles
_chem_comp.pdbx_synonyms
_chem_comp.type
"C3 H7 N O2"       89.093  ALA y ALANINE           C[C@H](N)C(O)=O                                                                                   ? "L-PEPTIDE LINKING" 
"C6 H15 N4 O2"     175.209 ARG y ARGININE          N[C@@H](CCCNC(N)=[NH2+])C(O)=O                                                                    ? "L-PEPTIDE LINKING" 
"C4 H8 N2 O3"      132.118 ASN y ASPARAGINE        N[C@@H](CC(N)=O)C(O)=O                                                                            ? "L-PEPTIDE LINKING" 
"C4 H7 N O4"       133.103 ASP y "ASPARTIC ACID"   N[C@@H](CC(O)=O)C(O)=O                                                                            ? "L-PEPTIDE LINKING" 
Cu                 63.546  CU  . "COPPER (II) ION" "[Cu++]"                                                                                          ? NON-POLYMER         
"C3 H7 N O2 S"     121.158 CYS y CYSTEINE          N[C@@H](CS)C(O)=O                                                                                 ? "L-PEPTIDE LINKING" 
"C5 H10 N2 O3"     146.144 GLN y GLUTAMINE         N[C@@H](CCC(N)=O)C(O)=O                                                                           ? "L-PEPTIDE LINKING" 
"C5 H9 N O4"       147.129 GLU y "GLUTAMIC ACID"   N[C@@H](CCC(O)=O)C(O)=O                                                                           ? "L-PEPTIDE LINKING" 
"C2 H5 N O2"       75.067  GLY y GLYCINE           NCC(O)=O                                                                                          ? "PEPTIDE LINKING"   
"C34 H34 Fe N4 O4" 618.503 HEC . "HEME C"          C\C=C1/C(=C2C=C3N4C(=Cc5n6c(C=C7N8C(=C(C)\C7=C/C)C=C1N2[Fe@@]468)c(C)c5CCC(O)=O)C(=C3C)CCC(O)=O)C ? NON-POLYMER         
"C6 H10 N3 O2"     156.162 HIS y HISTIDINE         N[C@@H](Cc1c[nH]c[nH+]1)C(O)=O                                                                    ? "L-PEPTIDE LINKING" 
"C6 H13 N O2"      131.173 ILE y ISOLEUCINE        CC[C@H](C)[C@H](N)C(O)=O                                                                          ? "L-PEPTIDE LINKING" 
"C6 H13 N O2"      131.173 LEU y LEUCINE           CC(C)C[C@H](N)C(O)=O                                                                              ? "L-PEPTIDE LINKING" 
"C6 H15 N2 O2"     147.195 LYS y LYSINE            N[C@@H](CCCC[NH3+])C(O)=O                                                                         ? "L-PEPTIDE LINKING" 
"C5 H11 N O2 S"    149.211 MET y METHIONINE        CSCC[C@H](N)C(O)=O                                                                                ? "L-PEPTIDE LINKING" 
"C9 H11 N O2"      165.189 PHE y PHENYLALANINE     N[C@@H](Cc1ccccc1)C(O)=O                                                                          ? "L-PEPTIDE LINKING" 
"C5 H9 N O2"       115.130 PRO y PROLINE           OC(=O)[C@@H]1CCCN1                                                                                ? "L-PEPTIDE LINKING" 
"C3 H7 N O3"       105.093 SER y SERINE            N[C@@H](CO)C(O)=O                                                                                 ? "L-PEPTIDE LINKING" 
"C4 H9 N O3"       119.119 THR y THREONINE         C[C@@H](O)[C@H](N)C(O)=O                                                                          ? "L-PEPTIDE LINKING" 
"C9 H11 N O3"      181.189 TYR y TYROSINE          N[C@@H](Cc1ccc(O)cc1)C(O)=O                                                                       ? "L-PEPTIDE LINKING" 
"C5 H11 N O2"      117.146 VAL y VALINE            CC(C)[C@H](N)C(O)=O                                                                               ? "L-PEPTIDE LINKING" 
#
_citation.book_publisher          ?
_citation.country                 UK
_citation.id                      primary
_citation.journal_full            Nature
_citation.journal_id_ASTM         NATUAS
_citation.journal_id_CSD          0006
_citation.journal_id_ISSN         0028-0836
_citation.journal_volume          ?
_citation.page_first              ?
_citation.page_last               ?
_citation.pdbx_database_id_DOI    ?
_citation.pdbx_database_id_PubMed ?
_citation.title                   "Accurate structure prediction of biomolecular interactions with AlphaFold 3"
_citation.year                    2024
#
loop_
_citation_author.citation_id
_citation_author.name
_citation_author.ordinal
primary "Google DeepMind" 1 
primary "Isomorphic Labs" 2 
#
loop_
_entity.id
_entity.pdbx_description
_entity.type
1 . polymer     
2 . polymer     
3 . non-polymer 
4 . non-polymer 
#
loop_
_entity_poly.entity_id
_entity_poly.pdbx_strand_id
_entity_poly.type
1 A polypeptide(L) 
2 B polypeptide(L) 
#
loop_
_entity_poly_seq.entity_id
_entity_poly_seq.hetero
_entity_poly_seq.mon_id
_entity_poly_seq.num
1 n VAL 1   
1 n GLU 2   
1 n VAL 3   
1 n LEU 4   
1 n LEU 5   
1 n GLY 6   
1 n GLY 7   
1 n GLY 8   
1 n ASP 9   
1 n GLY 10  
1 n SER 11  
1 n LEU 12  
1 n ALA 13  
1 n PHE 14  
1 n LEU 15  
1 n PRO 16  
1 n GLY 17  
1 n ASP 18  
1 n PHE 19  
1 n SER 20  
1 n VAL 21  
1 n ALA 22  
1 n SER 23  
1 n GLY 24  
1 n GLU 25  
1 n GLU 26  
1 n ILE 27  
1 n VAL 28  
1 n PHE 29  
1 n LYS 30  
1 n ASN 31  
1 n ASN 32  
1 n ALA 33  
1 n GLY 34  
1 n PHE 35  
1 n PRO 36  
1 n HIS 37  
1 n ASN 38  
1 n VAL 39  
1 n VAL 40  
1 n PHE 41  
1 n ASP 42  
1 n GLU 43  
1 n ASP 44  
1 n GLU 45  
1 n ILE 46  
1 n PRO 47  
1 n SER 48  
1 n GLY 49  
1 n VAL 50  
1 n ASP 51  
1 n ALA 52  
1 n ALA 53  
1 n LYS 54  
1 n ILE 55  
1 n SER 56  
1 n MET 57  
1 n SER 58  
1 n GLU 59  
1 n GLU 60  
1 n ASP 61  
1 n LEU 62  
1 n LEU 63  
1 n ASN 64  
1 n ALA 65  
1 n PRO 66  
1 n GLY 67  
1 n GLU 68  
1 n THR 69  
1 n TYR 70  
1 n LYS 71  
1 n VAL 72  
1 n THR 73  
1 n LEU 74  
1 n THR 75  
1 n GLU 76  
1 n LYS 77  
1 n GLY 78  
1 n THR 79  
1 n TYR 80  
1 n LYS 81  
1 n PHE 82  
1 n TYR 83  
1 n CYS 84  
1 n SER 85  
1 n PRO 86  
1 n HIS 87  
1 n GLN 88  
1 n GLY 89  
1 n ALA 90  
1 n GLY 91  
1 n MET 92  
1 n VAL 93  
1 n GLY 94  
1 n LYS 95  
1 n VAL 96  
1 n THR 97  
1 n VAL 98  
1 n ASN 99  
2 n TYR 1   
2 n PRO 2   
2 n ILE 3   
2 n PHE 4   
2 n ALA 5   
2 n GLN 6   
2 n GLN 7   
2 n ASN 8   
2 n TYR 9   
2 n GLU 10  
2 n ASN 11  
2 n PRO 12  
2 n ARG 13  
2 n GLU 14  
2 n ALA 15  
2 n THR 16  
2 n GLY 17  
2 n ARG 18  
2 n ILE 19  
2 n VAL 20  
2 n CYS 21  
2 n ALA 22  
2 n ASN 23  
2 n CYS 24  
2 n HIS 25  
2 n LEU 26  
2 n ALA 27  
2 n SER 28  
2 n LYS 29  
2 n PRO 30  
2 n VAL 31  
2 n ASP 32  
2 n ILE 33  
2 n GLU 34  
2 n VAL 35  
2 n PRO 36  
2 n GLN 37  
2 n ALA 38  
2 n VAL 39  
2 n LEU 40  
2 n PRO 41  
2 n ASP 42  
2 n THR 43  
2 n VAL 44  
2 n PHE 45  
2 n GLU 46  
2 n ALA 47  
2 n VAL 48  
2 n VAL 49  
2 n LYS 50  
2 n ILE 51  
2 n PRO 52  
2 n TYR 53  
2 n ASP 54  
2 n MET 55  
2 n GLN 56  
2 n LEU 57  
2 n LYS 58  
2 n GLN 59  
2 n VAL 60  
2 n LEU 61  
2 n ALA 62  
2 n ASN 63  
2 n GLY 64  
2 n LYS 65  
2 n LYS 66  
2 n GLY 67  
2 n ALA 68  
2 n LEU 69  
2 n ASN 70  
2 n VAL 71  
2 n GLY 72  
2 n ALA 73  
2 n VAL 74  
2 n LEU 75  
2 n ILE 76  
2 n LEU 77  
2 n PRO 78  
2 n GLU 79  
2 n GLY 80  
2 n PHE 81  
2 n GLU 82  
2 n LEU 83  
2 n ALA 84  
2 n PRO 85  
2 n PRO 86  
2 n ASP 87  
2 n ARG 88  
2 n ILE 89  
2 n SER 90  
2 n PRO 91  
2 n GLU 92  
2 n MET 93  
2 n LYS 94  
2 n GLU 95  
2 n LYS 96  
2 n ILE 97  
2 n GLY 98  
2 n ASN 99  
2 n LEU 100 
2 n SER 101 
2 n PHE 102 
2 n GLN 103 
2 n ASN 104 
2 n TYR 105 
2 n ARG 106 
2 n PRO 107 
2 n ASN 108 
2 n LYS 109 
2 n LYS 110 
2 n ASN 111 
2 n ILE 112 
2 n LEU 113 
2 n VAL 114 
2 n ILE 115 
2 n GLY 116 
2 n PRO 117 
2 n VAL 118 
2 n PRO 119 
2 n GLY 120 
2 n GLN 121 
2 n LYS 122 
2 n TYR 123 
2 n SER 124 
2 n GLU 125 
2 n ILE 126 
2 n THR 127 
2 n PHE 128 
2 n PRO 129 
2 n ILE 130 
2 n LEU 131 
2 n ALA 132 
2 n PRO 133 
2 n ASP 134 
2 n PRO 135 
2 n ALA 136 
2 n THR 137 
2 n ASN 138 
2 n LYS 139 
2 n ASP 140 
2 n VAL 141 
2 n HIS 142 
2 n PHE 143 
2 n LEU 144 
2 n LYS 145 
2 n TYR 146 
2 n PRO 147 
2 n ILE 148 
2 n TYR 149 
2 n VAL 150 
2 n GLY 151 
2 n GLY 152 
2 n ASN 153 
2 n ARG 154 
2 n GLY 155 
2 n ARG 156 
2 n GLY 157 
2 n GLN 158 
2 n ILE 159 
2 n TYR 160 
2 n PRO 161 
2 n ASP 162 
2 n GLY 163 
2 n SER 164 
2 n LYS 165 
2 n SER 166 
2 n ASN 167 
2 n ASN 168 
2 n THR 169 
2 n VAL 170 
2 n TYR 171 
2 n ASN 172 
2 n ALA 173 
2 n THR 174 
2 n ALA 175 
2 n GLY 176 
2 n GLY 177 
2 n ILE 178 
2 n ILE 179 
2 n SER 180 
2 n LYS 181 
2 n ILE 182 
2 n LEU 183 
2 n ARG 184 
2 n LYS 185 
2 n GLU 186 
2 n LYS 187 
2 n GLY 188 
2 n GLY 189 
2 n TYR 190 
2 n GLU 191 
2 n ILE 192 
2 n THR 193 
2 n ILE 194 
2 n VAL 195 
2 n ASP 196 
2 n ALA 197 
2 n SER 198 
2 n ASN 199 
2 n GLU 200 
2 n ARG 201 
2 n GLN 202 
2 n VAL 203 
2 n ILE 204 
2 n ASP 205 
2 n ILE 206 
2 n ILE 207 
2 n PRO 208 
2 n ARG 209 
2 n GLY 210 
2 n LEU 211 
2 n GLU 212 
2 n LEU 213 
2 n LEU 214 
2 n VAL 215 
2 n SER 216 
2 n GLU 217 
2 n GLY 218 
2 n GLU 219 
2 n SER 220 
2 n ILE 221 
2 n LYS 222 
2 n LEU 223 
2 n ASP 224 
2 n GLN 225 
2 n PRO 226 
2 n LEU 227 
2 n THR 228 
2 n SER 229 
2 n ASN 230 
2 n PRO 231 
2 n ASN 232 
2 n VAL 233 
2 n GLY 234 
2 n GLY 235 
2 n PHE 236 
2 n GLY 237 
2 n GLN 238 
2 n GLY 239 
2 n ASP 240 
2 n ALA 241 
2 n GLU 242 
2 n ILE 243 
2 n VAL 244 
2 n LEU 245 
2 n GLN 246 
2 n ASP 247 
2 n PRO 248 
2 n LEU 249 
2 n ARG 250 
#
_ma_data.content_type "model coordinates"
_ma_data.id           1
_ma_data.name         Model
#
_ma_model_list.data_id          1
_ma_model_list.model_group_id   1
_ma_model_list.model_group_name "AlphaFold-beta-20231127 (7a14c934-fe78-43c1-a552-7fb305b0ebd1 @ 2024-09-09 02:48:43)"
_ma_model_list.model_id         1
_ma_model_list.model_name       "Top ranked model"
_ma_model_list.model_type       "Ab initio model"
_ma_model_list.ordinal_id       1
#
loop_
_ma_protocol_step.method_type
_ma_protocol_step.ordinal_id
_ma_protocol_step.protocol_id
_ma_protocol_step.step_id
"coevolution MSA" 1 1 1 
"template search" 2 1 2 
modeling          3 1 3 
#
loop_
_ma_qa_metric.id
_ma_qa_metric.mode
_ma_qa_metric.name
_ma_qa_metric.software_group_id
_ma_qa_metric.type
1 global pLDDT 1 pLDDT 
2 local  pLDDT 1 pLDDT 
#
_ma_qa_metric_global.metric_id    1
_ma_qa_metric_global.metric_value 89.70
_ma_qa_metric_global.model_id     1
_ma_qa_metric_global.ordinal_id   1
#
_ma_software_group.group_id    1
_ma_software_group.ordinal_id  1
_ma_software_group.software_id 1
#
loop_
_ma_target_entity.data_id
_ma_target_entity.entity_id
_ma_target_entity.origin
1 1 . 
1 2 . 
1 3 . 
1 4 . 
#
loop_
_ma_target_entity_instance.asym_id
_ma_target_entity_instance.details
_ma_target_entity_instance.entity_id
A . 1 
B . 2 
C . 3 
D . 4 
#
loop_
_pdbx_data_usage.details
_pdbx_data_usage.id
_pdbx_data_usage.type
_pdbx_data_usage.url
;NON-COMMERCIAL USE ONLY, BY USING THIS FILE YOU AGREE TO THE TERMS OF USE FOUND
AT alphafoldserver.com/output-terms.
;
1 license    ? 
;THE INFORMATION IS NOT INTENDED FOR, HAS NOT BEEN VALIDATED FOR, AND IS NOT
APPROVED FOR CLINICAL USE. IT SHOULD NOT BE USED FOR CLINICAL PURPOSE OR RELIED
ON FOR MEDICAL OR OTHER PROFESSIONAL ADVICE. IT IS THEORETICAL MODELLING ONLY
AND CAUTION SHOULD BE EXERCISED IN ITS USE. IT IS PROVIDED "AS-IS" WITHOUT ANY
WARRANTY OF ANY KIND, WHETHER EXPRESSED OR IMPLIED. NO WARRANTY IS GIVEN THAT
USE OF THE INFORMATION SHALL NOT INFRINGE THE RIGHTS OF ANY THIRD PARTY.
;
2 disclaimer ? 
#
loop_
_pdbx_nonpoly_scheme.asym_id
_pdbx_nonpoly_scheme.auth_seq_num
_pdbx_nonpoly_scheme.entity_id
_pdbx_nonpoly_scheme.mon_id
_pdbx_nonpoly_scheme.pdb_ins_code
_pdbx_nonpoly_scheme.pdb_seq_num
_pdbx_nonpoly_scheme.pdb_strand_id
C 1 3 HEC . 1 C 
D 1 4 CU  . 1 D 
#
loop_
_pdbx_poly_seq_scheme.asym_id
_pdbx_poly_seq_scheme.auth_seq_num
_pdbx_poly_seq_scheme.entity_id
_pdbx_poly_seq_scheme.hetero
_pdbx_poly_seq_scheme.mon_id
_pdbx_poly_seq_scheme.pdb_ins_code
_pdbx_poly_seq_scheme.pdb_seq_num
_pdbx_poly_seq_scheme.pdb_strand_id
_pdbx_poly_seq_scheme.seq_id
A 1   1 n VAL . 1   A 1   
A 2   1 n GLU . 2   A 2   
A 3   1 n VAL . 3   A 3   
A 4   1 n LEU . 4   A 4   
A 5   1 n LEU . 5   A 5   
A 6   1 n GLY . 6   A 6   
A 7   1 n GLY . 7   A 7   
A 8   1 n GLY . 8   A 8   
A 9   1 n ASP . 9   A 9   
A 10  1 n GLY . 10  A 10  
A 11  1 n SER . 11  A 11  
A 12  1 n LEU . 12  A 12  
A 13  1 n ALA . 13  A 13  
A 14  1 n PHE . 14  A 14  
A 15  1 n LEU . 15  A 15  
A 16  1 n PRO . 16  A 16  
A 17  1 n GLY . 17  A 17  
A 18  1 n ASP . 18  A 18  
A 19  1 n PHE . 19  A 19  
A 20  1 n SER . 20  A 20  
A 21  1 n VAL . 21  A 21  
A 22  1 n ALA . 22  A 22  
A 23  1 n SER . 23  A 23  
A 24  1 n GLY . 24  A 24  
A 25  1 n GLU . 25  A 25  
A 26  1 n GLU . 26  A 26  
A 27  1 n ILE . 27  A 27  
A 28  1 n VAL . 28  A 28  
A 29  1 n PHE . 29  A 29  
A 30  1 n LYS . 30  A 30  
A 31  1 n ASN . 31  A 31  
A 32  1 n ASN . 32  A 32  
A 33  1 n ALA . 33  A 33  
A 34  1 n GLY . 34  A 34  
A 35  1 n PHE . 35  A 35  
A 36  1 n PRO . 36  A 36  
A 37  1 n HIS . 37  A 37  
A 38  1 n ASN . 38  A 38  
A 39  1 n VAL . 39  A 39  
A 40  1 n VAL . 40  A 40  
A 41  1 n PHE . 41  A 41  
A 42  1 n ASP . 42  A 42  
A 43  1 n GLU . 43  A 43  
A 44  1 n ASP . 44  A 44  
A 45  1 n GLU . 45  A 45  
A 46  1 n ILE . 46  A 46  
A 47  1 n PRO . 47  A 47  
A 48  1 n SER . 48  A 48  
A 49  1 n GLY . 49  A 49  
A 50  1 n VAL . 50  A 50  
A 51  1 n ASP . 51  A 51  
A 52  1 n ALA . 52  A 52  
A 53  1 n ALA . 53  A 53  
A 54  1 n LYS . 54  A 54  
A 55  1 n ILE . 55  A 55  
A 56  1 n SER . 56  A 56  
A 57  1 n MET . 57  A 57  
A 58  1 n SER . 58  A 58  
A 59  1 n GLU . 59  A 59  
A 60  1 n GLU . 60  A 60  
A 61  1 n ASP . 61  A 61  
A 62  1 n LEU . 62  A 62  
A 63  1 n LEU . 63  A 63  
A 64  1 n ASN . 64  A 64  
A 65  1 n ALA . 65  A 65  
A 66  1 n PRO . 66  A 66  
A 67  1 n GLY . 67  A 67  
A 68  1 n GLU . 68  A 68  
A 69  1 n THR . 69  A 69  
A 70  1 n TYR . 70  A 70  
A 71  1 n LYS . 71  A 71  
A 72  1 n VAL . 72  A 72  
A 73  1 n THR . 73  A 73  
A 74  1 n LEU . 74  A 74  
A 75  1 n THR . 75  A 75  
A 76  1 n GLU . 76  A 76  
A 77  1 n LYS . 77  A 77  
A 78  1 n GLY . 78  A 78  
A 79  1 n THR . 79  A 79  
A 80  1 n TYR . 80  A 80  
A 81  1 n LYS . 81  A 81  
A 82  1 n PHE . 82  A 82  
A 83  1 n TYR . 83  A 83  
A 84  1 n CYS . 84  A 84  
A 85  1 n SER . 85  A 85  
A 86  1 n PRO . 86  A 86  
A 87  1 n HIS . 87  A 87  
A 88  1 n GLN . 88  A 88  
A 89  1 n GLY . 89  A 89  
A 90  1 n ALA . 90  A 90  
A 91  1 n GLY . 91  A 91  
A 92  1 n MET . 92  A 92  
A 93  1 n VAL . 93  A 93  
A 94  1 n GLY . 94  A 94  
A 95  1 n LYS . 95  A 95  
A 96  1 n VAL . 96  A 96  
A 97  1 n THR . 97  A 97  
A 98  1 n VAL . 98  A 98  
A 99  1 n ASN . 99  A 99  
B 1   2 n TYR . 1   B 1   
B 2   2 n PRO . 2   B 2   
B 3   2 n ILE . 3   B 3   
B 4   2 n PHE . 4   B 4   
B 5   2 n ALA . 5   B 5   
B 6   2 n GLN . 6   B 6   
B 7   2 n GLN . 7   B 7   
B 8   2 n ASN . 8   B 8   
B 9   2 n TYR . 9   B 9   
B 10  2 n GLU . 10  B 10  
B 11  2 n ASN . 11  B 11  
B 12  2 n PRO . 12  B 12  
B 13  2 n ARG . 13  B 13  
B 14  2 n GLU . 14  B 14  
B 15  2 n ALA . 15  B 15  
B 16  2 n THR . 16  B 16  
B 17  2 n GLY . 17  B 17  
B 18  2 n ARG . 18  B 18  
B 19  2 n ILE . 19  B 19  
B 20  2 n VAL . 20  B 20  
B 21  2 n CYS . 21  B 21  
B 22  2 n ALA . 22  B 22  
B 23  2 n ASN . 23  B 23  
B 24  2 n CYS . 24  B 24  
B 25  2 n HIS . 25  B 25  
B 26  2 n LEU . 26  B 26  
B 27  2 n ALA . 27  B 27  
B 28  2 n SER . 28  B 28  
B 29  2 n LYS . 29  B 29  
B 30  2 n PRO . 30  B 30  
B 31  2 n VAL . 31  B 31  
B 32  2 n ASP . 32  B 32  
B 33  2 n ILE . 33  B 33  
B 34  2 n GLU . 34  B 34  
B 35  2 n VAL . 35  B 35  
B 36  2 n PRO . 36  B 36  
B 37  2 n GLN . 37  B 37  
B 38  2 n ALA . 38  B 38  
B 39  2 n VAL . 39  B 39  
B 40  2 n LEU . 40  B 40  
B 41  2 n PRO . 41  B 41  
B 42  2 n ASP . 42  B 42  
B 43  2 n THR . 43  B 43  
B 44  2 n VAL . 44  B 44  
B 45  2 n PHE . 45  B 45  
B 46  2 n GLU . 46  B 46  
B 47  2 n ALA . 47  B 47  
B 48  2 n VAL . 48  B 48  
B 49  2 n VAL . 49  B 49  
B 50  2 n LYS . 50  B 50  
B 51  2 n ILE . 51  B 51  
B 52  2 n PRO . 52  B 52  
B 53  2 n TYR . 53  B 53  
B 54  2 n ASP . 54  B 54  
B 55  2 n MET . 55  B 55  
B 56  2 n GLN . 56  B 56  
B 57  2 n LEU . 57  B 57  
B 58  2 n LYS . 58  B 58  
B 59  2 n GLN . 59  B 59  
B 60  2 n VAL . 60  B 60  
B 61  2 n LEU . 61  B 61  
B 62  2 n ALA . 62  B 62  
B 63  2 n ASN . 63  B 63  
B 64  2 n GLY . 64  B 64  
B 65  2 n LYS . 65  B 65  
B 66  2 n LYS . 66  B 66  
B 67  2 n GLY . 67  B 67  
B 68  2 n ALA . 68  B 68  
B 69  2 n LEU . 69  B 69  
B 70  2 n ASN . 70  B 70  
B 71  2 n VAL . 71  B 71  
B 72  2 n GLY . 72  B 72  
B 73  2 n ALA . 73  B 73  
B 74  2 n VAL . 74  B 74  
B 75  2 n LEU . 75  B 75  
B 76  2 n ILE . 76  B 76  
B 77  2 n LEU . 77  B 77  
B 78  2 n PRO . 78  B 78  
B 79  2 n GLU . 79  B 79  
B 80  2 n GLY . 80  B 80  
B 81  2 n PHE . 81  B 81  
B 82  2 n GLU . 82  B 82  
B 83  2 n LEU . 83  B 83  
B 84  2 n ALA . 84  B 84  
B 85  2 n PRO . 85  B 85  
B 86  2 n PRO . 86  B 86  
B 87  2 n ASP . 87  B 87  
B 88  2 n ARG . 88  B 88  
B 89  2 n ILE . 89  B 89  
B 90  2 n SER . 90  B 90  
B 91  2 n PRO . 91  B 91  
B 92  2 n GLU . 92  B 92  
B 93  2 n MET . 93  B 93  
B 94  2 n LYS . 94  B 94  
B 95  2 n GLU . 95  B 95  
B 96  2 n LYS . 96  B 96  
B 97  2 n ILE . 97  B 97  
B 98  2 n GLY . 98  B 98  
B 99  2 n ASN . 99  B 99  
B 100 2 n LEU . 100 B 100 
B 101 2 n SER . 101 B 101 
B 102 2 n PHE . 102 B 102 
B 103 2 n GLN . 103 B 103 
B 104 2 n ASN . 104 B 104 
B 105 2 n TYR . 105 B 105 
B 106 2 n ARG . 106 B 106 
B 107 2 n PRO . 107 B 107 
B 108 2 n ASN . 108 B 108 
B 109 2 n LYS . 109 B 109 
B 110 2 n LYS . 110 B 110 
B 111 2 n ASN . 111 B 111 
B 112 2 n ILE . 112 B 112 
B 113 2 n LEU . 113 B 113 
B 114 2 n VAL . 114 B 114 
B 115 2 n ILE . 115 B 115 
B 116 2 n GLY . 116 B 116 
B 117 2 n PRO . 117 B 117 
B 118 2 n VAL . 118 B 118 
B 119 2 n PRO . 119 B 119 
B 120 2 n GLY . 120 B 120 
B 121 2 n GLN . 121 B 121 
B 122 2 n LYS . 122 B 122 
B 123 2 n TYR . 123 B 123 
B 124 2 n SER . 124 B 124 
B 125 2 n GLU . 125 B 125 
B 126 2 n ILE . 126 B 126 
B 127 2 n THR . 127 B 127 
B 128 2 n PHE . 128 B 128 
B 129 2 n PRO . 129 B 129 
B 130 2 n ILE . 130 B 130 
B 131 2 n LEU . 131 B 131 
B 132 2 n ALA . 132 B 132 
B 133 2 n PRO . 133 B 133 
B 134 2 n ASP . 134 B 134 
B 135 2 n PRO . 135 B 135 
B 136 2 n ALA . 136 B 136 
B 137 2 n THR . 137 B 137 
B 138 2 n ASN . 138 B 138 
B 139 2 n LYS . 139 B 139 
B 140 2 n ASP . 140 B 140 
B 141 2 n VAL . 141 B 141 
B 142 2 n HIS . 142 B 142 
B 143 2 n PHE . 143 B 143 
B 144 2 n LEU . 144 B 144 
B 145 2 n LYS . 145 B 145 
B 146 2 n TYR . 146 B 146 
B 147 2 n PRO . 147 B 147 
B 148 2 n ILE . 148 B 148 
B 149 2 n TYR . 149 B 149 
B 150 2 n VAL . 150 B 150 
B 151 2 n GLY . 151 B 151 
B 152 2 n GLY . 152 B 152 
B 153 2 n ASN . 153 B 153 
B 154 2 n ARG . 154 B 154 
B 155 2 n GLY . 155 B 155 
B 156 2 n ARG . 156 B 156 
B 157 2 n GLY . 157 B 157 
B 158 2 n GLN . 158 B 158 
B 159 2 n ILE . 159 B 159 
B 160 2 n TYR . 160 B 160 
B 161 2 n PRO . 161 B 161 
B 162 2 n ASP . 162 B 162 
B 163 2 n GLY . 163 B 163 
B 164 2 n SER . 164 B 164 
B 165 2 n LYS . 165 B 165 
B 166 2 n SER . 166 B 166 
B 167 2 n ASN . 167 B 167 
B 168 2 n ASN . 168 B 168 
B 169 2 n THR . 169 B 169 
B 170 2 n VAL . 170 B 170 
B 171 2 n TYR . 171 B 171 
B 172 2 n ASN . 172 B 172 
B 173 2 n ALA . 173 B 173 
B 174 2 n THR . 174 B 174 
B 175 2 n ALA . 175 B 175 
B 176 2 n GLY . 176 B 176 
B 177 2 n GLY . 177 B 177 
B 178 2 n ILE . 178 B 178 
B 179 2 n ILE . 179 B 179 
B 180 2 n SER . 180 B 180 
B 181 2 n LYS . 181 B 181 
B 182 2 n ILE . 182 B 182 
B 183 2 n LEU . 183 B 183 
B 184 2 n ARG . 184 B 184 
B 185 2 n LYS . 185 B 185 
B 186 2 n GLU . 186 B 186 
B 187 2 n LYS . 187 B 187 
B 188 2 n GLY . 188 B 188 
B 189 2 n GLY . 189 B 189 
B 190 2 n TYR . 190 B 190 
B 191 2 n GLU . 191 B 191 
B 192 2 n ILE . 192 B 192 
B 193 2 n THR . 193 B 193 
B 194 2 n ILE . 194 B 194 
B 195 2 n VAL . 195 B 195 
B 196 2 n ASP . 196 B 196 
B 197 2 n ALA . 197 B 197 
B 198 2 n SER . 198 B 198 
B 199 2 n ASN . 199 B 199 
B 200 2 n GLU . 200 B 200 
B 201 2 n ARG . 201 B 201 
B 202 2 n GLN . 202 B 202 
B 203 2 n VAL . 203 B 203 
B 204 2 n ILE . 204 B 204 
B 205 2 n ASP . 205 B 205 
B 206 2 n ILE . 206 B 206 
B 207 2 n ILE . 207 B 207 
B 208 2 n PRO . 208 B 208 
B 209 2 n ARG . 209 B 209 
B 210 2 n GLY . 210 B 210 
B 211 2 n LEU . 211 B 211 
B 212 2 n GLU . 212 B 212 
B 213 2 n LEU . 213 B 213 
B 214 2 n LEU . 214 B 214 
B 215 2 n VAL . 215 B 215 
B 216 2 n SER . 216 B 216 
B 217 2 n GLU . 217 B 217 
B 218 2 n GLY . 218 B 218 
B 219 2 n GLU . 219 B 219 
B 220 2 n SER . 220 B 220 
B 221 2 n ILE . 221 B 221 
B 222 2 n LYS . 222 B 222 
B 223 2 n LEU . 223 B 223 
B 224 2 n ASP . 224 B 224 
B 225 2 n GLN . 225 B 225 
B 226 2 n PRO . 226 B 226 
B 227 2 n LEU . 227 B 227 
B 228 2 n THR . 228 B 228 
B 229 2 n SER . 229 B 229 
B 230 2 n ASN . 230 B 230 
B 231 2 n PRO . 231 B 231 
B 232 2 n ASN . 232 B 232 
B 233 2 n VAL . 233 B 233 
B 234 2 n GLY . 234 B 234 
B 235 2 n GLY . 235 B 235 
B 236 2 n PHE . 236 B 236 
B 237 2 n GLY . 237 B 237 
B 238 2 n GLN . 238 B 238 
B 239 2 n GLY . 239 B 239 
B 240 2 n ASP . 240 B 240 
B 241 2 n ALA . 241 B 241 
B 242 2 n GLU . 242 B 242 
B 243 2 n ILE . 243 B 243 
B 244 2 n VAL . 244 B 244 
B 245 2 n LEU . 245 B 245 
B 246 2 n GLN . 246 B 246 
B 247 2 n ASP . 247 B 247 
B 248 2 n PRO . 248 B 248 
B 249 2 n LEU . 249 B 249 
B 250 2 n ARG . 250 B 250 
#
_software.classification other
_software.date           ?
_software.description    "Structure prediction"
_software.name           AlphaFold
_software.pdbx_ordinal   1
_software.type           package
_software.version        "AlphaFold-beta-20231127 (7a14c934-fe78-43c1-a552-7fb305b0ebd1 @ 2024-09-09 02:48:43)"
#
loop_
_struct_asym.entity_id
_struct_asym.id
1 A 
2 B 
3 C 
4 D 
#
loop_
_atom_site.group_PDB
_atom_site.id
_atom_site.type_symbol
_atom_site.label_atom_id
_atom_site.label_alt_id
_atom_site.label_comp_id
_atom_site.label_asym_id
_atom_site.label_entity_id
_atom_site.label_seq_id
_atom_site.pdbx_PDB_ins_code
_atom_site.Cartn_x
_atom_site.Cartn_y
_atom_site.Cartn_z
_atom_site.occupancy
_atom_site.B_iso_or_equiv
_atom_site.auth_seq_id
_atom_site.auth_asym_id
_atom_site.pdbx_PDB_model_num
ATOM   1    N  N   . VAL A 1 1   ? -2.333  -5.672  28.785  1.00 91.84 1   A 1 
ATOM   2    C  CA  . VAL A 1 1   ? -3.071  -6.389  27.721  1.00 95.37 1   A 1 
ATOM   3    C  C   . VAL A 1 1   ? -2.235  -6.428  26.445  1.00 96.78 1   A 1 
ATOM   4    O  O   . VAL A 1 1   ? -1.475  -5.498  26.165  1.00 95.99 1   A 1 
ATOM   5    C  CB  . VAL A 1 1   ? -4.455  -5.749  27.487  1.00 91.93 1   A 1 
ATOM   6    C  CG1 . VAL A 1 1   ? -4.370  -4.346  26.872  1.00 83.51 1   A 1 
ATOM   7    C  CG2 . VAL A 1 1   ? -5.345  -6.629  26.631  1.00 82.20 1   A 1 
ATOM   8    N  N   . GLU A 1 2   ? -2.329  -7.518  25.661  1.00 97.45 2   A 1 
ATOM   9    C  CA  . GLU A 1 2   ? -1.723  -7.640  24.335  1.00 97.51 2   A 1 
ATOM   10   C  C   . GLU A 1 2   ? -2.795  -7.460  23.257  1.00 97.53 2   A 1 
ATOM   11   O  O   . GLU A 1 2   ? -3.877  -8.050  23.332  1.00 96.56 2   A 1 
ATOM   12   C  CB  . GLU A 1 2   ? -0.982  -8.983  24.193  1.00 96.33 2   A 1 
ATOM   13   C  CG  . GLU A 1 2   ? -0.171  -9.087  22.896  1.00 90.24 2   A 1 
ATOM   14   C  CD  . GLU A 1 2   ? 0.602   -10.409 22.764  1.00 87.50 2   A 1 
ATOM   15   O  OE1 . GLU A 1 2   ? 1.831   -10.427 23.009  1.00 80.58 2   A 1 
ATOM   16   O  OE2 . GLU A 1 2   ? 0.000   -11.428 22.363  1.00 79.80 2   A 1 
ATOM   17   N  N   . VAL A 1 3   ? -2.500  -6.630  22.252  1.00 97.72 3   A 1 
ATOM   18   C  CA  . VAL A 1 3   ? -3.362  -6.380  21.097  1.00 97.82 3   A 1 
ATOM   19   C  C   . VAL A 1 3   ? -2.603  -6.767  19.838  1.00 97.74 3   A 1 
ATOM   20   O  O   . VAL A 1 3   ? -1.528  -6.225  19.566  1.00 97.00 3   A 1 
ATOM   21   C  CB  . VAL A 1 3   ? -3.808  -4.904  21.031  1.00 97.55 3   A 1 
ATOM   22   C  CG1 . VAL A 1 3   ? -4.719  -4.647  19.833  1.00 95.27 3   A 1 
ATOM   23   C  CG2 . VAL A 1 3   ? -4.552  -4.494  22.303  1.00 95.16 3   A 1 
ATOM   24   N  N   . LEU A 1 4   ? -3.143  -7.697  19.049  1.00 97.33 4   A 1 
ATOM   25   C  CA  . LEU A 1 4   ? -2.517  -8.124  17.803  1.00 96.93 4   A 1 
ATOM   26   C  C   . LEU A 1 4   ? -2.830  -7.150  16.669  1.00 97.05 4   A 1 
ATOM   27   O  O   . LEU A 1 4   ? -3.955  -6.658  16.535  1.00 96.48 4   A 1 
ATOM   28   C  CB  . LEU A 1 4   ? -2.958  -9.550  17.440  1.00 96.15 4   A 1 
ATOM   29   C  CG  . LEU A 1 4   ? -2.572  -10.635 18.458  1.00 93.30 4   A 1 
ATOM   30   C  CD1 . LEU A 1 4   ? -3.090  -11.987 17.987  1.00 88.43 4   A 1 
ATOM   31   C  CD2 . LEU A 1 4   ? -1.065  -10.726 18.658  1.00 87.21 4   A 1 
ATOM   32   N  N   . LEU A 1 5   ? -1.828  -6.882  15.821  1.00 95.81 5   A 1 
ATOM   33   C  CA  . LEU A 1 5   ? -1.944  -6.068  14.619  1.00 95.34 5   A 1 
ATOM   34   C  C   . LEU A 1 5   ? -2.056  -6.996  13.408  1.00 93.64 5   A 1 
ATOM   35   O  O   . LEU A 1 5   ? -1.088  -7.655  13.027  1.00 91.26 5   A 1 
ATOM   36   C  CB  . LEU A 1 5   ? -0.741  -5.126  14.508  1.00 95.65 5   A 1 
ATOM   37   C  CG  . LEU A 1 5   ? -0.456  -4.247  15.735  1.00 94.57 5   A 1 
ATOM   38   C  CD1 . LEU A 1 5   ? 0.756   -3.367  15.490  1.00 89.48 5   A 1 
ATOM   39   C  CD2 . LEU A 1 5   ? -1.640  -3.355  16.079  1.00 89.00 5   A 1 
ATOM   40   N  N   . GLY A 1 6   ? -3.247  -7.048  12.810  1.00 90.48 6   A 1 
ATOM   41   C  CA  . GLY A 1 6   ? -3.584  -7.933  11.706  1.00 89.08 6   A 1 
ATOM   42   C  C   . GLY A 1 6   ? -4.032  -9.318  12.173  1.00 88.81 6   A 1 
ATOM   43   O  O   . GLY A 1 6   ? -3.414  -9.939  13.037  1.00 87.01 6   A 1 
ATOM   44   N  N   . GLY A 1 7   ? -5.121  -9.813  11.578  1.00 85.58 7   A 1 
ATOM   45   C  CA  . GLY A 1 7   ? -5.638  -11.148 11.842  1.00 82.87 7   A 1 
ATOM   46   C  C   . GLY A 1 7   ? -4.898  -12.220 11.054  1.00 81.08 7   A 1 
ATOM   47   O  O   . GLY A 1 7   ? -4.413  -11.974 9.952   1.00 77.43 7   A 1 
ATOM   48   N  N   . GLY A 1 8   ? -4.845  -13.446 11.594  1.00 77.47 8   A 1 
ATOM   49   C  CA  . GLY A 1 8   ? -4.263  -14.591 10.895  1.00 73.46 8   A 1 
ATOM   50   C  C   . GLY A 1 8   ? -4.991  -14.963 9.603   1.00 72.40 8   A 1 
ATOM   51   O  O   . GLY A 1 8   ? -4.422  -15.629 8.749   1.00 69.39 8   A 1 
ATOM   52   N  N   . ASP A 1 9   ? -6.226  -14.497 9.447   1.00 72.26 9   A 1 
ATOM   53   C  CA  . ASP A 1 9   ? -7.036  -14.620 8.224   1.00 68.42 9   A 1 
ATOM   54   C  C   . ASP A 1 9   ? -6.712  -13.539 7.172   1.00 68.04 9   A 1 
ATOM   55   O  O   . ASP A 1 9   ? -7.338  -13.505 6.112   1.00 63.25 9   A 1 
ATOM   56   C  CB  . ASP A 1 9   ? -8.521  -14.592 8.618   1.00 66.01 9   A 1 
ATOM   57   C  CG  . ASP A 1 9   ? -8.978  -13.267 9.242   1.00 61.81 9   A 1 
ATOM   58   O  OD1 . ASP A 1 9   ? -8.121  -12.425 9.596   1.00 57.11 9   A 1 
ATOM   59   O  OD2 . ASP A 1 9   ? -10.203 -13.077 9.384   1.00 56.45 9   A 1 
ATOM   60   N  N   . GLY A 1 10  ? -5.763  -12.642 7.449   1.00 67.15 10  A 1 
ATOM   61   C  CA  . GLY A 1 10  ? -5.414  -11.520 6.593   1.00 64.73 10  A 1 
ATOM   62   C  C   . GLY A 1 10  ? -6.244  -10.259 6.821   1.00 67.55 10  A 1 
ATOM   63   O  O   . GLY A 1 10  ? -6.113  -9.296  6.073   1.00 65.45 10  A 1 
ATOM   64   N  N   . SER A 1 11  ? -7.102  -10.229 7.848   1.00 72.51 11  A 1 
ATOM   65   C  CA  . SER A 1 11  ? -7.869  -9.027  8.175   1.00 75.27 11  A 1 
ATOM   66   C  C   . SER A 1 11  ? -6.956  -7.898  8.661   1.00 78.32 11  A 1 
ATOM   67   O  O   . SER A 1 11  ? -6.023  -8.106  9.438   1.00 77.87 11  A 1 
ATOM   68   C  CB  . SER A 1 11  ? -8.965  -9.326  9.198   1.00 72.69 11  A 1 
ATOM   69   O  OG  . SER A 1 11  ? -8.449  -9.864  10.396  1.00 66.53 11  A 1 
ATOM   70   N  N   . LEU A 1 12  ? -7.218  -6.673  8.196   1.00 78.95 12  A 1 
ATOM   71   C  CA  . LEU A 1 12  ? -6.524  -5.467  8.634   1.00 80.12 12  A 1 
ATOM   72   C  C   . LEU A 1 12  ? -7.253  -4.899  9.854   1.00 83.07 12  A 1 
ATOM   73   O  O   . LEU A 1 12  ? -8.043  -3.957  9.753   1.00 83.07 12  A 1 
ATOM   74   C  CB  . LEU A 1 12  ? -6.434  -4.460  7.478   1.00 77.70 12  A 1 
ATOM   75   C  CG  . LEU A 1 12  ? -5.630  -4.939  6.267   1.00 73.88 12  A 1 
ATOM   76   C  CD1 . LEU A 1 12  ? -5.706  -3.896  5.148   1.00 71.00 12  A 1 
ATOM   77   C  CD2 . LEU A 1 12  ? -4.163  -5.185  6.609   1.00 70.00 12  A 1 
ATOM   78   N  N   . ALA A 1 13  ? -7.033  -5.513  11.008  1.00 90.14 13  A 1 
ATOM   79   C  CA  . ALA A 1 13  ? -7.750  -5.209  12.238  1.00 91.19 13  A 1 
ATOM   80   C  C   . ALA A 1 13  ? -6.843  -5.267  13.466  1.00 92.46 13  A 1 
ATOM   81   O  O   . ALA A 1 13  ? -5.863  -6.016  13.493  1.00 92.02 13  A 1 
ATOM   82   C  CB  . ALA A 1 13  ? -8.922  -6.189  12.388  1.00 89.20 13  A 1 
ATOM   83   N  N   . PHE A 1 14  ? -7.188  -4.498  14.493  1.00 95.95 14  A 1 
ATOM   84   C  CA  . PHE A 1 14  ? -6.674  -4.695  15.837  1.00 96.72 14  A 1 
ATOM   85   C  C   . PHE A 1 14  ? -7.477  -5.804  16.515  1.00 96.81 14  A 1 
ATOM   86   O  O   . PHE A 1 14  ? -8.703  -5.833  16.419  1.00 95.94 14  A 1 
ATOM   87   C  CB  . PHE A 1 14  ? -6.778  -3.395  16.638  1.00 96.84 14  A 1 
ATOM   88   C  CG  . PHE A 1 14  ? -5.950  -2.255  16.082  1.00 96.98 14  A 1 
ATOM   89   C  CD1 . PHE A 1 14  ? -4.584  -2.164  16.380  1.00 95.51 14  A 1 
ATOM   90   C  CD2 . PHE A 1 14  ? -6.537  -1.281  15.262  1.00 95.44 14  A 1 
ATOM   91   C  CE1 . PHE A 1 14  ? -3.812  -1.114  15.874  1.00 95.06 14  A 1 
ATOM   92   C  CE2 . PHE A 1 14  ? -5.767  -0.225  14.754  1.00 94.84 14  A 1 
ATOM   93   C  CZ  . PHE A 1 14  ? -4.402  -0.142  15.056  1.00 95.98 14  A 1 
ATOM   94   N  N   . LEU A 1 15  ? -6.789  -6.723  17.191  1.00 96.61 15  A 1 
ATOM   95   C  CA  . LEU A 1 15  ? -7.435  -7.863  17.855  1.00 96.45 15  A 1 
ATOM   96   C  C   . LEU A 1 15  ? -6.996  -7.951  19.323  1.00 96.77 15  A 1 
ATOM   97   O  O   . LEU A 1 15  ? -5.905  -8.435  19.613  1.00 95.99 15  A 1 
ATOM   98   C  CB  . LEU A 1 15  ? -7.090  -9.162  17.100  1.00 95.22 15  A 1 
ATOM   99   C  CG  . LEU A 1 15  ? -7.583  -9.236  15.642  1.00 89.20 15  A 1 
ATOM   100  C  CD1 . LEU A 1 15  ? -7.044  -10.500 15.008  1.00 78.90 15  A 1 
ATOM   101  C  CD2 . LEU A 1 15  ? -9.102  -9.256  15.550  1.00 77.73 15  A 1 
ATOM   102  N  N   . PRO A 1 16  ? -7.841  -7.500  20.293  1.00 96.41 16  A 1 
ATOM   103  C  CA  . PRO A 1 16  ? -9.190  -6.954  20.110  1.00 96.71 16  A 1 
ATOM   104  C  C   . PRO A 1 16  ? -9.192  -5.516  19.577  1.00 97.06 16  A 1 
ATOM   105  O  O   . PRO A 1 16  ? -8.248  -4.757  19.799  1.00 96.48 16  A 1 
ATOM   106  C  CB  . PRO A 1 16  ? -9.816  -7.037  21.509  1.00 95.86 16  A 1 
ATOM   107  C  CG  . PRO A 1 16  ? -8.624  -6.866  22.434  1.00 94.05 16  A 1 
ATOM   108  C  CD  . PRO A 1 16  ? -7.503  -7.591  21.705  1.00 95.73 16  A 1 
ATOM   109  N  N   . GLY A 1 17  ? -10.276 -5.123  18.900  1.00 96.29 17  A 1 
ATOM   110  C  CA  . GLY A 1 17  ? -10.462 -3.768  18.372  1.00 96.22 17  A 1 
ATOM   111  C  C   . GLY A 1 17  ? -11.247 -2.825  19.289  1.00 97.16 17  A 1 
ATOM   112  O  O   . GLY A 1 17  ? -11.265 -1.623  19.054  1.00 95.84 17  A 1 
ATOM   113  N  N   . ASP A 1 18  ? -11.891 -3.357  20.337  1.00 97.30 18  A 1 
ATOM   114  C  CA  . ASP A 1 18  ? -12.589 -2.594  21.373  1.00 97.61 18  A 1 
ATOM   115  C  C   . ASP A 1 18  ? -12.359 -3.313  22.702  1.00 97.59 18  A 1 
ATOM   116  O  O   . ASP A 1 18  ? -12.742 -4.479  22.858  1.00 95.91 18  A 1 
ATOM   117  C  CB  . ASP A 1 18  ? -14.081 -2.470  21.024  1.00 96.81 18  A 1 
ATOM   118  C  CG  . ASP A 1 18  ? -14.865 -1.495  21.917  1.00 94.28 18  A 1 
ATOM   119  O  OD1 . ASP A 1 18  ? -14.377 -1.080  22.984  1.00 88.86 18  A 1 
ATOM   120  O  OD2 . ASP A 1 18  ? -15.977 -1.082  21.512  1.00 87.20 18  A 1 
ATOM   121  N  N   . PHE A 1 19  ? -11.686 -2.653  23.626  1.00 97.85 19  A 1 
ATOM   122  C  CA  . PHE A 1 19  ? -11.290 -3.257  24.897  1.00 97.89 19  A 1 
ATOM   123  C  C   . PHE A 1 19  ? -11.185 -2.208  26.003  1.00 98.10 19  A 1 
ATOM   124  O  O   . PHE A 1 19  ? -11.267 -1.002  25.755  1.00 97.59 19  A 1 
ATOM   125  C  CB  . PHE A 1 19  ? -9.980  -4.043  24.722  1.00 97.30 19  A 1 
ATOM   126  C  CG  . PHE A 1 19  ? -8.779  -3.217  24.319  1.00 97.83 19  A 1 
ATOM   127  C  CD1 . PHE A 1 19  ? -8.572  -2.869  22.974  1.00 95.70 19  A 1 
ATOM   128  C  CD2 . PHE A 1 19  ? -7.841  -2.799  25.277  1.00 95.10 19  A 1 
ATOM   129  C  CE1 . PHE A 1 19  ? -7.459  -2.114  22.596  1.00 94.44 19  A 1 
ATOM   130  C  CE2 . PHE A 1 19  ? -6.722  -2.045  24.903  1.00 94.66 19  A 1 
ATOM   131  C  CZ  . PHE A 1 19  ? -6.532  -1.706  23.560  1.00 96.55 19  A 1 
ATOM   132  N  N   . SER A 1 20  ? -11.029 -2.673  27.234  1.00 98.07 20  A 1 
ATOM   133  C  CA  . SER A 1 20  ? -10.849 -1.819  28.403  1.00 97.86 20  A 1 
ATOM   134  C  C   . SER A 1 20  ? -9.568  -2.167  29.148  1.00 97.88 20  A 1 
ATOM   135  O  O   . SER A 1 20  ? -9.151  -3.327  29.174  1.00 96.64 20  A 1 
ATOM   136  C  CB  . SER A 1 20  ? -12.045 -1.929  29.354  1.00 96.95 20  A 1 
ATOM   137  O  OG  . SER A 1 20  ? -13.233 -1.478  28.726  1.00 87.81 20  A 1 
ATOM   138  N  N   . VAL A 1 21  ? -8.958  -1.151  29.764  1.00 97.85 21  A 1 
ATOM   139  C  CA  . VAL A 1 21  ? -7.793  -1.301  30.640  1.00 97.74 21  A 1 
ATOM   140  C  C   . VAL A 1 21  ? -7.976  -0.442  31.897  1.00 97.82 21  A 1 
ATOM   141  O  O   . VAL A 1 21  ? -8.739  0.530   31.891  1.00 97.09 21  A 1 
ATOM   142  C  CB  . VAL A 1 21  ? -6.467  -0.921  29.943  1.00 96.72 21  A 1 
ATOM   143  C  CG1 . VAL A 1 21  ? -6.175  -1.845  28.765  1.00 92.48 21  A 1 
ATOM   144  C  CG2 . VAL A 1 21  ? -6.450  0.536   29.457  1.00 92.15 21  A 1 
ATOM   145  N  N   . ALA A 1 22  ? -7.261  -0.775  32.952  1.00 97.88 22  A 1 
ATOM   146  C  CA  . ALA A 1 22  ? -7.140  0.108   34.098  1.00 97.73 22  A 1 
ATOM   147  C  C   . ALA A 1 22  ? -6.193  1.278   33.782  1.00 97.73 22  A 1 
ATOM   148  O  O   . ALA A 1 22  ? -5.278  1.158   32.975  1.00 96.34 22  A 1 
ATOM   149  C  CB  . ALA A 1 22  ? -6.663  -0.696  35.313  1.00 96.96 22  A 1 
ATOM   150  N  N   . SER A 1 23  ? -6.395  2.421   34.443  1.00 97.24 23  A 1 
ATOM   151  C  CA  . SER A 1 23  ? -5.444  3.526   34.400  1.00 97.26 23  A 1 
ATOM   152  C  C   . SER A 1 23  ? -4.059  3.052   34.839  1.00 97.28 23  A 1 
ATOM   153  O  O   . SER A 1 23  ? -3.918  2.474   35.918  1.00 95.25 23  A 1 
ATOM   154  C  CB  . SER A 1 23  ? -5.931  4.661   35.301  1.00 96.42 23  A 1 
ATOM   155  O  OG  . SER A 1 23  ? -5.014  5.739   35.306  1.00 93.67 23  A 1 
ATOM   156  N  N   . GLY A 1 24  ? -3.039  3.288   34.003  1.00 97.06 24  A 1 
ATOM   157  C  CA  . GLY A 1 24  ? -1.670  2.850   34.249  1.00 96.94 24  A 1 
ATOM   158  C  C   . GLY A 1 24  ? -1.338  1.434   33.774  1.00 97.46 24  A 1 
ATOM   159  O  O   . GLY A 1 24  ? -0.178  1.026   33.886  1.00 95.62 24  A 1 
ATOM   160  N  N   . GLU A 1 25  ? -2.293  0.691   33.237  1.00 96.92 25  A 1 
ATOM   161  C  CA  . GLU A 1 25  ? -2.036  -0.640  32.673  1.00 97.01 25  A 1 
ATOM   162  C  C   . GLU A 1 25  ? -1.361  -0.517  31.297  1.00 97.38 25  A 1 
ATOM   163  O  O   . GLU A 1 25  ? -1.836  0.205   30.420  1.00 96.30 25  A 1 
ATOM   164  C  CB  . GLU A 1 25  ? -3.348  -1.436  32.595  1.00 96.25 25  A 1 
ATOM   165  C  CG  . GLU A 1 25  ? -3.150  -2.878  32.110  1.00 93.81 25  A 1 
ATOM   166  C  CD  . GLU A 1 25  ? -4.471  -3.665  32.025  1.00 93.64 25  A 1 
ATOM   167  O  OE1 . GLU A 1 25  ? -5.500  -3.218  32.585  1.00 88.27 25  A 1 
ATOM   168  O  OE2 . GLU A 1 25  ? -4.487  -4.729  31.393  1.00 87.98 25  A 1 
ATOM   169  N  N   . GLU A 1 26  ? -0.251  -1.242  31.088  1.00 97.41 26  A 1 
ATOM   170  C  CA  . GLU A 1 26  ? 0.459   -1.232  29.809  1.00 97.51 26  A 1 
ATOM   171  C  C   . GLU A 1 26  ? -0.339  -1.963  28.720  1.00 97.78 26  A 1 
ATOM   172  O  O   . GLU A 1 26  ? -0.824  -3.080  28.924  1.00 96.94 26  A 1 
ATOM   173  C  CB  . GLU A 1 26  ? 1.867   -1.836  29.965  1.00 96.46 26  A 1 
ATOM   174  C  CG  . GLU A 1 26  ? 2.711   -1.724  28.686  1.00 93.62 26  A 1 
ATOM   175  C  CD  . GLU A 1 26  ? 4.152   -2.250  28.855  1.00 92.67 26  A 1 
ATOM   176  O  OE1 . GLU A 1 26  ? 4.356   -3.473  28.761  1.00 86.60 26  A 1 
ATOM   177  O  OE2 . GLU A 1 26  ? 5.068   -1.429  29.038  1.00 86.59 26  A 1 
ATOM   178  N  N   . ILE A 1 27  ? -0.437  -1.335  27.535  1.00 97.78 27  A 1 
ATOM   179  C  CA  . ILE A 1 27  ? -0.964  -1.950  26.317  1.00 97.83 27  A 1 
ATOM   180  C  C   . ILE A 1 27  ? 0.215   -2.294  25.416  1.00 98.05 27  A 1 
ATOM   181  O  O   . ILE A 1 27  ? 1.015   -1.418  25.069  1.00 97.42 27  A 1 
ATOM   182  C  CB  . ILE A 1 27  ? -1.965  -1.021  25.596  1.00 97.61 27  A 1 
ATOM   183  C  CG1 . ILE A 1 27  ? -3.094  -0.545  26.528  1.00 96.16 27  A 1 
ATOM   184  C  CG2 . ILE A 1 27  ? -2.546  -1.743  24.369  1.00 96.42 27  A 1 
ATOM   185  C  CD1 . ILE A 1 27  ? -3.917  0.612   25.957  1.00 94.55 27  A 1 
ATOM   186  N  N   . VAL A 1 28  ? 0.327   -3.558  25.028  1.00 98.16 28  A 1 
ATOM   187  C  CA  . VAL A 1 28  ? 1.358   -4.048  24.113  1.00 98.10 28  A 1 
ATOM   188  C  C   . VAL A 1 28  ? 0.716   -4.360  22.770  1.00 98.14 28  A 1 
ATOM   189  O  O   . VAL A 1 28  ? 0.022   -5.364  22.619  1.00 97.63 28  A 1 
ATOM   190  C  CB  . VAL A 1 28  ? 2.086   -5.283  24.691  1.00 97.65 28  A 1 
ATOM   191  C  CG1 . VAL A 1 28  ? 3.206   -5.734  23.755  1.00 94.28 28  A 1 
ATOM   192  C  CG2 . VAL A 1 28  ? 2.683   -4.984  26.064  1.00 94.81 28  A 1 
ATOM   193  N  N   . PHE A 1 29  ? 0.936   -3.494  21.787  1.00 98.04 29  A 1 
ATOM   194  C  CA  . PHE A 1 29  ? 0.548   -3.744  20.403  1.00 97.98 29  A 1 
ATOM   195  C  C   . PHE A 1 29  ? 1.627   -4.583  19.722  1.00 97.70 29  A 1 
ATOM   196  O  O   . PHE A 1 29  ? 2.789   -4.188  19.707  1.00 96.97 29  A 1 
ATOM   197  C  CB  . PHE A 1 29  ? 0.342   -2.419  19.668  1.00 97.85 29  A 1 
ATOM   198  C  CG  . PHE A 1 29  ? -0.824  -1.611  20.172  1.00 97.89 29  A 1 
ATOM   199  C  CD1 . PHE A 1 29  ? -2.125  -1.865  19.707  1.00 96.15 29  A 1 
ATOM   200  C  CD2 . PHE A 1 29  ? -0.628  -0.575  21.103  1.00 96.11 29  A 1 
ATOM   201  C  CE1 . PHE A 1 29  ? -3.207  -1.105  20.152  1.00 95.69 29  A 1 
ATOM   202  C  CE2 . PHE A 1 29  ? -1.708  0.190   21.549  1.00 95.41 29  A 1 
ATOM   203  C  CZ  . PHE A 1 29  ? -3.002  -0.075  21.072  1.00 96.87 29  A 1 
ATOM   204  N  N   . LYS A 1 30  ? 1.259   -5.734  19.165  1.00 97.06 30  A 1 
ATOM   205  C  CA  . LYS A 1 30  ? 2.210   -6.698  18.610  1.00 96.77 30  A 1 
ATOM   206  C  C   . LYS A 1 30  ? 1.871   -7.051  17.162  1.00 96.03 30  A 1 
ATOM   207  O  O   . LYS A 1 30  ? 0.760   -7.479  16.861  1.00 94.89 30  A 1 
ATOM   208  C  CB  . LYS A 1 30  ? 2.215   -7.941  19.507  1.00 96.11 30  A 1 
ATOM   209  C  CG  . LYS A 1 30  ? 3.214   -9.010  19.070  1.00 92.19 30  A 1 
ATOM   210  C  CD  . LYS A 1 30  ? 3.125   -10.137 20.095  1.00 89.75 30  A 1 
ATOM   211  C  CE  . LYS A 1 30  ? 3.996   -11.330 19.785  1.00 80.58 30  A 1 
ATOM   212  N  NZ  . LYS A 1 30  ? 3.750   -12.346 20.833  1.00 73.56 30  A 1 
ATOM   213  N  N   . ASN A 1 31  ? 2.859   -6.917  16.274  1.00 94.08 31  A 1 
ATOM   214  C  CA  . ASN A 1 31  ? 2.726   -7.303  14.880  1.00 92.47 31  A 1 
ATOM   215  C  C   . ASN A 1 31  ? 2.397   -8.786  14.748  1.00 91.99 31  A 1 
ATOM   216  O  O   . ASN A 1 31  ? 3.073   -9.634  15.349  1.00 89.92 31  A 1 
ATOM   217  C  CB  . ASN A 1 31  ? 4.023   -6.982  14.118  1.00 89.75 31  A 1 
ATOM   218  C  CG  . ASN A 1 31  ? 3.896   -5.830  13.146  1.00 86.59 31  A 1 
ATOM   219  O  OD1 . ASN A 1 31  ? 2.874   -5.169  13.027  1.00 80.36 31  A 1 
ATOM   220  N  ND2 . ASN A 1 31  ? 4.944   -5.582  12.387  1.00 79.06 31  A 1 
ATOM   221  N  N   . ASN A 1 32  ? 1.380   -9.111  13.957  1.00 90.70 32  A 1 
ATOM   222  C  CA  . ASN A 1 32  ? 0.936   -10.487 13.750  1.00 88.79 32  A 1 
ATOM   223  C  C   . ASN A 1 32  ? 0.892   -10.854 12.262  1.00 85.72 32  A 1 
ATOM   224  O  O   . ASN A 1 32  ? 1.607   -11.757 11.830  1.00 81.09 32  A 1 
ATOM   225  C  CB  . ASN A 1 32  ? -0.419  -10.676 14.442  1.00 88.49 32  A 1 
ATOM   226  C  CG  . ASN A 1 32  ? -0.937  -12.096 14.307  1.00 87.41 32  A 1 
ATOM   227  O  OD1 . ASN A 1 32  ? -0.235  -13.054 14.581  1.00 82.94 32  A 1 
ATOM   228  N  ND2 . ASN A 1 32  ? -2.171  -12.252 13.878  1.00 82.16 32  A 1 
ATOM   229  N  N   . ALA A 1 33  ? 0.083   -10.158 11.464  1.00 82.71 33  A 1 
ATOM   230  C  CA  . ALA A 1 33  ? -0.066  -10.423 10.036  1.00 80.02 33  A 1 
ATOM   231  C  C   . ALA A 1 33  ? -0.424  -9.140  9.273   1.00 81.13 33  A 1 
ATOM   232  O  O   . ALA A 1 33  ? -0.920  -8.180  9.859   1.00 78.92 33  A 1 
ATOM   233  C  CB  . ALA A 1 33  ? -1.148  -11.493 9.841   1.00 76.40 33  A 1 
ATOM   234  N  N   . GLY A 1 34  ? -0.177  -9.125  7.951   1.00 74.93 34  A 1 
ATOM   235  C  CA  . GLY A 1 34  ? -0.513  -7.970  7.111   1.00 73.29 34  A 1 
ATOM   236  C  C   . GLY A 1 34  ? 0.297   -6.709  7.411   1.00 75.87 34  A 1 
ATOM   237  O  O   . GLY A 1 34  ? -0.077  -5.621  6.966   1.00 74.67 34  A 1 
ATOM   238  N  N   . PHE A 1 35  ? 1.398   -6.836  8.142   1.00 74.65 35  A 1 
ATOM   239  C  CA  . PHE A 1 35  ? 2.339   -5.741  8.407   1.00 73.22 35  A 1 
ATOM   240  C  C   . PHE A 1 35  ? 2.953   -5.216  7.096   1.00 74.28 35  A 1 
ATOM   241  O  O   . PHE A 1 35  ? 2.960   -5.920  6.087   1.00 71.67 35  A 1 
ATOM   242  C  CB  . PHE A 1 35  ? 3.407   -6.184  9.429   1.00 70.87 35  A 1 
ATOM   243  C  CG  . PHE A 1 35  ? 4.066   -7.518  9.147   1.00 70.23 35  A 1 
ATOM   244  C  CD1 . PHE A 1 35  ? 5.106   -7.619  8.222   1.00 66.50 35  A 1 
ATOM   245  C  CD2 . PHE A 1 35  ? 3.633   -8.674  9.813   1.00 65.64 35  A 1 
ATOM   246  C  CE1 . PHE A 1 35  ? 5.697   -8.866  7.948   1.00 63.00 35  A 1 
ATOM   247  C  CE2 . PHE A 1 35  ? 4.210   -9.911  9.549   1.00 62.44 35  A 1 
ATOM   248  C  CZ  . PHE A 1 35  ? 5.247   -10.012 8.605   1.00 63.75 35  A 1 
ATOM   249  N  N   . PRO A 1 36  ? 3.489   -3.979  7.106   1.00 76.71 36  A 1 
ATOM   250  C  CA  . PRO A 1 36  ? 3.728   -3.122  8.271   1.00 77.14 36  A 1 
ATOM   251  C  C   . PRO A 1 36  ? 2.466   -2.446  8.837   1.00 81.05 36  A 1 
ATOM   252  O  O   . PRO A 1 36  ? 1.523   -2.140  8.111   1.00 81.30 36  A 1 
ATOM   253  C  CB  . PRO A 1 36  ? 4.727   -2.081  7.771   1.00 73.52 36  A 1 
ATOM   254  C  CG  . PRO A 1 36  ? 4.386   -1.939  6.306   1.00 69.05 36  A 1 
ATOM   255  C  CD  . PRO A 1 36  ? 4.013   -3.356  5.897   1.00 69.73 36  A 1 
ATOM   256  N  N   . HIS A 1 37  ? 2.510   -2.172  10.127  1.00 87.30 37  A 1 
ATOM   257  C  CA  . HIS A 1 37  ? 1.488   -1.423  10.853  1.00 89.09 37  A 1 
ATOM   258  C  C   . HIS A 1 37  ? 2.127   -0.364  11.751  1.00 89.42 37  A 1 
ATOM   259  O  O   . HIS A 1 37  ? 3.314   -0.406  12.047  1.00 88.58 37  A 1 
ATOM   260  C  CB  . HIS A 1 37  ? 0.646   -2.378  11.717  1.00 89.76 37  A 1 
ATOM   261  C  CG  . HIS A 1 37  ? -0.044  -3.463  10.947  1.00 89.92 37  A 1 
ATOM   262  N  ND1 . HIS A 1 37  ? -1.069  -3.272  10.045  1.00 88.07 37  A 1 
ATOM   263  C  CD2 . HIS A 1 37  ? 0.172   -4.820  11.007  1.00 88.34 37  A 1 
ATOM   264  C  CE1 . HIS A 1 37  ? -1.451  -4.454  9.577   1.00 87.58 37  A 1 
ATOM   265  N  NE2 . HIS A 1 37  ? -0.713  -5.425  10.146  1.00 88.12 37  A 1 
ATOM   266  N  N   . ASN A 1 38  ? 1.315   0.578   12.222  1.00 92.00 38  A 1 
ATOM   267  C  CA  . ASN A 1 38  ? 1.642   1.450   13.340  1.00 92.59 38  A 1 
ATOM   268  C  C   . ASN A 1 38  ? 0.394   1.703   14.196  1.00 94.34 38  A 1 
ATOM   269  O  O   . ASN A 1 38  ? -0.683  1.157   13.923  1.00 94.62 38  A 1 
ATOM   270  C  CB  . ASN A 1 38  ? 2.336   2.738   12.854  1.00 90.31 38  A 1 
ATOM   271  C  CG  . ASN A 1 38  ? 1.469   3.698   12.057  1.00 89.22 38  A 1 
ATOM   272  O  OD1 . ASN A 1 38  ? 0.270   3.530   11.913  1.00 85.75 38  A 1 
ATOM   273  N  ND2 . ASN A 1 38  ? 2.079   4.735   11.528  1.00 84.52 38  A 1 
ATOM   274  N  N   . VAL A 1 39  ? 0.548   2.510   15.240  1.00 95.50 39  A 1 
ATOM   275  C  CA  . VAL A 1 39  ? -0.541  2.869   16.153  1.00 96.74 39  A 1 
ATOM   276  C  C   . VAL A 1 39  ? -0.511  4.380   16.356  1.00 96.86 39  A 1 
ATOM   277  O  O   . VAL A 1 39  ? 0.447   4.913   16.919  1.00 96.19 39  A 1 
ATOM   278  C  CB  . VAL A 1 39  ? -0.432  2.142   17.505  1.00 96.93 39  A 1 
ATOM   279  C  CG1 . VAL A 1 39  ? -1.616  2.473   18.403  1.00 95.04 39  A 1 
ATOM   280  C  CG2 . VAL A 1 39  ? -0.365  0.618   17.324  1.00 94.57 39  A 1 
ATOM   281  N  N   . VAL A 1 40  ? -1.556  5.057   15.899  1.00 95.64 40  A 1 
ATOM   282  C  CA  . VAL A 1 40  ? -1.708  6.511   16.005  1.00 94.95 40  A 1 
ATOM   283  C  C   . VAL A 1 40  ? -3.031  6.809   16.698  1.00 95.60 40  A 1 
ATOM   284  O  O   . VAL A 1 40  ? -4.072  6.307   16.282  1.00 95.61 40  A 1 
ATOM   285  C  CB  . VAL A 1 40  ? -1.656  7.183   14.614  1.00 93.10 40  A 1 
ATOM   286  C  CG1 . VAL A 1 40  ? -1.717  8.709   14.739  1.00 89.77 40  A 1 
ATOM   287  C  CG2 . VAL A 1 40  ? -0.374  6.817   13.859  1.00 89.47 40  A 1 
ATOM   288  N  N   . PHE A 1 41  ? -3.003  7.616   17.734  1.00 95.82 41  A 1 
ATOM   289  C  CA  . PHE A 1 41  ? -4.213  8.059   18.426  1.00 96.22 41  A 1 
ATOM   290  C  C   . PHE A 1 41  ? -4.796  9.282   17.719  1.00 95.38 41  A 1 
ATOM   291  O  O   . PHE A 1 41  ? -4.066  10.178  17.296  1.00 93.81 41  A 1 
ATOM   292  C  CB  . PHE A 1 41  ? -3.921  8.328   19.903  1.00 97.07 41  A 1 
ATOM   293  C  CG  . PHE A 1 41  ? -3.726  7.060   20.713  1.00 97.59 41  A 1 
ATOM   294  C  CD1 . PHE A 1 41  ? -2.495  6.388   20.708  1.00 96.45 41  A 1 
ATOM   295  C  CD2 . PHE A 1 41  ? -4.786  6.520   21.449  1.00 96.22 41  A 1 
ATOM   296  C  CE1 . PHE A 1 41  ? -2.323  5.198   21.428  1.00 96.35 41  A 1 
ATOM   297  C  CE2 . PHE A 1 41  ? -4.625  5.338   22.173  1.00 96.27 41  A 1 
ATOM   298  C  CZ  . PHE A 1 41  ? -3.397  4.669   22.161  1.00 97.49 41  A 1 
ATOM   299  N  N   . ASP A 1 42  ? -6.116  9.308   17.587  1.00 93.93 42  A 1 
ATOM   300  C  CA  . ASP A 1 42  ? -6.824  10.418  16.961  1.00 92.79 42  A 1 
ATOM   301  C  C   . ASP A 1 42  ? -6.952  11.576  17.958  1.00 92.93 42  A 1 
ATOM   302  O  O   . ASP A 1 42  ? -7.624  11.450  18.977  1.00 91.81 42  A 1 
ATOM   303  C  CB  . ASP A 1 42  ? -8.189  9.937   16.455  1.00 90.57 42  A 1 
ATOM   304  C  CG  . ASP A 1 42  ? -8.896  10.955  15.559  1.00 86.59 42  A 1 
ATOM   305  O  OD1 . ASP A 1 42  ? -8.650  12.169  15.711  1.00 81.85 42  A 1 
ATOM   306  O  OD2 . ASP A 1 42  ? -9.680  10.507  14.692  1.00 80.60 42  A 1 
ATOM   307  N  N   . GLU A 1 43  ? -6.314  12.711  17.655  1.00 92.16 43  A 1 
ATOM   308  C  CA  . GLU A 1 43  ? -6.265  13.894  18.522  1.00 91.41 43  A 1 
ATOM   309  C  C   . GLU A 1 43  ? -7.655  14.460  18.848  1.00 92.26 43  A 1 
ATOM   310  O  O   . GLU A 1 43  ? -7.829  15.071  19.900  1.00 90.37 43  A 1 
ATOM   311  C  CB  . GLU A 1 43  ? -5.366  14.959  17.877  1.00 88.42 43  A 1 
ATOM   312  C  CG  . GLU A 1 43  ? -5.929  15.537  16.570  1.00 76.98 43  A 1 
ATOM   313  C  CD  . GLU A 1 43  ? -4.936  16.405  15.773  1.00 73.34 43  A 1 
ATOM   314  O  OE1 . GLU A 1 43  ? -5.172  16.579  14.557  1.00 66.59 43  A 1 
ATOM   315  O  OE2 . GLU A 1 43  ? -3.938  16.873  16.355  1.00 65.70 43  A 1 
ATOM   316  N  N   . ASP A 1 44  ? -8.646  14.221  17.985  1.00 90.66 44  A 1 
ATOM   317  C  CA  . ASP A 1 44  ? -10.018 14.687  18.159  1.00 90.28 44  A 1 
ATOM   318  C  C   . ASP A 1 44  ? -10.897 13.686  18.947  1.00 91.91 44  A 1 
ATOM   319  O  O   . ASP A 1 44  ? -12.052 13.980  19.248  1.00 90.57 44  A 1 
ATOM   320  C  CB  . ASP A 1 44  ? -10.644 14.980  16.779  1.00 87.61 44  A 1 
ATOM   321  C  CG  . ASP A 1 44  ? -9.923  16.079  16.000  1.00 83.70 44  A 1 
ATOM   322  O  OD1 . ASP A 1 44  ? -9.615  17.133  16.604  1.00 78.78 44  A 1 
ATOM   323  O  OD2 . ASP A 1 44  ? -9.707  15.900  14.779  1.00 77.14 44  A 1 
ATOM   324  N  N   . GLU A 1 45  ? -10.348 12.505  19.270  1.00 92.58 45  A 1 
ATOM   325  C  CA  . GLU A 1 45  ? -11.103 11.370  19.837  1.00 93.99 45  A 1 
ATOM   326  C  C   . GLU A 1 45  ? -10.387 10.732  21.027  1.00 95.81 45  A 1 
ATOM   327  O  O   . GLU A 1 45  ? -10.415 9.511   21.236  1.00 94.98 45  A 1 
ATOM   328  C  CB  . GLU A 1 45  ? -11.396 10.362  18.712  1.00 92.34 45  A 1 
ATOM   329  C  CG  . GLU A 1 45  ? -12.362 10.884  17.625  1.00 88.15 45  A 1 
ATOM   330  C  CD  . GLU A 1 45  ? -13.859 10.715  17.976  1.00 82.18 45  A 1 
ATOM   331  O  OE1 . GLU A 1 45  ? -14.693 10.969  17.079  1.00 74.34 45  A 1 
ATOM   332  O  OE2 . GLU A 1 45  ? -14.210 10.210  19.064  1.00 72.63 45  A 1 
ATOM   333  N  N   . ILE A 1 46  ? -9.724  11.575  21.833  1.00 95.89 46  A 1 
ATOM   334  C  CA  . ILE A 1 46  ? -9.053  11.211  23.086  1.00 96.78 46  A 1 
ATOM   335  C  C   . ILE A 1 46  ? -9.521  12.146  24.214  1.00 97.03 46  A 1 
ATOM   336  O  O   . ILE A 1 46  ? -10.059 13.217  23.934  1.00 96.20 46  A 1 
ATOM   337  C  CB  . ILE A 1 46  ? -7.509  11.235  22.933  1.00 95.98 46  A 1 
ATOM   338  C  CG1 . ILE A 1 46  ? -6.997  12.630  22.515  1.00 93.24 46  A 1 
ATOM   339  C  CG2 . ILE A 1 46  ? -7.059  10.135  21.962  1.00 93.07 46  A 1 
ATOM   340  C  CD1 . ILE A 1 46  ? -5.472  12.742  22.425  1.00 90.75 46  A 1 
ATOM   341  N  N   . PRO A 1 47  ? -9.326  11.785  25.485  1.00 97.04 47  A 1 
ATOM   342  C  CA  . PRO A 1 47  ? -9.742  12.638  26.601  1.00 96.89 47  A 1 
ATOM   343  C  C   . PRO A 1 47  ? -9.059  14.012  26.593  1.00 96.51 47  A 1 
ATOM   344  O  O   . PRO A 1 47  ? -7.915  14.159  26.166  1.00 94.98 47  A 1 
ATOM   345  C  CB  . PRO A 1 47  ? -9.394  11.846  27.871  1.00 96.41 47  A 1 
ATOM   346  C  CG  . PRO A 1 47  ? -9.413  10.405  27.399  1.00 94.95 47  A 1 
ATOM   347  C  CD  . PRO A 1 47  ? -8.867  10.497  25.986  1.00 96.79 47  A 1 
ATOM   348  N  N   . SER A 1 48  ? -9.763  15.020  27.094  1.00 95.74 48  A 1 
ATOM   349  C  CA  . SER A 1 48  ? -9.236  16.378  27.186  1.00 94.95 48  A 1 
ATOM   350  C  C   . SER A 1 48  ? -7.939  16.429  27.997  1.00 94.99 48  A 1 
ATOM   351  O  O   . SER A 1 48  ? -7.821  15.782  29.041  1.00 92.02 48  A 1 
ATOM   352  C  CB  . SER A 1 48  ? -10.282 17.301  27.812  1.00 93.10 48  A 1 
ATOM   353  O  OG  . SER A 1 48  ? -9.847  18.647  27.759  1.00 78.77 48  A 1 
ATOM   354  N  N   . GLY A 1 49  ? -6.964  17.204  27.504  1.00 93.63 49  A 1 
ATOM   355  C  CA  . GLY A 1 49  ? -5.660  17.362  28.149  1.00 93.37 49  A 1 
ATOM   356  C  C   . GLY A 1 49  ? -4.628  16.287  27.810  1.00 94.66 49  A 1 
ATOM   357  O  O   . GLY A 1 49  ? -3.472  16.420  28.203  1.00 92.18 49  A 1 
ATOM   358  N  N   . VAL A 1 50  ? -5.003  15.253  27.069  1.00 96.26 50  A 1 
ATOM   359  C  CA  . VAL A 1 50  ? -4.057  14.239  26.596  1.00 96.70 50  A 1 
ATOM   360  C  C   . VAL A 1 50  ? -3.401  14.717  25.299  1.00 96.78 50  A 1 
ATOM   361  O  O   . VAL A 1 50  ? -4.080  15.154  24.370  1.00 95.28 50  A 1 
ATOM   362  C  CB  . VAL A 1 50  ? -4.727  12.872  26.408  1.00 96.29 50  A 1 
ATOM   363  C  CG1 . VAL A 1 50  ? -3.739  11.822  25.922  1.00 92.75 50  A 1 
ATOM   364  C  CG2 . VAL A 1 50  ? -5.333  12.388  27.727  1.00 92.66 50  A 1 
ATOM   365  N  N   . ASP A 1 51  ? -2.078  14.618  25.236  1.00 96.84 51  A 1 
ATOM   366  C  CA  . ASP A 1 51  ? -1.295  14.949  24.042  1.00 96.82 51  A 1 
ATOM   367  C  C   . ASP A 1 51  ? -1.135  13.697  23.168  1.00 97.15 51  A 1 
ATOM   368  O  O   . ASP A 1 51  ? -0.391  12.776  23.510  1.00 96.36 51  A 1 
ATOM   369  C  CB  . ASP A 1 51  ? 0.047   15.543  24.493  1.00 95.74 51  A 1 
ATOM   370  C  CG  . ASP A 1 51  ? 0.969   15.952  23.353  1.00 92.68 51  A 1 
ATOM   371  O  OD1 . ASP A 1 51  ? 0.625   15.742  22.174  1.00 87.64 51  A 1 
ATOM   372  O  OD2 . ASP A 1 51  ? 2.063   16.462  23.679  1.00 86.49 51  A 1 
ATOM   373  N  N   . ALA A 1 52  ? -1.833  13.677  22.029  1.00 96.17 52  A 1 
ATOM   374  C  CA  . ALA A 1 52  ? -1.800  12.557  21.096  1.00 95.97 52  A 1 
ATOM   375  C  C   . ALA A 1 52  ? -0.388  12.237  20.600  1.00 96.30 52  A 1 
ATOM   376  O  O   . ALA A 1 52  ? -0.051  11.071  20.401  1.00 95.43 52  A 1 
ATOM   377  C  CB  . ALA A 1 52  ? -2.737  12.862  19.921  1.00 94.25 52  A 1 
ATOM   378  N  N   . ALA A 1 53  ? 0.473   13.255  20.438  1.00 95.68 53  A 1 
ATOM   379  C  CA  . ALA A 1 53  ? 1.836   13.062  19.950  1.00 95.20 53  A 1 
ATOM   380  C  C   . ALA A 1 53  ? 2.714   12.261  20.931  1.00 95.62 53  A 1 
ATOM   381  O  O   . ALA A 1 53  ? 3.664   11.610  20.509  1.00 94.36 53  A 1 
ATOM   382  C  CB  . ALA A 1 53  ? 2.452   14.430  19.650  1.00 93.80 53  A 1 
ATOM   383  N  N   . LYS A 1 54  ? 2.397   12.283  22.223  1.00 96.37 54  A 1 
ATOM   384  C  CA  . LYS A 1 54  ? 3.161   11.537  23.242  1.00 96.14 54  A 1 
ATOM   385  C  C   . LYS A 1 54  ? 2.791   10.061  23.319  1.00 96.31 54  A 1 
ATOM   386  O  O   . LYS A 1 54  ? 3.612   9.253   23.755  1.00 94.87 54  A 1 
ATOM   387  C  CB  . LYS A 1 54  ? 2.974   12.183  24.617  1.00 95.30 54  A 1 
ATOM   388  C  CG  . LYS A 1 54  ? 3.645   13.551  24.690  1.00 88.48 54  A 1 
ATOM   389  C  CD  . LYS A 1 54  ? 3.480   14.158  26.081  1.00 81.92 54  A 1 
ATOM   390  C  CE  . LYS A 1 54  ? 4.134   15.515  26.115  1.00 72.18 54  A 1 
ATOM   391  N  NZ  . LYS A 1 54  ? 3.882   16.209  27.398  1.00 63.60 54  A 1 
ATOM   392  N  N   . ILE A 1 55  ? 1.579   9.709   22.916  1.00 97.28 55  A 1 
ATOM   393  C  CA  . ILE A 1 55  ? 1.065   8.339   23.017  1.00 97.57 55  A 1 
ATOM   394  C  C   . ILE A 1 55  ? 1.014   7.630   21.657  1.00 97.73 55  A 1 
ATOM   395  O  O   . ILE A 1 55  ? 0.793   6.426   21.608  1.00 97.04 55  A 1 
ATOM   396  C  CB  . ILE A 1 55  ? -0.298  8.314   23.733  1.00 97.23 55  A 1 
ATOM   397  C  CG1 . ILE A 1 55  ? -1.361  9.138   22.984  1.00 95.57 55  A 1 
ATOM   398  C  CG2 . ILE A 1 55  ? -0.135  8.801   25.186  1.00 95.36 55  A 1 
ATOM   399  C  CD1 . ILE A 1 55  ? -2.781  9.016   23.548  1.00 93.85 55  A 1 
ATOM   400  N  N   . SER A 1 56  ? 1.219   8.360   20.563  1.00 97.37 56  A 1 
ATOM   401  C  CA  . SER A 1 56  ? 1.197   7.823   19.206  1.00 97.08 56  A 1 
ATOM   402  C  C   . SER A 1 56  ? 2.598   7.515   18.690  1.00 97.02 56  A 1 
ATOM   403  O  O   . SER A 1 56  ? 3.566   8.181   19.047  1.00 95.79 56  A 1 
ATOM   404  C  CB  . SER A 1 56  ? 0.539   8.819   18.248  1.00 95.98 56  A 1 
ATOM   405  O  OG  . SER A 1 56  ? -0.775  9.116   18.650  1.00 92.56 56  A 1 
ATOM   406  N  N   . MET A 1 57  ? 2.705   6.544   17.783  1.00 95.27 57  A 1 
ATOM   407  C  CA  . MET A 1 57  ? 3.837   6.458   16.864  1.00 94.28 57  A 1 
ATOM   408  C  C   . MET A 1 57  ? 3.759   7.611   15.857  1.00 92.68 57  A 1 
ATOM   409  O  O   . MET A 1 57  ? 2.679   8.146   15.601  1.00 90.44 57  A 1 
ATOM   410  C  CB  . MET A 1 57  ? 3.835   5.109   16.132  1.00 93.96 57  A 1 
ATOM   411  C  CG  . MET A 1 57  ? 4.007   3.922   17.080  1.00 92.37 57  A 1 
ATOM   412  S  SD  . MET A 1 57  ? 3.899   2.300   16.273  1.00 92.24 57  A 1 
ATOM   413  C  CE  . MET A 1 57  ? 5.352   2.349   15.217  1.00 87.50 57  A 1 
ATOM   414  N  N   . SER A 1 58  ? 4.890   8.005   15.260  1.00 87.93 58  A 1 
ATOM   415  C  CA  . SER A 1 58  ? 4.859   8.933   14.136  1.00 84.25 58  A 1 
ATOM   416  C  C   . SER A 1 58  ? 4.230   8.268   12.902  1.00 82.83 58  A 1 
ATOM   417  O  O   . SER A 1 58  ? 4.213   7.042   12.781  1.00 80.20 58  A 1 
ATOM   418  C  CB  . SER A 1 58  ? 6.259   9.485   13.828  1.00 81.20 58  A 1 
ATOM   419  O  OG  . SER A 1 58  ? 7.015   8.572   13.075  1.00 71.88 58  A 1 
ATOM   420  N  N   . GLU A 1 59  ? 3.709   9.063   11.979  1.00 77.15 59  A 1 
ATOM   421  C  CA  . GLU A 1 59  ? 3.075   8.543   10.755  1.00 73.68 59  A 1 
ATOM   422  C  C   . GLU A 1 59  ? 4.055   7.733   9.897   1.00 73.40 59  A 1 
ATOM   423  O  O   . GLU A 1 59  ? 3.668   6.758   9.260   1.00 70.87 59  A 1 
ATOM   424  C  CB  . GLU A 1 59  ? 2.462   9.714   9.980   1.00 70.35 59  A 1 
ATOM   425  C  CG  . GLU A 1 59  ? 1.588   9.264   8.796   1.00 63.96 59  A 1 
ATOM   426  C  CD  . GLU A 1 59  ? 0.885   10.411  8.065   1.00 59.52 59  A 1 
ATOM   427  O  OE1 . GLU A 1 59  ? 0.591   10.243  6.864   1.00 53.93 59  A 1 
ATOM   428  O  OE2 . GLU A 1 59  ? 0.591   11.452  8.685   1.00 53.64 59  A 1 
ATOM   429  N  N   . GLU A 1 60  ? 5.336   8.110   9.905   1.00 71.84 60  A 1 
ATOM   430  C  CA  . GLU A 1 60  ? 6.399   7.461   9.128   1.00 70.67 60  A 1 
ATOM   431  C  C   . GLU A 1 60  ? 7.013   6.245   9.825   1.00 72.92 60  A 1 
ATOM   432  O  O   . GLU A 1 60  ? 7.711   5.460   9.173   1.00 71.28 60  A 1 
ATOM   433  C  CB  . GLU A 1 60  ? 7.509   8.466   8.806   1.00 67.02 60  A 1 
ATOM   434  C  CG  . GLU A 1 60  ? 7.079   9.659   7.948   1.00 59.82 60  A 1 
ATOM   435  C  CD  . GLU A 1 60  ? 6.311   10.757  8.694   1.00 54.42 60  A 1 
ATOM   436  O  OE1 . GLU A 1 60  ? 5.772   11.643  7.996   1.00 49.18 60  A 1 
ATOM   437  O  OE2 . GLU A 1 60  ? 6.268   10.743  9.942   1.00 47.21 60  A 1 
ATOM   438  N  N   . ASP A 1 61  ? 6.809   6.079   11.130  1.00 78.06 61  A 1 
ATOM   439  C  CA  . ASP A 1 61  ? 7.327   4.925   11.846  1.00 79.25 61  A 1 
ATOM   440  C  C   . ASP A 1 61  ? 6.376   3.741   11.695  1.00 81.36 61  A 1 
ATOM   441  O  O   . ASP A 1 61  ? 5.165   3.864   11.855  1.00 81.38 61  A 1 
ATOM   442  C  CB  . ASP A 1 61  ? 7.589   5.250   13.318  1.00 78.25 61  A 1 
ATOM   443  C  CG  . ASP A 1 61  ? 8.776   6.191   13.518  1.00 73.21 61  A 1 
ATOM   444  O  OD1 . ASP A 1 61  ? 9.757   6.102   12.748  1.00 68.39 61  A 1 
ATOM   445  O  OD2 . ASP A 1 61  ? 8.708   7.015   14.456  1.00 66.68 61  A 1 
ATOM   446  N  N   . LEU A 1 62  ? 6.941   2.580   11.371  1.00 81.76 62  A 1 
ATOM   447  C  CA  . LEU A 1 62  ? 6.194   1.361   11.123  1.00 81.32 62  A 1 
ATOM   448  C  C   . LEU A 1 62  ? 6.837   0.170   11.833  1.00 83.30 62  A 1 
ATOM   449  O  O   . LEU A 1 62  ? 8.064   0.053   11.874  1.00 82.93 62  A 1 
ATOM   450  C  CB  . LEU A 1 62  ? 6.105   1.080   9.617   1.00 79.09 62  A 1 
ATOM   451  C  CG  . LEU A 1 62  ? 5.343   2.124   8.776   1.00 75.57 62  A 1 
ATOM   452  C  CD1 . LEU A 1 62  ? 5.427   1.750   7.304   1.00 73.40 62  A 1 
ATOM   453  C  CD2 . LEU A 1 62  ? 3.864   2.201   9.155   1.00 72.32 62  A 1 
ATOM   454  N  N   . LEU A 1 63  ? 5.996   -0.733  12.322  1.00 85.53 63  A 1 
ATOM   455  C  CA  . LEU A 1 63  ? 6.400   -2.063  12.758  1.00 86.86 63  A 1 
ATOM   456  C  C   . LEU A 1 63  ? 6.441   -2.961  11.520  1.00 84.98 63  A 1 
ATOM   457  O  O   . LEU A 1 63  ? 5.404   -3.268  10.933  1.00 83.26 63  A 1 
ATOM   458  C  CB  . LEU A 1 63  ? 5.417   -2.588  13.814  1.00 89.77 63  A 1 
ATOM   459  C  CG  . LEU A 1 63  ? 5.225   -1.678  15.044  1.00 90.91 63  A 1 
ATOM   460  C  CD1 . LEU A 1 63  ? 4.169   -2.275  15.966  1.00 88.38 63  A 1 
ATOM   461  C  CD2 . LEU A 1 63  ? 6.518   -1.494  15.818  1.00 88.69 63  A 1 
ATOM   462  N  N   . ASN A 1 64  ? 7.649   -3.341  11.093  1.00 81.09 64  A 1 
ATOM   463  C  CA  . ASN A 1 64  ? 7.863   -4.020  9.819   1.00 76.91 64  A 1 
ATOM   464  C  C   . ASN A 1 64  ? 8.018   -5.533  9.948   1.00 76.68 64  A 1 
ATOM   465  O  O   . ASN A 1 64  ? 7.674   -6.256  9.019   1.00 72.82 64  A 1 
ATOM   466  C  CB  . ASN A 1 64  ? 9.087   -3.403  9.125   1.00 73.45 64  A 1 
ATOM   467  C  CG  . ASN A 1 64  ? 8.820   -1.998  8.619   1.00 67.27 64  A 1 
ATOM   468  O  OD1 . ASN A 1 64  ? 8.065   -1.791  7.677   1.00 61.57 64  A 1 
ATOM   469  N  ND2 . ASN A 1 64  ? 9.420   -1.002  9.233   1.00 59.26 64  A 1 
ATOM   470  N  N   . ALA A 1 65  ? 8.520   -6.022  11.074  1.00 78.23 65  A 1 
ATOM   471  C  CA  . ALA A 1 65  ? 8.814   -7.443  11.255  1.00 79.06 65  A 1 
ATOM   472  C  C   . ALA A 1 65  ? 7.770   -8.144  12.140  1.00 82.58 65  A 1 
ATOM   473  O  O   . ALA A 1 65  ? 7.139   -7.515  12.994  1.00 82.35 65  A 1 
ATOM   474  C  CB  . ALA A 1 65  ? 10.226  -7.594  11.810  1.00 75.27 65  A 1 
ATOM   475  N  N   . PRO A 1 66  ? 7.579   -9.473  11.976  1.00 79.28 66  A 1 
ATOM   476  C  CA  . PRO A 1 66  ? 6.693   -10.239 12.848  1.00 79.63 66  A 1 
ATOM   477  C  C   . PRO A 1 66  ? 7.128   -10.156 14.310  1.00 83.19 66  A 1 
ATOM   478  O  O   . PRO A 1 66  ? 8.308   -10.281 14.626  1.00 82.65 66  A 1 
ATOM   479  C  CB  . PRO A 1 66  ? 6.779   -11.690 12.340  1.00 76.63 66  A 1 
ATOM   480  C  CG  . PRO A 1 66  ? 7.375   -11.586 10.960  1.00 73.69 66  A 1 
ATOM   481  C  CD  . PRO A 1 66  ? 8.224   -10.324 10.987  1.00 75.88 66  A 1 
ATOM   482  N  N   . GLY A 1 67  ? 6.167   -9.955  15.204  1.00 86.18 67  A 1 
ATOM   483  C  CA  . GLY A 1 67  ? 6.423   -9.908  16.643  1.00 88.58 67  A 1 
ATOM   484  C  C   . GLY A 1 67  ? 7.010   -8.593  17.168  1.00 91.32 67  A 1 
ATOM   485  O  O   . GLY A 1 67  ? 7.149   -8.466  18.383  1.00 91.01 67  A 1 
ATOM   486  N  N   . GLU A 1 68  ? 7.320   -7.617  16.310  1.00 90.79 68  A 1 
ATOM   487  C  CA  . GLU A 1 68  ? 7.683   -6.267  16.768  1.00 91.40 68  A 1 
ATOM   488  C  C   . GLU A 1 68  ? 6.518   -5.641  17.543  1.00 93.55 68  A 1 
ATOM   489  O  O   . GLU A 1 68  ? 5.350   -5.871  17.228  1.00 93.96 68  A 1 
ATOM   490  C  CB  . GLU A 1 68  ? 8.074   -5.346  15.609  1.00 89.11 68  A 1 
ATOM   491  C  CG  . GLU A 1 68  ? 9.472   -5.645  15.044  1.00 82.46 68  A 1 
ATOM   492  C  CD  . GLU A 1 68  ? 9.924   -4.618  13.997  1.00 79.67 68  A 1 
ATOM   493  O  OE1 . GLU A 1 68  ? 11.114  -4.643  13.626  1.00 73.41 68  A 1 
ATOM   494  O  OE2 . GLU A 1 68  ? 9.098   -3.799  13.539  1.00 72.60 68  A 1 
ATOM   495  N  N   . THR A 1 69  ? 6.854   -4.840  18.560  1.00 95.27 69  A 1 
ATOM   496  C  CA  . THR A 1 69  ? 5.859   -4.291  19.478  1.00 96.03 69  A 1 
ATOM   497  C  C   . THR A 1 69  ? 5.963   -2.780  19.615  1.00 95.80 69  A 1 
ATOM   498  O  O   . THR A 1 69  ? 7.055   -2.213  19.607  1.00 94.88 69  A 1 
ATOM   499  C  CB  . THR A 1 69  ? 5.945   -4.916  20.881  1.00 95.56 69  A 1 
ATOM   500  O  OG1 . THR A 1 69  ? 7.222   -4.700  21.446  1.00 89.58 69  A 1 
ATOM   501  C  CG2 . THR A 1 69  ? 5.681   -6.412  20.864  1.00 89.09 69  A 1 
ATOM   502  N  N   . TYR A 1 70  ? 4.821   -2.142  19.817  1.00 96.81 70  A 1 
ATOM   503  C  CA  . TYR A 1 70  ? 4.713   -0.788  20.338  1.00 97.46 70  A 1 
ATOM   504  C  C   . TYR A 1 70  ? 3.992   -0.847  21.683  1.00 97.83 70  A 1 
ATOM   505  O  O   . TYR A 1 70  ? 2.926   -1.443  21.793  1.00 97.64 70  A 1 
ATOM   506  C  CB  . TYR A 1 70  ? 3.974   0.115   19.353  1.00 97.32 70  A 1 
ATOM   507  C  CG  . TYR A 1 70  ? 3.713   1.505   19.910  1.00 97.21 70  A 1 
ATOM   508  C  CD1 . TYR A 1 70  ? 4.783   2.374   20.196  1.00 95.95 70  A 1 
ATOM   509  C  CD2 . TYR A 1 70  ? 2.405   1.928   20.184  1.00 96.12 70  A 1 
ATOM   510  C  CE1 . TYR A 1 70  ? 4.544   3.640   20.746  1.00 95.38 70  A 1 
ATOM   511  C  CE2 . TYR A 1 70  ? 2.158   3.186   20.735  1.00 95.37 70  A 1 
ATOM   512  C  CZ  . TYR A 1 70  ? 3.230   4.044   21.013  1.00 95.84 70  A 1 
ATOM   513  O  OH  . TYR A 1 70  ? 2.990   5.286   21.550  1.00 94.43 70  A 1 
ATOM   514  N  N   . LYS A 1 71  ? 4.582   -0.236  22.701  1.00 97.68 71  A 1 
ATOM   515  C  CA  . LYS A 1 71  ? 4.050   -0.240  24.061  1.00 97.68 71  A 1 
ATOM   516  C  C   . LYS A 1 71  ? 3.629   1.155   24.464  1.00 97.49 71  A 1 
ATOM   517  O  O   . LYS A 1 71  ? 4.377   2.113   24.257  1.00 96.58 71  A 1 
ATOM   518  C  CB  . LYS A 1 71  ? 5.083   -0.799  25.042  1.00 97.07 71  A 1 
ATOM   519  C  CG  . LYS A 1 71  ? 5.505   -2.231  24.710  1.00 93.92 71  A 1 
ATOM   520  C  CD  . LYS A 1 71  ? 6.459   -2.730  25.787  1.00 92.32 71  A 1 
ATOM   521  C  CE  . LYS A 1 71  ? 6.781   -4.197  25.601  1.00 85.34 71  A 1 
ATOM   522  N  NZ  . LYS A 1 71  ? 7.337   -4.761  26.851  1.00 77.64 71  A 1 
ATOM   523  N  N   . VAL A 1 72  ? 2.450   1.276   25.069  1.00 97.81 72  A 1 
ATOM   524  C  CA  . VAL A 1 72  ? 1.936   2.550   25.571  1.00 97.85 72  A 1 
ATOM   525  C  C   . VAL A 1 72  ? 1.197   2.336   26.882  1.00 97.94 72  A 1 
ATOM   526  O  O   . VAL A 1 72  ? 0.549   1.310   27.088  1.00 97.22 72  A 1 
ATOM   527  C  CB  . VAL A 1 72  ? 1.072   3.254   24.508  1.00 96.85 72  A 1 
ATOM   528  C  CG1 . VAL A 1 72  ? -0.239  2.517   24.225  1.00 91.75 72  A 1 
ATOM   529  C  CG2 . VAL A 1 72  ? 0.774   4.701   24.899  1.00 90.83 72  A 1 
ATOM   530  N  N   . THR A 1 73  ? 1.303   3.317   27.777  1.00 97.66 73  A 1 
ATOM   531  C  CA  . THR A 1 73  ? 0.565   3.340   29.038  1.00 97.44 73  A 1 
ATOM   532  C  C   . THR A 1 73  ? -0.293  4.590   29.078  1.00 97.35 73  A 1 
ATOM   533  O  O   . THR A 1 73  ? 0.219   5.704   28.965  1.00 96.08 73  A 1 
ATOM   534  C  CB  . THR A 1 73  ? 1.526   3.286   30.233  1.00 96.38 73  A 1 
ATOM   535  O  OG1 . THR A 1 73  ? 2.336   2.134   30.152  1.00 89.17 73  A 1 
ATOM   536  C  CG2 . THR A 1 73  ? 0.772   3.216   31.561  1.00 87.46 73  A 1 
ATOM   537  N  N   . LEU A 1 74  ? -1.596  4.405   29.233  1.00 97.12 74  A 1 
ATOM   538  C  CA  . LEU A 1 74  ? -2.569  5.485   29.313  1.00 97.22 74  A 1 
ATOM   539  C  C   . LEU A 1 74  ? -3.007  5.668   30.772  1.00 97.17 74  A 1 
ATOM   540  O  O   . LEU A 1 74  ? -3.278  4.689   31.466  1.00 95.76 74  A 1 
ATOM   541  C  CB  . LEU A 1 74  ? -3.773  5.192   28.406  1.00 97.14 74  A 1 
ATOM   542  C  CG  . LEU A 1 74  ? -3.428  4.884   26.934  1.00 96.74 74  A 1 
ATOM   543  C  CD1 . LEU A 1 74  ? -4.694  4.535   26.166  1.00 94.59 74  A 1 
ATOM   544  C  CD2 . LEU A 1 74  ? -2.740  6.061   26.256  1.00 93.95 74  A 1 
ATOM   545  N  N   . THR A 1 75  ? -3.079  6.920   31.233  1.00 97.15 75  A 1 
ATOM   546  C  CA  . THR A 1 75  ? -3.432  7.232   32.624  1.00 96.79 75  A 1 
ATOM   547  C  C   . THR A 1 75  ? -4.743  8.000   32.736  1.00 96.91 75  A 1 
ATOM   548  O  O   . THR A 1 75  ? -5.553  7.701   33.622  1.00 95.41 75  A 1 
ATOM   549  C  CB  . THR A 1 75  ? -2.307  8.014   33.319  1.00 95.24 75  A 1 
ATOM   550  O  OG1 . THR A 1 75  ? -1.960  9.159   32.565  1.00 88.99 75  A 1 
ATOM   551  C  CG2 . THR A 1 75  ? -1.050  7.161   33.477  1.00 86.05 75  A 1 
ATOM   552  N  N   . GLU A 1 76  ? -4.988  8.951   31.849  1.00 96.49 76  A 1 
ATOM   553  C  CA  . GLU A 1 76  ? -6.208  9.749   31.883  1.00 96.50 76  A 1 
ATOM   554  C  C   . GLU A 1 76  ? -7.424  8.895   31.507  1.00 97.04 76  A 1 
ATOM   555  O  O   . GLU A 1 76  ? -7.449  8.250   30.464  1.00 96.46 76  A 1 
ATOM   556  C  CB  . GLU A 1 76  ? -6.064  10.951  30.936  1.00 95.61 76  A 1 
ATOM   557  C  CG  . GLU A 1 76  ? -7.111  12.041  31.177  1.00 84.18 76  A 1 
ATOM   558  C  CD  . GLU A 1 76  ? -7.029  12.641  32.591  1.00 80.89 76  A 1 
ATOM   559  O  OE1 . GLU A 1 76  ? -8.093  12.983  33.145  1.00 74.31 76  A 1 
ATOM   560  O  OE2 . GLU A 1 76  ? -5.908  12.740  33.128  1.00 72.09 76  A 1 
ATOM   561  N  N   . LYS A 1 77  ? -8.427  8.871   32.382  1.00 97.10 77  A 1 
ATOM   562  C  CA  . LYS A 1 77  ? -9.615  8.047   32.180  1.00 97.56 77  A 1 
ATOM   563  C  C   . LYS A 1 77  ? -10.474 8.560   31.031  1.00 97.57 77  A 1 
ATOM   564  O  O   . LYS A 1 77  ? -10.593 9.763   30.817  1.00 96.16 77  A 1 
ATOM   565  C  CB  . LYS A 1 77  ? -10.440 7.946   33.469  1.00 96.93 77  A 1 
ATOM   566  C  CG  . LYS A 1 77  ? -9.683  7.219   34.572  1.00 95.03 77  A 1 
ATOM   567  C  CD  . LYS A 1 77  ? -10.604 6.955   35.768  1.00 92.91 77  A 1 
ATOM   568  C  CE  . LYS A 1 77  ? -9.863  6.152   36.821  1.00 87.63 77  A 1 
ATOM   569  N  NZ  . LYS A 1 77  ? -10.811 5.448   37.719  1.00 79.29 77  A 1 
ATOM   570  N  N   . GLY A 1 78  ? -11.102 7.641   30.308  1.00 97.43 78  A 1 
ATOM   571  C  CA  . GLY A 1 78  ? -11.982 7.951   29.197  1.00 97.57 78  A 1 
ATOM   572  C  C   . GLY A 1 78  ? -11.781 7.019   28.012  1.00 98.14 78  A 1 
ATOM   573  O  O   . GLY A 1 78  ? -11.142 5.967   28.118  1.00 97.49 78  A 1 
ATOM   574  N  N   . THR A 1 79  ? -12.344 7.403   26.880  1.00 98.01 79  A 1 
ATOM   575  C  CA  . THR A 1 79  ? -12.244 6.646   25.627  1.00 98.07 79  A 1 
ATOM   576  C  C   . THR A 1 79  ? -11.199 7.242   24.701  1.00 98.00 79  A 1 
ATOM   577  O  O   . THR A 1 79  ? -11.109 8.459   24.549  1.00 97.09 79  A 1 
ATOM   578  C  CB  . THR A 1 79  ? -13.595 6.536   24.890  1.00 97.11 79  A 1 
ATOM   579  O  OG1 . THR A 1 79  ? -14.556 7.422   25.424  1.00 85.43 79  A 1 
ATOM   580  C  CG2 . THR A 1 79  ? -14.150 5.145   25.001  1.00 82.66 79  A 1 
ATOM   581  N  N   . TYR A 1 80  ? -10.419 6.376   24.073  1.00 98.13 80  A 1 
ATOM   582  C  CA  . TYR A 1 80  ? -9.384  6.732   23.111  1.00 98.27 80  A 1 
ATOM   583  C  C   . TYR A 1 80  ? -9.651  5.976   21.817  1.00 98.24 80  A 1 
ATOM   584  O  O   . TYR A 1 80  ? -9.704  4.746   21.824  1.00 97.60 80  A 1 
ATOM   585  C  CB  . TYR A 1 80  ? -8.002  6.344   23.638  1.00 98.07 80  A 1 
ATOM   586  C  CG  . TYR A 1 80  ? -7.535  7.023   24.905  1.00 98.16 80  A 1 
ATOM   587  C  CD1 . TYR A 1 80  ? -8.126  6.718   26.147  1.00 97.05 80  A 1 
ATOM   588  C  CD2 . TYR A 1 80  ? -6.453  7.908   24.873  1.00 96.97 80  A 1 
ATOM   589  C  CE1 . TYR A 1 80  ? -7.660  7.313   27.328  1.00 96.44 80  A 1 
ATOM   590  C  CE2 . TYR A 1 80  ? -5.975  8.499   26.041  1.00 96.38 80  A 1 
ATOM   591  C  CZ  . TYR A 1 80  ? -6.577  8.204   27.270  1.00 97.64 80  A 1 
ATOM   592  O  OH  . TYR A 1 80  ? -6.121  8.789   28.426  1.00 97.08 80  A 1 
ATOM   593  N  N   . LYS A 1 81  ? -9.788  6.697   20.703  1.00 97.41 81  A 1 
ATOM   594  C  CA  . LYS A 1 81  ? -9.780  6.066   19.378  1.00 97.02 81  A 1 
ATOM   595  C  C   . LYS A 1 81  ? -8.378  6.132   18.792  1.00 96.73 81  A 1 
ATOM   596  O  O   . LYS A 1 81  ? -7.667  7.121   18.932  1.00 95.95 81  A 1 
ATOM   597  C  CB  . LYS A 1 81  ? -10.819 6.692   18.446  1.00 96.24 81  A 1 
ATOM   598  C  CG  . LYS A 1 81  ? -12.250 6.448   18.929  1.00 90.59 81  A 1 
ATOM   599  C  CD  . LYS A 1 81  ? -13.245 6.944   17.882  1.00 84.13 81  A 1 
ATOM   600  C  CE  . LYS A 1 81  ? -14.662 6.979   18.431  1.00 75.41 81  A 1 
ATOM   601  N  NZ  . LYS A 1 81  ? -15.467 8.005   17.727  1.00 66.10 81  A 1 
ATOM   602  N  N   . PHE A 1 82  ? -7.992  5.047   18.129  1.00 96.90 82  A 1 
ATOM   603  C  CA  . PHE A 1 82  ? -6.698  4.934   17.468  1.00 97.08 82  A 1 
ATOM   604  C  C   . PHE A 1 82  ? -6.845  4.205   16.137  1.00 96.61 82  A 1 
ATOM   605  O  O   . PHE A 1 82  ? -7.870  3.582   15.857  1.00 95.95 82  A 1 
ATOM   606  C  CB  . PHE A 1 82  ? -5.675  4.259   18.400  1.00 97.21 82  A 1 
ATOM   607  C  CG  . PHE A 1 82  ? -6.077  2.890   18.877  1.00 97.76 82  A 1 
ATOM   608  C  CD1 . PHE A 1 82  ? -5.801  1.748   18.102  1.00 95.74 82  A 1 
ATOM   609  C  CD2 . PHE A 1 82  ? -6.748  2.735   20.099  1.00 95.47 82  A 1 
ATOM   610  C  CE1 . PHE A 1 82  ? -6.198  0.480   18.545  1.00 95.23 82  A 1 
ATOM   611  C  CE2 . PHE A 1 82  ? -7.141  1.471   20.544  1.00 95.07 82  A 1 
ATOM   612  C  CZ  . PHE A 1 82  ? -6.867  0.347   19.761  1.00 97.17 82  A 1 
ATOM   613  N  N   . TYR A 1 83  ? -5.823  4.308   15.304  1.00 95.51 83  A 1 
ATOM   614  C  CA  . TYR A 1 83  ? -5.825  3.686   13.989  1.00 94.45 83  A 1 
ATOM   615  C  C   . TYR A 1 83  ? -4.409  3.315   13.559  1.00 94.55 83  A 1 
ATOM   616  O  O   . TYR A 1 83  ? -3.419  3.821   14.080  1.00 94.08 83  A 1 
ATOM   617  C  CB  . TYR A 1 83  ? -6.486  4.622   12.967  1.00 92.60 83  A 1 
ATOM   618  C  CG  . TYR A 1 83  ? -5.852  5.990   12.844  1.00 91.19 83  A 1 
ATOM   619  C  CD1 . TYR A 1 83  ? -6.288  7.058   13.651  1.00 88.94 83  A 1 
ATOM   620  C  CD2 . TYR A 1 83  ? -4.839  6.230   11.912  1.00 87.91 83  A 1 
ATOM   621  C  CE1 . TYR A 1 83  ? -5.716  8.323   13.538  1.00 85.70 83  A 1 
ATOM   622  C  CE2 . TYR A 1 83  ? -4.258  7.495   11.790  1.00 85.50 83  A 1 
ATOM   623  C  CZ  . TYR A 1 83  ? -4.698  8.547   12.602  1.00 85.49 83  A 1 
ATOM   624  O  OH  . TYR A 1 83  ? -4.131  9.786   12.485  1.00 81.66 83  A 1 
ATOM   625  N  N   . CYS A 1 84  ? -4.328  2.429   12.574  1.00 92.88 84  A 1 
ATOM   626  C  CA  . CYS A 1 84  ? -3.111  2.173   11.830  1.00 91.96 84  A 1 
ATOM   627  C  C   . CYS A 1 84  ? -3.067  3.130   10.635  1.00 90.31 84  A 1 
ATOM   628  O  O   . CYS A 1 84  ? -3.920  3.048   9.748   1.00 87.85 84  A 1 
ATOM   629  C  CB  . CYS A 1 84  ? -3.093  0.711   11.384  1.00 91.95 84  A 1 
ATOM   630  S  SG  . CYS A 1 84  ? -1.669  0.374   10.340  1.00 91.31 84  A 1 
ATOM   631  N  N   . SER A 1 85  ? -2.093  4.044   10.605  1.00 83.24 85  A 1 
ATOM   632  C  CA  . SER A 1 85  ? -1.991  5.093   9.578   1.00 80.53 85  A 1 
ATOM   633  C  C   . SER A 1 85  ? -2.064  4.550   8.143   1.00 80.47 85  A 1 
ATOM   634  O  O   . SER A 1 85  ? -2.953  4.978   7.398   1.00 78.97 85  A 1 
ATOM   635  C  CB  . SER A 1 85  ? -0.742  5.945   9.813   1.00 77.93 85  A 1 
ATOM   636  O  OG  . SER A 1 85  ? -0.558  6.857   8.755   1.00 69.79 85  A 1 
ATOM   637  N  N   . PRO A 1 86  ? -1.220  3.579   7.716   1.00 75.99 86  A 1 
ATOM   638  C  CA  . PRO A 1 86  ? -1.303  3.071   6.347   1.00 74.40 86  A 1 
ATOM   639  C  C   . PRO A 1 86  ? -2.620  2.355   6.024   1.00 75.66 86  A 1 
ATOM   640  O  O   . PRO A 1 86  ? -3.034  2.359   4.871   1.00 74.37 86  A 1 
ATOM   641  C  CB  . PRO A 1 86  ? -0.095  2.129   6.203   1.00 72.59 86  A 1 
ATOM   642  C  CG  . PRO A 1 86  ? 0.249   1.728   7.622   1.00 70.83 86  A 1 
ATOM   643  C  CD  . PRO A 1 86  ? -0.099  2.972   8.420   1.00 72.47 86  A 1 
ATOM   644  N  N   . HIS A 1 87  ? -3.294  1.775   7.010   1.00 80.13 87  A 1 
ATOM   645  C  CA  . HIS A 1 87  ? -4.514  0.990   6.809   1.00 81.01 87  A 1 
ATOM   646  C  C   . HIS A 1 87  ? -5.796  1.660   7.328   1.00 80.45 87  A 1 
ATOM   647  O  O   . HIS A 1 87  ? -6.850  1.030   7.332   1.00 78.76 87  A 1 
ATOM   648  C  CB  . HIS A 1 87  ? -4.330  -0.400  7.429   1.00 82.23 87  A 1 
ATOM   649  C  CG  . HIS A 1 87  ? -3.173  -1.161  6.857   1.00 80.56 87  A 1 
ATOM   650  N  ND1 . HIS A 1 87  ? -2.202  -1.798  7.590   1.00 77.41 87  A 1 
ATOM   651  C  CD2 . HIS A 1 87  ? -2.858  -1.384  5.541   1.00 78.18 87  A 1 
ATOM   652  C  CE1 . HIS A 1 87  ? -1.346  -2.387  6.747   1.00 78.27 87  A 1 
ATOM   653  N  NE2 . HIS A 1 87  ? -1.714  -2.149  5.495   1.00 78.70 87  A 1 
ATOM   654  N  N   . GLN A 1 88  ? -5.751  2.933   7.721   1.00 81.28 88  A 1 
ATOM   655  C  CA  . GLN A 1 88  ? -6.921  3.644   8.224   1.00 79.24 88  A 1 
ATOM   656  C  C   . GLN A 1 88  ? -8.097  3.584   7.239   1.00 78.31 88  A 1 
ATOM   657  O  O   . GLN A 1 88  ? -9.232  3.326   7.639   1.00 75.77 88  A 1 
ATOM   658  C  CB  . GLN A 1 88  ? -6.547  5.108   8.521   1.00 76.70 88  A 1 
ATOM   659  C  CG  . GLN A 1 88  ? -7.694  5.879   9.180   1.00 71.28 88  A 1 
ATOM   660  C  CD  . GLN A 1 88  ? -7.420  7.380   9.333   1.00 70.99 88  A 1 
ATOM   661  O  OE1 . GLN A 1 88  ? -6.763  7.997   8.507   1.00 64.72 88  A 1 
ATOM   662  N  NE2 . GLN A 1 88  ? -7.947  8.005   10.361  1.00 64.12 88  A 1 
ATOM   663  N  N   . GLY A 1 89  ? -7.826  3.788   5.956   1.00 73.28 89  A 1 
ATOM   664  C  CA  . GLY A 1 89  ? -8.855  3.733   4.918   1.00 69.58 89  A 1 
ATOM   665  C  C   . GLY A 1 89  ? -9.440  2.347   4.668   1.00 70.25 89  A 1 
ATOM   666  O  O   . GLY A 1 89  ? -10.534 2.240   4.118   1.00 67.70 89  A 1 
ATOM   667  N  N   . ALA A 1 90  ? -8.757  1.294   5.103   1.00 72.91 90  A 1 
ATOM   668  C  CA  . ALA A 1 90  ? -9.264  -0.075  5.077   1.00 71.45 90  A 1 
ATOM   669  C  C   . ALA A 1 90  ? -10.037 -0.455  6.359   1.00 73.32 90  A 1 
ATOM   670  O  O   . ALA A 1 90  ? -10.452 -1.594  6.514   1.00 71.83 90  A 1 
ATOM   671  C  CB  . ALA A 1 90  ? -8.093  -1.028  4.821   1.00 69.39 90  A 1 
ATOM   672  N  N   . GLY A 1 91  ? -10.228 0.493   7.276   1.00 78.53 91  A 1 
ATOM   673  C  CA  . GLY A 1 91  ? -10.987 0.279   8.507   1.00 80.36 91  A 1 
ATOM   674  C  C   . GLY A 1 91  ? -10.176 -0.284  9.673   1.00 84.83 91  A 1 
ATOM   675  O  O   . GLY A 1 91  ? -10.770 -0.729  10.653  1.00 84.38 91  A 1 
ATOM   676  N  N   . MET A 1 92  ? -8.842  -0.257  9.604   1.00 88.72 92  A 1 
ATOM   677  C  CA  . MET A 1 92  ? -8.002  -0.668  10.731  1.00 91.14 92  A 1 
ATOM   678  C  C   . MET A 1 92  ? -7.975  0.433   11.799  1.00 92.00 92  A 1 
ATOM   679  O  O   . MET A 1 92  ? -7.050  1.244   11.882  1.00 91.87 92  A 1 
ATOM   680  C  CB  . MET A 1 92  ? -6.607  -1.084  10.261  1.00 91.80 92  A 1 
ATOM   681  C  CG  . MET A 1 92  ? -5.807  -1.742  11.385  1.00 90.68 92  A 1 
ATOM   682  S  SD  . MET A 1 92  ? -4.274  -2.506  10.812  1.00 90.86 92  A 1 
ATOM   683  C  CE  . MET A 1 92  ? -3.644  -3.144  12.380  1.00 89.19 92  A 1 
ATOM   684  N  N   . VAL A 1 93  ? -9.048  0.449   12.583  1.00 93.77 93  A 1 
ATOM   685  C  CA  . VAL A 1 93  ? -9.293  1.406   13.663  1.00 94.70 93  A 1 
ATOM   686  C  C   . VAL A 1 93  ? -9.658  0.634   14.929  1.00 96.17 93  A 1 
ATOM   687  O  O   . VAL A 1 93  ? -10.162 -0.491  14.859  1.00 96.02 93  A 1 
ATOM   688  C  CB  . VAL A 1 93  ? -10.392 2.422   13.298  1.00 92.92 93  A 1 
ATOM   689  C  CG1 . VAL A 1 93  ? -9.993  3.221   12.047  1.00 83.61 93  A 1 
ATOM   690  C  CG2 . VAL A 1 93  ? -11.748 1.763   13.049  1.00 83.10 93  A 1 
ATOM   691  N  N   . GLY A 1 94  ? -9.398  1.232   16.085  1.00 96.47 94  A 1 
ATOM   692  C  CA  . GLY A 1 94  ? -9.689  0.620   17.365  1.00 97.01 94  A 1 
ATOM   693  C  C   . GLY A 1 94  ? -10.108 1.634   18.412  1.00 97.67 94  A 1 
ATOM   694  O  O   . GLY A 1 94  ? -10.037 2.850   18.206  1.00 97.24 94  A 1 
ATOM   695  N  N   . LYS A 1 95  ? -10.558 1.113   19.545  1.00 97.91 95  A 1 
ATOM   696  C  CA  . LYS A 1 95  ? -10.964 1.916   20.692  1.00 98.14 95  A 1 
ATOM   697  C  C   . LYS A 1 95  ? -10.540 1.233   21.983  1.00 98.23 95  A 1 
ATOM   698  O  O   . LYS A 1 95  ? -10.724 0.028   22.146  1.00 97.76 95  A 1 
ATOM   699  C  CB  . LYS A 1 95  ? -12.485 2.125   20.648  1.00 97.40 95  A 1 
ATOM   700  C  CG  . LYS A 1 95  ? -12.990 3.133   21.700  1.00 93.88 95  A 1 
ATOM   701  C  CD  . LYS A 1 95  ? -14.525 3.215   21.736  1.00 92.39 95  A 1 
ATOM   702  C  CE  . LYS A 1 95  ? -15.070 1.930   22.354  1.00 81.85 95  A 1 
ATOM   703  N  NZ  . LYS A 1 95  ? -16.543 1.813   22.343  1.00 75.68 95  A 1 
ATOM   704  N  N   . VAL A 1 96  ? -10.001 2.013   22.899  1.00 98.00 96  A 1 
ATOM   705  C  CA  . VAL A 1 96  ? -9.727  1.558   24.259  1.00 98.16 96  A 1 
ATOM   706  C  C   . VAL A 1 96  ? -10.437 2.467   25.257  1.00 98.24 96  A 1 
ATOM   707  O  O   . VAL A 1 96  ? -10.455 3.687   25.090  1.00 97.96 96  A 1 
ATOM   708  C  CB  . VAL A 1 96  ? -8.213  1.442   24.540  1.00 97.63 96  A 1 
ATOM   709  C  CG1 . VAL A 1 96  ? -7.456  2.757   24.358  1.00 95.86 96  A 1 
ATOM   710  C  CG2 . VAL A 1 96  ? -7.955  0.896   25.946  1.00 94.09 96  A 1 
ATOM   711  N  N   . THR A 1 97  ? -11.035 1.874   26.294  1.00 97.93 97  A 1 
ATOM   712  C  CA  . THR A 1 97  ? -11.605 2.597   27.429  1.00 97.90 97  A 1 
ATOM   713  C  C   . THR A 1 97  ? -10.697 2.422   28.635  1.00 97.96 97  A 1 
ATOM   714  O  O   . THR A 1 97  ? -10.407 1.294   29.036  1.00 97.17 97  A 1 
ATOM   715  C  CB  . THR A 1 97  ? -13.029 2.115   27.736  1.00 97.46 97  A 1 
ATOM   716  O  OG1 . THR A 1 97  ? -13.839 2.259   26.577  1.00 94.36 97  A 1 
ATOM   717  C  CG2 . THR A 1 97  ? -13.679 2.925   28.852  1.00 93.84 97  A 1 
ATOM   718  N  N   . VAL A 1 98  ? -10.236 3.534   29.207  1.00 97.84 98  A 1 
ATOM   719  C  CA  . VAL A 1 98  ? -9.428  3.546   30.430  1.00 97.76 98  A 1 
ATOM   720  C  C   . VAL A 1 98  ? -10.350 3.824   31.617  1.00 97.59 98  A 1 
ATOM   721  O  O   . VAL A 1 98  ? -11.039 4.839   31.643  1.00 96.30 98  A 1 
ATOM   722  C  CB  . VAL A 1 98  ? -8.294  4.589   30.357  1.00 97.19 98  A 1 
ATOM   723  C  CG1 . VAL A 1 98  ? -7.425  4.555   31.606  1.00 94.38 98  A 1 
ATOM   724  C  CG2 . VAL A 1 98  ? -7.408  4.348   29.134  1.00 94.62 98  A 1 
ATOM   725  N  N   . ASN A 1 99  ? -10.362 2.915   32.580  1.00 96.71 99  A 1 
ATOM   726  C  CA  . ASN A 1 99  ? -11.223 2.966   33.767  1.00 95.86 99  A 1 
ATOM   727  C  C   . ASN A 1 99  ? -10.451 3.311   35.050  1.00 94.07 99  A 1 
ATOM   728  O  O   . ASN A 1 99  ? -9.339  2.824   35.247  1.00 86.34 99  A 1 
ATOM   729  C  CB  . ASN A 1 99  ? -11.968 1.640   33.925  1.00 92.44 99  A 1 
ATOM   730  C  CG  . ASN A 1 99  ? -12.951 1.372   32.784  1.00 90.57 99  A 1 
ATOM   731  O  OD1 . ASN A 1 99  ? -13.805 2.190   32.456  1.00 78.35 99  A 1 
ATOM   732  N  ND2 . ASN A 1 99  ? -12.881 0.206   32.188  1.00 76.72 99  A 1 
ATOM   733  O  OXT . ASN A 1 99  ? -10.999 4.063   35.881  1.00 76.44 99  A 1 
ATOM   734  N  N   . TYR B 2 1   ? -3.582  -1.889  -1.473  1.00 88.64 1   B 1 
ATOM   735  C  CA  . TYR B 2 1   ? -2.471  -2.562  -0.785  1.00 88.58 1   B 1 
ATOM   736  C  C   . TYR B 2 1   ? -2.118  -3.890  -1.453  1.00 89.48 1   B 1 
ATOM   737  O  O   . TYR B 2 1   ? -3.014  -4.525  -2.015  1.00 88.88 1   B 1 
ATOM   738  C  CB  . TYR B 2 1   ? -2.841  -2.831  0.669   1.00 86.51 1   B 1 
ATOM   739  C  CG  . TYR B 2 1   ? -3.335  -1.623  1.417   1.00 85.37 1   B 1 
ATOM   740  C  CD1 . TYR B 2 1   ? -2.457  -0.585  1.766   1.00 83.12 1   B 1 
ATOM   741  C  CD2 . TYR B 2 1   ? -4.690  -1.510  1.767   1.00 82.96 1   B 1 
ATOM   742  C  CE1 . TYR B 2 1   ? -2.916  0.538   2.441   1.00 80.59 1   B 1 
ATOM   743  C  CE2 . TYR B 2 1   ? -5.161  -0.383  2.443   1.00 80.39 1   B 1 
ATOM   744  C  CZ  . TYR B 2 1   ? -4.269  0.639   2.781   1.00 79.73 1   B 1 
ATOM   745  O  OH  . TYR B 2 1   ? -4.726  1.749   3.443   1.00 76.57 1   B 1 
ATOM   746  N  N   . PRO B 2 2   ? -0.855  -4.388  -1.331  1.00 88.79 2   B 1 
ATOM   747  C  CA  . PRO B 2 2   ? -0.492  -5.740  -1.774  1.00 89.55 2   B 1 
ATOM   748  C  C   . PRO B 2 2   ? -1.446  -6.813  -1.241  1.00 89.61 2   B 1 
ATOM   749  O  O   . PRO B 2 2   ? -1.842  -7.697  -1.993  1.00 89.10 2   B 1 
ATOM   750  C  CB  . PRO B 2 2   ? 0.941   -5.938  -1.277  1.00 89.92 2   B 1 
ATOM   751  C  CG  . PRO B 2 2   ? 1.495   -4.527  -1.282  1.00 89.15 2   B 1 
ATOM   752  C  CD  . PRO B 2 2   ? 0.319   -3.676  -0.841  1.00 90.09 2   B 1 
ATOM   753  N  N   . ILE B 2 3   ? -1.897  -6.700  0.014   1.00 85.78 3   B 1 
ATOM   754  C  CA  . ILE B 2 3   ? -2.831  -7.664  0.597   1.00 84.15 3   B 1 
ATOM   755  C  C   . ILE B 2 3   ? -4.170  -7.735  -0.159  1.00 85.20 3   B 1 
ATOM   756  O  O   . ILE B 2 3   ? -4.750  -8.814  -0.262  1.00 85.15 3   B 1 
ATOM   757  C  CB  . ILE B 2 3   ? -3.022  -7.386  2.104   1.00 81.16 3   B 1 
ATOM   758  C  CG1 . ILE B 2 3   ? -3.648  -8.613  2.794   1.00 74.41 3   B 1 
ATOM   759  C  CG2 . ILE B 2 3   ? -3.850  -6.115  2.356   1.00 74.18 3   B 1 
ATOM   760  C  CD1 . ILE B 2 3   ? -3.547  -8.570  4.315   1.00 69.13 3   B 1 
ATOM   761  N  N   . PHE B 2 4   ? -4.649  -6.634  -0.755  1.00 85.55 4   B 1 
ATOM   762  C  CA  . PHE B 2 4   ? -5.853  -6.666  -1.586  1.00 86.14 4   B 1 
ATOM   763  C  C   . PHE B 2 4   ? -5.639  -7.504  -2.845  1.00 87.93 4   B 1 
ATOM   764  O  O   . PHE B 2 4   ? -6.532  -8.243  -3.251  1.00 88.28 4   B 1 
ATOM   765  C  CB  . PHE B 2 4   ? -6.305  -5.249  -1.956  1.00 85.20 4   B 1 
ATOM   766  C  CG  . PHE B 2 4   ? -6.782  -4.355  -0.827  1.00 84.44 4   B 1 
ATOM   767  C  CD1 . PHE B 2 4   ? -7.138  -4.867  0.433   1.00 82.23 4   B 1 
ATOM   768  C  CD2 . PHE B 2 4   ? -6.919  -2.977  -1.064  1.00 82.11 4   B 1 
ATOM   769  C  CE1 . PHE B 2 4   ? -7.619  -4.020  1.431   1.00 80.86 4   B 1 
ATOM   770  C  CE2 . PHE B 2 4   ? -7.400  -2.127  -0.069  1.00 80.62 4   B 1 
ATOM   771  C  CZ  . PHE B 2 4   ? -7.753  -2.648  1.182   1.00 80.84 4   B 1 
ATOM   772  N  N   . ALA B 2 5   ? -4.455  -7.439  -3.443  1.00 90.94 5   B 1 
ATOM   773  C  CA  . ALA B 2 5   ? -4.101  -8.318  -4.545  1.00 92.27 5   B 1 
ATOM   774  C  C   . ALA B 2 5   ? -4.014  -9.777  -4.082  1.00 91.70 5   B 1 
ATOM   775  O  O   . ALA B 2 5   ? -4.643  -10.647 -4.676  1.00 91.21 5   B 1 
ATOM   776  C  CB  . ALA B 2 5   ? -2.790  -7.840  -5.184  1.00 94.10 5   B 1 
ATOM   777  N  N   . GLN B 2 6   ? -3.304  -10.046 -2.981  1.00 87.58 6   B 1 
ATOM   778  C  CA  . GLN B 2 6   ? -3.128  -11.396 -2.436  1.00 86.66 6   B 1 
ATOM   779  C  C   . GLN B 2 6   ? -4.460  -12.093 -2.128  1.00 86.03 6   B 1 
ATOM   780  O  O   . GLN B 2 6   ? -4.610  -13.292 -2.385  1.00 85.07 6   B 1 
ATOM   781  C  CB  . GLN B 2 6   ? -2.286  -11.332 -1.156  1.00 85.45 6   B 1 
ATOM   782  C  CG  . GLN B 2 6   ? -0.827  -10.929 -1.393  1.00 83.73 6   B 1 
ATOM   783  C  CD  . GLN B 2 6   ? -0.097  -10.655 -0.085  1.00 84.65 6   B 1 
ATOM   784  O  OE1 . GLN B 2 6   ? -0.056  -9.539  0.402   1.00 80.53 6   B 1 
ATOM   785  N  NE2 . GLN B 2 6   ? 0.474   -11.667 0.535   1.00 78.85 6   B 1 
ATOM   786  N  N   . GLN B 2 7   ? -5.431  -11.341 -1.611  1.00 84.10 7   B 1 
ATOM   787  C  CA  . GLN B 2 7   ? -6.742  -11.869 -1.236  1.00 82.37 7   B 1 
ATOM   788  C  C   . GLN B 2 7   ? -7.659  -12.114 -2.442  1.00 83.63 7   B 1 
ATOM   789  O  O   . GLN B 2 7   ? -8.442  -13.061 -2.420  1.00 82.70 7   B 1 
ATOM   790  C  CB  . GLN B 2 7   ? -7.412  -10.907 -0.252  1.00 78.89 7   B 1 
ATOM   791  C  CG  . GLN B 2 7   ? -6.772  -10.949 1.140   1.00 73.42 7   B 1 
ATOM   792  C  CD  . GLN B 2 7   ? -7.298  -9.860  2.075   1.00 70.48 7   B 1 
ATOM   793  O  OE1 . GLN B 2 7   ? -7.798  -8.825  1.657   1.00 66.07 7   B 1 
ATOM   794  N  NE2 . GLN B 2 7   ? -7.193  -10.065 3.370   1.00 64.42 7   B 1 
ATOM   795  N  N   . ASN B 2 8   ? -7.578  -11.279 -3.481  1.00 88.63 8   B 1 
ATOM   796  C  CA  . ASN B 2 8   ? -8.561  -11.274 -4.565  1.00 89.78 8   B 1 
ATOM   797  C  C   . ASN B 2 8   ? -8.056  -11.863 -5.891  1.00 91.74 8   B 1 
ATOM   798  O  O   . ASN B 2 8   ? -8.865  -12.142 -6.777  1.00 91.35 8   B 1 
ATOM   799  C  CB  . ASN B 2 8   ? -9.098  -9.845  -4.752  1.00 88.44 8   B 1 
ATOM   800  C  CG  . ASN B 2 8   ? -9.884  -9.374  -3.540  1.00 85.87 8   B 1 
ATOM   801  O  OD1 . ASN B 2 8   ? -11.034 -9.735  -3.363  1.00 77.01 8   B 1 
ATOM   802  N  ND2 . ASN B 2 8   ? -9.279  -8.583  -2.682  1.00 74.48 8   B 1 
ATOM   803  N  N   . TYR B 2 9   ? -6.749  -12.082 -6.046  1.00 94.69 9   B 1 
ATOM   804  C  CA  . TYR B 2 9   ? -6.154  -12.568 -7.293  1.00 95.64 9   B 1 
ATOM   805  C  C   . TYR B 2 9   ? -5.152  -13.690 -7.012  1.00 95.82 9   B 1 
ATOM   806  O  O   . TYR B 2 9   ? -4.133  -13.474 -6.369  1.00 94.85 9   B 1 
ATOM   807  C  CB  . TYR B 2 9   ? -5.480  -11.412 -8.039  1.00 95.87 9   B 1 
ATOM   808  C  CG  . TYR B 2 9   ? -6.405  -10.266 -8.394  1.00 95.88 9   B 1 
ATOM   809  C  CD1 . TYR B 2 9   ? -7.124  -10.269 -9.592  1.00 93.98 9   B 1 
ATOM   810  C  CD2 . TYR B 2 9   ? -6.566  -9.185  -7.514  1.00 93.93 9   B 1 
ATOM   811  C  CE1 . TYR B 2 9   ? -7.979  -9.211  -9.925  1.00 93.05 9   B 1 
ATOM   812  C  CE2 . TYR B 2 9   ? -7.419  -8.120  -7.829  1.00 93.28 9   B 1 
ATOM   813  C  CZ  . TYR B 2 9   ? -8.124  -8.137  -9.041  1.00 93.88 9   B 1 
ATOM   814  O  OH  . TYR B 2 9   ? -8.962  -7.096  -9.354  1.00 92.46 9   B 1 
ATOM   815  N  N   . GLU B 2 10  ? -5.418  -14.878 -7.547  1.00 94.63 10  B 1 
ATOM   816  C  CA  . GLU B 2 10  ? -4.521  -16.040 -7.420  1.00 94.78 10  B 1 
ATOM   817  C  C   . GLU B 2 10  ? -3.146  -15.767 -8.050  1.00 95.58 10  B 1 
ATOM   818  O  O   . GLU B 2 10  ? -2.112  -16.094 -7.477  1.00 94.32 10  B 1 
ATOM   819  C  CB  . GLU B 2 10  ? -5.196  -17.246 -8.094  1.00 93.19 10  B 1 
ATOM   820  C  CG  . GLU B 2 10  ? -4.394  -18.562 -7.976  1.00 81.41 10  B 1 
ATOM   821  C  CD  . GLU B 2 10  ? -4.229  -19.039 -6.529  1.00 73.67 10  B 1 
ATOM   822  O  OE1 . GLU B 2 10  ? -3.183  -19.649 -6.224  1.00 67.75 10  B 1 
ATOM   823  O  OE2 . GLU B 2 10  ? -5.135  -18.799 -5.705  1.00 65.94 10  B 1 
ATOM   824  N  N   . ASN B 2 11  ? -3.156  -15.143 -9.238  1.00 96.12 11  B 1 
ATOM   825  C  CA  . ASN B 2 11  ? -1.944  -14.738 -9.934  1.00 96.89 11  B 1 
ATOM   826  C  C   . ASN B 2 11  ? -1.940  -13.213 -10.079 1.00 97.61 11  B 1 
ATOM   827  O  O   . ASN B 2 11  ? -2.886  -12.654 -10.636 1.00 97.37 11  B 1 
ATOM   828  C  CB  . ASN B 2 11  ? -1.890  -15.461 -11.289 1.00 95.58 11  B 1 
ATOM   829  C  CG  . ASN B 2 11  ? -0.568  -15.269 -12.023 1.00 86.76 11  B 1 
ATOM   830  O  OD1 . ASN B 2 11  ? 0.192   -14.353 -11.768 1.00 78.53 11  B 1 
ATOM   831  N  ND2 . ASN B 2 11  ? -0.264  -16.139 -12.963 1.00 76.76 11  B 1 
ATOM   832  N  N   . PRO B 2 12  ? -0.895  -12.509 -9.594  1.00 97.87 12  B 1 
ATOM   833  C  CA  . PRO B 2 12  ? -0.850  -11.054 -9.698  1.00 98.12 12  B 1 
ATOM   834  C  C   . PRO B 2 12  ? -0.569  -10.536 -11.113 1.00 98.40 12  B 1 
ATOM   835  O  O   . PRO B 2 12  ? -0.697  -9.339  -11.349 1.00 98.07 12  B 1 
ATOM   836  C  CB  . PRO B 2 12  ? 0.254   -10.636 -8.727  1.00 97.77 12  B 1 
ATOM   837  C  CG  . PRO B 2 12  ? 1.202   -11.820 -8.741  1.00 96.69 12  B 1 
ATOM   838  C  CD  . PRO B 2 12  ? 0.267   -13.014 -8.885  1.00 97.75 12  B 1 
ATOM   839  N  N   . ARG B 2 13  ? -0.198  -11.400 -12.059 1.00 98.11 13  B 1 
ATOM   840  C  CA  . ARG B 2 13  ? 0.103   -11.027 -13.447 1.00 98.19 13  B 1 
ATOM   841  C  C   . ARG B 2 13  ? -0.849  -11.754 -14.400 1.00 97.71 13  B 1 
ATOM   842  O  O   . ARG B 2 13  ? -0.869  -12.979 -14.452 1.00 96.84 13  B 1 
ATOM   843  C  CB  . ARG B 2 13  ? 1.569   -11.318 -13.739 1.00 97.93 13  B 1 
ATOM   844  C  CG  . ARG B 2 13  ? 2.030   -10.797 -15.106 1.00 97.44 13  B 1 
ATOM   845  C  CD  . ARG B 2 13  ? 3.540   -10.957 -15.260 1.00 96.63 13  B 1 
ATOM   846  N  NE  . ARG B 2 13  ? 4.009   -10.500 -16.572 1.00 95.02 13  B 1 
ATOM   847  C  CZ  . ARG B 2 13  ? 4.200   -11.250 -17.656 1.00 94.80 13  B 1 
ATOM   848  N  NH1 . ARG B 2 13  ? 3.975   -12.545 -17.655 1.00 89.86 13  B 1 
ATOM   849  N  NH2 . ARG B 2 13  ? 4.632   -10.704 -18.763 1.00 90.32 13  B 1 
ATOM   850  N  N   . GLU B 2 14  ? -1.618  -10.974 -15.152 1.00 97.72 14  B 1 
ATOM   851  C  CA  . GLU B 2 14  ? -2.522  -11.477 -16.183 1.00 97.39 14  B 1 
ATOM   852  C  C   . GLU B 2 14  ? -1.745  -12.027 -17.384 1.00 97.28 14  B 1 
ATOM   853  O  O   . GLU B 2 14  ? -0.578  -11.707 -17.596 1.00 96.11 14  B 1 
ATOM   854  C  CB  . GLU B 2 14  ? -3.474  -10.354 -16.630 1.00 96.23 14  B 1 
ATOM   855  C  CG  . GLU B 2 14  ? -4.401  -9.850  -15.519 1.00 90.94 14  B 1 
ATOM   856  C  CD  . GLU B 2 14  ? -5.247  -8.626  -15.923 1.00 88.29 14  B 1 
ATOM   857  O  OE1 . GLU B 2 14  ? -6.115  -8.215  -15.136 1.00 82.35 14  B 1 
ATOM   858  O  OE2 . GLU B 2 14  ? -5.010  -8.042  -16.998 1.00 82.42 14  B 1 
ATOM   859  N  N   . ALA B 2 15  ? -2.417  -12.820 -18.224 1.00 96.70 15  B 1 
ATOM   860  C  CA  . ALA B 2 15  ? -1.810  -13.388 -19.432 1.00 96.27 15  B 1 
ATOM   861  C  C   . ALA B 2 15  ? -1.268  -12.324 -20.404 1.00 96.57 15  B 1 
ATOM   862  O  O   . ALA B 2 15  ? -0.308  -12.572 -21.125 1.00 94.86 15  B 1 
ATOM   863  C  CB  . ALA B 2 15  ? -2.863  -14.273 -20.120 1.00 95.06 15  B 1 
ATOM   864  N  N   . THR B 2 16  ? -1.850  -11.119 -20.385 1.00 96.57 16  B 1 
ATOM   865  C  CA  . THR B 2 16  ? -1.388  -9.965  -21.161 1.00 96.47 16  B 1 
ATOM   866  C  C   . THR B 2 16  ? -0.089  -9.349  -20.626 1.00 96.91 16  B 1 
ATOM   867  O  O   . THR B 2 16  ? 0.500   -8.491  -21.279 1.00 95.56 16  B 1 
ATOM   868  C  CB  . THR B 2 16  ? -2.461  -8.875  -21.176 1.00 95.65 16  B 1 
ATOM   869  O  OG1 . THR B 2 16  ? -2.736  -8.478  -19.850 1.00 91.52 16  B 1 
ATOM   870  C  CG2 . THR B 2 16  ? -3.768  -9.351  -21.803 1.00 89.56 16  B 1 
ATOM   871  N  N   . GLY B 2 17  ? 0.349   -9.749  -19.437 1.00 97.35 17  B 1 
ATOM   872  C  CA  . GLY B 2 17  ? 1.471   -9.155  -18.726 1.00 97.38 17  B 1 
ATOM   873  C  C   . GLY B 2 17  ? 1.088   -8.039  -17.755 1.00 97.91 17  B 1 
ATOM   874  O  O   . GLY B 2 17  ? 1.936   -7.597  -16.982 1.00 97.20 17  B 1 
ATOM   875  N  N   . ARG B 2 18  ? -0.173  -7.586  -17.765 1.00 98.15 18  B 1 
ATOM   876  C  CA  . ARG B 2 18  ? -0.638  -6.536  -16.858 1.00 98.20 18  B 1 
ATOM   877  C  C   . ARG B 2 18  ? -0.696  -7.061  -15.425 1.00 98.37 18  B 1 
ATOM   878  O  O   . ARG B 2 18  ? -1.205  -8.147  -15.172 1.00 98.04 18  B 1 
ATOM   879  C  CB  . ARG B 2 18  ? -2.000  -6.022  -17.313 1.00 97.43 18  B 1 
ATOM   880  C  CG  . ARG B 2 18  ? -2.403  -4.701  -16.633 1.00 92.57 18  B 1 
ATOM   881  C  CD  . ARG B 2 18  ? -3.727  -4.184  -17.192 1.00 91.27 18  B 1 
ATOM   882  N  NE  . ARG B 2 18  ? -4.831  -5.045  -16.766 1.00 86.23 18  B 1 
ATOM   883  C  CZ  . ARG B 2 18  ? -5.736  -4.777  -15.847 1.00 84.39 18  B 1 
ATOM   884  N  NH1 . ARG B 2 18  ? -5.829  -3.597  -15.287 1.00 73.71 18  B 1 
ATOM   885  N  NH2 . ARG B 2 18  ? -6.558  -5.707  -15.473 1.00 74.72 18  B 1 
ATOM   886  N  N   . ILE B 2 19  ? -0.199  -6.263  -14.481 1.00 98.51 19  B 1 
ATOM   887  C  CA  . ILE B 2 19  ? -0.220  -6.603  -13.056 1.00 98.68 19  B 1 
ATOM   888  C  C   . ILE B 2 19  ? -1.487  -6.037  -12.404 1.00 98.66 19  B 1 
ATOM   889  O  O   . ILE B 2 19  ? -1.872  -4.897  -12.650 1.00 98.32 19  B 1 
ATOM   890  C  CB  . ILE B 2 19  ? 1.096   -6.155  -12.383 1.00 98.54 19  B 1 
ATOM   891  C  CG1 . ILE B 2 19  ? 2.253   -7.018  -12.914 1.00 97.95 19  B 1 
ATOM   892  C  CG2 . ILE B 2 19  ? 0.997   -6.252  -10.849 1.00 98.13 19  B 1 
ATOM   893  C  CD1 . ILE B 2 19  ? 3.650   -6.573  -12.470 1.00 96.25 19  B 1 
ATOM   894  N  N   . VAL B 2 20  ? -2.137  -6.833  -11.553 1.00 98.58 20  B 1 
ATOM   895  C  CA  . VAL B 2 20  ? -3.498  -6.595  -11.049 1.00 98.45 20  B 1 
ATOM   896  C  C   . VAL B 2 20  ? -3.663  -5.336  -10.196 1.00 98.33 20  B 1 
ATOM   897  O  O   . VAL B 2 20  ? -4.776  -4.847  -10.053 1.00 97.76 20  B 1 
ATOM   898  C  CB  . VAL B 2 20  ? -4.027  -7.815  -10.279 1.00 97.99 20  B 1 
ATOM   899  C  CG1 . VAL B 2 20  ? -4.059  -9.059  -11.173 1.00 96.27 20  B 1 
ATOM   900  C  CG2 . VAL B 2 20  ? -3.192  -8.103  -9.017  1.00 96.72 20  B 1 
ATOM   901  N  N   . CYS B 2 21  ? -2.581  -4.778  -9.675  1.00 98.51 21  B 1 
ATOM   902  C  CA  . CYS B 2 21  ? -2.609  -3.494  -8.976  1.00 98.42 21  B 1 
ATOM   903  C  C   . CYS B 2 21  ? -3.243  -2.394  -9.841  1.00 98.31 21  B 1 
ATOM   904  O  O   . CYS B 2 21  ? -3.919  -1.506  -9.323  1.00 97.78 21  B 1 
ATOM   905  C  CB  . CYS B 2 21  ? -1.185  -3.088  -8.576  1.00 98.29 21  B 1 
ATOM   906  S  SG  . CYS B 2 21  ? -0.149  -4.426  -7.949  1.00 98.11 21  B 1 
ATOM   907  N  N   . ALA B 2 22  ? -3.071  -2.475  -11.163 1.00 98.40 22  B 1 
ATOM   908  C  CA  . ALA B 2 22  ? -3.629  -1.536  -12.136 1.00 98.33 22  B 1 
ATOM   909  C  C   . ALA B 2 22  ? -5.167  -1.556  -12.213 1.00 98.14 22  B 1 
ATOM   910  O  O   . ALA B 2 22  ? -5.756  -0.649  -12.799 1.00 97.38 22  B 1 
ATOM   911  C  CB  . ALA B 2 22  ? -3.012  -1.819  -13.509 1.00 98.12 22  B 1 
ATOM   912  N  N   . ASN B 2 23  ? -5.833  -2.542  -11.615 1.00 97.94 23  B 1 
ATOM   913  C  CA  . ASN B 2 23  ? -7.292  -2.567  -11.517 1.00 97.67 23  B 1 
ATOM   914  C  C   . ASN B 2 23  ? -7.848  -1.519  -10.543 1.00 97.59 23  B 1 
ATOM   915  O  O   . ASN B 2 23  ? -9.013  -1.141  -10.660 1.00 96.44 23  B 1 
ATOM   916  C  CB  . ASN B 2 23  ? -7.756  -3.972  -11.104 1.00 97.24 23  B 1 
ATOM   917  C  CG  . ASN B 2 23  ? -7.571  -5.002  -12.201 1.00 96.03 23  B 1 
ATOM   918  O  OD1 . ASN B 2 23  ? -7.572  -4.687  -13.375 1.00 89.58 23  B 1 
ATOM   919  N  ND2 . ASN B 2 23  ? -7.437  -6.265  -11.844 1.00 88.28 23  B 1 
ATOM   920  N  N   . CYS B 2 24  ? -7.039  -1.057  -9.606  1.00 97.88 24  B 1 
ATOM   921  C  CA  . CYS B 2 24  ? -7.461  -0.106  -8.581  1.00 97.51 24  B 1 
ATOM   922  C  C   . CYS B 2 24  ? -6.593  1.153   -8.529  1.00 97.72 24  B 1 
ATOM   923  O  O   . CYS B 2 24  ? -7.078  2.215   -8.161  1.00 96.87 24  B 1 
ATOM   924  C  CB  . CYS B 2 24  ? -7.450  -0.806  -7.217  1.00 96.82 24  B 1 
ATOM   925  S  SG  . CYS B 2 24  ? -8.399  -2.340  -7.173  1.00 95.81 24  B 1 
ATOM   926  N  N   . HIS B 2 25  ? -5.322  1.042   -8.879  1.00 98.31 25  B 1 
ATOM   927  C  CA  . HIS B 2 25  ? -4.392  2.158   -9.007  1.00 98.49 25  B 1 
ATOM   928  C  C   . HIS B 2 25  ? -4.394  2.615   -10.466 1.00 98.48 25  B 1 
ATOM   929  O  O   . HIS B 2 25  ? -3.654  2.096   -11.297 1.00 97.57 25  B 1 
ATOM   930  C  CB  . HIS B 2 25  ? -3.004  1.730   -8.524  1.00 98.23 25  B 1 
ATOM   931  C  CG  . HIS B 2 25  ? -2.969  1.441   -7.050  1.00 98.16 25  B 1 
ATOM   932  N  ND1 . HIS B 2 25  ? -2.874  2.408   -6.065  1.00 96.06 25  B 1 
ATOM   933  C  CD2 . HIS B 2 25  ? -3.066  0.233   -6.439  1.00 96.20 25  B 1 
ATOM   934  C  CE1 . HIS B 2 25  ? -2.904  1.785   -4.883  1.00 95.79 25  B 1 
ATOM   935  N  NE2 . HIS B 2 25  ? -3.022  0.466   -5.075  1.00 95.98 25  B 1 
ATOM   936  N  N   . LEU B 2 26  ? -5.284  3.570   -10.790 1.00 98.15 26  B 1 
ATOM   937  C  CA  . LEU B 2 26  ? -5.684  3.862   -12.168 1.00 97.90 26  B 1 
ATOM   938  C  C   . LEU B 2 26  ? -4.755  4.824   -12.912 1.00 97.94 26  B 1 
ATOM   939  O  O   . LEU B 2 26  ? -4.820  4.902   -14.142 1.00 96.56 26  B 1 
ATOM   940  C  CB  . LEU B 2 26  ? -7.127  4.394   -12.182 1.00 97.58 26  B 1 
ATOM   941  C  CG  . LEU B 2 26  ? -8.181  3.470   -11.542 1.00 96.89 26  B 1 
ATOM   942  C  CD1 . LEU B 2 26  ? -9.560  4.104   -11.687 1.00 95.13 26  B 1 
ATOM   943  C  CD2 . LEU B 2 26  ? -8.190  2.079   -12.165 1.00 94.54 26  B 1 
ATOM   944  N  N   . ALA B 2 27  ? -3.904  5.568   -12.208 1.00 98.15 27  B 1 
ATOM   945  C  CA  . ALA B 2 27  ? -2.922  6.445   -12.839 1.00 98.00 27  B 1 
ATOM   946  C  C   . ALA B 2 27  ? -1.606  5.697   -13.075 1.00 98.19 27  B 1 
ATOM   947  O  O   . ALA B 2 27  ? -1.167  4.908   -12.234 1.00 97.83 27  B 1 
ATOM   948  C  CB  . ALA B 2 27  ? -2.706  7.691   -11.980 1.00 97.62 27  B 1 
ATOM   949  N  N   . SER B 2 28  ? -0.951  5.989   -14.204 1.00 98.38 28  B 1 
ATOM   950  C  CA  . SER B 2 28  ? 0.341   5.396   -14.549 1.00 98.17 28  B 1 
ATOM   951  C  C   . SER B 2 28  ? 1.490   6.324   -14.165 1.00 98.15 28  B 1 
ATOM   952  O  O   . SER B 2 28  ? 1.484   7.512   -14.491 1.00 97.25 28  B 1 
ATOM   953  C  CB  . SER B 2 28  ? 0.406   5.078   -16.042 1.00 97.27 28  B 1 
ATOM   954  O  OG  . SER B 2 28  ? -0.597  4.145   -16.384 1.00 84.03 28  B 1 
ATOM   955  N  N   . LYS B 2 29  ? 2.491   5.769   -13.484 1.00 98.32 29  B 1 
ATOM   956  C  CA  . LYS B 2 29  ? 3.777   6.427   -13.209 1.00 98.30 29  B 1 
ATOM   957  C  C   . LYS B 2 29  ? 4.906   5.402   -13.326 1.00 98.49 29  B 1 
ATOM   958  O  O   . LYS B 2 29  ? 4.718   4.269   -12.907 1.00 97.94 29  B 1 
ATOM   959  C  CB  . LYS B 2 29  ? 3.786   7.060   -11.810 1.00 97.93 29  B 1 
ATOM   960  C  CG  . LYS B 2 29  ? 2.970   8.353   -11.737 1.00 95.41 29  B 1 
ATOM   961  C  CD  . LYS B 2 29  ? 3.106   8.999   -10.351 1.00 89.51 29  B 1 
ATOM   962  C  CE  . LYS B 2 29  ? 2.323   10.311  -10.248 1.00 83.98 29  B 1 
ATOM   963  N  NZ  . LYS B 2 29  ? 3.027   11.438  -10.903 1.00 74.05 29  B 1 
ATOM   964  N  N   . PRO B 2 30  ? 6.069   5.776   -13.868 1.00 98.23 30  B 1 
ATOM   965  C  CA  . PRO B 2 30  ? 7.124   4.807   -14.163 1.00 98.09 30  B 1 
ATOM   966  C  C   . PRO B 2 30  ? 7.708   4.161   -12.906 1.00 98.20 30  B 1 
ATOM   967  O  O   . PRO B 2 30  ? 7.707   4.743   -11.817 1.00 97.74 30  B 1 
ATOM   968  C  CB  . PRO B 2 30  ? 8.184   5.611   -14.934 1.00 97.09 30  B 1 
ATOM   969  C  CG  . PRO B 2 30  ? 7.966   7.033   -14.459 1.00 94.26 30  B 1 
ATOM   970  C  CD  . PRO B 2 30  ? 6.467   7.119   -14.266 1.00 97.41 30  B 1 
ATOM   971  N  N   . VAL B 2 31  ? 8.229   2.951   -13.088 1.00 98.47 31  B 1 
ATOM   972  C  CA  . VAL B 2 31  ? 9.091   2.259   -12.138 1.00 98.30 31  B 1 
ATOM   973  C  C   . VAL B 2 31  ? 10.274  1.660   -12.901 1.00 98.34 31  B 1 
ATOM   974  O  O   . VAL B 2 31  ? 10.147  1.372   -14.088 1.00 97.35 31  B 1 
ATOM   975  C  CB  . VAL B 2 31  ? 8.356   1.152   -11.343 1.00 97.36 31  B 1 
ATOM   976  C  CG1 . VAL B 2 31  ? 7.166   1.718   -10.568 1.00 89.93 31  B 1 
ATOM   977  C  CG2 . VAL B 2 31  ? 7.882   0.004   -12.232 1.00 90.66 31  B 1 
ATOM   978  N  N   . ASP B 2 32  ? 11.380  1.458   -12.206 1.00 98.33 32  B 1 
ATOM   979  C  CA  . ASP B 2 32  ? 12.555  0.799   -12.766 1.00 98.02 32  B 1 
ATOM   980  C  C   . ASP B 2 32  ? 12.958  -0.385  -11.891 1.00 98.19 32  B 1 
ATOM   981  O  O   . ASP B 2 32  ? 12.668  -0.432  -10.696 1.00 97.31 32  B 1 
ATOM   982  C  CB  . ASP B 2 32  ? 13.714  1.793   -12.915 1.00 96.68 32  B 1 
ATOM   983  C  CG  . ASP B 2 32  ? 13.443  2.871   -13.947 1.00 85.20 32  B 1 
ATOM   984  O  OD1 . ASP B 2 32  ? 13.082  2.521   -15.087 1.00 80.83 32  B 1 
ATOM   985  O  OD2 . ASP B 2 32  ? 13.627  4.068   -13.616 1.00 78.92 32  B 1 
ATOM   986  N  N   . ILE B 2 33  ? 13.654  -1.348  -12.501 1.00 98.27 33  B 1 
ATOM   987  C  CA  . ILE B 2 33  ? 14.249  -2.484  -11.800 1.00 98.33 33  B 1 
ATOM   988  C  C   . ILE B 2 33  ? 15.657  -2.731  -12.338 1.00 98.20 33  B 1 
ATOM   989  O  O   . ILE B 2 33  ? 15.877  -2.771  -13.549 1.00 97.46 33  B 1 
ATOM   990  C  CB  . ILE B 2 33  ? 13.348  -3.737  -11.861 1.00 97.84 33  B 1 
ATOM   991  C  CG1 . ILE B 2 33  ? 14.015  -4.908  -11.118 1.00 96.49 33  B 1 
ATOM   992  C  CG2 . ILE B 2 33  ? 12.980  -4.115  -13.307 1.00 95.96 33  B 1 
ATOM   993  C  CD1 . ILE B 2 33  ? 13.098  -6.104  -10.898 1.00 93.86 33  B 1 
ATOM   994  N  N   . GLU B 2 34  ? 16.598  -2.916  -11.421 1.00 98.08 34  B 1 
ATOM   995  C  CA  . GLU B 2 34  ? 17.984  -3.253  -11.718 1.00 97.70 34  B 1 
ATOM   996  C  C   . GLU B 2 34  ? 18.328  -4.586  -11.055 1.00 97.80 34  B 1 
ATOM   997  O  O   . GLU B 2 34  ? 18.123  -4.778  -9.857  1.00 96.88 34  B 1 
ATOM   998  C  CB  . GLU B 2 34  ? 18.917  -2.145  -11.229 1.00 96.47 34  B 1 
ATOM   999  C  CG  . GLU B 2 34  ? 18.768  -0.846  -12.036 1.00 82.31 34  B 1 
ATOM   1000 C  CD  . GLU B 2 34  ? 19.568  0.330   -11.469 1.00 75.18 34  B 1 
ATOM   1001 O  OE1 . GLU B 2 34  ? 19.426  1.450   -12.007 1.00 68.81 34  B 1 
ATOM   1002 O  OE2 . GLU B 2 34  ? 20.289  0.167   -10.462 1.00 67.59 34  B 1 
ATOM   1003 N  N   . VAL B 2 35  ? 18.865  -5.512  -11.855 1.00 98.01 35  B 1 
ATOM   1004 C  CA  . VAL B 2 35  ? 19.366  -6.813  -11.401 1.00 97.94 35  B 1 
ATOM   1005 C  C   . VAL B 2 35  ? 20.732  -7.081  -12.042 1.00 97.93 35  B 1 
ATOM   1006 O  O   . VAL B 2 35  ? 21.035  -6.490  -13.082 1.00 97.07 35  B 1 
ATOM   1007 C  CB  . VAL B 2 35  ? 18.383  -7.965  -11.727 1.00 96.91 35  B 1 
ATOM   1008 C  CG1 . VAL B 2 35  ? 17.047  -7.775  -11.003 1.00 92.86 35  B 1 
ATOM   1009 C  CG2 . VAL B 2 35  ? 18.123  -8.119  -13.224 1.00 93.08 35  B 1 
ATOM   1010 N  N   . PRO B 2 36  ? 21.561  -7.974  -11.459 1.00 97.92 36  B 1 
ATOM   1011 C  CA  . PRO B 2 36  ? 22.775  -8.424  -12.137 1.00 97.60 36  B 1 
ATOM   1012 C  C   . PRO B 2 36  ? 22.450  -9.059  -13.492 1.00 97.77 36  B 1 
ATOM   1013 O  O   . PRO B 2 36  ? 21.411  -9.695  -13.665 1.00 96.75 36  B 1 
ATOM   1014 C  CB  . PRO B 2 36  ? 23.408  -9.448  -11.187 1.00 96.82 36  B 1 
ATOM   1015 C  CG  . PRO B 2 36  ? 22.802  -9.117  -9.835  1.00 94.77 36  B 1 
ATOM   1016 C  CD  . PRO B 2 36  ? 21.407  -8.619  -10.175 1.00 97.32 36  B 1 
ATOM   1017 N  N   . GLN B 2 37  ? 23.363  -8.921  -14.462 1.00 97.20 37  B 1 
ATOM   1018 C  CA  . GLN B 2 37  ? 23.184  -9.557  -15.764 1.00 96.82 37  B 1 
ATOM   1019 C  C   . GLN B 2 37  ? 23.170  -11.087 -15.658 1.00 97.31 37  B 1 
ATOM   1020 O  O   . GLN B 2 37  ? 22.438  -11.765 -16.382 1.00 95.98 37  B 1 
ATOM   1021 C  CB  . GLN B 2 37  ? 24.311  -9.086  -16.700 1.00 95.35 37  B 1 
ATOM   1022 C  CG  . GLN B 2 37  ? 24.107  -9.565  -18.143 1.00 81.55 37  B 1 
ATOM   1023 C  CD  . GLN B 2 37  ? 25.207  -9.085  -19.082 1.00 73.72 37  B 1 
ATOM   1024 O  OE1 . GLN B 2 37  ? 26.215  -8.522  -18.684 1.00 65.97 37  B 1 
ATOM   1025 N  NE2 . GLN B 2 37  ? 25.042  -9.311  -20.370 1.00 62.57 37  B 1 
ATOM   1026 N  N   . ALA B 2 38  ? 23.977  -11.632 -14.740 1.00 97.42 38  B 1 
ATOM   1027 C  CA  . ALA B 2 38  ? 24.082  -13.060 -14.477 1.00 97.42 38  B 1 
ATOM   1028 C  C   . ALA B 2 38  ? 24.325  -13.331 -12.992 1.00 97.70 38  B 1 
ATOM   1029 O  O   . ALA B 2 38  ? 24.878  -12.491 -12.282 1.00 96.80 38  B 1 
ATOM   1030 C  CB  . ALA B 2 38  ? 25.198  -13.652 -15.340 1.00 96.06 38  B 1 
ATOM   1031 N  N   . VAL B 2 39  ? 23.923  -14.521 -12.543 1.00 97.50 39  B 1 
ATOM   1032 C  CA  . VAL B 2 39  ? 24.134  -14.988 -11.175 1.00 97.50 39  B 1 
ATOM   1033 C  C   . VAL B 2 39  ? 24.501  -16.469 -11.186 1.00 97.53 39  B 1 
ATOM   1034 O  O   . VAL B 2 39  ? 24.020  -17.233 -12.026 1.00 96.78 39  B 1 
ATOM   1035 C  CB  . VAL B 2 39  ? 22.897  -14.691 -10.304 1.00 96.51 39  B 1 
ATOM   1036 C  CG1 . VAL B 2 39  ? 21.669  -15.517 -10.713 1.00 89.29 39  B 1 
ATOM   1037 C  CG2 . VAL B 2 39  ? 23.194  -14.900 -8.824  1.00 89.70 39  B 1 
ATOM   1038 N  N   . LEU B 2 40  ? 25.375  -16.877 -10.259 1.00 97.17 40  B 1 
ATOM   1039 C  CA  . LEU B 2 40  ? 25.699  -18.287 -10.046 1.00 97.09 40  B 1 
ATOM   1040 C  C   . LEU B 2 40  ? 24.583  -18.987 -9.259  1.00 97.20 40  B 1 
ATOM   1041 O  O   . LEU B 2 40  ? 23.846  -18.327 -8.513  1.00 96.62 40  B 1 
ATOM   1042 C  CB  . LEU B 2 40  ? 27.052  -18.411 -9.333  1.00 96.47 40  B 1 
ATOM   1043 C  CG  . LEU B 2 40  ? 28.265  -18.017 -10.186 1.00 94.57 40  B 1 
ATOM   1044 C  CD1 . LEU B 2 40  ? 29.524  -18.018 -9.318  1.00 91.33 40  B 1 
ATOM   1045 C  CD2 . LEU B 2 40  ? 28.488  -18.979 -11.349 1.00 90.99 40  B 1 
ATOM   1046 N  N   . PRO B 2 41  ? 24.462  -20.336 -9.371  1.00 97.07 41  B 1 
ATOM   1047 C  CA  . PRO B 2 41  ? 23.546  -21.103 -8.533  1.00 96.98 41  B 1 
ATOM   1048 C  C   . PRO B 2 41  ? 23.795  -20.903 -7.034  1.00 96.95 41  B 1 
ATOM   1049 O  O   . PRO B 2 41  ? 24.914  -20.598 -6.621  1.00 95.94 41  B 1 
ATOM   1050 C  CB  . PRO B 2 41  ? 23.788  -22.568 -8.920  1.00 95.88 41  B 1 
ATOM   1051 C  CG  . PRO B 2 41  ? 24.340  -22.486 -10.324 1.00 93.45 41  B 1 
ATOM   1052 C  CD  . PRO B 2 41  ? 25.157  -21.205 -10.309 1.00 96.13 41  B 1 
ATOM   1053 N  N   . ASP B 2 42  ? 22.759  -21.101 -6.225  1.00 96.80 42  B 1 
ATOM   1054 C  CA  . ASP B 2 42  ? 22.793  -20.990 -4.759  1.00 96.61 42  B 1 
ATOM   1055 C  C   . ASP B 2 42  ? 23.479  -19.706 -4.257  1.00 96.71 42  B 1 
ATOM   1056 O  O   . ASP B 2 42  ? 24.207  -19.699 -3.259  1.00 95.31 42  B 1 
ATOM   1057 C  CB  . ASP B 2 42  ? 23.365  -22.278 -4.140  1.00 95.94 42  B 1 
ATOM   1058 C  CG  . ASP B 2 42  ? 23.198  -22.298 -2.616  1.00 95.06 42  B 1 
ATOM   1059 O  OD1 . ASP B 2 42  ? 22.146  -21.837 -2.124  1.00 91.66 42  B 1 
ATOM   1060 O  OD2 . ASP B 2 42  ? 24.130  -22.729 -1.903  1.00 90.49 42  B 1 
ATOM   1061 N  N   . THR B 2 43  ? 23.284  -18.602 -4.972  1.00 96.97 43  B 1 
ATOM   1062 C  CA  . THR B 2 43  ? 23.919  -17.319 -4.673  1.00 96.92 43  B 1 
ATOM   1063 C  C   . THR B 2 43  ? 22.853  -16.257 -4.408  1.00 97.51 43  B 1 
ATOM   1064 O  O   . THR B 2 43  ? 21.838  -16.197 -5.099  1.00 96.84 43  B 1 
ATOM   1065 C  CB  . THR B 2 43  ? 24.851  -16.895 -5.818  1.00 95.69 43  B 1 
ATOM   1066 O  OG1 . THR B 2 43  ? 25.879  -17.866 -5.964  1.00 86.34 43  B 1 
ATOM   1067 C  CG2 . THR B 2 43  ? 25.541  -15.563 -5.556  1.00 84.27 43  B 1 
ATOM   1068 N  N   . VAL B 2 44  ? 23.096  -15.417 -3.407  1.00 97.36 44  B 1 
ATOM   1069 C  CA  . VAL B 2 44  ? 22.216  -14.283 -3.098  1.00 97.44 44  B 1 
ATOM   1070 C  C   . VAL B 2 44  ? 22.591  -13.089 -3.965  1.00 97.44 44  B 1 
ATOM   1071 O  O   . VAL B 2 44  ? 23.755  -12.697 -4.028  1.00 96.76 44  B 1 
ATOM   1072 C  CB  . VAL B 2 44  ? 22.253  -13.921 -1.600  1.00 97.08 44  B 1 
ATOM   1073 C  CG1 . VAL B 2 44  ? 21.336  -12.741 -1.291  1.00 95.27 44  B 1 
ATOM   1074 C  CG2 . VAL B 2 44  ? 21.806  -15.107 -0.748  1.00 95.37 44  B 1 
ATOM   1075 N  N   . PHE B 2 45  ? 21.602  -12.492 -4.614  1.00 97.49 45  B 1 
ATOM   1076 C  CA  . PHE B 2 45  ? 21.756  -11.268 -5.392  1.00 97.50 45  B 1 
ATOM   1077 C  C   . PHE B 2 45  ? 20.674  -10.243 -5.018  1.00 97.66 45  B 1 
ATOM   1078 O  O   . PHE B 2 45  ? 19.721  -10.553 -4.307  1.00 97.39 45  B 1 
ATOM   1079 C  CB  . PHE B 2 45  ? 21.743  -11.578 -6.896  1.00 97.54 45  B 1 
ATOM   1080 C  CG  . PHE B 2 45  ? 20.401  -12.007 -7.441  1.00 97.92 45  B 1 
ATOM   1081 C  CD1 . PHE B 2 45  ? 20.008  -13.356 -7.380  1.00 97.52 45  B 1 
ATOM   1082 C  CD2 . PHE B 2 45  ? 19.537  -11.079 -8.035  1.00 97.52 45  B 1 
ATOM   1083 C  CE1 . PHE B 2 45  ? 18.783  -13.762 -7.908  1.00 97.16 45  B 1 
ATOM   1084 C  CE2 . PHE B 2 45  ? 18.310  -11.478 -8.563  1.00 97.26 45  B 1 
ATOM   1085 C  CZ  . PHE B 2 45  ? 17.930  -12.823 -8.503  1.00 97.54 45  B 1 
ATOM   1086 N  N   . GLU B 2 46  ? 20.831  -9.024  -5.495  1.00 97.49 46  B 1 
ATOM   1087 C  CA  . GLU B 2 46  ? 19.911  -7.920  -5.221  1.00 97.22 46  B 1 
ATOM   1088 C  C   . GLU B 2 46  ? 19.066  -7.606  -6.448  1.00 97.62 46  B 1 
ATOM   1089 O  O   . GLU B 2 46  ? 19.593  -7.460  -7.547  1.00 97.07 46  B 1 
ATOM   1090 C  CB  . GLU B 2 46  ? 20.691  -6.664  -4.818  1.00 95.29 46  B 1 
ATOM   1091 C  CG  . GLU B 2 46  ? 21.594  -6.855  -3.603  1.00 86.24 46  B 1 
ATOM   1092 C  CD  . GLU B 2 46  ? 22.385  -5.593  -3.278  1.00 87.52 46  B 1 
ATOM   1093 O  OE1 . GLU B 2 46  ? 22.370  -4.627  -4.067  1.00 81.52 46  B 1 
ATOM   1094 O  OE2 . GLU B 2 46  ? 23.023  -5.548  -2.222  1.00 82.08 46  B 1 
ATOM   1095 N  N   . ALA B 2 47  ? 17.765  -7.447  -6.248  1.00 97.79 47  B 1 
ATOM   1096 C  CA  . ALA B 2 47  ? 16.891  -6.789  -7.210  1.00 97.83 47  B 1 
ATOM   1097 C  C   . ALA B 2 47  ? 16.486  -5.435  -6.622  1.00 97.74 47  B 1 
ATOM   1098 O  O   . ALA B 2 47  ? 15.782  -5.374  -5.612  1.00 97.28 47  B 1 
ATOM   1099 C  CB  . ALA B 2 47  ? 15.679  -7.682  -7.506  1.00 97.88 47  B 1 
ATOM   1100 N  N   . VAL B 2 48  ? 16.953  -4.343  -7.224  1.00 97.85 48  B 1 
ATOM   1101 C  CA  . VAL B 2 48  ? 16.675  -2.983  -6.757  1.00 97.87 48  B 1 
ATOM   1102 C  C   . VAL B 2 48  ? 15.510  -2.410  -7.554  1.00 98.10 48  B 1 
ATOM   1103 O  O   . VAL B 2 48  ? 15.617  -2.201  -8.761  1.00 97.84 48  B 1 
ATOM   1104 C  CB  . VAL B 2 48  ? 17.913  -2.078  -6.842  1.00 97.20 48  B 1 
ATOM   1105 C  CG1 . VAL B 2 48  ? 17.610  -0.693  -6.259  1.00 95.31 48  B 1 
ATOM   1106 C  CG2 . VAL B 2 48  ? 19.091  -2.682  -6.069  1.00 95.64 48  B 1 
ATOM   1107 N  N   . VAL B 2 49  ? 14.395  -2.148  -6.874  1.00 97.97 49  B 1 
ATOM   1108 C  CA  . VAL B 2 49  ? 13.186  -1.580  -7.471  1.00 98.10 49  B 1 
ATOM   1109 C  C   . VAL B 2 49  ? 13.099  -0.108  -7.115  1.00 98.06 49  B 1 
ATOM   1110 O  O   . VAL B 2 49  ? 13.149  0.253   -5.938  1.00 97.78 49  B 1 
ATOM   1111 C  CB  . VAL B 2 49  ? 11.926  -2.339  -6.999  1.00 98.11 49  B 1 
ATOM   1112 C  CG1 . VAL B 2 49  ? 10.657  -1.729  -7.581  1.00 97.02 49  B 1 
ATOM   1113 C  CG2 . VAL B 2 49  ? 12.004  -3.811  -7.418  1.00 97.15 49  B 1 
ATOM   1114 N  N   . LYS B 2 50  ? 12.949  0.752   -8.125  1.00 98.37 50  B 1 
ATOM   1115 C  CA  . LYS B 2 50  ? 12.843  2.203   -7.967  1.00 98.33 50  B 1 
ATOM   1116 C  C   . LYS B 2 50  ? 11.418  2.658   -8.268  1.00 98.43 50  B 1 
ATOM   1117 O  O   . LYS B 2 50  ? 10.868  2.341   -9.323  1.00 98.21 50  B 1 
ATOM   1118 C  CB  . LYS B 2 50  ? 13.868  2.919   -8.865  1.00 97.94 50  B 1 
ATOM   1119 C  CG  . LYS B 2 50  ? 15.311  2.472   -8.578  1.00 95.03 50  B 1 
ATOM   1120 C  CD  . LYS B 2 50  ? 16.326  3.199   -9.458  1.00 90.54 50  B 1 
ATOM   1121 C  CE  . LYS B 2 50  ? 17.720  2.674   -9.138  1.00 83.30 50  B 1 
ATOM   1122 N  NZ  . LYS B 2 50  ? 18.747  3.145   -10.099 1.00 72.52 50  B 1 
ATOM   1123 N  N   . ILE B 2 51  ? 10.825  3.399   -7.338  1.00 98.39 51  B 1 
ATOM   1124 C  CA  . ILE B 2 51  ? 9.442   3.887   -7.399  1.00 98.30 51  B 1 
ATOM   1125 C  C   . ILE B 2 51  ? 9.460   5.418   -7.242  1.00 98.27 51  B 1 
ATOM   1126 O  O   . ILE B 2 51  ? 9.072   5.943   -6.193  1.00 97.43 51  B 1 
ATOM   1127 C  CB  . ILE B 2 51  ? 8.545   3.170   -6.350  1.00 98.27 51  B 1 
ATOM   1128 C  CG1 . ILE B 2 51  ? 8.726   1.631   -6.390  1.00 97.49 51  B 1 
ATOM   1129 C  CG2 . ILE B 2 51  ? 7.075   3.534   -6.592  1.00 97.38 51  B 1 
ATOM   1130 C  CD1 . ILE B 2 51  ? 7.937   0.879   -5.311  1.00 95.67 51  B 1 
ATOM   1131 N  N   . PRO B 2 52  ? 9.950   6.172   -8.234  1.00 97.88 52  B 1 
ATOM   1132 C  CA  . PRO B 2 52  ? 10.199  7.602   -8.090  1.00 97.55 52  B 1 
ATOM   1133 C  C   . PRO B 2 52  ? 8.909   8.428   -8.006  1.00 97.40 52  B 1 
ATOM   1134 O  O   . PRO B 2 52  ? 7.912   8.129   -8.665  1.00 96.44 52  B 1 
ATOM   1135 C  CB  . PRO B 2 52  ? 11.037  7.983   -9.310  1.00 96.91 52  B 1 
ATOM   1136 C  CG  . PRO B 2 52  ? 10.609  6.969   -10.363 1.00 95.49 52  B 1 
ATOM   1137 C  CD  . PRO B 2 52  ? 10.387  5.709   -9.549  1.00 97.52 52  B 1 
ATOM   1138 N  N   . TYR B 2 53  ? 8.948   9.493   -7.216  1.00 97.37 53  B 1 
ATOM   1139 C  CA  . TYR B 2 53  ? 7.939   10.551  -7.183  1.00 96.78 53  B 1 
ATOM   1140 C  C   . TYR B 2 53  ? 8.526   11.794  -6.506  1.00 96.69 53  B 1 
ATOM   1141 O  O   . TYR B 2 53  ? 9.605   11.734  -5.918  1.00 95.18 53  B 1 
ATOM   1142 C  CB  . TYR B 2 53  ? 6.658   10.059  -6.468  1.00 94.96 53  B 1 
ATOM   1143 C  CG  . TYR B 2 53  ? 6.782   9.881   -4.976  1.00 95.06 53  B 1 
ATOM   1144 C  CD1 . TYR B 2 53  ? 7.416   8.754   -4.432  1.00 93.31 53  B 1 
ATOM   1145 C  CD2 . TYR B 2 53  ? 6.266   10.854  -4.109  1.00 93.16 53  B 1 
ATOM   1146 C  CE1 . TYR B 2 53  ? 7.551   8.606   -3.049  1.00 90.77 53  B 1 
ATOM   1147 C  CE2 . TYR B 2 53  ? 6.393   10.717  -2.722  1.00 91.31 53  B 1 
ATOM   1148 C  CZ  . TYR B 2 53  ? 7.042   9.593   -2.208  1.00 91.61 53  B 1 
ATOM   1149 O  OH  . TYR B 2 53  ? 7.189   9.473   -0.841  1.00 88.25 53  B 1 
ATOM   1150 N  N   . ASP B 2 54  ? 7.820   12.919  -6.587  1.00 96.21 54  B 1 
ATOM   1151 C  CA  . ASP B 2 54  ? 8.213   14.140  -5.888  1.00 95.53 54  B 1 
ATOM   1152 C  C   . ASP B 2 54  ? 7.990   13.968  -4.373  1.00 94.62 54  B 1 
ATOM   1153 O  O   . ASP B 2 54  ? 6.853   13.875  -3.903  1.00 92.40 54  B 1 
ATOM   1154 C  CB  . ASP B 2 54  ? 7.433   15.335  -6.446  1.00 94.55 54  B 1 
ATOM   1155 C  CG  . ASP B 2 54  ? 7.741   16.658  -5.757  1.00 90.28 54  B 1 
ATOM   1156 O  OD1 . ASP B 2 54  ? 8.556   16.693  -4.807  1.00 86.21 54  B 1 
ATOM   1157 O  OD2 . ASP B 2 54  ? 7.149   17.676  -6.178  1.00 85.71 54  B 1 
ATOM   1158 N  N   . MET B 2 55  ? 9.084   13.938  -3.617  1.00 93.27 55  B 1 
ATOM   1159 C  CA  . MET B 2 55  ? 9.060   13.731  -2.163  1.00 91.61 55  B 1 
ATOM   1160 C  C   . MET B 2 55  ? 8.327   14.835  -1.394  1.00 91.59 55  B 1 
ATOM   1161 O  O   . MET B 2 55  ? 7.911   14.616  -0.252  1.00 88.32 55  B 1 
ATOM   1162 C  CB  . MET B 2 55  ? 10.505  13.636  -1.644  1.00 88.43 55  B 1 
ATOM   1163 C  CG  . MET B 2 55  ? 11.255  12.428  -2.178  1.00 83.57 55  B 1 
ATOM   1164 S  SD  . MET B 2 55  ? 10.632  10.850  -1.568  1.00 76.85 55  B 1 
ATOM   1165 C  CE  . MET B 2 55  ? 11.910  9.768   -2.207  1.00 68.27 55  B 1 
ATOM   1166 N  N   . GLN B 2 56  ? 8.163   16.029  -1.976  1.00 92.36 56  B 1 
ATOM   1167 C  CA  . GLN B 2 56  ? 7.448   17.144  -1.344  1.00 91.73 56  B 1 
ATOM   1168 C  C   . GLN B 2 56  ? 5.935   17.047  -1.532  1.00 91.98 56  B 1 
ATOM   1169 O  O   . GLN B 2 56  ? 5.171   17.759  -0.877  1.00 89.50 56  B 1 
ATOM   1170 C  CB  . GLN B 2 56  ? 7.966   18.472  -1.902  1.00 90.89 56  B 1 
ATOM   1171 C  CG  . GLN B 2 56  ? 9.463   18.665  -1.644  1.00 84.33 56  B 1 
ATOM   1172 C  CD  . GLN B 2 56  ? 9.967   20.044  -2.061  1.00 74.07 56  B 1 
ATOM   1173 O  OE1 . GLN B 2 56  ? 9.221   20.930  -2.451  1.00 66.49 56  B 1 
ATOM   1174 N  NE2 . GLN B 2 56  ? 11.253  20.276  -1.975  1.00 64.39 56  B 1 
ATOM   1175 N  N   . LEU B 2 57  ? 5.491   16.173  -2.418  1.00 91.46 57  B 1 
ATOM   1176 C  CA  . LEU B 2 57  ? 4.106   16.044  -2.791  1.00 90.90 57  B 1 
ATOM   1177 C  C   . LEU B 2 57  ? 3.306   15.325  -1.692  1.00 92.14 57  B 1 
ATOM   1178 O  O   . LEU B 2 57  ? 3.739   14.310  -1.143  1.00 91.02 57  B 1 
ATOM   1179 C  CB  . LEU B 2 57  ? 4.066   15.350  -4.151  1.00 87.80 57  B 1 
ATOM   1180 C  CG  . LEU B 2 57  ? 2.692   15.099  -4.753  1.00 80.01 57  B 1 
ATOM   1181 C  CD1 . LEU B 2 57  ? 2.762   15.196  -6.269  1.00 73.83 57  B 1 
ATOM   1182 C  CD2 . LEU B 2 57  ? 2.253   13.696  -4.351  1.00 74.73 57  B 1 
ATOM   1183 N  N   . LYS B 2 58  ? 2.118   15.873  -1.390  1.00 93.29 58  B 1 
ATOM   1184 C  CA  . LYS B 2 58  ? 1.175   15.291  -0.438  1.00 93.44 58  B 1 
ATOM   1185 C  C   . LYS B 2 58  ? -0.091  14.819  -1.145  1.00 94.38 58  B 1 
ATOM   1186 O  O   . LYS B 2 58  ? -0.553  15.462  -2.097  1.00 93.68 58  B 1 
ATOM   1187 C  CB  . LYS B 2 58  ? 0.841   16.288  0.673   1.00 91.84 58  B 1 
ATOM   1188 C  CG  . LYS B 2 58  ? 2.056   16.645  1.521   1.00 87.15 58  B 1 
ATOM   1189 C  CD  . LYS B 2 58  ? 1.672   17.487  2.742   1.00 81.36 58  B 1 
ATOM   1190 C  CE  . LYS B 2 58  ? 2.914   17.777  3.575   1.00 73.67 58  B 1 
ATOM   1191 N  NZ  . LYS B 2 58  ? 2.566   18.435  4.859   1.00 64.97 58  B 1 
ATOM   1192 N  N   . GLN B 2 59  ? -0.664  13.728  -0.669  1.00 92.84 59  B 1 
ATOM   1193 C  CA  . GLN B 2 59  ? -1.925  13.198  -1.159  1.00 92.69 59  B 1 
ATOM   1194 C  C   . GLN B 2 59  ? -3.054  13.439  -0.160  1.00 92.33 59  B 1 
ATOM   1195 O  O   . GLN B 2 59  ? -2.814  13.694  1.019   1.00 90.89 59  B 1 
ATOM   1196 C  CB  . GLN B 2 59  ? -1.799  11.704  -1.479  1.00 91.42 59  B 1 
ATOM   1197 C  CG  . GLN B 2 59  ? -1.532  10.818  -0.263  1.00 90.48 59  B 1 
ATOM   1198 C  CD  . GLN B 2 59  ? -1.522  9.337   -0.606  1.00 92.28 59  B 1 
ATOM   1199 O  OE1 . GLN B 2 59  ? -2.066  8.902   -1.616  1.00 89.53 59  B 1 
ATOM   1200 N  NE2 . GLN B 2 59  ? -0.918  8.526   0.231   1.00 88.86 59  B 1 
ATOM   1201 N  N   . VAL B 2 60  ? -4.303  13.310  -0.625  1.00 91.56 60  B 1 
ATOM   1202 C  CA  . VAL B 2 60  ? -5.449  13.229  0.276   1.00 91.12 60  B 1 
ATOM   1203 C  C   . VAL B 2 60  ? -5.442  11.871  0.987   1.00 89.18 60  B 1 
ATOM   1204 O  O   . VAL B 2 60  ? -5.332  10.814  0.353   1.00 87.67 60  B 1 
ATOM   1205 C  CB  . VAL B 2 60  ? -6.772  13.515  -0.461  1.00 91.46 60  B 1 
ATOM   1206 C  CG1 . VAL B 2 60  ? -7.162  12.449  -1.470  1.00 85.54 60  B 1 
ATOM   1207 C  CG2 . VAL B 2 60  ? -7.909  13.703  0.540   1.00 85.26 60  B 1 
ATOM   1208 N  N   . LEU B 2 61  ? -5.551  11.896  2.310   1.00 83.40 61  B 1 
ATOM   1209 C  CA  . LEU B 2 61  ? -5.664  10.693  3.129   1.00 81.67 61  B 1 
ATOM   1210 C  C   . LEU B 2 61  ? -7.130  10.272  3.276   1.00 82.70 61  B 1 
ATOM   1211 O  O   . LEU B 2 61  ? -8.047  11.027  2.958   1.00 82.13 61  B 1 
ATOM   1212 C  CB  . LEU B 2 61  ? -5.005  10.932  4.495   1.00 79.51 61  B 1 
ATOM   1213 C  CG  . LEU B 2 61  ? -3.510  11.316  4.462   1.00 75.70 61  B 1 
ATOM   1214 C  CD1 . LEU B 2 61  ? -3.003  11.488  5.895   1.00 75.07 61  B 1 
ATOM   1215 C  CD2 . LEU B 2 61  ? -2.660  10.270  3.744   1.00 72.72 61  B 1 
ATOM   1216 N  N   . ALA B 2 62  ? -7.354  9.061   3.795   1.00 76.66 62  B 1 
ATOM   1217 C  CA  . ALA B 2 62  ? -8.711  8.555   4.028   1.00 74.81 62  B 1 
ATOM   1218 C  C   . ALA B 2 62  ? -9.519  9.437   4.997   1.00 74.97 62  B 1 
ATOM   1219 O  O   . ALA B 2 62  ? -10.738 9.522   4.875   1.00 73.02 62  B 1 
ATOM   1220 C  CB  . ALA B 2 62  ? -8.604  7.130   4.559   1.00 73.10 62  B 1 
ATOM   1221 N  N   . ASN B 2 63  ? -8.861  10.136  5.923   1.00 74.48 63  B 1 
ATOM   1222 C  CA  . ASN B 2 63  ? -9.487  11.072  6.855   1.00 72.68 63  B 1 
ATOM   1223 C  C   . ASN B 2 63  ? -9.743  12.471  6.259   1.00 74.61 63  B 1 
ATOM   1224 O  O   . ASN B 2 63  ? -10.283 13.328  6.951   1.00 72.56 63  B 1 
ATOM   1225 C  CB  . ASN B 2 63  ? -8.655  11.125  8.153   1.00 68.86 63  B 1 
ATOM   1226 C  CG  . ASN B 2 63  ? -7.264  11.707  7.963   1.00 66.44 63  B 1 
ATOM   1227 O  OD1 . ASN B 2 63  ? -6.932  12.267  6.932   1.00 63.71 63  B 1 
ATOM   1228 N  ND2 . ASN B 2 63  ? -6.415  11.595  8.967   1.00 62.68 63  B 1 
ATOM   1229 N  N   . GLY B 2 64  ? -9.371  12.717  4.998   1.00 80.94 64  B 1 
ATOM   1230 C  CA  . GLY B 2 64  ? -9.538  14.001  4.320   1.00 82.43 64  B 1 
ATOM   1231 C  C   . GLY B 2 64  ? -8.397  14.994  4.513   1.00 83.87 64  B 1 
ATOM   1232 O  O   . GLY B 2 64  ? -8.336  15.991  3.787   1.00 82.30 64  B 1 
ATOM   1233 N  N   . LYS B 2 65  ? -7.470  14.734  5.440   1.00 82.69 65  B 1 
ATOM   1234 C  CA  . LYS B 2 65  ? -6.264  15.548  5.627   1.00 82.24 65  B 1 
ATOM   1235 C  C   . LYS B 2 65  ? -5.261  15.268  4.499   1.00 84.99 65  B 1 
ATOM   1236 O  O   . LYS B 2 65  ? -5.391  14.297  3.744   1.00 84.78 65  B 1 
ATOM   1237 C  CB  . LYS B 2 65  ? -5.653  15.312  7.024   1.00 79.36 65  B 1 
ATOM   1238 C  CG  . LYS B 2 65  ? -6.591  15.700  8.190   1.00 74.57 65  B 1 
ATOM   1239 C  CD  . LYS B 2 65  ? -5.922  15.549  9.572   1.00 69.41 65  B 1 
ATOM   1240 C  CE  . LYS B 2 65  ? -6.867  15.965  10.727  1.00 62.68 65  B 1 
ATOM   1241 N  NZ  . LYS B 2 65  ? -6.259  15.886  12.080  1.00 56.18 65  B 1 
ATOM   1242 N  N   . LYS B 2 66  ? -4.240  16.133  4.359   1.00 87.81 66  B 1 
ATOM   1243 C  CA  . LYS B 2 66  ? -3.121  15.902  3.439   1.00 88.46 66  B 1 
ATOM   1244 C  C   . LYS B 2 66  ? -1.969  15.230  4.180   1.00 87.61 66  B 1 
ATOM   1245 O  O   . LYS B 2 66  ? -1.618  15.651  5.278   1.00 84.88 66  B 1 
ATOM   1246 C  CB  . LYS B 2 66  ? -2.660  17.218  2.808   1.00 88.56 66  B 1 
ATOM   1247 C  CG  . LYS B 2 66  ? -3.690  17.871  1.881   1.00 85.32 66  B 1 
ATOM   1248 C  CD  . LYS B 2 66  ? -3.881  17.092  0.580   1.00 80.68 66  B 1 
ATOM   1249 C  CE  . LYS B 2 66  ? -4.779  17.869  -0.379  1.00 75.23 66  B 1 
ATOM   1250 N  NZ  . LYS B 2 66  ? -4.845  17.247  -1.712  1.00 67.31 66  B 1 
ATOM   1251 N  N   . GLY B 2 67  ? -1.374  14.214  3.564   1.00 84.16 67  B 1 
ATOM   1252 C  CA  . GLY B 2 67  ? -0.280  13.463  4.166   1.00 84.26 67  B 1 
ATOM   1253 C  C   . GLY B 2 67  ? 0.689   12.892  3.135   1.00 86.93 67  B 1 
ATOM   1254 O  O   . GLY B 2 67  ? 0.483   13.017  1.925   1.00 86.88 67  B 1 
ATOM   1255 N  N   . ALA B 2 68  ? 1.758   12.280  3.628   1.00 83.07 68  B 1 
ATOM   1256 C  CA  . ALA B 2 68  ? 2.790   11.671  2.793   1.00 83.32 68  B 1 
ATOM   1257 C  C   . ALA B 2 68  ? 2.257   10.463  2.006   1.00 85.91 68  B 1 
ATOM   1258 O  O   . ALA B 2 68  ? 1.195   9.908   2.302   1.00 86.17 68  B 1 
ATOM   1259 C  CB  . ALA B 2 68  ? 3.977   11.295  3.686   1.00 80.61 68  B 1 
ATOM   1260 N  N   . LEU B 2 69  ? 3.005   10.065  0.973   1.00 87.50 69  B 1 
ATOM   1261 C  CA  . LEU B 2 69  ? 2.697   8.877   0.198   1.00 89.07 69  B 1 
ATOM   1262 C  C   . LEU B 2 69  ? 3.457   7.676   0.749   1.00 87.91 69  B 1 
ATOM   1263 O  O   . LEU B 2 69  ? 4.619   7.784   1.128   1.00 87.23 69  B 1 
ATOM   1264 C  CB  . LEU B 2 69  ? 3.045   9.078   -1.288  1.00 91.53 69  B 1 
ATOM   1265 C  CG  . LEU B 2 69  ? 2.057   9.934   -2.102  1.00 91.85 69  B 1 
ATOM   1266 C  CD1 . LEU B 2 69  ? 2.131   11.422  -1.753  1.00 89.18 69  B 1 
ATOM   1267 C  CD2 . LEU B 2 69  ? 2.316   9.776   -3.596  1.00 89.46 69  B 1 
ATOM   1268 N  N   . ASN B 2 70  ? 2.801   6.516   0.739   1.00 87.64 70  B 1 
ATOM   1269 C  CA  . ASN B 2 70  ? 3.448   5.231   0.930   1.00 88.28 70  B 1 
ATOM   1270 C  C   . ASN B 2 70  ? 3.677   4.547   -0.414  1.00 90.63 70  B 1 
ATOM   1271 O  O   . ASN B 2 70  ? 2.983   4.810   -1.400  1.00 91.07 70  B 1 
ATOM   1272 C  CB  . ASN B 2 70  ? 2.626   4.349   1.885   1.00 85.61 70  B 1 
ATOM   1273 C  CG  . ASN B 2 70  ? 2.361   5.020   3.217   1.00 83.64 70  B 1 
ATOM   1274 O  OD1 . ASN B 2 70  ? 3.260   5.268   3.994   1.00 78.99 70  B 1 
ATOM   1275 N  ND2 . ASN B 2 70  ? 1.115   5.343   3.495   1.00 75.95 70  B 1 
ATOM   1276 N  N   . VAL B 2 71  ? 4.657   3.639   -0.443  1.00 92.09 71  B 1 
ATOM   1277 C  CA  . VAL B 2 71  ? 4.987   2.823   -1.607  1.00 92.55 71  B 1 
ATOM   1278 C  C   . VAL B 2 71  ? 4.824   1.344   -1.295  1.00 91.56 71  B 1 
ATOM   1279 O  O   . VAL B 2 71  ? 4.811   0.923   -0.140  1.00 90.77 71  B 1 
ATOM   1280 C  CB  . VAL B 2 71  ? 6.400   3.124   -2.160  1.00 93.27 71  B 1 
ATOM   1281 C  CG1 . VAL B 2 71  ? 6.505   4.578   -2.604  1.00 91.87 71  B 1 
ATOM   1282 C  CG2 . VAL B 2 71  ? 7.496   2.799   -1.145  1.00 92.05 71  B 1 
ATOM   1283 N  N   . GLY B 2 72  ? 4.700   0.546   -2.351  1.00 93.92 72  B 1 
ATOM   1284 C  CA  . GLY B 2 72  ? 4.684   -0.900  -2.256  1.00 94.51 72  B 1 
ATOM   1285 C  C   . GLY B 2 72  ? 4.949   -1.517  -3.616  1.00 96.15 72  B 1 
ATOM   1286 O  O   . GLY B 2 72  ? 4.838   -0.855  -4.647  1.00 96.86 72  B 1 
ATOM   1287 N  N   . ALA B 2 73  ? 5.300   -2.795  -3.615  1.00 97.25 73  B 1 
ATOM   1288 C  CA  . ALA B 2 73  ? 5.641   -3.508  -4.831  1.00 97.69 73  B 1 
ATOM   1289 C  C   . ALA B 2 73  ? 5.241   -4.985  -4.769  1.00 97.52 73  B 1 
ATOM   1290 O  O   . ALA B 2 73  ? 5.101   -5.569  -3.695  1.00 97.10 73  B 1 
ATOM   1291 C  CB  . ALA B 2 73  ? 7.142   -3.354  -5.108  1.00 97.75 73  B 1 
ATOM   1292 N  N   . VAL B 2 74  ? 5.082   -5.576  -5.948  1.00 98.24 74  B 1 
ATOM   1293 C  CA  . VAL B 2 74  ? 5.079   -7.019  -6.164  1.00 98.42 74  B 1 
ATOM   1294 C  C   . VAL B 2 74  ? 6.210   -7.354  -7.130  1.00 98.51 74  B 1 
ATOM   1295 O  O   . VAL B 2 74  ? 6.353   -6.708  -8.173  1.00 98.41 74  B 1 
ATOM   1296 C  CB  . VAL B 2 74  ? 3.705   -7.524  -6.641  1.00 98.21 74  B 1 
ATOM   1297 C  CG1 . VAL B 2 74  ? 3.242   -6.898  -7.965  1.00 97.18 74  B 1 
ATOM   1298 C  CG2 . VAL B 2 74  ? 3.693   -9.050  -6.775  1.00 96.81 74  B 1 
ATOM   1299 N  N   . LEU B 2 75  ? 7.033   -8.336  -6.770  1.00 98.52 75  B 1 
ATOM   1300 C  CA  . LEU B 2 75  ? 8.151   -8.814  -7.578  1.00 98.53 75  B 1 
ATOM   1301 C  C   . LEU B 2 75  ? 7.884   -10.264 -7.973  1.00 98.52 75  B 1 
ATOM   1302 O  O   . LEU B 2 75  ? 7.699   -11.120 -7.118  1.00 98.14 75  B 1 
ATOM   1303 C  CB  . LEU B 2 75  ? 9.455   -8.670  -6.774  1.00 98.44 75  B 1 
ATOM   1304 C  CG  . LEU B 2 75  ? 10.722  -9.071  -7.548  1.00 97.90 75  B 1 
ATOM   1305 C  CD1 . LEU B 2 75  ? 11.006  -8.102  -8.694  1.00 96.80 75  B 1 
ATOM   1306 C  CD2 . LEU B 2 75  ? 11.924  -9.070  -6.610  1.00 96.72 75  B 1 
ATOM   1307 N  N   . ILE B 2 76  ? 7.857   -10.520 -9.280  1.00 98.65 76  B 1 
ATOM   1308 C  CA  . ILE B 2 76  ? 7.546   -11.827 -9.864  1.00 98.59 76  B 1 
ATOM   1309 C  C   . ILE B 2 76  ? 8.830   -12.396 -10.454 1.00 98.48 76  B 1 
ATOM   1310 O  O   . ILE B 2 76  ? 9.337   -11.918 -11.473 1.00 98.07 76  B 1 
ATOM   1311 C  CB  . ILE B 2 76  ? 6.421   -11.713 -10.911 1.00 98.49 76  B 1 
ATOM   1312 C  CG1 . ILE B 2 76  ? 5.142   -11.103 -10.284 1.00 97.89 76  B 1 
ATOM   1313 C  CG2 . ILE B 2 76  ? 6.122   -13.089 -11.523 1.00 98.12 76  B 1 
ATOM   1314 C  CD1 . ILE B 2 76  ? 4.101   -10.663 -11.305 1.00 95.26 76  B 1 
ATOM   1315 N  N   . LEU B 2 77  ? 9.352   -13.430 -9.788  1.00 98.21 77  B 1 
ATOM   1316 C  CA  . LEU B 2 77  ? 10.581  -14.119 -10.148 1.00 98.01 77  B 1 
ATOM   1317 C  C   . LEU B 2 77  ? 10.273  -15.398 -10.935 1.00 97.75 77  B 1 
ATOM   1318 O  O   . LEU B 2 77  ? 9.154   -15.902 -10.886 1.00 96.90 77  B 1 
ATOM   1319 C  CB  . LEU B 2 77  ? 11.353  -14.442 -8.857  1.00 97.90 77  B 1 
ATOM   1320 C  CG  . LEU B 2 77  ? 11.713  -13.235 -7.990  1.00 97.35 77  B 1 
ATOM   1321 C  CD1 . LEU B 2 77  ? 12.203  -13.708 -6.635  1.00 96.28 77  B 1 
ATOM   1322 C  CD2 . LEU B 2 77  ? 12.804  -12.386 -8.649  1.00 95.80 77  B 1 
ATOM   1323 N  N   . PRO B 2 78  ? 11.268  -15.973 -11.645 1.00 97.27 78  B 1 
ATOM   1324 C  CA  . PRO B 2 78  ? 11.139  -17.305 -12.218 1.00 96.71 78  B 1 
ATOM   1325 C  C   . PRO B 2 78  ? 10.949  -18.360 -11.127 1.00 96.60 78  B 1 
ATOM   1326 O  O   . PRO B 2 78  ? 11.389  -18.172 -9.991  1.00 95.87 78  B 1 
ATOM   1327 C  CB  . PRO B 2 78  ? 12.447  -17.545 -12.990 1.00 96.00 78  B 1 
ATOM   1328 C  CG  . PRO B 2 78  ? 13.096  -16.173 -13.081 1.00 94.42 78  B 1 
ATOM   1329 C  CD  . PRO B 2 78  ? 12.598  -15.432 -11.863 1.00 96.46 78  B 1 
ATOM   1330 N  N   . GLU B 2 79  ? 10.315  -19.491 -11.459 1.00 95.22 79  B 1 
ATOM   1331 C  CA  . GLU B 2 79  ? 10.190  -20.592 -10.513 1.00 94.63 79  B 1 
ATOM   1332 C  C   . GLU B 2 79  ? 11.559  -21.074 -10.035 1.00 95.15 79  B 1 
ATOM   1333 O  O   . GLU B 2 79  ? 12.533  -21.112 -10.785 1.00 93.76 79  B 1 
ATOM   1334 C  CB  . GLU B 2 79  ? 9.388   -21.762 -11.093 1.00 92.68 79  B 1 
ATOM   1335 C  CG  . GLU B 2 79  ? 7.914   -21.404 -11.290 1.00 80.51 79  B 1 
ATOM   1336 C  CD  . GLU B 2 79  ? 6.995   -22.626 -11.443 1.00 72.01 79  B 1 
ATOM   1337 O  OE1 . GLU B 2 79  ? 5.769   -22.420 -11.340 1.00 65.58 79  B 1 
ATOM   1338 O  OE2 . GLU B 2 79  ? 7.512   -23.749 -11.637 1.00 64.14 79  B 1 
ATOM   1339 N  N   . GLY B 2 80  ? 11.628  -21.434 -8.744  1.00 95.81 80  B 1 
ATOM   1340 C  CA  . GLY B 2 80  ? 12.870  -21.816 -8.072  1.00 95.85 80  B 1 
ATOM   1341 C  C   . GLY B 2 80  ? 13.599  -20.651 -7.409  1.00 96.62 80  B 1 
ATOM   1342 O  O   . GLY B 2 80  ? 14.307  -20.878 -6.426  1.00 95.83 80  B 1 
ATOM   1343 N  N   . PHE B 2 81  ? 13.424  -19.425 -7.884  1.00 97.09 81  B 1 
ATOM   1344 C  CA  . PHE B 2 81  ? 13.944  -18.245 -7.209  1.00 97.30 81  B 1 
ATOM   1345 C  C   . PHE B 2 81  ? 13.051  -17.904 -6.012  1.00 97.34 81  B 1 
ATOM   1346 O  O   . PHE B 2 81  ? 11.835  -17.975 -6.108  1.00 96.67 81  B 1 
ATOM   1347 C  CB  . PHE B 2 81  ? 14.023  -17.051 -8.174  1.00 97.53 81  B 1 
ATOM   1348 C  CG  . PHE B 2 81  ? 15.086  -17.151 -9.247  1.00 97.59 81  B 1 
ATOM   1349 C  CD1 . PHE B 2 81  ? 14.977  -18.077 -10.293 1.00 96.81 81  B 1 
ATOM   1350 C  CD2 . PHE B 2 81  ? 16.183  -16.286 -9.221  1.00 96.75 81  B 1 
ATOM   1351 C  CE1 . PHE B 2 81  ? 15.956  -18.156 -11.285 1.00 96.36 81  B 1 
ATOM   1352 C  CE2 . PHE B 2 81  ? 17.167  -16.352 -10.212 1.00 96.45 81  B 1 
ATOM   1353 C  CZ  . PHE B 2 81  ? 17.054  -17.293 -11.243 1.00 96.95 81  B 1 
ATOM   1354 N  N   . GLU B 2 82  ? 13.649  -17.517 -4.898  1.00 97.78 82  B 1 
ATOM   1355 C  CA  . GLU B 2 82  ? 12.911  -17.205 -3.673  1.00 97.51 82  B 1 
ATOM   1356 C  C   . GLU B 2 82  ? 13.593  -16.098 -2.870  1.00 97.85 82  B 1 
ATOM   1357 O  O   . GLU B 2 82  ? 14.713  -15.669 -3.170  1.00 97.03 82  B 1 
ATOM   1358 C  CB  . GLU B 2 82  ? 12.699  -18.485 -2.844  1.00 95.33 82  B 1 
ATOM   1359 C  CG  . GLU B 2 82  ? 13.977  -19.175 -2.375  1.00 84.71 82  B 1 
ATOM   1360 C  CD  . GLU B 2 82  ? 13.703  -20.461 -1.568  1.00 87.07 82  B 1 
ATOM   1361 O  OE1 . GLU B 2 82  ? 14.623  -20.908 -0.848  1.00 79.88 82  B 1 
ATOM   1362 O  OE2 . GLU B 2 82  ? 12.585  -21.015 -1.652  1.00 79.79 82  B 1 
ATOM   1363 N  N   . LEU B 2 83  ? 12.900  -15.610 -1.844  1.00 96.70 83  B 1 
ATOM   1364 C  CA  . LEU B 2 83  ? 13.471  -14.678 -0.884  1.00 96.23 83  B 1 
ATOM   1365 C  C   . LEU B 2 83  ? 14.670  -15.328 -0.188  1.00 96.24 83  B 1 
ATOM   1366 O  O   . LEU B 2 83  ? 14.566  -16.446 0.319   1.00 95.49 83  B 1 
ATOM   1367 C  CB  . LEU B 2 83  ? 12.394  -14.281 0.131   1.00 94.87 83  B 1 
ATOM   1368 C  CG  . LEU B 2 83  ? 12.821  -13.204 1.144   1.00 92.17 83  B 1 
ATOM   1369 C  CD1 . LEU B 2 83  ? 13.014  -11.848 0.476   1.00 89.29 83  B 1 
ATOM   1370 C  CD2 . LEU B 2 83  ? 11.752  -13.068 2.223   1.00 88.36 83  B 1 
ATOM   1371 N  N   . ALA B 2 84  ? 15.805  -14.634 -0.141  1.00 96.94 84  B 1 
ATOM   1372 C  CA  . ALA B 2 84  ? 16.979  -15.143 0.553   1.00 96.51 84  B 1 
ATOM   1373 C  C   . ALA B 2 84  ? 16.690  -15.282 2.056   1.00 95.88 84  B 1 
ATOM   1374 O  O   . ALA B 2 84  ? 16.153  -14.354 2.662   1.00 94.59 84  B 1 
ATOM   1375 C  CB  . ALA B 2 84  ? 18.170  -14.221 0.302   1.00 96.39 84  B 1 
ATOM   1376 N  N   . PRO B 2 85  ? 17.067  -16.419 2.681   1.00 95.23 85  B 1 
ATOM   1377 C  CA  . PRO B 2 85  ? 16.909  -16.559 4.123   1.00 94.13 85  B 1 
ATOM   1378 C  C   . PRO B 2 85  ? 17.843  -15.602 4.876   1.00 93.91 85  B 1 
ATOM   1379 O  O   . PRO B 2 85  ? 18.936  -15.300 4.381   1.00 92.73 85  B 1 
ATOM   1380 C  CB  . PRO B 2 85  ? 17.203  -18.039 4.411   1.00 92.88 85  B 1 
ATOM   1381 C  CG  . PRO B 2 85  ? 18.134  -18.437 3.283   1.00 90.93 85  B 1 
ATOM   1382 C  CD  . PRO B 2 85  ? 17.667  -17.604 2.102   1.00 94.26 85  B 1 
ATOM   1383 N  N   . PRO B 2 86  ? 17.458  -15.108 6.068   1.00 91.73 86  B 1 
ATOM   1384 C  CA  . PRO B 2 86  ? 18.208  -14.064 6.777   1.00 90.27 86  B 1 
ATOM   1385 C  C   . PRO B 2 86  ? 19.685  -14.386 7.035   1.00 91.62 86  B 1 
ATOM   1386 O  O   . PRO B 2 86  ? 20.521  -13.481 7.017   1.00 89.91 86  B 1 
ATOM   1387 C  CB  . PRO B 2 86  ? 17.454  -13.872 8.094   1.00 86.89 86  B 1 
ATOM   1388 C  CG  . PRO B 2 86  ? 16.035  -14.281 7.762   1.00 83.35 86  B 1 
ATOM   1389 C  CD  . PRO B 2 86  ? 16.208  -15.402 6.758   1.00 86.92 86  B 1 
ATOM   1390 N  N   . ASP B 2 87  ? 20.020  -15.650 7.264   1.00 93.36 87  B 1 
ATOM   1391 C  CA  . ASP B 2 87  ? 21.378  -16.126 7.516   1.00 93.82 87  B 1 
ATOM   1392 C  C   . ASP B 2 87  ? 22.281  -16.095 6.266   1.00 94.62 87  B 1 
ATOM   1393 O  O   . ASP B 2 87  ? 23.504  -16.139 6.394   1.00 92.68 87  B 1 
ATOM   1394 C  CB  . ASP B 2 87  ? 21.323  -17.541 8.107   1.00 92.62 87  B 1 
ATOM   1395 C  CG  . ASP B 2 87  ? 20.696  -18.575 7.170   1.00 83.57 87  B 1 
ATOM   1396 O  OD1 . ASP B 2 87  ? 19.618  -18.287 6.614   1.00 74.78 87  B 1 
ATOM   1397 O  OD2 . ASP B 2 87  ? 21.286  -19.659 7.010   1.00 76.89 87  B 1 
ATOM   1398 N  N   . ARG B 2 88  ? 21.692  -15.969 5.070   1.00 95.38 88  B 1 
ATOM   1399 C  CA  . ARG B 2 88  ? 22.419  -15.855 3.802   1.00 95.77 88  B 1 
ATOM   1400 C  C   . ARG B 2 88  ? 22.645  -14.407 3.364   1.00 95.98 88  B 1 
ATOM   1401 O  O   . ARG B 2 88  ? 23.341  -14.170 2.375   1.00 93.67 88  B 1 
ATOM   1402 C  CB  . ARG B 2 88  ? 21.676  -16.643 2.707   1.00 94.81 88  B 1 
ATOM   1403 C  CG  . ARG B 2 88  ? 21.575  -18.168 2.969   1.00 92.00 88  B 1 
ATOM   1404 C  CD  . ARG B 2 88  ? 22.921  -18.889 2.826   1.00 90.50 88  B 1 
ATOM   1405 N  NE  . ARG B 2 88  ? 23.463  -18.802 1.461   1.00 89.86 88  B 1 
ATOM   1406 C  CZ  . ARG B 2 88  ? 23.209  -19.625 0.434   1.00 90.59 88  B 1 
ATOM   1407 N  NH1 . ARG B 2 88  ? 22.418  -20.659 0.544   1.00 84.16 88  B 1 
ATOM   1408 N  NH2 . ARG B 2 88  ? 23.759  -19.412 -0.727  1.00 84.12 88  B 1 
ATOM   1409 N  N   . ILE B 2 89  ? 22.073  -13.436 4.058   1.00 95.11 89  B 1 
ATOM   1410 C  CA  . ILE B 2 89  ? 22.159  -12.020 3.703   1.00 94.98 89  B 1 
ATOM   1411 C  C   . ILE B 2 89  ? 23.361  -11.388 4.405   1.00 94.88 89  B 1 
ATOM   1412 O  O   . ILE B 2 89  ? 23.453  -11.417 5.632   1.00 93.52 89  B 1 
ATOM   1413 C  CB  . ILE B 2 89  ? 20.843  -11.284 4.025   1.00 93.71 89  B 1 
ATOM   1414 C  CG1 . ILE B 2 89  ? 19.641  -11.968 3.336   1.00 91.37 89  B 1 
ATOM   1415 C  CG2 . ILE B 2 89  ? 20.940  -9.818  3.587   1.00 91.19 89  B 1 
ATOM   1416 C  CD1 . ILE B 2 89  ? 18.287  -11.351 3.678   1.00 87.52 89  B 1 
ATOM   1417 N  N   . SER B 2 90  ? 24.267  -10.780 3.628   1.00 94.98 90  B 1 
ATOM   1418 C  CA  . SER B 2 90  ? 25.449  -10.114 4.174   1.00 94.69 90  B 1 
ATOM   1419 C  C   . SER B 2 90  ? 25.065  -8.884  5.013   1.00 94.89 90  B 1 
ATOM   1420 O  O   . SER B 2 90  ? 23.997  -8.295  4.799   1.00 94.20 90  B 1 
ATOM   1421 C  CB  . SER B 2 90  ? 26.414  -9.716  3.053   1.00 93.87 90  B 1 
ATOM   1422 O  OG  . SER B 2 90  ? 25.926  -8.610  2.317   1.00 90.33 90  B 1 
ATOM   1423 N  N   . PRO B 2 91  ? 25.938  -8.434  5.948   1.00 94.87 91  B 1 
ATOM   1424 C  CA  . PRO B 2 91  ? 25.703  -7.198  6.700   1.00 94.54 91  B 1 
ATOM   1425 C  C   . PRO B 2 91  ? 25.499  -5.972  5.805   1.00 94.17 91  B 1 
ATOM   1426 O  O   . PRO B 2 91  ? 24.603  -5.169  6.072   1.00 92.40 91  B 1 
ATOM   1427 C  CB  . PRO B 2 91  ? 26.953  -7.046  7.580   1.00 94.10 91  B 1 
ATOM   1428 C  CG  . PRO B 2 91  ? 27.444  -8.468  7.758   1.00 92.12 91  B 1 
ATOM   1429 C  CD  . PRO B 2 91  ? 27.135  -9.114  6.421   1.00 94.46 91  B 1 
ATOM   1430 N  N   . GLU B 2 92  ? 26.261  -5.852  4.722   1.00 94.68 92  B 1 
ATOM   1431 C  CA  . GLU B 2 92  ? 26.158  -4.744  3.772   1.00 93.92 92  B 1 
ATOM   1432 C  C   . GLU B 2 92  ? 24.794  -4.737  3.072   1.00 93.77 92  B 1 
ATOM   1433 O  O   . GLU B 2 92  ? 24.173  -3.686  2.903   1.00 91.87 92  B 1 
ATOM   1434 C  CB  . GLU B 2 92  ? 27.279  -4.826  2.719   1.00 93.05 92  B 1 
ATOM   1435 C  CG  . GLU B 2 92  ? 28.709  -4.802  3.268   1.00 78.13 92  B 1 
ATOM   1436 C  CD  . GLU B 2 92  ? 29.200  -6.129  3.866   1.00 71.77 92  B 1 
ATOM   1437 O  OE1 . GLU B 2 92  ? 30.261  -6.107  4.516   1.00 65.28 92  B 1 
ATOM   1438 O  OE2 . GLU B 2 92  ? 28.520  -7.162  3.693   1.00 65.05 92  B 1 
ATOM   1439 N  N   . MET B 2 93  ? 24.312  -5.913  2.689   1.00 95.06 93  B 1 
ATOM   1440 C  CA  . MET B 2 93  ? 23.005  -6.039  2.075   1.00 94.79 93  B 1 
ATOM   1441 C  C   . MET B 2 93  ? 21.883  -5.743  3.086   1.00 94.14 93  B 1 
ATOM   1442 O  O   . MET B 2 93  ? 20.917  -5.078  2.735   1.00 92.69 93  B 1 
ATOM   1443 C  CB  . MET B 2 93  ? 22.853  -7.428  1.452   1.00 94.03 93  B 1 
ATOM   1444 C  CG  . MET B 2 93  ? 21.611  -7.526  0.561   1.00 86.66 93  B 1 
ATOM   1445 S  SD  . MET B 2 93  ? 21.415  -9.125  -0.268  1.00 83.69 93  B 1 
ATOM   1446 C  CE  . MET B 2 93  ? 22.836  -9.134  -1.360  1.00 73.45 93  B 1 
ATOM   1447 N  N   . LYS B 2 94  ? 22.031  -6.178  4.342   1.00 93.44 94  B 1 
ATOM   1448 C  CA  . LYS B 2 94  ? 21.073  -5.852  5.410   1.00 92.14 94  B 1 
ATOM   1449 C  C   . LYS B 2 94  ? 20.952  -4.343  5.627   1.00 91.36 94  B 1 
ATOM   1450 O  O   . LYS B 2 94  ? 19.844  -3.841  5.773   1.00 89.92 94  B 1 
ATOM   1451 C  CB  . LYS B 2 94  ? 21.464  -6.540  6.728   1.00 90.71 94  B 1 
ATOM   1452 C  CG  . LYS B 2 94  ? 21.147  -8.039  6.700   1.00 81.39 94  B 1 
ATOM   1453 C  CD  . LYS B 2 94  ? 21.632  -8.743  7.957   1.00 76.86 94  B 1 
ATOM   1454 C  CE  . LYS B 2 94  ? 21.260  -10.223 7.863   1.00 68.92 94  B 1 
ATOM   1455 N  NZ  . LYS B 2 94  ? 21.883  -11.042 8.919   1.00 62.28 94  B 1 
ATOM   1456 N  N   . GLU B 2 95  ? 22.071  -3.626  5.591   1.00 92.83 95  B 1 
ATOM   1457 C  CA  . GLU B 2 95  ? 22.069  -2.167  5.694   1.00 91.84 95  B 1 
ATOM   1458 C  C   . GLU B 2 95  ? 21.308  -1.522  4.524   1.00 91.04 95  B 1 
ATOM   1459 O  O   . GLU B 2 95  ? 20.504  -0.616  4.724   1.00 88.91 95  B 1 
ATOM   1460 C  CB  . GLU B 2 95  ? 23.517  -1.671  5.765   1.00 91.17 95  B 1 
ATOM   1461 C  CG  . GLU B 2 95  ? 23.611  -0.164  6.033   1.00 78.75 95  B 1 
ATOM   1462 C  CD  . GLU B 2 95  ? 25.051  0.354   6.175   1.00 72.76 95  B 1 
ATOM   1463 O  OE1 . GLU B 2 95  ? 25.198  1.562   6.462   1.00 66.29 95  B 1 
ATOM   1464 O  OE2 . GLU B 2 95  ? 26.006  -0.432  6.013   1.00 65.59 95  B 1 
ATOM   1465 N  N   . LYS B 2 96  ? 21.525  -2.029  3.300   1.00 91.86 96  B 1 
ATOM   1466 C  CA  . LYS B 2 96  ? 20.856  -1.517  2.102   1.00 91.30 96  B 1 
ATOM   1467 C  C   . LYS B 2 96  ? 19.344  -1.815  2.094   1.00 90.88 96  B 1 
ATOM   1468 O  O   . LYS B 2 96  ? 18.559  -0.997  1.616   1.00 88.47 96  B 1 
ATOM   1469 C  CB  . LYS B 2 96  ? 21.554  -2.095  0.868   1.00 90.63 96  B 1 
ATOM   1470 C  CG  . LYS B 2 96  ? 21.091  -1.438  -0.427  1.00 83.09 96  B 1 
ATOM   1471 C  CD  . LYS B 2 96  ? 21.903  -1.959  -1.607  1.00 80.79 96  B 1 
ATOM   1472 C  CE  . LYS B 2 96  ? 21.375  -1.383  -2.913  1.00 73.39 96  B 1 
ATOM   1473 N  NZ  . LYS B 2 96  ? 22.034  -2.016  -4.082  1.00 66.85 96  B 1 
ATOM   1474 N  N   . ILE B 2 97  ? 18.930  -2.964  2.608   1.00 91.06 97  B 1 
ATOM   1475 C  CA  . ILE B 2 97  ? 17.514  -3.329  2.756   1.00 89.85 97  B 1 
ATOM   1476 C  C   . ILE B 2 97  ? 16.821  -2.423  3.773   1.00 87.56 97  B 1 
ATOM   1477 O  O   . ILE B 2 97  ? 15.664  -2.039  3.572   1.00 83.29 97  B 1 
ATOM   1478 C  CB  . ILE B 2 97  ? 17.390  -4.817  3.159   1.00 89.75 97  B 1 
ATOM   1479 C  CG1 . ILE B 2 97  ? 17.813  -5.731  1.991   1.00 87.78 97  B 1 
ATOM   1480 C  CG2 . ILE B 2 97  ? 15.967  -5.175  3.605   1.00 87.59 97  B 1 
ATOM   1481 C  CD1 . ILE B 2 97  ? 18.162  -7.153  2.435   1.00 84.92 97  B 1 
ATOM   1482 N  N   . GLY B 2 98  ? 17.516  -2.069  4.849   1.00 84.81 98  B 1 
ATOM   1483 C  CA  . GLY B 2 98  ? 16.917  -1.351  5.967   1.00 82.12 98  B 1 
ATOM   1484 C  C   . GLY B 2 98  ? 15.991  -2.237  6.800   1.00 81.89 98  B 1 
ATOM   1485 O  O   . GLY B 2 98  ? 16.141  -3.461  6.832   1.00 78.05 98  B 1 
ATOM   1486 N  N   . ASN B 2 99  ? 15.022  -1.627  7.479   1.00 75.33 99  B 1 
ATOM   1487 C  CA  . ASN B 2 99  ? 14.104  -2.346  8.375   1.00 73.46 99  B 1 
ATOM   1488 C  C   . ASN B 2 99  ? 12.866  -2.898  7.642   1.00 74.97 99  B 1 
ATOM   1489 O  O   . ASN B 2 99  ? 11.739  -2.742  8.108   1.00 72.32 99  B 1 
ATOM   1490 C  CB  . ASN B 2 99  ? 13.741  -1.445  9.569   1.00 68.57 99  B 1 
ATOM   1491 C  CG  . ASN B 2 99  ? 13.133  -2.249  10.712  1.00 61.46 99  B 1 
ATOM   1492 O  OD1 . ASN B 2 99  ? 13.553  -3.362  10.980  1.00 54.66 99  B 1 
ATOM   1493 N  ND2 . ASN B 2 99  ? 12.158  -1.715  11.403  1.00 53.50 99  B 1 
ATOM   1494 N  N   . LEU B 2 100 ? 13.052  -3.506  6.469   1.00 78.82 100 B 1 
ATOM   1495 C  CA  . LEU B 2 100 ? 11.948  -4.048  5.672   1.00 80.79 100 B 1 
ATOM   1496 C  C   . LEU B 2 100 ? 11.785  -5.554  5.869   1.00 80.77 100 B 1 
ATOM   1497 O  O   . LEU B 2 100 ? 12.761  -6.297  5.924   1.00 79.73 100 B 1 
ATOM   1498 C  CB  . LEU B 2 100 ? 12.152  -3.729  4.182   1.00 81.56 100 B 1 
ATOM   1499 C  CG  . LEU B 2 100 ? 12.106  -2.237  3.817   1.00 81.73 100 B 1 
ATOM   1500 C  CD1 . LEU B 2 100 ? 12.286  -2.090  2.303   1.00 79.33 100 B 1 
ATOM   1501 C  CD2 . LEU B 2 100 ? 10.783  -1.593  4.220   1.00 79.99 100 B 1 
ATOM   1502 N  N   . SER B 2 101 ? 10.526  -5.998  5.912   1.00 79.20 101 B 1 
ATOM   1503 C  CA  . SER B 2 101 ? 10.162  -7.414  5.881   1.00 78.97 101 B 1 
ATOM   1504 C  C   . SER B 2 101 ? 9.354   -7.720  4.623   1.00 81.33 101 B 1 
ATOM   1505 O  O   . SER B 2 101 ? 8.282   -7.166  4.410   1.00 80.24 101 B 1 
ATOM   1506 C  CB  . SER B 2 101 ? 9.360   -7.803  7.119   1.00 74.09 101 B 1 
ATOM   1507 O  OG  . SER B 2 101 ? 10.225  -7.919  8.222   1.00 64.56 101 B 1 
ATOM   1508 N  N   . PHE B 2 102 ? 9.875   -8.614  3.799   1.00 87.04 102 B 1 
ATOM   1509 C  CA  . PHE B 2 102 ? 9.206   -9.097  2.594   1.00 87.85 102 B 1 
ATOM   1510 C  C   . PHE B 2 102 ? 8.332   -10.309 2.918   1.00 86.72 102 B 1 
ATOM   1511 O  O   . PHE B 2 102 ? 8.621   -11.070 3.839   1.00 85.13 102 B 1 
ATOM   1512 C  CB  . PHE B 2 102 ? 10.251  -9.448  1.536   1.00 89.15 102 B 1 
ATOM   1513 C  CG  . PHE B 2 102 ? 11.167  -8.290  1.195   1.00 90.71 102 B 1 
ATOM   1514 C  CD1 . PHE B 2 102 ? 10.783  -7.346  0.239   1.00 88.83 102 B 1 
ATOM   1515 C  CD2 . PHE B 2 102 ? 12.389  -8.136  1.859   1.00 89.30 102 B 1 
ATOM   1516 C  CE1 . PHE B 2 102 ? 11.610  -6.259  -0.055  1.00 88.46 102 B 1 
ATOM   1517 C  CE2 . PHE B 2 102 ? 13.211  -7.047  1.575   1.00 88.77 102 B 1 
ATOM   1518 C  CZ  . PHE B 2 102 ? 12.826  -6.108  0.616   1.00 90.43 102 B 1 
ATOM   1519 N  N   . GLN B 2 103 ? 7.280   -10.505 2.132   1.00 85.99 103 B 1 
ATOM   1520 C  CA  . GLN B 2 103 ? 6.413   -11.668 2.250   1.00 85.38 103 B 1 
ATOM   1521 C  C   . GLN B 2 103 ? 6.276   -12.376 0.907   1.00 88.69 103 B 1 
ATOM   1522 O  O   . GLN B 2 103 ? 6.305   -11.732 -0.147  1.00 89.34 103 B 1 
ATOM   1523 C  CB  . GLN B 2 103 ? 5.027   -11.254 2.765   1.00 80.54 103 B 1 
ATOM   1524 C  CG  . GLN B 2 103 ? 5.055   -10.642 4.168   1.00 71.61 103 B 1 
ATOM   1525 C  CD  . GLN B 2 103 ? 3.667   -10.242 4.669   1.00 67.88 103 B 1 
ATOM   1526 O  OE1 . GLN B 2 103 ? 2.657   -10.424 4.007   1.00 60.49 103 B 1 
ATOM   1527 N  NE2 . GLN B 2 103 ? 3.568   -9.698  5.851   1.00 56.73 103 B 1 
ATOM   1528 N  N   . ASN B 2 104 ? 6.068   -13.700 0.939   1.00 89.34 104 B 1 
ATOM   1529 C  CA  . ASN B 2 104 ? 5.606   -14.424 -0.238  1.00 90.57 104 B 1 
ATOM   1530 C  C   . ASN B 2 104 ? 4.181   -13.980 -0.578  1.00 90.74 104 B 1 
ATOM   1531 O  O   . ASN B 2 104 ? 3.367   -13.756 0.318   1.00 90.00 104 B 1 
ATOM   1532 C  CB  . ASN B 2 104 ? 5.666   -15.936 0.010   1.00 90.48 104 B 1 
ATOM   1533 C  CG  . ASN B 2 104 ? 7.069   -16.461 0.233   1.00 90.28 104 B 1 
ATOM   1534 O  OD1 . ASN B 2 104 ? 8.049   -15.942 -0.258  1.00 85.54 104 B 1 
ATOM   1535 N  ND2 . ASN B 2 104 ? 7.201   -17.535 0.988   1.00 85.43 104 B 1 
ATOM   1536 N  N   . TYR B 2 105 ? 3.859   -13.885 -1.860  1.00 91.78 105 B 1 
ATOM   1537 C  CA  . TYR B 2 105 ? 2.523   -13.520 -2.312  1.00 91.92 105 B 1 
ATOM   1538 C  C   . TYR B 2 105 ? 1.451   -14.433 -1.718  1.00 90.01 105 B 1 
ATOM   1539 O  O   . TYR B 2 105 ? 0.423   -13.961 -1.232  1.00 87.35 105 B 1 
ATOM   1540 C  CB  . TYR B 2 105 ? 2.482   -13.566 -3.842  1.00 92.91 105 B 1 
ATOM   1541 C  CG  . TYR B 2 105 ? 1.179   -13.048 -4.418  1.00 94.06 105 B 1 
ATOM   1542 C  CD1 . TYR B 2 105 ? 0.931   -11.668 -4.500  1.00 93.87 105 B 1 
ATOM   1543 C  CD2 . TYR B 2 105 ? 0.194   -13.940 -4.862  1.00 94.01 105 B 1 
ATOM   1544 C  CE1 . TYR B 2 105 ? -0.267  -11.185 -5.022  1.00 94.04 105 B 1 
ATOM   1545 C  CE2 . TYR B 2 105 ? -1.022  -13.466 -5.393  1.00 94.10 105 B 1 
ATOM   1546 C  CZ  . TYR B 2 105 ? -1.244  -12.085 -5.469  1.00 95.35 105 B 1 
ATOM   1547 O  OH  . TYR B 2 105 ? -2.423  -11.609 -5.989  1.00 95.56 105 B 1 
ATOM   1548 N  N   . ARG B 2 106 ? 1.720   -15.731 -1.721  1.00 90.84 106 B 1 
ATOM   1549 C  CA  . ARG B 2 106 ? 0.967   -16.766 -1.013  1.00 90.29 106 B 1 
ATOM   1550 C  C   . ARG B 2 106 ? 1.934   -17.830 -0.499  1.00 90.89 106 B 1 
ATOM   1551 O  O   . ARG B 2 106 ? 3.044   -17.927 -1.019  1.00 89.50 106 B 1 
ATOM   1552 C  CB  . ARG B 2 106 ? -0.107  -17.387 -1.916  1.00 87.72 106 B 1 
ATOM   1553 C  CG  . ARG B 2 106 ? -1.213  -16.386 -2.271  1.00 83.10 106 B 1 
ATOM   1554 C  CD  . ARG B 2 106 ? -2.410  -17.078 -2.896  1.00 81.70 106 B 1 
ATOM   1555 N  NE  . ARG B 2 106 ? -3.464  -16.108 -3.193  1.00 81.42 106 B 1 
ATOM   1556 C  CZ  . ARG B 2 106 ? -4.677  -16.386 -3.626  1.00 80.83 106 B 1 
ATOM   1557 N  NH1 . ARG B 2 106 ? -5.055  -17.621 -3.822  1.00 73.55 106 B 1 
ATOM   1558 N  NH2 . ARG B 2 106 ? -5.520  -15.424 -3.858  1.00 75.47 106 B 1 
ATOM   1559 N  N   . PRO B 2 107 ? 1.529   -18.668 0.481   1.00 87.17 107 B 1 
ATOM   1560 C  CA  . PRO B 2 107 ? 2.408   -19.713 1.021   1.00 86.17 107 B 1 
ATOM   1561 C  C   . PRO B 2 107 ? 3.000   -20.656 -0.032  1.00 87.90 107 B 1 
ATOM   1562 O  O   . PRO B 2 107 ? 4.137   -21.116 0.117   1.00 85.64 107 B 1 
ATOM   1563 C  CB  . PRO B 2 107 ? 1.524   -20.471 2.014   1.00 83.52 107 B 1 
ATOM   1564 C  CG  . PRO B 2 107 ? 0.533   -19.423 2.487   1.00 81.75 107 B 1 
ATOM   1565 C  CD  . PRO B 2 107 ? 0.286   -18.586 1.237   1.00 83.46 107 B 1 
ATOM   1566 N  N   . ASN B 2 108 ? 2.266   -20.920 -1.113  1.00 90.64 108 B 1 
ATOM   1567 C  CA  . ASN B 2 108 ? 2.676   -21.773 -2.229  1.00 90.72 108 B 1 
ATOM   1568 C  C   . ASN B 2 108 ? 3.268   -21.001 -3.422  1.00 92.30 108 B 1 
ATOM   1569 O  O   . ASN B 2 108 ? 3.503   -21.591 -4.472  1.00 89.80 108 B 1 
ATOM   1570 C  CB  . ASN B 2 108 ? 1.476   -22.639 -2.654  1.00 87.14 108 B 1 
ATOM   1571 C  CG  . ASN B 2 108 ? 0.335   -21.826 -3.245  1.00 77.15 108 B 1 
ATOM   1572 O  OD1 . ASN B 2 108 ? 0.148   -20.655 -2.952  1.00 64.96 108 B 1 
ATOM   1573 N  ND2 . ASN B 2 108 ? -0.474  -22.434 -4.089  1.00 70.25 108 B 1 
ATOM   1574 N  N   . LYS B 2 109 ? 3.499   -19.690 -3.288  1.00 92.59 109 B 1 
ATOM   1575 C  CA  . LYS B 2 109 ? 4.032   -18.816 -4.342  1.00 94.06 109 B 1 
ATOM   1576 C  C   . LYS B 2 109 ? 5.321   -18.138 -3.861  1.00 95.15 109 B 1 
ATOM   1577 O  O   . LYS B 2 109 ? 5.399   -16.920 -3.750  1.00 94.22 109 B 1 
ATOM   1578 C  CB  . LYS B 2 109 ? 2.971   -17.785 -4.761  1.00 92.67 109 B 1 
ATOM   1579 C  CG  . LYS B 2 109 ? 1.712   -18.363 -5.426  1.00 86.67 109 B 1 
ATOM   1580 C  CD  . LYS B 2 109 ? 1.949   -18.815 -6.858  1.00 79.75 109 B 1 
ATOM   1581 C  CE  . LYS B 2 109 ? 0.615   -19.229 -7.495  1.00 74.91 109 B 1 
ATOM   1582 N  NZ  . LYS B 2 109 ? 0.751   -19.563 -8.923  1.00 66.00 109 B 1 
ATOM   1583 N  N   . LYS B 2 110 ? 6.337   -18.951 -3.553  1.00 95.29 110 B 1 
ATOM   1584 C  CA  . LYS B 2 110 ? 7.605   -18.465 -2.981  1.00 95.70 110 B 1 
ATOM   1585 C  C   . LYS B 2 110 ? 8.444   -17.638 -3.953  1.00 96.52 110 B 1 
ATOM   1586 O  O   . LYS B 2 110 ? 9.317   -16.890 -3.519  1.00 95.55 110 B 1 
ATOM   1587 C  CB  . LYS B 2 110 ? 8.435   -19.640 -2.466  1.00 94.15 110 B 1 
ATOM   1588 C  CG  . LYS B 2 110 ? 7.773   -20.388 -1.303  1.00 89.99 110 B 1 
ATOM   1589 C  CD  . LYS B 2 110 ? 8.742   -21.427 -0.763  1.00 84.47 110 B 1 
ATOM   1590 C  CE  . LYS B 2 110 ? 8.159   -22.153 0.443   1.00 75.68 110 B 1 
ATOM   1591 N  NZ  . LYS B 2 110 ? 9.168   -23.065 1.039   1.00 65.96 110 B 1 
ATOM   1592 N  N   . ASN B 2 111 ? 8.194   -17.746 -5.246  1.00 97.03 111 B 1 
ATOM   1593 C  CA  . ASN B 2 111 ? 8.853   -16.956 -6.272  1.00 97.25 111 B 1 
ATOM   1594 C  C   . ASN B 2 111 ? 8.199   -15.586 -6.500  1.00 97.65 111 B 1 
ATOM   1595 O  O   . ASN B 2 111 ? 8.692   -14.800 -7.310  1.00 97.26 111 B 1 
ATOM   1596 C  CB  . ASN B 2 111 ? 8.913   -17.774 -7.575  1.00 96.72 111 B 1 
ATOM   1597 C  CG  . ASN B 2 111 ? 7.550   -17.975 -8.192  1.00 96.26 111 B 1 
ATOM   1598 O  OD1 . ASN B 2 111 ? 6.620   -18.463 -7.562  1.00 90.04 111 B 1 
ATOM   1599 N  ND2 . ASN B 2 111 ? 7.389   -17.587 -9.445  1.00 90.52 111 B 1 
ATOM   1600 N  N   . ILE B 2 112 ? 7.099   -15.279 -5.804  1.00 97.58 112 B 1 
ATOM   1601 C  CA  . ILE B 2 112 ? 6.421   -13.988 -5.920  1.00 97.60 112 B 1 
ATOM   1602 C  C   . ILE B 2 112 ? 6.449   -13.302 -4.564  1.00 97.28 112 B 1 
ATOM   1603 O  O   . ILE B 2 112 ? 5.904   -13.822 -3.587  1.00 96.36 112 B 1 
ATOM   1604 C  CB  . ILE B 2 112 ? 4.985   -14.129 -6.462  1.00 97.86 112 B 1 
ATOM   1605 C  CG1 . ILE B 2 112 ? 4.960   -14.964 -7.763  1.00 97.20 112 B 1 
ATOM   1606 C  CG2 . ILE B 2 112 ? 4.407   -12.728 -6.696  1.00 97.22 112 B 1 
ATOM   1607 C  CD1 . ILE B 2 112 ? 3.564   -15.166 -8.354  1.00 95.43 112 B 1 
ATOM   1608 N  N   . LEU B 2 113 ? 7.075   -12.134 -4.497  1.00 96.72 113 B 1 
ATOM   1609 C  CA  . LEU B 2 113 ? 7.287   -11.399 -3.261  1.00 96.97 113 B 1 
ATOM   1610 C  C   . LEU B 2 113 ? 6.487   -10.100 -3.259  1.00 97.01 113 B 1 
ATOM   1611 O  O   . LEU B 2 113 ? 6.297   -9.476  -4.302  1.00 96.72 113 B 1 
ATOM   1612 C  CB  . LEU B 2 113 ? 8.785   -11.113 -3.065  1.00 96.89 113 B 1 
ATOM   1613 C  CG  . LEU B 2 113 ? 9.695   -12.349 -3.167  1.00 95.95 113 B 1 
ATOM   1614 C  CD1 . LEU B 2 113 ? 11.143  -11.920 -2.953  1.00 94.09 113 B 1 
ATOM   1615 C  CD2 . LEU B 2 113 ? 9.341   -13.423 -2.148  1.00 93.50 113 B 1 
ATOM   1616 N  N   . VAL B 2 114 ? 6.055   -9.687  -2.070  1.00 94.08 114 B 1 
ATOM   1617 C  CA  . VAL B 2 114 ? 5.361   -8.413  -1.872  1.00 93.13 114 B 1 
ATOM   1618 C  C   . VAL B 2 114 ? 5.983   -7.618  -0.727  1.00 92.07 114 B 1 
ATOM   1619 O  O   . VAL B 2 114 ? 6.538   -8.180  0.214   1.00 90.90 114 B 1 
ATOM   1620 C  CB  . VAL B 2 114 ? 3.843   -8.575  -1.647  1.00 92.20 114 B 1 
ATOM   1621 C  CG1 . VAL B 2 114 ? 3.162   -9.148  -2.888  1.00 88.67 114 B 1 
ATOM   1622 C  CG2 . VAL B 2 114 ? 3.515   -9.453  -0.436  1.00 88.96 114 B 1 
ATOM   1623 N  N   . ILE B 2 115 ? 5.872   -6.292  -0.822  1.00 92.17 115 B 1 
ATOM   1624 C  CA  . ILE B 2 115 ? 6.286   -5.358  0.221   1.00 91.53 115 B 1 
ATOM   1625 C  C   . ILE B 2 115 ? 5.363   -4.137  0.209   1.00 91.48 115 B 1 
ATOM   1626 O  O   . ILE B 2 115 ? 4.886   -3.719  -0.844  1.00 90.90 115 B 1 
ATOM   1627 C  CB  . ILE B 2 115 ? 7.773   -4.972  0.027   1.00 90.50 115 B 1 
ATOM   1628 C  CG1 . ILE B 2 115 ? 8.325   -4.076  1.151   1.00 87.00 115 B 1 
ATOM   1629 C  CG2 . ILE B 2 115 ? 8.000   -4.269  -1.328  1.00 86.57 115 B 1 
ATOM   1630 C  CD1 . ILE B 2 115 ? 8.321   -4.727  2.520   1.00 82.60 115 B 1 
ATOM   1631 N  N   . GLY B 2 116 ? 5.110   -3.575  1.382   1.00 86.40 116 B 1 
ATOM   1632 C  CA  . GLY B 2 116 ? 4.331   -2.356  1.540   1.00 85.45 116 B 1 
ATOM   1633 C  C   . GLY B 2 116 ? 2.974   -2.577  2.207   1.00 84.93 116 B 1 
ATOM   1634 O  O   . GLY B 2 116 ? 2.496   -3.706  2.308   1.00 82.67 116 B 1 
ATOM   1635 N  N   . PRO B 2 117 ? 2.343   -1.482  2.643   1.00 82.26 117 B 1 
ATOM   1636 C  CA  . PRO B 2 117 ? 2.759   -0.093  2.446   1.00 81.03 117 B 1 
ATOM   1637 C  C   . PRO B 2 117 ? 3.896   0.331   3.388   1.00 81.50 117 B 1 
ATOM   1638 O  O   . PRO B 2 117 ? 3.833   0.092   4.584   1.00 80.21 117 B 1 
ATOM   1639 C  CB  . PRO B 2 117 ? 1.482   0.705   2.727   1.00 78.91 117 B 1 
ATOM   1640 C  CG  . PRO B 2 117 ? 0.754   -0.137  3.757   1.00 75.27 117 B 1 
ATOM   1641 C  CD  . PRO B 2 117 ? 1.088   -1.567  3.365   1.00 76.93 117 B 1 
ATOM   1642 N  N   . VAL B 2 118 ? 4.916   0.984   2.834   1.00 81.95 118 B 1 
ATOM   1643 C  CA  . VAL B 2 118 ? 6.039   1.556   3.589   1.00 82.14 118 B 1 
ATOM   1644 C  C   . VAL B 2 118 ? 6.238   3.027   3.189   1.00 82.87 118 B 1 
ATOM   1645 O  O   . VAL B 2 118 ? 5.850   3.412   2.086   1.00 83.10 118 B 1 
ATOM   1646 C  CB  . VAL B 2 118 ? 7.340   0.749   3.401   1.00 81.71 118 B 1 
ATOM   1647 C  CG1 . VAL B 2 118 ? 7.195   -0.665  3.970   1.00 78.99 118 B 1 
ATOM   1648 C  CG2 . VAL B 2 118 ? 7.785   0.661   1.934   1.00 78.95 118 B 1 
ATOM   1649 N  N   . PRO B 2 119 ? 6.825   3.887   4.051   1.00 80.48 119 B 1 
ATOM   1650 C  CA  . PRO B 2 119 ? 6.961   5.313   3.765   1.00 79.41 119 B 1 
ATOM   1651 C  C   . PRO B 2 119 ? 7.791   5.586   2.507   1.00 81.73 119 B 1 
ATOM   1652 O  O   . PRO B 2 119 ? 8.967   5.230   2.440   1.00 81.54 119 B 1 
ATOM   1653 C  CB  . PRO B 2 119 ? 7.627   5.918   5.009   1.00 76.56 119 B 1 
ATOM   1654 C  CG  . PRO B 2 119 ? 7.268   4.943   6.112   1.00 73.31 119 B 1 
ATOM   1655 C  CD  . PRO B 2 119 ? 7.277   3.604   5.405   1.00 75.03 119 B 1 
ATOM   1656 N  N   . GLY B 2 120 ? 7.205   6.256   1.514   1.00 88.17 120 B 1 
ATOM   1657 C  CA  . GLY B 2 120 ? 7.867   6.526   0.245   1.00 88.94 120 B 1 
ATOM   1658 C  C   . GLY B 2 120 ? 9.115   7.385   0.375   1.00 88.76 120 B 1 
ATOM   1659 O  O   . GLY B 2 120 ? 10.074  7.188   -0.363  1.00 87.61 120 B 1 
ATOM   1660 N  N   . GLN B 2 121 ? 9.140   8.303   1.344   1.00 87.54 121 B 1 
ATOM   1661 C  CA  . GLN B 2 121 ? 10.306  9.157   1.598   1.00 86.50 121 B 1 
ATOM   1662 C  C   . GLN B 2 121 ? 11.548  8.360   2.018   1.00 87.26 121 B 1 
ATOM   1663 O  O   . GLN B 2 121 ? 12.663  8.782   1.725   1.00 85.46 121 B 1 
ATOM   1664 C  CB  . GLN B 2 121 ? 9.973   10.189  2.677   1.00 84.01 121 B 1 
ATOM   1665 C  CG  . GLN B 2 121 ? 8.964   11.242  2.206   1.00 75.43 121 B 1 
ATOM   1666 C  CD  . GLN B 2 121 ? 8.681   12.300  3.272   1.00 68.83 121 B 1 
ATOM   1667 O  OE1 . GLN B 2 121 ? 9.140   12.222  4.395   1.00 61.98 121 B 1 
ATOM   1668 N  NE2 . GLN B 2 121 ? 7.918   13.319  2.945   1.00 59.16 121 B 1 
ATOM   1669 N  N   . LYS B 2 122 ? 11.370  7.217   2.686   1.00 87.11 122 B 1 
ATOM   1670 C  CA  . LYS B 2 122 ? 12.471  6.341   3.113   1.00 86.82 122 B 1 
ATOM   1671 C  C   . LYS B 2 122 ? 12.761  5.231   2.112   1.00 88.30 122 B 1 
ATOM   1672 O  O   . LYS B 2 122 ? 13.900  4.781   2.030   1.00 87.53 122 B 1 
ATOM   1673 C  CB  . LYS B 2 122 ? 12.160  5.750   4.498   1.00 83.78 122 B 1 
ATOM   1674 C  CG  . LYS B 2 122 ? 12.160  6.786   5.628   1.00 74.27 122 B 1 
ATOM   1675 C  CD  . LYS B 2 122 ? 11.946  6.127   6.996   1.00 70.16 122 B 1 
ATOM   1676 C  CE  . LYS B 2 122 ? 11.960  7.150   8.133   1.00 61.69 122 B 1 
ATOM   1677 N  NZ  . LYS B 2 122 ? 11.662  6.542   9.455   1.00 55.34 122 B 1 
ATOM   1678 N  N   . TYR B 2 123 ? 11.759  4.787   1.348   1.00 89.47 123 B 1 
ATOM   1679 C  CA  . TYR B 2 123 ? 11.820  3.561   0.551   1.00 90.40 123 B 1 
ATOM   1680 C  C   . TYR B 2 123 ? 11.395  3.759   -0.912  1.00 92.12 123 B 1 
ATOM   1681 O  O   . TYR B 2 123 ? 10.781  2.879   -1.512  1.00 91.97 123 B 1 
ATOM   1682 C  CB  . TYR B 2 123 ? 11.012  2.462   1.246   1.00 88.83 123 B 1 
ATOM   1683 C  CG  . TYR B 2 123 ? 11.483  2.142   2.653   1.00 87.50 123 B 1 
ATOM   1684 C  CD1 . TYR B 2 123 ? 12.719  1.521   2.866   1.00 84.98 123 B 1 
ATOM   1685 C  CD2 . TYR B 2 123 ? 10.691  2.479   3.758   1.00 84.94 123 B 1 
ATOM   1686 C  CE1 . TYR B 2 123 ? 13.147  1.207   4.165   1.00 83.31 123 B 1 
ATOM   1687 C  CE2 . TYR B 2 123 ? 11.109  2.178   5.052   1.00 82.81 123 B 1 
ATOM   1688 C  CZ  . TYR B 2 123 ? 12.340  1.536   5.257   1.00 82.33 123 B 1 
ATOM   1689 O  OH  . TYR B 2 123 ? 12.754  1.218   6.529   1.00 79.27 123 B 1 
ATOM   1690 N  N   . SER B 2 124 ? 11.744  4.900   -1.512  1.00 94.23 124 B 1 
ATOM   1691 C  CA  . SER B 2 124 ? 11.572  5.083   -2.964  1.00 94.93 124 B 1 
ATOM   1692 C  C   . SER B 2 124 ? 12.452  4.129   -3.784  1.00 96.41 124 B 1 
ATOM   1693 O  O   . SER B 2 124 ? 12.165  3.889   -4.957  1.00 95.92 124 B 1 
ATOM   1694 C  CB  . SER B 2 124 ? 11.881  6.528   -3.354  1.00 92.92 124 B 1 
ATOM   1695 O  OG  . SER B 2 124 ? 13.202  6.881   -2.988  1.00 81.44 124 B 1 
ATOM   1696 N  N   . GLU B 2 125 ? 13.483  3.561   -3.161  1.00 96.13 125 B 1 
ATOM   1697 C  CA  . GLU B 2 125 ? 14.256  2.434   -3.671  1.00 96.18 125 B 1 
ATOM   1698 C  C   . GLU B 2 125 ? 14.154  1.278   -2.680  1.00 95.89 125 B 1 
ATOM   1699 O  O   . GLU B 2 125 ? 14.364  1.459   -1.476  1.00 94.07 125 B 1 
ATOM   1700 C  CB  . GLU B 2 125 ? 15.723  2.816   -3.918  1.00 94.97 125 B 1 
ATOM   1701 C  CG  . GLU B 2 125 ? 15.870  3.953   -4.928  1.00 84.22 125 B 1 
ATOM   1702 C  CD  . GLU B 2 125 ? 17.308  4.194   -5.399  1.00 85.37 125 B 1 
ATOM   1703 O  OE1 . GLU B 2 125 ? 17.464  5.010   -6.337  1.00 80.76 125 B 1 
ATOM   1704 O  OE2 . GLU B 2 125 ? 18.241  3.563   -4.872  1.00 79.91 125 B 1 
ATOM   1705 N  N   . ILE B 2 126 ? 13.797  0.095   -3.170  1.00 96.69 126 B 1 
ATOM   1706 C  CA  . ILE B 2 126 ? 13.604  -1.109  -2.359  1.00 96.40 126 B 1 
ATOM   1707 C  C   . ILE B 2 126 ? 14.533  -2.198  -2.884  1.00 96.84 126 B 1 
ATOM   1708 O  O   . ILE B 2 126 ? 14.439  -2.583  -4.051  1.00 96.40 126 B 1 
ATOM   1709 C  CB  . ILE B 2 126 ? 12.128  -1.560  -2.373  1.00 95.56 126 B 1 
ATOM   1710 C  CG1 . ILE B 2 126 ? 11.205  -0.452  -1.817  1.00 93.95 126 B 1 
ATOM   1711 C  CG2 . ILE B 2 126 ? 11.966  -2.863  -1.575  1.00 94.33 126 B 1 
ATOM   1712 C  CD1 . ILE B 2 126 ? 9.712   -0.748  -1.966  1.00 89.94 126 B 1 
ATOM   1713 N  N   . THR B 2 127 ? 15.402  -2.717  -2.024  1.00 96.85 127 B 1 
ATOM   1714 C  CA  . THR B 2 127 ? 16.338  -3.783  -2.368  1.00 96.62 127 B 1 
ATOM   1715 C  C   . THR B 2 127 ? 15.779  -5.130  -1.908  1.00 96.58 127 B 1 
ATOM   1716 O  O   . THR B 2 127 ? 15.704  -5.393  -0.709  1.00 95.58 127 B 1 
ATOM   1717 C  CB  . THR B 2 127 ? 17.711  -3.534  -1.734  1.00 95.89 127 B 1 
ATOM   1718 O  OG1 . THR B 2 127 ? 18.211  -2.300  -2.215  1.00 92.65 127 B 1 
ATOM   1719 C  CG2 . THR B 2 127 ? 18.724  -4.613  -2.102  1.00 92.63 127 B 1 
ATOM   1720 N  N   . PHE B 2 128 ? 15.416  -5.986  -2.858  1.00 97.19 128 B 1 
ATOM   1721 C  CA  . PHE B 2 128 ? 14.977  -7.352  -2.583  1.00 97.40 128 B 1 
ATOM   1722 C  C   . PHE B 2 128 ? 16.190  -8.288  -2.565  1.00 97.57 128 B 1 
ATOM   1723 O  O   . PHE B 2 128 ? 16.897  -8.371  -3.567  1.00 97.18 128 B 1 
ATOM   1724 C  CB  . PHE B 2 128 ? 13.986  -7.820  -3.650  1.00 97.49 128 B 1 
ATOM   1725 C  CG  . PHE B 2 128 ? 12.625  -7.153  -3.620  1.00 97.51 128 B 1 
ATOM   1726 C  CD1 . PHE B 2 128 ? 12.454  -5.855  -4.121  1.00 96.40 128 B 1 
ATOM   1727 C  CD2 . PHE B 2 128 ? 11.518  -7.856  -3.145  1.00 96.38 128 B 1 
ATOM   1728 C  CE1 . PHE B 2 128 ? 11.191  -5.256  -4.127  1.00 95.80 128 B 1 
ATOM   1729 C  CE2 . PHE B 2 128 ? 10.253  -7.266  -3.154  1.00 95.78 128 B 1 
ATOM   1730 C  CZ  . PHE B 2 128 ? 10.085  -5.967  -3.646  1.00 96.50 128 B 1 
ATOM   1731 N  N   . PRO B 2 129 ? 16.436  -9.038  -1.461  1.00 97.46 129 B 1 
ATOM   1732 C  CA  . PRO B 2 129 ? 17.469  -10.065 -1.424  1.00 97.24 129 B 1 
ATOM   1733 C  C   . PRO B 2 129 ? 16.916  -11.387 -1.965  1.00 97.40 129 B 1 
ATOM   1734 O  O   . PRO B 2 129 ? 16.002  -11.978 -1.391  1.00 96.89 129 B 1 
ATOM   1735 C  CB  . PRO B 2 129 ? 17.840  -10.155 0.058   1.00 96.15 129 B 1 
ATOM   1736 C  CG  . PRO B 2 129 ? 16.530  -9.854  0.772   1.00 94.22 129 B 1 
ATOM   1737 C  CD  . PRO B 2 129 ? 15.796  -8.892  -0.156  1.00 95.98 129 B 1 
ATOM   1738 N  N   . ILE B 2 130 ? 17.465  -11.864 -3.088  1.00 97.87 130 B 1 
ATOM   1739 C  CA  . ILE B 2 130 ? 16.952  -13.054 -3.774  1.00 98.05 130 B 1 
ATOM   1740 C  C   . ILE B 2 130 ? 17.996  -14.161 -3.753  1.00 98.00 130 B 1 
ATOM   1741 O  O   . ILE B 2 130 ? 19.164  -13.920 -4.039  1.00 97.71 130 B 1 
ATOM   1742 C  CB  . ILE B 2 130 ? 16.533  -12.716 -5.225  1.00 97.80 130 B 1 
ATOM   1743 C  CG1 . ILE B 2 130 ? 15.623  -11.471 -5.321  1.00 95.71 130 B 1 
ATOM   1744 C  CG2 . ILE B 2 130 ? 15.859  -13.926 -5.873  1.00 96.42 130 B 1 
ATOM   1745 C  CD1 . ILE B 2 130 ? 14.344  -11.546 -4.486  1.00 86.55 130 B 1 
ATOM   1746 N  N   . LEU B 2 131 ? 17.567  -15.394 -3.442  1.00 97.81 131 B 1 
ATOM   1747 C  CA  . LEU B 2 131 ? 18.388  -16.592 -3.565  1.00 97.84 131 B 1 
ATOM   1748 C  C   . LEU B 2 131 ? 18.125  -17.254 -4.915  1.00 97.88 131 B 1 
ATOM   1749 O  O   . LEU B 2 131 ? 17.002  -17.679 -5.205  1.00 97.34 131 B 1 
ATOM   1750 C  CB  . LEU B 2 131 ? 18.087  -17.538 -2.395  1.00 97.46 131 B 1 
ATOM   1751 C  CG  . LEU B 2 131 ? 18.915  -18.833 -2.398  1.00 96.73 131 B 1 
ATOM   1752 C  CD1 . LEU B 2 131 ? 20.408  -18.557 -2.261  1.00 94.92 131 B 1 
ATOM   1753 C  CD2 . LEU B 2 131 ? 18.476  -19.723 -1.242  1.00 94.51 131 B 1 
ATOM   1754 N  N   . ALA B 2 132 ? 19.170  -17.357 -5.742  1.00 97.72 132 B 1 
ATOM   1755 C  CA  . ALA B 2 132 ? 19.100  -18.082 -7.002  1.00 97.73 132 B 1 
ATOM   1756 C  C   . ALA B 2 132 ? 19.039  -19.595 -6.751  1.00 97.66 132 B 1 
ATOM   1757 O  O   . ALA B 2 132 ? 19.715  -20.097 -5.849  1.00 96.92 132 B 1 
ATOM   1758 C  CB  . ALA B 2 132 ? 20.309  -17.717 -7.870  1.00 97.27 132 B 1 
ATOM   1759 N  N   . PRO B 2 133 ? 18.253  -20.354 -7.536  1.00 97.54 133 B 1 
ATOM   1760 C  CA  . PRO B 2 133 ? 18.168  -21.802 -7.389  1.00 97.25 133 B 1 
ATOM   1761 C  C   . PRO B 2 133 ? 19.429  -22.500 -7.903  1.00 97.16 133 B 1 
ATOM   1762 O  O   . PRO B 2 133 ? 20.261  -21.901 -8.595  1.00 96.08 133 B 1 
ATOM   1763 C  CB  . PRO B 2 133 ? 16.932  -22.199 -8.198  1.00 96.62 133 B 1 
ATOM   1764 C  CG  . PRO B 2 133 ? 16.921  -21.172 -9.318  1.00 95.99 133 B 1 
ATOM   1765 C  CD  . PRO B 2 133 ? 17.407  -19.898 -8.633  1.00 96.96 133 B 1 
ATOM   1766 N  N   . ASP B 2 134 ? 19.564  -23.797 -7.589  1.00 96.31 134 B 1 
ATOM   1767 C  CA  . ASP B 2 134 ? 20.673  -24.626 -8.040  1.00 96.09 134 B 1 
ATOM   1768 C  C   . ASP B 2 134 ? 20.165  -25.783 -8.910  1.00 96.09 134 B 1 
ATOM   1769 O  O   . ASP B 2 134 ? 19.526  -26.706 -8.384  1.00 94.71 134 B 1 
ATOM   1770 C  CB  . ASP B 2 134 ? 21.469  -25.127 -6.825  1.00 94.79 134 B 1 
ATOM   1771 C  CG  . ASP B 2 134 ? 22.706  -25.928 -7.223  1.00 93.55 134 B 1 
ATOM   1772 O  OD1 . ASP B 2 134 ? 22.987  -26.055 -8.438  1.00 90.83 134 B 1 
ATOM   1773 O  OD2 . ASP B 2 134 ? 23.395  -26.430 -6.315  1.00 89.52 134 B 1 
ATOM   1774 N  N   . PRO B 2 135 ? 20.474  -25.813 -10.216 1.00 95.10 135 B 1 
ATOM   1775 C  CA  . PRO B 2 135 ? 20.102  -26.929 -11.089 1.00 94.48 135 B 1 
ATOM   1776 C  C   . PRO B 2 135 ? 20.698  -28.278 -10.683 1.00 93.96 135 B 1 
ATOM   1777 O  O   . PRO B 2 135 ? 20.178  -29.315 -11.090 1.00 91.49 135 B 1 
ATOM   1778 C  CB  . PRO B 2 135 ? 20.591  -26.516 -12.483 1.00 93.38 135 B 1 
ATOM   1779 C  CG  . PRO B 2 135 ? 20.609  -25.003 -12.422 1.00 92.43 135 B 1 
ATOM   1780 C  CD  . PRO B 2 135 ? 21.046  -24.719 -10.994 1.00 94.29 135 B 1 
ATOM   1781 N  N   . ALA B 2 136 ? 21.754  -28.306 -9.865  1.00 93.77 136 B 1 
ATOM   1782 C  CA  . ALA B 2 136 ? 22.311  -29.557 -9.350  1.00 92.75 136 B 1 
ATOM   1783 C  C   . ALA B 2 136 ? 21.373  -30.245 -8.335  1.00 92.78 136 B 1 
ATOM   1784 O  O   . ALA B 2 136 ? 21.366  -31.473 -8.239  1.00 90.02 136 B 1 
ATOM   1785 C  CB  . ALA B 2 136 ? 23.680  -29.291 -8.730  1.00 91.46 136 B 1 
ATOM   1786 N  N   . THR B 2 137 ? 20.556  -29.454 -7.619  1.00 93.20 137 B 1 
ATOM   1787 C  CA  . THR B 2 137 ? 19.624  -29.956 -6.604  1.00 92.35 137 B 1 
ATOM   1788 C  C   . THR B 2 137 ? 18.164  -29.862 -7.040  1.00 92.13 137 B 1 
ATOM   1789 O  O   . THR B 2 137 ? 17.352  -30.683 -6.623  1.00 88.42 137 B 1 
ATOM   1790 C  CB  . THR B 2 137 ? 19.818  -29.227 -5.270  1.00 90.63 137 B 1 
ATOM   1791 O  OG1 . THR B 2 137 ? 19.647  -27.834 -5.431  1.00 83.65 137 B 1 
ATOM   1792 C  CG2 . THR B 2 137 ? 21.224  -29.449 -4.712  1.00 81.08 137 B 1 
ATOM   1793 N  N   . ASN B 2 138 ? 17.821  -28.914 -7.918  1.00 92.13 138 B 1 
ATOM   1794 C  CA  . ASN B 2 138 ? 16.477  -28.731 -8.456  1.00 91.57 138 B 1 
ATOM   1795 C  C   . ASN B 2 138 ? 16.460  -29.038 -9.968  1.00 91.89 138 B 1 
ATOM   1796 O  O   . ASN B 2 138 ? 16.966  -28.269 -10.778 1.00 89.12 138 B 1 
ATOM   1797 C  CB  . ASN B 2 138 ? 15.997  -27.314 -8.142  1.00 89.07 138 B 1 
ATOM   1798 C  CG  . ASN B 2 138 ? 14.556  -27.087 -8.546  1.00 87.11 138 B 1 
ATOM   1799 O  OD1 . ASN B 2 138 ? 13.956  -27.861 -9.274  1.00 80.50 138 B 1 
ATOM   1800 N  ND2 . ASN B 2 138 ? 13.956  -26.007 -8.083  1.00 80.13 138 B 1 
ATOM   1801 N  N   . LYS B 2 139 ? 15.854  -30.178 -10.339 1.00 91.81 139 B 1 
ATOM   1802 C  CA  . LYS B 2 139 ? 15.832  -30.643 -11.727 1.00 91.49 139 B 1 
ATOM   1803 C  C   . LYS B 2 139 ? 14.878  -29.856 -12.633 1.00 91.65 139 B 1 
ATOM   1804 O  O   . LYS B 2 139 ? 14.998  -29.957 -13.854 1.00 86.56 139 B 1 
ATOM   1805 C  CB  . LYS B 2 139 ? 15.510  -32.145 -11.775 1.00 88.81 139 B 1 
ATOM   1806 C  CG  . LYS B 2 139 ? 16.533  -33.022 -11.039 1.00 76.02 139 B 1 
ATOM   1807 C  CD  . LYS B 2 139 ? 17.948  -32.812 -11.561 1.00 62.62 139 B 1 
ATOM   1808 C  CE  . LYS B 2 139 ? 18.946  -33.690 -10.817 1.00 52.97 139 B 1 
ATOM   1809 N  NZ  . LYS B 2 139 ? 20.340  -33.260 -11.084 1.00 44.07 139 B 1 
ATOM   1810 N  N   . ASP B 2 140 ? 13.989  -29.065 -12.064 1.00 91.07 140 B 1 
ATOM   1811 C  CA  . ASP B 2 140 ? 13.051  -28.234 -12.818 1.00 90.13 140 B 1 
ATOM   1812 C  C   . ASP B 2 140 ? 13.659  -26.875 -13.214 1.00 91.34 140 B 1 
ATOM   1813 O  O   . ASP B 2 140 ? 13.022  -26.082 -13.914 1.00 88.18 140 B 1 
ATOM   1814 C  CB  . ASP B 2 140 ? 11.765  -28.056 -12.008 1.00 87.49 140 B 1 
ATOM   1815 C  CG  . ASP B 2 140 ? 11.090  -29.386 -11.672 1.00 83.09 140 B 1 
ATOM   1816 O  OD1 . ASP B 2 140 ? 11.094  -30.291 -12.531 1.00 77.22 140 B 1 
ATOM   1817 O  OD2 . ASP B 2 140 ? 10.569  -29.502 -10.540 1.00 77.30 140 B 1 
ATOM   1818 N  N   . VAL B 2 141 ? 14.884  -26.611 -12.793 1.00 92.06 141 B 1 
ATOM   1819 C  CA  . VAL B 2 141 ? 15.607  -25.373 -13.082 1.00 93.27 141 B 1 
ATOM   1820 C  C   . VAL B 2 141 ? 16.786  -25.662 -14.006 1.00 93.93 141 B 1 
ATOM   1821 O  O   . VAL B 2 141 ? 17.493  -26.663 -13.849 1.00 91.96 141 B 1 
ATOM   1822 C  CB  . VAL B 2 141 ? 16.060  -24.687 -11.780 1.00 91.27 141 B 1 
ATOM   1823 C  CG1 . VAL B 2 141 ? 16.794  -23.376 -12.064 1.00 83.35 141 B 1 
ATOM   1824 C  CG2 . VAL B 2 141 ? 14.855  -24.365 -10.894 1.00 84.64 141 B 1 
ATOM   1825 N  N   . HIS B 2 142 ? 17.019  -24.765 -14.968 1.00 94.77 142 B 1 
ATOM   1826 C  CA  . HIS B 2 142 ? 18.070  -24.905 -15.970 1.00 94.81 142 B 1 
ATOM   1827 C  C   . HIS B 2 142 ? 18.907  -23.625 -16.081 1.00 95.66 142 B 1 
ATOM   1828 O  O   . HIS B 2 142 ? 18.485  -22.557 -15.659 1.00 93.45 142 B 1 
ATOM   1829 C  CB  . HIS B 2 142 ? 17.437  -25.282 -17.312 1.00 93.24 142 B 1 
ATOM   1830 C  CG  . HIS B 2 142 ? 16.571  -26.507 -17.255 1.00 91.79 142 B 1 
ATOM   1831 N  ND1 . HIS B 2 142 ? 16.966  -27.751 -16.813 1.00 79.32 142 B 1 
ATOM   1832 C  CD2 . HIS B 2 142 ? 15.253  -26.623 -17.591 1.00 79.90 142 B 1 
ATOM   1833 C  CE1 . HIS B 2 142 ? 15.916  -28.580 -16.882 1.00 81.32 142 B 1 
ATOM   1834 N  NE2 . HIS B 2 142 ? 14.867  -27.927 -17.356 1.00 82.79 142 B 1 
ATOM   1835 N  N   . PHE B 2 143 ? 20.085  -23.746 -16.679 1.00 94.95 143 B 1 
ATOM   1836 C  CA  . PHE B 2 143 ? 20.949  -22.602 -16.969 1.00 94.84 143 B 1 
ATOM   1837 C  C   . PHE B 2 143 ? 20.410  -21.833 -18.184 1.00 94.12 143 B 1 
ATOM   1838 O  O   . PHE B 2 143 ? 20.794  -22.079 -19.325 1.00 90.92 143 B 1 
ATOM   1839 C  CB  . PHE B 2 143 ? 22.390  -23.076 -17.183 1.00 93.73 143 B 1 
ATOM   1840 C  CG  . PHE B 2 143 ? 22.989  -23.764 -15.974 1.00 93.65 143 B 1 
ATOM   1841 C  CD1 . PHE B 2 143 ? 23.260  -23.038 -14.812 1.00 91.34 143 B 1 
ATOM   1842 C  CD2 . PHE B 2 143 ? 23.269  -25.138 -16.008 1.00 91.87 143 B 1 
ATOM   1843 C  CE1 . PHE B 2 143 ? 23.818  -23.668 -13.698 1.00 90.78 143 B 1 
ATOM   1844 C  CE2 . PHE B 2 143 ? 23.827  -25.769 -14.897 1.00 90.55 143 B 1 
ATOM   1845 C  CZ  . PHE B 2 143 ? 24.103  -25.038 -13.738 1.00 91.15 143 B 1 
ATOM   1846 N  N   . LEU B 2 144 ? 19.479  -20.934 -17.922 1.00 93.93 144 B 1 
ATOM   1847 C  CA  . LEU B 2 144 ? 18.782  -20.158 -18.947 1.00 94.04 144 B 1 
ATOM   1848 C  C   . LEU B 2 144 ? 18.777  -18.674 -18.590 1.00 95.32 144 B 1 
ATOM   1849 O  O   . LEU B 2 144 ? 19.103  -18.286 -17.468 1.00 93.90 144 B 1 
ATOM   1850 C  CB  . LEU B 2 144 ? 17.338  -20.677 -19.093 1.00 91.24 144 B 1 
ATOM   1851 C  CG  . LEU B 2 144 ? 17.198  -22.127 -19.590 1.00 88.32 144 B 1 
ATOM   1852 C  CD1 . LEU B 2 144 ? 15.726  -22.548 -19.572 1.00 83.49 144 B 1 
ATOM   1853 C  CD2 . LEU B 2 144 ? 17.728  -22.299 -21.021 1.00 83.09 144 B 1 
ATOM   1854 N  N   . LYS B 2 145 ? 18.368  -17.862 -19.556 1.00 96.45 145 B 1 
ATOM   1855 C  CA  . LYS B 2 145 ? 17.983  -16.482 -19.309 1.00 96.75 145 B 1 
ATOM   1856 C  C   . LYS B 2 145 ? 16.517  -16.455 -18.863 1.00 96.43 145 B 1 
ATOM   1857 O  O   . LYS B 2 145 ? 15.653  -16.984 -19.559 1.00 95.33 145 B 1 
ATOM   1858 C  CB  . LYS B 2 145 ? 18.213  -15.634 -20.562 1.00 96.04 145 B 1 
ATOM   1859 C  CG  . LYS B 2 145 ? 17.906  -14.160 -20.285 1.00 91.54 145 B 1 
ATOM   1860 C  CD  . LYS B 2 145 ? 17.973  -13.310 -21.556 1.00 88.95 145 B 1 
ATOM   1861 C  CE  . LYS B 2 145 ? 19.393  -13.039 -22.023 1.00 79.38 145 B 1 
ATOM   1862 N  NZ  . LYS B 2 145 ? 19.360  -11.953 -23.034 1.00 73.49 145 B 1 
ATOM   1863 N  N   . TYR B 2 146 ? 16.248  -15.830 -17.720 1.00 97.21 146 B 1 
ATOM   1864 C  CA  . TYR B 2 146 ? 14.930  -15.769 -17.111 1.00 97.19 146 B 1 
ATOM   1865 C  C   . TYR B 2 146 ? 14.414  -14.333 -17.042 1.00 97.42 146 B 1 
ATOM   1866 O  O   . TYR B 2 146 ? 15.178  -13.428 -16.702 1.00 96.92 146 B 1 
ATOM   1867 C  CB  . TYR B 2 146 ? 14.997  -16.377 -15.714 1.00 96.44 146 B 1 
ATOM   1868 C  CG  . TYR B 2 146 ? 15.177  -17.879 -15.702 1.00 95.88 146 B 1 
ATOM   1869 C  CD1 . TYR B 2 146 ? 14.097  -18.717 -16.005 1.00 93.88 146 B 1 
ATOM   1870 C  CD2 . TYR B 2 146 ? 16.415  -18.451 -15.380 1.00 93.96 146 B 1 
ATOM   1871 C  CE1 . TYR B 2 146 ? 14.233  -20.105 -15.967 1.00 92.35 146 B 1 
ATOM   1872 C  CE2 . TYR B 2 146 ? 16.566  -19.837 -15.335 1.00 92.05 146 B 1 
ATOM   1873 C  CZ  . TYR B 2 146 ? 15.475  -20.670 -15.633 1.00 92.43 146 B 1 
ATOM   1874 O  OH  . TYR B 2 146 ? 15.601  -22.033 -15.584 1.00 89.66 146 B 1 
ATOM   1875 N  N   . PRO B 2 147 ? 13.115  -14.111 -17.289 1.00 97.59 147 B 1 
ATOM   1876 C  CA  . PRO B 2 147 ? 12.509  -12.800 -17.080 1.00 97.49 147 B 1 
ATOM   1877 C  C   . PRO B 2 147 ? 12.151  -12.577 -15.607 1.00 97.91 147 B 1 
ATOM   1878 O  O   . PRO B 2 147 ? 11.754  -13.495 -14.889 1.00 97.50 147 B 1 
ATOM   1879 C  CB  . PRO B 2 147 ? 11.254  -12.822 -17.965 1.00 96.21 147 B 1 
ATOM   1880 C  CG  . PRO B 2 147 ? 10.829  -14.279 -17.925 1.00 93.03 147 B 1 
ATOM   1881 C  CD  . PRO B 2 147 ? 12.139  -15.058 -17.833 1.00 96.27 147 B 1 
ATOM   1882 N  N   . ILE B 2 148 ? 12.243  -11.323 -15.174 1.00 98.21 148 B 1 
ATOM   1883 C  CA  . ILE B 2 148 ? 11.761  -10.842 -13.879 1.00 98.30 148 B 1 
ATOM   1884 C  C   . ILE B 2 148 ? 10.794  -9.700  -14.149 1.00 98.46 148 B 1 
ATOM   1885 O  O   . ILE B 2 148 ? 11.079  -8.827  -14.962 1.00 98.15 148 B 1 
ATOM   1886 C  CB  . ILE B 2 148 ? 12.935  -10.392 -12.988 1.00 98.12 148 B 1 
ATOM   1887 C  CG1 . ILE B 2 148 ? 13.853  -11.589 -12.662 1.00 96.83 148 B 1 
ATOM   1888 C  CG2 . ILE B 2 148 ? 12.421  -9.734  -11.697 1.00 96.82 148 B 1 
ATOM   1889 C  CD1 . ILE B 2 148 ? 15.124  -11.222 -11.894 1.00 94.12 148 B 1 
ATOM   1890 N  N   . TYR B 2 149 ? 9.648   -9.683  -13.460 1.00 98.57 149 B 1 
ATOM   1891 C  CA  . TYR B 2 149 ? 8.643   -8.641  -13.599 1.00 98.67 149 B 1 
ATOM   1892 C  C   . TYR B 2 149 ? 8.418   -7.936  -12.269 1.00 98.63 149 B 1 
ATOM   1893 O  O   . TYR B 2 149 ? 8.415   -8.562  -11.212 1.00 98.47 149 B 1 
ATOM   1894 C  CB  . TYR B 2 149 ? 7.324   -9.233  -14.113 1.00 98.48 149 B 1 
ATOM   1895 C  CG  . TYR B 2 149 ? 7.467   -10.092 -15.347 1.00 98.23 149 B 1 
ATOM   1896 C  CD1 . TYR B 2 149 ? 7.629   -9.509  -16.613 1.00 97.26 149 B 1 
ATOM   1897 C  CD2 . TYR B 2 149 ? 7.456   -11.497 -15.239 1.00 97.21 149 B 1 
ATOM   1898 C  CE1 . TYR B 2 149 ? 7.760   -10.305 -17.761 1.00 96.30 149 B 1 
ATOM   1899 C  CE2 . TYR B 2 149 ? 7.591   -12.301 -16.379 1.00 96.26 149 B 1 
ATOM   1900 C  CZ  . TYR B 2 149 ? 7.738   -11.700 -17.639 1.00 96.33 149 B 1 
ATOM   1901 O  OH  . TYR B 2 149 ? 7.864   -12.483 -18.760 1.00 94.80 149 B 1 
ATOM   1902 N  N   . VAL B 2 150 ? 8.174   -6.629  -12.313 1.00 98.67 150 B 1 
ATOM   1903 C  CA  . VAL B 2 150 ? 7.841   -5.847  -11.129 1.00 98.68 150 B 1 
ATOM   1904 C  C   . VAL B 2 150 ? 6.622   -4.967  -11.374 1.00 98.60 150 B 1 
ATOM   1905 O  O   . VAL B 2 150 ? 6.441   -4.428  -12.466 1.00 98.38 150 B 1 
ATOM   1906 C  CB  . VAL B 2 150 ? 9.051   -5.034  -10.628 1.00 98.12 150 B 1 
ATOM   1907 C  CG1 . VAL B 2 150 ? 9.442   -3.898  -11.574 1.00 94.50 150 B 1 
ATOM   1908 C  CG2 . VAL B 2 150 ? 8.792   -4.462  -9.236  1.00 93.90 150 B 1 
ATOM   1909 N  N   . GLY B 2 151 ? 5.791   -4.829  -10.357 1.00 98.74 151 B 1 
ATOM   1910 C  CA  . GLY B 2 151 ? 4.797   -3.770  -10.265 1.00 98.61 151 B 1 
ATOM   1911 C  C   . GLY B 2 151 ? 5.084   -2.922  -9.036  1.00 98.76 151 B 1 
ATOM   1912 O  O   . GLY B 2 151 ? 5.218   -3.462  -7.942  1.00 98.49 151 B 1 
ATOM   1913 N  N   . GLY B 2 152 ? 5.199   -1.606  -9.202  1.00 98.64 152 B 1 
ATOM   1914 C  CA  . GLY B 2 152 ? 5.476   -0.672  -8.121  1.00 98.61 152 B 1 
ATOM   1915 C  C   . GLY B 2 152 ? 4.422   0.423   -8.047  1.00 98.79 152 B 1 
ATOM   1916 O  O   . GLY B 2 152 ? 4.016   0.985   -9.066  1.00 98.52 152 B 1 
ATOM   1917 N  N   . ASN B 2 153 ? 3.966   0.740   -6.842  1.00 98.44 153 B 1 
ATOM   1918 C  CA  . ASN B 2 153 ? 2.935   1.744   -6.625  1.00 98.22 153 B 1 
ATOM   1919 C  C   . ASN B 2 153 ? 3.350   2.763   -5.571  1.00 97.95 153 B 1 
ATOM   1920 O  O   . ASN B 2 153 ? 3.986   2.428   -4.573  1.00 97.20 153 B 1 
ATOM   1921 C  CB  . ASN B 2 153 ? 1.610   1.072   -6.239  1.00 98.05 153 B 1 
ATOM   1922 C  CG  . ASN B 2 153 ? 0.515   2.104   -6.071  1.00 97.71 153 B 1 
ATOM   1923 O  OD1 . ASN B 2 153 ? 0.044   2.665   -7.042  1.00 89.30 153 B 1 
ATOM   1924 N  ND2 . ASN B 2 153 ? 0.172   2.436   -4.847  1.00 89.50 153 B 1 
ATOM   1925 N  N   . ARG B 2 154 ? 2.935   4.019   -5.768  1.00 97.75 154 B 1 
ATOM   1926 C  CA  . ARG B 2 154 ? 2.980   5.076   -4.769  1.00 97.74 154 B 1 
ATOM   1927 C  C   . ARG B 2 154 ? 1.616   5.754   -4.696  1.00 97.73 154 B 1 
ATOM   1928 O  O   . ARG B 2 154 ? 1.000   6.047   -5.721  1.00 97.00 154 B 1 
ATOM   1929 C  CB  . ARG B 2 154 ? 4.138   6.065   -5.045  1.00 97.10 154 B 1 
ATOM   1930 C  CG  . ARG B 2 154 ? 3.992   7.002   -6.249  1.00 95.21 154 B 1 
ATOM   1931 C  CD  . ARG B 2 154 ? 4.069   6.313   -7.610  1.00 95.98 154 B 1 
ATOM   1932 N  NE  . ARG B 2 154 ? 5.394   6.408   -8.245  1.00 96.46 154 B 1 
ATOM   1933 C  CZ  . ARG B 2 154 ? 5.839   5.644   -9.219  1.00 97.28 154 B 1 
ATOM   1934 N  NH1 . ARG B 2 154 ? 5.156   4.622   -9.694  1.00 91.56 154 B 1 
ATOM   1935 N  NH2 . ARG B 2 154 ? 6.994   5.885   -9.768  1.00 93.64 154 B 1 
ATOM   1936 N  N   . GLY B 2 155 ? 1.137   6.004   -3.485  1.00 94.60 155 B 1 
ATOM   1937 C  CA  . GLY B 2 155 ? -0.138  6.664   -3.245  1.00 94.86 155 B 1 
ATOM   1938 C  C   . GLY B 2 155 ? -1.334  5.714   -3.171  1.00 95.40 155 B 1 
ATOM   1939 O  O   . GLY B 2 155 ? -1.280  4.542   -3.549  1.00 95.67 155 B 1 
ATOM   1940 N  N   . ARG B 2 156 ? -2.446  6.258   -2.664  1.00 93.19 156 B 1 
ATOM   1941 C  CA  . ARG B 2 156 ? -3.677  5.513   -2.411  1.00 92.54 156 B 1 
ATOM   1942 C  C   . ARG B 2 156 ? -4.387  5.147   -3.713  1.00 93.23 156 B 1 
ATOM   1943 O  O   . ARG B 2 156 ? -4.304  5.870   -4.706  1.00 92.92 156 B 1 
ATOM   1944 C  CB  . ARG B 2 156 ? -4.591  6.323   -1.482  1.00 90.82 156 B 1 
ATOM   1945 C  CG  . ARG B 2 156 ? -3.953  6.630   -0.116  1.00 87.89 156 B 1 
ATOM   1946 C  CD  . ARG B 2 156 ? -4.818  7.537   0.762   1.00 86.83 156 B 1 
ATOM   1947 N  NE  . ARG B 2 156 ? -6.128  6.952   1.004   1.00 86.01 156 B 1 
ATOM   1948 C  CZ  . ARG B 2 156 ? -7.314  7.476   0.736   1.00 86.77 156 B 1 
ATOM   1949 N  NH1 . ARG B 2 156 ? -7.464  8.690   0.270   1.00 81.31 156 B 1 
ATOM   1950 N  NH2 . ARG B 2 156 ? -8.378  6.769   0.944   1.00 82.07 156 B 1 
ATOM   1951 N  N   . GLY B 2 157 ? -5.118  4.039   -3.698  1.00 94.37 157 B 1 
ATOM   1952 C  CA  . GLY B 2 157 ? -5.931  3.597   -4.818  1.00 94.42 157 B 1 
ATOM   1953 C  C   . GLY B 2 157 ? -7.221  4.405   -4.990  1.00 94.39 157 B 1 
ATOM   1954 O  O   . GLY B 2 157 ? -7.587  5.233   -4.150  1.00 93.93 157 B 1 
ATOM   1955 N  N   . GLN B 2 158 ? -7.920  4.140   -6.092  1.00 95.80 158 B 1 
ATOM   1956 C  CA  . GLN B 2 158 ? -9.150  4.818   -6.483  1.00 95.84 158 B 1 
ATOM   1957 C  C   . GLN B 2 158 ? -10.393 3.970   -6.225  1.00 95.47 158 B 1 
ATOM   1958 O  O   . GLN B 2 158 ? -11.488 4.509   -6.093  1.00 94.62 158 B 1 
ATOM   1959 C  CB  . GLN B 2 158 ? -9.070  5.189   -7.973  1.00 96.15 158 B 1 
ATOM   1960 C  CG  . GLN B 2 158 ? -8.120  6.360   -8.298  1.00 96.18 158 B 1 
ATOM   1961 C  CD  . GLN B 2 158 ? -6.662  6.095   -7.953  1.00 97.19 158 B 1 
ATOM   1962 O  OE1 . GLN B 2 158 ? -6.013  5.228   -8.516  1.00 93.17 158 B 1 
ATOM   1963 N  NE2 . GLN B 2 158 ? -6.119  6.825   -6.998  1.00 93.26 158 B 1 
ATOM   1964 N  N   . ILE B 2 159 ? -10.237 2.655   -6.148  1.00 95.69 159 B 1 
ATOM   1965 C  CA  . ILE B 2 159 ? -11.325 1.679   -6.025  1.00 94.91 159 B 1 
ATOM   1966 C  C   . ILE B 2 159 ? -10.958 0.677   -4.925  1.00 93.82 159 B 1 
ATOM   1967 O  O   . ILE B 2 159 ? -9.826  0.189   -4.880  1.00 92.19 159 B 1 
ATOM   1968 C  CB  . ILE B 2 159 ? -11.582 0.975   -7.377  1.00 94.62 159 B 1 
ATOM   1969 C  CG1 . ILE B 2 159 ? -11.851 1.991   -8.508  1.00 91.14 159 B 1 
ATOM   1970 C  CG2 . ILE B 2 159 ? -12.758 -0.005  -7.268  1.00 90.86 159 B 1 
ATOM   1971 C  CD1 . ILE B 2 159 ? -11.974 1.381   -9.904  1.00 83.23 159 B 1 
ATOM   1972 N  N   . TYR B 2 160 ? -11.914 0.368   -4.056  1.00 87.20 160 B 1 
ATOM   1973 C  CA  . TYR B 2 160 ? -11.771 -0.668  -3.031  1.00 85.97 160 B 1 
ATOM   1974 C  C   . TYR B 2 160 ? -12.149 -2.055  -3.577  1.00 86.83 160 B 1 
ATOM   1975 O  O   . TYR B 2 160 ? -12.791 -2.156  -4.622  1.00 86.13 160 B 1 
ATOM   1976 C  CB  . TYR B 2 160 ? -12.620 -0.294  -1.810  1.00 83.94 160 B 1 
ATOM   1977 C  CG  . TYR B 2 160 ? -12.071 0.868   -1.020  1.00 81.40 160 B 1 
ATOM   1978 C  CD1 . TYR B 2 160 ? -10.960 0.691   -0.166  1.00 79.58 160 B 1 
ATOM   1979 C  CD2 . TYR B 2 160 ? -12.660 2.141   -1.107  1.00 79.05 160 B 1 
ATOM   1980 C  CE1 . TYR B 2 160 ? -10.450 1.763   0.578   1.00 77.25 160 B 1 
ATOM   1981 C  CE2 . TYR B 2 160 ? -12.159 3.214   -0.368  1.00 76.97 160 B 1 
ATOM   1982 C  CZ  . TYR B 2 160 ? -11.053 3.016   0.470   1.00 77.49 160 B 1 
ATOM   1983 O  OH  . TYR B 2 160 ? -10.553 4.075   1.194   1.00 73.60 160 B 1 
ATOM   1984 N  N   . PRO B 2 161 ? -11.815 -3.154  -2.863  1.00 82.40 161 B 1 
ATOM   1985 C  CA  . PRO B 2 161 ? -12.187 -4.503  -3.282  1.00 82.54 161 B 1 
ATOM   1986 C  C   . PRO B 2 161 ? -13.689 -4.727  -3.479  1.00 84.32 161 B 1 
ATOM   1987 O  O   . PRO B 2 161 ? -14.075 -5.572  -4.287  1.00 83.13 161 B 1 
ATOM   1988 C  CB  . PRO B 2 161 ? -11.638 -5.418  -2.175  1.00 80.49 161 B 1 
ATOM   1989 C  CG  . PRO B 2 161 ? -10.455 -4.645  -1.638  1.00 78.71 161 B 1 
ATOM   1990 C  CD  . PRO B 2 161 ? -10.920 -3.195  -1.714  1.00 80.25 161 B 1 
ATOM   1991 N  N   . ASP B 2 162 ? -14.534 -3.973  -2.794  1.00 84.82 162 B 1 
ATOM   1992 C  CA  . ASP B 2 162 ? -15.991 -4.035  -2.936  1.00 84.77 162 B 1 
ATOM   1993 C  C   . ASP B 2 162 ? -16.529 -3.247  -4.147  1.00 86.77 162 B 1 
ATOM   1994 O  O   . ASP B 2 162 ? -17.739 -3.227  -4.383  1.00 85.27 162 B 1 
ATOM   1995 C  CB  . ASP B 2 162 ? -16.657 -3.571  -1.622  1.00 81.57 162 B 1 
ATOM   1996 C  CG  . ASP B 2 162 ? -16.485 -2.073  -1.320  1.00 78.69 162 B 1 
ATOM   1997 O  OD1 . ASP B 2 162 ? -15.753 -1.382  -2.056  1.00 76.37 162 B 1 
ATOM   1998 O  OD2 . ASP B 2 162 ? -17.079 -1.607  -0.336  1.00 76.22 162 B 1 
ATOM   1999 N  N   . GLY B 2 163 ? -15.661 -2.600  -4.920  1.00 90.26 163 B 1 
ATOM   2000 C  CA  . GLY B 2 163 ? -16.017 -1.782  -6.076  1.00 91.21 163 B 1 
ATOM   2001 C  C   . GLY B 2 163 ? -16.351 -0.327  -5.764  1.00 92.59 163 B 1 
ATOM   2002 O  O   . GLY B 2 163 ? -16.523 0.465   -6.698  1.00 91.47 163 B 1 
ATOM   2003 N  N   . SER B 2 164 ? -16.418 0.067   -4.496  1.00 90.32 164 B 1 
ATOM   2004 C  CA  . SER B 2 164 ? -16.695 1.455   -4.118  1.00 89.63 164 B 1 
ATOM   2005 C  C   . SER B 2 164 ? -15.503 2.372   -4.426  1.00 90.80 164 B 1 
ATOM   2006 O  O   . SER B 2 164 ? -14.343 1.951   -4.419  1.00 90.89 164 B 1 
ATOM   2007 C  CB  . SER B 2 164 ? -17.112 1.553   -2.651  1.00 86.88 164 B 1 
ATOM   2008 O  OG  . SER B 2 164 ? -16.051 1.232   -1.775  1.00 81.84 164 B 1 
ATOM   2009 N  N   . LYS B 2 165 ? -15.774 3.653   -4.700  1.00 93.42 165 B 1 
ATOM   2010 C  CA  . LYS B 2 165 ? -14.744 4.654   -4.912  1.00 93.72 165 B 1 
ATOM   2011 C  C   . LYS B 2 165 ? -14.126 5.108   -3.592  1.00 93.67 165 B 1 
ATOM   2012 O  O   . LYS B 2 165 ? -14.839 5.343   -2.618  1.00 92.75 165 B 1 
ATOM   2013 C  CB  . LYS B 2 165 ? -15.302 5.870   -5.673  1.00 93.18 165 B 1 
ATOM   2014 C  CG  . LYS B 2 165 ? -15.660 5.573   -7.131  1.00 88.25 165 B 1 
ATOM   2015 C  CD  . LYS B 2 165 ? -16.119 6.863   -7.823  1.00 88.34 165 B 1 
ATOM   2016 C  CE  . LYS B 2 165 ? -16.382 6.640   -9.309  1.00 81.39 165 B 1 
ATOM   2017 N  NZ  . LYS B 2 165 ? -16.701 7.918   -9.989  1.00 76.47 165 B 1 
ATOM   2018 N  N   . SER B 2 166 ? -12.818 5.302   -3.576  1.00 91.96 166 B 1 
ATOM   2019 C  CA  . SER B 2 166 ? -12.155 6.013   -2.495  1.00 92.07 166 B 1 
ATOM   2020 C  C   . SER B 2 166 ? -12.395 7.533   -2.612  1.00 92.60 166 B 1 
ATOM   2021 O  O   . SER B 2 166 ? -12.971 8.014   -3.595  1.00 92.49 166 B 1 
ATOM   2022 C  CB  . SER B 2 166 ? -10.660 5.681   -2.492  1.00 91.49 166 B 1 
ATOM   2023 O  OG  . SER B 2 166 ? -9.965  6.379   -3.508  1.00 89.66 166 B 1 
ATOM   2024 N  N   . ASN B 2 167 ? -11.926 8.312   -1.646  1.00 92.26 167 B 1 
ATOM   2025 C  CA  . ASN B 2 167 ? -11.883 9.768   -1.755  1.00 92.26 167 B 1 
ATOM   2026 C  C   . ASN B 2 167 ? -10.637 10.273  -2.514  1.00 93.56 167 B 1 
ATOM   2027 O  O   . ASN B 2 167 ? -10.343 11.462  -2.485  1.00 93.06 167 B 1 
ATOM   2028 C  CB  . ASN B 2 167 ? -12.022 10.412  -0.357  1.00 90.12 167 B 1 
ATOM   2029 C  CG  . ASN B 2 167 ? -10.785 10.249  0.515   1.00 89.16 167 B 1 
ATOM   2030 O  OD1 . ASN B 2 167 ? -10.104 9.239   0.475   1.00 86.36 167 B 1 
ATOM   2031 N  ND2 . ASN B 2 167 ? -10.480 11.249  1.310   1.00 85.62 167 B 1 
ATOM   2032 N  N   . ASN B 2 168 ? -9.901  9.383   -3.190  1.00 95.16 168 B 1 
ATOM   2033 C  CA  . ASN B 2 168 ? -8.715  9.737   -3.969  1.00 95.96 168 B 1 
ATOM   2034 C  C   . ASN B 2 168 ? -8.967  9.590   -5.480  1.00 96.71 168 B 1 
ATOM   2035 O  O   . ASN B 2 168 ? -8.151  9.044   -6.224  1.00 96.41 168 B 1 
ATOM   2036 C  CB  . ASN B 2 168 ? -7.500  8.934   -3.471  1.00 95.62 168 B 1 
ATOM   2037 C  CG  . ASN B 2 168 ? -6.187  9.511   -3.974  1.00 95.09 168 B 1 
ATOM   2038 O  OD1 . ASN B 2 168 ? -6.023  10.712  -4.119  1.00 90.34 168 B 1 
ATOM   2039 N  ND2 . ASN B 2 168 ? -5.206  8.671   -4.228  1.00 89.69 168 B 1 
ATOM   2040 N  N   . THR B 2 169 ? -10.131 10.054  -5.929  1.00 97.16 169 B 1 
ATOM   2041 C  CA  . THR B 2 169 ? -10.544 10.014  -7.332  1.00 97.34 169 B 1 
ATOM   2042 C  C   . THR B 2 169 ? -11.504 11.165  -7.638  1.00 97.68 169 B 1 
ATOM   2043 O  O   . THR B 2 169 ? -12.019 11.818  -6.728  1.00 97.10 169 B 1 
ATOM   2044 C  CB  . THR B 2 169 ? -11.170 8.643   -7.670  1.00 96.78 169 B 1 
ATOM   2045 O  OG1 . THR B 2 169 ? -11.369 8.522   -9.065  1.00 93.82 169 B 1 
ATOM   2046 C  CG2 . THR B 2 169 ? -12.508 8.402   -6.974  1.00 93.47 169 B 1 
ATOM   2047 N  N   . VAL B 2 170 ? -11.757 11.425  -8.922  1.00 97.69 170 B 1 
ATOM   2048 C  CA  . VAL B 2 170 ? -12.737 12.418  -9.372  1.00 97.78 170 B 1 
ATOM   2049 C  C   . VAL B 2 170 ? -14.156 11.933  -9.062  1.00 97.70 170 B 1 
ATOM   2050 O  O   . VAL B 2 170 ? -14.489 10.767  -9.288  1.00 96.91 170 B 1 
ATOM   2051 C  CB  . VAL B 2 170 ? -12.584 12.702  -10.879 1.00 97.08 170 B 1 
ATOM   2052 C  CG1 . VAL B 2 170 ? -13.617 13.709  -11.382 1.00 93.41 170 B 1 
ATOM   2053 C  CG2 . VAL B 2 170 ? -11.193 13.250  -11.193 1.00 93.27 170 B 1 
ATOM   2054 N  N   . TYR B 2 171 ? -15.006 12.850  -8.590  1.00 97.87 171 B 1 
ATOM   2055 C  CA  . TYR B 2 171 ? -16.441 12.625  -8.458  1.00 97.75 171 B 1 
ATOM   2056 C  C   . TYR B 2 171 ? -17.165 13.433  -9.532  1.00 97.75 171 B 1 
ATOM   2057 O  O   . TYR B 2 171 ? -16.933 14.637  -9.677  1.00 96.49 171 B 1 
ATOM   2058 C  CB  . TYR B 2 171 ? -16.914 12.971  -7.039  1.00 97.26 171 B 1 
ATOM   2059 C  CG  . TYR B 2 171 ? -16.629 11.860  -6.049  1.00 97.15 171 B 1 
ATOM   2060 C  CD1 . TYR B 2 171 ? -15.306 11.532  -5.690  1.00 95.80 171 B 1 
ATOM   2061 C  CD2 . TYR B 2 171 ? -17.681 11.099  -5.514  1.00 95.82 171 B 1 
ATOM   2062 C  CE1 . TYR B 2 171 ? -15.038 10.464  -4.824  1.00 94.68 171 B 1 
ATOM   2063 C  CE2 . TYR B 2 171 ? -17.430 10.028  -4.647  1.00 94.79 171 B 1 
ATOM   2064 C  CZ  . TYR B 2 171 ? -16.105 9.711   -4.307  1.00 95.45 171 B 1 
ATOM   2065 O  OH  . TYR B 2 171 ? -15.848 8.644   -3.483  1.00 93.97 171 B 1 
ATOM   2066 N  N   . ASN B 2 172 ? -18.019 12.757  -10.300 1.00 97.49 172 B 1 
ATOM   2067 C  CA  . ASN B 2 172 ? -18.762 13.332  -11.420 1.00 97.26 172 B 1 
ATOM   2068 C  C   . ASN B 2 172 ? -20.242 13.454  -11.069 1.00 97.09 172 B 1 
ATOM   2069 O  O   . ASN B 2 172 ? -20.760 12.681  -10.264 1.00 96.08 172 B 1 
ATOM   2070 C  CB  . ASN B 2 172 ? -18.566 12.455  -12.667 1.00 96.73 172 B 1 
ATOM   2071 C  CG  . ASN B 2 172 ? -17.107 12.287  -13.087 1.00 95.50 172 B 1 
ATOM   2072 O  OD1 . ASN B 2 172 ? -16.263 13.138  -12.892 1.00 86.49 172 B 1 
ATOM   2073 N  ND2 . ASN B 2 172 ? -16.784 11.171  -13.691 1.00 85.42 172 B 1 
ATOM   2074 N  N   . ALA B 2 173 ? -20.933 14.399  -11.718 1.00 96.94 173 B 1 
ATOM   2075 C  CA  . ALA B 2 173 ? -22.372 14.589  -11.561 1.00 96.59 173 B 1 
ATOM   2076 C  C   . ALA B 2 173 ? -23.147 13.337  -11.995 1.00 96.19 173 B 1 
ATOM   2077 O  O   . ALA B 2 173 ? -22.938 12.819  -13.090 1.00 94.95 173 B 1 
ATOM   2078 C  CB  . ALA B 2 173 ? -22.803 15.813  -12.372 1.00 95.97 173 B 1 
ATOM   2079 N  N   . THR B 2 174 ? -24.083 12.879  -11.157 1.00 95.40 174 B 1 
ATOM   2080 C  CA  . THR B 2 174 ? -24.957 11.745  -11.484 1.00 94.27 174 B 1 
ATOM   2081 C  C   . THR B 2 174 ? -26.161 12.153  -12.330 1.00 93.81 174 B 1 
ATOM   2082 O  O   . THR B 2 174 ? -26.877 11.291  -12.846 1.00 91.49 174 B 1 
ATOM   2083 C  CB  . THR B 2 174 ? -25.431 11.011  -10.228 1.00 92.93 174 B 1 
ATOM   2084 O  OG1 . THR B 2 174 ? -26.234 11.855  -9.439  1.00 86.13 174 B 1 
ATOM   2085 C  CG2 . THR B 2 174 ? -24.264 10.509  -9.385  1.00 84.38 174 B 1 
ATOM   2086 N  N   . ALA B 2 175 ? -26.379 13.458  -12.512 1.00 94.32 175 B 1 
ATOM   2087 C  CA  . ALA B 2 175 ? -27.410 14.018  -13.366 1.00 93.89 175 B 1 
ATOM   2088 C  C   . ALA B 2 175 ? -26.954 15.376  -13.932 1.00 94.56 175 B 1 
ATOM   2089 O  O   . ALA B 2 175 ? -26.073 16.030  -13.375 1.00 93.45 175 B 1 
ATOM   2090 C  CB  . ALA B 2 175 ? -28.713 14.159  -12.586 1.00 91.85 175 B 1 
ATOM   2091 N  N   . GLY B 2 176 ? -27.591 15.804  -15.024 1.00 93.77 176 B 1 
ATOM   2092 C  CA  . GLY B 2 176 ? -27.470 17.170  -15.522 1.00 93.45 176 B 1 
ATOM   2093 C  C   . GLY B 2 176 ? -28.545 18.075  -14.931 1.00 93.72 176 B 1 
ATOM   2094 O  O   . GLY B 2 176 ? -29.607 17.611  -14.529 1.00 91.64 176 B 1 
ATOM   2095 N  N   . GLY B 2 177 ? -28.260 19.384  -14.890 1.00 94.27 177 B 1 
ATOM   2096 C  CA  . GLY B 2 177 ? -29.189 20.373  -14.356 1.00 94.41 177 B 1 
ATOM   2097 C  C   . GLY B 2 177 ? -28.473 21.593  -13.812 1.00 95.29 177 B 1 
ATOM   2098 O  O   . GLY B 2 177 ? -27.345 21.893  -14.188 1.00 94.14 177 B 1 
ATOM   2099 N  N   . ILE B 2 178 ? -29.164 22.308  -12.920 1.00 94.73 178 B 1 
ATOM   2100 C  CA  . ILE B 2 178 ? -28.620 23.479  -12.228 1.00 95.02 178 B 1 
ATOM   2101 C  C   . ILE B 2 178 ? -28.290 23.087  -10.792 1.00 95.45 178 B 1 
ATOM   2102 O  O   . ILE B 2 178 ? -29.109 22.481  -10.102 1.00 94.18 178 B 1 
ATOM   2103 C  CB  . ILE B 2 178 ? -29.598 24.671  -12.298 1.00 93.89 178 B 1 
ATOM   2104 C  CG1 . ILE B 2 178 ? -29.815 25.084  -13.770 1.00 89.26 178 B 1 
ATOM   2105 C  CG2 . ILE B 2 178 ? -29.070 25.861  -11.476 1.00 88.29 178 B 1 
ATOM   2106 C  CD1 . ILE B 2 178 ? -30.890 26.158  -13.979 1.00 75.86 178 B 1 
ATOM   2107 N  N   . ILE B 2 179 ? -27.108 23.471  -10.326 1.00 95.61 179 B 1 
ATOM   2108 C  CA  . ILE B 2 179 ? -26.738 23.305  -8.923  1.00 95.82 179 B 1 
ATOM   2109 C  C   . ILE B 2 179 ? -27.501 24.340  -8.098  1.00 95.64 179 B 1 
ATOM   2110 O  O   . ILE B 2 179 ? -27.204 25.532  -8.157  1.00 94.44 179 B 1 
ATOM   2111 C  CB  . ILE B 2 179 ? -25.213 23.421  -8.734  1.00 95.70 179 B 1 
ATOM   2112 C  CG1 . ILE B 2 179 ? -24.502 22.298  -9.504  1.00 94.07 179 B 1 
ATOM   2113 C  CG2 . ILE B 2 179 ? -24.867 23.361  -7.236  1.00 94.30 179 B 1 
ATOM   2114 C  CD1 . ILE B 2 179 ? -22.980 22.397  -9.486  1.00 91.03 179 B 1 
ATOM   2115 N  N   . SER B 2 180 ? -28.503 23.907  -7.338  1.00 95.37 180 B 1 
ATOM   2116 C  CA  . SER B 2 180 ? -29.320 24.794  -6.513  1.00 94.76 180 B 1 
ATOM   2117 C  C   . SER B 2 180 ? -28.715 25.049  -5.136  1.00 95.09 180 B 1 
ATOM   2118 O  O   . SER B 2 180 ? -28.991 26.089  -4.538  1.00 93.49 180 B 1 
ATOM   2119 C  CB  . SER B 2 180 ? -30.731 24.227  -6.362  1.00 93.04 180 B 1 
ATOM   2120 O  OG  . SER B 2 180 ? -30.708 22.991  -5.684  1.00 86.47 180 B 1 
ATOM   2121 N  N   . LYS B 2 181 ? -27.903 24.114  -4.627  1.00 95.61 181 B 1 
ATOM   2122 C  CA  . LYS B 2 181 ? -27.301 24.229  -3.306  1.00 96.20 181 B 1 
ATOM   2123 C  C   . LYS B 2 181 ? -26.043 23.377  -3.186  1.00 96.76 181 B 1 
ATOM   2124 O  O   . LYS B 2 181 ? -26.020 22.232  -3.630  1.00 95.83 181 B 1 
ATOM   2125 C  CB  . LYS B 2 181 ? -28.338 23.808  -2.250  1.00 95.29 181 B 1 
ATOM   2126 C  CG  . LYS B 2 181 ? -27.898 24.087  -0.812  1.00 88.52 181 B 1 
ATOM   2127 C  CD  . LYS B 2 181 ? -29.012 23.719  0.160   1.00 85.68 181 B 1 
ATOM   2128 C  CE  . LYS B 2 181 ? -28.585 24.050  1.592   1.00 74.19 181 B 1 
ATOM   2129 N  NZ  . LYS B 2 181 ? -29.652 23.714  2.555   1.00 66.09 181 B 1 
ATOM   2130 N  N   . ILE B 2 182 ? -25.035 23.919  -2.506  1.00 96.58 182 B 1 
ATOM   2131 C  CA  . ILE B 2 182 ? -23.871 23.179  -2.036  1.00 96.63 182 B 1 
ATOM   2132 C  C   . ILE B 2 182 ? -23.807 23.305  -0.515  1.00 96.62 182 B 1 
ATOM   2133 O  O   . ILE B 2 182 ? -23.576 24.392  0.008   1.00 95.32 182 B 1 
ATOM   2134 C  CB  . ILE B 2 182 ? -22.571 23.662  -2.722  1.00 96.22 182 B 1 
ATOM   2135 C  CG1 . ILE B 2 182 ? -22.665 23.477  -4.246  1.00 94.76 182 B 1 
ATOM   2136 C  CG2 . ILE B 2 182 ? -21.366 22.901  -2.141  1.00 94.70 182 B 1 
ATOM   2137 C  CD1 . ILE B 2 182 ? -21.460 24.007  -5.034  1.00 93.56 182 B 1 
ATOM   2138 N  N   . LEU B 2 183 ? -24.028 22.211  0.187   1.00 96.52 183 B 1 
ATOM   2139 C  CA  . LEU B 2 183 ? -23.940 22.160  1.638   1.00 96.23 183 B 1 
ATOM   2140 C  C   . LEU B 2 183 ? -22.618 21.518  2.053   1.00 96.23 183 B 1 
ATOM   2141 O  O   . LEU B 2 183 ? -22.351 20.370  1.707   1.00 95.27 183 B 1 
ATOM   2142 C  CB  . LEU B 2 183 ? -25.141 21.377  2.201   1.00 95.10 183 B 1 
ATOM   2143 C  CG  . LEU B 2 183 ? -25.151 21.243  3.730   1.00 86.88 183 B 1 
ATOM   2144 C  CD1 . LEU B 2 183 ? -25.367 22.594  4.407   1.00 78.95 183 B 1 
ATOM   2145 C  CD2 . LEU B 2 183 ? -26.256 20.289  4.161   1.00 78.66 183 B 1 
ATOM   2146 N  N   . ARG B 2 184 ? -21.810 22.251  2.820   1.00 95.44 184 B 1 
ATOM   2147 C  CA  . ARG B 2 184 ? -20.619 21.678  3.440   1.00 94.51 184 B 1 
ATOM   2148 C  C   . ARG B 2 184 ? -21.010 20.941  4.721   1.00 94.30 184 B 1 
ATOM   2149 O  O   . ARG B 2 184 ? -21.667 21.510  5.577   1.00 91.86 184 B 1 
ATOM   2150 C  CB  . ARG B 2 184 ? -19.580 22.778  3.703   1.00 91.95 184 B 1 
ATOM   2151 C  CG  . ARG B 2 184 ? -18.247 22.192  4.183   1.00 76.26 184 B 1 
ATOM   2152 C  CD  . ARG B 2 184 ? -17.200 23.300  4.333   1.00 73.24 184 B 1 
ATOM   2153 N  NE  . ARG B 2 184 ? -15.905 22.755  4.731   1.00 63.68 184 B 1 
ATOM   2154 C  CZ  . ARG B 2 184 ? -14.784 23.456  4.879   1.00 57.12 184 B 1 
ATOM   2155 N  NH1 . ARG B 2 184 ? -14.766 24.749  4.679   1.00 52.45 184 B 1 
ATOM   2156 N  NH2 . ARG B 2 184 ? -13.680 22.861  5.227   1.00 49.65 184 B 1 
ATOM   2157 N  N   . LYS B 2 185 ? -20.597 19.692  4.855   1.00 93.34 185 B 1 
ATOM   2158 C  CA  . LYS B 2 185 ? -20.870 18.880  6.036   1.00 91.62 185 B 1 
ATOM   2159 C  C   . LYS B 2 185 ? -19.882 19.191  7.159   1.00 90.49 185 B 1 
ATOM   2160 O  O   . LYS B 2 185 ? -18.721 19.509  6.904   1.00 87.26 185 B 1 
ATOM   2161 C  CB  . LYS B 2 185 ? -20.874 17.396  5.670   1.00 89.77 185 B 1 
ATOM   2162 C  CG  . LYS B 2 185 ? -22.059 17.053  4.750   1.00 83.31 185 B 1 
ATOM   2163 C  CD  . LYS B 2 185 ? -22.133 15.567  4.390   1.00 77.85 185 B 1 
ATOM   2164 C  CE  . LYS B 2 185 ? -21.102 15.204  3.339   1.00 68.72 185 B 1 
ATOM   2165 N  NZ  . LYS B 2 185 ? -21.434 13.912  2.689   1.00 61.64 185 B 1 
ATOM   2166 N  N   . GLU B 2 186 ? -20.331 19.049  8.400   1.00 88.70 186 B 1 
ATOM   2167 C  CA  . GLU B 2 186 ? -19.548 19.379  9.598   1.00 85.70 186 B 1 
ATOM   2168 C  C   . GLU B 2 186 ? -18.218 18.614  9.663   1.00 83.03 186 B 1 
ATOM   2169 O  O   . GLU B 2 186 ? -17.172 19.205  9.917   1.00 77.23 186 B 1 
ATOM   2170 C  CB  . GLU B 2 186 ? -20.424 19.075  10.821  1.00 83.80 186 B 1 
ATOM   2171 C  CG  . GLU B 2 186 ? -19.786 19.512  12.140  1.00 72.34 186 B 1 
ATOM   2172 C  CD  . GLU B 2 186 ? -20.664 19.172  13.357  1.00 64.29 186 B 1 
ATOM   2173 O  OE1 . GLU B 2 186 ? -20.267 19.553  14.478  1.00 57.35 186 B 1 
ATOM   2174 O  OE2 . GLU B 2 186 ? -21.720 18.531  13.174  1.00 58.13 186 B 1 
ATOM   2175 N  N   . LYS B 2 187 ? -18.244 17.314  9.377   1.00 80.81 187 B 1 
ATOM   2176 C  CA  . LYS B 2 187 ? -17.048 16.456  9.375   1.00 78.87 187 B 1 
ATOM   2177 C  C   . LYS B 2 187 ? -16.273 16.486  8.043   1.00 80.08 187 B 1 
ATOM   2178 O  O   . LYS B 2 187 ? -15.432 15.626  7.791   1.00 74.69 187 B 1 
ATOM   2179 C  CB  . LYS B 2 187 ? -17.412 15.028  9.808   1.00 74.15 187 B 1 
ATOM   2180 C  CG  . LYS B 2 187 ? -17.949 14.983  11.249  1.00 67.23 187 B 1 
ATOM   2181 C  CD  . LYS B 2 187 ? -18.083 13.548  11.755  1.00 60.37 187 B 1 
ATOM   2182 C  CE  . LYS B 2 187 ? -18.541 13.564  13.213  1.00 53.55 187 B 1 
ATOM   2183 N  NZ  . LYS B 2 187 ? -18.530 12.210  13.828  1.00 47.65 187 B 1 
ATOM   2184 N  N   . GLY B 2 188 ? -16.559 17.464  7.175   1.00 85.03 188 B 1 
ATOM   2185 C  CA  . GLY B 2 188 ? -15.979 17.586  5.848   1.00 86.59 188 B 1 
ATOM   2186 C  C   . GLY B 2 188 ? -16.782 16.846  4.772   1.00 89.48 188 B 1 
ATOM   2187 O  O   . GLY B 2 188 ? -17.625 16.003  5.050   1.00 87.13 188 B 1 
ATOM   2188 N  N   . GLY B 2 189 ? -16.486 17.187  3.511   1.00 91.80 189 B 1 
ATOM   2189 C  CA  . GLY B 2 189 ? -17.255 16.762  2.353   1.00 93.85 189 B 1 
ATOM   2190 C  C   . GLY B 2 189 ? -18.440 17.680  2.070   1.00 95.78 189 B 1 
ATOM   2191 O  O   . GLY B 2 189 ? -18.671 18.657  2.790   1.00 94.88 189 B 1 
ATOM   2192 N  N   . TYR B 2 190 ? -19.181 17.376  1.012   1.00 96.62 190 B 1 
ATOM   2193 C  CA  . TYR B 2 190 ? -20.261 18.214  0.513   1.00 97.09 190 B 1 
ATOM   2194 C  C   . TYR B 2 190 ? -21.477 17.388  0.093   1.00 97.34 190 B 1 
ATOM   2195 O  O   . TYR B 2 190 ? -21.363 16.222  -0.288  1.00 96.60 190 B 1 
ATOM   2196 C  CB  . TYR B 2 190 ? -19.770 19.064  -0.665  1.00 96.74 190 B 1 
ATOM   2197 C  CG  . TYR B 2 190 ? -18.543 19.903  -0.374  1.00 96.46 190 B 1 
ATOM   2198 C  CD1 . TYR B 2 190 ? -18.663 21.211  0.121   1.00 94.09 190 B 1 
ATOM   2199 C  CD2 . TYR B 2 190 ? -17.256 19.373  -0.588  1.00 94.06 190 B 1 
ATOM   2200 C  CE1 . TYR B 2 190 ? -17.539 21.988  0.395   1.00 92.46 190 B 1 
ATOM   2201 C  CE2 . TYR B 2 190 ? -16.115 20.139  -0.308  1.00 92.64 190 B 1 
ATOM   2202 C  CZ  . TYR B 2 190 ? -16.253 21.451  0.180   1.00 93.36 190 B 1 
ATOM   2203 O  OH  . TYR B 2 190 ? -15.139 22.202  0.450   1.00 91.17 190 B 1 
ATOM   2204 N  N   . GLU B 2 191 ? -22.642 18.046  0.126   1.00 97.10 191 B 1 
ATOM   2205 C  CA  . GLU B 2 191 ? -23.853 17.584  -0.536  1.00 97.08 191 B 1 
ATOM   2206 C  C   . GLU B 2 191 ? -24.215 18.599  -1.614  1.00 97.19 191 B 1 
ATOM   2207 O  O   . GLU B 2 191 ? -24.435 19.776  -1.317  1.00 96.07 191 B 1 
ATOM   2208 C  CB  . GLU B 2 191 ? -24.998 17.424  0.473   1.00 96.08 191 B 1 
ATOM   2209 C  CG  . GLU B 2 191 ? -24.716 16.300  1.467   1.00 90.17 191 B 1 
ATOM   2210 C  CD  . GLU B 2 191 ? -25.800 16.090  2.521   1.00 89.39 191 B 1 
ATOM   2211 O  OE1 . GLU B 2 191 ? -25.563 15.229  3.394   1.00 83.67 191 B 1 
ATOM   2212 O  OE2 . GLU B 2 191 ? -26.834 16.785  2.473   1.00 83.86 191 B 1 
ATOM   2213 N  N   . ILE B 2 192 ? -24.259 18.161  -2.873  1.00 97.28 192 B 1 
ATOM   2214 C  CA  . ILE B 2 192 ? -24.536 19.013  -4.026  1.00 97.24 192 B 1 
ATOM   2215 C  C   . ILE B 2 192 ? -25.922 18.668  -4.549  1.00 96.94 192 B 1 
ATOM   2216 O  O   . ILE B 2 192 ? -26.143 17.564  -5.050  1.00 95.90 192 B 1 
ATOM   2217 C  CB  . ILE B 2 192 ? -23.451 18.863  -5.111  1.00 96.93 192 B 1 
ATOM   2218 C  CG1 . ILE B 2 192 ? -22.061 19.205  -4.527  1.00 95.48 192 B 1 
ATOM   2219 C  CG2 . ILE B 2 192 ? -23.779 19.761  -6.309  1.00 95.52 192 B 1 
ATOM   2220 C  CD1 . ILE B 2 192 ? -20.908 19.119  -5.522  1.00 92.42 192 B 1 
ATOM   2221 N  N   . THR B 2 193 ? -26.855 19.613  -4.452  1.00 96.67 193 B 1 
ATOM   2222 C  CA  . THR B 2 193 ? -28.206 19.443  -4.985  1.00 96.25 193 B 1 
ATOM   2223 C  C   . THR B 2 193 ? -28.240 19.904  -6.433  1.00 96.38 193 B 1 
ATOM   2224 O  O   . THR B 2 193 ? -27.918 21.054  -6.729  1.00 95.33 193 B 1 
ATOM   2225 C  CB  . THR B 2 193 ? -29.249 20.210  -4.157  1.00 95.51 193 B 1 
ATOM   2226 O  OG1 . THR B 2 193 ? -29.137 19.860  -2.789  1.00 91.67 193 B 1 
ATOM   2227 C  CG2 . THR B 2 193 ? -30.671 19.887  -4.597  1.00 91.08 193 B 1 
ATOM   2228 N  N   . ILE B 2 194 ? -28.657 19.006  -7.334  1.00 96.13 194 B 1 
ATOM   2229 C  CA  . ILE B 2 194 ? -28.792 19.263  -8.767  1.00 95.72 194 B 1 
ATOM   2230 C  C   . ILE B 2 194 ? -30.274 19.194  -9.117  1.00 95.33 194 B 1 
ATOM   2231 O  O   . ILE B 2 194 ? -30.939 18.201  -8.807  1.00 94.11 194 B 1 
ATOM   2232 C  CB  . ILE B 2 194 ? -27.962 18.257  -9.591  1.00 95.33 194 B 1 
ATOM   2233 C  CG1 . ILE B 2 194 ? -26.475 18.253  -9.171  1.00 93.69 194 B 1 
ATOM   2234 C  CG2 . ILE B 2 194 ? -28.094 18.570  -11.091 1.00 93.54 194 B 1 
ATOM   2235 C  CD1 . ILE B 2 194 ? -25.696 17.039  -9.675  1.00 90.07 194 B 1 
ATOM   2236 N  N   . VAL B 2 195 ? -30.787 20.242  -9.769  1.00 95.18 195 B 1 
ATOM   2237 C  CA  . VAL B 2 195 ? -32.194 20.332  -10.179 1.00 94.28 195 B 1 
ATOM   2238 C  C   . VAL B 2 195 ? -32.270 20.263  -11.702 1.00 93.54 195 B 1 
ATOM   2239 O  O   . VAL B 2 195 ? -31.682 21.090  -12.405 1.00 91.40 195 B 1 
ATOM   2240 C  CB  . VAL B 2 195 ? -32.862 21.614  -9.661  1.00 92.58 195 B 1 
ATOM   2241 C  CG1 . VAL B 2 195 ? -34.350 21.633  -10.014 1.00 84.51 195 B 1 
ATOM   2242 C  CG2 . VAL B 2 195 ? -32.731 21.722  -8.140  1.00 86.01 195 B 1 
ATOM   2243 N  N   . ASP B 2 196 ? -33.041 19.298  -12.220 1.00 91.21 196 B 1 
ATOM   2244 C  CA  . ASP B 2 196 ? -33.347 19.214  -13.645 1.00 88.21 196 B 1 
ATOM   2245 C  C   . ASP B 2 196 ? -34.301 20.343  -14.025 1.00 86.58 196 B 1 
ATOM   2246 O  O   . ASP B 2 196 ? -35.427 20.430  -13.533 1.00 81.56 196 B 1 
ATOM   2247 C  CB  . ASP B 2 196 ? -33.930 17.827  -13.948 1.00 83.97 196 B 1 
ATOM   2248 C  CG  . ASP B 2 196 ? -34.233 17.580  -15.428 1.00 77.37 196 B 1 
ATOM   2249 O  OD1 . ASP B 2 196 ? -34.492 18.537  -16.179 1.00 69.87 196 B 1 
ATOM   2250 O  OD2 . ASP B 2 196 ? -34.262 16.398  -15.813 1.00 70.45 196 B 1 
ATOM   2251 N  N   . ALA B 2 197 ? -33.875 21.223  -14.937 1.00 83.00 197 B 1 
ATOM   2252 C  CA  . ALA B 2 197 ? -34.646 22.387  -15.361 1.00 80.30 197 B 1 
ATOM   2253 C  C   . ALA B 2 197 ? -35.944 22.039  -16.108 1.00 80.88 197 B 1 
ATOM   2254 O  O   . ALA B 2 197 ? -36.834 22.883  -16.219 1.00 74.51 197 B 1 
ATOM   2255 C  CB  . ALA B 2 197 ? -33.742 23.266  -16.229 1.00 74.90 197 B 1 
ATOM   2256 N  N   . SER B 2 198 ? -36.080 20.817  -16.627 1.00 85.28 198 B 1 
ATOM   2257 C  CA  . SER B 2 198 ? -37.244 20.404  -17.408 1.00 83.84 198 B 1 
ATOM   2258 C  C   . SER B 2 198 ? -38.383 19.830  -16.562 1.00 83.64 198 B 1 
ATOM   2259 O  O   . SER B 2 198 ? -39.543 19.923  -16.961 1.00 76.76 198 B 1 
ATOM   2260 C  CB  . SER B 2 198 ? -36.822 19.396  -18.482 1.00 80.04 198 B 1 
ATOM   2261 O  OG  . SER B 2 198 ? -36.462 18.142  -17.936 1.00 72.01 198 B 1 
ATOM   2262 N  N   . ASN B 2 199 ? -38.085 19.245  -15.407 1.00 85.18 199 B 1 
ATOM   2263 C  CA  . ASN B 2 199 ? -39.070 18.536  -14.582 1.00 84.27 199 B 1 
ATOM   2264 C  C   . ASN B 2 199 ? -38.946 18.813  -13.077 1.00 85.27 199 B 1 
ATOM   2265 O  O   . ASN B 2 199 ? -39.642 18.174  -12.284 1.00 78.21 199 B 1 
ATOM   2266 C  CB  . ASN B 2 199 ? -38.996 17.039  -14.912 1.00 78.40 199 B 1 
ATOM   2267 C  CG  . ASN B 2 199 ? -37.653 16.413  -14.586 1.00 73.15 199 B 1 
ATOM   2268 O  OD1 . ASN B 2 199 ? -36.963 16.817  -13.678 1.00 65.91 199 B 1 
ATOM   2269 N  ND2 . ASN B 2 199 ? -37.257 15.394  -15.320 1.00 66.87 199 B 1 
ATOM   2270 N  N   . GLU B 2 200 ? -38.084 19.741  -12.669 1.00 83.67 200 B 1 
ATOM   2271 C  CA  . GLU B 2 200 ? -37.837 20.136  -11.271 1.00 84.90 200 B 1 
ATOM   2272 C  C   . GLU B 2 200 ? -37.357 18.995  -10.363 1.00 87.14 200 B 1 
ATOM   2273 O  O   . GLU B 2 200 ? -37.299 19.143  -9.139  1.00 81.54 200 B 1 
ATOM   2274 C  CB  . GLU B 2 200 ? -39.069 20.851  -10.690 1.00 79.42 200 B 1 
ATOM   2275 C  CG  . GLU B 2 200 ? -39.483 22.113  -11.465 1.00 70.88 200 B 1 
ATOM   2276 C  CD  . GLU B 2 200 ? -38.436 23.240  -11.378 1.00 64.87 200 B 1 
ATOM   2277 O  OE1 . GLU B 2 200 ? -38.342 24.021  -12.346 1.00 57.97 200 B 1 
ATOM   2278 O  OE2 . GLU B 2 200 ? -37.748 23.334  -10.341 1.00 59.69 200 B 1 
ATOM   2279 N  N   . ARG B 2 201 ? -36.986 17.843  -10.929 1.00 88.79 201 B 1 
ATOM   2280 C  CA  . ARG B 2 201 ? -36.499 16.718  -10.150 1.00 90.06 201 B 1 
ATOM   2281 C  C   . ARG B 2 201 ? -35.136 17.045  -9.544  1.00 91.79 201 B 1 
ATOM   2282 O  O   . ARG B 2 201 ? -34.231 17.516  -10.238 1.00 89.26 201 B 1 
ATOM   2283 C  CB  . ARG B 2 201 ? -36.447 15.458  -11.010 1.00 85.48 201 B 1 
ATOM   2284 C  CG  . ARG B 2 201 ? -36.085 14.220  -10.179 1.00 71.27 201 B 1 
ATOM   2285 C  CD  . ARG B 2 201 ? -36.121 12.967  -11.043 1.00 66.93 201 B 1 
ATOM   2286 N  NE  . ARG B 2 201 ? -35.766 11.780  -10.262 1.00 57.68 201 B 1 
ATOM   2287 C  CZ  . ARG B 2 201 ? -35.794 10.526  -10.692 1.00 52.05 201 B 1 
ATOM   2288 N  NH1 . ARG B 2 201 ? -36.142 10.248  -11.921 1.00 48.63 201 B 1 
ATOM   2289 N  NH2 . ARG B 2 201 ? -35.458 9.549   -9.894  1.00 44.54 201 B 1 
ATOM   2290 N  N   . GLN B 2 202 ? -34.990 16.739  -8.261  1.00 92.58 202 B 1 
ATOM   2291 C  CA  . GLN B 2 202 ? -33.751 16.955  -7.532  1.00 93.17 202 B 1 
ATOM   2292 C  C   . GLN B 2 202 ? -32.996 15.645  -7.319  1.00 94.10 202 B 1 
ATOM   2293 O  O   . GLN B 2 202 ? -33.593 14.605  -7.048  1.00 91.81 202 B 1 
ATOM   2294 C  CB  . GLN B 2 202 ? -34.028 17.649  -6.192  1.00 88.82 202 B 1 
ATOM   2295 C  CG  . GLN B 2 202 ? -34.714 19.009  -6.380  1.00 78.44 202 B 1 
ATOM   2296 C  CD  . GLN B 2 202 ? -34.878 19.796  -5.086  1.00 79.38 202 B 1 
ATOM   2297 O  OE1 . GLN B 2 202 ? -34.484 19.384  -4.005  1.00 72.44 202 B 1 
ATOM   2298 N  NE2 . GLN B 2 202 ? -35.473 20.957  -5.165  1.00 70.92 202 B 1 
ATOM   2299 N  N   . VAL B 2 203 ? -31.673 15.728  -7.414  1.00 95.02 203 B 1 
ATOM   2300 C  CA  . VAL B 2 203 ? -30.764 14.678  -6.972  1.00 95.17 203 B 1 
ATOM   2301 C  C   . VAL B 2 203 ? -29.715 15.309  -6.057  1.00 95.90 203 B 1 
ATOM   2302 O  O   . VAL B 2 203 ? -29.367 16.485  -6.224  1.00 95.18 203 B 1 
ATOM   2303 C  CB  . VAL B 2 203 ? -30.138 13.936  -8.169  1.00 92.80 203 B 1 
ATOM   2304 C  CG1 . VAL B 2 203 ? -29.211 14.825  -9.005  1.00 82.20 203 B 1 
ATOM   2305 C  CG2 . VAL B 2 203 ? -29.365 12.692  -7.726  1.00 82.24 203 B 1 
ATOM   2306 N  N   . ILE B 2 204 ? -29.238 14.556  -5.078  1.00 96.38 204 B 1 
ATOM   2307 C  CA  . ILE B 2 204 ? -28.182 15.008  -4.172  1.00 96.38 204 B 1 
ATOM   2308 C  C   . ILE B 2 204 ? -26.960 14.116  -4.369  1.00 96.33 204 B 1 
ATOM   2309 O  O   . ILE B 2 204 ? -27.003 12.925  -4.070  1.00 95.27 204 B 1 
ATOM   2310 C  CB  . ILE B 2 204 ? -28.656 15.023  -2.703  1.00 95.68 204 B 1 
ATOM   2311 C  CG1 . ILE B 2 204 ? -29.885 15.944  -2.539  1.00 92.93 204 B 1 
ATOM   2312 C  CG2 . ILE B 2 204 ? -27.504 15.488  -1.793  1.00 92.81 204 B 1 
ATOM   2313 C  CD1 . ILE B 2 204 ? -30.490 15.951  -1.133  1.00 85.38 204 B 1 
ATOM   2314 N  N   . ASP B 2 205 ? -25.889 14.714  -4.860  1.00 96.54 205 B 1 
ATOM   2315 C  CA  . ASP B 2 205 ? -24.603 14.035  -5.003  1.00 96.62 205 B 1 
ATOM   2316 C  C   . ASP B 2 205 ? -23.765 14.229  -3.742  1.00 96.73 205 B 1 
ATOM   2317 O  O   . ASP B 2 205 ? -23.573 15.352  -3.259  1.00 95.82 205 B 1 
ATOM   2318 C  CB  . ASP B 2 205 ? -23.868 14.514  -6.261  1.00 96.09 205 B 1 
ATOM   2319 C  CG  . ASP B 2 205 ? -24.382 13.872  -7.544  1.00 95.37 205 B 1 
ATOM   2320 O  OD1 . ASP B 2 205 ? -25.255 12.980  -7.487  1.00 91.62 205 B 1 
ATOM   2321 O  OD2 . ASP B 2 205 ? -23.864 14.216  -8.632  1.00 91.53 205 B 1 
ATOM   2322 N  N   . ILE B 2 206 ? -23.271 13.124  -3.180  1.00 96.57 206 B 1 
ATOM   2323 C  CA  . ILE B 2 206 ? -22.459 13.113  -1.962  1.00 96.03 206 B 1 
ATOM   2324 C  C   . ILE B 2 206 ? -20.976 13.123  -2.343  1.00 96.46 206 B 1 
ATOM   2325 O  O   . ILE B 2 206 ? -20.485 12.194  -2.984  1.00 95.63 206 B 1 
ATOM   2326 C  CB  . ILE B 2 206 ? -22.804 11.895  -1.077  1.00 94.66 206 B 1 
ATOM   2327 C  CG1 . ILE B 2 206 ? -24.320 11.789  -0.771  1.00 91.60 206 B 1 
ATOM   2328 C  CG2 . ILE B 2 206 ? -21.988 11.933  0.218   1.00 90.54 206 B 1 
ATOM   2329 C  CD1 . ILE B 2 206 ? -24.925 13.001  -0.060  1.00 79.58 206 B 1 
ATOM   2330 N  N   . ILE B 2 207 ? -20.275 14.172  -1.927  1.00 96.76 207 B 1 
ATOM   2331 C  CA  . ILE B 2 207 ? -18.841 14.323  -2.152  1.00 96.89 207 B 1 
ATOM   2332 C  C   . ILE B 2 207 ? -18.106 14.040  -0.842  1.00 96.60 207 B 1 
ATOM   2333 O  O   . ILE B 2 207 ? -18.395 14.688  0.167   1.00 95.76 207 B 1 
ATOM   2334 C  CB  . ILE B 2 207 ? -18.509 15.731  -2.697  1.00 96.78 207 B 1 
ATOM   2335 C  CG1 . ILE B 2 207 ? -19.365 16.119  -3.924  1.00 95.40 207 B 1 
ATOM   2336 C  CG2 . ILE B 2 207 ? -17.017 15.843  -3.017  1.00 95.92 207 B 1 
ATOM   2337 C  CD1 . ILE B 2 207 ? -19.281 15.145  -5.101  1.00 90.60 207 B 1 
ATOM   2338 N  N   . PRO B 2 208 ? -17.171 13.093  -0.809  1.00 95.54 208 B 1 
ATOM   2339 C  CA  . PRO B 2 208 ? -16.440 12.775  0.410   1.00 94.62 208 B 1 
ATOM   2340 C  C   . PRO B 2 208 ? -15.465 13.885  0.810   1.00 94.71 208 B 1 
ATOM   2341 O  O   . PRO B 2 208 ? -15.152 14.792  0.048   1.00 93.72 208 B 1 
ATOM   2342 C  CB  . PRO B 2 208 ? -15.728 11.452  0.111   1.00 92.91 208 B 1 
ATOM   2343 C  CG  . PRO B 2 208 ? -15.522 11.501  -1.381  1.00 90.85 208 B 1 
ATOM   2344 C  CD  . PRO B 2 208 ? -16.755 12.222  -1.901  1.00 93.68 208 B 1 
ATOM   2345 N  N   . ARG B 2 209 ? -14.969 13.804  2.037   1.00 92.57 209 B 1 
ATOM   2346 C  CA  . ARG B 2 209 ? -14.025 14.764  2.605   1.00 91.18 209 B 1 
ATOM   2347 C  C   . ARG B 2 209 ? -12.693 14.804  1.844   1.00 92.18 209 B 1 
ATOM   2348 O  O   . ARG B 2 209 ? -12.235 13.794  1.316   1.00 89.53 209 B 1 
ATOM   2349 C  CB  . ARG B 2 209 ? -13.823 14.468  4.099   1.00 86.38 209 B 1 
ATOM   2350 C  CG  . ARG B 2 209 ? -13.242 13.071  4.364   1.00 77.02 209 B 1 
ATOM   2351 C  CD  . ARG B 2 209 ? -13.195 12.779  5.866   1.00 74.46 209 B 1 
ATOM   2352 N  NE  . ARG B 2 209 ? -12.712 11.421  6.126   1.00 66.22 209 B 1 
ATOM   2353 C  CZ  . ARG B 2 209 ? -12.499 10.885  7.325   1.00 60.25 209 B 1 
ATOM   2354 N  NH1 . ARG B 2 209 ? -12.705 11.560  8.424   1.00 55.80 209 B 1 
ATOM   2355 N  NH2 . ARG B 2 209 ? -12.068 9.662   7.417   1.00 51.80 209 B 1 
ATOM   2356 N  N   . GLY B 2 210 ? -12.059 15.975  1.853   1.00 91.68 210 B 1 
ATOM   2357 C  CA  . GLY B 2 210 ? -10.726 16.183  1.310   1.00 91.88 210 B 1 
ATOM   2358 C  C   . GLY B 2 210 ? -10.676 16.549  -0.168  1.00 93.24 210 B 1 
ATOM   2359 O  O   . GLY B 2 210 ? -9.579  16.746  -0.699  1.00 91.50 210 B 1 
ATOM   2360 N  N   . LEU B 2 211 ? -11.821 16.655  -0.836  1.00 94.65 211 B 1 
ATOM   2361 C  CA  . LEU B 2 211 ? -11.896 16.998  -2.249  1.00 95.32 211 B 1 
ATOM   2362 C  C   . LEU B 2 211 ? -12.149 18.494  -2.469  1.00 95.36 211 B 1 
ATOM   2363 O  O   . LEU B 2 211 ? -12.905 19.128  -1.740  1.00 93.09 211 B 1 
ATOM   2364 C  CB  . LEU B 2 211 ? -12.964 16.147  -2.947  1.00 94.81 211 B 1 
ATOM   2365 C  CG  . LEU B 2 211 ? -12.666 14.642  -2.933  1.00 93.89 211 B 1 
ATOM   2366 C  CD1 . LEU B 2 211 ? -13.775 13.894  -3.648  1.00 89.99 211 B 1 
ATOM   2367 C  CD2 . LEU B 2 211 ? -11.356 14.311  -3.634  1.00 89.29 211 B 1 
ATOM   2368 N  N   . GLU B 2 212 ? -11.531 19.039  -3.516  1.00 94.81 212 B 1 
ATOM   2369 C  CA  . GLU B 2 212 ? -11.724 20.402  -3.992  1.00 94.72 212 B 1 
ATOM   2370 C  C   . GLU B 2 212 ? -12.837 20.430  -5.035  1.00 95.40 212 B 1 
ATOM   2371 O  O   . GLU B 2 212 ? -12.803 19.682  -6.013  1.00 94.03 212 B 1 
ATOM   2372 C  CB  . GLU B 2 212 ? -10.403 20.905  -4.570  1.00 92.53 212 B 1 
ATOM   2373 C  CG  . GLU B 2 212 ? -10.456 22.344  -5.067  1.00 77.91 212 B 1 
ATOM   2374 C  CD  . GLU B 2 212 ? -9.119  22.804  -5.663  1.00 71.83 212 B 1 
ATOM   2375 O  OE1 . GLU B 2 212 ? -8.947  24.022  -5.806  1.00 65.23 212 B 1 
ATOM   2376 O  OE2 . GLU B 2 212 ? -8.274  21.938  -5.974  1.00 64.79 212 B 1 
ATOM   2377 N  N   . LEU B 2 213 ? -13.837 21.298  -4.850  1.00 95.77 213 B 1 
ATOM   2378 C  CA  . LEU B 2 213 ? -14.922 21.464  -5.804  1.00 95.84 213 B 1 
ATOM   2379 C  C   . LEU B 2 213 ? -14.488 22.322  -6.992  1.00 95.98 213 B 1 
ATOM   2380 O  O   . LEU B 2 213 ? -13.771 23.307  -6.833  1.00 93.81 213 B 1 
ATOM   2381 C  CB  . LEU B 2 213 ? -16.161 22.070  -5.126  1.00 94.38 213 B 1 
ATOM   2382 C  CG  . LEU B 2 213 ? -16.795 21.226  -4.013  1.00 92.10 213 B 1 
ATOM   2383 C  CD1 . LEU B 2 213 ? -18.062 21.923  -3.514  1.00 90.61 213 B 1 
ATOM   2384 C  CD2 . LEU B 2 213 ? -17.164 19.825  -4.481  1.00 89.92 213 B 1 
ATOM   2385 N  N   . LEU B 2 214 ? -14.977 21.961  -8.183  1.00 96.24 214 B 1 
ATOM   2386 C  CA  . LEU B 2 214 ? -14.833 22.735  -9.411  1.00 95.83 214 B 1 
ATOM   2387 C  C   . LEU B 2 214 ? -16.082 23.553  -9.754  1.00 96.09 214 B 1 
ATOM   2388 O  O   . LEU B 2 214 ? -16.062 24.315  -10.717 1.00 93.53 214 B 1 
ATOM   2389 C  CB  . LEU B 2 214 ? -14.517 21.788  -10.576 1.00 94.92 214 B 1 
ATOM   2390 C  CG  . LEU B 2 214 ? -13.183 21.031  -10.471 1.00 93.58 214 B 1 
ATOM   2391 C  CD1 . LEU B 2 214 ? -13.044 20.115  -11.688 1.00 91.00 214 B 1 
ATOM   2392 C  CD2 . LEU B 2 214 ? -11.995 21.982  -10.424 1.00 90.69 214 B 1 
ATOM   2393 N  N   . VAL B 2 215 ? -17.161 23.377  -9.009  1.00 96.41 215 B 1 
ATOM   2394 C  CA  . VAL B 2 215 ? -18.482 23.905  -9.327  1.00 96.43 215 B 1 
ATOM   2395 C  C   . VAL B 2 215 ? -19.002 24.815  -8.218  1.00 96.55 215 B 1 
ATOM   2396 O  O   . VAL B 2 215 ? -18.570 24.715  -7.066  1.00 95.90 215 B 1 
ATOM   2397 C  CB  . VAL B 2 215 ? -19.486 22.772  -9.624  1.00 95.70 215 B 1 
ATOM   2398 C  CG1 . VAL B 2 215 ? -19.058 21.973  -10.853 1.00 92.39 215 B 1 
ATOM   2399 C  CG2 . VAL B 2 215 ? -19.657 21.823  -8.430  1.00 92.59 215 B 1 
ATOM   2400 N  N   . SER B 2 216 ? -19.954 25.694  -8.577  1.00 96.28 216 B 1 
ATOM   2401 C  CA  . SER B 2 216 ? -20.567 26.667  -7.675  1.00 95.91 216 B 1 
ATOM   2402 C  C   . SER B 2 216 ? -22.088 26.600  -7.759  1.00 96.35 216 B 1 
ATOM   2403 O  O   . SER B 2 216 ? -22.651 26.112  -8.736  1.00 95.02 216 B 1 
ATOM   2404 C  CB  . SER B 2 216 ? -20.081 28.073  -8.024  1.00 94.60 216 B 1 
ATOM   2405 O  OG  . SER B 2 216 ? -18.682 28.177  -7.842  1.00 85.95 216 B 1 
ATOM   2406 N  N   . GLU B 2 217 ? -22.768 27.128  -6.740  1.00 95.32 217 B 1 
ATOM   2407 C  CA  . GLU B 2 217 ? -24.216 27.293  -6.775  1.00 95.54 217 B 1 
ATOM   2408 C  C   . GLU B 2 217 ? -24.644 28.189  -7.954  1.00 95.19 217 B 1 
ATOM   2409 O  O   . GLU B 2 217 ? -23.988 29.178  -8.272  1.00 92.44 217 B 1 
ATOM   2410 C  CB  . GLU B 2 217 ? -24.740 27.881  -5.459  1.00 93.69 217 B 1 
ATOM   2411 C  CG  . GLU B 2 217 ? -24.619 26.899  -4.290  1.00 87.55 217 B 1 
ATOM   2412 C  CD  . GLU B 2 217 ? -25.175 27.428  -2.961  1.00 91.05 217 B 1 
ATOM   2413 O  OE1 . GLU B 2 217 ? -25.325 26.612  -2.026  1.00 85.79 217 B 1 
ATOM   2414 O  OE2 . GLU B 2 217 ? -25.442 28.644  -2.850  1.00 86.81 217 B 1 
ATOM   2415 N  N   . GLY B 2 218 ? -25.739 27.812  -8.610  1.00 95.49 218 B 1 
ATOM   2416 C  CA  . GLY B 2 218 ? -26.260 28.483  -9.795  1.00 94.93 218 B 1 
ATOM   2417 C  C   . GLY B 2 218 ? -25.665 28.013  -11.114 1.00 95.40 218 B 1 
ATOM   2418 O  O   . GLY B 2 218 ? -26.167 28.374  -12.177 1.00 93.23 218 B 1 
ATOM   2419 N  N   . GLU B 2 219 ? -24.624 27.192  -11.090 1.00 95.46 219 B 1 
ATOM   2420 C  CA  . GLU B 2 219 ? -23.968 26.702  -12.295 1.00 95.34 219 B 1 
ATOM   2421 C  C   . GLU B 2 219 ? -24.798 25.599  -12.982 1.00 95.59 219 B 1 
ATOM   2422 O  O   . GLU B 2 219 ? -25.357 24.719  -12.327 1.00 94.54 219 B 1 
ATOM   2423 C  CB  . GLU B 2 219 ? -22.564 26.204  -11.952 1.00 93.82 219 B 1 
ATOM   2424 C  CG  . GLU B 2 219 ? -21.715 25.881  -13.184 1.00 85.55 219 B 1 
ATOM   2425 C  CD  . GLU B 2 219 ? -20.278 25.475  -12.836 1.00 87.97 219 B 1 
ATOM   2426 O  OE1 . GLU B 2 219 ? -19.646 24.800  -13.671 1.00 82.36 219 B 1 
ATOM   2427 O  OE2 . GLU B 2 219 ? -19.801 25.825  -11.737 1.00 84.12 219 B 1 
ATOM   2428 N  N   . SER B 2 220 ? -24.860 25.652  -14.320 1.00 95.62 220 B 1 
ATOM   2429 C  CA  . SER B 2 220 ? -25.439 24.582  -15.133 1.00 95.35 220 B 1 
ATOM   2430 C  C   . SER B 2 220 ? -24.377 23.524  -15.436 1.00 95.23 220 B 1 
ATOM   2431 O  O   . SER B 2 220 ? -23.311 23.844  -15.946 1.00 93.32 220 B 1 
ATOM   2432 C  CB  . SER B 2 220 ? -25.998 25.122  -16.446 1.00 93.77 220 B 1 
ATOM   2433 O  OG  . SER B 2 220 ? -27.102 25.975  -16.201 1.00 80.64 220 B 1 
ATOM   2434 N  N   . ILE B 2 221 ? -24.698 22.261  -15.151 1.00 95.41 221 B 1 
ATOM   2435 C  CA  . ILE B 2 221 ? -23.796 21.130  -15.346 1.00 95.04 221 B 1 
ATOM   2436 C  C   . ILE B 2 221 ? -24.455 20.034  -16.188 1.00 95.44 221 B 1 
ATOM   2437 O  O   . ILE B 2 221 ? -25.678 19.998  -16.357 1.00 94.51 221 B 1 
ATOM   2438 C  CB  . ILE B 2 221 ? -23.291 20.567  -14.005 1.00 92.51 221 B 1 
ATOM   2439 C  CG1 . ILE B 2 221 ? -24.454 20.123  -13.105 1.00 83.58 221 B 1 
ATOM   2440 C  CG2 . ILE B 2 221 ? -22.396 21.591  -13.298 1.00 79.78 221 B 1 
ATOM   2441 C  CD1 . ILE B 2 221 ? -24.014 19.183  -11.992 1.00 77.92 221 B 1 
ATOM   2442 N  N   . LYS B 2 222 ? -23.649 19.130  -16.710 1.00 95.39 222 B 1 
ATOM   2443 C  CA  . LYS B 2 222 ? -24.085 17.971  -17.489 1.00 95.34 222 B 1 
ATOM   2444 C  C   . LYS B 2 222 ? -23.869 16.679  -16.704 1.00 95.66 222 B 1 
ATOM   2445 O  O   . LYS B 2 222 ? -23.037 16.629  -15.795 1.00 94.69 222 B 1 
ATOM   2446 C  CB  . LYS B 2 222 ? -23.338 17.939  -18.838 1.00 94.31 222 B 1 
ATOM   2447 C  CG  . LYS B 2 222 ? -23.638 19.171  -19.695 1.00 87.49 222 B 1 
ATOM   2448 C  CD  . LYS B 2 222 ? -22.888 19.107  -21.021 1.00 82.03 222 B 1 
ATOM   2449 C  CE  . LYS B 2 222 ? -23.182 20.356  -21.835 1.00 70.11 222 B 1 
ATOM   2450 N  NZ  . LYS B 2 222 ? -22.435 20.365  -23.123 1.00 61.65 222 B 1 
ATOM   2451 N  N   . LEU B 2 223 ? -24.599 15.635  -17.086 1.00 94.79 223 B 1 
ATOM   2452 C  CA  . LEU B 2 223 ? -24.324 14.278  -16.623 1.00 94.68 223 B 1 
ATOM   2453 C  C   . LEU B 2 223 ? -22.843 13.936  -16.850 1.00 95.05 223 B 1 
ATOM   2454 O  O   . LEU B 2 223 ? -22.282 14.278  -17.889 1.00 92.77 223 B 1 
ATOM   2455 C  CB  . LEU B 2 223 ? -25.243 13.301  -17.386 1.00 93.22 223 B 1 
ATOM   2456 C  CG  . LEU B 2 223 ? -25.035 11.815  -17.069 1.00 91.59 223 B 1 
ATOM   2457 C  CD1 . LEU B 2 223 ? -25.392 11.488  -15.621 1.00 86.41 223 B 1 
ATOM   2458 C  CD2 . LEU B 2 223 ? -25.908 10.959  -17.980 1.00 85.85 223 B 1 
ATOM   2459 N  N   . ASP B 2 224 ? -22.229 13.280  -15.870 1.00 95.81 224 B 1 
ATOM   2460 C  CA  . ASP B 2 224 ? -20.824 12.870  -15.843 1.00 96.26 224 B 1 
ATOM   2461 C  C   . ASP B 2 224 ? -19.800 14.019  -15.842 1.00 96.99 224 B 1 
ATOM   2462 O  O   . ASP B 2 224 ? -18.594 13.769  -15.872 1.00 95.68 224 B 1 
ATOM   2463 C  CB  . ASP B 2 224 ? -20.526 11.835  -16.940 1.00 95.20 224 B 1 
ATOM   2464 C  CG  . ASP B 2 224 ? -21.339 10.560  -16.790 1.00 88.86 224 B 1 
ATOM   2465 O  OD1 . ASP B 2 224 ? -21.478 10.085  -15.643 1.00 83.83 224 B 1 
ATOM   2466 O  OD2 . ASP B 2 224 ? -21.810 10.034  -17.826 1.00 81.61 224 B 1 
ATOM   2467 N  N   . GLN B 2 225 ? -20.245 15.288  -15.757 1.00 96.40 225 B 1 
ATOM   2468 C  CA  . GLN B 2 225 ? -19.316 16.403  -15.624 1.00 96.64 225 B 1 
ATOM   2469 C  C   . GLN B 2 225 ? -18.574 16.308  -14.283 1.00 97.07 225 B 1 
ATOM   2470 O  O   . GLN B 2 225 ? -19.210 16.101  -13.252 1.00 96.46 225 B 1 
ATOM   2471 C  CB  . GLN B 2 225 ? -20.069 17.733  -15.764 1.00 95.43 225 B 1 
ATOM   2472 C  CG  . GLN B 2 225 ? -19.155 18.961  -15.625 1.00 93.16 225 B 1 
ATOM   2473 C  CD  . GLN B 2 225 ? -19.885 20.276  -15.891 1.00 93.90 225 B 1 
ATOM   2474 O  OE1 . GLN B 2 225 ? -20.828 20.343  -16.663 1.00 88.35 225 B 1 
ATOM   2475 N  NE2 . GLN B 2 225 ? -19.462 21.352  -15.270 1.00 86.73 225 B 1 
ATOM   2476 N  N   . PRO B 2 226 ? -17.242 16.500  -14.255 1.00 97.24 226 B 1 
ATOM   2477 C  CA  . PRO B 2 226 ? -16.492 16.529  -13.003 1.00 97.17 226 B 1 
ATOM   2478 C  C   . PRO B 2 226 ? -16.992 17.624  -12.053 1.00 97.25 226 B 1 
ATOM   2479 O  O   . PRO B 2 226 ? -17.020 18.799  -12.406 1.00 96.42 226 B 1 
ATOM   2480 C  CB  . PRO B 2 226 ? -15.037 16.745  -13.408 1.00 96.73 226 B 1 
ATOM   2481 C  CG  . PRO B 2 226 ? -14.979 16.191  -14.824 1.00 94.96 226 B 1 
ATOM   2482 C  CD  . PRO B 2 226 ? -16.337 16.549  -15.398 1.00 96.72 226 B 1 
ATOM   2483 N  N   . LEU B 2 227 ? -17.351 17.224  -10.832 1.00 97.34 227 B 1 
ATOM   2484 C  CA  . LEU B 2 227 ? -17.695 18.135  -9.745  1.00 97.17 227 B 1 
ATOM   2485 C  C   . LEU B 2 227 ? -16.476 18.501  -8.901  1.00 96.93 227 B 1 
ATOM   2486 O  O   . LEU B 2 227 ? -16.473 19.528  -8.224  1.00 95.64 227 B 1 
ATOM   2487 C  CB  . LEU B 2 227 ? -18.766 17.477  -8.847  1.00 96.92 227 B 1 
ATOM   2488 C  CG  . LEU B 2 227 ? -20.093 17.133  -9.541  1.00 96.29 227 B 1 
ATOM   2489 C  CD1 . LEU B 2 227 ? -21.008 16.417  -8.555  1.00 95.00 227 B 1 
ATOM   2490 C  CD2 . LEU B 2 227 ? -20.794 18.381  -10.063 1.00 94.50 227 B 1 
ATOM   2491 N  N   . THR B 2 228 ? -15.440 17.684  -8.949  1.00 97.04 228 B 1 
ATOM   2492 C  CA  . THR B 2 228 ? -14.213 17.862  -8.182  1.00 96.94 228 B 1 
ATOM   2493 C  C   . THR B 2 228 ? -12.988 17.809  -9.087  1.00 97.07 228 B 1 
ATOM   2494 O  O   . THR B 2 228 ? -13.019 17.187  -10.153 1.00 96.27 228 B 1 
ATOM   2495 C  CB  . THR B 2 228 ? -14.057 16.810  -7.070  1.00 96.40 228 B 1 
ATOM   2496 O  OG1 . THR B 2 228 ? -13.748 15.533  -7.591  1.00 93.39 228 B 1 
ATOM   2497 C  CG2 . THR B 2 228 ? -15.317 16.669  -6.214  1.00 93.47 228 B 1 
ATOM   2498 N  N   . SER B 2 229 ? -11.898 18.412  -8.632  1.00 96.02 229 B 1 
ATOM   2499 C  CA  . SER B 2 229 ? -10.582 18.153  -9.204  1.00 95.32 229 B 1 
ATOM   2500 C  C   . SER B 2 229 ? -10.195 16.682  -9.008  1.00 96.19 229 B 1 
ATOM   2501 O  O   . SER B 2 229 ? -10.828 15.944  -8.238  1.00 95.75 229 B 1 
ATOM   2502 C  CB  . SER B 2 229 ? -9.533  19.099  -8.603  1.00 93.46 229 B 1 
ATOM   2503 O  OG  . SER B 2 229 ? -9.436  18.936  -7.211  1.00 82.57 229 B 1 
ATOM   2504 N  N   . ASN B 2 230 ? -9.155  16.235  -9.724  1.00 96.35 230 B 1 
ATOM   2505 C  CA  . ASN B 2 230 ? -8.582  14.920  -9.479  1.00 96.52 230 B 1 
ATOM   2506 C  C   . ASN B 2 230 ? -7.550  15.022  -8.347  1.00 96.72 230 B 1 
ATOM   2507 O  O   . ASN B 2 230 ? -6.489  15.605  -8.562  1.00 96.39 230 B 1 
ATOM   2508 C  CB  . ASN B 2 230 ? -7.967  14.361  -10.768 1.00 95.99 230 B 1 
ATOM   2509 C  CG  . ASN B 2 230 ? -7.505  12.920  -10.600 1.00 95.27 230 B 1 
ATOM   2510 O  OD1 . ASN B 2 230 ? -7.559  12.336  -9.527  1.00 92.82 230 B 1 
ATOM   2511 N  ND2 . ASN B 2 230 ? -7.052  12.293  -11.665 1.00 91.02 230 B 1 
ATOM   2512 N  N   . PRO B 2 231 ? -7.826  14.462  -7.161  1.00 97.06 231 B 1 
ATOM   2513 C  CA  . PRO B 2 231 ? -6.904  14.560  -6.038  1.00 96.70 231 B 1 
ATOM   2514 C  C   . PRO B 2 231 ? -5.725  13.590  -6.152  1.00 96.95 231 B 1 
ATOM   2515 O  O   . PRO B 2 231 ? -4.769  13.711  -5.391  1.00 95.94 231 B 1 
ATOM   2516 C  CB  . PRO B 2 231 ? -7.778  14.224  -4.823  1.00 96.07 231 B 1 
ATOM   2517 C  CG  . PRO B 2 231 ? -8.735  13.187  -5.380  1.00 95.08 231 B 1 
ATOM   2518 C  CD  . PRO B 2 231 ? -9.010  13.690  -6.796  1.00 96.45 231 B 1 
ATOM   2519 N  N   . ASN B 2 232 ? -5.791  12.620  -7.058  1.00 97.30 232 B 1 
ATOM   2520 C  CA  . ASN B 2 232 ? -4.783  11.578  -7.156  1.00 97.76 232 B 1 
ATOM   2521 C  C   . ASN B 2 232 ? -3.480  12.128  -7.732  1.00 97.65 232 B 1 
ATOM   2522 O  O   . ASN B 2 232 ? -3.410  12.551  -8.878  1.00 97.04 232 B 1 
ATOM   2523 C  CB  . ASN B 2 232 ? -5.295  10.392  -7.979  1.00 97.69 232 B 1 
ATOM   2524 C  CG  . ASN B 2 232 ? -4.256  9.279   -8.053  1.00 97.39 232 B 1 
ATOM   2525 O  OD1 . ASN B 2 232 ? -3.447  9.099   -7.153  1.00 92.65 232 B 1 
ATOM   2526 N  ND2 . ASN B 2 232 ? -4.245  8.527   -9.123  1.00 92.04 232 B 1 
ATOM   2527 N  N   . VAL B 2 233 ? -2.435  12.064  -6.921  1.00 97.87 233 B 1 
ATOM   2528 C  CA  . VAL B 2 233 ? -1.078  12.485  -7.266  1.00 97.58 233 B 1 
ATOM   2529 C  C   . VAL B 2 233 ? -0.112  11.301  -7.357  1.00 97.89 233 B 1 
ATOM   2530 O  O   . VAL B 2 233 ? 1.052   11.469  -7.717  1.00 96.76 233 B 1 
ATOM   2531 C  CB  . VAL B 2 233 ? -0.585  13.520  -6.243  1.00 96.72 233 B 1 
ATOM   2532 C  CG1 . VAL B 2 233 ? -1.392  14.823  -6.335  1.00 93.81 233 B 1 
ATOM   2533 C  CG2 . VAL B 2 233 ? -0.680  12.971  -4.810  1.00 93.67 233 B 1 
ATOM   2534 N  N   . GLY B 2 234 ? -0.591  10.099  -7.037  1.00 97.82 234 B 1 
ATOM   2535 C  CA  . GLY B 2 234 ? 0.170   8.868   -7.102  1.00 97.94 234 B 1 
ATOM   2536 C  C   . GLY B 2 234 ? 0.074   8.173   -8.462  1.00 98.28 234 B 1 
ATOM   2537 O  O   . GLY B 2 234 ? -0.307  8.768   -9.469  1.00 97.66 234 B 1 
ATOM   2538 N  N   . GLY B 2 235 ? 0.430   6.898   -8.477  1.00 98.15 235 B 1 
ATOM   2539 C  CA  . GLY B 2 235 ? 0.319   6.082   -9.675  1.00 98.28 235 B 1 
ATOM   2540 C  C   . GLY B 2 235 ? 1.081   4.765   -9.576  1.00 98.58 235 B 1 
ATOM   2541 O  O   . GLY B 2 235 ? 1.982   4.593   -8.758  1.00 98.19 235 B 1 
ATOM   2542 N  N   . PHE B 2 236 ? 0.688   3.841   -10.446 1.00 98.54 236 B 1 
ATOM   2543 C  CA  . PHE B 2 236 ? 1.263   2.510   -10.565 1.00 98.62 236 B 1 
ATOM   2544 C  C   . PHE B 2 236 ? 2.064   2.392   -11.857 1.00 98.60 236 B 1 
ATOM   2545 O  O   . PHE B 2 236 ? 1.697   2.974   -12.879 1.00 98.15 236 B 1 
ATOM   2546 C  CB  . PHE B 2 236 ? 0.129   1.483   -10.502 1.00 98.58 236 B 1 
ATOM   2547 C  CG  . PHE B 2 236 ? 0.581   0.059   -10.738 1.00 98.67 236 B 1 
ATOM   2548 C  CD1 . PHE B 2 236 ? 1.287   -0.633  -9.746  1.00 98.31 236 B 1 
ATOM   2549 C  CD2 . PHE B 2 236 ? 0.328   -0.564  -11.965 1.00 98.30 236 B 1 
ATOM   2550 C  CE1 . PHE B 2 236 ? 1.740   -1.933  -9.978  1.00 98.10 236 B 1 
ATOM   2551 C  CE2 . PHE B 2 236 ? 0.780   -1.861  -12.200 1.00 97.99 236 B 1 
ATOM   2552 C  CZ  . PHE B 2 236 ? 1.482   -2.551  -11.208 1.00 98.18 236 B 1 
ATOM   2553 N  N   . GLY B 2 237 ? 3.140   1.629   -11.824 1.00 98.55 237 B 1 
ATOM   2554 C  CA  . GLY B 2 237 ? 3.927   1.323   -13.006 1.00 98.41 237 B 1 
ATOM   2555 C  C   . GLY B 2 237 ? 4.459   -0.105  -12.981 1.00 98.58 237 B 1 
ATOM   2556 O  O   . GLY B 2 237 ? 4.495   -0.754  -11.931 1.00 98.23 237 B 1 
ATOM   2557 N  N   . GLN B 2 238 ? 4.855   -0.590  -14.152 1.00 98.41 238 B 1 
ATOM   2558 C  CA  . GLN B 2 238 ? 5.475   -1.894  -14.318 1.00 98.21 238 B 1 
ATOM   2559 C  C   . GLN B 2 238 ? 6.864   -1.753  -14.930 1.00 98.27 238 B 1 
ATOM   2560 O  O   . GLN B 2 238 ? 7.119   -0.835  -15.706 1.00 97.20 238 B 1 
ATOM   2561 C  CB  . GLN B 2 238 ? 4.600   -2.804  -15.190 1.00 96.78 238 B 1 
ATOM   2562 C  CG  . GLN B 2 238 ? 3.273   -3.146  -14.514 1.00 92.79 238 B 1 
ATOM   2563 C  CD  . GLN B 2 238 ? 2.415   -4.125  -15.305 1.00 95.88 238 B 1 
ATOM   2564 O  OE1 . GLN B 2 238 ? 1.201   -4.056  -15.257 1.00 88.61 238 B 1 
ATOM   2565 N  NE2 . GLN B 2 238 ? 2.998   -5.081  -16.010 1.00 87.93 238 B 1 
ATOM   2566 N  N   . GLY B 2 239 ? 7.744   -2.690  -14.584 1.00 98.35 239 B 1 
ATOM   2567 C  CA  . GLY B 2 239 ? 9.039   -2.843  -15.205 1.00 98.04 239 B 1 
ATOM   2568 C  C   . GLY B 2 239 ? 9.360   -4.316  -15.396 1.00 98.20 239 B 1 
ATOM   2569 O  O   . GLY B 2 239 ? 8.720   -5.193  -14.799 1.00 97.62 239 B 1 
ATOM   2570 N  N   . ASP B 2 240 ? 10.341  -4.596  -16.234 1.00 97.83 240 B 1 
ATOM   2571 C  CA  . ASP B 2 240 ? 10.863  -5.939  -16.416 1.00 97.40 240 B 1 
ATOM   2572 C  C   . ASP B 2 240 ? 12.381  -5.910  -16.552 1.00 97.80 240 B 1 
ATOM   2573 O  O   . ASP B 2 240 ? 12.988  -4.881  -16.851 1.00 96.08 240 B 1 
ATOM   2574 C  CB  . ASP B 2 240 ? 10.178  -6.659  -17.593 1.00 93.96 240 B 1 
ATOM   2575 C  CG  . ASP B 2 240 ? 10.263  -5.888  -18.895 1.00 84.69 240 B 1 
ATOM   2576 O  OD1 . ASP B 2 240 ? 11.281  -6.042  -19.600 1.00 77.13 240 B 1 
ATOM   2577 O  OD2 . ASP B 2 240 ? 9.290   -5.168  -19.215 1.00 78.98 240 B 1 
ATOM   2578 N  N   . ALA B 2 241 ? 13.002  -7.056  -16.269 1.00 98.14 241 B 1 
ATOM   2579 C  CA  . ALA B 2 241 ? 14.423  -7.274  -16.412 1.00 97.94 241 B 1 
ATOM   2580 C  C   . ALA B 2 241 ? 14.678  -8.730  -16.806 1.00 98.23 241 B 1 
ATOM   2581 O  O   . ALA B 2 241 ? 13.777  -9.563  -16.784 1.00 97.43 241 B 1 
ATOM   2582 C  CB  . ALA B 2 241 ? 15.127  -6.915  -15.098 1.00 97.03 241 B 1 
ATOM   2583 N  N   . GLU B 2 242 ? 15.923  -9.031  -17.163 1.00 97.84 242 B 1 
ATOM   2584 C  CA  . GLU B 2 242 ? 16.373  -10.391 -17.450 1.00 97.73 242 B 1 
ATOM   2585 C  C   . GLU B 2 242 ? 17.595  -10.721 -16.602 1.00 97.91 242 B 1 
ATOM   2586 O  O   . GLU B 2 242 ? 18.449  -9.867  -16.375 1.00 96.80 242 B 1 
ATOM   2587 C  CB  . GLU B 2 242 ? 16.697  -10.563 -18.937 1.00 95.99 242 B 1 
ATOM   2588 C  CG  . GLU B 2 242 ? 15.493  -10.385 -19.870 1.00 85.89 242 B 1 
ATOM   2589 C  CD  . GLU B 2 242 ? 15.846  -10.681 -21.331 1.00 85.38 242 B 1 
ATOM   2590 O  OE1 . GLU B 2 242 ? 14.967  -11.186 -22.057 1.00 78.74 242 B 1 
ATOM   2591 O  OE2 . GLU B 2 242 ? 17.007  -10.453 -21.753 1.00 78.46 242 B 1 
ATOM   2592 N  N   . ILE B 2 243 ? 17.702  -11.986 -16.178 1.00 97.86 243 B 1 
ATOM   2593 C  CA  . ILE B 2 243 ? 18.876  -12.496 -15.479 1.00 97.90 243 B 1 
ATOM   2594 C  C   . ILE B 2 243 ? 19.259  -13.860 -16.047 1.00 97.97 243 B 1 
ATOM   2595 O  O   . ILE B 2 243 ? 18.404  -14.699 -16.325 1.00 97.26 243 B 1 
ATOM   2596 C  CB  . ILE B 2 243 ? 18.635  -12.523 -13.952 1.00 97.48 243 B 1 
ATOM   2597 C  CG1 . ILE B 2 243 ? 19.968  -12.743 -13.208 1.00 96.27 243 B 1 
ATOM   2598 C  CG2 . ILE B 2 243 ? 17.587  -13.567 -13.547 1.00 95.60 243 B 1 
ATOM   2599 C  CD1 . ILE B 2 243 ? 19.874  -12.441 -11.714 1.00 93.16 243 B 1 
ATOM   2600 N  N   . VAL B 2 244 ? 20.552  -14.094 -16.220 1.00 97.60 244 B 1 
ATOM   2601 C  CA  . VAL B 2 244 ? 21.082  -15.388 -16.649 1.00 97.66 244 B 1 
ATOM   2602 C  C   . VAL B 2 244 ? 21.482  -16.194 -15.423 1.00 97.71 244 B 1 
ATOM   2603 O  O   . VAL B 2 244 ? 22.314  -15.751 -14.632 1.00 97.13 244 B 1 
ATOM   2604 C  CB  . VAL B 2 244 ? 22.272  -15.208 -17.612 1.00 96.94 244 B 1 
ATOM   2605 C  CG1 . VAL B 2 244 ? 22.890  -16.549 -17.998 1.00 94.28 244 B 1 
ATOM   2606 C  CG2 . VAL B 2 244 ? 21.838  -14.487 -18.884 1.00 94.74 244 B 1 
ATOM   2607 N  N   . LEU B 2 245 ? 20.930  -17.394 -15.262 1.00 96.93 245 B 1 
ATOM   2608 C  CA  . LEU B 2 245 ? 21.452  -18.365 -14.305 1.00 96.82 245 B 1 
ATOM   2609 C  C   . LEU B 2 245 ? 22.661  -19.047 -14.943 1.00 96.49 245 B 1 
ATOM   2610 O  O   . LEU B 2 245 ? 22.530  -19.825 -15.891 1.00 94.90 245 B 1 
ATOM   2611 C  CB  . LEU B 2 245 ? 20.354  -19.354 -13.894 1.00 96.46 245 B 1 
ATOM   2612 C  CG  . LEU B 2 245 ? 20.785  -20.311 -12.772 1.00 95.69 245 B 1 
ATOM   2613 C  CD1 . LEU B 2 245 ? 21.078  -19.573 -11.463 1.00 94.23 245 B 1 
ATOM   2614 C  CD2 . LEU B 2 245 ? 19.673  -21.325 -12.501 1.00 93.87 245 B 1 
ATOM   2615 N  N   . GLN B 2 246 ? 23.846  -18.705 -14.453 1.00 96.23 246 B 1 
ATOM   2616 C  CA  . GLN B 2 246 ? 25.103  -19.059 -15.090 1.00 95.66 246 B 1 
ATOM   2617 C  C   . GLN B 2 246 ? 25.586  -20.445 -14.677 1.00 96.07 246 B 1 
ATOM   2618 O  O   . GLN B 2 246 ? 25.668  -20.759 -13.495 1.00 94.65 246 B 1 
ATOM   2619 C  CB  . GLN B 2 246 ? 26.146  -17.969 -14.784 1.00 93.06 246 B 1 
ATOM   2620 C  CG  . GLN B 2 246 ? 27.475  -18.205 -15.506 1.00 84.85 246 B 1 
ATOM   2621 C  CD  . GLN B 2 246 ? 28.486  -17.082 -15.298 1.00 80.56 246 B 1 
ATOM   2622 O  OE1 . GLN B 2 246 ? 28.223  -16.065 -14.676 1.00 72.80 246 B 1 
ATOM   2623 N  NE2 . GLN B 2 246 ? 29.673  -17.241 -15.827 1.00 68.83 246 B 1 
ATOM   2624 N  N   . ASP B 2 247 ? 25.959  -21.264 -15.656 1.00 94.34 247 B 1 
ATOM   2625 C  CA  . ASP B 2 247 ? 26.619  -22.549 -15.414 1.00 93.66 247 B 1 
ATOM   2626 C  C   . ASP B 2 247 ? 28.048  -22.313 -14.892 1.00 93.38 247 B 1 
ATOM   2627 O  O   . ASP B 2 247 ? 28.848  -21.692 -15.597 1.00 91.15 247 B 1 
ATOM   2628 C  CB  . ASP B 2 247 ? 26.617  -23.362 -16.716 1.00 91.88 247 B 1 
ATOM   2629 C  CG  . ASP B 2 247 ? 27.163  -24.786 -16.574 1.00 91.06 247 B 1 
ATOM   2630 O  OD1 . ASP B 2 247 ? 27.819  -25.088 -15.563 1.00 87.19 247 B 1 
ATOM   2631 O  OD2 . ASP B 2 247 ? 26.939  -25.573 -17.517 1.00 86.57 247 B 1 
ATOM   2632 N  N   . PRO B 2 248 ? 28.406  -22.799 -13.694 1.00 92.30 248 B 1 
ATOM   2633 C  CA  . PRO B 2 248 ? 29.747  -22.587 -13.133 1.00 90.60 248 B 1 
ATOM   2634 C  C   . PRO B 2 248 ? 30.869  -23.296 -13.905 1.00 90.21 248 B 1 
ATOM   2635 O  O   . PRO B 2 248 ? 32.035  -23.010 -13.671 1.00 85.41 248 B 1 
ATOM   2636 C  CB  . PRO B 2 248 ? 29.644  -23.102 -11.689 1.00 88.09 248 B 1 
ATOM   2637 C  CG  . PRO B 2 248 ? 28.543  -24.142 -11.756 1.00 86.53 248 B 1 
ATOM   2638 C  CD  . PRO B 2 248 ? 27.578  -23.560 -12.773 1.00 89.87 248 B 1 
ATOM   2639 N  N   . LEU B 2 249 ? 30.527  -24.210 -14.812 1.00 89.64 249 B 1 
ATOM   2640 C  CA  . LEU B 2 249 ? 31.489  -24.919 -15.663 1.00 87.92 249 B 1 
ATOM   2641 C  C   . LEU B 2 249 ? 31.818  -24.171 -16.969 1.00 85.60 249 B 1 
ATOM   2642 O  O   . LEU B 2 249 ? 32.605  -24.682 -17.776 1.00 76.82 249 B 1 
ATOM   2643 C  CB  . LEU B 2 249 ? 30.960  -26.329 -15.964 1.00 84.87 249 B 1 
ATOM   2644 C  CG  . LEU B 2 249 ? 30.704  -27.213 -14.733 1.00 81.01 249 B 1 
ATOM   2645 C  CD1 . LEU B 2 249 ? 30.104  -28.547 -15.188 1.00 75.31 249 B 1 
ATOM   2646 C  CD2 . LEU B 2 249 ? 31.987  -27.496 -13.961 1.00 75.09 249 B 1 
ATOM   2647 N  N   . ARG B 2 250 ? 31.226  -22.986 -17.209 1.00 81.65 250 B 1 
ATOM   2648 C  CA  . ARG B 2 250 ? 31.415  -22.192 -18.422 1.00 79.17 250 B 1 
ATOM   2649 C  C   . ARG B 2 250 ? 32.012  -20.816 -18.150 1.00 73.73 250 B 1 
ATOM   2650 O  O   . ARG B 2 250 ? 31.761  -20.251 -17.078 1.00 66.54 250 B 1 
ATOM   2651 C  CB  . ARG B 2 250 ? 30.097  -22.050 -19.184 1.00 72.77 250 B 1 
ATOM   2652 C  CG  . ARG B 2 250 ? 29.640  -23.373 -19.788 1.00 65.30 250 B 1 
ATOM   2653 C  CD  . ARG B 2 250 ? 28.444  -23.126 -20.699 1.00 58.35 250 B 1 
ATOM   2654 N  NE  . ARG B 2 250 ? 28.032  -24.369 -21.370 1.00 53.20 250 B 1 
ATOM   2655 C  CZ  . ARG B 2 250 ? 27.140  -24.452 -22.338 1.00 50.01 250 B 1 
ATOM   2656 N  NH1 . ARG B 2 250 ? 26.526  -23.386 -22.792 1.00 51.23 250 B 1 
ATOM   2657 N  NH2 . ARG B 2 250 ? 26.852  -25.609 -22.862 1.00 46.13 250 B 1 
ATOM   2658 O  OXT . ARG B 2 250 ? 32.698  -20.324 -19.077 1.00 53.59 250 B 1 
HETATM 2659 FE FE  . HEC C 3 .   ? -3.301  -0.815  -3.446  1.00 92.52 1   C 1 
HETATM 2660 C  CHA . HEC C 3 .   ? -3.376  1.607   -1.027  1.00 88.85 1   C 1 
HETATM 2661 C  CHB . HEC C 3 .   ? 0.121   -0.860  -3.324  1.00 94.24 1   C 1 
HETATM 2662 C  CHC . HEC C 3 .   ? -3.274  -3.681  -5.270  1.00 96.01 1   C 1 
HETATM 2663 C  CHD . HEC C 3 .   ? -6.681  -0.595  -3.800  1.00 90.74 1   C 1 
HETATM 2664 N  NA  . HEC C 3 .   ? -1.886  0.169   -2.375  1.00 91.61 1   C 1 
HETATM 2665 C  C1A . HEC C 3 .   ? -2.127  1.140   -1.414  1.00 90.21 1   C 1 
HETATM 2666 C  C2A . HEC C 3 .   ? -0.872  1.588   -0.884  1.00 88.53 1   C 1 
HETATM 2667 C  C3A . HEC C 3 .   ? 0.111   0.903   -1.546  1.00 91.08 1   C 1 
HETATM 2668 C  C4A . HEC C 3 .   ? -0.527  0.017   -2.468  1.00 92.56 1   C 1 
HETATM 2669 C  CMA . HEC C 3 .   ? 1.621   1.046   -1.347  1.00 89.93 1   C 1 
HETATM 2670 C  CAA . HEC C 3 .   ? -0.679  2.657   0.200   1.00 85.06 1   C 1 
HETATM 2671 C  CBA . HEC C 3 .   ? -0.694  4.016   -0.478  1.00 86.36 1   C 1 
HETATM 2672 C  CGA . HEC C 3 .   ? -0.484  5.153   0.497   1.00 83.30 1   C 1 
HETATM 2673 O  O1A . HEC C 3 .   ? 0.137   6.168   0.100   1.00 82.55 1   C 1 
HETATM 2674 O  O2A . HEC C 3 .   ? -0.923  5.051   1.658   1.00 80.15 1   C 1 
HETATM 2675 N  NB  . HEC C 3 .   ? -1.847  -2.043  -4.152  1.00 95.39 1   C 1 
HETATM 2676 C  C1B . HEC C 3 .   ? -0.494  -1.840  -4.056  1.00 95.58 1   C 1 
HETATM 2677 C  C2B . HEC C 3 .   ? 0.191   -2.837  -4.821  1.00 96.63 1   C 1 
HETATM 2678 C  C3B . HEC C 3 .   ? -0.767  -3.646  -5.373  1.00 96.70 1   C 1 
HETATM 2679 C  C4B . HEC C 3 .   ? -2.052  -3.143  -4.936  1.00 96.06 1   C 1 
HETATM 2680 C  CMB . HEC C 3 .   ? 1.714   -2.924  -4.980  1.00 96.18 1   C 1 
HETATM 2681 C  CAB . HEC C 3 .   ? -0.576  -4.852  -6.296  1.00 96.36 1   C 1 
HETATM 2682 C  CBB . HEC C 3 .   ? 0.278   -5.887  -5.819  1.00 95.33 1   C 1 
HETATM 2683 N  NC  . HEC C 3 .   ? -4.719  -1.936  -4.349  1.00 93.40 1   C 1 
HETATM 2684 C  C1C . HEC C 3 .   ? -4.505  -3.100  -5.034  1.00 95.13 1   C 1 
HETATM 2685 C  C2C . HEC C 3 .   ? -5.764  -3.608  -5.494  1.00 94.65 1   C 1 
HETATM 2686 C  C3C . HEC C 3 .   ? -6.737  -2.748  -5.085  1.00 92.96 1   C 1 
HETATM 2687 C  C4C . HEC C 3 .   ? -6.066  -1.685  -4.373  1.00 92.68 1   C 1 
HETATM 2688 C  CMC . HEC C 3 .   ? -5.935  -4.895  -6.307  1.00 94.28 1   C 1 
HETATM 2689 C  CAC . HEC C 3 .   ? -8.264  -2.789  -5.348  1.00 90.03 1   C 1 
HETATM 2690 C  CBC . HEC C 3 .   ? -8.941  -3.992  -5.066  1.00 86.78 1   C 1 
HETATM 2691 N  ND  . HEC C 3 .   ? -4.758  0.309   -2.573  1.00 90.22 1   C 1 
HETATM 2692 C  C1D . HEC C 3 .   ? -6.089  0.286   -2.910  1.00 90.03 1   C 1 
HETATM 2693 C  C2D . HEC C 3 .   ? -6.786  1.309   -2.170  1.00 88.64 1   C 1 
HETATM 2694 C  C3D . HEC C 3 .   ? -5.830  1.948   -1.368  1.00 86.40 1   C 1 
HETATM 2695 C  C4D . HEC C 3 .   ? -4.568  1.287   -1.631  1.00 88.94 1   C 1 
HETATM 2696 C  CMD . HEC C 3 .   ? -8.278  1.634   -2.274  1.00 86.57 1   C 1 
HETATM 2697 C  CAD . HEC C 3 .   ? -6.099  3.114   -0.394  1.00 82.72 1   C 1 
HETATM 2698 C  CBD . HEC C 3 .   ? -6.662  2.571   0.911   1.00 78.95 1   C 1 
HETATM 2699 C  CGD . HEC C 3 .   ? -7.048  3.743   1.797   1.00 75.78 1   C 1 
HETATM 2700 O  O1D . HEC C 3 .   ? -6.164  4.400   2.367   1.00 72.94 1   C 1 
HETATM 2701 O  O2D . HEC C 3 .   ? -8.260  4.036   1.878   1.00 70.86 1   C 1 
HETATM 2702 CU CU  . CU  D 4 .   ? -2.032  -1.565  9.590   1.00 87.78 1   D 1 
#
