# Supplementary material for: Plastocyanin and Cytochrome f Complex Structures Obtained by NMR, Molecular Dynamics, and AlphaFold 3 Methods Compared to Cryo-EM Data
Source: Int J Mol Sci. 2024 Oct 15;25(20):11083. doi: 10.3390/ijms252011083 (PMC11507376; doi:10.3390/ijms252011083)
Supplement: Supplementary file 1 [file ijms-25-11083-s001.zip › Supplementary/AF3_results/fold_2pcf_predict/fold_2024_09_03_13_25_model_2.cif]

# By using this file you agree to the legally binding terms of use found at alphafoldserver.com/output-terms
data_739ef629395445ff
#
_entry.id 739ef629395445ff
#
loop_
_atom_type.symbol
C  
CU 
FE 
N  
O  
S  
#
loop_
_audit_author.name
_audit_author.pdbx_ordinal
"Google DeepMind" 1 
"Isomorphic Labs" 2 
#
_audit_conform.dict_location https://raw.githubusercontent.com/ihmwg/ModelCIF/master/dist/mmcif_ma.dic
_audit_conform.dict_name     mmcif_ma.dic
_audit_conform.dict_version  1.4.5
#
loop_
_chem_comp.formula
_chem_comp.formula_weight
_chem_comp.id
_chem_comp.mon_nstd_flag
_chem_comp.name
_chem_comp.pdbx_smiles
_chem_comp.pdbx_synonyms
_chem_comp.type
"C3 H7 N O2"       89.093  ALA y ALANINE           C[C@H](N)C(O)=O                                                                                   ? "L-PEPTIDE LINKING" 
"C6 H15 N4 O2"     175.209 ARG y ARGININE          N[C@@H](CCCNC(N)=[NH2+])C(O)=O                                                                    ? "L-PEPTIDE LINKING" 
"C4 H8 N2 O3"      132.118 ASN y ASPARAGINE        N[C@@H](CC(N)=O)C(O)=O                                                                            ? "L-PEPTIDE LINKING" 
"C4 H7 N O4"       133.103 ASP y "ASPARTIC ACID"   N[C@@H](CC(O)=O)C(O)=O                                                                            ? "L-PEPTIDE LINKING" 
Cu                 63.546  CU  . "COPPER (II) ION" "[Cu++]"                                                                                          ? NON-POLYMER         
"C3 H7 N O2 S"     121.158 CYS y CYSTEINE          N[C@@H](CS)C(O)=O                                                                                 ? "L-PEPTIDE LINKING" 
"C5 H10 N2 O3"     146.144 GLN y GLUTAMINE         N[C@@H](CCC(N)=O)C(O)=O                                                                           ? "L-PEPTIDE LINKING" 
"C5 H9 N O4"       147.129 GLU y "GLUTAMIC ACID"   N[C@@H](CCC(O)=O)C(O)=O                                                                           ? "L-PEPTIDE LINKING" 
"C2 H5 N O2"       75.067  GLY y GLYCINE           NCC(O)=O                                                                                          ? "PEPTIDE LINKING"   
"C34 H34 Fe N4 O4" 618.503 HEC . "HEME C"          C\C=C1/C(=C2C=C3N4C(=Cc5n6c(C=C7N8C(=C(C)\C7=C/C)C=C1N2[Fe@@]468)c(C)c5CCC(O)=O)C(=C3C)CCC(O)=O)C ? NON-POLYMER         
"C6 H10 N3 O2"     156.162 HIS y HISTIDINE         N[C@@H](Cc1c[nH]c[nH+]1)C(O)=O                                                                    ? "L-PEPTIDE LINKING" 
"C6 H13 N O2"      131.173 ILE y ISOLEUCINE        CC[C@H](C)[C@H](N)C(O)=O                                                                          ? "L-PEPTIDE LINKING" 
"C6 H13 N O2"      131.173 LEU y LEUCINE           CC(C)C[C@H](N)C(O)=O                                                                              ? "L-PEPTIDE LINKING" 
"C6 H15 N2 O2"     147.195 LYS y LYSINE            N[C@@H](CCCC[NH3+])C(O)=O                                                                         ? "L-PEPTIDE LINKING" 
"C5 H11 N O2 S"    149.211 MET y METHIONINE        CSCC[C@H](N)C(O)=O                                                                                ? "L-PEPTIDE LINKING" 
"C9 H11 N O2"      165.189 PHE y PHENYLALANINE     N[C@@H](Cc1ccccc1)C(O)=O                                                                          ? "L-PEPTIDE LINKING" 
"C5 H9 N O2"       115.130 PRO y PROLINE           OC(=O)[C@@H]1CCCN1                                                                                ? "L-PEPTIDE LINKING" 
"C3 H7 N O3"       105.093 SER y SERINE            N[C@@H](CO)C(O)=O                                                                                 ? "L-PEPTIDE LINKING" 
"C4 H9 N O3"       119.119 THR y THREONINE         C[C@@H](O)[C@H](N)C(O)=O                                                                          ? "L-PEPTIDE LINKING" 
"C9 H11 N O3"      181.189 TYR y TYROSINE          N[C@@H](Cc1ccc(O)cc1)C(O)=O                                                                       ? "L-PEPTIDE LINKING" 
"C5 H11 N O2"      117.146 VAL y VALINE            CC(C)[C@H](N)C(O)=O                                                                               ? "L-PEPTIDE LINKING" 
#
_citation.book_publisher          ?
_citation.country                 UK
_citation.id                      primary
_citation.journal_full            Nature
_citation.journal_id_ASTM         NATUAS
_citation.journal_id_CSD          0006
_citation.journal_id_ISSN         0028-0836
_citation.journal_volume          ?
_citation.page_first              ?
_citation.page_last               ?
_citation.pdbx_database_id_DOI    ?
_citation.pdbx_database_id_PubMed ?
_citation.title                   "Accurate structure prediction of biomolecular interactions with AlphaFold 3"
_citation.year                    2024
#
loop_
_citation_author.citation_id
_citation_author.name
_citation_author.ordinal
primary "Google DeepMind" 1 
primary "Isomorphic Labs" 2 
#
loop_
_entity.id
_entity.pdbx_description
_entity.type
1 . polymer     
2 . polymer     
3 . non-polymer 
4 . non-polymer 
#
loop_
_entity_poly.entity_id
_entity_poly.pdbx_strand_id
_entity_poly.type
1 A polypeptide(L) 
2 B polypeptide(L) 
#
loop_
_entity_poly_seq.entity_id
_entity_poly_seq.hetero
_entity_poly_seq.mon_id
_entity_poly_seq.num
1 n VAL 1   
1 n GLU 2   
1 n VAL 3   
1 n LEU 4   
1 n LEU 5   
1 n GLY 6   
1 n GLY 7   
1 n GLY 8   
1 n ASP 9   
1 n GLY 10  
1 n SER 11  
1 n LEU 12  
1 n ALA 13  
1 n PHE 14  
1 n LEU 15  
1 n PRO 16  
1 n GLY 17  
1 n ASP 18  
1 n PHE 19  
1 n SER 20  
1 n VAL 21  
1 n ALA 22  
1 n SER 23  
1 n GLY 24  
1 n GLU 25  
1 n GLU 26  
1 n ILE 27  
1 n VAL 28  
1 n PHE 29  
1 n LYS 30  
1 n ASN 31  
1 n ASN 32  
1 n ALA 33  
1 n GLY 34  
1 n PHE 35  
1 n PRO 36  
1 n HIS 37  
1 n ASN 38  
1 n VAL 39  
1 n VAL 40  
1 n PHE 41  
1 n ASP 42  
1 n GLU 43  
1 n ASP 44  
1 n GLU 45  
1 n ILE 46  
1 n PRO 47  
1 n SER 48  
1 n GLY 49  
1 n VAL 50  
1 n ASP 51  
1 n ALA 52  
1 n ALA 53  
1 n LYS 54  
1 n ILE 55  
1 n SER 56  
1 n MET 57  
1 n SER 58  
1 n GLU 59  
1 n GLU 60  
1 n ASP 61  
1 n LEU 62  
1 n LEU 63  
1 n ASN 64  
1 n ALA 65  
1 n PRO 66  
1 n GLY 67  
1 n GLU 68  
1 n THR 69  
1 n TYR 70  
1 n LYS 71  
1 n VAL 72  
1 n THR 73  
1 n LEU 74  
1 n THR 75  
1 n GLU 76  
1 n LYS 77  
1 n GLY 78  
1 n THR 79  
1 n TYR 80  
1 n LYS 81  
1 n PHE 82  
1 n TYR 83  
1 n CYS 84  
1 n SER 85  
1 n PRO 86  
1 n HIS 87  
1 n GLN 88  
1 n GLY 89  
1 n ALA 90  
1 n GLY 91  
1 n MET 92  
1 n VAL 93  
1 n GLY 94  
1 n LYS 95  
1 n VAL 96  
1 n THR 97  
1 n VAL 98  
1 n ASN 99  
2 n TYR 1   
2 n PRO 2   
2 n ILE 3   
2 n PHE 4   
2 n ALA 5   
2 n GLN 6   
2 n GLN 7   
2 n ASN 8   
2 n TYR 9   
2 n GLU 10  
2 n ASN 11  
2 n PRO 12  
2 n ARG 13  
2 n GLU 14  
2 n ALA 15  
2 n THR 16  
2 n GLY 17  
2 n ARG 18  
2 n ILE 19  
2 n VAL 20  
2 n CYS 21  
2 n ALA 22  
2 n ASN 23  
2 n CYS 24  
2 n HIS 25  
2 n LEU 26  
2 n ALA 27  
2 n SER 28  
2 n LYS 29  
2 n PRO 30  
2 n VAL 31  
2 n ASP 32  
2 n ILE 33  
2 n GLU 34  
2 n VAL 35  
2 n PRO 36  
2 n GLN 37  
2 n ALA 38  
2 n VAL 39  
2 n LEU 40  
2 n PRO 41  
2 n ASP 42  
2 n THR 43  
2 n VAL 44  
2 n PHE 45  
2 n GLU 46  
2 n ALA 47  
2 n VAL 48  
2 n VAL 49  
2 n LYS 50  
2 n ILE 51  
2 n PRO 52  
2 n TYR 53  
2 n ASP 54  
2 n MET 55  
2 n GLN 56  
2 n LEU 57  
2 n LYS 58  
2 n GLN 59  
2 n VAL 60  
2 n LEU 61  
2 n ALA 62  
2 n ASN 63  
2 n GLY 64  
2 n LYS 65  
2 n LYS 66  
2 n GLY 67  
2 n ALA 68  
2 n LEU 69  
2 n ASN 70  
2 n VAL 71  
2 n GLY 72  
2 n ALA 73  
2 n VAL 74  
2 n LEU 75  
2 n ILE 76  
2 n LEU 77  
2 n PRO 78  
2 n GLU 79  
2 n GLY 80  
2 n PHE 81  
2 n GLU 82  
2 n LEU 83  
2 n ALA 84  
2 n PRO 85  
2 n PRO 86  
2 n ASP 87  
2 n ARG 88  
2 n ILE 89  
2 n SER 90  
2 n PRO 91  
2 n GLU 92  
2 n MET 93  
2 n LYS 94  
2 n GLU 95  
2 n LYS 96  
2 n ILE 97  
2 n GLY 98  
2 n ASN 99  
2 n LEU 100 
2 n SER 101 
2 n PHE 102 
2 n GLN 103 
2 n ASN 104 
2 n TYR 105 
2 n ARG 106 
2 n PRO 107 
2 n ASN 108 
2 n LYS 109 
2 n LYS 110 
2 n ASN 111 
2 n ILE 112 
2 n LEU 113 
2 n VAL 114 
2 n ILE 115 
2 n GLY 116 
2 n PRO 117 
2 n VAL 118 
2 n PRO 119 
2 n GLY 120 
2 n GLN 121 
2 n LYS 122 
2 n TYR 123 
2 n SER 124 
2 n GLU 125 
2 n ILE 126 
2 n THR 127 
2 n PHE 128 
2 n PRO 129 
2 n ILE 130 
2 n LEU 131 
2 n ALA 132 
2 n PRO 133 
2 n ASP 134 
2 n PRO 135 
2 n ALA 136 
2 n THR 137 
2 n ASN 138 
2 n LYS 139 
2 n ASP 140 
2 n VAL 141 
2 n HIS 142 
2 n PHE 143 
2 n LEU 144 
2 n LYS 145 
2 n TYR 146 
2 n PRO 147 
2 n ILE 148 
2 n TYR 149 
2 n VAL 150 
2 n GLY 151 
2 n GLY 152 
2 n ASN 153 
2 n ARG 154 
2 n GLY 155 
2 n ARG 156 
2 n GLY 157 
2 n GLN 158 
2 n ILE 159 
2 n TYR 160 
2 n PRO 161 
2 n ASP 162 
2 n GLY 163 
2 n SER 164 
2 n LYS 165 
2 n SER 166 
2 n ASN 167 
2 n ASN 168 
2 n THR 169 
2 n VAL 170 
2 n TYR 171 
2 n ASN 172 
2 n ALA 173 
2 n THR 174 
2 n ALA 175 
2 n GLY 176 
2 n GLY 177 
2 n ILE 178 
2 n ILE 179 
2 n SER 180 
2 n LYS 181 
2 n ILE 182 
2 n LEU 183 
2 n ARG 184 
2 n LYS 185 
2 n GLU 186 
2 n LYS 187 
2 n GLY 188 
2 n GLY 189 
2 n TYR 190 
2 n GLU 191 
2 n ILE 192 
2 n THR 193 
2 n ILE 194 
2 n VAL 195 
2 n ASP 196 
2 n ALA 197 
2 n SER 198 
2 n ASN 199 
2 n GLU 200 
2 n ARG 201 
2 n GLN 202 
2 n VAL 203 
2 n ILE 204 
2 n ASP 205 
2 n ILE 206 
2 n ILE 207 
2 n PRO 208 
2 n ARG 209 
2 n GLY 210 
2 n LEU 211 
2 n GLU 212 
2 n LEU 213 
2 n LEU 214 
2 n VAL 215 
2 n SER 216 
2 n GLU 217 
2 n GLY 218 
2 n GLU 219 
2 n SER 220 
2 n ILE 221 
2 n LYS 222 
2 n LEU 223 
2 n ASP 224 
2 n GLN 225 
2 n PRO 226 
2 n LEU 227 
2 n THR 228 
2 n SER 229 
2 n ASN 230 
2 n PRO 231 
2 n ASN 232 
2 n VAL 233 
2 n GLY 234 
2 n GLY 235 
2 n PHE 236 
2 n GLY 237 
2 n GLN 238 
2 n GLY 239 
2 n ASP 240 
2 n ALA 241 
2 n GLU 242 
2 n ILE 243 
2 n VAL 244 
2 n LEU 245 
2 n GLN 246 
2 n ASP 247 
2 n PRO 248 
2 n LEU 249 
2 n ARG 250 
#
_ma_data.content_type "model coordinates"
_ma_data.id           1
_ma_data.name         Model
#
_ma_model_list.data_id          1
_ma_model_list.model_group_id   1
_ma_model_list.model_group_name "AlphaFold-beta-20231127 (7a14c934-fe78-43c1-a552-7fb305b0ebd1 @ 2024-09-09 02:48:43)"
_ma_model_list.model_id         1
_ma_model_list.model_name       "Top ranked model"
_ma_model_list.model_type       "Ab initio model"
_ma_model_list.ordinal_id       1
#
loop_
_ma_protocol_step.method_type
_ma_protocol_step.ordinal_id
_ma_protocol_step.protocol_id
_ma_protocol_step.step_id
"coevolution MSA" 1 1 1 
"template search" 2 1 2 
modeling          3 1 3 
#
loop_
_ma_qa_metric.id
_ma_qa_metric.mode
_ma_qa_metric.name
_ma_qa_metric.software_group_id
_ma_qa_metric.type
1 global pLDDT 1 pLDDT 
2 local  pLDDT 1 pLDDT 
#
_ma_qa_metric_global.metric_id    1
_ma_qa_metric_global.metric_value 89.77
_ma_qa_metric_global.model_id     1
_ma_qa_metric_global.ordinal_id   1
#
_ma_software_group.group_id    1
_ma_software_group.ordinal_id  1
_ma_software_group.software_id 1
#
loop_
_ma_target_entity.data_id
_ma_target_entity.entity_id
_ma_target_entity.origin
1 1 . 
1 2 . 
1 3 . 
1 4 . 
#
loop_
_ma_target_entity_instance.asym_id
_ma_target_entity_instance.details
_ma_target_entity_instance.entity_id
A . 1 
B . 2 
C . 3 
D . 4 
#
loop_
_pdbx_data_usage.details
_pdbx_data_usage.id
_pdbx_data_usage.type
_pdbx_data_usage.url
;NON-COMMERCIAL USE ONLY, BY USING THIS FILE YOU AGREE TO THE TERMS OF USE FOUND
AT alphafoldserver.com/output-terms.
;
1 license    ? 
;THE INFORMATION IS NOT INTENDED FOR, HAS NOT BEEN VALIDATED FOR, AND IS NOT
APPROVED FOR CLINICAL USE. IT SHOULD NOT BE USED FOR CLINICAL PURPOSE OR RELIED
ON FOR MEDICAL OR OTHER PROFESSIONAL ADVICE. IT IS THEORETICAL MODELLING ONLY
AND CAUTION SHOULD BE EXERCISED IN ITS USE. IT IS PROVIDED "AS-IS" WITHOUT ANY
WARRANTY OF ANY KIND, WHETHER EXPRESSED OR IMPLIED. NO WARRANTY IS GIVEN THAT
USE OF THE INFORMATION SHALL NOT INFRINGE THE RIGHTS OF ANY THIRD PARTY.
;
2 disclaimer ? 
#
loop_
_pdbx_nonpoly_scheme.asym_id
_pdbx_nonpoly_scheme.auth_seq_num
_pdbx_nonpoly_scheme.entity_id
_pdbx_nonpoly_scheme.mon_id
_pdbx_nonpoly_scheme.pdb_ins_code
_pdbx_nonpoly_scheme.pdb_seq_num
_pdbx_nonpoly_scheme.pdb_strand_id
C 1 3 HEC . 1 C 
D 1 4 CU  . 1 D 
#
loop_
_pdbx_poly_seq_scheme.asym_id
_pdbx_poly_seq_scheme.auth_seq_num
_pdbx_poly_seq_scheme.entity_id
_pdbx_poly_seq_scheme.hetero
_pdbx_poly_seq_scheme.mon_id
_pdbx_poly_seq_scheme.pdb_ins_code
_pdbx_poly_seq_scheme.pdb_seq_num
_pdbx_poly_seq_scheme.pdb_strand_id
_pdbx_poly_seq_scheme.seq_id
A 1   1 n VAL . 1   A 1   
A 2   1 n GLU . 2   A 2   
A 3   1 n VAL . 3   A 3   
A 4   1 n LEU . 4   A 4   
A 5   1 n LEU . 5   A 5   
A 6   1 n GLY . 6   A 6   
A 7   1 n GLY . 7   A 7   
A 8   1 n GLY . 8   A 8   
A 9   1 n ASP . 9   A 9   
A 10  1 n GLY . 10  A 10  
A 11  1 n SER . 11  A 11  
A 12  1 n LEU . 12  A 12  
A 13  1 n ALA . 13  A 13  
A 14  1 n PHE . 14  A 14  
A 15  1 n LEU . 15  A 15  
A 16  1 n PRO . 16  A 16  
A 17  1 n GLY . 17  A 17  
A 18  1 n ASP . 18  A 18  
A 19  1 n PHE . 19  A 19  
A 20  1 n SER . 20  A 20  
A 21  1 n VAL . 21  A 21  
A 22  1 n ALA . 22  A 22  
A 23  1 n SER . 23  A 23  
A 24  1 n GLY . 24  A 24  
A 25  1 n GLU . 25  A 25  
A 26  1 n GLU . 26  A 26  
A 27  1 n ILE . 27  A 27  
A 28  1 n VAL . 28  A 28  
A 29  1 n PHE . 29  A 29  
A 30  1 n LYS . 30  A 30  
A 31  1 n ASN . 31  A 31  
A 32  1 n ASN . 32  A 32  
A 33  1 n ALA . 33  A 33  
A 34  1 n GLY . 34  A 34  
A 35  1 n PHE . 35  A 35  
A 36  1 n PRO . 36  A 36  
A 37  1 n HIS . 37  A 37  
A 38  1 n ASN . 38  A 38  
A 39  1 n VAL . 39  A 39  
A 40  1 n VAL . 40  A 40  
A 41  1 n PHE . 41  A 41  
A 42  1 n ASP . 42  A 42  
A 43  1 n GLU . 43  A 43  
A 44  1 n ASP . 44  A 44  
A 45  1 n GLU . 45  A 45  
A 46  1 n ILE . 46  A 46  
A 47  1 n PRO . 47  A 47  
A 48  1 n SER . 48  A 48  
A 49  1 n GLY . 49  A 49  
A 50  1 n VAL . 50  A 50  
A 51  1 n ASP . 51  A 51  
A 52  1 n ALA . 52  A 52  
A 53  1 n ALA . 53  A 53  
A 54  1 n LYS . 54  A 54  
A 55  1 n ILE . 55  A 55  
A 56  1 n SER . 56  A 56  
A 57  1 n MET . 57  A 57  
A 58  1 n SER . 58  A 58  
A 59  1 n GLU . 59  A 59  
A 60  1 n GLU . 60  A 60  
A 61  1 n ASP . 61  A 61  
A 62  1 n LEU . 62  A 62  
A 63  1 n LEU . 63  A 63  
A 64  1 n ASN . 64  A 64  
A 65  1 n ALA . 65  A 65  
A 66  1 n PRO . 66  A 66  
A 67  1 n GLY . 67  A 67  
A 68  1 n GLU . 68  A 68  
A 69  1 n THR . 69  A 69  
A 70  1 n TYR . 70  A 70  
A 71  1 n LYS . 71  A 71  
A 72  1 n VAL . 72  A 72  
A 73  1 n THR . 73  A 73  
A 74  1 n LEU . 74  A 74  
A 75  1 n THR . 75  A 75  
A 76  1 n GLU . 76  A 76  
A 77  1 n LYS . 77  A 77  
A 78  1 n GLY . 78  A 78  
A 79  1 n THR . 79  A 79  
A 80  1 n TYR . 80  A 80  
A 81  1 n LYS . 81  A 81  
A 82  1 n PHE . 82  A 82  
A 83  1 n TYR . 83  A 83  
A 84  1 n CYS . 84  A 84  
A 85  1 n SER . 85  A 85  
A 86  1 n PRO . 86  A 86  
A 87  1 n HIS . 87  A 87  
A 88  1 n GLN . 88  A 88  
A 89  1 n GLY . 89  A 89  
A 90  1 n ALA . 90  A 90  
A 91  1 n GLY . 91  A 91  
A 92  1 n MET . 92  A 92  
A 93  1 n VAL . 93  A 93  
A 94  1 n GLY . 94  A 94  
A 95  1 n LYS . 95  A 95  
A 96  1 n VAL . 96  A 96  
A 97  1 n THR . 97  A 97  
A 98  1 n VAL . 98  A 98  
A 99  1 n ASN . 99  A 99  
B 1   2 n TYR . 1   B 1   
B 2   2 n PRO . 2   B 2   
B 3   2 n ILE . 3   B 3   
B 4   2 n PHE . 4   B 4   
B 5   2 n ALA . 5   B 5   
B 6   2 n GLN . 6   B 6   
B 7   2 n GLN . 7   B 7   
B 8   2 n ASN . 8   B 8   
B 9   2 n TYR . 9   B 9   
B 10  2 n GLU . 10  B 10  
B 11  2 n ASN . 11  B 11  
B 12  2 n PRO . 12  B 12  
B 13  2 n ARG . 13  B 13  
B 14  2 n GLU . 14  B 14  
B 15  2 n ALA . 15  B 15  
B 16  2 n THR . 16  B 16  
B 17  2 n GLY . 17  B 17  
B 18  2 n ARG . 18  B 18  
B 19  2 n ILE . 19  B 19  
B 20  2 n VAL . 20  B 20  
B 21  2 n CYS . 21  B 21  
B 22  2 n ALA . 22  B 22  
B 23  2 n ASN . 23  B 23  
B 24  2 n CYS . 24  B 24  
B 25  2 n HIS . 25  B 25  
B 26  2 n LEU . 26  B 26  
B 27  2 n ALA . 27  B 27  
B 28  2 n SER . 28  B 28  
B 29  2 n LYS . 29  B 29  
B 30  2 n PRO . 30  B 30  
B 31  2 n VAL . 31  B 31  
B 32  2 n ASP . 32  B 32  
B 33  2 n ILE . 33  B 33  
B 34  2 n GLU . 34  B 34  
B 35  2 n VAL . 35  B 35  
B 36  2 n PRO . 36  B 36  
B 37  2 n GLN . 37  B 37  
B 38  2 n ALA . 38  B 38  
B 39  2 n VAL . 39  B 39  
B 40  2 n LEU . 40  B 40  
B 41  2 n PRO . 41  B 41  
B 42  2 n ASP . 42  B 42  
B 43  2 n THR . 43  B 43  
B 44  2 n VAL . 44  B 44  
B 45  2 n PHE . 45  B 45  
B 46  2 n GLU . 46  B 46  
B 47  2 n ALA . 47  B 47  
B 48  2 n VAL . 48  B 48  
B 49  2 n VAL . 49  B 49  
B 50  2 n LYS . 50  B 50  
B 51  2 n ILE . 51  B 51  
B 52  2 n PRO . 52  B 52  
B 53  2 n TYR . 53  B 53  
B 54  2 n ASP . 54  B 54  
B 55  2 n MET . 55  B 55  
B 56  2 n GLN . 56  B 56  
B 57  2 n LEU . 57  B 57  
B 58  2 n LYS . 58  B 58  
B 59  2 n GLN . 59  B 59  
B 60  2 n VAL . 60  B 60  
B 61  2 n LEU . 61  B 61  
B 62  2 n ALA . 62  B 62  
B 63  2 n ASN . 63  B 63  
B 64  2 n GLY . 64  B 64  
B 65  2 n LYS . 65  B 65  
B 66  2 n LYS . 66  B 66  
B 67  2 n GLY . 67  B 67  
B 68  2 n ALA . 68  B 68  
B 69  2 n LEU . 69  B 69  
B 70  2 n ASN . 70  B 70  
B 71  2 n VAL . 71  B 71  
B 72  2 n GLY . 72  B 72  
B 73  2 n ALA . 73  B 73  
B 74  2 n VAL . 74  B 74  
B 75  2 n LEU . 75  B 75  
B 76  2 n ILE . 76  B 76  
B 77  2 n LEU . 77  B 77  
B 78  2 n PRO . 78  B 78  
B 79  2 n GLU . 79  B 79  
B 80  2 n GLY . 80  B 80  
B 81  2 n PHE . 81  B 81  
B 82  2 n GLU . 82  B 82  
B 83  2 n LEU . 83  B 83  
B 84  2 n ALA . 84  B 84  
B 85  2 n PRO . 85  B 85  
B 86  2 n PRO . 86  B 86  
B 87  2 n ASP . 87  B 87  
B 88  2 n ARG . 88  B 88  
B 89  2 n ILE . 89  B 89  
B 90  2 n SER . 90  B 90  
B 91  2 n PRO . 91  B 91  
B 92  2 n GLU . 92  B 92  
B 93  2 n MET . 93  B 93  
B 94  2 n LYS . 94  B 94  
B 95  2 n GLU . 95  B 95  
B 96  2 n LYS . 96  B 96  
B 97  2 n ILE . 97  B 97  
B 98  2 n GLY . 98  B 98  
B 99  2 n ASN . 99  B 99  
B 100 2 n LEU . 100 B 100 
B 101 2 n SER . 101 B 101 
B 102 2 n PHE . 102 B 102 
B 103 2 n GLN . 103 B 103 
B 104 2 n ASN . 104 B 104 
B 105 2 n TYR . 105 B 105 
B 106 2 n ARG . 106 B 106 
B 107 2 n PRO . 107 B 107 
B 108 2 n ASN . 108 B 108 
B 109 2 n LYS . 109 B 109 
B 110 2 n LYS . 110 B 110 
B 111 2 n ASN . 111 B 111 
B 112 2 n ILE . 112 B 112 
B 113 2 n LEU . 113 B 113 
B 114 2 n VAL . 114 B 114 
B 115 2 n ILE . 115 B 115 
B 116 2 n GLY . 116 B 116 
B 117 2 n PRO . 117 B 117 
B 118 2 n VAL . 118 B 118 
B 119 2 n PRO . 119 B 119 
B 120 2 n GLY . 120 B 120 
B 121 2 n GLN . 121 B 121 
B 122 2 n LYS . 122 B 122 
B 123 2 n TYR . 123 B 123 
B 124 2 n SER . 124 B 124 
B 125 2 n GLU . 125 B 125 
B 126 2 n ILE . 126 B 126 
B 127 2 n THR . 127 B 127 
B 128 2 n PHE . 128 B 128 
B 129 2 n PRO . 129 B 129 
B 130 2 n ILE . 130 B 130 
B 131 2 n LEU . 131 B 131 
B 132 2 n ALA . 132 B 132 
B 133 2 n PRO . 133 B 133 
B 134 2 n ASP . 134 B 134 
B 135 2 n PRO . 135 B 135 
B 136 2 n ALA . 136 B 136 
B 137 2 n THR . 137 B 137 
B 138 2 n ASN . 138 B 138 
B 139 2 n LYS . 139 B 139 
B 140 2 n ASP . 140 B 140 
B 141 2 n VAL . 141 B 141 
B 142 2 n HIS . 142 B 142 
B 143 2 n PHE . 143 B 143 
B 144 2 n LEU . 144 B 144 
B 145 2 n LYS . 145 B 145 
B 146 2 n TYR . 146 B 146 
B 147 2 n PRO . 147 B 147 
B 148 2 n ILE . 148 B 148 
B 149 2 n TYR . 149 B 149 
B 150 2 n VAL . 150 B 150 
B 151 2 n GLY . 151 B 151 
B 152 2 n GLY . 152 B 152 
B 153 2 n ASN . 153 B 153 
B 154 2 n ARG . 154 B 154 
B 155 2 n GLY . 155 B 155 
B 156 2 n ARG . 156 B 156 
B 157 2 n GLY . 157 B 157 
B 158 2 n GLN . 158 B 158 
B 159 2 n ILE . 159 B 159 
B 160 2 n TYR . 160 B 160 
B 161 2 n PRO . 161 B 161 
B 162 2 n ASP . 162 B 162 
B 163 2 n GLY . 163 B 163 
B 164 2 n SER . 164 B 164 
B 165 2 n LYS . 165 B 165 
B 166 2 n SER . 166 B 166 
B 167 2 n ASN . 167 B 167 
B 168 2 n ASN . 168 B 168 
B 169 2 n THR . 169 B 169 
B 170 2 n VAL . 170 B 170 
B 171 2 n TYR . 171 B 171 
B 172 2 n ASN . 172 B 172 
B 173 2 n ALA . 173 B 173 
B 174 2 n THR . 174 B 174 
B 175 2 n ALA . 175 B 175 
B 176 2 n GLY . 176 B 176 
B 177 2 n GLY . 177 B 177 
B 178 2 n ILE . 178 B 178 
B 179 2 n ILE . 179 B 179 
B 180 2 n SER . 180 B 180 
B 181 2 n LYS . 181 B 181 
B 182 2 n ILE . 182 B 182 
B 183 2 n LEU . 183 B 183 
B 184 2 n ARG . 184 B 184 
B 185 2 n LYS . 185 B 185 
B 186 2 n GLU . 186 B 186 
B 187 2 n LYS . 187 B 187 
B 188 2 n GLY . 188 B 188 
B 189 2 n GLY . 189 B 189 
B 190 2 n TYR . 190 B 190 
B 191 2 n GLU . 191 B 191 
B 192 2 n ILE . 192 B 192 
B 193 2 n THR . 193 B 193 
B 194 2 n ILE . 194 B 194 
B 195 2 n VAL . 195 B 195 
B 196 2 n ASP . 196 B 196 
B 197 2 n ALA . 197 B 197 
B 198 2 n SER . 198 B 198 
B 199 2 n ASN . 199 B 199 
B 200 2 n GLU . 200 B 200 
B 201 2 n ARG . 201 B 201 
B 202 2 n GLN . 202 B 202 
B 203 2 n VAL . 203 B 203 
B 204 2 n ILE . 204 B 204 
B 205 2 n ASP . 205 B 205 
B 206 2 n ILE . 206 B 206 
B 207 2 n ILE . 207 B 207 
B 208 2 n PRO . 208 B 208 
B 209 2 n ARG . 209 B 209 
B 210 2 n GLY . 210 B 210 
B 211 2 n LEU . 211 B 211 
B 212 2 n GLU . 212 B 212 
B 213 2 n LEU . 213 B 213 
B 214 2 n LEU . 214 B 214 
B 215 2 n VAL . 215 B 215 
B 216 2 n SER . 216 B 216 
B 217 2 n GLU . 217 B 217 
B 218 2 n GLY . 218 B 218 
B 219 2 n GLU . 219 B 219 
B 220 2 n SER . 220 B 220 
B 221 2 n ILE . 221 B 221 
B 222 2 n LYS . 222 B 222 
B 223 2 n LEU . 223 B 223 
B 224 2 n ASP . 224 B 224 
B 225 2 n GLN . 225 B 225 
B 226 2 n PRO . 226 B 226 
B 227 2 n LEU . 227 B 227 
B 228 2 n THR . 228 B 228 
B 229 2 n SER . 229 B 229 
B 230 2 n ASN . 230 B 230 
B 231 2 n PRO . 231 B 231 
B 232 2 n ASN . 232 B 232 
B 233 2 n VAL . 233 B 233 
B 234 2 n GLY . 234 B 234 
B 235 2 n GLY . 235 B 235 
B 236 2 n PHE . 236 B 236 
B 237 2 n GLY . 237 B 237 
B 238 2 n GLN . 238 B 238 
B 239 2 n GLY . 239 B 239 
B 240 2 n ASP . 240 B 240 
B 241 2 n ALA . 241 B 241 
B 242 2 n GLU . 242 B 242 
B 243 2 n ILE . 243 B 243 
B 244 2 n VAL . 244 B 244 
B 245 2 n LEU . 245 B 245 
B 246 2 n GLN . 246 B 246 
B 247 2 n ASP . 247 B 247 
B 248 2 n PRO . 248 B 248 
B 249 2 n LEU . 249 B 249 
B 250 2 n ARG . 250 B 250 
#
_software.classification other
_software.date           ?
_software.description    "Structure prediction"
_software.name           AlphaFold
_software.pdbx_ordinal   1
_software.type           package
_software.version        "AlphaFold-beta-20231127 (7a14c934-fe78-43c1-a552-7fb305b0ebd1 @ 2024-09-09 02:48:43)"
#
loop_
_struct_asym.entity_id
_struct_asym.id
1 A 
2 B 
3 C 
4 D 
#
loop_
_atom_site.group_PDB
_atom_site.id
_atom_site.type_symbol
_atom_site.label_atom_id
_atom_site.label_alt_id
_atom_site.label_comp_id
_atom_site.label_asym_id
_atom_site.label_entity_id
_atom_site.label_seq_id
_atom_site.pdbx_PDB_ins_code
_atom_site.Cartn_x
_atom_site.Cartn_y
_atom_site.Cartn_z
_atom_site.occupancy
_atom_site.B_iso_or_equiv
_atom_site.auth_seq_id
_atom_site.auth_asym_id
_atom_site.pdbx_PDB_model_num
ATOM   1    N  N   . VAL A 1 1   ? -14.768 9.035   -22.512 1.00 92.22 1   A 1 
ATOM   2    C  CA  . VAL A 1 1   ? -13.306 8.809   -22.528 1.00 95.59 1   A 1 
ATOM   3    C  C   . VAL A 1 1   ? -12.970 7.599   -21.658 1.00 96.97 1   A 1 
ATOM   4    O  O   . VAL A 1 1   ? -13.655 7.354   -20.665 1.00 96.20 1   A 1 
ATOM   5    C  CB  . VAL A 1 1   ? -12.551 10.080  -22.105 1.00 92.34 1   A 1 
ATOM   6    C  CG1 . VAL A 1 1   ? -12.731 10.433  -20.625 1.00 84.11 1   A 1 
ATOM   7    C  CG2 . VAL A 1 1   ? -11.063 9.986   -22.422 1.00 82.70 1   A 1 
ATOM   8    N  N   . GLU A 1 2   ? -11.951 6.825   -22.026 1.00 97.69 2   A 1 
ATOM   9    C  CA  . GLU A 1 2   ? -11.402 5.747   -21.204 1.00 97.71 2   A 1 
ATOM   10   C  C   . GLU A 1 2   ? -10.126 6.239   -20.510 1.00 97.72 2   A 1 
ATOM   11   O  O   . GLU A 1 2   ? -9.251  6.842   -21.136 1.00 96.87 2   A 1 
ATOM   12   C  CB  . GLU A 1 2   ? -11.173 4.462   -22.038 1.00 96.65 2   A 1 
ATOM   13   C  CG  . GLU A 1 2   ? -10.725 3.260   -21.189 1.00 90.84 2   A 1 
ATOM   14   C  CD  . GLU A 1 2   ? -10.642 1.913   -21.948 1.00 88.11 2   A 1 
ATOM   15   O  OE1 . GLU A 1 2   ? -9.533  1.384   -22.156 1.00 81.24 2   A 1 
ATOM   16   O  OE2 . GLU A 1 2   ? -11.690 1.306   -22.264 1.00 80.40 2   A 1 
ATOM   17   N  N   . VAL A 1 3   ? -10.026 5.982   -19.204 1.00 97.92 3   A 1 
ATOM   18   C  CA  . VAL A 1 3   ? -8.856  6.288   -18.372 1.00 98.02 3   A 1 
ATOM   19   C  C   . VAL A 1 3   ? -8.344  4.990   -17.775 1.00 97.93 3   A 1 
ATOM   20   O  O   . VAL A 1 3   ? -9.073  4.306   -17.053 1.00 97.29 3   A 1 
ATOM   21   C  CB  . VAL A 1 3   ? -9.198  7.305   -17.268 1.00 97.77 3   A 1 
ATOM   22   C  CG1 . VAL A 1 3   ? -7.973  7.640   -16.415 1.00 95.80 3   A 1 
ATOM   23   C  CG2 . VAL A 1 3   ? -9.728  8.618   -17.857 1.00 95.66 3   A 1 
ATOM   24   N  N   . LEU A 1 4   ? -7.101  4.639   -18.050 1.00 97.63 4   A 1 
ATOM   25   C  CA  . LEU A 1 4   ? -6.478  3.439   -17.501 1.00 97.20 4   A 1 
ATOM   26   C  C   . LEU A 1 4   ? -5.980  3.689   -16.072 1.00 97.35 4   A 1 
ATOM   27   O  O   . LEU A 1 4   ? -5.393  4.734   -15.773 1.00 96.77 4   A 1 
ATOM   28   C  CB  . LEU A 1 4   ? -5.342  2.950   -18.414 1.00 96.48 4   A 1 
ATOM   29   C  CG  . LEU A 1 4   ? -5.774  2.550   -19.834 1.00 93.83 4   A 1 
ATOM   30   C  CD1 . LEU A 1 4   ? -4.555  2.117   -20.632 1.00 89.13 4   A 1 
ATOM   31   C  CD2 . LEU A 1 4   ? -6.779  1.402   -19.834 1.00 87.93 4   A 1 
ATOM   32   N  N   . LEU A 1 5   ? -6.191  2.706   -15.212 1.00 95.91 5   A 1 
ATOM   33   C  CA  . LEU A 1 5   ? -5.689  2.672   -13.847 1.00 95.32 5   A 1 
ATOM   34   C  C   . LEU A 1 5   ? -4.432  1.805   -13.804 1.00 93.63 5   A 1 
ATOM   35   O  O   . LEU A 1 5   ? -4.505  0.583   -13.943 1.00 91.31 5   A 1 
ATOM   36   C  CB  . LEU A 1 5   ? -6.780  2.147   -12.901 1.00 95.77 5   A 1 
ATOM   37   C  CG  . LEU A 1 5   ? -8.135  2.872   -12.974 1.00 94.74 5   A 1 
ATOM   38   C  CD1 . LEU A 1 5   ? -9.104  2.253   -11.979 1.00 89.89 5   A 1 
ATOM   39   C  CD2 . LEU A 1 5   ? -8.015  4.351   -12.647 1.00 89.48 5   A 1 
ATOM   40   N  N   . GLY A 1 6   ? -3.282  2.450   -13.608 1.00 91.39 6   A 1 
ATOM   41   C  CA  . GLY A 1 6   ? -1.970  1.820   -13.665 1.00 90.16 6   A 1 
ATOM   42   C  C   . GLY A 1 6   ? -1.443  1.690   -15.099 1.00 90.14 6   A 1 
ATOM   43   O  O   . GLY A 1 6   ? -2.162  1.319   -16.024 1.00 88.36 6   A 1 
ATOM   44   N  N   . GLY A 1 7   ? -0.155  1.991   -15.274 1.00 87.18 7   A 1 
ATOM   45   C  CA  . GLY A 1 7   ? 0.540   1.826   -16.539 1.00 84.88 7   A 1 
ATOM   46   C  C   . GLY A 1 7   ? 0.902   0.369   -16.815 1.00 82.95 7   A 1 
ATOM   47   O  O   . GLY A 1 7   ? 1.056   -0.431  -15.893 1.00 79.24 7   A 1 
ATOM   48   N  N   . GLY A 1 8   ? 1.098   0.014   -18.084 1.00 78.97 8   A 1 
ATOM   49   C  CA  . GLY A 1 8   ? 1.554   -1.322  -18.470 1.00 74.89 8   A 1 
ATOM   50   C  C   . GLY A 1 8   ? 2.939   -1.687  -17.941 1.00 73.60 8   A 1 
ATOM   51   O  O   . GLY A 1 8   ? 3.275   -2.861  -17.850 1.00 70.26 8   A 1 
ATOM   52   N  N   . ASP A 1 9   ? 3.724   -0.681  -17.542 1.00 74.76 9   A 1 
ATOM   53   C  CA  . ASP A 1 9   ? 5.013   -0.805  -16.866 1.00 70.80 9   A 1 
ATOM   54   C  C   . ASP A 1 9   ? 4.893   -0.964  -15.339 1.00 70.02 9   A 1 
ATOM   55   O  O   . ASP A 1 9   ? 5.895   -1.049  -14.630 1.00 65.07 9   A 1 
ATOM   56   C  CB  . ASP A 1 9   ? 5.867   0.426   -17.240 1.00 68.58 9   A 1 
ATOM   57   C  CG  . ASP A 1 9   ? 5.291   1.758   -16.740 1.00 64.40 9   A 1 
ATOM   58   O  OD1 . ASP A 1 9   ? 4.104   1.798   -16.328 1.00 60.03 9   A 1 
ATOM   59   O  OD2 . ASP A 1 9   ? 6.027   2.764   -16.767 1.00 59.24 9   A 1 
ATOM   60   N  N   . GLY A 1 10  ? 3.669   -0.995  -14.795 1.00 68.99 10  A 1 
ATOM   61   C  CA  . GLY A 1 10  ? 3.397   -1.041  -13.358 1.00 66.52 10  A 1 
ATOM   62   C  C   . GLY A 1 10  ? 3.416   0.323   -12.671 1.00 69.06 10  A 1 
ATOM   63   O  O   . GLY A 1 10  ? 3.364   0.383   -11.444 1.00 66.74 10  A 1 
ATOM   64   N  N   . SER A 1 11  ? 3.485   1.425   -13.431 1.00 74.24 11  A 1 
ATOM   65   C  CA  . SER A 1 11  ? 3.389   2.768   -12.864 1.00 76.77 11  A 1 
ATOM   66   C  C   . SER A 1 11  ? 2.026   2.999   -12.199 1.00 79.60 11  A 1 
ATOM   67   O  O   . SER A 1 11  ? 0.977   2.634   -12.729 1.00 79.24 11  A 1 
ATOM   68   C  CB  . SER A 1 11  ? 3.687   3.848   -13.910 1.00 74.48 11  A 1 
ATOM   69   O  OG  . SER A 1 11  ? 2.851   3.755   -15.036 1.00 68.65 11  A 1 
ATOM   70   N  N   . LEU A 1 12  ? 2.037   3.619   -11.020 1.00 80.49 12  A 1 
ATOM   71   C  CA  . LEU A 1 12  ? 0.841   3.941   -10.249 1.00 82.13 12  A 1 
ATOM   72   C  C   . LEU A 1 12  ? 0.296   5.300   -10.686 1.00 85.55 12  A 1 
ATOM   73   O  O   . LEU A 1 12  ? 0.516   6.320   -10.025 1.00 85.72 12  A 1 
ATOM   74   C  CB  . LEU A 1 12  ? 1.168   3.873   -8.745  1.00 79.82 12  A 1 
ATOM   75   C  CG  . LEU A 1 12  ? 1.651   2.505   -8.248  1.00 76.50 12  A 1 
ATOM   76   C  CD1 . LEU A 1 12  ? 2.003   2.599   -6.760  1.00 73.52 12  A 1 
ATOM   77   C  CD2 . LEU A 1 12  ? 0.597   1.409   -8.416  1.00 72.49 12  A 1 
ATOM   78   N  N   . ALA A 1 13  ? -0.368  5.332   -11.838 1.00 90.92 13  A 1 
ATOM   79   C  CA  . ALA A 1 13  ? -0.861  6.552   -12.458 1.00 92.06 13  A 1 
ATOM   80   C  C   . ALA A 1 13  ? -2.215  6.341   -13.148 1.00 93.48 13  A 1 
ATOM   81   O  O   . ALA A 1 13  ? -2.523  5.239   -13.611 1.00 92.98 13  A 1 
ATOM   82   C  CB  . ALA A 1 13  ? 0.191   7.053   -13.453 1.00 90.46 13  A 1 
ATOM   83   N  N   . PHE A 1 14  ? -2.996  7.401   -13.264 1.00 96.16 14  A 1 
ATOM   84   C  CA  . PHE A 1 14  ? -4.109  7.484   -14.203 1.00 96.94 14  A 1 
ATOM   85   C  C   . PHE A 1 14  ? -3.575  7.845   -15.585 1.00 97.13 14  A 1 
ATOM   86   O  O   . PHE A 1 14  ? -2.749  8.749   -15.710 1.00 96.26 14  A 1 
ATOM   87   C  CB  . PHE A 1 14  ? -5.128  8.522   -13.729 1.00 97.09 14  A 1 
ATOM   88   C  CG  . PHE A 1 14  ? -5.783  8.187   -12.406 1.00 97.23 14  A 1 
ATOM   89   C  CD1 . PHE A 1 14  ? -6.872  7.301   -12.366 1.00 95.98 14  A 1 
ATOM   90   C  CD2 . PHE A 1 14  ? -5.309  8.756   -11.213 1.00 95.92 14  A 1 
ATOM   91   C  CE1 . PHE A 1 14  ? -7.494  6.997   -11.150 1.00 95.61 14  A 1 
ATOM   92   C  CE2 . PHE A 1 14  ? -5.936  8.457   -9.986  1.00 95.40 14  A 1 
ATOM   93   C  CZ  . PHE A 1 14  ? -7.028  7.574   -9.955  1.00 96.34 14  A 1 
ATOM   94   N  N   . LEU A 1 15  ? -4.042  7.160   -16.618 1.00 97.00 15  A 1 
ATOM   95   C  CA  . LEU A 1 15  ? -3.588  7.381   -17.989 1.00 96.88 15  A 1 
ATOM   96   C  C   . LEU A 1 15  ? -4.785  7.599   -18.933 1.00 97.18 15  A 1 
ATOM   97   O  O   . LEU A 1 15  ? -5.428  6.628   -19.339 1.00 96.39 15  A 1 
ATOM   98   C  CB  . LEU A 1 15  ? -2.715  6.193   -18.441 1.00 95.70 15  A 1 
ATOM   99   C  CG  . LEU A 1 15  ? -1.406  6.001   -17.653 1.00 90.12 15  A 1 
ATOM   100  C  CD1 . LEU A 1 15  ? -0.743  4.714   -18.113 1.00 79.96 15  A 1 
ATOM   101  C  CD2 . LEU A 1 15  ? -0.416  7.140   -17.864 1.00 78.84 15  A 1 
ATOM   102  N  N   . PRO A 1 16  ? -5.110  8.850   -19.312 1.00 96.82 16  A 1 
ATOM   103  C  CA  . PRO A 1 16  ? -4.409  10.090  -18.977 1.00 97.01 16  A 1 
ATOM   104  C  C   . PRO A 1 16  ? -4.677  10.580  -17.543 1.00 97.47 16  A 1 
ATOM   105  O  O   . PRO A 1 16  ? -5.736  10.313  -16.976 1.00 96.88 16  A 1 
ATOM   106  C  CB  . PRO A 1 16  ? -4.900  11.099  -20.017 1.00 96.26 16  A 1 
ATOM   107  C  CG  . PRO A 1 16  ? -6.324  10.631  -20.306 1.00 94.55 16  A 1 
ATOM   108  C  CD  . PRO A 1 16  ? -6.206  9.116   -20.225 1.00 96.16 16  A 1 
ATOM   109  N  N   . GLY A 1 17  ? -3.743  11.326  -16.978 1.00 96.67 17  A 1 
ATOM   110  C  CA  . GLY A 1 17  ? -3.863  11.907  -15.631 1.00 96.64 17  A 1 
ATOM   111  C  C   . GLY A 1 17  ? -4.396  13.342  -15.586 1.00 97.47 17  A 1 
ATOM   112  O  O   . GLY A 1 17  ? -4.804  13.811  -14.533 1.00 96.16 17  A 1 
ATOM   113  N  N   . ASP A 1 18  ? -4.405  14.055  -16.726 1.00 97.50 18  A 1 
ATOM   114  C  CA  . ASP A 1 18  ? -5.048  15.364  -16.907 1.00 97.80 18  A 1 
ATOM   115  C  C   . ASP A 1 18  ? -5.728  15.366  -18.279 1.00 97.79 18  A 1 
ATOM   116  O  O   . ASP A 1 18  ? -5.078  15.139  -19.298 1.00 96.24 18  A 1 
ATOM   117  C  CB  . ASP A 1 18  ? -4.020  16.512  -16.754 1.00 97.09 18  A 1 
ATOM   118  C  CG  . ASP A 1 18  ? -4.644  17.911  -16.616 1.00 94.74 18  A 1 
ATOM   119  O  OD1 . ASP A 1 18  ? -5.810  18.132  -16.999 1.00 89.56 18  A 1 
ATOM   120  O  OD2 . ASP A 1 18  ? -3.980  18.820  -16.057 1.00 87.95 18  A 1 
ATOM   121  N  N   . PHE A 1 19  ? -7.044  15.535  -18.286 1.00 97.99 19  A 1 
ATOM   122  C  CA  . PHE A 1 19  ? -7.855  15.463  -19.497 1.00 98.08 19  A 1 
ATOM   123  C  C   . PHE A 1 19  ? -9.096  16.350  -19.393 1.00 98.22 19  A 1 
ATOM   124  O  O   . PHE A 1 19  ? -9.414  16.891  -18.335 1.00 97.78 19  A 1 
ATOM   125  C  CB  . PHE A 1 19  ? -8.214  13.999  -19.803 1.00 97.61 19  A 1 
ATOM   126  C  CG  . PHE A 1 19  ? -9.056  13.302  -18.756 1.00 98.05 19  A 1 
ATOM   127  C  CD1 . PHE A 1 19  ? -8.451  12.741  -17.610 1.00 96.20 19  A 1 
ATOM   128  C  CD2 . PHE A 1 19  ? -10.449 13.183  -18.918 1.00 95.71 19  A 1 
ATOM   129  C  CE1 . PHE A 1 19  ? -9.230  12.081  -16.646 1.00 95.16 19  A 1 
ATOM   130  C  CE2 . PHE A 1 19  ? -11.226 12.517  -17.955 1.00 95.34 19  A 1 
ATOM   131  C  CZ  . PHE A 1 19  ? -10.614 11.964  -16.819 1.00 96.94 19  A 1 
ATOM   132  N  N   . SER A 1 20  ? -9.788  16.518  -20.506 1.00 98.27 20  A 1 
ATOM   133  C  CA  . SER A 1 20  ? -11.040 17.267  -20.577 1.00 98.06 20  A 1 
ATOM   134  C  C   . SER A 1 20  ? -12.159 16.412  -21.156 1.00 98.06 20  A 1 
ATOM   135  O  O   . SER A 1 20  ? -11.907 15.558  -22.009 1.00 96.98 20  A 1 
ATOM   136  C  CB  . SER A 1 20  ? -10.872 18.546  -21.392 1.00 97.25 20  A 1 
ATOM   137  O  OG  . SER A 1 20  ? -9.952  19.425  -20.762 1.00 88.27 20  A 1 
ATOM   138  N  N   . VAL A 1 21  ? -13.377 16.664  -20.693 1.00 98.05 21  A 1 
ATOM   139  C  CA  . VAL A 1 21  ? -14.611 16.049  -21.201 1.00 97.80 21  A 1 
ATOM   140  C  C   . VAL A 1 21  ? -15.695 17.106  -21.374 1.00 97.90 21  A 1 
ATOM   141  O  O   . VAL A 1 21  ? -15.650 18.166  -20.740 1.00 97.30 21  A 1 
ATOM   142  C  CB  . VAL A 1 21  ? -15.119 14.912  -20.285 1.00 97.02 21  A 1 
ATOM   143  C  CG1 . VAL A 1 21  ? -14.119 13.768  -20.206 1.00 93.24 21  A 1 
ATOM   144  C  CG2 . VAL A 1 21  ? -15.449 15.385  -18.864 1.00 92.67 21  A 1 
ATOM   145  N  N   . ALA A 1 22  ? -16.683 16.820  -22.199 1.00 98.09 22  A 1 
ATOM   146  C  CA  . ALA A 1 22  ? -17.887 17.616  -22.241 1.00 97.91 22  A 1 
ATOM   147  C  C   . ALA A 1 22  ? -18.779 17.315  -21.019 1.00 97.92 22  A 1 
ATOM   148  O  O   . ALA A 1 22  ? -18.763 16.221  -20.464 1.00 96.74 22  A 1 
ATOM   149  C  CB  . ALA A 1 22  ? -18.619 17.357  -23.566 1.00 97.31 22  A 1 
ATOM   150  N  N   . SER A 1 23  ? -19.607 18.281  -20.619 1.00 97.43 23  A 1 
ATOM   151  C  CA  . SER A 1 23  ? -20.656 18.039  -19.626 1.00 97.56 23  A 1 
ATOM   152  C  C   . SER A 1 23  ? -21.583 16.917  -20.099 1.00 97.49 23  A 1 
ATOM   153  O  O   . SER A 1 23  ? -22.127 16.983  -21.195 1.00 95.67 23  A 1 
ATOM   154  C  CB  . SER A 1 23  ? -21.453 19.318  -19.400 1.00 96.75 23  A 1 
ATOM   155  O  OG  . SER A 1 23  ? -22.509 19.101  -18.479 1.00 94.13 23  A 1 
ATOM   156  N  N   . GLY A 1 24  ? -21.768 15.889  -19.257 1.00 97.26 24  A 1 
ATOM   157  C  CA  . GLY A 1 24  ? -22.560 14.706  -19.568 1.00 97.11 24  A 1 
ATOM   158  C  C   . GLY A 1 24  ? -21.816 13.595  -20.314 1.00 97.55 24  A 1 
ATOM   159  O  O   . GLY A 1 24  ? -22.406 12.541  -20.542 1.00 95.85 24  A 1 
ATOM   160  N  N   . GLU A 1 25  ? -20.551 13.772  -20.669 1.00 97.24 25  A 1 
ATOM   161  C  CA  . GLU A 1 25  ? -19.733 12.717  -21.269 1.00 97.31 25  A 1 
ATOM   162  C  C   . GLU A 1 25  ? -19.330 11.675  -20.209 1.00 97.57 25  A 1 
ATOM   163  O  O   . GLU A 1 25  ? -18.813 12.015  -19.147 1.00 96.60 25  A 1 
ATOM   164  C  CB  . GLU A 1 25  ? -18.513 13.336  -21.963 1.00 96.54 25  A 1 
ATOM   165  C  CG  . GLU A 1 25  ? -17.680 12.310  -22.736 1.00 94.14 25  A 1 
ATOM   166  C  CD  . GLU A 1 25  ? -16.445 12.918  -23.429 1.00 93.95 25  A 1 
ATOM   167  O  OE1 . GLU A 1 25  ? -15.538 12.141  -23.803 1.00 88.70 25  A 1 
ATOM   168  O  OE2 . GLU A 1 25  ? -16.381 14.159  -23.576 1.00 88.44 25  A 1 
ATOM   169  N  N   . GLU A 1 26  ? -19.556 10.390  -20.494 1.00 97.73 26  A 1 
ATOM   170  C  CA  . GLU A 1 26  ? -19.168 9.304   -19.598 1.00 97.84 26  A 1 
ATOM   171  C  C   . GLU A 1 26  ? -17.641 9.138   -19.559 1.00 98.08 26  A 1 
ATOM   172  O  O   . GLU A 1 26  ? -16.974 9.024   -20.586 1.00 97.28 26  A 1 
ATOM   173  C  CB  . GLU A 1 26  ? -19.878 7.986   -19.998 1.00 96.82 26  A 1 
ATOM   174  C  CG  . GLU A 1 26  ? -19.643 6.855   -18.979 1.00 94.06 26  A 1 
ATOM   175  C  CD  . GLU A 1 26  ? -20.315 5.502   -19.346 1.00 93.17 26  A 1 
ATOM   176  O  OE1 . GLU A 1 26  ? -21.284 5.108   -18.683 1.00 87.29 26  A 1 
ATOM   177  O  OE2 . GLU A 1 26  ? -19.811 4.783   -20.246 1.00 87.20 26  A 1 
ATOM   178  N  N   . ILE A 1 27  ? -17.090 9.063   -18.338 1.00 97.86 27  A 1 
ATOM   179  C  CA  . ILE A 1 27  ? -15.709 8.677   -18.079 1.00 98.04 27  A 1 
ATOM   180  C  C   . ILE A 1 27  ? -15.704 7.230   -17.609 1.00 98.17 27  A 1 
ATOM   181  O  O   . ILE A 1 27  ? -16.354 6.888   -16.622 1.00 97.59 27  A 1 
ATOM   182  C  CB  . ILE A 1 27  ? -15.041 9.604   -17.044 1.00 97.79 27  A 1 
ATOM   183  C  CG1 . ILE A 1 27  ? -15.172 11.095  -17.425 1.00 96.49 27  A 1 
ATOM   184  C  CG2 . ILE A 1 27  ? -13.561 9.216   -16.878 1.00 96.69 27  A 1 
ATOM   185  C  CD1 . ILE A 1 27  ? -14.796 12.050  -16.290 1.00 94.92 27  A 1 
ATOM   186  N  N   . VAL A 1 28  ? -14.953 6.379   -18.300 1.00 98.27 28  A 1 
ATOM   187  C  CA  . VAL A 1 28  ? -14.766 4.969   -17.949 1.00 98.24 28  A 1 
ATOM   188  C  C   . VAL A 1 28  ? -13.356 4.794   -17.403 1.00 98.21 28  A 1 
ATOM   189  O  O   . VAL A 1 28  ? -12.388 4.773   -18.154 1.00 97.80 28  A 1 
ATOM   190  C  CB  . VAL A 1 28  ? -15.031 4.048   -19.162 1.00 97.85 28  A 1 
ATOM   191  C  CG1 . VAL A 1 28  ? -14.930 2.581   -18.750 1.00 94.77 28  A 1 
ATOM   192  C  CG2 . VAL A 1 28  ? -16.430 4.279   -19.742 1.00 95.20 28  A 1 
ATOM   193  N  N   . PHE A 1 29  ? -13.244 4.648   -16.092 1.00 98.23 29  A 1 
ATOM   194  C  CA  . PHE A 1 29  ? -12.003 4.249   -15.445 1.00 98.19 29  A 1 
ATOM   195  C  C   . PHE A 1 29  ? -11.867 2.731   -15.521 1.00 97.92 29  A 1 
ATOM   196  O  O   . PHE A 1 29  ? -12.743 2.010   -15.047 1.00 97.25 29  A 1 
ATOM   197  C  CB  . PHE A 1 29  ? -11.989 4.724   -13.994 1.00 98.06 29  A 1 
ATOM   198  C  CG  . PHE A 1 29  ? -11.947 6.222   -13.854 1.00 98.09 29  A 1 
ATOM   199  C  CD1 . PHE A 1 29  ? -10.716 6.909   -13.913 1.00 96.56 29  A 1 
ATOM   200  C  CD2 . PHE A 1 29  ? -13.132 6.951   -13.647 1.00 96.52 29  A 1 
ATOM   201  C  CE1 . PHE A 1 29  ? -10.668 8.298   -13.759 1.00 96.18 29  A 1 
ATOM   202  C  CE2 . PHE A 1 29  ? -13.088 8.346   -13.498 1.00 95.92 29  A 1 
ATOM   203  C  CZ  . PHE A 1 29  ? -11.855 9.019   -13.552 1.00 97.20 29  A 1 
ATOM   204  N  N   . LYS A 1 30  ? -10.783 2.236   -16.090 1.00 97.48 30  A 1 
ATOM   205  C  CA  . LYS A 1 30  ? -10.557 0.804   -16.337 1.00 97.18 30  A 1 
ATOM   206  C  C   . LYS A 1 30  ? -9.288  0.330   -15.670 1.00 96.40 30  A 1 
ATOM   207  O  O   . LYS A 1 30  ? -8.199  0.837   -15.922 1.00 95.32 30  A 1 
ATOM   208  C  CB  . LYS A 1 30  ? -10.551 0.592   -17.847 1.00 96.51 30  A 1 
ATOM   209  C  CG  . LYS A 1 30  ? -10.386 -0.885  -18.252 1.00 92.87 30  A 1 
ATOM   210  C  CD  . LYS A 1 30  ? -10.419 -0.865  -19.776 1.00 90.28 30  A 1 
ATOM   211  C  CE  . LYS A 1 30  ? -10.251 -2.191  -20.481 1.00 81.19 30  A 1 
ATOM   212  N  NZ  . LYS A 1 30  ? -10.249 -1.884  -21.929 1.00 74.13 30  A 1 
ATOM   213  N  N   . ASN A 1 31  ? -9.440  -0.705  -14.841 1.00 94.28 31  A 1 
ATOM   214  C  CA  . ASN A 1 31  ? -8.332  -1.333  -14.144 1.00 92.65 31  A 1 
ATOM   215  C  C   . ASN A 1 31  ? -7.380  -1.984  -15.145 1.00 91.87 31  A 1 
ATOM   216  O  O   . ASN A 1 31  ? -7.817  -2.747  -16.009 1.00 89.71 31  A 1 
ATOM   217  C  CB  . ASN A 1 31  ? -8.913  -2.349  -13.146 1.00 90.43 31  A 1 
ATOM   218  C  CG  . ASN A 1 31  ? -8.108  -2.455  -11.877 1.00 87.83 31  A 1 
ATOM   219  O  OD1 . ASN A 1 31  ? -7.401  -1.547  -11.472 1.00 81.89 31  A 1 
ATOM   220  N  ND2 . ASN A 1 31  ? -8.252  -3.548  -11.168 1.00 80.56 31  A 1 
ATOM   221  N  N   . ASN A 1 32  ? -6.088  -1.680  -15.051 1.00 90.91 32  A 1 
ATOM   222  C  CA  . ASN A 1 32  ? -5.104  -2.129  -16.034 1.00 88.99 32  A 1 
ATOM   223  C  C   . ASN A 1 32  ? -3.941  -2.883  -15.389 1.00 85.90 32  A 1 
ATOM   224  O  O   . ASN A 1 32  ? -3.740  -4.063  -15.674 1.00 80.97 32  A 1 
ATOM   225  C  CB  . ASN A 1 32  ? -4.650  -0.914  -16.856 1.00 88.79 32  A 1 
ATOM   226  C  CG  . ASN A 1 32  ? -3.666  -1.299  -17.946 1.00 87.99 32  A 1 
ATOM   227  O  OD1 . ASN A 1 32  ? -3.883  -2.217  -18.718 1.00 83.62 32  A 1 
ATOM   228  N  ND2 . ASN A 1 32  ? -2.555  -0.605  -18.040 1.00 83.12 32  A 1 
ATOM   229  N  N   . ALA A 1 33  ? -3.178  -2.226  -14.511 1.00 82.72 33  A 1 
ATOM   230  C  CA  . ALA A 1 33  ? -2.029  -2.823  -13.846 1.00 80.24 33  A 1 
ATOM   231  C  C   . ALA A 1 33  ? -1.796  -2.197  -12.459 1.00 81.12 33  A 1 
ATOM   232  O  O   . ALA A 1 33  ? -2.263  -1.094  -12.184 1.00 79.13 33  A 1 
ATOM   233  C  CB  . ALA A 1 33  ? -0.797  -2.639  -14.743 1.00 76.84 33  A 1 
ATOM   234  N  N   . GLY A 1 34  ? -1.059  -2.897  -11.588 1.00 75.51 34  A 1 
ATOM   235  C  CA  . GLY A 1 34  ? -0.745  -2.379  -10.249 1.00 74.27 34  A 1 
ATOM   236  C  C   . GLY A 1 34  ? -1.959  -2.242  -9.322  1.00 76.58 34  A 1 
ATOM   237  O  O   . GLY A 1 34  ? -1.871  -1.563  -8.301  1.00 75.57 34  A 1 
ATOM   238  N  N   . PHE A 1 35  ? -3.066  -2.890  -9.656  1.00 75.85 35  A 1 
ATOM   239  C  CA  . PHE A 1 35  ? -4.273  -2.967  -8.831  1.00 74.60 35  A 1 
ATOM   240  C  C   . PHE A 1 35  ? -3.991  -3.643  -7.476  1.00 75.96 35  A 1 
ATOM   241  O  O   . PHE A 1 35  ? -3.015  -4.377  -7.341  1.00 73.52 35  A 1 
ATOM   242  C  CB  . PHE A 1 35  ? -5.398  -3.662  -9.619  1.00 71.69 35  A 1 
ATOM   243  C  CG  . PHE A 1 35  ? -5.035  -4.986  -10.261 1.00 70.72 35  A 1 
ATOM   244  C  CD1 . PHE A 1 35  ? -4.764  -5.041  -11.638 1.00 66.90 35  A 1 
ATOM   245  C  CD2 . PHE A 1 35  ? -4.980  -6.168  -9.507  1.00 66.05 35  A 1 
ATOM   246  C  CE1 . PHE A 1 35  ? -4.431  -6.264  -12.247 1.00 63.38 35  A 1 
ATOM   247  C  CE2 . PHE A 1 35  ? -4.642  -7.390  -10.108 1.00 62.86 35  A 1 
ATOM   248  C  CZ  . PHE A 1 35  ? -4.364  -7.439  -11.480 1.00 63.58 35  A 1 
ATOM   249  N  N   . PRO A 1 36  ? -4.848  -3.415  -6.462  1.00 77.61 36  A 1 
ATOM   250  C  CA  . PRO A 1 36  ? -6.155  -2.762  -6.516  1.00 78.12 36  A 1 
ATOM   251  C  C   . PRO A 1 36  ? -6.085  -1.235  -6.658  1.00 81.79 36  A 1 
ATOM   252  O  O   . PRO A 1 36  ? -5.187  -0.585  -6.121  1.00 82.05 36  A 1 
ATOM   253  C  CB  . PRO A 1 36  ? -6.850  -3.168  -5.224  1.00 74.93 36  A 1 
ATOM   254  C  CG  . PRO A 1 36  ? -5.700  -3.329  -4.238  1.00 70.34 36  A 1 
ATOM   255  C  CD  . PRO A 1 36  ? -4.593  -3.903  -5.116  1.00 71.30 36  A 1 
ATOM   256  N  N   . HIS A 1 37  ? -7.072  -0.671  -7.325  1.00 87.23 37  A 1 
ATOM   257  C  CA  . HIS A 1 37  ? -7.293  0.765   -7.451  1.00 88.68 37  A 1 
ATOM   258  C  C   . HIS A 1 37  ? -8.742  1.124   -7.125  1.00 89.64 37  A 1 
ATOM   259  O  O   . HIS A 1 37  ? -9.637  0.290   -7.151  1.00 89.00 37  A 1 
ATOM   260  C  CB  . HIS A 1 37  ? -6.942  1.235   -8.868  1.00 88.86 37  A 1 
ATOM   261  C  CG  . HIS A 1 37  ? -5.518  0.975   -9.274  1.00 88.62 37  A 1 
ATOM   262  N  ND1 . HIS A 1 37  ? -4.388  1.479   -8.656  1.00 86.65 37  A 1 
ATOM   263  C  CD2 . HIS A 1 37  ? -5.077  0.231   -10.348 1.00 86.73 37  A 1 
ATOM   264  C  CE1 . HIS A 1 37  ? -3.309  1.056   -9.334  1.00 85.87 37  A 1 
ATOM   265  N  NE2 . HIS A 1 37  ? -3.697  0.292   -10.372 1.00 86.30 37  A 1 
ATOM   266  N  N   . ASN A 1 38  ? -8.975  2.396   -6.859  1.00 91.50 38  A 1 
ATOM   267  C  CA  . ASN A 1 38  ? -10.299 3.005   -6.884  1.00 92.15 38  A 1 
ATOM   268  C  C   . ASN A 1 38  ? -10.209 4.446   -7.407  1.00 93.83 38  A 1 
ATOM   269  O  O   . ASN A 1 38  ? -9.126  4.922   -7.767  1.00 94.15 38  A 1 
ATOM   270  C  CB  . ASN A 1 38  ? -10.980 2.880   -5.507  1.00 90.06 38  A 1 
ATOM   271  C  CG  . ASN A 1 38  ? -10.360 3.679   -4.376  1.00 89.15 38  A 1 
ATOM   272  O  OD1 . ASN A 1 38  ? -9.437  4.456   -4.551  1.00 86.12 38  A 1 
ATOM   273  N  ND2 . ASN A 1 38  ? -10.868 3.501   -3.186  1.00 84.74 38  A 1 
ATOM   274  N  N   . VAL A 1 39  ? -11.344 5.118   -7.469  1.00 95.93 39  A 1 
ATOM   275  C  CA  . VAL A 1 39  ? -11.448 6.508   -7.919  1.00 97.02 39  A 1 
ATOM   276  C  C   . VAL A 1 39  ? -12.279 7.271   -6.906  1.00 97.08 39  A 1 
ATOM   277  O  O   . VAL A 1 39  ? -13.478 7.026   -6.771  1.00 96.41 39  A 1 
ATOM   278  C  CB  . VAL A 1 39  ? -12.063 6.613   -9.323  1.00 97.19 39  A 1 
ATOM   279  C  CG1 . VAL A 1 39  ? -12.078 8.064   -9.806  1.00 95.44 39  A 1 
ATOM   280  C  CG2 . VAL A 1 39  ? -11.287 5.780   -10.351 1.00 94.95 39  A 1 
ATOM   281  N  N   . VAL A 1 40  ? -11.648 8.194   -6.205  1.00 95.73 40  A 1 
ATOM   282  C  CA  . VAL A 1 40  ? -12.281 9.051   -5.199  1.00 95.18 40  A 1 
ATOM   283  C  C   . VAL A 1 40  ? -12.045 10.500  -5.597  1.00 95.83 40  A 1 
ATOM   284  O  O   . VAL A 1 40  ? -10.908 10.896  -5.843  1.00 95.73 40  A 1 
ATOM   285  C  CB  . VAL A 1 40  ? -11.729 8.763   -3.789  1.00 93.31 40  A 1 
ATOM   286  C  CG1 . VAL A 1 40  ? -12.474 9.584   -2.730  1.00 90.14 40  A 1 
ATOM   287  C  CG2 . VAL A 1 40  ? -11.873 7.279   -3.412  1.00 89.90 40  A 1 
ATOM   288  N  N   . PHE A 1 41  ? -13.101 11.286  -5.675  1.00 96.02 41  A 1 
ATOM   289  C  CA  . PHE A 1 41  ? -13.001 12.717  -5.931  1.00 96.40 41  A 1 
ATOM   290  C  C   . PHE A 1 41  ? -12.710 13.463  -4.624  1.00 95.45 41  A 1 
ATOM   291  O  O   . PHE A 1 41  ? -13.283 13.147  -3.586  1.00 94.05 41  A 1 
ATOM   292  C  CB  . PHE A 1 41  ? -14.263 13.223  -6.634  1.00 97.27 41  A 1 
ATOM   293  C  CG  . PHE A 1 41  ? -14.346 12.796  -8.089  1.00 97.76 41  A 1 
ATOM   294  C  CD1 . PHE A 1 41  ? -13.906 13.661  -9.111  1.00 96.80 41  A 1 
ATOM   295  C  CD2 . PHE A 1 41  ? -14.830 11.518  -8.446  1.00 96.58 41  A 1 
ATOM   296  C  CE1 . PHE A 1 41  ? -13.949 13.266  -10.453 1.00 96.71 41  A 1 
ATOM   297  C  CE2 . PHE A 1 41  ? -14.868 11.111  -9.781  1.00 96.64 41  A 1 
ATOM   298  C  CZ  . PHE A 1 41  ? -14.433 11.988  -10.795 1.00 97.70 41  A 1 
ATOM   299  N  N   . ASP A 1 42  ? -11.804 14.425  -4.677  1.00 93.61 42  A 1 
ATOM   300  C  CA  . ASP A 1 42  ? -11.454 15.252  -3.522  1.00 92.49 42  A 1 
ATOM   301  C  C   . ASP A 1 42  ? -12.533 16.325  -3.331  1.00 92.94 42  A 1 
ATOM   302  O  O   . ASP A 1 42  ? -12.679 17.205  -4.168  1.00 92.01 42  A 1 
ATOM   303  C  CB  . ASP A 1 42  ? -10.045 15.848  -3.713  1.00 90.00 42  A 1 
ATOM   304  C  CG  . ASP A 1 42  ? -9.467  16.519  -2.458  1.00 85.74 42  A 1 
ATOM   305  O  OD1 . ASP A 1 42  ? -10.230 16.925  -1.565  1.00 81.16 42  A 1 
ATOM   306  O  OD2 . ASP A 1 42  ? -8.212  16.610  -2.370  1.00 79.62 42  A 1 
ATOM   307  N  N   . GLU A 1 43  ? -13.277 16.252  -2.225  1.00 91.46 43  A 1 
ATOM   308  C  CA  . GLU A 1 43  ? -14.393 17.153  -1.918  1.00 90.84 43  A 1 
ATOM   309  C  C   . GLU A 1 43  ? -13.972 18.625  -1.854  1.00 91.88 43  A 1 
ATOM   310  O  O   . GLU A 1 43  ? -14.776 19.508  -2.146  1.00 90.13 43  A 1 
ATOM   311  C  CB  . GLU A 1 43  ? -15.083 16.713  -0.625  1.00 87.52 43  A 1 
ATOM   312  C  CG  . GLU A 1 43  ? -14.205 16.840  0.635   1.00 75.93 43  A 1 
ATOM   313  C  CD  . GLU A 1 43  ? -14.868 16.320  1.926   1.00 72.17 43  A 1 
ATOM   314  O  OE1 . GLU A 1 43  ? -14.177 16.330  2.973   1.00 65.15 43  A 1 
ATOM   315  O  OE2 . GLU A 1 43  ? -16.037 15.886  1.876   1.00 64.34 43  A 1 
ATOM   316  N  N   . ASP A 1 44  ? -12.700 18.898  -1.536  1.00 90.06 44  A 1 
ATOM   317  C  CA  . ASP A 1 44  ? -12.137 20.250  -1.491  1.00 89.79 44  A 1 
ATOM   318  C  C   . ASP A 1 44  ? -11.718 20.769  -2.881  1.00 91.62 44  A 1 
ATOM   319  O  O   . ASP A 1 44  ? -11.341 21.937  -3.024  1.00 90.52 44  A 1 
ATOM   320  C  CB  . ASP A 1 44  ? -10.916 20.269  -0.553  1.00 86.96 44  A 1 
ATOM   321  C  CG  . ASP A 1 44  ? -11.177 19.939  0.913   1.00 82.72 44  A 1 
ATOM   322  O  OD1 . ASP A 1 44  ? -12.202 20.400  1.462   1.00 77.77 44  A 1 
ATOM   323  O  OD2 . ASP A 1 44  ? -10.251 19.339  1.523   1.00 76.24 44  A 1 
ATOM   324  N  N   . GLU A 1 45  ? -11.722 19.904  -3.905  1.00 92.47 45  A 1 
ATOM   325  C  CA  . GLU A 1 45  ? -11.120 20.164  -5.222  1.00 93.88 45  A 1 
ATOM   326  C  C   . GLU A 1 45  ? -12.066 19.797  -6.373  1.00 95.82 45  A 1 
ATOM   327  O  O   . GLU A 1 45  ? -11.644 19.361  -7.459  1.00 95.10 45  A 1 
ATOM   328  C  CB  . GLU A 1 45  ? -9.760  19.434  -5.294  1.00 92.02 45  A 1 
ATOM   329  C  CG  . GLU A 1 45  ? -8.684  20.009  -4.341  1.00 87.63 45  A 1 
ATOM   330  C  CD  . GLU A 1 45  ? -7.737  21.038  -5.004  1.00 81.30 45  A 1 
ATOM   331  O  OE1 . GLU A 1 45  ? -6.595  21.217  -4.496  1.00 73.36 45  A 1 
ATOM   332  O  OE2 . GLU A 1 45  ? -7.984  21.538  -6.117  1.00 71.61 45  A 1 
ATOM   333  N  N   . ILE A 1 46  ? -13.371 19.983  -6.137  1.00 95.95 46  A 1 
ATOM   334  C  CA  . ILE A 1 46  ? -14.455 19.823  -7.115  1.00 96.79 46  A 1 
ATOM   335  C  C   . ILE A 1 46  ? -15.305 21.102  -7.195  1.00 97.10 46  A 1 
ATOM   336  O  O   . ILE A 1 46  ? -15.253 21.928  -6.281  1.00 96.37 46  A 1 
ATOM   337  C  CB  . ILE A 1 46  ? -15.326 18.578  -6.788  1.00 96.11 46  A 1 
ATOM   338  C  CG1 . ILE A 1 46  ? -15.975 18.672  -5.392  1.00 93.57 46  A 1 
ATOM   339  C  CG2 . ILE A 1 46  ? -14.497 17.299  -6.968  1.00 93.34 46  A 1 
ATOM   340  C  CD1 . ILE A 1 46  ? -16.904 17.515  -5.050  1.00 91.00 46  A 1 
ATOM   341  N  N   . PRO A 1 47  ? -16.096 21.301  -8.258  1.00 97.21 47  A 1 
ATOM   342  C  CA  . PRO A 1 47  ? -16.964 22.471  -8.371  1.00 97.06 47  A 1 
ATOM   343  C  C   . PRO A 1 47  ? -17.982 22.565  -7.236  1.00 96.74 47  A 1 
ATOM   344  O  O   . PRO A 1 47  ? -18.485 21.562  -6.727  1.00 95.21 47  A 1 
ATOM   345  C  CB  . PRO A 1 47  ? -17.642 22.360  -9.739  1.00 96.71 47  A 1 
ATOM   346  C  CG  . PRO A 1 47  ? -16.678 21.494  -10.544 1.00 95.30 47  A 1 
ATOM   347  C  CD  . PRO A 1 47  ? -16.133 20.532  -9.492  1.00 97.08 47  A 1 
ATOM   348  N  N   . SER A 1 48  ? -18.349 23.787  -6.866  1.00 96.10 48  A 1 
ATOM   349  C  CA  . SER A 1 48  ? -19.357 24.041  -5.849  1.00 95.39 48  A 1 
ATOM   350  C  C   . SER A 1 48  ? -20.704 23.405  -6.206  1.00 95.38 48  A 1 
ATOM   351  O  O   . SER A 1 48  ? -21.165 23.542  -7.341  1.00 92.43 48  A 1 
ATOM   352  C  CB  . SER A 1 48  ? -19.543 25.553  -5.661  1.00 93.62 48  A 1 
ATOM   353  O  OG  . SER A 1 48  ? -19.910 26.152  -6.886  1.00 79.18 48  A 1 
ATOM   354  N  N   . GLY A 1 49  ? -21.350 22.771  -5.217  1.00 94.14 49  A 1 
ATOM   355  C  CA  . GLY A 1 49  ? -22.653 22.129  -5.393  1.00 93.77 49  A 1 
ATOM   356  C  C   . GLY A 1 49  ? -22.589 20.685  -5.883  1.00 94.98 49  A 1 
ATOM   357  O  O   . GLY A 1 49  ? -23.620 20.016  -5.924  1.00 92.59 49  A 1 
ATOM   358  N  N   . VAL A 1 50  ? -21.406 20.187  -6.207  1.00 96.47 50  A 1 
ATOM   359  C  CA  . VAL A 1 50  ? -21.206 18.768  -6.520  1.00 96.81 50  A 1 
ATOM   360  C  C   . VAL A 1 50  ? -21.022 17.970  -5.230  1.00 96.85 50  A 1 
ATOM   361  O  O   . VAL A 1 50  ? -20.214 18.331  -4.376  1.00 95.54 50  A 1 
ATOM   362  C  CB  . VAL A 1 50  ? -20.029 18.560  -7.480  1.00 96.50 50  A 1 
ATOM   363  C  CG1 . VAL A 1 50  ? -19.848 17.088  -7.836  1.00 93.28 50  A 1 
ATOM   364  C  CG2 . VAL A 1 50  ? -20.263 19.329  -8.782  1.00 93.15 50  A 1 
ATOM   365  N  N   . ASP A 1 51  ? -21.761 16.884  -5.115  1.00 97.02 51  A 1 
ATOM   366  C  CA  . ASP A 1 51  ? -21.630 15.930  -4.011  1.00 97.01 51  A 1 
ATOM   367  C  C   . ASP A 1 51  ? -20.570 14.876  -4.368  1.00 97.25 51  A 1 
ATOM   368  O  O   . ASP A 1 51  ? -20.802 13.999  -5.204  1.00 96.52 51  A 1 
ATOM   369  C  CB  . ASP A 1 51  ? -23.017 15.339  -3.741  1.00 95.92 51  A 1 
ATOM   370  C  CG  . ASP A 1 51  ? -23.075 14.325  -2.603  1.00 93.03 51  A 1 
ATOM   371  O  OD1 . ASP A 1 51  ? -22.018 13.968  -2.050  1.00 88.10 51  A 1 
ATOM   372  O  OD2 . ASP A 1 51  ? -24.211 13.856  -2.347  1.00 86.95 51  A 1 
ATOM   373  N  N   . ALA A 1 52  ? -19.412 14.962  -3.721  1.00 96.29 52  A 1 
ATOM   374  C  CA  . ALA A 1 52  ? -18.305 14.048  -3.952  1.00 96.06 52  A 1 
ATOM   375  C  C   . ALA A 1 52  ? -18.687 12.584  -3.710  1.00 96.43 52  A 1 
ATOM   376  O  O   . ALA A 1 52  ? -18.239 11.700  -4.439  1.00 95.63 52  A 1 
ATOM   377  C  CB  . ALA A 1 52  ? -17.129 14.458  -3.050  1.00 94.48 52  A 1 
ATOM   378  N  N   . ALA A 1 53  ? -19.581 12.314  -2.742  1.00 95.75 53  A 1 
ATOM   379  C  CA  . ALA A 1 53  ? -20.011 10.951  -2.425  1.00 95.23 53  A 1 
ATOM   380  C  C   . ALA A 1 53  ? -20.806 10.294  -3.564  1.00 95.50 53  A 1 
ATOM   381  O  O   . ALA A 1 53  ? -20.794 9.078   -3.698  1.00 94.30 53  A 1 
ATOM   382  C  CB  . ALA A 1 53  ? -20.834 10.994  -1.130  1.00 93.73 53  A 1 
ATOM   383  N  N   . LYS A 1 54  ? -21.474 11.074  -4.423  1.00 96.45 54  A 1 
ATOM   384  C  CA  . LYS A 1 54  ? -22.232 10.543  -5.568  1.00 96.21 54  A 1 
ATOM   385  C  C   . LYS A 1 54  ? -21.364 10.176  -6.761  1.00 96.43 54  A 1 
ATOM   386  O  O   . LYS A 1 54  ? -21.756 9.330   -7.559  1.00 95.04 54  A 1 
ATOM   387  C  CB  . LYS A 1 54  ? -23.295 11.545  -6.012  1.00 95.45 54  A 1 
ATOM   388  C  CG  . LYS A 1 54  ? -24.423 11.634  -4.991  1.00 88.60 54  A 1 
ATOM   389  C  CD  . LYS A 1 54  ? -25.495 12.609  -5.489  1.00 82.04 54  A 1 
ATOM   390  C  CE  . LYS A 1 54  ? -26.577 12.705  -4.442  1.00 72.24 54  A 1 
ATOM   391  N  NZ  . LYS A 1 54  ? -27.529 13.797  -4.762  1.00 63.69 54  A 1 
ATOM   392  N  N   . ILE A 1 55  ? -20.223 10.839  -6.906  1.00 97.38 55  A 1 
ATOM   393  C  CA  . ILE A 1 55  ? -19.335 10.663  -8.062  1.00 97.65 55  A 1 
ATOM   394  C  C   . ILE A 1 55  ? -18.109 9.811   -7.733  1.00 97.81 55  A 1 
ATOM   395  O  O   . ILE A 1 55  ? -17.441 9.340   -8.639  1.00 97.19 55  A 1 
ATOM   396  C  CB  . ILE A 1 55  ? -18.961 12.025  -8.675  1.00 97.43 55  A 1 
ATOM   397  C  CG1 . ILE A 1 55  ? -18.197 12.918  -7.671  1.00 95.94 55  A 1 
ATOM   398  C  CG2 . ILE A 1 55  ? -20.223 12.733  -9.214  1.00 95.65 55  A 1 
ATOM   399  C  CD1 . ILE A 1 55  ? -17.606 14.194  -8.282  1.00 94.29 55  A 1 
ATOM   400  N  N   . SER A 1 56  ? -17.823 9.610   -6.450  1.00 97.36 56  A 1 
ATOM   401  C  CA  . SER A 1 56  ? -16.722 8.781   -5.982  1.00 97.06 56  A 1 
ATOM   402  C  C   . SER A 1 56  ? -17.140 7.324   -5.827  1.00 97.01 56  A 1 
ATOM   403  O  O   . SER A 1 56  ? -18.290 7.028   -5.519  1.00 95.93 56  A 1 
ATOM   404  C  CB  . SER A 1 56  ? -16.183 9.296   -4.647  1.00 96.03 56  A 1 
ATOM   405  O  OG  . SER A 1 56  ? -15.728 10.621  -4.778  1.00 92.72 56  A 1 
ATOM   406  N  N   . MET A 1 57  ? -16.187 6.404   -5.950  1.00 95.37 57  A 1 
ATOM   407  C  CA  . MET A 1 57  ? -16.316 5.081   -5.366  1.00 94.38 57  A 1 
ATOM   408  C  C   . MET A 1 57  ? -16.311 5.198   -3.834  1.00 92.46 57  A 1 
ATOM   409  O  O   . MET A 1 57  ? -15.734 6.142   -3.284  1.00 90.24 57  A 1 
ATOM   410  C  CB  . MET A 1 57  ? -15.180 4.158   -5.829  1.00 94.03 57  A 1 
ATOM   411  C  CG  . MET A 1 57  ? -15.231 3.895   -7.328  1.00 92.51 57  A 1 
ATOM   412  S  SD  . MET A 1 57  ? -13.879 2.852   -7.965  1.00 92.52 57  A 1 
ATOM   413  C  CE  . MET A 1 57  ? -14.228 1.304   -7.111  1.00 88.21 57  A 1 
ATOM   414  N  N   . SER A 1 58  ? -16.905 4.226   -3.147  1.00 87.42 58  A 1 
ATOM   415  C  CA  . SER A 1 58  ? -16.654 4.073   -1.714  1.00 83.88 58  A 1 
ATOM   416  C  C   . SER A 1 58  ? -15.155 3.868   -1.471  1.00 83.11 58  A 1 
ATOM   417  O  O   . SER A 1 58  ? -14.498 3.164   -2.231  1.00 80.70 58  A 1 
ATOM   418  C  CB  . SER A 1 58  ? -17.449 2.875   -1.169  1.00 80.18 58  A 1 
ATOM   419  O  OG  . SER A 1 58  ? -17.114 2.638   0.179   1.00 70.91 58  A 1 
ATOM   420  N  N   . GLU A 1 59  ? -14.606 4.449   -0.399  1.00 77.07 59  A 1 
ATOM   421  C  CA  . GLU A 1 59  ? -13.199 4.236   -0.042  1.00 73.97 59  A 1 
ATOM   422  C  C   . GLU A 1 59  ? -12.870 2.751   0.209   1.00 74.10 59  A 1 
ATOM   423  O  O   . GLU A 1 59  ? -11.734 2.322   0.042   1.00 71.69 59  A 1 
ATOM   424  C  CB  . GLU A 1 59  ? -12.829 5.035   1.210   1.00 70.62 59  A 1 
ATOM   425  C  CG  . GLU A 1 59  ? -12.831 6.554   1.003   1.00 64.35 59  A 1 
ATOM   426  C  CD  . GLU A 1 59  ? -12.142 7.323   2.146   1.00 60.07 59  A 1 
ATOM   427  O  OE1 . GLU A 1 59  ? -11.785 8.499   1.913   1.00 54.50 59  A 1 
ATOM   428  O  OE2 . GLU A 1 59  ? -11.914 6.741   3.228   1.00 54.36 59  A 1 
ATOM   429  N  N   . GLU A 1 60  ? -13.876 1.956   0.591   1.00 72.53 60  A 1 
ATOM   430  C  CA  . GLU A 1 60  ? -13.752 0.522   0.834   1.00 71.55 60  A 1 
ATOM   431  C  C   . GLU A 1 60  ? -13.862 -0.329  -0.435  1.00 74.54 60  A 1 
ATOM   432  O  O   . GLU A 1 60  ? -13.478 -1.501  -0.419  1.00 72.75 60  A 1 
ATOM   433  C  CB  . GLU A 1 60  ? -14.832 0.076   1.814   1.00 67.71 60  A 1 
ATOM   434  C  CG  . GLU A 1 60  ? -14.749 0.777   3.176   1.00 60.04 60  A 1 
ATOM   435  C  CD  . GLU A 1 60  ? -15.771 0.227   4.174   1.00 53.98 60  A 1 
ATOM   436  O  OE1 . GLU A 1 60  ? -15.780 0.740   5.317   1.00 48.83 60  A 1 
ATOM   437  O  OE2 . GLU A 1 60  ? -16.521 -0.720  3.820   1.00 47.03 60  A 1 
ATOM   438  N  N   . ASP A 1 61  ? -14.409 0.232   -1.508  1.00 78.07 61  A 1 
ATOM   439  C  CA  . ASP A 1 61  ? -14.546 -0.466  -2.766  1.00 79.39 61  A 1 
ATOM   440  C  C   . ASP A 1 61  ? -13.283 -0.308  -3.603  1.00 82.17 61  A 1 
ATOM   441  O  O   . ASP A 1 61  ? -12.683 0.761   -3.700  1.00 82.42 61  A 1 
ATOM   442  C  CB  . ASP A 1 61  ? -15.799 -0.014  -3.534  1.00 77.57 61  A 1 
ATOM   443  C  CG  . ASP A 1 61  ? -17.102 -0.444  -2.868  1.00 72.01 61  A 1 
ATOM   444  O  OD1 . ASP A 1 61  ? -17.108 -1.475  -2.149  1.00 67.29 61  A 1 
ATOM   445  O  OD2 . ASP A 1 61  ? -18.113 0.255   -3.102  1.00 65.19 61  A 1 
ATOM   446  N  N   . LEU A 1 62  ? -12.866 -1.415  -4.201  1.00 80.08 62  A 1 
ATOM   447  C  CA  . LEU A 1 62  ? -11.641 -1.511  -4.974  1.00 80.20 62  A 1 
ATOM   448  C  C   . LEU A 1 62  ? -11.910 -2.270  -6.267  1.00 81.92 62  A 1 
ATOM   449  O  O   . LEU A 1 62  ? -12.607 -3.288  -6.270  1.00 81.85 62  A 1 
ATOM   450  C  CB  . LEU A 1 62  ? -10.567 -2.221  -4.142  1.00 78.81 62  A 1 
ATOM   451  C  CG  . LEU A 1 62  ? -10.108 -1.479  -2.874  1.00 75.13 62  A 1 
ATOM   452  C  CD1 . LEU A 1 62  ? -9.199  -2.394  -2.059  1.00 73.21 62  A 1 
ATOM   453  C  CD2 . LEU A 1 62  ? -9.332  -0.199  -3.194  1.00 72.01 62  A 1 
ATOM   454  N  N   . LEU A 1 63  ? -11.288 -1.813  -7.345  1.00 86.02 63  A 1 
ATOM   455  C  CA  . LEU A 1 63  ? -11.174 -2.565  -8.583  1.00 86.65 63  A 1 
ATOM   456  C  C   . LEU A 1 63  ? -9.973  -3.497  -8.448  1.00 84.38 63  A 1 
ATOM   457  O  O   . LEU A 1 63  ? -8.821  -3.050  -8.469  1.00 82.59 63  A 1 
ATOM   458  C  CB  . LEU A 1 63  ? -11.047 -1.601  -9.773  1.00 89.47 63  A 1 
ATOM   459  C  CG  . LEU A 1 63  ? -12.173 -0.563  -9.894  1.00 90.57 63  A 1 
ATOM   460  C  CD1 . LEU A 1 63  ? -11.898 0.366   -11.069 1.00 88.00 63  A 1 
ATOM   461  C  CD2 . LEU A 1 63  ? -13.536 -1.202  -10.093 1.00 88.23 63  A 1 
ATOM   462  N  N   . ASN A 1 64  ? -10.241 -4.789  -8.253  1.00 80.76 64  A 1 
ATOM   463  C  CA  . ASN A 1 64  ? -9.229  -5.777  -7.927  1.00 76.30 64  A 1 
ATOM   464  C  C   . ASN A 1 64  ? -8.802  -6.629  -9.119  1.00 75.45 64  A 1 
ATOM   465  O  O   . ASN A 1 64  ? -7.669  -7.101  -9.144  1.00 71.87 64  A 1 
ATOM   466  C  CB  . ASN A 1 64  ? -9.751  -6.648  -6.774  1.00 73.20 64  A 1 
ATOM   467  C  CG  . ASN A 1 64  ? -9.746  -5.901  -5.459  1.00 67.37 64  A 1 
ATOM   468  O  OD1 . ASN A 1 64  ? -8.704  -5.628  -4.877  1.00 61.96 64  A 1 
ATOM   469  N  ND2 . ASN A 1 64  ? -10.892 -5.531  -4.955  1.00 59.51 64  A 1 
ATOM   470  N  N   . ALA A 1 65  ? -9.664  -6.812  -10.100 1.00 78.03 65  A 1 
ATOM   471  C  CA  . ALA A 1 65  ? -9.360  -7.635  -11.261 1.00 78.36 65  A 1 
ATOM   472  C  C   . ALA A 1 65  ? -9.004  -6.782  -12.498 1.00 81.86 65  A 1 
ATOM   473  O  O   . ALA A 1 65  ? -9.484  -5.662  -12.651 1.00 81.81 65  A 1 
ATOM   474  C  CB  . ALA A 1 65  ? -10.523 -8.589  -11.521 1.00 74.56 65  A 1 
ATOM   475  N  N   . PRO A 1 66  ? -8.174  -7.314  -13.416 1.00 79.26 66  A 1 
ATOM   476  C  CA  . PRO A 1 66  ? -7.889  -6.637  -14.672 1.00 79.31 66  A 1 
ATOM   477  C  C   . PRO A 1 66  ? -9.168  -6.407  -15.481 1.00 82.86 66  A 1 
ATOM   478  O  O   . PRO A 1 66  ? -9.989  -7.308  -15.648 1.00 82.64 66  A 1 
ATOM   479  C  CB  . PRO A 1 66  ? -6.921  -7.554  -15.431 1.00 76.46 66  A 1 
ATOM   480  C  CG  . PRO A 1 66  ? -6.358  -8.484  -14.359 1.00 73.68 66  A 1 
ATOM   481  C  CD  . PRO A 1 66  ? -7.480  -8.585  -13.330 1.00 75.98 66  A 1 
ATOM   482  N  N   . GLY A 1 67  ? -9.313  -5.204  -16.031 1.00 86.55 67  A 1 
ATOM   483  C  CA  . GLY A 1 67  ? -10.453 -4.851  -16.881 1.00 89.17 67  A 1 
ATOM   484  C  C   . GLY A 1 67  ? -11.740 -4.483  -16.137 1.00 91.92 67  A 1 
ATOM   485  O  O   . GLY A 1 67  ? -12.685 -4.050  -16.800 1.00 91.67 67  A 1 
ATOM   486  N  N   . GLU A 1 68  ? -11.796 -4.585  -14.811 1.00 91.16 68  A 1 
ATOM   487  C  CA  . GLU A 1 68  ? -12.893 -4.004  -14.031 1.00 91.74 68  A 1 
ATOM   488  C  C   . GLU A 1 68  ? -12.964 -2.492  -14.255 1.00 93.87 68  A 1 
ATOM   489  O  O   . GLU A 1 68  ? -11.949 -1.820  -14.436 1.00 94.18 68  A 1 
ATOM   490  C  CB  . GLU A 1 68  ? -12.755 -4.296  -12.533 1.00 89.49 68  A 1 
ATOM   491  C  CG  . GLU A 1 68  ? -13.097 -5.744  -12.172 1.00 82.82 68  A 1 
ATOM   492  C  CD  . GLU A 1 68  ? -13.107 -5.986  -10.655 1.00 80.07 68  A 1 
ATOM   493  O  OE1 . GLU A 1 68  ? -13.677 -7.010  -10.230 1.00 74.07 68  A 1 
ATOM   494  O  OE2 . GLU A 1 68  ? -12.545 -5.157  -9.898  1.00 73.06 68  A 1 
ATOM   495  N  N   . THR A 1 69  ? -14.182 -1.957  -14.249 1.00 95.65 69  A 1 
ATOM   496  C  CA  . THR A 1 69  ? -14.413 -0.554  -14.587 1.00 96.31 69  A 1 
ATOM   497  C  C   . THR A 1 69  ? -15.249 0.163   -13.541 1.00 96.10 69  A 1 
ATOM   498  O  O   . THR A 1 69  ? -16.212 -0.393  -13.025 1.00 95.26 69  A 1 
ATOM   499  C  CB  . THR A 1 69  ? -15.088 -0.384  -15.961 1.00 95.96 69  A 1 
ATOM   500  O  OG1 . THR A 1 69  ? -16.327 -1.050  -15.998 1.00 90.33 69  A 1 
ATOM   501  C  CG2 . THR A 1 69  ? -14.236 -0.907  -17.107 1.00 89.73 69  A 1 
ATOM   502  N  N   . TYR A 1 70  ? -14.943 1.421   -13.318 1.00 97.10 70  A 1 
ATOM   503  C  CA  . TYR A 1 70  ? -15.815 2.384   -12.664 1.00 97.67 70  A 1 
ATOM   504  C  C   . TYR A 1 70  ? -16.223 3.451   -13.673 1.00 98.04 70  A 1 
ATOM   505  O  O   . TYR A 1 70  ? -15.377 4.029   -14.348 1.00 97.85 70  A 1 
ATOM   506  C  CB  . TYR A 1 70  ? -15.118 2.990   -11.450 1.00 97.60 70  A 1 
ATOM   507  C  CG  . TYR A 1 70  ? -15.939 4.075   -10.786 1.00 97.52 70  A 1 
ATOM   508  C  CD1 . TYR A 1 70  ? -15.520 5.421   -10.848 1.00 96.42 70  A 1 
ATOM   509  C  CD2 . TYR A 1 70  ? -17.142 3.755   -10.146 1.00 96.56 70  A 1 
ATOM   510  C  CE1 . TYR A 1 70  ? -16.296 6.434   -10.259 1.00 95.91 70  A 1 
ATOM   511  C  CE2 . TYR A 1 70  ? -17.926 4.749   -9.561  1.00 95.89 70  A 1 
ATOM   512  C  CZ  . TYR A 1 70  ? -17.505 6.091   -9.610  1.00 96.31 70  A 1 
ATOM   513  O  OH  . TYR A 1 70  ? -18.262 7.068   -9.035  1.00 94.99 70  A 1 
ATOM   514  N  N   . LYS A 1 71  ? -17.523 3.698   -13.778 1.00 97.88 71  A 1 
ATOM   515  C  CA  . LYS A 1 71  ? -18.090 4.663   -14.714 1.00 97.77 71  A 1 
ATOM   516  C  C   . LYS A 1 71  ? -18.691 5.831   -13.950 1.00 97.55 71  A 1 
ATOM   517  O  O   . LYS A 1 71  ? -19.430 5.615   -12.992 1.00 96.73 71  A 1 
ATOM   518  C  CB  . LYS A 1 71  ? -19.148 3.994   -15.594 1.00 97.25 71  A 1 
ATOM   519  C  CG  . LYS A 1 71  ? -18.550 2.917   -16.501 1.00 94.19 71  A 1 
ATOM   520  C  CD  . LYS A 1 71  ? -19.685 2.266   -17.289 1.00 92.58 71  A 1 
ATOM   521  C  CE  . LYS A 1 71  ? -19.172 1.522   -18.512 1.00 85.69 71  A 1 
ATOM   522  N  NZ  . LYS A 1 71  ? -20.031 1.863   -19.678 1.00 78.07 71  A 1 
ATOM   523  N  N   . VAL A 1 72  ? -18.404 7.036   -14.411 1.00 98.04 72  A 1 
ATOM   524  C  CA  . VAL A 1 72  ? -18.972 8.254   -13.831 1.00 97.98 72  A 1 
ATOM   525  C  C   . VAL A 1 72  ? -19.284 9.262   -14.923 1.00 98.01 72  A 1 
ATOM   526  O  O   . VAL A 1 72  ? -18.560 9.378   -15.912 1.00 97.41 72  A 1 
ATOM   527  C  CB  . VAL A 1 72  ? -18.046 8.820   -12.741 1.00 96.99 72  A 1 
ATOM   528  C  CG1 . VAL A 1 72  ? -16.722 9.362   -13.279 1.00 92.02 72  A 1 
ATOM   529  C  CG2 . VAL A 1 72  ? -18.748 9.914   -11.934 1.00 91.07 72  A 1 
ATOM   530  N  N   . THR A 1 73  ? -20.378 9.992   -14.740 1.00 97.88 73  A 1 
ATOM   531  C  CA  . THR A 1 73  ? -20.767 11.098  -15.611 1.00 97.71 73  A 1 
ATOM   532  C  C   . THR A 1 73  ? -20.794 12.373  -14.792 1.00 97.67 73  A 1 
ATOM   533  O  O   . THR A 1 73  ? -21.523 12.460  -13.797 1.00 96.42 73  A 1 
ATOM   534  C  CB  . THR A 1 73  ? -22.121 10.826  -16.279 1.00 96.71 73  A 1 
ATOM   535  O  OG1 . THR A 1 73  ? -22.083 9.607   -16.977 1.00 89.47 73  A 1 
ATOM   536  C  CG2 . THR A 1 73  ? -22.485 11.906  -17.298 1.00 87.59 73  A 1 
ATOM   537  N  N   . LEU A 1 74  ? -20.015 13.357  -15.204 1.00 97.32 74  A 1 
ATOM   538  C  CA  . LEU A 1 74  ? -19.941 14.663  -14.565 1.00 97.40 74  A 1 
ATOM   539  C  C   . LEU A 1 74  ? -20.725 15.678  -15.392 1.00 97.36 74  A 1 
ATOM   540  O  O   . LEU A 1 74  ? -20.602 15.710  -16.620 1.00 96.16 74  A 1 
ATOM   541  C  CB  . LEU A 1 74  ? -18.472 15.083  -14.384 1.00 97.39 74  A 1 
ATOM   542  C  CG  . LEU A 1 74  ? -17.590 14.074  -13.629 1.00 96.99 74  A 1 
ATOM   543  C  CD1 . LEU A 1 74  ? -16.149 14.585  -13.575 1.00 95.04 74  A 1 
ATOM   544  C  CD2 . LEU A 1 74  ? -18.068 13.836  -12.201 1.00 94.39 74  A 1 
ATOM   545  N  N   . THR A 1 75  ? -21.530 16.507  -14.739 1.00 97.35 75  A 1 
ATOM   546  C  CA  . THR A 1 75  ? -22.394 17.488  -15.409 1.00 97.06 75  A 1 
ATOM   547  C  C   . THR A 1 75  ? -21.977 18.923  -15.117 1.00 97.21 75  A 1 
ATOM   548  O  O   . THR A 1 75  ? -21.913 19.738  -16.038 1.00 95.77 75  A 1 
ATOM   549  C  CB  . THR A 1 75  ? -23.864 17.279  -15.034 1.00 95.60 75  A 1 
ATOM   550  O  OG1 . THR A 1 75  ? -24.024 17.260  -13.632 1.00 89.41 75  A 1 
ATOM   551  C  CG2 . THR A 1 75  ? -24.395 15.950  -15.570 1.00 86.49 75  A 1 
ATOM   552  N  N   . GLU A 1 76  ? -21.665 19.237  -13.860 1.00 96.88 76  A 1 
ATOM   553  C  CA  . GLU A 1 76  ? -21.252 20.577  -13.474 1.00 96.94 76  A 1 
ATOM   554  C  C   . GLU A 1 76  ? -19.886 20.927  -14.067 1.00 97.23 76  A 1 
ATOM   555  O  O   . GLU A 1 76  ? -18.909 20.207  -13.888 1.00 96.79 76  A 1 
ATOM   556  C  CB  . GLU A 1 76  ? -21.234 20.731  -11.942 1.00 96.01 76  A 1 
ATOM   557  C  CG  . GLU A 1 76  ? -22.628 20.684  -11.315 1.00 84.69 76  A 1 
ATOM   558  C  CD  . GLU A 1 76  ? -23.604 21.695  -11.933 1.00 81.44 76  A 1 
ATOM   559  O  OE1 . GLU A 1 76  ? -24.783 21.318  -12.125 1.00 74.94 76  A 1 
ATOM   560  O  OE2 . GLU A 1 76  ? -23.161 22.811  -12.265 1.00 72.67 76  A 1 
ATOM   561  N  N   . LYS A 1 77  ? -19.838 22.042  -14.782 1.00 97.41 77  A 1 
ATOM   562  C  CA  . LYS A 1 77  ? -18.611 22.515  -15.413 1.00 97.79 77  A 1 
ATOM   563  C  C   . LYS A 1 77  ? -17.584 22.953  -14.380 1.00 97.86 77  A 1 
ATOM   564  O  O   . LYS A 1 77  ? -17.927 23.543  -13.359 1.00 96.62 77  A 1 
ATOM   565  C  CB  . LYS A 1 77  ? -18.898 23.649  -16.405 1.00 97.24 77  A 1 
ATOM   566  C  CG  . LYS A 1 77  ? -19.770 23.175  -17.567 1.00 95.42 77  A 1 
ATOM   567  C  CD  . LYS A 1 77  ? -19.867 24.269  -18.633 1.00 93.38 77  A 1 
ATOM   568  C  CE  . LYS A 1 77  ? -20.668 23.746  -19.816 1.00 88.23 77  A 1 
ATOM   569  N  NZ  . LYS A 1 77  ? -20.192 24.349  -21.088 1.00 79.97 77  A 1 
ATOM   570  N  N   . GLY A 1 78  ? -16.318 22.707  -14.690 1.00 97.64 78  A 1 
ATOM   571  C  CA  . GLY A 1 78  ? -15.211 23.081  -13.832 1.00 97.68 78  A 1 
ATOM   572  C  C   . GLY A 1 78  ? -14.134 22.005  -13.762 1.00 98.24 78  A 1 
ATOM   573  O  O   . GLY A 1 78  ? -14.101 21.063  -14.556 1.00 97.66 78  A 1 
ATOM   574  N  N   . THR A 1 79  ? -13.237 22.177  -12.809 1.00 98.13 79  A 1 
ATOM   575  C  CA  . THR A 1 79  ? -12.131 21.235  -12.589 1.00 98.19 79  A 1 
ATOM   576  C  C   . THR A 1 79  ? -12.446 20.326  -11.411 1.00 98.11 79  A 1 
ATOM   577  O  O   . THR A 1 79  ? -12.852 20.793  -10.352 1.00 97.31 79  A 1 
ATOM   578  C  CB  . THR A 1 79  ? -10.810 21.982  -12.374 1.00 97.27 79  A 1 
ATOM   579  O  OG1 . THR A 1 79  ? -10.530 22.784  -13.494 1.00 85.75 79  A 1 
ATOM   580  C  CG2 . THR A 1 79  ? -9.638  21.040  -12.205 1.00 82.89 79  A 1 
ATOM   581  N  N   . TYR A 1 80  ? -12.194 19.039  -11.589 1.00 98.22 80  A 1 
ATOM   582  C  CA  . TYR A 1 80  ? -12.327 18.016  -10.564 1.00 98.36 80  A 1 
ATOM   583  C  C   . TYR A 1 80  ? -10.963 17.360  -10.366 1.00 98.30 80  A 1 
ATOM   584  O  O   . TYR A 1 80  ? -10.364 16.885  -11.329 1.00 97.83 80  A 1 
ATOM   585  C  CB  . TYR A 1 80  ? -13.337 16.957  -11.004 1.00 98.26 80  A 1 
ATOM   586  C  CG  . TYR A 1 80  ? -14.746 17.436  -11.253 1.00 98.33 80  A 1 
ATOM   587  C  CD1 . TYR A 1 80  ? -15.789 17.015  -10.414 1.00 97.43 80  A 1 
ATOM   588  C  CD2 . TYR A 1 80  ? -15.046 18.255  -12.361 1.00 97.36 80  A 1 
ATOM   589  C  CE1 . TYR A 1 80  ? -17.115 17.405  -10.655 1.00 96.91 80  A 1 
ATOM   590  C  CE2 . TYR A 1 80  ? -16.367 18.665  -12.608 1.00 96.85 80  A 1 
ATOM   591  C  CZ  . TYR A 1 80  ? -17.397 18.237  -11.757 1.00 97.89 80  A 1 
ATOM   592  O  OH  . TYR A 1 80  ? -18.684 18.631  -11.995 1.00 97.38 80  A 1 
ATOM   593  N  N   . LYS A 1 81  ? -10.484 17.314  -9.114  1.00 97.52 81  A 1 
ATOM   594  C  CA  . LYS A 1 81  ? -9.349  16.456  -8.782  1.00 97.01 81  A 1 
ATOM   595  C  C   . LYS A 1 81  ? -9.856  15.156  -8.167  1.00 96.81 81  A 1 
ATOM   596  O  O   . LYS A 1 81  ? -10.821 15.130  -7.415  1.00 96.08 81  A 1 
ATOM   597  C  CB  . LYS A 1 81  ? -8.355  17.159  -7.864  1.00 96.17 81  A 1 
ATOM   598  C  CG  . LYS A 1 81  ? -7.674  18.339  -8.551  1.00 90.30 81  A 1 
ATOM   599  C  CD  . LYS A 1 81  ? -6.537  18.828  -7.664  1.00 83.40 81  A 1 
ATOM   600  C  CE  . LYS A 1 81  ? -6.007  20.187  -8.093  1.00 74.11 81  A 1 
ATOM   601  N  NZ  . LYS A 1 81  ? -5.502  20.920  -6.903  1.00 64.90 81  A 1 
ATOM   602  N  N   . PHE A 1 82  ? -9.167  14.078  -8.503  1.00 97.12 82  A 1 
ATOM   603  C  CA  . PHE A 1 82  ? -9.465  12.752  -7.991  1.00 97.29 82  A 1 
ATOM   604  C  C   . PHE A 1 82  ? -8.169  11.996  -7.714  1.00 96.71 82  A 1 
ATOM   605  O  O   . PHE A 1 82  ? -7.090  12.383  -8.168  1.00 96.04 82  A 1 
ATOM   606  C  CB  . PHE A 1 82  ? -10.389 12.013  -8.966  1.00 97.40 82  A 1 
ATOM   607  C  CG  . PHE A 1 82  ? -9.840  11.857  -10.361 1.00 97.90 82  A 1 
ATOM   608  C  CD1 . PHE A 1 82  ? -10.149 12.806  -11.357 1.00 96.21 82  A 1 
ATOM   609  C  CD2 . PHE A 1 82  ? -9.007  10.769  -10.684 1.00 95.99 82  A 1 
ATOM   610  C  CE1 . PHE A 1 82  ? -9.627  12.668  -12.655 1.00 95.76 82  A 1 
ATOM   611  C  CE2 . PHE A 1 82  ? -8.485  10.632  -11.976 1.00 95.61 82  A 1 
ATOM   612  C  CZ  . PHE A 1 82  ? -8.798  11.578  -12.957 1.00 97.39 82  A 1 
ATOM   613  N  N   . TYR A 1 83  ? -8.288  10.938  -6.951  1.00 95.41 83  A 1 
ATOM   614  C  CA  . TYR A 1 83  ? -7.149  10.116  -6.580  1.00 94.35 83  A 1 
ATOM   615  C  C   . TYR A 1 83  ? -7.552  8.655   -6.425  1.00 94.49 83  A 1 
ATOM   616  O  O   . TYR A 1 83  ? -8.718  8.319   -6.232  1.00 94.17 83  A 1 
ATOM   617  C  CB  . TYR A 1 83  ? -6.503  10.667  -5.301  1.00 92.51 83  A 1 
ATOM   618  C  CG  . TYR A 1 83  ? -7.415  10.744  -4.101  1.00 91.24 83  A 1 
ATOM   619  C  CD1 . TYR A 1 83  ? -8.181  11.905  -3.849  1.00 89.17 83  A 1 
ATOM   620  C  CD2 . TYR A 1 83  ? -7.516  9.664   -3.208  1.00 88.21 83  A 1 
ATOM   621  C  CE1 . TYR A 1 83  ? -9.030  11.978  -2.740  1.00 86.04 83  A 1 
ATOM   622  C  CE2 . TYR A 1 83  ? -8.363  9.723   -2.094  1.00 85.90 83  A 1 
ATOM   623  C  CZ  . TYR A 1 83  ? -9.127  10.887  -1.857  1.00 85.64 83  A 1 
ATOM   624  O  OH  . TYR A 1 83  ? -9.955  10.946  -0.773  1.00 81.82 83  A 1 
ATOM   625  N  N   . CYS A 1 84  ? -6.561  7.774   -6.471  1.00 92.69 84  A 1 
ATOM   626  C  CA  . CYS A 1 84  ? -6.690  6.404   -6.027  1.00 91.96 84  A 1 
ATOM   627  C  C   . CYS A 1 84  ? -6.350  6.351   -4.535  1.00 90.32 84  A 1 
ATOM   628  O  O   . CYS A 1 84  ? -5.198  6.593   -4.163  1.00 88.16 84  A 1 
ATOM   629  C  CB  . CYS A 1 84  ? -5.759  5.531   -6.868  1.00 91.96 84  A 1 
ATOM   630  S  SG  . CYS A 1 84  ? -5.834  3.830   -6.286  1.00 91.41 84  A 1 
ATOM   631  N  N   . SER A 1 85  ? -7.316  6.015   -3.694  1.00 83.41 85  A 1 
ATOM   632  C  CA  . SER A 1 85  ? -7.156  5.988   -2.233  1.00 80.93 85  A 1 
ATOM   633  C  C   . SER A 1 85  ? -5.921  5.190   -1.773  1.00 80.98 85  A 1 
ATOM   634  O  O   . SER A 1 85  ? -5.062  5.768   -1.110  1.00 79.80 85  A 1 
ATOM   635  C  CB  . SER A 1 85  ? -8.456  5.510   -1.563  1.00 78.39 85  A 1 
ATOM   636  O  OG  . SER A 1 85  ? -8.317  5.493   -0.169  1.00 70.66 85  A 1 
ATOM   637  N  N   . PRO A 1 86  ? -5.734  3.908   -2.178  1.00 77.09 86  A 1 
ATOM   638  C  CA  . PRO A 1 86  ? -4.561  3.147   -1.760  1.00 75.84 86  A 1 
ATOM   639  C  C   . PRO A 1 86  ? -3.225  3.689   -2.288  1.00 76.59 86  A 1 
ATOM   640  O  O   . PRO A 1 86  ? -2.198  3.490   -1.642  1.00 75.41 86  A 1 
ATOM   641  C  CB  . PRO A 1 86  ? -4.819  1.716   -2.243  1.00 74.89 86  A 1 
ATOM   642  C  CG  . PRO A 1 86  ? -5.804  1.866   -3.391  1.00 73.05 86  A 1 
ATOM   643  C  CD  . PRO A 1 86  ? -6.634  3.057   -2.944  1.00 75.16 86  A 1 
ATOM   644  N  N   . HIS A 1 87  ? -3.215  4.379   -3.423  1.00 82.13 87  A 1 
ATOM   645  C  CA  . HIS A 1 87  ? -1.991  4.848   -4.076  1.00 82.64 87  A 1 
ATOM   646  C  C   . HIS A 1 87  ? -1.824  6.369   -4.088  1.00 81.95 87  A 1 
ATOM   647  O  O   . HIS A 1 87  ? -0.860  6.865   -4.680  1.00 79.95 87  A 1 
ATOM   648  C  CB  . HIS A 1 87  ? -1.919  4.274   -5.490  1.00 83.38 87  A 1 
ATOM   649  C  CG  . HIS A 1 87  ? -1.913  2.785   -5.534  1.00 81.93 87  A 1 
ATOM   650  N  ND1 . HIS A 1 87  ? -2.693  1.995   -6.339  1.00 78.26 87  A 1 
ATOM   651  C  CD2 . HIS A 1 87  ? -1.135  1.923   -4.798  1.00 79.13 87  A 1 
ATOM   652  C  CE1 . HIS A 1 87  ? -2.385  0.712   -6.111  1.00 79.15 87  A 1 
ATOM   653  N  NE2 . HIS A 1 87  ? -1.450  0.634   -5.170  1.00 79.64 87  A 1 
ATOM   654  N  N   . GLN A 1 88  ? -2.663  7.130   -3.398  1.00 82.06 88  A 1 
ATOM   655  C  CA  . GLN A 1 88  ? -2.553  8.584   -3.313  1.00 79.71 88  A 1 
ATOM   656  C  C   . GLN A 1 88  ? -1.140  9.023   -2.889  1.00 78.62 88  A 1 
ATOM   657  O  O   . GLN A 1 88  ? -0.573  9.963   -3.444  1.00 76.16 88  A 1 
ATOM   658  C  CB  . GLN A 1 88  ? -3.597  9.101   -2.316  1.00 77.04 88  A 1 
ATOM   659  C  CG  . GLN A 1 88  ? -3.683  10.630  -2.302  1.00 71.51 88  A 1 
ATOM   660  C  CD  . GLN A 1 88  ? -4.582  11.184  -1.191  1.00 71.21 88  A 1 
ATOM   661  O  OE1 . GLN A 1 88  ? -4.646  10.653  -0.101  1.00 64.79 88  A 1 
ATOM   662  N  NE2 . GLN A 1 88  ? -5.256  12.285  -1.419  1.00 64.21 88  A 1 
ATOM   663  N  N   . GLY A 1 89  ? -0.551  8.310   -1.937  1.00 74.47 89  A 1 
ATOM   664  C  CA  . GLY A 1 89  ? 0.802   8.566   -1.465  1.00 70.89 89  A 1 
ATOM   665  C  C   . GLY A 1 89  ? 1.917   8.342   -2.486  1.00 71.26 89  A 1 
ATOM   666  O  O   . GLY A 1 89  ? 2.962   8.969   -2.374  1.00 68.81 89  A 1 
ATOM   667  N  N   . ALA A 1 90  ? 1.684   7.499   -3.484  1.00 74.64 90  A 1 
ATOM   668  C  CA  . ALA A 1 90  ? 2.605   7.284   -4.594  1.00 72.87 90  A 1 
ATOM   669  C  C   . ALA A 1 90  ? 2.395   8.275   -5.752  1.00 74.44 90  A 1 
ATOM   670  O  O   . ALA A 1 90  ? 3.027   8.152   -6.786  1.00 72.84 90  A 1 
ATOM   671  C  CB  . ALA A 1 90  ? 2.481   5.827   -5.047  1.00 70.83 90  A 1 
ATOM   672  N  N   . GLY A 1 91  ? 1.498   9.249   -5.592  1.00 79.81 91  A 1 
ATOM   673  C  CA  . GLY A 1 91  ? 1.202   10.245  -6.614  1.00 81.56 91  A 1 
ATOM   674  C  C   . GLY A 1 91  ? 0.158   9.811   -7.643  1.00 85.84 91  A 1 
ATOM   675  O  O   . GLY A 1 91  ? 0.022   10.467  -8.669  1.00 85.71 91  A 1 
ATOM   676  N  N   . MET A 1 92  ? -0.609  8.746   -7.380  1.00 88.82 92  A 1 
ATOM   677  C  CA  . MET A 1 92  ? -1.728  8.358   -8.238  1.00 91.20 92  A 1 
ATOM   678  C  C   . MET A 1 92  ? -2.920  9.294   -8.021  1.00 92.03 92  A 1 
ATOM   679  O  O   . MET A 1 92  ? -3.874  8.995   -7.298  1.00 91.90 92  A 1 
ATOM   680  C  CB  . MET A 1 92  ? -2.069  6.876   -8.042  1.00 91.99 92  A 1 
ATOM   681  C  CG  . MET A 1 92  ? -3.050  6.391   -9.117  1.00 91.00 92  A 1 
ATOM   682  S  SD  . MET A 1 92  ? -3.290  4.606   -9.091  1.00 91.06 92  A 1 
ATOM   683  C  CE  . MET A 1 92  ? -4.427  4.436   -10.481 1.00 89.59 92  A 1 
ATOM   684  N  N   . VAL A 1 93  ? -2.801  10.458  -8.635  1.00 93.07 93  A 1 
ATOM   685  C  CA  . VAL A 1 93  ? -3.781  11.544  -8.616  1.00 94.24 93  A 1 
ATOM   686  C  C   . VAL A 1 93  ? -4.074  11.959  -10.055 1.00 95.79 93  A 1 
ATOM   687  O  O   . VAL A 1 93  ? -3.225  11.813  -10.939 1.00 95.81 93  A 1 
ATOM   688  C  CB  . VAL A 1 93  ? -3.305  12.744  -7.773  1.00 92.31 93  A 1 
ATOM   689  C  CG1 . VAL A 1 93  ? -3.065  12.326  -6.320  1.00 83.43 93  A 1 
ATOM   690  C  CG2 . VAL A 1 93  ? -2.013  13.381  -8.305  1.00 82.93 93  A 1 
ATOM   691  N  N   . GLY A 1 94  ? -5.268  12.464  -10.287 1.00 96.46 94  A 1 
ATOM   692  C  CA  . GLY A 1 94  ? -5.694  12.897  -11.600 1.00 97.11 94  A 1 
ATOM   693  C  C   . GLY A 1 94  ? -6.539  14.161  -11.536 1.00 97.78 94  A 1 
ATOM   694  O  O   . GLY A 1 94  ? -6.947  14.620  -10.469 1.00 97.38 94  A 1 
ATOM   695  N  N   . LYS A 1 95  ? -6.777  14.715  -12.712 1.00 98.03 95  A 1 
ATOM   696  C  CA  . LYS A 1 95  ? -7.593  15.908  -12.895 1.00 98.24 95  A 1 
ATOM   697  C  C   . LYS A 1 95  ? -8.405  15.780  -14.168 1.00 98.34 95  A 1 
ATOM   698  O  O   . LYS A 1 95  ? -7.888  15.396  -15.215 1.00 97.86 95  A 1 
ATOM   699  C  CB  . LYS A 1 95  ? -6.645  17.115  -12.922 1.00 97.47 95  A 1 
ATOM   700  C  CG  . LYS A 1 95  ? -7.370  18.445  -13.145 1.00 93.81 95  A 1 
ATOM   701  C  CD  . LYS A 1 95  ? -6.331  19.562  -13.227 1.00 92.28 95  A 1 
ATOM   702  C  CE  . LYS A 1 95  ? -6.919  20.805  -13.885 1.00 81.82 95  A 1 
ATOM   703  N  NZ  . LYS A 1 95  ? -5.918  21.411  -14.802 1.00 75.73 95  A 1 
ATOM   704  N  N   . VAL A 1 96  ? -9.674  16.144  -14.080 1.00 98.23 96  A 1 
ATOM   705  C  CA  . VAL A 1 96  ? -10.536 16.285  -15.249 1.00 98.39 96  A 1 
ATOM   706  C  C   . VAL A 1 96  ? -11.133 17.680  -15.279 1.00 98.44 96  A 1 
ATOM   707  O  O   . VAL A 1 96  ? -11.533 18.223  -14.248 1.00 98.13 96  A 1 
ATOM   708  C  CB  . VAL A 1 96  ? -11.596 15.171  -15.308 1.00 97.85 96  A 1 
ATOM   709  C  CG1 . VAL A 1 96  ? -12.521 15.126  -14.092 1.00 96.24 96  A 1 
ATOM   710  C  CG2 . VAL A 1 96  ? -12.444 15.288  -16.576 1.00 94.49 96  A 1 
ATOM   711  N  N   . THR A 1 97  ? -11.190 18.285  -16.460 1.00 98.20 97  A 1 
ATOM   712  C  CA  . THR A 1 97  ? -11.907 19.543  -16.698 1.00 98.12 97  A 1 
ATOM   713  C  C   . THR A 1 97  ? -13.169 19.248  -17.488 1.00 98.16 97  A 1 
ATOM   714  O  O   . THR A 1 97  ? -13.095 18.686  -18.581 1.00 97.51 97  A 1 
ATOM   715  C  CB  . THR A 1 97  ? -11.014 20.562  -17.408 1.00 97.74 97  A 1 
ATOM   716  O  OG1 . THR A 1 97  ? -9.840  20.773  -16.650 1.00 94.94 97  A 1 
ATOM   717  C  CG2 . THR A 1 97  ? -11.703 21.916  -17.565 1.00 94.42 97  A 1 
ATOM   718  N  N   . VAL A 1 98  ? -14.318 19.608  -16.938 1.00 98.01 98  A 1 
ATOM   719  C  CA  . VAL A 1 98  ? -15.619 19.506  -17.610 1.00 97.97 98  A 1 
ATOM   720  C  C   . VAL A 1 98  ? -15.935 20.842  -18.277 1.00 97.79 98  A 1 
ATOM   721  O  O   . VAL A 1 98  ? -15.946 21.878  -17.608 1.00 96.64 98  A 1 
ATOM   722  C  CB  . VAL A 1 98  ? -16.730 19.093  -16.628 1.00 97.45 98  A 1 
ATOM   723  C  CG1 . VAL A 1 98  ? -18.058 18.905  -17.348 1.00 95.01 98  A 1 
ATOM   724  C  CG2 . VAL A 1 98  ? -16.388 17.783  -15.917 1.00 95.16 98  A 1 
ATOM   725  N  N   . ASN A 1 99  ? -16.185 20.824  -19.579 1.00 97.00 99  A 1 
ATOM   726  C  CA  . ASN A 1 99  ? -16.420 22.003  -20.417 1.00 96.35 99  A 1 
ATOM   727  C  C   . ASN A 1 99  ? -17.870 22.169  -20.873 1.00 94.76 99  A 1 
ATOM   728  O  O   . ASN A 1 99  ? -18.570 21.169  -21.105 1.00 87.17 99  A 1 
ATOM   729  C  CB  . ASN A 1 99  ? -15.461 21.960  -21.612 1.00 93.10 99  A 1 
ATOM   730  C  CG  . ASN A 1 99  ? -13.996 22.134  -21.224 1.00 91.16 99  A 1 
ATOM   731  O  OD1 . ASN A 1 99  ? -13.608 23.032  -20.482 1.00 78.93 99  A 1 
ATOM   732  N  ND2 . ASN A 1 99  ? -13.131 21.290  -21.736 1.00 77.13 99  A 1 
ATOM   733  O  OXT . ASN A 1 99  ? -18.299 23.340  -21.045 1.00 76.92 99  A 1 
ATOM   734  N  N   . TYR B 2 1   ? 4.864   -0.094  -0.261  1.00 88.63 1   B 1 
ATOM   735  C  CA  . TYR B 2 1   ? 3.894   -1.010  -0.889  1.00 88.67 1   B 1 
ATOM   736  C  C   . TYR B 2 1   ? 4.542   -2.353  -1.219  1.00 89.48 1   B 1 
ATOM   737  O  O   . TYR B 2 1   ? 5.743   -2.370  -1.480  1.00 88.90 1   B 1 
ATOM   738  C  CB  . TYR B 2 1   ? 3.328   -0.388  -2.164  1.00 86.83 1   B 1 
ATOM   739  C  CG  . TYR B 2 1   ? 2.729   0.982   -1.959  1.00 85.86 1   B 1 
ATOM   740  C  CD1 . TYR B 2 1   ? 1.499   1.123   -1.294  1.00 83.67 1   B 1 
ATOM   741  C  CD2 . TYR B 2 1   ? 3.407   2.127   -2.410  1.00 83.62 1   B 1 
ATOM   742  C  CE1 . TYR B 2 1   ? 0.949   2.387   -1.072  1.00 81.30 1   B 1 
ATOM   743  C  CE2 . TYR B 2 1   ? 2.862   3.403   -2.191  1.00 81.03 1   B 1 
ATOM   744  C  CZ  . TYR B 2 1   ? 1.632   3.529   -1.517  1.00 80.75 1   B 1 
ATOM   745  O  OH  . TYR B 2 1   ? 1.096   4.768   -1.300  1.00 77.73 1   B 1 
ATOM   746  N  N   . PRO B 2 2   ? 3.761   -3.473  -1.323  1.00 89.08 2   B 1 
ATOM   747  C  CA  . PRO B 2 2   ? 4.281   -4.761  -1.800  1.00 89.65 2   B 1 
ATOM   748  C  C   . PRO B 2 2   ? 5.050   -4.640  -3.124  1.00 89.52 2   B 1 
ATOM   749  O  O   . PRO B 2 2   ? 6.128   -5.209  -3.244  1.00 88.90 2   B 1 
ATOM   750  C  CB  . PRO B 2 2   ? 3.057   -5.672  -1.917  1.00 90.05 2   B 1 
ATOM   751  C  CG  . PRO B 2 2   ? 2.131   -5.124  -0.839  1.00 89.30 2   B 1 
ATOM   752  C  CD  . PRO B 2 2   ? 2.380   -3.619  -0.910  1.00 90.28 2   B 1 
ATOM   753  N  N   . ILE B 2 3   ? 4.582   -3.816  -4.063  1.00 85.29 3   B 1 
ATOM   754  C  CA  . ILE B 2 3   ? 5.265   -3.582  -5.344  1.00 83.55 3   B 1 
ATOM   755  C  C   . ILE B 2 3   ? 6.702   -3.060  -5.174  1.00 84.52 3   B 1 
ATOM   756  O  O   . ILE B 2 3   ? 7.578   -3.447  -5.938  1.00 84.34 3   B 1 
ATOM   757  C  CB  . ILE B 2 3   ? 4.407   -2.658  -6.244  1.00 80.48 3   B 1 
ATOM   758  C  CG1 . ILE B 2 3   ? 4.887   -2.622  -7.710  1.00 73.71 3   B 1 
ATOM   759  C  CG2 . ILE B 2 3   ? 4.329   -1.213  -5.705  1.00 73.55 3   B 1 
ATOM   760  C  CD1 . ILE B 2 3   ? 4.797   -3.973  -8.423  1.00 68.41 3   B 1 
ATOM   761  N  N   . PHE B 2 4   ? 6.989   -2.240  -4.147  1.00 85.15 4   B 1 
ATOM   762  C  CA  . PHE B 2 4   ? 8.348   -1.784  -3.880  1.00 85.73 4   B 1 
ATOM   763  C  C   . PHE B 2 4   ? 9.259   -2.940  -3.446  1.00 87.60 4   B 1 
ATOM   764  O  O   . PHE B 2 4   ? 10.414  -2.997  -3.856  1.00 87.93 4   B 1 
ATOM   765  C  CB  . PHE B 2 4   ? 8.365   -0.683  -2.816  1.00 84.75 4   B 1 
ATOM   766  C  CG  . PHE B 2 4   ? 7.662   0.620   -3.159  1.00 84.00 4   B 1 
ATOM   767  C  CD1 . PHE B 2 4   ? 7.369   0.983   -4.489  1.00 81.81 4   B 1 
ATOM   768  C  CD2 . PHE B 2 4   ? 7.349   1.519   -2.116  1.00 81.70 4   B 1 
ATOM   769  C  CE1 . PHE B 2 4   ? 6.776   2.219   -4.776  1.00 80.46 4   B 1 
ATOM   770  C  CE2 . PHE B 2 4   ? 6.760   2.760   -2.400  1.00 80.26 4   B 1 
ATOM   771  C  CZ  . PHE B 2 4   ? 6.475   3.106   -3.731  1.00 80.37 4   B 1 
ATOM   772  N  N   . ALA B 2 5   ? 8.741   -3.895  -2.683  1.00 90.62 5   B 1 
ATOM   773  C  CA  . ALA B 2 5   ? 9.466   -5.112  -2.362  1.00 91.96 5   B 1 
ATOM   774  C  C   . ALA B 2 5   ? 9.671   -5.971  -3.615  1.00 91.34 5   B 1 
ATOM   775  O  O   . ALA B 2 5   ? 10.801  -6.346  -3.912  1.00 90.87 5   B 1 
ATOM   776  C  CB  . ALA B 2 5   ? 8.727   -5.860  -1.246  1.00 93.93 5   B 1 
ATOM   777  N  N   . GLN B 2 6   ? 8.620   -6.204  -4.396  1.00 87.57 6   B 1 
ATOM   778  C  CA  . GLN B 2 6   ? 8.668   -7.023  -5.617  1.00 86.57 6   B 1 
ATOM   779  C  C   . GLN B 2 6   ? 9.693   -6.514  -6.642  1.00 85.93 6   B 1 
ATOM   780  O  O   . GLN B 2 6   ? 10.391  -7.311  -7.276  1.00 84.83 6   B 1 
ATOM   781  C  CB  . GLN B 2 6   ? 7.277   -7.068  -6.261  1.00 85.18 6   B 1 
ATOM   782  C  CG  . GLN B 2 6   ? 6.239   -7.842  -5.442  1.00 83.45 6   B 1 
ATOM   783  C  CD  . GLN B 2 6   ? 4.833   -7.666  -6.009  1.00 84.29 6   B 1 
ATOM   784  O  OE1 . GLN B 2 6   ? 4.131   -6.725  -5.685  1.00 80.41 6   B 1 
ATOM   785  N  NE2 . GLN B 2 6   ? 4.385   -8.535  -6.880  1.00 78.84 6   B 1 
ATOM   786  N  N   . GLN B 2 7   ? 9.798   -5.189  -6.789  1.00 84.24 7   B 1 
ATOM   787  C  CA  . GLN B 2 7   ? 10.710  -4.556  -7.737  1.00 82.45 7   B 1 
ATOM   788  C  C   . GLN B 2 7   ? 12.168  -4.545  -7.259  1.00 83.83 7   B 1 
ATOM   789  O  O   . GLN B 2 7   ? 13.065  -4.701  -8.081  1.00 82.80 7   B 1 
ATOM   790  C  CB  . GLN B 2 7   ? 10.226  -3.129  -8.010  1.00 78.81 7   B 1 
ATOM   791  C  CG  . GLN B 2 7   ? 8.972   -3.098  -8.901  1.00 73.31 7   B 1 
ATOM   792  C  CD  . GLN B 2 7   ? 8.367   -1.703  -9.043  1.00 70.59 7   B 1 
ATOM   793  O  OE1 . GLN B 2 7   ? 8.576   -0.816  -8.240  1.00 66.04 7   B 1 
ATOM   794  N  NE2 . GLN B 2 7   ? 7.578   -1.470  -10.065 1.00 64.44 7   B 1 
ATOM   795  N  N   . ASN B 2 8   ? 12.414  -4.372  -5.956  1.00 88.50 8   B 1 
ATOM   796  C  CA  . ASN B 2 8   ? 13.760  -4.116  -5.431  1.00 89.78 8   B 1 
ATOM   797  C  C   . ASN B 2 8   ? 14.412  -5.318  -4.735  1.00 91.82 8   B 1 
ATOM   798  O  O   . ASN B 2 8   ? 15.622  -5.315  -4.529  1.00 91.53 8   B 1 
ATOM   799  C  CB  . ASN B 2 8   ? 13.712  -2.886  -4.505  1.00 88.47 8   B 1 
ATOM   800  C  CG  . ASN B 2 8   ? 13.347  -1.617  -5.263  1.00 85.96 8   B 1 
ATOM   801  O  OD1 . ASN B 2 8   ? 14.163  -1.013  -5.925  1.00 77.39 8   B 1 
ATOM   802  N  ND2 . ASN B 2 8   ? 12.107  -1.197  -5.194  1.00 74.99 8   B 1 
ATOM   803  N  N   . TYR B 2 9   ? 13.652  -6.348  -4.370  1.00 94.65 9   B 1 
ATOM   804  C  CA  . TYR B 2 9   ? 14.163  -7.512  -3.645  1.00 95.61 9   B 1 
ATOM   805  C  C   . TYR B 2 9   ? 13.701  -8.808  -4.318  1.00 95.81 9   B 1 
ATOM   806  O  O   . TYR B 2 9   ? 12.509  -9.091  -4.397  1.00 94.97 9   B 1 
ATOM   807  C  CB  . TYR B 2 9   ? 13.699  -7.465  -2.188  1.00 95.96 9   B 1 
ATOM   808  C  CG  . TYR B 2 9   ? 14.141  -6.229  -1.429  1.00 95.95 9   B 1 
ATOM   809  C  CD1 . TYR B 2 9   ? 15.383  -6.201  -0.775  1.00 94.14 9   B 1 
ATOM   810  C  CD2 . TYR B 2 9   ? 13.315  -5.091  -1.388  1.00 94.08 9   B 1 
ATOM   811  C  CE1 . TYR B 2 9   ? 15.800  -5.059  -0.071  1.00 93.23 9   B 1 
ATOM   812  C  CE2 . TYR B 2 9   ? 13.719  -3.939  -0.691  1.00 93.49 9   B 1 
ATOM   813  C  CZ  . TYR B 2 9   ? 14.963  -3.930  -0.036  1.00 94.04 9   B 1 
ATOM   814  O  OH  . TYR B 2 9   ? 15.359  -2.806  0.641   1.00 92.69 9   B 1 
ATOM   815  N  N   . GLU B 2 10  ? 14.651  -9.628  -4.755  1.00 94.81 10  B 1 
ATOM   816  C  CA  . GLU B 2 10  ? 14.330  -10.924 -5.372  1.00 95.09 10  B 1 
ATOM   817  C  C   . GLU B 2 10  ? 13.683  -11.897 -4.377  1.00 95.76 10  B 1 
ATOM   818  O  O   . GLU B 2 10  ? 12.710  -12.574 -4.705  1.00 94.61 10  B 1 
ATOM   819  C  CB  . GLU B 2 10  ? 15.609  -11.516 -5.967  1.00 93.53 10  B 1 
ATOM   820  C  CG  . GLU B 2 10  ? 15.303  -12.794 -6.749  1.00 81.78 10  B 1 
ATOM   821  C  CD  . GLU B 2 10  ? 16.524  -13.391 -7.452  1.00 74.02 10  B 1 
ATOM   822  O  OE1 . GLU B 2 10  ? 16.300  -14.383 -8.189  1.00 68.15 10  B 1 
ATOM   823  O  OE2 . GLU B 2 10  ? 17.640  -12.866 -7.256  1.00 66.37 10  B 1 
ATOM   824  N  N   . ASN B 2 11  ? 14.217  -11.927 -3.148  1.00 96.20 11  B 1 
ATOM   825  C  CA  . ASN B 2 11  ? 13.659  -12.702 -2.056  1.00 96.85 11  B 1 
ATOM   826  C  C   . ASN B 2 11  ? 13.137  -11.744 -0.970  1.00 97.60 11  B 1 
ATOM   827  O  O   . ASN B 2 11  ? 13.920  -10.955 -0.445  1.00 97.35 11  B 1 
ATOM   828  C  CB  . ASN B 2 11  ? 14.733  -13.673 -1.541  1.00 95.59 11  B 1 
ATOM   829  C  CG  . ASN B 2 11  ? 14.188  -14.665 -0.529  1.00 86.82 11  B 1 
ATOM   830  O  OD1 . ASN B 2 11  ? 13.093  -14.548 -0.010  1.00 78.60 11  B 1 
ATOM   831  N  ND2 . ASN B 2 11  ? 14.940  -15.696 -0.212  1.00 76.88 11  B 1 
ATOM   832  N  N   . PRO B 2 12  ? 11.848  -11.804 -0.609  1.00 97.89 12  B 1 
ATOM   833  C  CA  . PRO B 2 12  ? 11.300  -10.921 0.417   1.00 98.13 12  B 1 
ATOM   834  C  C   . PRO B 2 12  ? 11.751  -11.276 1.840   1.00 98.40 12  B 1 
ATOM   835  O  O   . PRO B 2 12  ? 11.548  -10.471 2.748   1.00 98.05 12  B 1 
ATOM   836  C  CB  . PRO B 2 12  ? 9.782   -11.033 0.264   1.00 97.71 12  B 1 
ATOM   837  C  CG  . PRO B 2 12  ? 9.588   -12.447 -0.256  1.00 96.55 12  B 1 
ATOM   838  C  CD  . PRO B 2 12  ? 10.808  -12.646 -1.164  1.00 97.69 12  B 1 
ATOM   839  N  N   . ARG B 2 13  ? 12.345  -12.444 2.063   1.00 98.04 13  B 1 
ATOM   840  C  CA  . ARG B 2 13  ? 12.846  -12.897 3.362   1.00 98.05 13  B 1 
ATOM   841  C  C   . ARG B 2 13  ? 14.358  -13.074 3.311   1.00 97.72 13  B 1 
ATOM   842  O  O   . ARG B 2 13  ? 14.870  -13.892 2.559   1.00 96.79 13  B 1 
ATOM   843  C  CB  . ARG B 2 13  ? 12.101  -14.163 3.771   1.00 97.88 13  B 1 
ATOM   844  C  CG  . ARG B 2 13  ? 12.420  -14.601 5.208   1.00 97.39 13  B 1 
ATOM   845  C  CD  . ARG B 2 13  ? 11.524  -15.771 5.623   1.00 96.56 13  B 1 
ATOM   846  N  NE  . ARG B 2 13  ? 11.820  -16.239 6.985   1.00 94.93 13  B 1 
ATOM   847  C  CZ  . ARG B 2 13  ? 12.621  -17.246 7.337   1.00 94.72 13  B 1 
ATOM   848  N  NH1 . ARG B 2 13  ? 13.271  -17.960 6.460   1.00 89.79 13  B 1 
ATOM   849  N  NH2 . ARG B 2 13  ? 12.755  -17.555 8.591   1.00 90.24 13  B 1 
ATOM   850  N  N   . GLU B 2 14  ? 15.056  -12.305 4.137   1.00 97.83 14  B 1 
ATOM   851  C  CA  . GLU B 2 14  ? 16.501  -12.392 4.314   1.00 97.46 14  B 1 
ATOM   852  C  C   . GLU B 2 14  ? 16.894  -13.700 5.023   1.00 97.35 14  B 1 
ATOM   853  O  O   . GLU B 2 14  ? 16.087  -14.335 5.693   1.00 96.24 14  B 1 
ATOM   854  C  CB  . GLU B 2 14  ? 17.008  -11.169 5.102   1.00 96.35 14  B 1 
ATOM   855  C  CG  . GLU B 2 14  ? 16.798  -9.834  4.368   1.00 91.05 14  B 1 
ATOM   856  C  CD  . GLU B 2 14  ? 17.136  -8.600  5.234   1.00 88.33 14  B 1 
ATOM   857  O  OE1 . GLU B 2 14  ? 16.995  -7.466  4.734   1.00 82.37 14  B 1 
ATOM   858  O  OE2 . GLU B 2 14  ? 17.476  -8.765  6.429   1.00 82.48 14  B 1 
ATOM   859  N  N   . ALA B 2 15  ? 18.177  -14.066 4.946   1.00 96.84 15  B 1 
ATOM   860  C  CA  . ALA B 2 15  ? 18.696  -15.270 5.605   1.00 96.35 15  B 1 
ATOM   861  C  C   . ALA B 2 15  ? 18.496  -15.274 7.139   1.00 96.66 15  B 1 
ATOM   862  O  O   . ALA B 2 15  ? 18.349  -16.325 7.743   1.00 94.91 15  B 1 
ATOM   863  C  CB  . ALA B 2 15  ? 20.183  -15.385 5.251   1.00 95.17 15  B 1 
ATOM   864  N  N   . THR B 2 16  ? 18.427  -14.083 7.746   1.00 96.66 16  B 1 
ATOM   865  C  CA  . THR B 2 16  ? 18.132  -13.901 9.178   1.00 96.59 16  B 1 
ATOM   866  C  C   . THR B 2 16  ? 16.662  -14.159 9.530   1.00 96.93 16  B 1 
ATOM   867  O  O   . THR B 2 16  ? 16.314  -14.189 10.709  1.00 95.65 16  B 1 
ATOM   868  C  CB  . THR B 2 16  ? 18.489  -12.472 9.603   1.00 95.79 16  B 1 
ATOM   869  O  OG1 . THR B 2 16  ? 17.752  -11.558 8.832   1.00 91.66 16  B 1 
ATOM   870  C  CG2 . THR B 2 16  ? 19.967  -12.150 9.410   1.00 89.69 16  B 1 
ATOM   871  N  N   . GLY B 2 17  ? 15.794  -14.325 8.543   1.00 97.35 17  B 1 
ATOM   872  C  CA  . GLY B 2 17  ? 14.351  -14.424 8.711   1.00 97.47 17  B 1 
ATOM   873  C  C   . GLY B 2 17  ? 13.612  -13.089 8.644   1.00 98.02 17  B 1 
ATOM   874  O  O   . GLY B 2 17  ? 12.380  -13.080 8.600   1.00 97.29 17  B 1 
ATOM   875  N  N   . ARG B 2 18  ? 14.338  -11.971 8.601   1.00 98.28 18  B 1 
ATOM   876  C  CA  . ARG B 2 18  ? 13.736  -10.641 8.491   1.00 98.33 18  B 1 
ATOM   877  C  C   . ARG B 2 18  ? 13.098  -10.454 7.120   1.00 98.46 18  B 1 
ATOM   878  O  O   . ARG B 2 18  ? 13.707  -10.763 6.101   1.00 98.10 18  B 1 
ATOM   879  C  CB  . ARG B 2 18  ? 14.814  -9.594  8.784   1.00 97.60 18  B 1 
ATOM   880  C  CG  . ARG B 2 18  ? 14.282  -8.161  8.810   1.00 93.00 18  B 1 
ATOM   881  C  CD  . ARG B 2 18  ? 15.387  -7.249  9.325   1.00 91.57 18  B 1 
ATOM   882  N  NE  . ARG B 2 18  ? 15.015  -5.827  9.261   1.00 86.38 18  B 1 
ATOM   883  C  CZ  . ARG B 2 18  ? 15.462  -4.963  8.373   1.00 84.52 18  B 1 
ATOM   884  N  NH1 . ARG B 2 18  ? 16.258  -5.305  7.405   1.00 73.88 18  B 1 
ATOM   885  N  NH2 . ARG B 2 18  ? 15.119  -3.727  8.458   1.00 74.91 18  B 1 
ATOM   886  N  N   . ILE B 2 19  ? 11.895  -9.905  7.095   1.00 98.53 19  B 1 
ATOM   887  C  CA  . ILE B 2 19  ? 11.181  -9.612  5.852   1.00 98.66 19  B 1 
ATOM   888  C  C   . ILE B 2 19  ? 11.472  -8.179  5.406   1.00 98.68 19  B 1 
ATOM   889  O  O   . ILE B 2 19  ? 11.420  -7.247  6.204   1.00 98.29 19  B 1 
ATOM   890  C  CB  . ILE B 2 19  ? 9.680   -9.940  6.007   1.00 98.55 19  B 1 
ATOM   891  C  CG1 . ILE B 2 19  ? 9.508   -11.464 6.182   1.00 97.96 19  B 1 
ATOM   892  C  CG2 . ILE B 2 19  ? 8.878   -9.434  4.793   1.00 98.14 19  B 1 
ATOM   893  C  CD1 . ILE B 2 19  ? 8.079   -11.922 6.495   1.00 96.27 19  B 1 
ATOM   894  N  N   . VAL B 2 20  ? 11.748  -7.985  4.120   1.00 98.58 20  B 1 
ATOM   895  C  CA  . VAL B 2 20  ? 12.282  -6.743  3.537   1.00 98.45 20  B 1 
ATOM   896  C  C   . VAL B 2 20  ? 11.389  -5.512  3.697   1.00 98.33 20  B 1 
ATOM   897  O  O   . VAL B 2 20  ? 11.884  -4.390  3.643   1.00 97.73 20  B 1 
ATOM   898  C  CB  . VAL B 2 20  ? 12.628  -6.931  2.053   1.00 97.98 20  B 1 
ATOM   899  C  CG1 . VAL B 2 20  ? 13.672  -8.040  1.871   1.00 96.29 20  B 1 
ATOM   900  C  CG2 . VAL B 2 20  ? 11.389  -7.247  1.198   1.00 96.74 20  B 1 
ATOM   901  N  N   . CYS B 2 21  ? 10.101  -5.686  3.967   1.00 98.41 21  B 1 
ATOM   902  C  CA  . CYS B 2 21  ? 9.205   -4.582  4.309   1.00 98.43 21  B 1 
ATOM   903  C  C   . CYS B 2 21  ? 9.734   -3.762  5.494   1.00 98.32 21  B 1 
ATOM   904  O  O   . CYS B 2 21  ? 9.576   -2.545  5.536   1.00 97.73 21  B 1 
ATOM   905  C  CB  . CYS B 2 21  ? 7.808   -5.123  4.641   1.00 98.27 21  B 1 
ATOM   906  S  SG  . CYS B 2 21  ? 7.210   -6.397  3.508   1.00 98.08 21  B 1 
ATOM   907  N  N   . ALA B 2 22  ? 10.430  -4.417  6.438   1.00 98.44 22  B 1 
ATOM   908  C  CA  . ALA B 2 22  ? 11.058  -3.789  7.601   1.00 98.31 22  B 1 
ATOM   909  C  C   . ALA B 2 22  ? 12.232  -2.855  7.253   1.00 98.14 22  B 1 
ATOM   910  O  O   . ALA B 2 22  ? 12.699  -2.121  8.117   1.00 97.34 22  B 1 
ATOM   911  C  CB  . ALA B 2 22  ? 11.496  -4.898  8.567   1.00 98.10 22  B 1 
ATOM   912  N  N   . ASN B 2 23  ? 12.703  -2.839  6.006   1.00 98.04 23  B 1 
ATOM   913  C  CA  . ASN B 2 23  ? 13.699  -1.875  5.535   1.00 97.66 23  B 1 
ATOM   914  C  C   . ASN B 2 23  ? 13.127  -0.457  5.374   1.00 97.69 23  B 1 
ATOM   915  O  O   . ASN B 2 23  ? 13.879  0.515   5.432   1.00 96.49 23  B 1 
ATOM   916  C  CB  . ASN B 2 23  ? 14.319  -2.377  4.217   1.00 97.33 23  B 1 
ATOM   917  C  CG  . ASN B 2 23  ? 15.215  -3.578  4.427   1.00 96.16 23  B 1 
ATOM   918  O  OD1 . ASN B 2 23  ? 15.775  -3.767  5.491   1.00 89.81 23  B 1 
ATOM   919  N  ND2 . ASN B 2 23  ? 15.394  -4.423  3.431   1.00 88.56 23  B 1 
ATOM   920  N  N   . CYS B 2 24  ? 11.818  -0.343  5.200   1.00 97.97 24  B 1 
ATOM   921  C  CA  . CYS B 2 24  ? 11.147  0.931   4.969   1.00 97.72 24  B 1 
ATOM   922  C  C   . CYS B 2 24  ? 10.034  1.219   5.980   1.00 97.84 24  B 1 
ATOM   923  O  O   . CYS B 2 24  ? 9.754   2.370   6.281   1.00 96.93 24  B 1 
ATOM   924  C  CB  . CYS B 2 24  ? 10.583  0.940   3.541   1.00 96.96 24  B 1 
ATOM   925  S  SG  . CYS B 2 24  ? 11.836  0.560   2.298   1.00 95.91 24  B 1 
ATOM   926  N  N   . HIS B 2 25  ? 9.389   0.180   6.499   1.00 98.42 25  B 1 
ATOM   927  C  CA  . HIS B 2 25  ? 8.387   0.254   7.561   1.00 98.48 25  B 1 
ATOM   928  C  C   . HIS B 2 25  ? 9.073   0.004   8.901   1.00 98.49 25  B 1 
ATOM   929  O  O   . HIS B 2 25  ? 9.204   -1.133  9.351   1.00 97.59 25  B 1 
ATOM   930  C  CB  . HIS B 2 25  ? 7.264   -0.739  7.267   1.00 98.25 25  B 1 
ATOM   931  C  CG  . HIS B 2 25  ? 6.472   -0.392  6.046   1.00 98.19 25  B 1 
ATOM   932  N  ND1 . HIS B 2 25  ? 5.481   0.570   5.967   1.00 96.13 25  B 1 
ATOM   933  C  CD2 . HIS B 2 25  ? 6.622   -0.938  4.803   1.00 96.26 25  B 1 
ATOM   934  C  CE1 . HIS B 2 25  ? 5.035   0.587   4.698   1.00 95.85 25  B 1 
ATOM   935  N  NE2 . HIS B 2 25  ? 5.705   -0.310  3.968   1.00 96.04 25  B 1 
ATOM   936  N  N   . LEU B 2 26  ? 9.566   1.084   9.531   1.00 98.17 26  B 1 
ATOM   937  C  CA  . LEU B 2 26  ? 10.543  1.002   10.622  1.00 97.94 26  B 1 
ATOM   938  C  C   . LEU B 2 26  ? 9.926   0.750   12.003  1.00 97.94 26  B 1 
ATOM   939  O  O   . LEU B 2 26  ? 10.632  0.324   12.918  1.00 96.65 26  B 1 
ATOM   940  C  CB  . LEU B 2 26  ? 11.389  2.284   10.645  1.00 97.61 26  B 1 
ATOM   941  C  CG  . LEU B 2 26  ? 12.128  2.613   9.328   1.00 96.94 26  B 1 
ATOM   942  C  CD1 . LEU B 2 26  ? 12.965  3.870   9.532   1.00 95.24 26  B 1 
ATOM   943  C  CD2 . LEU B 2 26  ? 13.035  1.474   8.865   1.00 94.65 26  B 1 
ATOM   944  N  N   . ALA B 2 27  ? 8.633   1.027   12.192  1.00 98.07 27  B 1 
ATOM   945  C  CA  . ALA B 2 27  ? 7.953   0.749   13.452  1.00 97.93 27  B 1 
ATOM   946  C  C   . ALA B 2 27  ? 7.464   -0.702  13.493  1.00 98.19 27  B 1 
ATOM   947  O  O   . ALA B 2 27  ? 6.904   -1.198  12.512  1.00 97.77 27  B 1 
ATOM   948  C  CB  . ALA B 2 27  ? 6.817   1.743   13.662  1.00 97.61 27  B 1 
ATOM   949  N  N   . SER B 2 28  ? 7.609   -1.357  14.645  1.00 98.29 28  B 1 
ATOM   950  C  CA  . SER B 2 28  ? 7.101   -2.716  14.861  1.00 98.18 28  B 1 
ATOM   951  C  C   . SER B 2 28  ? 5.682   -2.687  15.432  1.00 98.15 28  B 1 
ATOM   952  O  O   . SER B 2 28  ? 5.398   -1.967  16.390  1.00 97.20 28  B 1 
ATOM   953  C  CB  . SER B 2 28  ? 8.054   -3.490  15.772  1.00 97.23 28  B 1 
ATOM   954  O  OG  . SER B 2 28  ? 7.649   -4.837  15.840  1.00 84.04 28  B 1 
ATOM   955  N  N   . LYS B 2 29  ? 4.793   -3.484  14.838  1.00 98.34 29  B 1 
ATOM   956  C  CA  . LYS B 2 29  ? 3.464   -3.791  15.373  1.00 98.32 29  B 1 
ATOM   957  C  C   . LYS B 2 29  ? 3.121   -5.260  15.111  1.00 98.36 29  B 1 
ATOM   958  O  O   . LYS B 2 29  ? 3.445   -5.750  14.038  1.00 97.92 29  B 1 
ATOM   959  C  CB  . LYS B 2 29  ? 2.392   -2.885  14.754  1.00 97.93 29  B 1 
ATOM   960  C  CG  . LYS B 2 29  ? 2.460   -1.452  15.297  1.00 95.46 29  B 1 
ATOM   961  C  CD  . LYS B 2 29  ? 1.144   -0.706  15.085  1.00 89.75 29  B 1 
ATOM   962  C  CE  . LYS B 2 29  ? 1.221   0.649   15.788  1.00 84.25 29  B 1 
ATOM   963  N  NZ  . LYS B 2 29  ? -0.124  1.251   15.983  1.00 74.24 29  B 1 
ATOM   964  N  N   . PRO B 2 30  ? 2.458   -5.950  16.038  1.00 98.14 30  B 1 
ATOM   965  C  CA  . PRO B 2 30  ? 2.217   -7.381  15.934  1.00 98.08 30  B 1 
ATOM   966  C  C   . PRO B 2 30  ? 1.356   -7.738  14.720  1.00 98.13 30  B 1 
ATOM   967  O  O   . PRO B 2 30  ? 0.523   -6.951  14.255  1.00 97.65 30  B 1 
ATOM   968  C  CB  . PRO B 2 30  ? 1.562   -7.790  17.257  1.00 97.06 30  B 1 
ATOM   969  C  CG  . PRO B 2 30  ? 0.902   -6.504  17.742  1.00 94.27 30  B 1 
ATOM   970  C  CD  . PRO B 2 30  ? 1.877   -5.430  17.270  1.00 97.39 30  B 1 
ATOM   971  N  N   . VAL B 2 31  ? 1.582   -8.949  14.213  1.00 98.38 31  B 1 
ATOM   972  C  CA  . VAL B 2 31  ? 0.796   -9.621  13.181  1.00 98.20 31  B 1 
ATOM   973  C  C   . VAL B 2 31  ? 0.640   -11.070 13.622  1.00 98.22 31  B 1 
ATOM   974  O  O   . VAL B 2 31  ? 1.610   -11.656 14.086  1.00 97.09 31  B 1 
ATOM   975  C  CB  . VAL B 2 31  ? 1.504   -9.549  11.814  1.00 96.92 31  B 1 
ATOM   976  C  CG1 . VAL B 2 31  ? 0.870   -10.443 10.747  1.00 88.44 31  B 1 
ATOM   977  C  CG2 . VAL B 2 31  ? 1.478   -8.119  11.282  1.00 89.57 31  B 1 
ATOM   978  N  N   . ASP B 2 32  ? -0.539  -11.623 13.433  1.00 98.24 32  B 1 
ATOM   979  C  CA  . ASP B 2 32  ? -0.812  -13.030 13.701  1.00 97.93 32  B 1 
ATOM   980  C  C   . ASP B 2 32  ? -1.183  -13.751 12.401  1.00 98.16 32  B 1 
ATOM   981  O  O   . ASP B 2 32  ? -1.661  -13.148 11.442  1.00 97.20 32  B 1 
ATOM   982  C  CB  . ASP B 2 32  ? -1.910  -13.169 14.770  1.00 96.57 32  B 1 
ATOM   983  C  CG  . ASP B 2 32  ? -1.490  -12.576 16.110  1.00 85.05 32  B 1 
ATOM   984  O  OD1 . ASP B 2 32  ? -0.422  -12.975 16.617  1.00 80.65 32  B 1 
ATOM   985  O  OD2 . ASP B 2 32  ? -2.237  -11.714 16.625  1.00 78.76 32  B 1 
ATOM   986  N  N   . ILE B 2 33  ? -0.958  -15.061 12.386  1.00 98.27 33  B 1 
ATOM   987  C  CA  . ILE B 2 33  ? -1.368  -15.942 11.299  1.00 98.24 33  B 1 
ATOM   988  C  C   . ILE B 2 33  ? -1.958  -17.228 11.880  1.00 98.22 33  B 1 
ATOM   989  O  O   . ILE B 2 33  ? -1.365  -17.855 12.750  1.00 97.39 33  B 1 
ATOM   990  C  CB  . ILE B 2 33  ? -0.222  -16.198 10.295  1.00 97.76 33  B 1 
ATOM   991  C  CG1 . ILE B 2 33  ? -0.718  -17.119 9.157   1.00 96.37 33  B 1 
ATOM   992  C  CG2 . ILE B 2 33  ? 1.037   -16.756 10.976  1.00 95.87 33  B 1 
ATOM   993  C  CD1 . ILE B 2 33  ? 0.275   -17.246 8.001   1.00 93.76 33  B 1 
ATOM   994  N  N   . GLU B 2 34  ? -3.109  -17.611 11.359  1.00 98.09 34  B 1 
ATOM   995  C  CA  . GLU B 2 34  ? -3.793  -18.852 11.692  1.00 97.63 34  B 1 
ATOM   996  C  C   . GLU B 2 34  ? -3.891  -19.723 10.444  1.00 97.73 34  B 1 
ATOM   997  O  O   . GLU B 2 34  ? -4.389  -19.304 9.402   1.00 96.73 34  B 1 
ATOM   998  C  CB  . GLU B 2 34  ? -5.177  -18.558 12.286  1.00 96.30 34  B 1 
ATOM   999  C  CG  . GLU B 2 34  ? -5.082  -17.905 13.679  1.00 82.10 34  B 1 
ATOM   1000 C  CD  . GLU B 2 34  ? -6.434  -17.445 14.244  1.00 75.05 34  B 1 
ATOM   1001 O  OE1 . GLU B 2 34  ? -6.444  -16.891 15.374  1.00 68.63 34  B 1 
ATOM   1002 O  OE2 . GLU B 2 34  ? -7.470  -17.505 13.548  1.00 67.41 34  B 1 
ATOM   1003 N  N   . VAL B 2 35  ? -3.414  -20.961 10.563  1.00 97.91 35  B 1 
ATOM   1004 C  CA  . VAL B 2 35  ? -3.516  -21.999 9.537   1.00 97.82 35  B 1 
ATOM   1005 C  C   . VAL B 2 35  ? -3.977  -23.311 10.178  1.00 97.80 35  B 1 
ATOM   1006 O  O   . VAL B 2 35  ? -3.772  -23.500 11.385  1.00 96.92 35  B 1 
ATOM   1007 C  CB  . VAL B 2 35  ? -2.185  -22.202 8.772   1.00 96.70 35  B 1 
ATOM   1008 C  CG1 . VAL B 2 35  ? -1.771  -20.933 8.030   1.00 92.29 35  B 1 
ATOM   1009 C  CG2 . VAL B 2 35  ? -1.029  -22.641 9.672   1.00 92.58 35  B 1 
ATOM   1010 N  N   . PRO B 2 36  ? -4.565  -24.235 9.412   1.00 97.80 36  B 1 
ATOM   1011 C  CA  . PRO B 2 36  ? -4.828  -25.584 9.907   1.00 97.50 36  B 1 
ATOM   1012 C  C   . PRO B 2 36  ? -3.537  -26.263 10.374  1.00 97.65 36  B 1 
ATOM   1013 O  O   . PRO B 2 36  ? -2.473  -26.068 9.802   1.00 96.54 36  B 1 
ATOM   1014 C  CB  . PRO B 2 36  ? -5.469  -26.343 8.740   1.00 96.61 36  B 1 
ATOM   1015 C  CG  . PRO B 2 36  ? -6.002  -25.233 7.833   1.00 94.55 36  B 1 
ATOM   1016 C  CD  . PRO B 2 36  ? -5.002  -24.103 8.040   1.00 97.18 36  B 1 
ATOM   1017 N  N   . GLN B 2 37  ? -3.617  -27.126 11.402  1.00 97.01 37  B 1 
ATOM   1018 C  CA  . GLN B 2 37  ? -2.453  -27.901 11.835  1.00 96.73 37  B 1 
ATOM   1019 C  C   . GLN B 2 37  ? -1.964  -28.884 10.769  1.00 97.12 37  B 1 
ATOM   1020 O  O   . GLN B 2 37  ? -0.762  -29.141 10.655  1.00 95.82 37  B 1 
ATOM   1021 C  CB  . GLN B 2 37  ? -2.778  -28.690 13.110  1.00 95.21 37  B 1 
ATOM   1022 C  CG  . GLN B 2 37  ? -2.895  -27.789 14.342  1.00 81.40 37  B 1 
ATOM   1023 C  CD  . GLN B 2 37  ? -3.027  -28.594 15.634  1.00 73.44 37  B 1 
ATOM   1024 O  OE1 . GLN B 2 37  ? -3.275  -29.786 15.655  1.00 65.73 37  B 1 
ATOM   1025 N  NE2 . GLN B 2 37  ? -2.859  -27.963 16.779  1.00 62.39 37  B 1 
ATOM   1026 N  N   . ALA B 2 38  ? -2.892  -29.418 9.984   1.00 97.31 38  B 1 
ATOM   1027 C  CA  . ALA B 2 38  ? -2.619  -30.347 8.908   1.00 97.33 38  B 1 
ATOM   1028 C  C   . ALA B 2 38  ? -3.572  -30.122 7.735   1.00 97.63 38  B 1 
ATOM   1029 O  O   . ALA B 2 38  ? -4.706  -29.683 7.918   1.00 96.66 38  B 1 
ATOM   1030 C  CB  . ALA B 2 38  ? -2.708  -31.780 9.445   1.00 95.90 38  B 1 
ATOM   1031 N  N   . VAL B 2 39  ? -3.110  -30.469 6.534   1.00 97.51 39  B 1 
ATOM   1032 C  CA  . VAL B 2 39  ? -3.889  -30.423 5.299   1.00 97.41 39  B 1 
ATOM   1033 C  C   . VAL B 2 39  ? -3.589  -31.650 4.446   1.00 97.42 39  B 1 
ATOM   1034 O  O   . VAL B 2 39  ? -2.460  -32.154 4.445   1.00 96.69 39  B 1 
ATOM   1035 C  CB  . VAL B 2 39  ? -3.629  -29.097 4.560   1.00 96.40 39  B 1 
ATOM   1036 C  CG1 . VAL B 2 39  ? -2.207  -28.983 3.996   1.00 89.19 39  B 1 
ATOM   1037 C  CG2 . VAL B 2 39  ? -4.641  -28.878 3.446   1.00 89.67 39  B 1 
ATOM   1038 N  N   . LEU B 2 40  ? -4.591  -32.138 3.737   1.00 96.98 40  B 1 
ATOM   1039 C  CA  . LEU B 2 40  ? -4.418  -33.207 2.757   1.00 96.88 40  B 1 
ATOM   1040 C  C   . LEU B 2 40  ? -3.828  -32.650 1.453   1.00 97.13 40  B 1 
ATOM   1041 O  O   . LEU B 2 40  ? -4.005  -31.462 1.161   1.00 96.49 40  B 1 
ATOM   1042 C  CB  . LEU B 2 40  ? -5.761  -33.915 2.517   1.00 96.31 40  B 1 
ATOM   1043 C  CG  . LEU B 2 40  ? -6.261  -34.744 3.713   1.00 94.36 40  B 1 
ATOM   1044 C  CD1 . LEU B 2 40  ? -7.672  -35.271 3.414   1.00 91.00 40  B 1 
ATOM   1045 C  CD2 . LEU B 2 40  ? -5.365  -35.947 4.018   1.00 90.65 40  B 1 
ATOM   1046 N  N   . PRO B 2 41  ? -3.148  -33.494 0.643   1.00 97.08 41  B 1 
ATOM   1047 C  CA  . PRO B 2 41  ? -2.713  -33.119 -0.692  1.00 96.86 41  B 1 
ATOM   1048 C  C   . PRO B 2 41  ? -3.864  -32.616 -1.575  1.00 96.77 41  B 1 
ATOM   1049 O  O   . PRO B 2 41  ? -5.016  -32.997 -1.383  1.00 95.75 41  B 1 
ATOM   1050 C  CB  . PRO B 2 41  ? -2.092  -34.381 -1.297  1.00 95.83 41  B 1 
ATOM   1051 C  CG  . PRO B 2 41  ? -1.672  -35.187 -0.078  1.00 93.47 41  B 1 
ATOM   1052 C  CD  . PRO B 2 41  ? -2.746  -34.855 0.941   1.00 96.11 41  B 1 
ATOM   1053 N  N   . ASP B 2 42  ? -3.544  -31.772 -2.545  1.00 96.73 42  B 1 
ATOM   1054 C  CA  . ASP B 2 42  ? -4.489  -31.183 -3.505  1.00 96.53 42  B 1 
ATOM   1055 C  C   . ASP B 2 42  ? -5.758  -30.590 -2.853  1.00 96.50 42  B 1 
ATOM   1056 O  O   . ASP B 2 42  ? -6.869  -30.655 -3.387  1.00 95.07 42  B 1 
ATOM   1057 C  CB  . ASP B 2 42  ? -4.777  -32.171 -4.653  1.00 95.71 42  B 1 
ATOM   1058 C  CG  . ASP B 2 42  ? -5.543  -31.479 -5.792  1.00 94.75 42  B 1 
ATOM   1059 O  OD1 . ASP B 2 42  ? -5.208  -30.322 -6.125  1.00 91.23 42  B 1 
ATOM   1060 O  OD2 . ASP B 2 42  ? -6.539  -32.029 -6.308  1.00 90.03 42  B 1 
ATOM   1061 N  N   . THR B 2 43  ? -5.603  -30.025 -1.655  1.00 96.86 43  B 1 
ATOM   1062 C  CA  . THR B 2 43  ? -6.708  -29.467 -0.881  1.00 96.83 43  B 1 
ATOM   1063 C  C   . THR B 2 43  ? -6.518  -27.970 -0.691  1.00 97.31 43  B 1 
ATOM   1064 O  O   . THR B 2 43  ? -5.418  -27.500 -0.409  1.00 96.68 43  B 1 
ATOM   1065 C  CB  . THR B 2 43  ? -6.858  -30.201 0.462   1.00 95.50 43  B 1 
ATOM   1066 O  OG1 . THR B 2 43  ? -7.117  -31.565 0.220   1.00 86.07 43  B 1 
ATOM   1067 C  CG2 . THR B 2 43  ? -8.038  -29.688 1.287   1.00 83.98 43  B 1 
ATOM   1068 N  N   . VAL B 2 44  ? -7.603  -27.221 -0.828  1.00 97.26 44  B 1 
ATOM   1069 C  CA  . VAL B 2 44  ? -7.608  -25.785 -0.546  1.00 97.33 44  B 1 
ATOM   1070 C  C   . VAL B 2 44  ? -7.844  -25.556 0.944   1.00 97.32 44  B 1 
ATOM   1071 O  O   . VAL B 2 44  ? -8.807  -26.067 1.508   1.00 96.62 44  B 1 
ATOM   1072 C  CB  . VAL B 2 44  ? -8.646  -25.028 -1.396  1.00 96.94 44  B 1 
ATOM   1073 C  CG1 . VAL B 2 44  ? -8.627  -23.527 -1.104  1.00 95.04 44  B 1 
ATOM   1074 C  CG2 . VAL B 2 44  ? -8.355  -25.207 -2.885  1.00 95.17 44  B 1 
ATOM   1075 N  N   . PHE B 2 45  ? -6.982  -24.756 1.568   1.00 97.45 45  B 1 
ATOM   1076 C  CA  . PHE B 2 45  ? -7.114  -24.318 2.955   1.00 97.44 45  B 1 
ATOM   1077 C  C   . PHE B 2 45  ? -6.986  -22.795 3.075   1.00 97.55 45  B 1 
ATOM   1078 O  O   . PHE B 2 45  ? -6.550  -22.113 2.150   1.00 97.29 45  B 1 
ATOM   1079 C  CB  . PHE B 2 45  ? -6.100  -25.056 3.835   1.00 97.45 45  B 1 
ATOM   1080 C  CG  . PHE B 2 45  ? -4.653  -24.662 3.615   1.00 97.85 45  B 1 
ATOM   1081 C  CD1 . PHE B 2 45  ? -3.893  -25.290 2.605   1.00 97.44 45  B 1 
ATOM   1082 C  CD2 . PHE B 2 45  ? -4.051  -23.677 4.418   1.00 97.43 45  B 1 
ATOM   1083 C  CE1 . PHE B 2 45  ? -2.546  -24.947 2.420   1.00 97.04 45  B 1 
ATOM   1084 C  CE2 . PHE B 2 45  ? -2.708  -23.328 4.233   1.00 97.15 45  B 1 
ATOM   1085 C  CZ  . PHE B 2 45  ? -1.951  -23.965 3.239   1.00 97.43 45  B 1 
ATOM   1086 N  N   . GLU B 2 46  ? -7.367  -22.270 4.228   1.00 97.39 46  B 1 
ATOM   1087 C  CA  . GLU B 2 46  ? -7.318  -20.841 4.536   1.00 97.10 46  B 1 
ATOM   1088 C  C   . GLU B 2 46  ? -6.096  -20.536 5.410   1.00 97.52 46  B 1 
ATOM   1089 O  O   . GLU B 2 46  ? -5.905  -21.158 6.453   1.00 96.94 46  B 1 
ATOM   1090 C  CB  . GLU B 2 46  ? -8.614  -20.412 5.240   1.00 95.01 46  B 1 
ATOM   1091 C  CG  . GLU B 2 46  ? -9.866  -20.605 4.377   1.00 85.71 46  B 1 
ATOM   1092 C  CD  . GLU B 2 46  ? -11.194 -20.303 5.105   1.00 87.14 46  B 1 
ATOM   1093 O  OE1 . GLU B 2 46  ? -12.271 -20.424 4.481   1.00 81.15 46  B 1 
ATOM   1094 O  OE2 . GLU B 2 46  ? -11.217 -19.961 6.299   1.00 81.74 46  B 1 
ATOM   1095 N  N   . ALA B 2 47  ? -5.305  -19.545 5.024   1.00 97.65 47  B 1 
ATOM   1096 C  CA  . ALA B 2 47  ? -4.360  -18.888 5.909   1.00 97.74 47  B 1 
ATOM   1097 C  C   . ALA B 2 47  ? -4.913  -17.504 6.257   1.00 97.72 47  B 1 
ATOM   1098 O  O   . ALA B 2 47  ? -4.985  -16.626 5.402   1.00 97.21 47  B 1 
ATOM   1099 C  CB  . ALA B 2 47  ? -2.975  -18.824 5.237   1.00 97.80 47  B 1 
ATOM   1100 N  N   . VAL B 2 48  ? -5.325  -17.306 7.513   1.00 97.86 48  B 1 
ATOM   1101 C  CA  . VAL B 2 48  ? -5.901  -16.047 7.981   1.00 97.77 48  B 1 
ATOM   1102 C  C   . VAL B 2 48  ? -4.809  -15.200 8.614   1.00 98.04 48  B 1 
ATOM   1103 O  O   . VAL B 2 48  ? -4.237  -15.571 9.635   1.00 97.74 48  B 1 
ATOM   1104 C  CB  . VAL B 2 48  ? -7.074  -16.278 8.950   1.00 97.07 48  B 1 
ATOM   1105 C  CG1 . VAL B 2 48  ? -7.725  -14.943 9.335   1.00 95.07 48  B 1 
ATOM   1106 C  CG2 . VAL B 2 48  ? -8.155  -17.160 8.314   1.00 95.43 48  B 1 
ATOM   1107 N  N   . VAL B 2 49  ? -4.521  -14.042 8.018   1.00 97.95 49  B 1 
ATOM   1108 C  CA  . VAL B 2 49  ? -3.522  -13.086 8.499   1.00 98.14 49  B 1 
ATOM   1109 C  C   . VAL B 2 49  ? -4.228  -11.930 9.180   1.00 98.05 49  B 1 
ATOM   1110 O  O   . VAL B 2 49  ? -5.050  -11.255 8.566   1.00 97.77 49  B 1 
ATOM   1111 C  CB  . VAL B 2 49  ? -2.626  -12.589 7.347   1.00 98.06 49  B 1 
ATOM   1112 C  CG1 . VAL B 2 49  ? -1.603  -11.569 7.833   1.00 96.91 49  B 1 
ATOM   1113 C  CG2 . VAL B 2 49  ? -1.868  -13.762 6.713   1.00 97.05 49  B 1 
ATOM   1114 N  N   . LYS B 2 50  ? -3.869  -11.670 10.445  1.00 98.37 50  B 1 
ATOM   1115 C  CA  . LYS B 2 50  ? -4.438  -10.599 11.270  1.00 98.32 50  B 1 
ATOM   1116 C  C   . LYS B 2 50  ? -3.437  -9.456  11.392  1.00 98.41 50  B 1 
ATOM   1117 O  O   . LYS B 2 50  ? -2.295  -9.654  11.827  1.00 98.19 50  B 1 
ATOM   1118 C  CB  . LYS B 2 50  ? -4.870  -11.141 12.640  1.00 97.94 50  B 1 
ATOM   1119 C  CG  . LYS B 2 50  ? -5.893  -12.287 12.497  1.00 95.00 50  B 1 
ATOM   1120 C  CD  . LYS B 2 50  ? -6.393  -12.813 13.853  1.00 90.50 50  B 1 
ATOM   1121 C  CE  . LYS B 2 50  ? -7.380  -13.949 13.569  1.00 83.28 50  B 1 
ATOM   1122 N  NZ  . LYS B 2 50  ? -7.781  -14.709 14.779  1.00 72.46 50  B 1 
ATOM   1123 N  N   . ILE B 2 51  ? -3.856  -8.258  11.029  1.00 98.39 51  B 1 
ATOM   1124 C  CA  . ILE B 2 51  ? -3.053  -7.032  11.029  1.00 98.32 51  B 1 
ATOM   1125 C  C   . ILE B 2 51  ? -3.735  -5.975  11.919  1.00 98.28 51  B 1 
ATOM   1126 O  O   . ILE B 2 51  ? -4.208  -4.945  11.420  1.00 97.37 51  B 1 
ATOM   1127 C  CB  . ILE B 2 51  ? -2.766  -6.553  9.580   1.00 98.24 51  B 1 
ATOM   1128 C  CG1 . ILE B 2 51  ? -2.310  -7.707  8.652   1.00 97.43 51  B 1 
ATOM   1129 C  CG2 . ILE B 2 51  ? -1.691  -5.452  9.598   1.00 97.33 51  B 1 
ATOM   1130 C  CD1 . ILE B 2 51  ? -2.046  -7.286  7.199   1.00 95.60 51  B 1 
ATOM   1131 N  N   . PRO B 2 52  ? -3.836  -6.187  13.249  1.00 97.78 52  B 1 
ATOM   1132 C  CA  . PRO B 2 52  ? -4.650  -5.361  14.136  1.00 97.46 52  B 1 
ATOM   1133 C  C   . PRO B 2 52  ? -4.073  -3.953  14.326  1.00 97.20 52  B 1 
ATOM   1134 O  O   . PRO B 2 52  ? -2.860  -3.766  14.449  1.00 96.17 52  B 1 
ATOM   1135 C  CB  . PRO B 2 52  ? -4.719  -6.133  15.461  1.00 96.77 52  B 1 
ATOM   1136 C  CG  . PRO B 2 52  ? -3.411  -6.933  15.468  1.00 95.36 52  B 1 
ATOM   1137 C  CD  . PRO B 2 52  ? -3.246  -7.289  13.998  1.00 97.43 52  B 1 
ATOM   1138 N  N   . TYR B 2 53  ? -4.931  -2.946  14.392  1.00 97.29 53  B 1 
ATOM   1139 C  CA  . TYR B 2 53  ? -4.581  -1.583  14.795  1.00 96.55 53  B 1 
ATOM   1140 C  C   . TYR B 2 53  ? -5.830  -0.850  15.292  1.00 96.56 53  B 1 
ATOM   1141 O  O   . TYR B 2 53  ? -6.949  -1.318  15.086  1.00 95.12 53  B 1 
ATOM   1142 C  CB  . TYR B 2 53  ? -3.900  -0.826  13.642  1.00 94.72 53  B 1 
ATOM   1143 C  CG  . TYR B 2 53  ? -4.796  -0.438  12.489  1.00 94.85 53  B 1 
ATOM   1144 C  CD1 . TYR B 2 53  ? -5.214  -1.401  11.552  1.00 92.98 53  B 1 
ATOM   1145 C  CD2 . TYR B 2 53  ? -5.238  0.887   12.361  1.00 92.82 53  B 1 
ATOM   1146 C  CE1 . TYR B 2 53  ? -6.075  -1.045  10.504  1.00 90.29 53  B 1 
ATOM   1147 C  CE2 . TYR B 2 53  ? -6.105  1.256   11.312  1.00 90.89 53  B 1 
ATOM   1148 C  CZ  . TYR B 2 53  ? -6.522  0.278   10.397  1.00 91.25 53  B 1 
ATOM   1149 O  OH  . TYR B 2 53  ? -7.390  0.629   9.399   1.00 87.85 53  B 1 
ATOM   1150 N  N   . ASP B 2 54  ? -5.628  0.294   15.930  1.00 96.24 54  B 1 
ATOM   1151 C  CA  . ASP B 2 54  ? -6.749  1.166   16.294  1.00 95.54 54  B 1 
ATOM   1152 C  C   . ASP B 2 54  ? -7.299  1.844   15.028  1.00 94.73 54  B 1 
ATOM   1153 O  O   . ASP B 2 54  ? -6.663  2.730   14.448  1.00 92.53 54  B 1 
ATOM   1154 C  CB  . ASP B 2 54  ? -6.300  2.172   17.352  1.00 94.50 54  B 1 
ATOM   1155 C  CG  . ASP B 2 54  ? -7.399  3.131   17.795  1.00 90.23 54  B 1 
ATOM   1156 O  OD1 . ASP B 2 54  ? -8.521  3.067   17.241  1.00 86.17 54  B 1 
ATOM   1157 O  OD2 . ASP B 2 54  ? -7.100  3.969   18.681  1.00 85.68 54  B 1 
ATOM   1158 N  N   . MET B 2 55  ? -8.477  1.408   14.607  1.00 93.46 55  B 1 
ATOM   1159 C  CA  . MET B 2 55  ? -9.129  1.901   13.389  1.00 91.90 55  B 1 
ATOM   1160 C  C   . MET B 2 55  ? -9.559  3.374   13.473  1.00 91.78 55  B 1 
ATOM   1161 O  O   . MET B 2 55  ? -9.834  3.985   12.442  1.00 88.64 55  B 1 
ATOM   1162 C  CB  . MET B 2 55  ? -10.357 1.034   13.081  1.00 89.07 55  B 1 
ATOM   1163 C  CG  . MET B 2 55  ? -9.979  -0.416  12.763  1.00 84.44 55  B 1 
ATOM   1164 S  SD  . MET B 2 55  ? -11.413 -1.399  12.263  1.00 78.23 55  B 1 
ATOM   1165 C  CE  . MET B 2 55  ? -10.646 -3.019  12.111  1.00 69.35 55  B 1 
ATOM   1166 N  N   . GLN B 2 56  ? -9.590  3.968   14.668  1.00 92.58 56  B 1 
ATOM   1167 C  CA  . GLN B 2 56  ? -9.871  5.398   14.834  1.00 91.84 56  B 1 
ATOM   1168 C  C   . GLN B 2 56  ? -8.652  6.276   14.530  1.00 91.97 56  B 1 
ATOM   1169 O  O   . GLN B 2 56  ? -8.781  7.469   14.285  1.00 89.47 56  B 1 
ATOM   1170 C  CB  . GLN B 2 56  ? -10.387 5.678   16.246  1.00 90.89 56  B 1 
ATOM   1171 C  CG  . GLN B 2 56  ? -11.671 4.898   16.562  1.00 84.25 56  B 1 
ATOM   1172 C  CD  . GLN B 2 56  ? -12.323 5.323   17.872  1.00 73.87 56  B 1 
ATOM   1173 O  OE1 . GLN B 2 56  ? -11.869 6.196   18.595  1.00 66.26 56  B 1 
ATOM   1174 N  NE2 . GLN B 2 56  ? -13.440 4.745   18.220  1.00 64.28 56  B 1 
ATOM   1175 N  N   . LEU B 2 57  ? -7.446  5.687   14.533  1.00 91.38 57  B 1 
ATOM   1176 C  CA  . LEU B 2 57  ? -6.230  6.421   14.235  1.00 90.84 57  B 1 
ATOM   1177 C  C   . LEU B 2 57  ? -6.173  6.818   12.762  1.00 92.14 57  B 1 
ATOM   1178 O  O   . LEU B 2 57  ? -6.337  6.007   11.850  1.00 91.10 57  B 1 
ATOM   1179 C  CB  . LEU B 2 57  ? -4.981  5.619   14.633  1.00 87.59 57  B 1 
ATOM   1180 C  CG  . LEU B 2 57  ? -4.792  5.449   16.153  1.00 79.50 57  B 1 
ATOM   1181 C  CD1 . LEU B 2 57  ? -3.574  4.555   16.408  1.00 73.31 57  B 1 
ATOM   1182 C  CD2 . LEU B 2 57  ? -4.541  6.788   16.859  1.00 74.07 57  B 1 
ATOM   1183 N  N   . LYS B 2 58  ? -5.819  8.091   12.544  1.00 92.98 58  B 1 
ATOM   1184 C  CA  . LYS B 2 58  ? -5.481  8.631   11.235  1.00 93.12 58  B 1 
ATOM   1185 C  C   . LYS B 2 58  ? -3.975  8.830   11.123  1.00 94.15 58  B 1 
ATOM   1186 O  O   . LYS B 2 58  ? -3.328  9.278   12.076  1.00 93.44 58  B 1 
ATOM   1187 C  CB  . LYS B 2 58  ? -6.263  9.914   10.955  1.00 91.52 58  B 1 
ATOM   1188 C  CG  . LYS B 2 58  ? -7.771  9.665   10.881  1.00 86.75 58  B 1 
ATOM   1189 C  CD  . LYS B 2 58  ? -8.534  10.907  10.405  1.00 81.15 58  B 1 
ATOM   1190 C  CE  . LYS B 2 58  ? -10.031 10.600  10.308  1.00 73.24 58  B 1 
ATOM   1191 N  NZ  . LYS B 2 58  ? -10.793 11.694  9.660   1.00 64.49 58  B 1 
ATOM   1192 N  N   . GLN B 2 59  ? -3.419  8.568   9.951   1.00 92.51 59  B 1 
ATOM   1193 C  CA  . GLN B 2 59  ? -2.027  8.829   9.635   1.00 92.48 59  B 1 
ATOM   1194 C  C   . GLN B 2 59  ? -1.868  10.106  8.803   1.00 92.11 59  B 1 
ATOM   1195 O  O   . GLN B 2 59  ? -2.816  10.566  8.168   1.00 90.65 59  B 1 
ATOM   1196 C  CB  . GLN B 2 59  ? -1.395  7.622   8.923   1.00 91.38 59  B 1 
ATOM   1197 C  CG  . GLN B 2 59  ? -1.985  7.337   7.541   1.00 90.56 59  B 1 
ATOM   1198 C  CD  . GLN B 2 59  ? -1.259  6.212   6.823   1.00 92.41 59  B 1 
ATOM   1199 O  OE1 . GLN B 2 59  ? -0.104  5.908   7.079   1.00 89.63 59  B 1 
ATOM   1200 N  NE2 . GLN B 2 59  ? -1.907  5.567   5.882   1.00 89.00 59  B 1 
ATOM   1201 N  N   . VAL B 2 60  ? -0.644  10.638  8.747   1.00 91.87 60  B 1 
ATOM   1202 C  CA  . VAL B 2 60  ? -0.299  11.668  7.764   1.00 91.43 60  B 1 
ATOM   1203 C  C   . VAL B 2 60  ? -0.238  11.048  6.364   1.00 89.59 60  B 1 
ATOM   1204 O  O   . VAL B 2 60  ? 0.433   10.038  6.138   1.00 88.13 60  B 1 
ATOM   1205 C  CB  . VAL B 2 60  ? 0.979   12.418  8.157   1.00 91.54 60  B 1 
ATOM   1206 C  CG1 . VAL B 2 60  ? 2.254   11.596  8.029   1.00 85.16 60  B 1 
ATOM   1207 C  CG2 . VAL B 2 60  ? 1.133   13.692  7.334   1.00 85.01 60  B 1 
ATOM   1208 N  N   . LEU B 2 61  ? -0.942  11.652  5.413   1.00 83.21 61  B 1 
ATOM   1209 C  CA  . LEU B 2 61  ? -0.891  11.288  4.004   1.00 81.47 61  B 1 
ATOM   1210 C  C   . LEU B 2 61  ? 0.260   12.024  3.293   1.00 82.53 61  B 1 
ATOM   1211 O  O   . LEU B 2 61  ? 0.867   12.935  3.845   1.00 82.15 61  B 1 
ATOM   1212 C  CB  . LEU B 2 61  ? -2.251  11.564  3.350   1.00 79.39 61  B 1 
ATOM   1213 C  CG  . LEU B 2 61  ? -3.453  10.830  3.982   1.00 75.35 61  B 1 
ATOM   1214 C  CD1 . LEU B 2 61  ? -4.714  11.176  3.185   1.00 74.92 61  B 1 
ATOM   1215 C  CD2 . LEU B 2 61  ? -3.279  9.311   3.997   1.00 72.37 61  B 1 
ATOM   1216 N  N   . ALA B 2 62  ? 0.554   11.647  2.051   1.00 76.89 62  B 1 
ATOM   1217 C  CA  . ALA B 2 62  ? 1.628   12.294  1.285   1.00 74.91 62  B 1 
ATOM   1218 C  C   . ALA B 2 62  ? 1.354   13.781  0.996   1.00 74.97 62  B 1 
ATOM   1219 O  O   . ALA B 2 62  ? 2.289   14.572  0.933   1.00 72.97 62  B 1 
ATOM   1220 C  CB  . ALA B 2 62  ? 1.831   11.527  -0.010  1.00 73.24 62  B 1 
ATOM   1221 N  N   . ASN B 2 63  ? 0.090   14.171  0.890   1.00 73.16 63  B 1 
ATOM   1222 C  CA  . ASN B 2 63  ? -0.332  15.565  0.723   1.00 71.26 63  B 1 
ATOM   1223 C  C   . ASN B 2 63  ? -0.299  16.388  2.032   1.00 73.21 63  B 1 
ATOM   1224 O  O   . ASN B 2 63  ? -0.600  17.575  2.015   1.00 71.14 63  B 1 
ATOM   1225 C  CB  . ASN B 2 63  ? -1.712  15.584  0.034   1.00 67.41 63  B 1 
ATOM   1226 C  CG  . ASN B 2 63  ? -2.824  14.963  0.876   1.00 64.96 63  B 1 
ATOM   1227 O  OD1 . ASN B 2 63  ? -2.637  14.613  2.021   1.00 62.34 63  B 1 
ATOM   1228 N  ND2 . ASN B 2 63  ? -4.008  14.816  0.326   1.00 61.08 63  B 1 
ATOM   1229 N  N   . GLY B 2 64  ? 0.056   15.771  3.163   1.00 80.31 64  B 1 
ATOM   1230 C  CA  . GLY B 2 64  ? 0.090   16.404  4.485   1.00 81.73 64  B 1 
ATOM   1231 C  C   . GLY B 2 64  ? -1.235  16.379  5.254   1.00 82.96 64  B 1 
ATOM   1232 O  O   . GLY B 2 64  ? -1.228  16.649  6.460   1.00 81.24 64  B 1 
ATOM   1233 N  N   . LYS B 2 65  ? -2.346  16.004  4.620   1.00 81.37 65  B 1 
ATOM   1234 C  CA  . LYS B 2 65  ? -3.631  15.798  5.299   1.00 80.93 65  B 1 
ATOM   1235 C  C   . LYS B 2 65  ? -3.590  14.510  6.145   1.00 83.79 65  B 1 
ATOM   1236 O  O   . LYS B 2 65  ? -2.713  13.667  5.986   1.00 83.75 65  B 1 
ATOM   1237 C  CB  . LYS B 2 65  ? -4.801  15.787  4.287   1.00 77.73 65  B 1 
ATOM   1238 C  CG  . LYS B 2 65  ? -5.021  17.108  3.513   1.00 72.78 65  B 1 
ATOM   1239 C  CD  . LYS B 2 65  ? -6.298  17.051  2.648   1.00 67.93 65  B 1 
ATOM   1240 C  CE  . LYS B 2 65  ? -6.607  18.358  1.867   1.00 61.20 65  B 1 
ATOM   1241 N  NZ  . LYS B 2 65  ? -7.882  18.302  1.098   1.00 55.14 65  B 1 
ATOM   1242 N  N   . LYS B 2 66  ? -4.568  14.360  7.061   1.00 86.51 66  B 1 
ATOM   1243 C  CA  . LYS B 2 66  ? -4.765  13.113  7.813   1.00 87.05 66  B 1 
ATOM   1244 C  C   . LYS B 2 66  ? -5.780  12.229  7.087   1.00 86.31 66  B 1 
ATOM   1245 O  O   . LYS B 2 66  ? -6.796  12.718  6.630   1.00 83.66 66  B 1 
ATOM   1246 C  CB  . LYS B 2 66  ? -5.214  13.425  9.244   1.00 87.16 66  B 1 
ATOM   1247 C  CG  . LYS B 2 66  ? -4.158  14.128  10.113  1.00 84.21 66  B 1 
ATOM   1248 C  CD  . LYS B 2 66  ? -3.003  13.202  10.511  1.00 79.84 66  B 1 
ATOM   1249 C  CE  . LYS B 2 66  ? -2.092  13.907  11.522  1.00 74.32 66  B 1 
ATOM   1250 N  NZ  . LYS B 2 66  ? -1.103  12.994  12.142  1.00 66.63 66  B 1 
ATOM   1251 N  N   . GLY B 2 67  ? -5.504  10.923  7.044   1.00 82.97 67  B 1 
ATOM   1252 C  CA  . GLY B 2 67  ? -6.375  9.948   6.394   1.00 82.96 67  B 1 
ATOM   1253 C  C   . GLY B 2 67  ? -6.290  8.555   7.014   1.00 85.83 67  B 1 
ATOM   1254 O  O   . GLY B 2 67  ? -5.478  8.320   7.916   1.00 85.80 67  B 1 
ATOM   1255 N  N   . ALA B 2 68  ? -7.127  7.648   6.545   1.00 82.19 68  B 1 
ATOM   1256 C  CA  . ALA B 2 68  ? -7.157  6.266   6.998   1.00 82.60 68  B 1 
ATOM   1257 C  C   . ALA B 2 68  ? -5.854  5.514   6.665   1.00 85.40 68  B 1 
ATOM   1258 O  O   . ALA B 2 68  ? -5.041  5.940   5.842   1.00 85.70 68  B 1 
ATOM   1259 C  CB  . ALA B 2 68  ? -8.391  5.586   6.396   1.00 79.97 68  B 1 
ATOM   1260 N  N   . LEU B 2 69  ? -5.640  4.395   7.344   1.00 87.50 69  B 1 
ATOM   1261 C  CA  . LEU B 2 69  ? -4.519  3.503   7.074   1.00 89.16 69  B 1 
ATOM   1262 C  C   . LEU B 2 69  ? -4.950  2.426   6.077   1.00 88.10 69  B 1 
ATOM   1263 O  O   . LEU B 2 69  ? -6.038  1.870   6.190   1.00 87.58 69  B 1 
ATOM   1264 C  CB  . LEU B 2 69  ? -3.984  2.854   8.365   1.00 91.50 69  B 1 
ATOM   1265 C  CG  . LEU B 2 69  ? -3.167  3.788   9.277   1.00 91.83 69  B 1 
ATOM   1266 C  CD1 . LEU B 2 69  ? -4.031  4.779   10.077  1.00 89.19 69  B 1 
ATOM   1267 C  CD2 . LEU B 2 69  ? -2.366  2.970   10.293  1.00 89.42 69  B 1 
ATOM   1268 N  N   . ASN B 2 70  ? -4.049  2.083   5.163   1.00 87.84 70  B 1 
ATOM   1269 C  CA  . ASN B 2 70  ? -4.142  0.883   4.356   1.00 88.35 70  B 1 
ATOM   1270 C  C   . ASN B 2 70  ? -3.260  -0.224  4.945   1.00 90.61 70  B 1 
ATOM   1271 O  O   . ASN B 2 70  ? -2.263  0.046   5.620   1.00 91.02 70  B 1 
ATOM   1272 C  CB  . ASN B 2 70  ? -3.806  1.194   2.891   1.00 85.96 70  B 1 
ATOM   1273 C  CG  . ASN B 2 70  ? -4.706  2.265   2.307   1.00 84.04 70  B 1 
ATOM   1274 O  OD1 . ASN B 2 70  ? -5.905  2.132   2.254   1.00 79.48 70  B 1 
ATOM   1275 N  ND2 . ASN B 2 70  ? -4.154  3.373   1.874   1.00 76.48 70  B 1 
ATOM   1276 N  N   . VAL B 2 71  ? -3.625  -1.468  4.651   1.00 92.39 71  B 1 
ATOM   1277 C  CA  . VAL B 2 71  ? -2.870  -2.660  5.025   1.00 92.87 71  B 1 
ATOM   1278 C  C   . VAL B 2 71  ? -2.367  -3.396  3.794   1.00 91.78 71  B 1 
ATOM   1279 O  O   . VAL B 2 71  ? -2.859  -3.219  2.686   1.00 90.99 71  B 1 
ATOM   1280 C  CB  . VAL B 2 71  ? -3.661  -3.596  5.962   1.00 93.36 71  B 1 
ATOM   1281 C  CG1 . VAL B 2 71  ? -4.028  -2.880  7.257   1.00 91.81 71  B 1 
ATOM   1282 C  CG2 . VAL B 2 71  ? -4.921  -4.156  5.306   1.00 92.02 71  B 1 
ATOM   1283 N  N   . GLY B 2 72  ? -1.358  -4.235  4.006   1.00 94.30 72  B 1 
ATOM   1284 C  CA  . GLY B 2 72  ? -0.851  -5.149  3.002   1.00 94.80 72  B 1 
ATOM   1285 C  C   . GLY B 2 72  ? 0.015   -6.212  3.651   1.00 96.38 72  B 1 
ATOM   1286 O  O   . GLY B 2 72  ? 0.503   -6.032  4.770   1.00 96.86 72  B 1 
ATOM   1287 N  N   . ALA B 2 73  ? 0.207   -7.315  2.947   1.00 97.19 73  B 1 
ATOM   1288 C  CA  . ALA B 2 73  ? 0.970   -8.440  3.445   1.00 97.56 73  B 1 
ATOM   1289 C  C   . ALA B 2 73  ? 1.777   -9.122  2.342   1.00 97.51 73  B 1 
ATOM   1290 O  O   . ALA B 2 73  ? 1.463   -9.030  1.153   1.00 97.10 73  B 1 
ATOM   1291 C  CB  . ALA B 2 73  ? 0.018   -9.413  4.151   1.00 97.70 73  B 1 
ATOM   1292 N  N   . VAL B 2 74  ? 2.812   -9.831  2.767   1.00 98.13 74  B 1 
ATOM   1293 C  CA  . VAL B 2 74  ? 3.488   -10.869 1.991   1.00 98.30 74  B 1 
ATOM   1294 C  C   . VAL B 2 74  ? 3.392   -12.175 2.766   1.00 98.41 74  B 1 
ATOM   1295 O  O   . VAL B 2 74  ? 3.687   -12.209 3.962   1.00 98.37 74  B 1 
ATOM   1296 C  CB  . VAL B 2 74  ? 4.934   -10.464 1.650   1.00 98.10 74  B 1 
ATOM   1297 C  CG1 . VAL B 2 74  ? 5.829   -10.228 2.877   1.00 97.09 74  B 1 
ATOM   1298 C  CG2 . VAL B 2 74  ? 5.601   -11.513 0.753   1.00 96.72 74  B 1 
ATOM   1299 N  N   . LEU B 2 75  ? 2.956   -13.231 2.092   1.00 98.53 75  B 1 
ATOM   1300 C  CA  . LEU B 2 75  ? 2.848   -14.577 2.641   1.00 98.50 75  B 1 
ATOM   1301 C  C   . LEU B 2 75  ? 3.844   -15.484 1.917   1.00 98.50 75  B 1 
ATOM   1302 O  O   . LEU B 2 75  ? 3.806   -15.594 0.697   1.00 98.09 75  B 1 
ATOM   1303 C  CB  . LEU B 2 75  ? 1.395   -15.050 2.493   1.00 98.40 75  B 1 
ATOM   1304 C  CG  . LEU B 2 75  ? 1.119   -16.431 3.117   1.00 97.84 75  B 1 
ATOM   1305 C  CD1 . LEU B 2 75  ? 1.245   -16.389 4.641   1.00 96.67 75  B 1 
ATOM   1306 C  CD2 . LEU B 2 75  ? -0.292  -16.877 2.776   1.00 96.59 75  B 1 
ATOM   1307 N  N   . ILE B 2 76  ? 4.738   -16.104 2.674   1.00 98.56 76  B 1 
ATOM   1308 C  CA  . ILE B 2 76  ? 5.805   -16.966 2.177   1.00 98.56 76  B 1 
ATOM   1309 C  C   . ILE B 2 76  ? 5.469   -18.399 2.565   1.00 98.47 76  B 1 
ATOM   1310 O  O   . ILE B 2 76  ? 5.535   -18.774 3.741   1.00 98.01 76  B 1 
ATOM   1311 C  CB  . ILE B 2 76  ? 7.176   -16.517 2.718   1.00 98.45 76  B 1 
ATOM   1312 C  CG1 . ILE B 2 76  ? 7.468   -15.036 2.355   1.00 97.83 76  B 1 
ATOM   1313 C  CG2 . ILE B 2 76  ? 8.286   -17.437 2.175   1.00 98.07 76  B 1 
ATOM   1314 C  CD1 . ILE B 2 76  ? 8.661   -14.441 3.099   1.00 95.12 76  B 1 
ATOM   1315 N  N   . LEU B 2 77  ? 5.101   -19.179 1.567   1.00 98.12 77  B 1 
ATOM   1316 C  CA  . LEU B 2 77  ? 4.716   -20.573 1.678   1.00 97.90 77  B 1 
ATOM   1317 C  C   . LEU B 2 77  ? 5.906   -21.482 1.346   1.00 97.68 77  B 1 
ATOM   1318 O  O   . LEU B 2 77  ? 6.867   -21.039 0.708   1.00 96.84 77  B 1 
ATOM   1319 C  CB  . LEU B 2 77  ? 3.537   -20.826 0.733   1.00 97.82 77  B 1 
ATOM   1320 C  CG  . LEU B 2 77  ? 2.299   -19.958 0.994   1.00 97.24 77  B 1 
ATOM   1321 C  CD1 . LEU B 2 77  ? 1.330   -20.100 -0.172  1.00 96.11 77  B 1 
ATOM   1322 C  CD2 . LEU B 2 77  ? 1.581   -20.362 2.279   1.00 95.62 77  B 1 
ATOM   1323 N  N   . PRO B 2 78  ? 5.854   -22.765 1.736   1.00 97.27 78  B 1 
ATOM   1324 C  CA  . PRO B 2 78  ? 6.794   -23.764 1.252   1.00 96.61 78  B 1 
ATOM   1325 C  C   . PRO B 2 78  ? 6.688   -23.926 -0.266  1.00 96.62 78  B 1 
ATOM   1326 O  O   . PRO B 2 78  ? 5.649   -23.644 -0.865  1.00 95.86 78  B 1 
ATOM   1327 C  CB  . PRO B 2 78  ? 6.432   -25.068 1.976   1.00 95.98 78  B 1 
ATOM   1328 C  CG  . PRO B 2 78  ? 5.506   -24.627 3.105   1.00 94.35 78  B 1 
ATOM   1329 C  CD  . PRO B 2 78  ? 4.848   -23.369 2.581   1.00 96.42 78  B 1 
ATOM   1330 N  N   . GLU B 2 79  ? 7.766   -24.403 -0.914  1.00 95.22 79  B 1 
ATOM   1331 C  CA  . GLU B 2 79  ? 7.706   -24.714 -2.338  1.00 94.63 79  B 1 
ATOM   1332 C  C   . GLU B 2 79  ? 6.627   -25.762 -2.638  1.00 95.19 79  B 1 
ATOM   1333 O  O   . GLU B 2 79  ? 6.384   -26.684 -1.863  1.00 93.78 79  B 1 
ATOM   1334 C  CB  . GLU B 2 79  ? 9.066   -25.160 -2.891  1.00 92.75 79  B 1 
ATOM   1335 C  CG  . GLU B 2 79  ? 10.078  -24.007 -2.898  1.00 80.68 79  B 1 
ATOM   1336 C  CD  . GLU B 2 79  ? 11.311  -24.281 -3.773  1.00 72.11 79  B 1 
ATOM   1337 O  OE1 . GLU B 2 79  ? 12.010  -23.282 -4.065  1.00 65.66 79  B 1 
ATOM   1338 O  OE2 . GLU B 2 79  ? 11.528  -25.448 -4.163  1.00 64.19 79  B 1 
ATOM   1339 N  N   . GLY B 2 80  ? 5.954   -25.593 -3.782  1.00 95.71 80  B 1 
ATOM   1340 C  CA  . GLY B 2 80  ? 4.819   -26.412 -4.193  1.00 95.77 80  B 1 
ATOM   1341 C  C   . GLY B 2 80  ? 3.459   -25.887 -3.723  1.00 96.60 80  B 1 
ATOM   1342 O  O   . GLY B 2 80  ? 2.468   -26.125 -4.405  1.00 95.76 80  B 1 
ATOM   1343 N  N   . PHE B 2 81  ? 3.402   -25.132 -2.617  1.00 97.08 81  B 1 
ATOM   1344 C  CA  . PHE B 2 81  ? 2.186   -24.442 -2.217  1.00 97.44 81  B 1 
ATOM   1345 C  C   . PHE B 2 81  ? 1.980   -23.203 -3.093  1.00 97.33 81  B 1 
ATOM   1346 O  O   . PHE B 2 81  ? 2.924   -22.456 -3.348  1.00 96.66 81  B 1 
ATOM   1347 C  CB  . PHE B 2 81  ? 2.241   -24.052 -0.735  1.00 97.52 81  B 1 
ATOM   1348 C  CG  . PHE B 2 81  ? 2.166   -25.204 0.242   1.00 97.57 81  B 1 
ATOM   1349 C  CD1 . PHE B 2 81  ? 1.013   -25.389 1.033   1.00 96.77 81  B 1 
ATOM   1350 C  CD2 . PHE B 2 81  ? 3.242   -26.092 0.394   1.00 96.70 81  B 1 
ATOM   1351 C  CE1 . PHE B 2 81  ? 0.938   -26.439 1.955   1.00 96.30 81  B 1 
ATOM   1352 C  CE2 . PHE B 2 81  ? 3.169   -27.158 1.304   1.00 96.38 81  B 1 
ATOM   1353 C  CZ  . PHE B 2 81  ? 2.018   -27.333 2.087   1.00 96.90 81  B 1 
ATOM   1354 N  N   . GLU B 2 82  ? 0.759   -22.960 -3.538  1.00 97.69 82  B 1 
ATOM   1355 C  CA  . GLU B 2 82  ? 0.430   -21.817 -4.387  1.00 97.52 82  B 1 
ATOM   1356 C  C   . GLU B 2 82  ? -0.954  -21.243 -4.066  1.00 97.78 82  B 1 
ATOM   1357 O  O   . GLU B 2 82  ? -1.722  -21.793 -3.285  1.00 96.91 82  B 1 
ATOM   1358 C  CB  . GLU B 2 82  ? 0.615   -22.177 -5.879  1.00 95.25 82  B 1 
ATOM   1359 C  CG  . GLU B 2 82  ? -0.284  -23.281 -6.426  1.00 84.61 82  B 1 
ATOM   1360 C  CD  . GLU B 2 82  ? -0.014  -23.598 -7.927  1.00 86.99 82  B 1 
ATOM   1361 O  OE1 . GLU B 2 82  ? -0.667  -24.517 -8.473  1.00 79.74 82  B 1 
ATOM   1362 O  OE2 . GLU B 2 82  ? 0.831   -22.928 -8.576  1.00 79.88 82  B 1 
ATOM   1363 N  N   . LEU B 2 83  ? -1.253  -20.091 -4.658  1.00 96.60 83  B 1 
ATOM   1364 C  CA  . LEU B 2 83  ? -2.585  -19.504 -4.596  1.00 96.12 83  B 1 
ATOM   1365 C  C   . LEU B 2 83  ? -3.595  -20.467 -5.211  1.00 96.13 83  B 1 
ATOM   1366 O  O   . LEU B 2 83  ? -3.405  -20.935 -6.336  1.00 95.35 83  B 1 
ATOM   1367 C  CB  . LEU B 2 83  ? -2.566  -18.154 -5.338  1.00 94.59 83  B 1 
ATOM   1368 C  CG  . LEU B 2 83  ? -3.896  -17.383 -5.265  1.00 91.69 83  B 1 
ATOM   1369 C  CD1 . LEU B 2 83  ? -4.173  -16.861 -3.860  1.00 88.64 83  B 1 
ATOM   1370 C  CD2 . LEU B 2 83  ? -3.830  -16.180 -6.205  1.00 87.54 83  B 1 
ATOM   1371 N  N   . ALA B 2 84  ? -4.688  -20.740 -4.506  1.00 96.81 84  B 1 
ATOM   1372 C  CA  . ALA B 2 84  ? -5.735  -21.606 -5.023  1.00 96.44 84  B 1 
ATOM   1373 C  C   . ALA B 2 84  ? -6.366  -20.989 -6.284  1.00 95.78 84  B 1 
ATOM   1374 O  O   . ALA B 2 84  ? -6.741  -19.818 -6.266  1.00 94.40 84  B 1 
ATOM   1375 C  CB  . ALA B 2 84  ? -6.782  -21.846 -3.938  1.00 96.27 84  B 1 
ATOM   1376 N  N   . PRO B 2 85  ? -6.540  -21.768 -7.359  1.00 95.01 85  B 1 
ATOM   1377 C  CA  . PRO B 2 85  ? -7.257  -21.308 -8.539  1.00 94.02 85  B 1 
ATOM   1378 C  C   . PRO B 2 85  ? -8.706  -20.927 -8.200  1.00 93.82 85  B 1 
ATOM   1379 O  O   . PRO B 2 85  ? -9.326  -21.582 -7.360  1.00 92.61 85  B 1 
ATOM   1380 C  CB  . PRO B 2 85  ? -7.198  -22.459 -9.546  1.00 92.77 85  B 1 
ATOM   1381 C  CG  . PRO B 2 85  ? -6.003  -23.289 -9.092  1.00 90.76 85  B 1 
ATOM   1382 C  CD  . PRO B 2 85  ? -6.007  -23.099 -7.579  1.00 94.11 85  B 1 
ATOM   1383 N  N   . PRO B 2 86  ? -9.298  -19.913 -8.860  1.00 91.43 86  B 1 
ATOM   1384 C  CA  . PRO B 2 86  ? -10.649 -19.433 -8.538  1.00 89.85 86  B 1 
ATOM   1385 C  C   . PRO B 2 86  ? -11.744 -20.498 -8.576  1.00 91.33 86  B 1 
ATOM   1386 O  O   . PRO B 2 86  ? -12.714 -20.415 -7.818  1.00 89.53 86  B 1 
ATOM   1387 C  CB  . PRO B 2 86  ? -10.933 -18.333 -9.567  1.00 86.33 86  B 1 
ATOM   1388 C  CG  . PRO B 2 86  ? -9.552  -17.810 -9.929  1.00 82.73 86  B 1 
ATOM   1389 C  CD  . PRO B 2 86  ? -8.678  -19.054 -9.855  1.00 86.09 86  B 1 
ATOM   1390 N  N   . ASP B 2 87  ? -11.614 -21.499 -9.437  1.00 93.08 87  B 1 
ATOM   1391 C  CA  . ASP B 2 87  ? -12.527 -22.629 -9.591  1.00 93.64 87  B 1 
ATOM   1392 C  C   . ASP B 2 87  ? -12.439 -23.640 -8.435  1.00 94.41 87  B 1 
ATOM   1393 O  O   . ASP B 2 87  ? -13.399 -24.381 -8.192  1.00 92.45 87  B 1 
ATOM   1394 C  CB  . ASP B 2 87  ? -12.260 -23.309 -10.941 1.00 92.39 87  B 1 
ATOM   1395 C  CG  . ASP B 2 87  ? -10.839 -23.873 -11.075 1.00 83.25 87  B 1 
ATOM   1396 O  OD1 . ASP B 2 87  ? -9.883  -23.099 -10.816 1.00 74.59 87  B 1 
ATOM   1397 O  OD2 . ASP B 2 87  ? -10.710 -25.059 -11.432 1.00 76.67 87  B 1 
ATOM   1398 N  N   . ARG B 2 88  ? -11.347 -23.626 -7.672  1.00 95.09 88  B 1 
ATOM   1399 C  CA  . ARG B 2 88  ? -11.141 -24.473 -6.489  1.00 95.58 88  B 1 
ATOM   1400 C  C   . ARG B 2 88  ? -11.617 -23.819 -5.188  1.00 95.77 88  B 1 
ATOM   1401 O  O   . ARG B 2 88  ? -11.698 -24.493 -4.166  1.00 93.46 88  B 1 
ATOM   1402 C  CB  . ARG B 2 88  ? -9.657  -24.869 -6.394  1.00 94.64 88  B 1 
ATOM   1403 C  CG  . ARG B 2 88  ? -9.138  -25.718 -7.587  1.00 91.82 88  B 1 
ATOM   1404 C  CD  . ARG B 2 88  ? -9.731  -27.131 -7.621  1.00 90.35 88  B 1 
ATOM   1405 N  NE  . ARG B 2 88  ? -9.336  -27.929 -6.447  1.00 89.66 88  B 1 
ATOM   1406 C  CZ  . ARG B 2 88  ? -8.258  -28.713 -6.322  1.00 90.34 88  B 1 
ATOM   1407 N  NH1 . ARG B 2 88  ? -7.381  -28.864 -7.270  1.00 83.87 88  B 1 
ATOM   1408 N  NH2 . ARG B 2 88  ? -8.039  -29.363 -5.227  1.00 83.80 88  B 1 
ATOM   1409 N  N   . ILE B 2 89  ? -11.919 -22.531 -5.203  1.00 95.02 89  B 1 
ATOM   1410 C  CA  . ILE B 2 89  ? -12.332 -21.783 -4.013  1.00 94.66 89  B 1 
ATOM   1411 C  C   . ILE B 2 89  ? -13.840 -21.938 -3.797  1.00 94.69 89  B 1 
ATOM   1412 O  O   . ILE B 2 89  ? -14.644 -21.583 -4.667  1.00 93.25 89  B 1 
ATOM   1413 C  CB  . ILE B 2 89  ? -11.904 -20.310 -4.107  1.00 93.31 89  B 1 
ATOM   1414 C  CG1 . ILE B 2 89  ? -10.389 -20.178 -4.375  1.00 90.87 89  B 1 
ATOM   1415 C  CG2 . ILE B 2 89  ? -12.279 -19.574 -2.811  1.00 90.68 89  B 1 
ATOM   1416 C  CD1 . ILE B 2 89  ? -9.908  -18.732 -4.567  1.00 86.84 89  B 1 
ATOM   1417 N  N   . SER B 2 90  ? -14.229 -22.428 -2.613  1.00 94.89 90  B 1 
ATOM   1418 C  CA  . SER B 2 90  ? -15.638 -22.583 -2.245  1.00 94.58 90  B 1 
ATOM   1419 C  C   . SER B 2 90  ? -16.360 -21.224 -2.172  1.00 94.65 90  B 1 
ATOM   1420 O  O   . SER B 2 90  ? -15.724 -20.192 -1.937  1.00 93.94 90  B 1 
ATOM   1421 C  CB  . SER B 2 90  ? -15.773 -23.340 -0.917  1.00 93.74 90  B 1 
ATOM   1422 O  OG  . SER B 2 90  ? -15.394 -22.533 0.177   1.00 90.22 90  B 1 
ATOM   1423 N  N   . PRO B 2 91  ? -17.700 -21.189 -2.324  1.00 94.67 91  B 1 
ATOM   1424 C  CA  . PRO B 2 91  ? -18.482 -19.962 -2.152  1.00 94.24 91  B 1 
ATOM   1425 C  C   . PRO B 2 91  ? -18.280 -19.306 -0.787  1.00 93.85 91  B 1 
ATOM   1426 O  O   . PRO B 2 91  ? -18.092 -18.092 -0.719  1.00 92.03 91  B 1 
ATOM   1427 C  CB  . PRO B 2 91  ? -19.938 -20.385 -2.369  1.00 93.81 91  B 1 
ATOM   1428 C  CG  . PRO B 2 91  ? -19.831 -21.609 -3.265  1.00 91.87 91  B 1 
ATOM   1429 C  CD  . PRO B 2 91  ? -18.552 -22.279 -2.770  1.00 94.25 91  B 1 
ATOM   1430 N  N   . GLU B 2 92  ? -18.238 -20.092 0.288   1.00 94.49 92  B 1 
ATOM   1431 C  CA  . GLU B 2 92  ? -18.019 -19.606 1.659   1.00 93.70 92  B 1 
ATOM   1432 C  C   . GLU B 2 92  ? -16.639 -18.949 1.808   1.00 93.55 92  B 1 
ATOM   1433 O  O   . GLU B 2 92  ? -16.503 -17.890 2.417   1.00 91.66 92  B 1 
ATOM   1434 C  CB  . GLU B 2 92  ? -18.120 -20.792 2.631   1.00 92.86 92  B 1 
ATOM   1435 C  CG  . GLU B 2 92  ? -19.528 -21.393 2.705   1.00 78.07 92  B 1 
ATOM   1436 C  CD  . GLU B 2 92  ? -19.589 -22.710 3.495   1.00 71.64 92  B 1 
ATOM   1437 O  OE1 . GLU B 2 92  ? -20.722 -23.175 3.736   1.00 65.16 92  B 1 
ATOM   1438 O  OE2 . GLU B 2 92  ? -18.518 -23.272 3.809   1.00 65.00 92  B 1 
ATOM   1439 N  N   . MET B 2 93  ? -15.614 -19.542 1.212   1.00 94.77 93  B 1 
ATOM   1440 C  CA  . MET B 2 93  ? -14.272 -18.973 1.220   1.00 94.46 93  B 1 
ATOM   1441 C  C   . MET B 2 93  ? -14.202 -17.689 0.379   1.00 93.80 93  B 1 
ATOM   1442 O  O   . MET B 2 93  ? -13.573 -16.726 0.799   1.00 92.28 93  B 1 
ATOM   1443 C  CB  . MET B 2 93  ? -13.275 -20.030 0.741   1.00 93.81 93  B 1 
ATOM   1444 C  CG  . MET B 2 93  ? -11.823 -19.614 1.004   1.00 86.67 93  B 1 
ATOM   1445 S  SD  . MET B 2 93  ? -10.606 -20.857 0.473   1.00 83.87 93  B 1 
ATOM   1446 C  CE  . MET B 2 93  ? -10.932 -22.181 1.639   1.00 73.61 93  B 1 
ATOM   1447 N  N   . LYS B 2 94  ? -14.897 -17.643 -0.759  1.00 93.02 94  B 1 
ATOM   1448 C  CA  . LYS B 2 94  ? -15.004 -16.420 -1.571  1.00 91.62 94  B 1 
ATOM   1449 C  C   . LYS B 2 94  ? -15.637 -15.272 -0.786  1.00 90.87 94  B 1 
ATOM   1450 O  O   . LYS B 2 94  ? -15.173 -14.149 -0.901  1.00 89.46 94  B 1 
ATOM   1451 C  CB  . LYS B 2 94  ? -15.806 -16.682 -2.857  1.00 89.97 94  B 1 
ATOM   1452 C  CG  . LYS B 2 94  ? -14.977 -17.448 -3.886  1.00 80.49 94  B 1 
ATOM   1453 C  CD  . LYS B 2 94  ? -15.796 -17.812 -5.122  1.00 75.79 94  B 1 
ATOM   1454 C  CE  . LYS B 2 94  ? -14.874 -18.554 -6.097  1.00 67.63 94  B 1 
ATOM   1455 N  NZ  . LYS B 2 94  ? -15.586 -19.167 -7.237  1.00 61.17 94  B 1 
ATOM   1456 N  N   . GLU B 2 95  ? -16.638 -15.553 0.021   1.00 92.04 95  B 1 
ATOM   1457 C  CA  . GLU B 2 95  ? -17.286 -14.550 0.869   1.00 91.02 95  B 1 
ATOM   1458 C  C   . GLU B 2 95  ? -16.319 -14.007 1.931   1.00 90.33 95  B 1 
ATOM   1459 O  O   . GLU B 2 95  ? -16.213 -12.790 2.103   1.00 88.43 95  B 1 
ATOM   1460 C  CB  . GLU B 2 95  ? -18.546 -15.174 1.485   1.00 90.39 95  B 1 
ATOM   1461 C  CG  . GLU B 2 95  ? -19.422 -14.121 2.180   1.00 78.27 95  B 1 
ATOM   1462 C  CD  . GLU B 2 95  ? -20.764 -14.683 2.694   1.00 72.22 95  B 1 
ATOM   1463 O  OE1 . GLU B 2 95  ? -21.604 -13.856 3.111   1.00 65.73 95  B 1 
ATOM   1464 O  OE2 . GLU B 2 95  ? -20.953 -15.920 2.666   1.00 65.09 95  B 1 
ATOM   1465 N  N   . LYS B 2 96  ? -15.534 -14.885 2.586   1.00 91.39 96  B 1 
ATOM   1466 C  CA  . LYS B 2 96  ? -14.511 -14.464 3.555   1.00 90.91 96  B 1 
ATOM   1467 C  C   . LYS B 2 96  ? -13.385 -13.648 2.931   1.00 90.35 96  B 1 
ATOM   1468 O  O   . LYS B 2 96  ? -12.896 -12.709 3.550   1.00 88.16 96  B 1 
ATOM   1469 C  CB  . LYS B 2 96  ? -13.889 -15.690 4.225   1.00 90.44 96  B 1 
ATOM   1470 C  CG  . LYS B 2 96  ? -14.833 -16.438 5.179   1.00 82.96 96  B 1 
ATOM   1471 C  CD  . LYS B 2 96  ? -14.022 -17.606 5.720   1.00 80.77 96  B 1 
ATOM   1472 C  CE  . LYS B 2 96  ? -14.782 -18.553 6.623   1.00 73.37 96  B 1 
ATOM   1473 N  NZ  . LYS B 2 96  ? -13.889 -19.691 6.949   1.00 66.76 96  B 1 
ATOM   1474 N  N   . ILE B 2 97  ? -12.940 -14.016 1.738   1.00 90.55 97  B 1 
ATOM   1475 C  CA  . ILE B 2 97  ? -11.912 -13.279 1.000   1.00 89.18 97  B 1 
ATOM   1476 C  C   . ILE B 2 97  ? -12.409 -11.878 0.639   1.00 86.78 97  B 1 
ATOM   1477 O  O   . ILE B 2 97  ? -11.643 -10.914 0.678   1.00 82.54 97  B 1 
ATOM   1478 C  CB  . ILE B 2 97  ? -11.493 -14.069 -0.258  1.00 88.98 97  B 1 
ATOM   1479 C  CG1 . ILE B 2 97  ? -10.736 -15.357 0.134   1.00 87.08 97  B 1 
ATOM   1480 C  CG2 . ILE B 2 97  ? -10.605 -13.235 -1.193  1.00 86.95 97  B 1 
ATOM   1481 C  CD1 . ILE B 2 97  ? -10.706 -16.389 -0.996  1.00 84.33 97  B 1 
ATOM   1482 N  N   . GLY B 2 98  ? -13.692 -11.766 0.311   1.00 83.40 98  B 1 
ATOM   1483 C  CA  . GLY B 2 98  ? -14.260 -10.538 -0.223  1.00 80.44 98  B 1 
ATOM   1484 C  C   . GLY B 2 98  ? -13.726 -10.217 -1.618  1.00 80.26 98  B 1 
ATOM   1485 O  O   . GLY B 2 98  ? -13.363 -11.107 -2.392  1.00 76.29 98  B 1 
ATOM   1486 N  N   . ASN B 2 99  ? -13.660 -8.927  -1.942  1.00 73.51 99  B 1 
ATOM   1487 C  CA  . ASN B 2 99  ? -13.202 -8.469  -3.249  1.00 71.68 99  B 1 
ATOM   1488 C  C   . ASN B 2 99  ? -11.675 -8.243  -3.295  1.00 73.06 99  B 1 
ATOM   1489 O  O   . ASN B 2 99  ? -11.215 -7.182  -3.699  1.00 70.64 99  B 1 
ATOM   1490 C  CB  . ASN B 2 99  ? -14.033 -7.237  -3.683  1.00 67.01 99  B 1 
ATOM   1491 C  CG  . ASN B 2 99  ? -13.927 -7.009  -5.190  1.00 60.26 99  B 1 
ATOM   1492 O  OD1 . ASN B 2 99  ? -13.724 -7.936  -5.942  1.00 53.84 99  B 1 
ATOM   1493 N  ND2 . ASN B 2 99  ? -14.084 -5.801  -5.662  1.00 52.31 99  B 1 
ATOM   1494 N  N   . LEU B 2 100 ? -10.883 -9.195  -2.810  1.00 77.12 100 B 1 
ATOM   1495 C  CA  . LEU B 2 100 ? -9.425  -9.119  -2.818  1.00 78.79 100 B 1 
ATOM   1496 C  C   . LEU B 2 100 ? -8.825  -9.905  -3.988  1.00 78.38 100 B 1 
ATOM   1497 O  O   . LEU B 2 100 ? -9.227  -11.031 -4.265  1.00 77.15 100 B 1 
ATOM   1498 C  CB  . LEU B 2 100 ? -8.843  -9.596  -1.481  1.00 80.13 100 B 1 
ATOM   1499 C  CG  . LEU B 2 100 ? -9.197  -8.717  -0.270  1.00 80.56 100 B 1 
ATOM   1500 C  CD1 . LEU B 2 100 ? -8.517  -9.295  0.980   1.00 78.15 100 B 1 
ATOM   1501 C  CD2 . LEU B 2 100 ? -8.734  -7.275  -0.437  1.00 78.88 100 B 1 
ATOM   1502 N  N   . SER B 2 101 ? -7.803  -9.328  -4.610  1.00 79.02 101 B 1 
ATOM   1503 C  CA  . SER B 2 101 ? -6.988  -9.996  -5.625  1.00 78.36 101 B 1 
ATOM   1504 C  C   . SER B 2 101 ? -5.576  -10.205 -5.091  1.00 80.73 101 B 1 
ATOM   1505 O  O   . SER B 2 101 ? -4.840  -9.254  -4.833  1.00 79.35 101 B 1 
ATOM   1506 C  CB  . SER B 2 101 ? -6.968  -9.180  -6.910  1.00 73.42 101 B 1 
ATOM   1507 O  OG  . SER B 2 101 ? -6.327  -9.904  -7.937  1.00 63.97 101 B 1 
ATOM   1508 N  N   . PHE B 2 102 ? -5.203  -11.460 -4.919  1.00 85.73 102 B 1 
ATOM   1509 C  CA  . PHE B 2 102 ? -3.852  -11.860 -4.540  1.00 86.97 102 B 1 
ATOM   1510 C  C   . PHE B 2 102 ? -2.977  -11.988 -5.782  1.00 85.70 102 B 1 
ATOM   1511 O  O   . PHE B 2 102 ? -3.436  -12.390 -6.847  1.00 84.16 102 B 1 
ATOM   1512 C  CB  . PHE B 2 102 ? -3.899  -13.173 -3.764  1.00 88.68 102 B 1 
ATOM   1513 C  CG  . PHE B 2 102 ? -4.766  -13.105 -2.525  1.00 90.43 102 B 1 
ATOM   1514 C  CD1 . PHE B 2 102 ? -4.240  -12.620 -1.318  1.00 88.78 102 B 1 
ATOM   1515 C  CD2 . PHE B 2 102 ? -6.120  -13.488 -2.588  1.00 89.33 102 B 1 
ATOM   1516 C  CE1 . PHE B 2 102 ? -5.051  -12.520 -0.179  1.00 88.64 102 B 1 
ATOM   1517 C  CE2 . PHE B 2 102 ? -6.932  -13.382 -1.458  1.00 88.99 102 B 1 
ATOM   1518 C  CZ  . PHE B 2 102 ? -6.405  -12.894 -0.247  1.00 90.56 102 B 1 
ATOM   1519 N  N   . GLN B 2 103 ? -1.693  -11.692 -5.635  1.00 85.55 103 B 1 
ATOM   1520 C  CA  . GLN B 2 103 ? -0.717  -11.842 -6.702  1.00 85.48 103 B 1 
ATOM   1521 C  C   . GLN B 2 103 ? 0.479   -12.664 -6.229  1.00 88.77 103 B 1 
ATOM   1522 O  O   . GLN B 2 103 ? 0.871   -12.604 -5.061  1.00 89.30 103 B 1 
ATOM   1523 C  CB  . GLN B 2 103 ? -0.262  -10.465 -7.207  1.00 80.91 103 B 1 
ATOM   1524 C  CG  . GLN B 2 103 ? -1.422  -9.639  -7.796  1.00 71.85 103 B 1 
ATOM   1525 C  CD  . GLN B 2 103 ? -0.965  -8.275  -8.331  1.00 68.09 103 B 1 
ATOM   1526 O  OE1 . GLN B 2 103 ? 0.205   -7.940  -8.379  1.00 60.59 103 B 1 
ATOM   1527 N  NE2 . GLN B 2 103 ? -1.886  -7.451  -8.756  1.00 56.66 103 B 1 
ATOM   1528 N  N   . ASN B 2 104 ? 1.105   -13.396 -7.158  1.00 89.14 104 B 1 
ATOM   1529 C  CA  . ASN B 2 104 ? 2.412   -13.979 -6.906  1.00 90.46 104 B 1 
ATOM   1530 C  C   . ASN B 2 104 ? 3.441   -12.856 -6.732  1.00 90.70 104 B 1 
ATOM   1531 O  O   . ASN B 2 104 ? 3.409   -11.862 -7.453  1.00 90.05 104 B 1 
ATOM   1532 C  CB  . ASN B 2 104 ? 2.803   -14.914 -8.059  1.00 90.48 104 B 1 
ATOM   1533 C  CG  . ASN B 2 104 ? 1.882   -16.117 -8.192  1.00 90.41 104 B 1 
ATOM   1534 O  OD1 . ASN B 2 104 ? 1.303   -16.611 -7.255  1.00 85.83 104 B 1 
ATOM   1535 N  ND2 . ASN B 2 104 ? 1.731   -16.642 -9.391  1.00 85.81 104 B 1 
ATOM   1536 N  N   . TYR B 2 105 ? 4.389   -13.036 -5.825  1.00 91.97 105 B 1 
ATOM   1537 C  CA  . TYR B 2 105 ? 5.450   -12.065 -5.586  1.00 92.11 105 B 1 
ATOM   1538 C  C   . TYR B 2 105 ? 6.231   -11.735 -6.865  1.00 90.42 105 B 1 
ATOM   1539 O  O   . TYR B 2 105 ? 6.500   -10.573 -7.161  1.00 87.84 105 B 1 
ATOM   1540 C  CB  . TYR B 2 105 ? 6.391   -12.625 -4.514  1.00 93.09 105 B 1 
ATOM   1541 C  CG  . TYR B 2 105 ? 7.468   -11.643 -4.110  1.00 94.15 105 B 1 
ATOM   1542 C  CD1 . TYR B 2 105 ? 8.771   -11.722 -4.651  1.00 94.06 105 B 1 
ATOM   1543 C  CD2 . TYR B 2 105 ? 7.164   -10.620 -3.196  1.00 94.22 105 B 1 
ATOM   1544 C  CE1 . TYR B 2 105 ? 9.753   -10.803 -4.276  1.00 94.31 105 B 1 
ATOM   1545 C  CE2 . TYR B 2 105 ? 8.147   -9.693  -2.812  1.00 94.42 105 B 1 
ATOM   1546 C  CZ  . TYR B 2 105 ? 9.440   -9.786  -3.353  1.00 95.43 105 B 1 
ATOM   1547 O  OH  . TYR B 2 105 ? 10.402  -8.882  -2.973  1.00 95.67 105 B 1 
ATOM   1548 N  N   . ARG B 2 106 ? 6.549   -12.757 -7.640  1.00 91.31 106 B 1 
ATOM   1549 C  CA  . ARG B 2 106 ? 7.059   -12.678 -9.014  1.00 90.65 106 B 1 
ATOM   1550 C  C   . ARG B 2 106 ? 6.455   -13.818 -9.838  1.00 91.19 106 B 1 
ATOM   1551 O  O   . ARG B 2 106 ? 6.032   -14.819 -9.251  1.00 89.88 106 B 1 
ATOM   1552 C  CB  . ARG B 2 106 ? 8.593   -12.731 -9.028  1.00 88.14 106 B 1 
ATOM   1553 C  CG  . ARG B 2 106 ? 9.228   -11.468 -8.421  1.00 83.47 106 B 1 
ATOM   1554 C  CD  . ARG B 2 106 ? 10.740  -11.436 -8.651  1.00 82.18 106 B 1 
ATOM   1555 N  NE  . ARG B 2 106 ? 11.329  -10.199 -8.116  1.00 81.73 106 B 1 
ATOM   1556 C  CZ  . ARG B 2 106 ? 12.582  -9.806  -8.223  1.00 80.96 106 B 1 
ATOM   1557 N  NH1 . ARG B 2 106 ? 13.477  -10.525 -8.847  1.00 73.68 106 B 1 
ATOM   1558 N  NH2 . ARG B 2 106 ? 12.960  -8.680  -7.706  1.00 75.34 106 B 1 
ATOM   1559 N  N   . PRO B 2 107 ? 6.478   -13.733 -11.172 1.00 87.76 107 B 1 
ATOM   1560 C  CA  . PRO B 2 107 ? 5.930   -14.793 -12.028 1.00 86.99 107 B 1 
ATOM   1561 C  C   . PRO B 2 107 ? 6.504   -16.194 -11.761 1.00 88.83 107 B 1 
ATOM   1562 O  O   . PRO B 2 107 ? 5.803   -17.192 -11.905 1.00 86.77 107 B 1 
ATOM   1563 C  CB  . PRO B 2 107 ? 6.233   -14.333 -13.458 1.00 84.42 107 B 1 
ATOM   1564 C  CG  . PRO B 2 107 ? 6.256   -12.813 -13.343 1.00 82.52 107 B 1 
ATOM   1565 C  CD  . PRO B 2 107 ? 6.875   -12.577 -11.967 1.00 84.56 107 B 1 
ATOM   1566 N  N   . ASN B 2 108 ? 7.765   -16.269 -11.341 1.00 91.33 108 B 1 
ATOM   1567 C  CA  . ASN B 2 108 ? 8.474   -17.506 -10.999 1.00 91.50 108 B 1 
ATOM   1568 C  C   . ASN B 2 108 ? 8.466   -17.844 -9.494  1.00 93.04 108 B 1 
ATOM   1569 O  O   . ASN B 2 108 ? 9.153   -18.768 -9.079  1.00 90.51 108 B 1 
ATOM   1570 C  CB  . ASN B 2 108 ? 9.911   -17.413 -11.560 1.00 87.98 108 B 1 
ATOM   1571 C  CG  . ASN B 2 108 ? 10.754  -16.354 -10.863 1.00 77.95 108 B 1 
ATOM   1572 O  OD1 . ASN B 2 108 ? 10.278  -15.348 -10.366 1.00 65.58 108 B 1 
ATOM   1573 N  ND2 . ASN B 2 108 ? 12.057  -16.539 -10.822 1.00 70.82 108 B 1 
ATOM   1574 N  N   . LYS B 2 109 ? 7.739   -17.095 -8.665  1.00 93.05 109 B 1 
ATOM   1575 C  CA  . LYS B 2 109 ? 7.652   -17.263 -7.210  1.00 94.56 109 B 1 
ATOM   1576 C  C   . LYS B 2 109 ? 6.196   -17.484 -6.793  1.00 95.59 109 B 1 
ATOM   1577 O  O   . LYS B 2 109 ? 5.608   -16.675 -6.088  1.00 94.51 109 B 1 
ATOM   1578 C  CB  . LYS B 2 109 ? 8.286   -16.054 -6.500  1.00 93.21 109 B 1 
ATOM   1579 C  CG  . LYS B 2 109 ? 9.820   -15.944 -6.640  1.00 87.21 109 B 1 
ATOM   1580 C  CD  . LYS B 2 109 ? 10.557  -16.958 -5.761  1.00 80.07 109 B 1 
ATOM   1581 C  CE  . LYS B 2 109 ? 12.070  -16.689 -5.805  1.00 75.23 109 B 1 
ATOM   1582 N  NZ  . LYS B 2 109 ? 12.819  -17.570 -4.877  1.00 66.06 109 B 1 
ATOM   1583 N  N   . LYS B 2 110 ? 5.606   -18.587 -7.256  1.00 95.67 110 B 1 
ATOM   1584 C  CA  . LYS B 2 110 ? 4.197   -18.925 -7.014  1.00 95.94 110 B 1 
ATOM   1585 C  C   . LYS B 2 110 ? 3.875   -19.259 -5.557  1.00 96.61 110 B 1 
ATOM   1586 O  O   . LYS B 2 110 ? 2.735   -19.128 -5.144  1.00 95.57 110 B 1 
ATOM   1587 C  CB  . LYS B 2 110 ? 3.783   -20.108 -7.873  1.00 94.49 110 B 1 
ATOM   1588 C  CG  . LYS B 2 110 ? 3.789   -19.831 -9.384  1.00 90.37 110 B 1 
ATOM   1589 C  CD  . LYS B 2 110 ? 3.184   -21.061 -10.032 1.00 84.87 110 B 1 
ATOM   1590 C  CE  . LYS B 2 110 ? 2.915   -20.931 -11.522 1.00 76.12 110 B 1 
ATOM   1591 N  NZ  . LYS B 2 110 ? 2.050   -22.074 -11.927 1.00 66.32 110 B 1 
ATOM   1592 N  N   . ASN B 2 111 ? 4.871   -19.674 -4.788  1.00 97.11 111 B 1 
ATOM   1593 C  CA  . ASN B 2 111 ? 4.738   -19.955 -3.362  1.00 97.39 111 B 1 
ATOM   1594 C  C   . ASN B 2 111 ? 4.811   -18.694 -2.487  1.00 97.76 111 B 1 
ATOM   1595 O  O   . ASN B 2 111 ? 4.666   -18.785 -1.271  1.00 97.28 111 B 1 
ATOM   1596 C  CB  . ASN B 2 111 ? 5.811   -20.987 -2.966  1.00 96.78 111 B 1 
ATOM   1597 C  CG  . ASN B 2 111 ? 7.215   -20.432 -3.016  1.00 96.34 111 B 1 
ATOM   1598 O  OD1 . ASN B 2 111 ? 7.664   -19.847 -3.995  1.00 90.24 111 B 1 
ATOM   1599 N  ND2 . ASN B 2 111 ? 7.969   -20.594 -1.949  1.00 90.71 111 B 1 
ATOM   1600 N  N   . ILE B 2 112 ? 5.039   -17.511 -3.073  1.00 97.69 112 B 1 
ATOM   1601 C  CA  . ILE B 2 112 ? 5.084   -16.248 -2.336  1.00 97.83 112 B 1 
ATOM   1602 C  C   . ILE B 2 112 ? 3.987   -15.335 -2.861  1.00 97.35 112 B 1 
ATOM   1603 O  O   . ILE B 2 112 ? 3.997   -14.956 -4.036  1.00 96.41 112 B 1 
ATOM   1604 C  CB  . ILE B 2 112 ? 6.474   -15.584 -2.398  1.00 97.96 112 B 1 
ATOM   1605 C  CG1 . ILE B 2 112 ? 7.590   -16.576 -2.002  1.00 97.29 112 B 1 
ATOM   1606 C  CG2 . ILE B 2 112 ? 6.465   -14.356 -1.472  1.00 97.30 112 B 1 
ATOM   1607 C  CD1 . ILE B 2 112 ? 9.011   -15.990 -2.072  1.00 95.43 112 B 1 
ATOM   1608 N  N   . LEU B 2 113 ? 3.060   -14.973 -1.995  1.00 96.84 113 B 1 
ATOM   1609 C  CA  . LEU B 2 113 ? 1.891   -14.187 -2.344  1.00 96.97 113 B 1 
ATOM   1610 C  C   . LEU B 2 113 ? 1.960   -12.795 -1.715  1.00 97.01 113 B 1 
ATOM   1611 O  O   . LEU B 2 113 ? 2.504   -12.624 -0.625  1.00 96.58 113 B 1 
ATOM   1612 C  CB  . LEU B 2 113 ? 0.610   -14.924 -1.912  1.00 96.80 113 B 1 
ATOM   1613 C  CG  . LEU B 2 113 ? 0.509   -16.372 -2.421  1.00 95.80 113 B 1 
ATOM   1614 C  CD1 . LEU B 2 113 ? -0.793  -16.986 -1.920  1.00 93.78 113 B 1 
ATOM   1615 C  CD2 . LEU B 2 113 ? 0.535   -16.468 -3.942  1.00 93.22 113 B 1 
ATOM   1616 N  N   . VAL B 2 114 ? 1.392   -11.824 -2.406  1.00 93.97 114 B 1 
ATOM   1617 C  CA  . VAL B 2 114 ? 1.268   -10.450 -1.911  1.00 92.93 114 B 1 
ATOM   1618 C  C   . VAL B 2 114 ? -0.159  -9.939  -2.059  1.00 91.77 114 B 1 
ATOM   1619 O  O   . VAL B 2 114 ? -0.888  -10.329 -2.966  1.00 90.46 114 B 1 
ATOM   1620 C  CB  . VAL B 2 114 ? 2.259   -9.475  -2.571  1.00 91.99 114 B 1 
ATOM   1621 C  CG1 . VAL B 2 114 ? 3.705   -9.835  -2.222  1.00 88.43 114 B 1 
ATOM   1622 C  CG2 . VAL B 2 114 ? 2.115   -9.407  -4.094  1.00 88.66 114 B 1 
ATOM   1623 N  N   . ILE B 2 115 ? -0.529  -9.032  -1.148  1.00 91.78 115 B 1 
ATOM   1624 C  CA  . ILE B 2 115 ? -1.799  -8.314  -1.182  1.00 91.22 115 B 1 
ATOM   1625 C  C   . ILE B 2 115 ? -1.605  -6.896  -0.670  1.00 91.16 115 B 1 
ATOM   1626 O  O   . ILE B 2 115 ? -0.782  -6.634  0.210   1.00 90.58 115 B 1 
ATOM   1627 C  CB  . ILE B 2 115 ? -2.864  -9.093  -0.390  1.00 90.18 115 B 1 
ATOM   1628 C  CG1 . ILE B 2 115 ? -4.272  -8.485  -0.488  1.00 86.40 115 B 1 
ATOM   1629 C  CG2 . ILE B 2 115 ? -2.482  -9.234  1.101   1.00 85.98 115 B 1 
ATOM   1630 C  CD1 . ILE B 2 115 ? -4.839  -8.457  -1.895  1.00 81.82 115 B 1 
ATOM   1631 N  N   . GLY B 2 116 ? -2.372  -5.970  -1.209  1.00 86.32 116 B 1 
ATOM   1632 C  CA  . GLY B 2 116 ? -2.401  -4.581  -0.779  1.00 85.65 116 B 1 
ATOM   1633 C  C   . GLY B 2 116 ? -1.643  -3.626  -1.700  1.00 85.43 116 B 1 
ATOM   1634 O  O   . GLY B 2 116 ? -0.904  -4.036  -2.591  1.00 83.39 116 B 1 
ATOM   1635 N  N   . PRO B 2 117 ? -1.817  -2.325  -1.463  1.00 82.86 117 B 1 
ATOM   1636 C  CA  . PRO B 2 117 ? -2.526  -1.724  -0.335  1.00 82.30 117 B 1 
ATOM   1637 C  C   . PRO B 2 117 ? -4.053  -1.839  -0.459  1.00 82.61 117 B 1 
ATOM   1638 O  O   . PRO B 2 117 ? -4.614  -1.542  -1.499  1.00 81.34 117 B 1 
ATOM   1639 C  CB  . PRO B 2 117 ? -2.070  -0.265  -0.333  1.00 80.70 117 B 1 
ATOM   1640 C  CG  . PRO B 2 117 ? -1.811  0.020   -1.810  1.00 76.69 117 B 1 
ATOM   1641 C  CD  . PRO B 2 117 ? -1.283  -1.313  -2.339  1.00 78.32 117 B 1 
ATOM   1642 N  N   . VAL B 2 118 ? -4.711  -2.225  0.631   1.00 82.45 118 B 1 
ATOM   1643 C  CA  . VAL B 2 118 ? -6.178  -2.293  0.751   1.00 82.43 118 B 1 
ATOM   1644 C  C   . VAL B 2 118 ? -6.635  -1.569  2.030   1.00 83.05 118 B 1 
ATOM   1645 O  O   . VAL B 2 118 ? -5.843  -1.458  2.966   1.00 83.45 118 B 1 
ATOM   1646 C  CB  . VAL B 2 118 ? -6.694  -3.742  0.708   1.00 82.10 118 B 1 
ATOM   1647 C  CG1 . VAL B 2 118 ? -6.390  -4.404  -0.637  1.00 79.65 118 B 1 
ATOM   1648 C  CG2 . VAL B 2 118 ? -6.137  -4.624  1.829   1.00 79.60 118 B 1 
ATOM   1649 N  N   . PRO B 2 119 ? -7.883  -1.074  2.116   1.00 80.85 119 B 1 
ATOM   1650 C  CA  . PRO B 2 119 ? -8.370  -0.340  3.280   1.00 79.81 119 B 1 
ATOM   1651 C  C   . PRO B 2 119 ? -8.292  -1.167  4.566   1.00 82.14 119 B 1 
ATOM   1652 O  O   . PRO B 2 119 ? -8.912  -2.223  4.688   1.00 82.03 119 B 1 
ATOM   1653 C  CB  . PRO B 2 119 ? -9.811  0.064   2.953   1.00 77.23 119 B 1 
ATOM   1654 C  CG  . PRO B 2 119 ? -9.824  0.106   1.430   1.00 73.52 119 B 1 
ATOM   1655 C  CD  . PRO B 2 119 ? -8.870  -1.027  1.063   1.00 75.33 119 B 1 
ATOM   1656 N  N   . GLY B 2 120 ? -7.558  -0.677  5.561   1.00 88.27 120 B 1 
ATOM   1657 C  CA  . GLY B 2 120 ? -7.349  -1.404  6.810   1.00 88.82 120 B 1 
ATOM   1658 C  C   . GLY B 2 120 ? -8.615  -1.578  7.644   1.00 88.66 120 B 1 
ATOM   1659 O  O   . GLY B 2 120 ? -8.739  -2.580  8.342   1.00 87.45 120 B 1 
ATOM   1660 N  N   . GLN B 2 121 ? -9.563  -0.649  7.550   1.00 87.30 121 B 1 
ATOM   1661 C  CA  . GLN B 2 121 ? -10.848 -0.746  8.255   1.00 86.10 121 B 1 
ATOM   1662 C  C   . GLN B 2 121 ? -11.661 -1.974  7.824   1.00 86.67 121 B 1 
ATOM   1663 O  O   . GLN B 2 121 ? -12.345 -2.567  8.650   1.00 84.83 121 B 1 
ATOM   1664 C  CB  . GLN B 2 121 ? -11.662 0.531   8.010   1.00 83.47 121 B 1 
ATOM   1665 C  CG  . GLN B 2 121 ? -11.091 1.731   8.776   1.00 75.07 121 B 1 
ATOM   1666 C  CD  . GLN B 2 121 ? -11.885 3.020   8.539   1.00 68.51 121 B 1 
ATOM   1667 O  OE1 . GLN B 2 121 ? -12.610 3.158   7.584   1.00 61.60 121 B 1 
ATOM   1668 N  NE2 . GLN B 2 121 ? -11.759 4.005   9.382   1.00 58.74 121 B 1 
ATOM   1669 N  N   . LYS B 2 122 ? -11.559 -2.373  6.552   1.00 86.00 122 B 1 
ATOM   1670 C  CA  . LYS B 2 122 ? -12.282 -3.523  5.993   1.00 85.60 122 B 1 
ATOM   1671 C  C   . LYS B 2 122 ? -11.469 -4.814  6.049   1.00 87.13 122 B 1 
ATOM   1672 O  O   . LYS B 2 122 ? -12.030 -5.889  6.200   1.00 86.36 122 B 1 
ATOM   1673 C  CB  . LYS B 2 122 ? -12.701 -3.159  4.568   1.00 82.59 122 B 1 
ATOM   1674 C  CG  . LYS B 2 122 ? -13.666 -4.169  3.940   1.00 73.40 122 B 1 
ATOM   1675 C  CD  . LYS B 2 122 ? -14.178 -3.611  2.609   1.00 69.16 122 B 1 
ATOM   1676 C  CE  . LYS B 2 122 ? -15.220 -4.494  1.931   1.00 60.69 122 B 1 
ATOM   1677 N  NZ  . LYS B 2 122 ? -15.807 -3.787  0.762   1.00 54.19 122 B 1 
ATOM   1678 N  N   . TYR B 2 123 ? -10.146 -4.708  5.931   1.00 88.58 123 B 1 
ATOM   1679 C  CA  . TYR B 2 123 ? -9.247  -5.851  5.737   1.00 89.42 123 B 1 
ATOM   1680 C  C   . TYR B 2 123 ? -8.158  -5.950  6.821   1.00 91.23 123 B 1 
ATOM   1681 O  O   . TYR B 2 123 ? -7.016  -6.288  6.539   1.00 91.04 123 B 1 
ATOM   1682 C  CB  . TYR B 2 123 ? -8.679  -5.802  4.320   1.00 87.91 123 B 1 
ATOM   1683 C  CG  . TYR B 2 123 ? -9.725  -5.806  3.225   1.00 86.49 123 B 1 
ATOM   1684 C  CD1 . TYR B 2 123 ? -10.498 -6.960  2.979   1.00 84.23 123 B 1 
ATOM   1685 C  CD2 . TYR B 2 123 ? -9.937  -4.663  2.438   1.00 84.29 123 B 1 
ATOM   1686 C  CE1 . TYR B 2 123 ? -11.442 -6.985  1.940   1.00 82.74 123 B 1 
ATOM   1687 C  CE2 . TYR B 2 123 ? -10.879 -4.673  1.404   1.00 82.24 123 B 1 
ATOM   1688 C  CZ  . TYR B 2 123 ? -11.625 -5.843  1.148   1.00 81.83 123 B 1 
ATOM   1689 O  OH  . TYR B 2 123 ? -12.539 -5.861  0.120   1.00 79.03 123 B 1 
ATOM   1690 N  N   . SER B 2 124 ? -8.516  -5.683  8.078   1.00 93.90 124 B 1 
ATOM   1691 C  CA  . SER B 2 124 ? -7.611  -5.976  9.204   1.00 94.71 124 B 1 
ATOM   1692 C  C   . SER B 2 124 ? -7.357  -7.474  9.389   1.00 96.21 124 B 1 
ATOM   1693 O  O   . SER B 2 124 ? -6.359  -7.852  9.992   1.00 95.77 124 B 1 
ATOM   1694 C  CB  . SER B 2 124 ? -8.179  -5.388  10.497  1.00 92.86 124 B 1 
ATOM   1695 O  OG  . SER B 2 124 ? -9.465  -5.897  10.771  1.00 81.56 124 B 1 
ATOM   1696 N  N   . GLU B 2 125 ? -8.233  -8.310  8.839   1.00 96.12 125 B 1 
ATOM   1697 C  CA  . GLU B 2 125 ? -8.049  -9.743  8.666   1.00 96.05 125 B 1 
ATOM   1698 C  C   . GLU B 2 125 ? -8.129  -10.082 7.179   1.00 95.76 125 B 1 
ATOM   1699 O  O   . GLU B 2 125 ? -9.036  -9.630  6.478   1.00 93.98 125 B 1 
ATOM   1700 C  CB  . GLU B 2 125 ? -9.065  -10.556 9.483   1.00 94.89 125 B 1 
ATOM   1701 C  CG  . GLU B 2 125 ? -8.992  -10.233 10.979  1.00 83.92 125 B 1 
ATOM   1702 C  CD  . GLU B 2 125 ? -9.771  -11.211 11.880  1.00 85.03 125 B 1 
ATOM   1703 O  OE1 . GLU B 2 125 ? -9.654  -11.047 13.115  1.00 80.41 125 B 1 
ATOM   1704 O  OE2 . GLU B 2 125 ? -10.424 -12.132 11.357  1.00 79.64 125 B 1 
ATOM   1705 N  N   . ILE B 2 126 ? -7.160  -10.839 6.679   1.00 96.37 126 B 1 
ATOM   1706 C  CA  . ILE B 2 126 ? -7.050  -11.223 5.273   1.00 96.13 126 B 1 
ATOM   1707 C  C   . ILE B 2 126 ? -6.967  -12.742 5.192   1.00 96.54 126 B 1 
ATOM   1708 O  O   . ILE B 2 126 ? -6.025  -13.342 5.706   1.00 96.16 126 B 1 
ATOM   1709 C  CB  . ILE B 2 126 ? -5.834  -10.542 4.607   1.00 95.25 126 B 1 
ATOM   1710 C  CG1 . ILE B 2 126 ? -5.948  -9.002  4.679   1.00 93.61 126 B 1 
ATOM   1711 C  CG2 . ILE B 2 126 ? -5.705  -11.016 3.145   1.00 93.99 126 B 1 
ATOM   1712 C  CD1 . ILE B 2 126 ? -4.704  -8.254  4.183   1.00 89.69 126 B 1 
ATOM   1713 N  N   . THR B 2 127 ? -7.912  -13.352 4.490   1.00 96.67 127 B 1 
ATOM   1714 C  CA  . THR B 2 127 ? -7.946  -14.794 4.253   1.00 96.41 127 B 1 
ATOM   1715 C  C   . THR B 2 127 ? -7.291  -15.123 2.918   1.00 96.37 127 B 1 
ATOM   1716 O  O   . THR B 2 127 ? -7.844  -14.807 1.863   1.00 95.27 127 B 1 
ATOM   1717 C  CB  . THR B 2 127 ? -9.389  -15.311 4.289   1.00 95.70 127 B 1 
ATOM   1718 O  OG1 . THR B 2 127 ? -9.966  -15.003 5.540   1.00 92.45 127 B 1 
ATOM   1719 C  CG2 . THR B 2 127 ? -9.465  -16.826 4.136   1.00 92.40 127 B 1 
ATOM   1720 N  N   . PHE B 2 128 ? -6.130  -15.772 2.954   1.00 97.09 128 B 1 
ATOM   1721 C  CA  . PHE B 2 128 ? -5.455  -16.282 1.767   1.00 97.43 128 B 1 
ATOM   1722 C  C   . PHE B 2 128 ? -5.969  -17.691 1.442   1.00 97.47 128 B 1 
ATOM   1723 O  O   . PHE B 2 128 ? -5.840  -18.584 2.281   1.00 97.10 128 B 1 
ATOM   1724 C  CB  . PHE B 2 128 ? -3.943  -16.317 1.978   1.00 97.43 128 B 1 
ATOM   1725 C  CG  . PHE B 2 128 ? -3.264  -14.968 2.040   1.00 97.44 128 B 1 
ATOM   1726 C  CD1 . PHE B 2 128 ? -2.488  -14.516 0.948   1.00 96.33 128 B 1 
ATOM   1727 C  CD2 . PHE B 2 128 ? -3.361  -14.170 3.190   1.00 96.31 128 B 1 
ATOM   1728 C  CE1 . PHE B 2 128 ? -1.817  -13.290 1.013   1.00 95.71 128 B 1 
ATOM   1729 C  CE2 . PHE B 2 128 ? -2.698  -12.937 3.253   1.00 95.69 128 B 1 
ATOM   1730 C  CZ  . PHE B 2 128 ? -1.925  -12.498 2.168   1.00 96.41 128 B 1 
ATOM   1731 N  N   . PRO B 2 129 ? -6.502  -17.946 0.228   1.00 97.26 129 B 1 
ATOM   1732 C  CA  . PRO B 2 129 ? -6.857  -19.279 -0.222  1.00 97.02 129 B 1 
ATOM   1733 C  C   . PRO B 2 129 ? -5.624  -19.983 -0.803  1.00 97.32 129 B 1 
ATOM   1734 O  O   . PRO B 2 129 ? -5.082  -19.556 -1.826  1.00 96.72 129 B 1 
ATOM   1735 C  CB  . PRO B 2 129 ? -7.950  -19.046 -1.262  1.00 95.96 129 B 1 
ATOM   1736 C  CG  . PRO B 2 129 ? -7.556  -17.718 -1.902  1.00 93.98 129 B 1 
ATOM   1737 C  CD  . PRO B 2 129 ? -6.866  -16.951 -0.775  1.00 95.80 129 B 1 
ATOM   1738 N  N   . ILE B 2 130 ? -5.174  -21.057 -0.167  1.00 97.78 130 B 1 
ATOM   1739 C  CA  . ILE B 2 130 ? -3.951  -21.767 -0.559  1.00 97.98 130 B 1 
ATOM   1740 C  C   . ILE B 2 130 ? -4.289  -23.172 -1.035  1.00 97.91 130 B 1 
ATOM   1741 O  O   . ILE B 2 130 ? -5.029  -23.888 -0.374  1.00 97.62 130 B 1 
ATOM   1742 C  CB  . ILE B 2 130 ? -2.934  -21.794 0.605   1.00 97.73 130 B 1 
ATOM   1743 C  CG1 . ILE B 2 130 ? -2.675  -20.408 1.244   1.00 95.62 130 B 1 
ATOM   1744 C  CG2 . ILE B 2 130 ? -1.604  -22.406 0.127   1.00 96.30 130 B 1 
ATOM   1745 C  CD1 . ILE B 2 130 ? -2.239  -19.312 0.265   1.00 86.55 130 B 1 
ATOM   1746 N  N   . LEU B 2 131 ? -3.707  -23.579 -2.167  1.00 97.74 131 B 1 
ATOM   1747 C  CA  . LEU B 2 131 ? -3.740  -24.954 -2.644  1.00 97.74 131 B 1 
ATOM   1748 C  C   . LEU B 2 131 ? -2.501  -25.697 -2.141  1.00 97.76 131 B 1 
ATOM   1749 O  O   . LEU B 2 131 ? -1.371  -25.340 -2.482  1.00 97.23 131 B 1 
ATOM   1750 C  CB  . LEU B 2 131 ? -3.849  -24.956 -4.176  1.00 97.37 131 B 1 
ATOM   1751 C  CG  . LEU B 2 131 ? -3.944  -26.360 -4.794  1.00 96.63 131 B 1 
ATOM   1752 C  CD1 . LEU B 2 131 ? -5.199  -27.102 -4.348  1.00 94.79 131 B 1 
ATOM   1753 C  CD2 . LEU B 2 131 ? -3.977  -26.241 -6.321  1.00 94.40 131 B 1 
ATOM   1754 N  N   . ALA B 2 132 ? -2.718  -26.740 -1.350  1.00 97.70 132 B 1 
ATOM   1755 C  CA  . ALA B 2 132 ? -1.660  -27.642 -0.931  1.00 97.63 132 B 1 
ATOM   1756 C  C   . ALA B 2 132 ? -1.190  -28.501 -2.117  1.00 97.55 132 B 1 
ATOM   1757 O  O   . ALA B 2 132 ? -2.023  -28.956 -2.904  1.00 96.84 132 B 1 
ATOM   1758 C  CB  . ALA B 2 132 ? -2.156  -28.505 0.229   1.00 97.18 132 B 1 
ATOM   1759 N  N   . PRO B 2 133 ? 0.126   -28.747 -2.258  1.00 97.43 133 B 1 
ATOM   1760 C  CA  . PRO B 2 133 ? 0.655   -29.587 -3.317  1.00 97.16 133 B 1 
ATOM   1761 C  C   . PRO B 2 133 ? 0.317   -31.056 -3.093  1.00 97.06 133 B 1 
ATOM   1762 O  O   . PRO B 2 133 ? -0.017  -31.486 -1.986  1.00 95.98 133 B 1 
ATOM   1763 C  CB  . PRO B 2 133 ? 2.161   -29.336 -3.304  1.00 96.54 133 B 1 
ATOM   1764 C  CG  . PRO B 2 133 ? 2.444   -29.060 -1.832  1.00 95.92 133 B 1 
ATOM   1765 C  CD  . PRO B 2 133 ? 1.201   -28.288 -1.389  1.00 96.89 133 B 1 
ATOM   1766 N  N   . ASP B 2 134 ? 0.474   -31.852 -4.149  1.00 96.12 134 B 1 
ATOM   1767 C  CA  . ASP B 2 134 ? 0.309   -33.299 -4.091  1.00 95.87 134 B 1 
ATOM   1768 C  C   . ASP B 2 134 ? 1.651   -33.999 -4.344  1.00 95.96 134 B 1 
ATOM   1769 O  O   . ASP B 2 134 ? 2.156   -33.963 -5.476  1.00 94.47 134 B 1 
ATOM   1770 C  CB  . ASP B 2 134 ? -0.777  -33.732 -5.086  1.00 94.48 134 B 1 
ATOM   1771 C  CG  . ASP B 2 134 ? -1.069  -35.236 -5.016  1.00 93.11 134 B 1 
ATOM   1772 O  OD1 . ASP B 2 134 ? -0.443  -35.937 -4.188  1.00 90.29 134 B 1 
ATOM   1773 O  OD2 . ASP B 2 134 ? -1.905  -35.696 -5.819  1.00 88.97 134 B 1 
ATOM   1774 N  N   . PRO B 2 135 ? 2.230   -34.700 -3.350  1.00 95.00 135 B 1 
ATOM   1775 C  CA  . PRO B 2 135 ? 3.455   -35.473 -3.537  1.00 94.28 135 B 1 
ATOM   1776 C  C   . PRO B 2 135 ? 3.347   -36.584 -4.589  1.00 93.86 135 B 1 
ATOM   1777 O  O   . PRO B 2 135 ? 4.364   -37.021 -5.121  1.00 91.29 135 B 1 
ATOM   1778 C  CB  . PRO B 2 135 ? 3.774   -36.067 -2.162  1.00 93.17 135 B 1 
ATOM   1779 C  CG  . PRO B 2 135 ? 3.110   -35.099 -1.193  1.00 92.24 135 B 1 
ATOM   1780 C  CD  . PRO B 2 135 ? 1.854   -34.683 -1.944  1.00 94.13 135 B 1 
ATOM   1781 N  N   . ALA B 2 136 ? 2.136   -37.029 -4.929  1.00 93.67 136 B 1 
ATOM   1782 C  CA  . ALA B 2 136 ? 1.939   -38.006 -6.002  1.00 92.69 136 B 1 
ATOM   1783 C  C   . ALA B 2 136 ? 2.229   -37.416 -7.397  1.00 92.66 136 B 1 
ATOM   1784 O  O   . ALA B 2 136 ? 2.611   -38.152 -8.311  1.00 89.95 136 B 1 
ATOM   1785 C  CB  . ALA B 2 136 ? 0.508   -38.549 -5.917  1.00 91.35 136 B 1 
ATOM   1786 N  N   . THR B 2 137 ? 2.083   -36.095 -7.552  1.00 93.20 137 B 1 
ATOM   1787 C  CA  . THR B 2 137 ? 2.303   -35.384 -8.818  1.00 92.46 137 B 1 
ATOM   1788 C  C   . THR B 2 137 ? 3.554   -34.509 -8.797  1.00 92.32 137 B 1 
ATOM   1789 O  O   . THR B 2 137 ? 4.199   -34.334 -9.835  1.00 88.58 137 B 1 
ATOM   1790 C  CB  . THR B 2 137 ? 1.083   -34.545 -9.201  1.00 90.74 137 B 1 
ATOM   1791 O  OG1 . THR B 2 137 ? 0.794   -33.585 -8.216  1.00 83.70 137 B 1 
ATOM   1792 C  CG2 . THR B 2 137 ? -0.176  -35.401 -9.382  1.00 81.14 137 B 1 
ATOM   1793 N  N   . ASN B 2 138 ? 3.959   -34.009 -7.629  1.00 92.20 138 B 1 
ATOM   1794 C  CA  . ASN B 2 138 ? 5.157   -33.199 -7.435  1.00 91.68 138 B 1 
ATOM   1795 C  C   . ASN B 2 138 ? 6.198   -33.942 -6.583  1.00 91.98 138 B 1 
ATOM   1796 O  O   . ASN B 2 138 ? 6.083   -34.050 -5.371  1.00 89.30 138 B 1 
ATOM   1797 C  CB  . ASN B 2 138 ? 4.750   -31.850 -6.840  1.00 89.18 138 B 1 
ATOM   1798 C  CG  . ASN B 2 138 ? 5.926   -30.881 -6.783  1.00 87.26 138 B 1 
ATOM   1799 O  OD1 . ASN B 2 138 ? 7.073   -31.237 -6.988  1.00 80.79 138 B 1 
ATOM   1800 N  ND2 . ASN B 2 138 ? 5.667   -29.621 -6.516  1.00 80.34 138 B 1 
ATOM   1801 N  N   . LYS B 2 139 ? 7.263   -34.427 -7.234  1.00 92.01 139 B 1 
ATOM   1802 C  CA  . LYS B 2 139 ? 8.319   -35.223 -6.583  1.00 91.79 139 B 1 
ATOM   1803 C  C   . LYS B 2 139 ? 9.189   -34.430 -5.610  1.00 91.97 139 B 1 
ATOM   1804 O  O   . LYS B 2 139 ? 9.861   -35.043 -4.787  1.00 86.98 139 B 1 
ATOM   1805 C  CB  . LYS B 2 139 ? 9.210   -35.877 -7.641  1.00 89.14 139 B 1 
ATOM   1806 C  CG  . LYS B 2 139 ? 8.437   -36.894 -8.483  1.00 76.35 139 B 1 
ATOM   1807 C  CD  . LYS B 2 139 ? 9.403   -37.598 -9.442  1.00 62.82 139 B 1 
ATOM   1808 C  CE  . LYS B 2 139 ? 8.640   -38.625 -10.261 1.00 53.16 139 B 1 
ATOM   1809 N  NZ  . LYS B 2 139 ? 9.529   -39.329 -11.207 1.00 44.19 139 B 1 
ATOM   1810 N  N   . ASP B 2 140 ? 9.195   -33.112 -5.709  1.00 91.27 140 B 1 
ATOM   1811 C  CA  . ASP B 2 140 ? 9.992   -32.237 -4.844  1.00 90.30 140 B 1 
ATOM   1812 C  C   . ASP B 2 140 ? 9.279   -31.941 -3.515  1.00 91.54 140 B 1 
ATOM   1813 O  O   . ASP B 2 140 ? 9.848   -31.328 -2.608  1.00 88.36 140 B 1 
ATOM   1814 C  CB  . ASP B 2 140 ? 10.344  -30.952 -5.614  1.00 87.79 140 B 1 
ATOM   1815 C  CG  . ASP B 2 140 ? 11.130  -31.230 -6.903  1.00 83.36 140 B 1 
ATOM   1816 O  OD1 . ASP B 2 140 ? 11.993  -32.139 -6.891  1.00 77.48 140 B 1 
ATOM   1817 O  OD2 . ASP B 2 140 ? 10.840  -30.555 -7.916  1.00 77.50 140 B 1 
ATOM   1818 N  N   . VAL B 2 141 ? 8.046   -32.401 -3.374  1.00 92.17 141 B 1 
ATOM   1819 C  CA  . VAL B 2 141 ? 7.225   -32.217 -2.180  1.00 93.38 141 B 1 
ATOM   1820 C  C   . VAL B 2 141 ? 7.057   -33.542 -1.446  1.00 94.01 141 B 1 
ATOM   1821 O  O   . VAL B 2 141 ? 6.835   -34.595 -2.044  1.00 91.98 141 B 1 
ATOM   1822 C  CB  . VAL B 2 141 ? 5.867   -31.591 -2.540  1.00 91.27 141 B 1 
ATOM   1823 C  CG1 . VAL B 2 141 ? 5.007   -31.365 -1.297  1.00 83.35 141 B 1 
ATOM   1824 C  CG2 . VAL B 2 141 ? 6.073   -30.227 -3.210  1.00 84.66 141 B 1 
ATOM   1825 N  N   . HIS B 2 142 ? 7.130   -33.479 -0.120  1.00 94.65 142 B 1 
ATOM   1826 C  CA  . HIS B 2 142 ? 7.035   -34.643 0.757   1.00 94.74 142 B 1 
ATOM   1827 C  C   . HIS B 2 142 ? 6.019   -34.414 1.877   1.00 95.56 142 B 1 
ATOM   1828 O  O   . HIS B 2 142 ? 5.671   -33.281 2.191   1.00 93.29 142 B 1 
ATOM   1829 C  CB  . HIS B 2 142 ? 8.431   -34.967 1.304   1.00 93.10 142 B 1 
ATOM   1830 C  CG  . HIS B 2 142 ? 9.470   -35.201 0.240   1.00 91.61 142 B 1 
ATOM   1831 N  ND1 . HIS B 2 142 ? 9.317   -35.937 -0.918  1.00 79.35 142 B 1 
ATOM   1832 C  CD2 . HIS B 2 142 ? 10.751  -34.706 0.207   1.00 79.88 142 B 1 
ATOM   1833 C  CE1 . HIS B 2 142 ? 10.464  -35.870 -1.622  1.00 81.22 142 B 1 
ATOM   1834 N  NE2 . HIS B 2 142 ? 11.354  -35.140 -0.954  1.00 82.58 142 B 1 
ATOM   1835 N  N   . PHE B 2 143 ? 5.576   -35.489 2.511   1.00 94.86 143 B 1 
ATOM   1836 C  CA  . PHE B 2 143 ? 4.717   -35.427 3.690   1.00 94.61 143 B 1 
ATOM   1837 C  C   . PHE B 2 143 ? 5.537   -35.014 4.917   1.00 93.93 143 B 1 
ATOM   1838 O  O   . PHE B 2 143 ? 6.065   -35.838 5.652   1.00 90.65 143 B 1 
ATOM   1839 C  CB  . PHE B 2 143 ? 4.007   -36.767 3.883   1.00 93.51 143 B 1 
ATOM   1840 C  CG  . PHE B 2 143 ? 3.128   -37.159 2.721   1.00 93.40 143 B 1 
ATOM   1841 C  CD1 . PHE B 2 143 ? 1.955   -36.443 2.459   1.00 91.01 143 B 1 
ATOM   1842 C  CD2 . PHE B 2 143 ? 3.482   -38.241 1.899   1.00 91.56 143 B 1 
ATOM   1843 C  CE1 . PHE B 2 143 ? 1.131   -36.807 1.385   1.00 90.46 143 B 1 
ATOM   1844 C  CE2 . PHE B 2 143 ? 2.659   -38.617 0.827   1.00 90.22 143 B 1 
ATOM   1845 C  CZ  . PHE B 2 143 ? 1.477   -37.899 0.572   1.00 90.83 143 B 1 
ATOM   1846 N  N   . LEU B 2 144 ? 5.687   -33.707 5.099   1.00 93.74 144 B 1 
ATOM   1847 C  CA  . LEU B 2 144 ? 6.498   -33.102 6.147   1.00 93.82 144 B 1 
ATOM   1848 C  C   . LEU B 2 144 ? 5.720   -31.989 6.858   1.00 95.13 144 B 1 
ATOM   1849 O  O   . LEU B 2 144 ? 4.663   -31.554 6.407   1.00 93.61 144 B 1 
ATOM   1850 C  CB  . LEU B 2 144 ? 7.800   -32.557 5.537   1.00 90.99 144 B 1 
ATOM   1851 C  CG  . LEU B 2 144 ? 8.761   -33.619 4.973   1.00 88.05 144 B 1 
ATOM   1852 C  CD1 . LEU B 2 144 ? 9.956   -32.935 4.300   1.00 83.27 144 B 1 
ATOM   1853 C  CD2 . LEU B 2 144 ? 9.313   -34.548 6.061   1.00 82.88 144 B 1 
ATOM   1854 N  N   . LYS B 2 145 ? 6.293   -31.520 7.971   1.00 96.38 145 B 1 
ATOM   1855 C  CA  . LYS B 2 145 ? 5.887   -30.283 8.610   1.00 96.69 145 B 1 
ATOM   1856 C  C   . LYS B 2 145 ? 6.612   -29.122 7.941   1.00 96.42 145 B 1 
ATOM   1857 O  O   . LYS B 2 145 ? 7.840   -29.112 7.907   1.00 95.17 145 B 1 
ATOM   1858 C  CB  . LYS B 2 145 ? 6.176   -30.368 10.113  1.00 95.83 145 B 1 
ATOM   1859 C  CG  . LYS B 2 145 ? 5.451   -29.258 10.882  1.00 91.09 145 B 1 
ATOM   1860 C  CD  . LYS B 2 145 ? 5.772   -29.341 12.385  1.00 88.35 145 B 1 
ATOM   1861 C  CE  . LYS B 2 145 ? 4.808   -28.450 13.141  1.00 78.49 145 B 1 
ATOM   1862 N  NZ  . LYS B 2 145 ? 5.234   -28.224 14.537  1.00 72.61 145 B 1 
ATOM   1863 N  N   . TYR B 2 146 ? 5.864   -28.164 7.422   1.00 97.20 146 B 1 
ATOM   1864 C  CA  . TYR B 2 146 ? 6.384   -27.031 6.670   1.00 97.16 146 B 1 
ATOM   1865 C  C   . TYR B 2 146 ? 6.160   -25.721 7.425   1.00 97.40 146 B 1 
ATOM   1866 O  O   . TYR B 2 146 ? 5.079   -25.510 7.963   1.00 96.83 146 B 1 
ATOM   1867 C  CB  . TYR B 2 146 ? 5.703   -26.989 5.306   1.00 96.40 146 B 1 
ATOM   1868 C  CG  . TYR B 2 146 ? 6.149   -28.095 4.375   1.00 95.84 146 B 1 
ATOM   1869 C  CD1 . TYR B 2 146 ? 7.402   -28.017 3.749   1.00 93.84 146 B 1 
ATOM   1870 C  CD2 . TYR B 2 146 ? 5.312   -29.200 4.122   1.00 93.94 146 B 1 
ATOM   1871 C  CE1 . TYR B 2 146 ? 7.818   -29.007 2.857   1.00 92.32 146 B 1 
ATOM   1872 C  CE2 . TYR B 2 146 ? 5.722   -30.203 3.231   1.00 92.06 146 B 1 
ATOM   1873 C  CZ  . TYR B 2 146 ? 6.976   -30.104 2.589   1.00 92.43 146 B 1 
ATOM   1874 O  OH  . TYR B 2 146 ? 7.379   -31.064 1.707   1.00 89.73 146 B 1 
ATOM   1875 N  N   . PRO B 2 147 ? 7.161   -24.824 7.440   1.00 97.56 147 B 1 
ATOM   1876 C  CA  . PRO B 2 147 ? 6.983   -23.482 7.976   1.00 97.49 147 B 1 
ATOM   1877 C  C   . PRO B 2 147 ? 6.278   -22.565 6.971   1.00 97.93 147 B 1 
ATOM   1878 O  O   . PRO B 2 147 ? 6.536   -22.619 5.764   1.00 97.47 147 B 1 
ATOM   1879 C  CB  . PRO B 2 147 ? 8.400   -23.001 8.300   1.00 96.16 147 B 1 
ATOM   1880 C  CG  . PRO B 2 147 ? 9.244   -23.680 7.224   1.00 92.97 147 B 1 
ATOM   1881 C  CD  . PRO B 2 147 ? 8.531   -25.006 6.979   1.00 96.22 147 B 1 
ATOM   1882 N  N   . ILE B 2 148 ? 5.444   -21.669 7.485   1.00 98.14 148 B 1 
ATOM   1883 C  CA  . ILE B 2 148 ? 4.823   -20.564 6.751   1.00 98.31 148 B 1 
ATOM   1884 C  C   . ILE B 2 148 ? 5.249   -19.274 7.438   1.00 98.46 148 B 1 
ATOM   1885 O  O   . ILE B 2 148 ? 5.182   -19.174 8.654   1.00 98.07 148 B 1 
ATOM   1886 C  CB  . ILE B 2 148 ? 3.296   -20.722 6.711   1.00 98.04 148 B 1 
ATOM   1887 C  CG1 . ILE B 2 148 ? 2.910   -21.999 5.935   1.00 96.70 148 B 1 
ATOM   1888 C  CG2 . ILE B 2 148 ? 2.634   -19.478 6.073   1.00 96.67 148 B 1 
ATOM   1889 C  CD1 . ILE B 2 148 ? 1.409   -22.312 5.939   1.00 93.95 148 B 1 
ATOM   1890 N  N   . TYR B 2 149 ? 5.661   -18.269 6.664   1.00 98.58 149 B 1 
ATOM   1891 C  CA  . TYR B 2 149 ? 6.058   -16.968 7.180   1.00 98.55 149 B 1 
ATOM   1892 C  C   . TYR B 2 149 ? 5.147   -15.881 6.628   1.00 98.64 149 B 1 
ATOM   1893 O  O   . TYR B 2 149 ? 4.796   -15.883 5.450   1.00 98.41 149 B 1 
ATOM   1894 C  CB  . TYR B 2 149 ? 7.519   -16.673 6.839   1.00 98.42 149 B 1 
ATOM   1895 C  CG  . TYR B 2 149 ? 8.484   -17.770 7.238   1.00 98.15 149 B 1 
ATOM   1896 C  CD1 . TYR B 2 149 ? 8.901   -17.898 8.569   1.00 97.09 149 B 1 
ATOM   1897 C  CD2 . TYR B 2 149 ? 8.949   -18.688 6.271   1.00 97.05 149 B 1 
ATOM   1898 C  CE1 . TYR B 2 149 ? 9.790   -18.917 8.952   1.00 96.08 149 B 1 
ATOM   1899 C  CE2 . TYR B 2 149 ? 9.833   -19.714 6.637   1.00 96.06 149 B 1 
ATOM   1900 C  CZ  . TYR B 2 149 ? 10.256  -19.820 7.979   1.00 96.14 149 B 1 
ATOM   1901 O  OH  . TYR B 2 149 ? 11.132  -20.820 8.334   1.00 94.57 149 B 1 
ATOM   1902 N  N   . VAL B 2 150 ? 4.824   -14.892 7.451   1.00 98.65 150 B 1 
ATOM   1903 C  CA  . VAL B 2 150 ? 4.050   -13.727 7.036   1.00 98.66 150 B 1 
ATOM   1904 C  C   . VAL B 2 150 ? 4.739   -12.437 7.446   1.00 98.62 150 B 1 
ATOM   1905 O  O   . VAL B 2 150 ? 5.328   -12.333 8.522   1.00 98.33 150 B 1 
ATOM   1906 C  CB  . VAL B 2 150 ? 2.602   -13.813 7.540   1.00 98.07 150 B 1 
ATOM   1907 C  CG1 . VAL B 2 150 ? 2.467   -13.651 9.054   1.00 94.44 150 B 1 
ATOM   1908 C  CG2 . VAL B 2 150 ? 1.717   -12.775 6.850   1.00 93.80 150 B 1 
ATOM   1909 N  N   . GLY B 2 151 ? 4.656   -11.435 6.595   1.00 98.61 151 B 1 
ATOM   1910 C  CA  . GLY B 2 151 ? 4.909   -10.050 6.943   1.00 98.60 151 B 1 
ATOM   1911 C  C   . GLY B 2 151 ? 3.670   -9.219  6.660   1.00 98.79 151 B 1 
ATOM   1912 O  O   . GLY B 2 151 ? 3.196   -9.199  5.532   1.00 98.41 151 B 1 
ATOM   1913 N  N   . GLY B 2 152 ? 3.141   -8.538  7.668   1.00 98.63 152 B 1 
ATOM   1914 C  CA  . GLY B 2 152 ? 1.961   -7.696  7.555   1.00 98.62 152 B 1 
ATOM   1915 C  C   . GLY B 2 152 ? 2.265   -6.254  7.941   1.00 98.75 152 B 1 
ATOM   1916 O  O   . GLY B 2 152 ? 2.941   -5.985  8.936   1.00 98.46 152 B 1 
ATOM   1917 N  N   . ASN B 2 153 ? 1.776   -5.308  7.164   1.00 98.44 153 B 1 
ATOM   1918 C  CA  . ASN B 2 153 ? 1.995   -3.893  7.394   1.00 98.22 153 B 1 
ATOM   1919 C  C   . ASN B 2 153 ? 0.694   -3.100  7.403   1.00 98.08 153 B 1 
ATOM   1920 O  O   . ASN B 2 153 ? -0.221  -3.362  6.628   1.00 97.30 153 B 1 
ATOM   1921 C  CB  . ASN B 2 153 ? 2.977   -3.340  6.347   1.00 98.09 153 B 1 
ATOM   1922 C  CG  . ASN B 2 153 ? 3.228   -1.870  6.610   1.00 97.78 153 B 1 
ATOM   1923 O  OD1 . ASN B 2 153 ? 3.865   -1.509  7.578   1.00 89.49 153 B 1 
ATOM   1924 N  ND2 . ASN B 2 153 ? 2.647   -0.992  5.826   1.00 89.86 153 B 1 
ATOM   1925 N  N   . ARG B 2 154 ? 0.662   -2.054  8.232   1.00 97.77 154 B 1 
ATOM   1926 C  CA  . ARG B 2 154 ? -0.380  -1.032  8.235   1.00 97.72 154 B 1 
ATOM   1927 C  C   . ARG B 2 154 ? 0.259   0.355   8.262   1.00 97.70 154 B 1 
ATOM   1928 O  O   . ARG B 2 154 ? 1.195   0.601   9.027   1.00 96.94 154 B 1 
ATOM   1929 C  CB  . ARG B 2 154 ? -1.325  -1.261  9.419   1.00 97.08 154 B 1 
ATOM   1930 C  CG  . ARG B 2 154 ? -0.619  -1.091  10.783  1.00 95.10 154 B 1 
ATOM   1931 C  CD  . ARG B 2 154 ? -1.318  -1.880  11.894  1.00 95.96 154 B 1 
ATOM   1932 N  NE  . ARG B 2 154 ? -1.112  -3.330  11.729  1.00 96.44 154 B 1 
ATOM   1933 C  CZ  . ARG B 2 154 ? -0.916  -4.219  12.679  1.00 97.29 154 B 1 
ATOM   1934 N  NH1 . ARG B 2 154 ? -0.913  -3.904  13.929  1.00 91.43 154 B 1 
ATOM   1935 N  NH2 . ARG B 2 154 ? -0.698  -5.458  12.395  1.00 93.48 154 B 1 
ATOM   1936 N  N   . GLY B 2 155 ? -0.245  1.248   7.441   1.00 94.60 155 B 1 
ATOM   1937 C  CA  . GLY B 2 155 ? 0.248   2.605   7.335   1.00 94.88 155 B 1 
ATOM   1938 C  C   . GLY B 2 155 ? 1.436   2.773   6.393   1.00 95.41 155 B 1 
ATOM   1939 O  O   . GLY B 2 155 ? 2.073   1.819   5.939   1.00 95.56 155 B 1 
ATOM   1940 N  N   . ARG B 2 156 ? 1.736   4.035   6.098   1.00 93.17 156 B 1 
ATOM   1941 C  CA  . ARG B 2 156 ? 2.760   4.432   5.137   1.00 92.54 156 B 1 
ATOM   1942 C  C   . ARG B 2 156 ? 4.169   4.158   5.663   1.00 93.30 156 B 1 
ATOM   1943 O  O   . ARG B 2 156 ? 4.411   4.237   6.870   1.00 92.92 156 B 1 
ATOM   1944 C  CB  . ARG B 2 156 ? 2.579   5.909   4.768   1.00 90.91 156 B 1 
ATOM   1945 C  CG  . ARG B 2 156 ? 1.213   6.200   4.098   1.00 88.09 156 B 1 
ATOM   1946 C  CD  . ARG B 2 156 ? 0.981   7.685   3.841   1.00 87.10 156 B 1 
ATOM   1947 N  NE  . ARG B 2 156 ? 2.017   8.258   2.983   1.00 86.41 156 B 1 
ATOM   1948 C  CZ  . ARG B 2 156 ? 2.782   9.305   3.230   1.00 87.30 156 B 1 
ATOM   1949 N  NH1 . ARG B 2 156 ? 2.643   10.061  4.284   1.00 81.87 156 B 1 
ATOM   1950 N  NH2 . ARG B 2 156 ? 3.714   9.627   2.395   1.00 82.75 156 B 1 
ATOM   1951 N  N   . GLY B 2 157 ? 5.093   3.884   4.756   1.00 94.45 157 B 1 
ATOM   1952 C  CA  . GLY B 2 157 ? 6.506   3.710   5.064   1.00 94.41 157 B 1 
ATOM   1953 C  C   . GLY B 2 157 ? 7.218   5.021   5.422   1.00 94.45 157 B 1 
ATOM   1954 O  O   . GLY B 2 157 ? 6.667   6.119   5.277   1.00 94.06 157 B 1 
ATOM   1955 N  N   . GLN B 2 158 ? 8.455   4.883   5.870   1.00 96.03 158 B 1 
ATOM   1956 C  CA  . GLN B 2 158 ? 9.327   5.976   6.302   1.00 96.11 158 B 1 
ATOM   1957 C  C   . GLN B 2 158 ? 10.387  6.315   5.254   1.00 95.78 158 B 1 
ATOM   1958 O  O   . GLN B 2 158 ? 10.889  7.435   5.241   1.00 94.90 158 B 1 
ATOM   1959 C  CB  . GLN B 2 158 ? 9.990   5.597   7.635   1.00 96.27 158 B 1 
ATOM   1960 C  CG  . GLN B 2 158 ? 9.053   5.636   8.861   1.00 96.19 158 B 1 
ATOM   1961 C  CD  . GLN B 2 158 ? 7.889   4.642   8.794   1.00 97.15 158 B 1 
ATOM   1962 O  OE1 . GLN B 2 158 ? 8.061   3.436   8.782   1.00 93.00 158 B 1 
ATOM   1963 N  NE2 . GLN B 2 158 ? 6.670   5.125   8.721   1.00 93.06 158 B 1 
ATOM   1964 N  N   . ILE B 2 159 ? 10.723  5.375   4.391   1.00 95.87 159 B 1 
ATOM   1965 C  CA  . ILE B 2 159 ? 11.796  5.471   3.394   1.00 95.20 159 B 1 
ATOM   1966 C  C   . ILE B 2 159 ? 11.247  4.994   2.042   1.00 94.13 159 B 1 
ATOM   1967 O  O   . ILE B 2 159 ? 10.535  3.992   1.978   1.00 92.49 159 B 1 
ATOM   1968 C  CB  . ILE B 2 159 ? 13.026  4.655   3.842   1.00 94.77 159 B 1 
ATOM   1969 C  CG1 . ILE B 2 159 ? 13.505  5.073   5.259   1.00 91.15 159 B 1 
ATOM   1970 C  CG2 . ILE B 2 159 ? 14.181  4.811   2.838   1.00 90.93 159 B 1 
ATOM   1971 C  CD1 . ILE B 2 159 ? 14.649  4.229   5.814   1.00 83.44 159 B 1 
ATOM   1972 N  N   . TYR B 2 160 ? 11.563  5.717   0.979   1.00 89.20 160 B 1 
ATOM   1973 C  CA  . TYR B 2 160 ? 11.252  5.325   -0.393  1.00 87.87 160 B 1 
ATOM   1974 C  C   . TYR B 2 160 ? 12.359  4.440   -0.993  1.00 88.23 160 B 1 
ATOM   1975 O  O   . TYR B 2 160 ? 13.457  4.379   -0.446  1.00 87.39 160 B 1 
ATOM   1976 C  CB  . TYR B 2 160 ? 11.009  6.585   -1.234  1.00 85.95 160 B 1 
ATOM   1977 C  CG  . TYR B 2 160 ? 9.729   7.304   -0.894  1.00 83.71 160 B 1 
ATOM   1978 C  CD1 . TYR B 2 160 ? 8.486   6.779   -1.302  1.00 81.47 160 B 1 
ATOM   1979 C  CD2 . TYR B 2 160 ? 9.761   8.520   -0.180  1.00 81.26 160 B 1 
ATOM   1980 C  CE1 . TYR B 2 160 ? 7.289   7.440   -0.998  1.00 79.46 160 B 1 
ATOM   1981 C  CE2 . TYR B 2 160 ? 8.573   9.200   0.132   1.00 79.04 160 B 1 
ATOM   1982 C  CZ  . TYR B 2 160 ? 7.339   8.651   -0.284  1.00 79.84 160 B 1 
ATOM   1983 O  OH  . TYR B 2 160 ? 6.172   9.303   0.031   1.00 76.00 160 B 1 
ATOM   1984 N  N   . PRO B 2 161 ? 12.118  3.772   -2.143  1.00 84.42 161 B 1 
ATOM   1985 C  CA  . PRO B 2 161 ? 13.131  2.954   -2.808  1.00 84.44 161 B 1 
ATOM   1986 C  C   . PRO B 2 161 ? 14.417  3.700   -3.189  1.00 86.24 161 B 1 
ATOM   1987 O  O   . PRO B 2 161 ? 15.472  3.080   -3.258  1.00 84.90 161 B 1 
ATOM   1988 C  CB  . PRO B 2 161 ? 12.436  2.400   -4.056  1.00 82.36 161 B 1 
ATOM   1989 C  CG  . PRO B 2 161 ? 10.968  2.362   -3.658  1.00 79.93 161 B 1 
ATOM   1990 C  CD  . PRO B 2 161 ? 10.830  3.610   -2.794  1.00 81.38 161 B 1 
ATOM   1991 N  N   . ASP B 2 162 ? 14.352  5.009   -3.406  1.00 87.14 162 B 1 
ATOM   1992 C  CA  . ASP B 2 162 ? 15.504  5.872   -3.700  1.00 87.26 162 B 1 
ATOM   1993 C  C   . ASP B 2 162 ? 16.311  6.268   -2.442  1.00 89.16 162 B 1 
ATOM   1994 O  O   . ASP B 2 162 ? 17.304  6.983   -2.541  1.00 87.49 162 B 1 
ATOM   1995 C  CB  . ASP B 2 162 ? 15.022  7.108   -4.480  1.00 84.20 162 B 1 
ATOM   1996 C  CG  . ASP B 2 162 ? 14.134  8.066   -3.665  1.00 81.05 162 B 1 
ATOM   1997 O  OD1 . ASP B 2 162 ? 13.795  7.747   -2.509  1.00 78.55 162 B 1 
ATOM   1998 O  OD2 . ASP B 2 162 ? 13.779  9.132   -4.199  1.00 78.06 162 B 1 
ATOM   1999 N  N   . GLY B 2 163 ? 15.902  5.822   -1.257  1.00 91.65 163 B 1 
ATOM   2000 C  CA  . GLY B 2 163 ? 16.522  6.148   0.021   1.00 92.64 163 B 1 
ATOM   2001 C  C   . GLY B 2 163 ? 16.027  7.447   0.660   1.00 93.85 163 B 1 
ATOM   2002 O  O   . GLY B 2 163 ? 16.378  7.721   1.816   1.00 92.78 163 B 1 
ATOM   2003 N  N   . SER B 2 164 ? 15.200  8.233   -0.017  1.00 91.90 164 B 1 
ATOM   2004 C  CA  . SER B 2 164 ? 14.651  9.466   0.543   1.00 91.22 164 B 1 
ATOM   2005 C  C   . SER B 2 164 ? 13.639  9.187   1.658   1.00 92.21 164 B 1 
ATOM   2006 O  O   . SER B 2 164 ? 12.922  8.180   1.664   1.00 92.05 164 B 1 
ATOM   2007 C  CB  . SER B 2 164 ? 14.058  10.354  -0.553  1.00 88.54 164 B 1 
ATOM   2008 O  OG  . SER B 2 164 ? 12.884  9.793   -1.098  1.00 83.21 164 B 1 
ATOM   2009 N  N   . LYS B 2 165 ? 13.563  10.092  2.642   1.00 93.93 165 B 1 
ATOM   2010 C  CA  . LYS B 2 165 ? 12.573  10.009  3.714   1.00 94.23 165 B 1 
ATOM   2011 C  C   . LYS B 2 165 ? 11.189  10.425  3.208   1.00 94.15 165 B 1 
ATOM   2012 O  O   . LYS B 2 165 ? 11.050  11.433  2.522   1.00 93.26 165 B 1 
ATOM   2013 C  CB  . LYS B 2 165 ? 12.982  10.876  4.914   1.00 93.62 165 B 1 
ATOM   2014 C  CG  . LYS B 2 165 ? 14.186  10.319  5.694   1.00 88.55 165 B 1 
ATOM   2015 C  CD  . LYS B 2 165 ? 14.460  11.201  6.925   1.00 88.62 165 B 1 
ATOM   2016 C  CE  . LYS B 2 165 ? 15.589  10.648  7.791   1.00 81.58 165 B 1 
ATOM   2017 N  NZ  . LYS B 2 165 ? 15.759  11.454  9.030   1.00 76.62 165 B 1 
ATOM   2018 N  N   . SER B 2 166 ? 10.158  9.705   3.630   1.00 93.29 166 B 1 
ATOM   2019 C  CA  . SER B 2 166 ? 8.782   10.162  3.494   1.00 93.36 166 B 1 
ATOM   2020 C  C   . SER B 2 166 ? 8.461   11.285  4.504   1.00 93.83 166 B 1 
ATOM   2021 O  O   . SER B 2 166 ? 9.257   11.582  5.399   1.00 93.54 166 B 1 
ATOM   2022 C  CB  . SER B 2 166 ? 7.816   8.980   3.629   1.00 92.89 166 B 1 
ATOM   2023 O  OG  . SER B 2 166 ? 7.611   8.621   4.983   1.00 91.16 166 B 1 
ATOM   2024 N  N   . ASN B 2 167 ? 7.278   11.871  4.419   1.00 92.95 167 B 1 
ATOM   2025 C  CA  . ASN B 2 167 ? 6.756   12.758  5.461   1.00 92.86 167 B 1 
ATOM   2026 C  C   . ASN B 2 167 ? 6.097   11.999  6.630   1.00 94.07 167 B 1 
ATOM   2027 O  O   . ASN B 2 167 ? 5.413   12.611  7.439   1.00 93.37 167 B 1 
ATOM   2028 C  CB  . ASN B 2 167 ? 5.827   13.808  4.824   1.00 90.77 167 B 1 
ATOM   2029 C  CG  . ASN B 2 167 ? 4.489   13.240  4.384   1.00 89.95 167 B 1 
ATOM   2030 O  OD1 . ASN B 2 167 ? 4.378   12.118  3.921   1.00 87.23 167 B 1 
ATOM   2031 N  ND2 . ASN B 2 167 ? 3.433   14.009  4.516   1.00 86.40 167 B 1 
ATOM   2032 N  N   . ASN B 2 168 ? 6.275   10.676  6.723   1.00 95.36 168 B 1 
ATOM   2033 C  CA  . ASN B 2 168 ? 5.728   9.849   7.801   1.00 96.27 168 B 1 
ATOM   2034 C  C   . ASN B 2 168 ? 6.836   9.338   8.741   1.00 96.92 168 B 1 
ATOM   2035 O  O   . ASN B 2 168 ? 6.855   8.168   9.129   1.00 96.52 168 B 1 
ATOM   2036 C  CB  . ASN B 2 168 ? 4.840   8.739   7.213   1.00 95.87 168 B 1 
ATOM   2037 C  CG  . ASN B 2 168 ? 3.959   8.103   8.270   1.00 95.38 168 B 1 
ATOM   2038 O  OD1 . ASN B 2 168 ? 3.483   8.737   9.198   1.00 90.22 168 B 1 
ATOM   2039 N  ND2 . ASN B 2 168 ? 3.668   6.827   8.154   1.00 89.46 168 B 1 
ATOM   2040 N  N   . THR B 2 169 ? 7.791   10.209  9.067   1.00 97.15 169 B 1 
ATOM   2041 C  CA  . THR B 2 169 ? 8.920   9.907   9.948   1.00 97.44 169 B 1 
ATOM   2042 C  C   . THR B 2 169 ? 9.376   11.157  10.690  1.00 97.76 169 B 1 
ATOM   2043 O  O   . THR B 2 169 ? 9.002   12.272  10.331  1.00 97.14 169 B 1 
ATOM   2044 C  CB  . THR B 2 169 ? 10.067  9.269   9.140   1.00 96.78 169 B 1 
ATOM   2045 O  OG1 . THR B 2 169 ? 11.067  8.772   10.000  1.00 93.79 169 B 1 
ATOM   2046 C  CG2 . THR B 2 169 ? 10.737  10.221  8.155   1.00 93.47 169 B 1 
ATOM   2047 N  N   . VAL B 2 170 ? 10.201  10.982  11.722  1.00 97.69 170 B 1 
ATOM   2048 C  CA  . VAL B 2 170 ? 10.866  12.088  12.424  1.00 97.76 170 B 1 
ATOM   2049 C  C   . VAL B 2 170 ? 11.903  12.735  11.510  1.00 97.81 170 B 1 
ATOM   2050 O  O   . VAL B 2 170 ? 12.666  12.048  10.823  1.00 97.03 170 B 1 
ATOM   2051 C  CB  . VAL B 2 170 ? 11.516  11.600  13.728  1.00 97.07 170 B 1 
ATOM   2052 C  CG1 . VAL B 2 170 ? 12.207  12.731  14.488  1.00 93.38 170 B 1 
ATOM   2053 C  CG2 . VAL B 2 170 ? 10.468  10.992  14.670  1.00 93.34 170 B 1 
ATOM   2054 N  N   . TYR B 2 171 ? 11.960  14.067  11.544  1.00 97.77 171 B 1 
ATOM   2055 C  CA  . TYR B 2 171 ? 13.031  14.849  10.940  1.00 97.58 171 B 1 
ATOM   2056 C  C   . TYR B 2 171 ? 13.918  15.392  12.052  1.00 97.56 171 B 1 
ATOM   2057 O  O   . TYR B 2 171 ? 13.421  16.041  12.981  1.00 96.22 171 B 1 
ATOM   2058 C  CB  . TYR B 2 171 ? 12.459  15.949  10.046  1.00 97.16 171 B 1 
ATOM   2059 C  CG  . TYR B 2 171 ? 12.031  15.436  8.684   1.00 97.12 171 B 1 
ATOM   2060 C  CD1 . TYR B 2 171 ? 12.782  15.750  7.538   1.00 95.67 171 B 1 
ATOM   2061 C  CD2 . TYR B 2 171 ? 10.920  14.575  8.569   1.00 95.68 171 B 1 
ATOM   2062 C  CE1 . TYR B 2 171 ? 12.434  15.227  6.284   1.00 94.49 171 B 1 
ATOM   2063 C  CE2 . TYR B 2 171 ? 10.573  14.030  7.319   1.00 94.60 171 B 1 
ATOM   2064 C  CZ  . TYR B 2 171 ? 11.329  14.363  6.177   1.00 95.41 171 B 1 
ATOM   2065 O  OH  . TYR B 2 171 ? 11.000  13.817  4.970   1.00 93.99 171 B 1 
ATOM   2066 N  N   . ASN B 2 172 ? 15.219  15.095  11.975  1.00 97.46 172 B 1 
ATOM   2067 C  CA  . ASN B 2 172 ? 16.222  15.506  12.947  1.00 97.29 172 B 1 
ATOM   2068 C  C   . ASN B 2 172 ? 17.090  16.619  12.367  1.00 97.18 172 B 1 
ATOM   2069 O  O   . ASN B 2 172 ? 17.274  16.684  11.150  1.00 96.15 172 B 1 
ATOM   2070 C  CB  . ASN B 2 172 ? 17.077  14.293  13.351  1.00 96.70 172 B 1 
ATOM   2071 C  CG  . ASN B 2 172 ? 16.302  13.138  13.980  1.00 95.42 172 B 1 
ATOM   2072 O  OD1 . ASN B 2 172 ? 15.157  13.218  14.362  1.00 86.47 172 B 1 
ATOM   2073 N  ND2 . ASN B 2 172 ? 16.939  11.998  14.100  1.00 85.23 172 B 1 
ATOM   2074 N  N   . ALA B 2 173 ? 17.661  17.447  13.246  1.00 96.84 173 B 1 
ATOM   2075 C  CA  . ALA B 2 173 ? 18.601  18.492  12.861  1.00 96.35 173 B 1 
ATOM   2076 C  C   . ALA B 2 173 ? 19.832  17.900  12.170  1.00 96.06 173 B 1 
ATOM   2077 O  O   . ALA B 2 173 ? 20.477  16.995  12.701  1.00 94.80 173 B 1 
ATOM   2078 C  CB  . ALA B 2 173 ? 18.987  19.277  14.118  1.00 95.86 173 B 1 
ATOM   2079 N  N   . THR B 2 174 ? 20.193  18.441  11.010  1.00 95.51 174 B 1 
ATOM   2080 C  CA  . THR B 2 174 ? 21.405  18.031  10.283  1.00 94.28 174 B 1 
ATOM   2081 C  C   . THR B 2 174 ? 22.661  18.726  10.795  1.00 93.92 174 B 1 
ATOM   2082 O  O   . THR B 2 174 ? 23.775  18.345  10.428  1.00 91.64 174 B 1 
ATOM   2083 C  CB  . THR B 2 174 ? 21.264  18.271  8.777   1.00 92.96 174 B 1 
ATOM   2084 O  OG1 . THR B 2 174 ? 21.139  19.636  8.497   1.00 86.25 174 B 1 
ATOM   2085 C  CG2 . THR B 2 174 ? 20.061  17.532  8.184   1.00 84.53 174 B 1 
ATOM   2086 N  N   . ALA B 2 175 ? 22.512  19.720  11.676  1.00 94.41 175 B 1 
ATOM   2087 C  CA  . ALA B 2 175 ? 23.590  20.411  12.361  1.00 93.97 175 B 1 
ATOM   2088 C  C   . ALA B 2 175 ? 23.147  20.815  13.779  1.00 94.79 175 B 1 
ATOM   2089 O  O   . ALA B 2 175 ? 21.960  20.949  14.069  1.00 93.62 175 B 1 
ATOM   2090 C  CB  . ALA B 2 175 ? 24.014  21.625  11.531  1.00 91.98 175 B 1 
ATOM   2091 N  N   . GLY B 2 176 ? 24.127  21.033  14.656  1.00 93.86 176 B 1 
ATOM   2092 C  CA  . GLY B 2 176 ? 23.907  21.699  15.940  1.00 93.67 176 B 1 
ATOM   2093 C  C   . GLY B 2 176 ? 24.082  23.209  15.815  1.00 93.94 176 B 1 
ATOM   2094 O  O   . GLY B 2 176 ? 24.817  23.683  14.953  1.00 91.82 176 B 1 
ATOM   2095 N  N   . GLY B 2 177 ? 23.422  23.961  16.682  1.00 94.45 177 B 1 
ATOM   2096 C  CA  . GLY B 2 177 ? 23.494  25.416  16.679  1.00 94.51 177 B 1 
ATOM   2097 C  C   . GLY B 2 177 ? 22.246  26.064  17.246  1.00 95.49 177 B 1 
ATOM   2098 O  O   . GLY B 2 177 ? 21.505  25.466  18.023  1.00 94.31 177 B 1 
ATOM   2099 N  N   . ILE B 2 178 ? 22.023  27.303  16.851  1.00 94.93 178 B 1 
ATOM   2100 C  CA  . ILE B 2 178 ? 20.841  28.081  17.229  1.00 95.20 178 B 1 
ATOM   2101 C  C   . ILE B 2 178 ? 19.907  28.165  16.027  1.00 95.66 178 B 1 
ATOM   2102 O  O   . ILE B 2 178 ? 20.335  28.487  14.922  1.00 94.34 178 B 1 
ATOM   2103 C  CB  . ILE B 2 178 ? 21.248  29.470  17.772  1.00 94.09 178 B 1 
ATOM   2104 C  CG1 . ILE B 2 178 ? 22.115  29.308  19.043  1.00 89.42 178 B 1 
ATOM   2105 C  CG2 . ILE B 2 178 ? 19.996  30.319  18.076  1.00 88.57 178 B 1 
ATOM   2106 C  CD1 . ILE B 2 178 ? 22.699  30.625  19.590  1.00 76.06 178 B 1 
ATOM   2107 N  N   . ILE B 2 179 ? 18.624  27.931  16.253  1.00 95.61 179 B 1 
ATOM   2108 C  CA  . ILE B 2 179 ? 17.602  28.149  15.239  1.00 95.81 179 B 1 
ATOM   2109 C  C   . ILE B 2 179 ? 17.407  29.659  15.079  1.00 95.61 179 B 1 
ATOM   2110 O  O   . ILE B 2 179 ? 16.836  30.317  15.936  1.00 94.43 179 B 1 
ATOM   2111 C  CB  . ILE B 2 179 ? 16.291  27.431  15.602  1.00 95.68 179 B 1 
ATOM   2112 C  CG1 . ILE B 2 179 ? 16.521  25.909  15.663  1.00 94.05 179 B 1 
ATOM   2113 C  CG2 . ILE B 2 179 ? 15.209  27.774  14.561  1.00 94.33 179 B 1 
ATOM   2114 C  CD1 . ILE B 2 179 ? 15.302  25.108  16.111  1.00 91.17 179 B 1 
ATOM   2115 N  N   . SER B 2 180 ? 17.896  30.225  13.979  1.00 95.39 180 B 1 
ATOM   2116 C  CA  . SER B 2 180 ? 17.779  31.653  13.707  1.00 94.77 180 B 1 
ATOM   2117 C  C   . SER B 2 180 ? 16.453  32.028  13.054  1.00 95.15 180 B 1 
ATOM   2118 O  O   . SER B 2 180 ? 16.007  33.164  13.188  1.00 93.45 180 B 1 
ATOM   2119 C  CB  . SER B 2 180 ? 18.938  32.119  12.823  1.00 93.06 180 B 1 
ATOM   2120 O  OG  . SER B 2 180 ? 18.896  31.492  11.559  1.00 86.68 180 B 1 
ATOM   2121 N  N   . LYS B 2 181 ? 15.827  31.083  12.334  1.00 95.62 181 B 1 
ATOM   2122 C  CA  . LYS B 2 181 ? 14.572  31.334  11.619  1.00 96.20 181 B 1 
ATOM   2123 C  C   . LYS B 2 181 ? 13.814  30.044  11.339  1.00 96.79 181 B 1 
ATOM   2124 O  O   . LYS B 2 181 ? 14.395  29.056  10.905  1.00 95.79 181 B 1 
ATOM   2125 C  CB  . LYS B 2 181 ? 14.910  32.064  10.309  1.00 95.21 181 B 1 
ATOM   2126 C  CG  . LYS B 2 181 ? 13.682  32.707  9.662   1.00 88.52 181 B 1 
ATOM   2127 C  CD  . LYS B 2 181 ? 14.105  33.481  8.424   1.00 85.74 181 B 1 
ATOM   2128 C  CE  . LYS B 2 181 ? 12.897  34.238  7.862   1.00 74.23 181 B 1 
ATOM   2129 N  NZ  . LYS B 2 181 ? 13.261  34.973  6.639   1.00 66.13 181 B 1 
ATOM   2130 N  N   . ILE B 2 182 ? 12.489  30.104  11.490  1.00 96.49 182 B 1 
ATOM   2131 C  CA  . ILE B 2 182 ? 11.549  29.079  11.019  1.00 96.51 182 B 1 
ATOM   2132 C  C   . ILE B 2 182 ? 10.601  29.725  10.015  1.00 96.51 182 B 1 
ATOM   2133 O  O   . ILE B 2 182 ? 9.797   30.585  10.355  1.00 95.17 182 B 1 
ATOM   2134 C  CB  . ILE B 2 182 ? 10.810  28.407  12.187  1.00 96.14 182 B 1 
ATOM   2135 C  CG1 . ILE B 2 182 ? 11.810  27.732  13.140  1.00 94.70 182 B 1 
ATOM   2136 C  CG2 . ILE B 2 182 ? 9.789   27.392  11.627  1.00 94.69 182 B 1 
ATOM   2137 C  CD1 . ILE B 2 182 ? 11.179  27.061  14.368  1.00 93.57 182 B 1 
ATOM   2138 N  N   . LEU B 2 183 ? 10.700  29.313  8.768   1.00 96.64 183 B 1 
ATOM   2139 C  CA  . LEU B 2 183 ? 9.887   29.844  7.685   1.00 96.33 183 B 1 
ATOM   2140 C  C   . LEU B 2 183 ? 8.804   28.837  7.316   1.00 96.30 183 B 1 
ATOM   2141 O  O   . LEU B 2 183 ? 9.096   27.741  6.825   1.00 95.35 183 B 1 
ATOM   2142 C  CB  . LEU B 2 183 ? 10.826  30.251  6.532   1.00 95.12 183 B 1 
ATOM   2143 C  CG  . LEU B 2 183 ? 10.392  31.543  5.822   1.00 86.92 183 B 1 
ATOM   2144 C  CD1 . LEU B 2 183 ? 11.601  32.219  5.177   1.00 78.85 183 B 1 
ATOM   2145 C  CD2 . LEU B 2 183 ? 9.363   31.284  4.733   1.00 78.51 183 B 1 
ATOM   2146 N  N   . ARG B 2 184 ? 7.548   29.200  7.561   1.00 95.40 184 B 1 
ATOM   2147 C  CA  . ARG B 2 184 ? 6.414   28.370  7.149   1.00 94.54 184 B 1 
ATOM   2148 C  C   . ARG B 2 184 ? 6.173   28.534  5.657   1.00 94.31 184 B 1 
ATOM   2149 O  O   . ARG B 2 184 ? 5.958   29.644  5.183   1.00 91.76 184 B 1 
ATOM   2150 C  CB  . ARG B 2 184 ? 5.173   28.721  7.992   1.00 91.87 184 B 1 
ATOM   2151 C  CG  . ARG B 2 184 ? 4.028   27.733  7.748   1.00 76.12 184 B 1 
ATOM   2152 C  CD  . ARG B 2 184 ? 2.841   28.052  8.674   1.00 73.04 184 B 1 
ATOM   2153 N  NE  . ARG B 2 184 ? 1.764   27.063  8.525   1.00 63.55 184 B 1 
ATOM   2154 C  CZ  . ARG B 2 184 ? 0.634   27.043  9.217   1.00 57.02 184 B 1 
ATOM   2155 N  NH1 . ARG B 2 184 ? 0.367   27.944  10.110  1.00 52.40 184 B 1 
ATOM   2156 N  NH2 . ARG B 2 184 ? -0.234  26.092  9.020   1.00 49.58 184 B 1 
ATOM   2157 N  N   . LYS B 2 185 ? 6.164   27.429  4.914   1.00 93.42 185 B 1 
ATOM   2158 C  CA  . LYS B 2 185 ? 5.897   27.439  3.474   1.00 91.70 185 B 1 
ATOM   2159 C  C   . LYS B 2 185 ? 4.400   27.579  3.203   1.00 90.55 185 B 1 
ATOM   2160 O  O   . LYS B 2 185 ? 3.584   26.974  3.891   1.00 87.33 185 B 1 
ATOM   2161 C  CB  . LYS B 2 185 ? 6.462   26.180  2.804   1.00 89.79 185 B 1 
ATOM   2162 C  CG  . LYS B 2 185 ? 7.988   26.119  2.923   1.00 83.41 185 B 1 
ATOM   2163 C  CD  . LYS B 2 185 ? 8.578   24.931  2.145   1.00 77.93 185 B 1 
ATOM   2164 C  CE  . LYS B 2 185 ? 10.086  25.087  2.263   1.00 68.72 185 B 1 
ATOM   2165 N  NZ  . LYS B 2 185 ? 10.871  24.172  1.408   1.00 61.64 185 B 1 
ATOM   2166 N  N   . GLU B 2 186 ? 4.064   28.291  2.142   1.00 88.80 186 B 1 
ATOM   2167 C  CA  . GLU B 2 186 ? 2.687   28.545  1.722   1.00 85.82 186 B 1 
ATOM   2168 C  C   . GLU B 2 186 ? 1.888   27.243  1.509   1.00 83.00 186 B 1 
ATOM   2169 O  O   . GLU B 2 186 ? 0.773   27.086  1.985   1.00 76.89 186 B 1 
ATOM   2170 C  CB  . GLU B 2 186 ? 2.746   29.326  0.405   1.00 83.83 186 B 1 
ATOM   2171 C  CG  . GLU B 2 186 ? 1.802   30.522  0.385   1.00 72.11 186 B 1 
ATOM   2172 C  CD  . GLU B 2 186 ? 1.885   31.298  -0.924  1.00 63.89 186 B 1 
ATOM   2173 O  OE1 . GLU B 2 186 ? 1.246   32.370  -0.989  1.00 56.91 186 B 1 
ATOM   2174 O  OE2 . GLU B 2 186 ? 2.579   30.824  -1.855  1.00 57.86 186 B 1 
ATOM   2175 N  N   . LYS B 2 187 ? 2.513   26.261  0.861   1.00 80.91 187 B 1 
ATOM   2176 C  CA  . LYS B 2 187 ? 1.919   24.943  0.611   1.00 78.76 187 B 1 
ATOM   2177 C  C   . LYS B 2 187 ? 2.022   23.975  1.813   1.00 80.29 187 B 1 
ATOM   2178 O  O   . LYS B 2 187 ? 1.770   22.786  1.644   1.00 74.81 187 B 1 
ATOM   2179 C  CB  . LYS B 2 187 ? 2.491   24.343  -0.688  1.00 73.64 187 B 1 
ATOM   2180 C  CG  . LYS B 2 187 ? 2.094   25.160  -1.932  1.00 66.66 187 B 1 
ATOM   2181 C  CD  . LYS B 2 187 ? 2.536   24.460  -3.228  1.00 59.47 187 B 1 
ATOM   2182 C  CE  . LYS B 2 187 ? 2.059   25.263  -4.447  1.00 52.24 187 B 1 
ATOM   2183 N  NZ  . LYS B 2 187 ? 2.403   24.629  -5.742  1.00 46.85 187 B 1 
ATOM   2184 N  N   . GLY B 2 188 ? 2.419   24.454  2.988   1.00 84.21 188 B 1 
ATOM   2185 C  CA  . GLY B 2 188 ? 2.712   23.654  4.172   1.00 85.99 188 B 1 
ATOM   2186 C  C   . GLY B 2 188 ? 4.152   23.142  4.218   1.00 89.09 188 B 1 
ATOM   2187 O  O   . GLY B 2 188 ? 4.850   23.084  3.208   1.00 86.70 188 B 1 
ATOM   2188 N  N   . GLY B 2 189 ? 4.585   22.739  5.421   1.00 91.41 189 B 1 
ATOM   2189 C  CA  . GLY B 2 189 ? 5.971   22.441  5.738   1.00 93.68 189 B 1 
ATOM   2190 C  C   . GLY B 2 189 ? 6.744   23.690  6.190   1.00 95.58 189 B 1 
ATOM   2191 O  O   . GLY B 2 189 ? 6.184   24.784  6.259   1.00 94.66 189 B 1 
ATOM   2192 N  N   . TYR B 2 190 ? 8.017   23.492  6.503   1.00 96.53 190 B 1 
ATOM   2193 C  CA  . TYR B 2 190 ? 8.873   24.524  7.081   1.00 97.08 190 B 1 
ATOM   2194 C  C   . TYR B 2 190 ? 10.288  24.479  6.504   1.00 97.31 190 B 1 
ATOM   2195 O  O   . TYR B 2 190 ? 10.771  23.430  6.077   1.00 96.57 190 B 1 
ATOM   2196 C  CB  . TYR B 2 190 ? 8.907   24.375  8.609   1.00 96.60 190 B 1 
ATOM   2197 C  CG  . TYR B 2 190 ? 7.546   24.352  9.283   1.00 96.32 190 B 1 
ATOM   2198 C  CD1 . TYR B 2 190 ? 6.941   25.549  9.714   1.00 93.80 190 B 1 
ATOM   2199 C  CD2 . TYR B 2 190 ? 6.862   23.134  9.470   1.00 93.78 190 B 1 
ATOM   2200 C  CE1 . TYR B 2 190 ? 5.687   25.539  10.332  1.00 92.07 190 B 1 
ATOM   2201 C  CE2 . TYR B 2 190 ? 5.600   23.110  10.079  1.00 92.27 190 B 1 
ATOM   2202 C  CZ  . TYR B 2 190 ? 5.009   24.316  10.518  1.00 93.06 190 B 1 
ATOM   2203 O  OH  . TYR B 2 190 ? 3.773   24.293  11.120  1.00 90.80 190 B 1 
ATOM   2204 N  N   . GLU B 2 191 ? 10.956  25.639  6.536   1.00 96.94 191 B 1 
ATOM   2205 C  CA  . GLU B 2 191 ? 12.406  25.755  6.409   1.00 96.97 191 B 1 
ATOM   2206 C  C   . GLU B 2 191 ? 12.962  26.237  7.739   1.00 97.06 191 B 1 
ATOM   2207 O  O   . GLU B 2 191 ? 12.563  27.297  8.235   1.00 95.89 191 B 1 
ATOM   2208 C  CB  . GLU B 2 191 ? 12.797  26.718  5.285   1.00 95.92 191 B 1 
ATOM   2209 C  CG  . GLU B 2 191 ? 12.407  26.143  3.925   1.00 89.84 191 B 1 
ATOM   2210 C  CD  . GLU B 2 191 ? 12.780  26.985  2.713   1.00 89.22 191 B 1 
ATOM   2211 O  OE1 . GLU B 2 191 ? 12.561  26.443  1.595   1.00 83.33 191 B 1 
ATOM   2212 O  OE2 . GLU B 2 191 ? 13.208  28.141  2.874   1.00 83.63 191 B 1 
ATOM   2213 N  N   . ILE B 2 192 ? 13.873  25.472  8.333   1.00 97.17 192 B 1 
ATOM   2214 C  CA  . ILE B 2 192 ? 14.494  25.777  9.615   1.00 97.01 192 B 1 
ATOM   2215 C  C   . ILE B 2 192 ? 15.950  26.140  9.354   1.00 96.82 192 B 1 
ATOM   2216 O  O   . ILE B 2 192 ? 16.730  25.300  8.922   1.00 95.77 192 B 1 
ATOM   2217 C  CB  . ILE B 2 192 ? 14.346  24.597  10.598  1.00 96.74 192 B 1 
ATOM   2218 C  CG1 . ILE B 2 192 ? 12.853  24.249  10.800  1.00 95.25 192 B 1 
ATOM   2219 C  CG2 . ILE B 2 192 ? 15.020  24.953  11.937  1.00 95.35 192 B 1 
ATOM   2220 C  CD1 . ILE B 2 192 ? 12.595  23.118  11.796  1.00 92.25 192 B 1 
ATOM   2221 N  N   . THR B 2 193 ? 16.314  27.378  9.634   1.00 96.66 193 B 1 
ATOM   2222 C  CA  . THR B 2 193 ? 17.701  27.834  9.531   1.00 96.29 193 B 1 
ATOM   2223 C  C   . THR B 2 193 ? 18.403  27.613  10.862  1.00 96.36 193 B 1 
ATOM   2224 O  O   . THR B 2 193 ? 17.984  28.161  11.883  1.00 95.33 193 B 1 
ATOM   2225 C  CB  . THR B 2 193 ? 17.794  29.302  9.109   1.00 95.54 193 B 1 
ATOM   2226 O  OG1 . THR B 2 193 ? 17.039  29.535  7.940   1.00 91.75 193 B 1 
ATOM   2227 C  CG2 . THR B 2 193 ? 19.234  29.717  8.801   1.00 91.23 193 B 1 
ATOM   2228 N  N   . ILE B 2 194 ? 19.491  26.841  10.840  1.00 96.24 194 B 1 
ATOM   2229 C  CA  . ILE B 2 194 ? 20.338  26.530  11.990  1.00 95.81 194 B 1 
ATOM   2230 C  C   . ILE B 2 194 ? 21.680  27.220  11.777  1.00 95.41 194 B 1 
ATOM   2231 O  O   . ILE B 2 194 ? 22.305  27.040  10.730  1.00 94.22 194 B 1 
ATOM   2232 C  CB  . ILE B 2 194 ? 20.501  25.003  12.155  1.00 95.42 194 B 1 
ATOM   2233 C  CG1 . ILE B 2 194 ? 19.130  24.287  12.260  1.00 93.82 194 B 1 
ATOM   2234 C  CG2 . ILE B 2 194 ? 21.359  24.705  13.403  1.00 93.73 194 B 1 
ATOM   2235 C  CD1 . ILE B 2 194 ? 19.220  22.773  12.063  1.00 90.25 194 B 1 
ATOM   2236 N  N   . VAL B 2 195 ? 22.114  27.996  12.757  1.00 95.45 195 B 1 
ATOM   2237 C  CA  . VAL B 2 195 ? 23.400  28.697  12.732  1.00 94.66 195 B 1 
ATOM   2238 C  C   . VAL B 2 195 ? 24.321  28.066  13.765  1.00 93.93 195 B 1 
ATOM   2239 O  O   . VAL B 2 195 ? 24.014  28.061  14.959  1.00 91.83 195 B 1 
ATOM   2240 C  CB  . VAL B 2 195 ? 23.239  30.205  12.977  1.00 93.02 195 B 1 
ATOM   2241 C  CG1 . VAL B 2 195 ? 24.576  30.939  12.832  1.00 85.01 195 B 1 
ATOM   2242 C  CG2 . VAL B 2 195 ? 22.267  30.820  11.966  1.00 86.44 195 B 1 
ATOM   2243 N  N   . ASP B 2 196 ? 25.474  27.570  13.315  1.00 92.01 196 B 1 
ATOM   2244 C  CA  . ASP B 2 196 ? 26.517  27.082  14.210  1.00 89.01 196 B 1 
ATOM   2245 C  C   . ASP B 2 196 ? 27.100  28.258  14.998  1.00 87.26 196 B 1 
ATOM   2246 O  O   . ASP B 2 196 ? 27.628  29.217  14.440  1.00 82.24 196 B 1 
ATOM   2247 C  CB  . ASP B 2 196 ? 27.573  26.333  13.387  1.00 84.82 196 B 1 
ATOM   2248 C  CG  . ASP B 2 196 ? 28.703  25.711  14.214  1.00 78.16 196 B 1 
ATOM   2249 O  OD1 . ASP B 2 196 ? 29.087  26.265  15.260  1.00 70.59 196 B 1 
ATOM   2250 O  OD2 . ASP B 2 196 ? 29.268  24.699  13.752  1.00 71.19 196 B 1 
ATOM   2251 N  N   . ALA B 2 197 ? 27.043  28.190  16.337  1.00 83.52 197 B 1 
ATOM   2252 C  CA  . ALA B 2 197 ? 27.494  29.255  17.222  1.00 80.80 197 B 1 
ATOM   2253 C  C   . ALA B 2 197 ? 29.012  29.495  17.175  1.00 81.48 197 B 1 
ATOM   2254 O  O   . ALA B 2 197 ? 29.478  30.546  17.622  1.00 75.09 197 B 1 
ATOM   2255 C  CB  . ALA B 2 197 ? 27.034  28.907  18.642  1.00 75.42 197 B 1 
ATOM   2256 N  N   . SER B 2 198 ? 29.800  28.530  16.679  1.00 86.19 198 B 1 
ATOM   2257 C  CA  . SER B 2 198 ? 31.259  28.608  16.669  1.00 84.70 198 B 1 
ATOM   2258 C  C   . SER B 2 198 ? 31.839  29.206  15.387  1.00 84.52 198 B 1 
ATOM   2259 O  O   . SER B 2 198 ? 32.898  29.828  15.432  1.00 77.63 198 B 1 
ATOM   2260 C  CB  . SER B 2 198 ? 31.849  27.219  16.925  1.00 80.91 198 B 1 
ATOM   2261 O  OG  . SER B 2 198 ? 31.661  26.327  15.844  1.00 72.75 198 B 1 
ATOM   2262 N  N   . ASN B 2 199 ? 31.164  29.025  14.247  1.00 86.26 199 B 1 
ATOM   2263 C  CA  . ASN B 2 199 ? 31.683  29.411  12.931  1.00 85.57 199 B 1 
ATOM   2264 C  C   . ASN B 2 199 ? 30.660  30.154  12.053  1.00 86.55 199 B 1 
ATOM   2265 O  O   . ASN B 2 199 ? 30.944  30.411  10.885  1.00 79.68 199 B 1 
ATOM   2266 C  CB  . ASN B 2 199 ? 32.260  28.152  12.255  1.00 79.86 199 B 1 
ATOM   2267 C  CG  . ASN B 2 199 ? 31.220  27.081  11.997  1.00 74.87 199 B 1 
ATOM   2268 O  OD1 . ASN B 2 199 ? 30.086  27.351  11.692  1.00 67.42 199 B 1 
ATOM   2269 N  ND2 . ASN B 2 199 ? 31.574  25.821  12.104  1.00 68.31 199 B 1 
ATOM   2270 N  N   . GLU B 2 200 ? 29.496  30.472  12.593  1.00 84.45 200 B 1 
ATOM   2271 C  CA  . GLU B 2 200 ? 28.373  31.143  11.915  1.00 85.82 200 B 1 
ATOM   2272 C  C   . GLU B 2 200 ? 27.864  30.433  10.650  1.00 87.84 200 B 1 
ATOM   2273 O  O   . GLU B 2 200 ? 27.088  30.999  9.869   1.00 82.36 200 B 1 
ATOM   2274 C  CB  . GLU B 2 200 ? 28.667  32.625  11.677  1.00 80.58 200 B 1 
ATOM   2275 C  CG  . GLU B 2 200 ? 28.977  33.392  12.970  1.00 72.21 200 B 1 
ATOM   2276 C  CD  . GLU B 2 200 ? 29.069  34.913  12.743  1.00 66.26 200 B 1 
ATOM   2277 O  OE1 . GLU B 2 200 ? 29.038  35.639  13.762  1.00 59.24 200 B 1 
ATOM   2278 O  OE2 . GLU B 2 200 ? 29.162  35.341  11.576  1.00 61.07 200 B 1 
ATOM   2279 N  N   . ARG B 2 201 ? 28.255  29.183  10.428  1.00 89.75 201 B 1 
ATOM   2280 C  CA  . ARG B 2 201 ? 27.810  28.418  9.277   1.00 90.88 201 B 1 
ATOM   2281 C  C   . ARG B 2 201 ? 26.309  28.159  9.380   1.00 92.56 201 B 1 
ATOM   2282 O  O   . ARG B 2 201 ? 25.827  27.630  10.378  1.00 90.15 201 B 1 
ATOM   2283 C  CB  . ARG B 2 201 ? 28.622  27.135  9.161   1.00 86.32 201 B 1 
ATOM   2284 C  CG  . ARG B 2 201 ? 28.369  26.443  7.817   1.00 71.82 201 B 1 
ATOM   2285 C  CD  . ARG B 2 201 ? 29.247  25.202  7.701   1.00 67.49 201 B 1 
ATOM   2286 N  NE  . ARG B 2 201 ? 29.069  24.548  6.403   1.00 58.09 201 B 1 
ATOM   2287 C  CZ  . ARG B 2 201 ? 29.738  23.496  5.967   1.00 52.49 201 B 1 
ATOM   2288 N  NH1 . ARG B 2 201 ? 30.650  22.915  6.696   1.00 49.01 201 B 1 
ATOM   2289 N  NH2 . ARG B 2 201 ? 29.489  23.005  4.782   1.00 44.90 201 B 1 
ATOM   2290 N  N   . GLN B 2 202 ? 25.601  28.492  8.316   1.00 93.16 202 B 1 
ATOM   2291 C  CA  . GLN B 2 202 ? 24.162  28.269  8.232   1.00 93.57 202 B 1 
ATOM   2292 C  C   . GLN B 2 202 ? 23.854  26.971  7.488   1.00 94.53 202 B 1 
ATOM   2293 O  O   . GLN B 2 202 ? 24.448  26.683  6.444   1.00 92.32 202 B 1 
ATOM   2294 C  CB  . GLN B 2 202 ? 23.461  29.471  7.589   1.00 89.28 202 B 1 
ATOM   2295 C  CG  . GLN B 2 202 ? 23.671  30.746  8.420   1.00 78.65 202 B 1 
ATOM   2296 C  CD  . GLN B 2 202 ? 22.872  31.950  7.921   1.00 79.69 202 B 1 
ATOM   2297 O  OE1 . GLN B 2 202 ? 22.094  31.897  6.979   1.00 72.62 202 B 1 
ATOM   2298 N  NE2 . GLN B 2 202 ? 23.033  33.087  8.541   1.00 71.07 202 B 1 
ATOM   2299 N  N   . VAL B 2 203 ? 22.903  26.231  8.022   1.00 95.12 203 B 1 
ATOM   2300 C  CA  . VAL B 2 203 ? 22.281  25.079  7.373   1.00 95.25 203 B 1 
ATOM   2301 C  C   . VAL B 2 203 ? 20.775  25.306  7.360   1.00 96.00 203 B 1 
ATOM   2302 O  O   . VAL B 2 203 ? 20.228  25.855  8.318   1.00 95.30 203 B 1 
ATOM   2303 C  CB  . VAL B 2 203 ? 22.654  23.766  8.085   1.00 92.82 203 B 1 
ATOM   2304 C  CG1 . VAL B 2 203 ? 21.988  22.555  7.428   1.00 82.10 203 B 1 
ATOM   2305 C  CG2 . VAL B 2 203 ? 24.178  23.537  8.031   1.00 82.27 203 B 1 
ATOM   2306 N  N   . ILE B 2 204 ? 20.108  24.909  6.278   1.00 96.59 204 B 1 
ATOM   2307 C  CA  . ILE B 2 204 ? 18.650  25.005  6.161   1.00 96.55 204 B 1 
ATOM   2308 C  C   . ILE B 2 204 ? 18.084  23.591  6.076   1.00 96.50 204 B 1 
ATOM   2309 O  O   . ILE B 2 204 ? 18.274  22.904  5.071   1.00 95.40 204 B 1 
ATOM   2310 C  CB  . ILE B 2 204 ? 18.224  25.885  4.969   1.00 95.79 204 B 1 
ATOM   2311 C  CG1 . ILE B 2 204 ? 18.821  27.308  5.092   1.00 92.97 204 B 1 
ATOM   2312 C  CG2 . ILE B 2 204 ? 16.684  25.942  4.904   1.00 93.00 204 B 1 
ATOM   2313 C  CD1 . ILE B 2 204 ? 18.523  28.226  3.897   1.00 85.38 204 B 1 
ATOM   2314 N  N   . ASP B 2 205 ? 17.364  23.201  7.112   1.00 96.60 205 B 1 
ATOM   2315 C  CA  . ASP B 2 205 ? 16.649  21.932  7.144   1.00 96.63 205 B 1 
ATOM   2316 C  C   . ASP B 2 205 ? 15.238  22.104  6.586   1.00 96.72 205 B 1 
ATOM   2317 O  O   . ASP B 2 205 ? 14.482  23.000  6.980   1.00 95.83 205 B 1 
ATOM   2318 C  CB  . ASP B 2 205 ? 16.650  21.346  8.560   1.00 96.13 205 B 1 
ATOM   2319 C  CG  . ASP B 2 205 ? 17.959  20.658  8.926   1.00 95.49 205 B 1 
ATOM   2320 O  OD1 . ASP B 2 205 ? 18.871  20.546  8.075   1.00 91.86 205 B 1 
ATOM   2321 O  OD2 . ASP B 2 205 ? 18.064  20.144  10.065  1.00 91.79 205 B 1 
ATOM   2322 N  N   . ILE B 2 206 ? 14.868  21.233  5.651   1.00 96.66 206 B 1 
ATOM   2323 C  CA  . ILE B 2 206 ? 13.559  21.240  4.999   1.00 96.13 206 B 1 
ATOM   2324 C  C   . ILE B 2 206 ? 12.646  20.237  5.692   1.00 96.45 206 B 1 
ATOM   2325 O  O   . ILE B 2 206 ? 12.879  19.025  5.645   1.00 95.68 206 B 1 
ATOM   2326 C  CB  . ILE B 2 206 ? 13.693  20.947  3.487   1.00 94.74 206 B 1 
ATOM   2327 C  CG1 . ILE B 2 206 ? 14.700  21.876  2.759   1.00 91.71 206 B 1 
ATOM   2328 C  CG2 . ILE B 2 206 ? 12.318  21.015  2.814   1.00 90.71 206 B 1 
ATOM   2329 C  CD1 . ILE B 2 206 ? 14.389  23.368  2.831   1.00 79.70 206 B 1 
ATOM   2330 N  N   . ILE B 2 207 ? 11.560  20.732  6.286   1.00 96.77 207 B 1 
ATOM   2331 C  CA  . ILE B 2 207 ? 10.535  19.923  6.926   1.00 96.76 207 B 1 
ATOM   2332 C  C   . ILE B 2 207 ? 9.331   19.808  5.985   1.00 96.42 207 B 1 
ATOM   2333 O  O   . ILE B 2 207 ? 8.746   20.828  5.611   1.00 95.64 207 B 1 
ATOM   2334 C  CB  . ILE B 2 207 ? 10.152  20.499  8.300   1.00 96.65 207 B 1 
ATOM   2335 C  CG1 . ILE B 2 207 ? 11.370  20.766  9.215   1.00 95.21 207 B 1 
ATOM   2336 C  CG2 . ILE B 2 207 ? 9.144   19.581  9.001   1.00 95.78 207 B 1 
ATOM   2337 C  CD1 . ILE B 2 207 ? 12.281  19.554  9.458   1.00 90.28 207 B 1 
ATOM   2338 N  N   . PRO B 2 208 ? 8.928   18.597  5.594   1.00 95.81 208 B 1 
ATOM   2339 C  CA  . PRO B 2 208 ? 7.802   18.395  4.702   1.00 94.91 208 B 1 
ATOM   2340 C  C   . PRO B 2 208 ? 6.454   18.672  5.388   1.00 95.04 208 B 1 
ATOM   2341 O  O   . PRO B 2 208 ? 6.354   18.907  6.587   1.00 94.01 208 B 1 
ATOM   2342 C  CB  . PRO B 2 208 ? 7.929   16.958  4.217   1.00 93.15 208 B 1 
ATOM   2343 C  CG  . PRO B 2 208 ? 8.579   16.265  5.396   1.00 91.13 208 B 1 
ATOM   2344 C  CD  . PRO B 2 208 ? 9.530   17.320  5.940   1.00 94.01 208 B 1 
ATOM   2345 N  N   . ARG B 2 209 ? 5.387   18.629  4.603   1.00 92.28 209 B 1 
ATOM   2346 C  CA  . ARG B 2 209 ? 4.024   18.921  5.053   1.00 90.86 209 B 1 
ATOM   2347 C  C   . ARG B 2 209 ? 3.500   17.872  6.033   1.00 91.79 209 B 1 
ATOM   2348 O  O   . ARG B 2 209 ? 3.828   16.698  5.925   1.00 89.14 209 B 1 
ATOM   2349 C  CB  . ARG B 2 209 ? 3.070   19.012  3.854   1.00 85.92 209 B 1 
ATOM   2350 C  CG  . ARG B 2 209 ? 3.541   20.009  2.786   1.00 76.27 209 B 1 
ATOM   2351 C  CD  . ARG B 2 209 ? 2.516   20.080  1.663   1.00 73.62 209 B 1 
ATOM   2352 N  NE  . ARG B 2 209 ? 3.080   20.744  0.485   1.00 65.21 209 B 1 
ATOM   2353 C  CZ  . ARG B 2 209 ? 2.472   20.900  -0.678  1.00 59.28 209 B 1 
ATOM   2354 N  NH1 . ARG B 2 209 ? 1.229   20.559  -0.865  1.00 55.03 209 B 1 
ATOM   2355 N  NH2 . ARG B 2 209 ? 3.133   21.383  -1.678  1.00 50.99 209 B 1 
ATOM   2356 N  N   . GLY B 2 210 ? 2.604   18.306  6.913   1.00 91.47 210 B 1 
ATOM   2357 C  CA  . GLY B 2 210 ? 1.870   17.424  7.821   1.00 91.26 210 B 1 
ATOM   2358 C  C   . GLY B 2 210 ? 2.608   17.059  9.104   1.00 92.61 210 B 1 
ATOM   2359 O  O   . GLY B 2 210 ? 2.094   16.247  9.872   1.00 90.57 210 B 1 
ATOM   2360 N  N   . LEU B 2 211 ? 3.772   17.642  9.337   1.00 94.16 211 B 1 
ATOM   2361 C  CA  . LEU B 2 211 ? 4.566   17.436  10.544  1.00 94.84 211 B 1 
ATOM   2362 C  C   . LEU B 2 211 ? 4.386   18.585  11.536  1.00 94.76 211 B 1 
ATOM   2363 O  O   . LEU B 2 211 ? 4.320   19.748  11.153  1.00 92.46 211 B 1 
ATOM   2364 C  CB  . LEU B 2 211 ? 6.036   17.242  10.170  1.00 94.28 211 B 1 
ATOM   2365 C  CG  . LEU B 2 211 ? 6.291   15.958  9.366   1.00 93.50 211 B 1 
ATOM   2366 C  CD1 . LEU B 2 211 ? 7.749   15.894  8.935   1.00 89.63 211 B 1 
ATOM   2367 C  CD2 . LEU B 2 211 ? 6.010   14.704  10.178  1.00 88.98 211 B 1 
ATOM   2368 N  N   . GLU B 2 212 ? 4.348   18.235  12.817  1.00 94.32 212 B 1 
ATOM   2369 C  CA  . GLU B 2 212 ? 4.361   19.173  13.932  1.00 94.24 212 B 1 
ATOM   2370 C  C   . GLU B 2 212 ? 5.793   19.424  14.388  1.00 95.03 212 B 1 
ATOM   2371 O  O   . GLU B 2 212 ? 6.557   18.479  14.613  1.00 93.62 212 B 1 
ATOM   2372 C  CB  . GLU B 2 212 ? 3.507   18.644  15.080  1.00 91.60 212 B 1 
ATOM   2373 C  CG  . GLU B 2 212 ? 2.012   18.613  14.716  1.00 76.45 212 B 1 
ATOM   2374 C  CD  . GLU B 2 212 ? 1.128   17.998  15.809  1.00 70.28 212 B 1 
ATOM   2375 O  OE1 . GLU B 2 212 ? -0.102  18.074  15.631  1.00 63.42 212 B 1 
ATOM   2376 O  OE2 . GLU B 2 212 ? 1.679   17.419  16.765  1.00 62.67 212 B 1 
ATOM   2377 N  N   . LEU B 2 213 ? 6.171   20.702  14.536  1.00 95.47 213 B 1 
ATOM   2378 C  CA  . LEU B 2 213 ? 7.475   21.089  15.049  1.00 95.53 213 B 1 
ATOM   2379 C  C   . LEU B 2 213 ? 7.528   20.935  16.569  1.00 95.78 213 B 1 
ATOM   2380 O  O   . LEU B 2 213 ? 6.562   21.244  17.262  1.00 93.59 213 B 1 
ATOM   2381 C  CB  . LEU B 2 213 ? 7.823   22.525  14.634  1.00 94.02 213 B 1 
ATOM   2382 C  CG  . LEU B 2 213 ? 7.976   22.757  13.113  1.00 91.72 213 B 1 
ATOM   2383 C  CD1 . LEU B 2 213 ? 8.383   24.204  12.867  1.00 90.22 213 B 1 
ATOM   2384 C  CD2 . LEU B 2 213 ? 9.028   21.843  12.483  1.00 89.61 213 B 1 
ATOM   2385 N  N   . LEU B 2 214 ? 8.694   20.517  17.073  1.00 96.03 214 B 1 
ATOM   2386 C  CA  . LEU B 2 214 ? 9.022   20.473  18.494  1.00 95.74 214 B 1 
ATOM   2387 C  C   . LEU B 2 214 ? 9.892   21.653  18.939  1.00 95.99 214 B 1 
ATOM   2388 O  O   . LEU B 2 214 ? 10.182  21.786  20.122  1.00 93.49 214 B 1 
ATOM   2389 C  CB  . LEU B 2 214 ? 9.746   19.156  18.804  1.00 94.74 214 B 1 
ATOM   2390 C  CG  . LEU B 2 214 ? 8.926   17.882  18.572  1.00 93.31 214 B 1 
ATOM   2391 C  CD1 . LEU B 2 214 ? 9.787   16.668  18.909  1.00 90.71 214 B 1 
ATOM   2392 C  CD2 . LEU B 2 214 ? 7.668   17.834  19.439  1.00 90.40 214 B 1 
ATOM   2393 N  N   . VAL B 2 215 ? 10.356  22.464  17.994  1.00 96.44 215 B 1 
ATOM   2394 C  CA  . VAL B 2 215 ? 11.369  23.503  18.195  1.00 96.44 215 B 1 
ATOM   2395 C  C   . VAL B 2 215 ? 10.831  24.879  17.822  1.00 96.59 215 B 1 
ATOM   2396 O  O   . VAL B 2 215 ? 9.890   25.001  17.039  1.00 95.93 215 B 1 
ATOM   2397 C  CB  . VAL B 2 215 ? 12.662  23.175  17.429  1.00 95.69 215 B 1 
ATOM   2398 C  CG1 . VAL B 2 215 ? 13.287  21.875  17.924  1.00 92.41 215 B 1 
ATOM   2399 C  CG2 . VAL B 2 215 ? 12.434  23.079  15.915  1.00 92.63 215 B 1 
ATOM   2400 N  N   . SER B 2 216 ? 11.479  25.919  18.371  1.00 96.38 216 B 1 
ATOM   2401 C  CA  . SER B 2 216 ? 11.115  27.323  18.179  1.00 96.12 216 B 1 
ATOM   2402 C  C   . SER B 2 216 ? 12.323  28.155  17.751  1.00 96.47 216 B 1 
ATOM   2403 O  O   . SER B 2 216 ? 13.470  27.758  17.954  1.00 95.17 216 B 1 
ATOM   2404 C  CB  . SER B 2 216 ? 10.512  27.878  19.470  1.00 94.77 216 B 1 
ATOM   2405 O  OG  . SER B 2 216 ? 9.327   27.171  19.809  1.00 86.19 216 B 1 
ATOM   2406 N  N   . GLU B 2 217 ? 12.073  29.330  17.187  1.00 95.43 217 B 1 
ATOM   2407 C  CA  . GLU B 2 217 ? 13.138  30.295  16.912  1.00 95.50 217 B 1 
ATOM   2408 C  C   . GLU B 2 217 ? 13.850  30.713  18.206  1.00 95.15 217 B 1 
ATOM   2409 O  O   . GLU B 2 217 ? 13.235  30.892  19.254  1.00 92.47 217 B 1 
ATOM   2410 C  CB  . GLU B 2 217 ? 12.602  31.538  16.186  1.00 93.79 217 B 1 
ATOM   2411 C  CG  . GLU B 2 217 ? 12.163  31.235  14.748  1.00 87.68 217 B 1 
ATOM   2412 C  CD  . GLU B 2 217 ? 11.698  32.469  13.956  1.00 91.20 217 B 1 
ATOM   2413 O  OE1 . GLU B 2 217 ? 11.596  32.350  12.713  1.00 85.84 217 B 1 
ATOM   2414 O  OE2 . GLU B 2 217 ? 11.435  33.526  14.574  1.00 86.99 217 B 1 
ATOM   2415 N  N   . GLY B 2 218 ? 15.182  30.852  18.119  1.00 95.69 218 B 1 
ATOM   2416 C  CA  . GLY B 2 218 ? 16.052  31.164  19.251  1.00 95.22 218 B 1 
ATOM   2417 C  C   . GLY B 2 218 ? 16.479  29.956  20.085  1.00 95.72 218 B 1 
ATOM   2418 O  O   . GLY B 2 218 ? 17.357  30.096  20.940  1.00 93.60 218 B 1 
ATOM   2419 N  N   . GLU B 2 219 ? 15.924  28.782  19.853  1.00 95.55 219 B 1 
ATOM   2420 C  CA  . GLU B 2 219 ? 16.280  27.578  20.590  1.00 95.43 219 B 1 
ATOM   2421 C  C   . GLU B 2 219 ? 17.654  27.042  20.168  1.00 95.69 219 B 1 
ATOM   2422 O  O   . GLU B 2 219 ? 18.004  27.010  18.986  1.00 94.66 219 B 1 
ATOM   2423 C  CB  . GLU B 2 219 ? 15.179  26.520  20.420  1.00 93.94 219 B 1 
ATOM   2424 C  CG  . GLU B 2 219 ? 15.346  25.334  21.375  1.00 85.78 219 B 1 
ATOM   2425 C  CD  . GLU B 2 219 ? 14.224  24.294  21.246  1.00 88.27 219 B 1 
ATOM   2426 O  OE1 . GLU B 2 219 ? 14.474  23.124  21.609  1.00 82.54 219 B 1 
ATOM   2427 O  OE2 . GLU B 2 219 ? 13.121  24.659  20.779  1.00 84.35 219 B 1 
ATOM   2428 N  N   . SER B 2 220 ? 18.444  26.611  21.156  1.00 95.63 220 B 1 
ATOM   2429 C  CA  . SER B 2 220 ? 19.700  25.905  20.912  1.00 95.46 220 B 1 
ATOM   2430 C  C   . SER B 2 220 ? 19.430  24.406  20.765  1.00 95.31 220 B 1 
ATOM   2431 O  O   . SER B 2 220 ? 18.862  23.783  21.664  1.00 93.46 220 B 1 
ATOM   2432 C  CB  . SER B 2 220 ? 20.691  26.169  22.042  1.00 93.89 220 B 1 
ATOM   2433 O  OG  . SER B 2 220 ? 21.950  25.581  21.743  1.00 80.78 220 B 1 
ATOM   2434 N  N   . ILE B 2 221 ? 19.881  23.826  19.658  1.00 95.52 221 B 1 
ATOM   2435 C  CA  . ILE B 2 221 ? 19.681  22.423  19.316  1.00 95.04 221 B 1 
ATOM   2436 C  C   . ILE B 2 221 ? 21.013  21.713  19.074  1.00 95.53 221 B 1 
ATOM   2437 O  O   . ILE B 2 221 ? 22.046  22.332  18.812  1.00 94.64 221 B 1 
ATOM   2438 C  CB  . ILE B 2 221 ? 18.723  22.266  18.125  1.00 92.56 221 B 1 
ATOM   2439 C  CG1 . ILE B 2 221 ? 19.247  22.972  16.866  1.00 83.79 221 B 1 
ATOM   2440 C  CG2 . ILE B 2 221 ? 17.310  22.760  18.507  1.00 80.16 221 B 1 
ATOM   2441 C  CD1 . ILE B 2 221 ? 18.504  22.557  15.600  1.00 78.26 221 B 1 
ATOM   2442 N  N   . LYS B 2 222 ? 20.992  20.390  19.145  1.00 95.57 222 B 1 
ATOM   2443 C  CA  . LYS B 2 222 ? 22.135  19.519  18.863  1.00 95.53 222 B 1 
ATOM   2444 C  C   . LYS B 2 222 ? 21.957  18.822  17.524  1.00 95.75 222 B 1 
ATOM   2445 O  O   . LYS B 2 222 ? 20.834  18.658  17.048  1.00 94.81 222 B 1 
ATOM   2446 C  CB  . LYS B 2 222 ? 22.311  18.504  20.011  1.00 94.40 222 B 1 
ATOM   2447 C  CG  . LYS B 2 222 ? 22.620  19.203  21.342  1.00 87.55 222 B 1 
ATOM   2448 C  CD  . LYS B 2 222 ? 22.796  18.166  22.458  1.00 82.03 222 B 1 
ATOM   2449 C  CE  . LYS B 2 222 ? 23.044  18.890  23.775  1.00 70.01 222 B 1 
ATOM   2450 N  NZ  . LYS B 2 222 ? 23.155  17.930  24.908  1.00 61.54 222 B 1 
ATOM   2451 N  N   . LEU B 2 223 ? 23.068  18.371  16.940  1.00 94.85 223 B 1 
ATOM   2452 C  CA  . LEU B 2 223 ? 23.045  17.436  15.820  1.00 94.65 223 B 1 
ATOM   2453 C  C   . LEU B 2 223 ? 22.159  16.224  16.169  1.00 94.95 223 B 1 
ATOM   2454 O  O   . LEU B 2 223 ? 22.198  15.744  17.300  1.00 92.73 223 B 1 
ATOM   2455 C  CB  . LEU B 2 223 ? 24.489  17.011  15.508  1.00 93.24 223 B 1 
ATOM   2456 C  CG  . LEU B 2 223 ? 24.640  16.005  14.354  1.00 91.71 223 B 1 
ATOM   2457 C  CD1 . LEU B 2 223 ? 24.222  16.598  13.015  1.00 86.63 223 B 1 
ATOM   2458 C  CD2 . LEU B 2 223 ? 26.093  15.559  14.240  1.00 86.08 223 B 1 
ATOM   2459 N  N   . ASP B 2 224 ? 21.380  15.775  15.209  1.00 95.92 224 B 1 
ATOM   2460 C  CA  . ASP B 2 224 ? 20.423  14.672  15.311  1.00 96.35 224 B 1 
ATOM   2461 C  C   . ASP B 2 224 ? 19.270  14.873  16.309  1.00 97.05 224 B 1 
ATOM   2462 O  O   . ASP B 2 224 ? 18.437  13.978  16.481  1.00 95.73 224 B 1 
ATOM   2463 C  CB  . ASP B 2 224 ? 21.145  13.331  15.507  1.00 95.25 224 B 1 
ATOM   2464 C  CG  . ASP B 2 224 ? 22.055  12.969  14.331  1.00 88.94 224 B 1 
ATOM   2465 O  OD1 . ASP B 2 224 ? 21.610  13.178  13.180  1.00 83.96 224 B 1 
ATOM   2466 O  OD2 . ASP B 2 224 ? 23.160  12.443  14.591  1.00 81.67 224 B 1 
ATOM   2467 N  N   . GLN B 2 225 ? 19.149  16.049  16.930  1.00 96.43 225 B 1 
ATOM   2468 C  CA  . GLN B 2 225 ? 17.992  16.351  17.773  1.00 96.51 225 B 1 
ATOM   2469 C  C   . GLN B 2 225 ? 16.709  16.343  16.926  1.00 97.09 225 B 1 
ATOM   2470 O  O   . GLN B 2 225 ? 16.675  16.976  15.872  1.00 96.46 225 B 1 
ATOM   2471 C  CB  . GLN B 2 225 ? 18.198  17.687  18.510  1.00 95.37 225 B 1 
ATOM   2472 C  CG  . GLN B 2 225 ? 17.015  18.054  19.413  1.00 93.19 225 B 1 
ATOM   2473 C  CD  . GLN B 2 225 ? 17.267  19.307  20.254  1.00 93.97 225 B 1 
ATOM   2474 O  OE1 . GLN B 2 225 ? 18.385  19.619  20.628  1.00 88.46 225 B 1 
ATOM   2475 N  NE2 . GLN B 2 225 ? 16.242  20.049  20.587  1.00 86.84 225 B 1 
ATOM   2476 N  N   . PRO B 2 226 ? 15.625  15.684  17.386  1.00 97.21 226 B 1 
ATOM   2477 C  CA  . PRO B 2 226 ? 14.341  15.734  16.697  1.00 97.09 226 B 1 
ATOM   2478 C  C   . PRO B 2 226 ? 13.814  17.167  16.576  1.00 97.18 226 B 1 
ATOM   2479 O  O   . PRO B 2 226 ? 13.598  17.843  17.582  1.00 96.39 226 B 1 
ATOM   2480 C  CB  . PRO B 2 226 ? 13.401  14.842  17.501  1.00 96.63 226 B 1 
ATOM   2481 C  CG  . PRO B 2 226 ? 14.355  13.867  18.204  1.00 94.90 226 B 1 
ATOM   2482 C  CD  . PRO B 2 226 ? 15.571  14.738  18.489  1.00 96.67 226 B 1 
ATOM   2483 N  N   . LEU B 2 227 ? 13.537  17.596  15.345  1.00 97.12 227 B 1 
ATOM   2484 C  CA  . LEU B 2 227 ? 12.870  18.863  15.040  1.00 96.88 227 B 1 
ATOM   2485 C  C   . LEU B 2 227 ? 11.349  18.708  14.986  1.00 96.62 227 B 1 
ATOM   2486 O  O   . LEU B 2 227 ? 10.619  19.678  15.154  1.00 95.26 227 B 1 
ATOM   2487 C  CB  . LEU B 2 227 ? 13.386  19.389  13.687  1.00 96.66 227 B 1 
ATOM   2488 C  CG  . LEU B 2 227 ? 14.894  19.689  13.623  1.00 96.08 227 B 1 
ATOM   2489 C  CD1 . LEU B 2 227 ? 15.257  20.126  12.208  1.00 94.57 227 B 1 
ATOM   2490 C  CD2 . LEU B 2 227 ? 15.289  20.793  14.601  1.00 94.08 227 B 1 
ATOM   2491 N  N   . THR B 2 228 ? 10.876  17.489  14.773  1.00 96.72 228 B 1 
ATOM   2492 C  CA  . THR B 2 228 ? 9.453   17.162  14.645  1.00 96.60 228 B 1 
ATOM   2493 C  C   . THR B 2 228 ? 9.058   16.023  15.573  1.00 96.77 228 B 1 
ATOM   2494 O  O   . THR B 2 228 ? 9.876   15.166  15.911  1.00 96.08 228 B 1 
ATOM   2495 C  CB  . THR B 2 228 ? 9.062   16.799  13.205  1.00 96.07 228 B 1 
ATOM   2496 O  OG1 . THR B 2 228 ? 9.555   15.542  12.816  1.00 92.91 228 B 1 
ATOM   2497 C  CG2 . THR B 2 228 ? 9.549   17.826  12.183  1.00 93.06 228 B 1 
ATOM   2498 N  N   . SER B 2 229 ? 7.771   15.953  15.901  1.00 96.01 229 B 1 
ATOM   2499 C  CA  . SER B 2 229 ? 7.171   14.755  16.465  1.00 95.32 229 B 1 
ATOM   2500 C  C   . SER B 2 229 ? 7.273   13.570  15.485  1.00 96.19 229 B 1 
ATOM   2501 O  O   . SER B 2 229 ? 7.560   13.740  14.291  1.00 95.64 229 B 1 
ATOM   2502 C  CB  . SER B 2 229 ? 5.710   15.027  16.870  1.00 93.32 229 B 1 
ATOM   2503 O  OG  . SER B 2 229 ? 4.935   15.339  15.739  1.00 81.90 229 B 1 
ATOM   2504 N  N   . ASN B 2 230 ? 7.056   12.352  15.993  1.00 96.26 230 B 1 
ATOM   2505 C  CA  . ASN B 2 230 ? 6.935   11.188  15.128  1.00 96.42 230 B 1 
ATOM   2506 C  C   . ASN B 2 230 ? 5.476   11.049  14.654  1.00 96.64 230 B 1 
ATOM   2507 O  O   . ASN B 2 230 ? 4.626   10.687  15.466  1.00 96.27 230 B 1 
ATOM   2508 C  CB  . ASN B 2 230 ? 7.433   9.933   15.853  1.00 95.90 230 B 1 
ATOM   2509 C  CG  . ASN B 2 230 ? 7.478   8.723   14.929  1.00 95.22 230 B 1 
ATOM   2510 O  OD1 . ASN B 2 230 ? 7.103   8.758   13.768  1.00 92.91 230 B 1 
ATOM   2511 N  ND2 . ASN B 2 230 ? 7.962   7.598   15.410  1.00 91.10 230 B 1 
ATOM   2512 N  N   . PRO B 2 231 ? 5.173   11.281  13.365  1.00 97.05 231 B 1 
ATOM   2513 C  CA  . PRO B 2 231 ? 3.808   11.193  12.860  1.00 96.61 231 B 1 
ATOM   2514 C  C   . PRO B 2 231 ? 3.350   9.749   12.630  1.00 96.86 231 B 1 
ATOM   2515 O  O   . PRO B 2 231 ? 2.168   9.517   12.393  1.00 95.83 231 B 1 
ATOM   2516 C  CB  . PRO B 2 231 ? 3.853   11.977  11.548  1.00 95.98 231 B 1 
ATOM   2517 C  CG  . PRO B 2 231 ? 5.250   11.652  11.025  1.00 94.99 231 B 1 
ATOM   2518 C  CD  . PRO B 2 231 ? 6.093   11.630  12.300  1.00 96.40 231 B 1 
ATOM   2519 N  N   . ASN B 2 232 ? 4.269   8.780   12.650  1.00 97.23 232 B 1 
ATOM   2520 C  CA  . ASN B 2 232 ? 3.968   7.408   12.280  1.00 97.67 232 B 1 
ATOM   2521 C  C   . ASN B 2 232 ? 3.141   6.707   13.359  1.00 97.58 232 B 1 
ATOM   2522 O  O   . ASN B 2 232 ? 3.627   6.409   14.441  1.00 96.92 232 B 1 
ATOM   2523 C  CB  . ASN B 2 232 ? 5.261   6.654   11.957  1.00 97.57 232 B 1 
ATOM   2524 C  CG  . ASN B 2 232 ? 4.969   5.222   11.535  1.00 97.31 232 B 1 
ATOM   2525 O  OD1 . ASN B 2 232 ? 3.939   4.910   10.968  1.00 92.83 232 B 1 
ATOM   2526 N  ND2 . ASN B 2 232 ? 5.864   4.307   11.814  1.00 92.25 232 B 1 
ATOM   2527 N  N   . VAL B 2 233 ? 1.903   6.367   13.007  1.00 97.76 233 B 1 
ATOM   2528 C  CA  . VAL B 2 233 ? 0.983   5.578   13.835  1.00 97.59 233 B 1 
ATOM   2529 C  C   . VAL B 2 233 ? 0.840   4.130   13.348  1.00 97.76 233 B 1 
ATOM   2530 O  O   . VAL B 2 233 ? 0.148   3.327   13.969  1.00 96.58 233 B 1 
ATOM   2531 C  CB  . VAL B 2 233 ? -0.388  6.261   13.933  1.00 96.75 233 B 1 
ATOM   2532 C  CG1 . VAL B 2 233 ? -0.271  7.656   14.554  1.00 93.96 233 B 1 
ATOM   2533 C  CG2 . VAL B 2 233 ? -1.077  6.381   12.569  1.00 93.85 233 B 1 
ATOM   2534 N  N   . GLY B 2 234 ? 1.487   3.798   12.231  1.00 97.74 234 B 1 
ATOM   2535 C  CA  . GLY B 2 234 ? 1.494   2.477   11.635  1.00 97.81 234 B 1 
ATOM   2536 C  C   . GLY B 2 234 ? 2.582   1.558   12.198  1.00 98.19 234 B 1 
ATOM   2537 O  O   . GLY B 2 234 ? 3.155   1.803   13.257  1.00 97.49 234 B 1 
ATOM   2538 N  N   . GLY B 2 235 ? 2.847   0.483   11.472  1.00 98.08 235 B 1 
ATOM   2539 C  CA  . GLY B 2 235 ? 3.912   -0.452  11.810  1.00 98.18 235 B 1 
ATOM   2540 C  C   . GLY B 2 235 ? 3.837   -1.755  11.030  1.00 98.49 235 B 1 
ATOM   2541 O  O   . GLY B 2 235 ? 2.781   -2.144  10.524  1.00 98.13 235 B 1 
ATOM   2542 N  N   . PHE B 2 236 ? 4.979   -2.416  10.951  1.00 98.53 236 B 1 
ATOM   2543 C  CA  . PHE B 2 236 ? 5.158   -3.715  10.329  1.00 98.61 236 B 1 
ATOM   2544 C  C   . PHE B 2 236 ? 5.390   -4.780  11.393  1.00 98.50 236 B 1 
ATOM   2545 O  O   . PHE B 2 236 ? 6.029   -4.523  12.413  1.00 98.08 236 B 1 
ATOM   2546 C  CB  . PHE B 2 236 ? 6.327   -3.617  9.347   1.00 98.56 236 B 1 
ATOM   2547 C  CG  . PHE B 2 236 ? 6.682   -4.933  8.693   1.00 98.66 236 B 1 
ATOM   2548 C  CD1 . PHE B 2 236 ? 7.826   -5.644  9.109   1.00 98.30 236 B 1 
ATOM   2549 C  CD2 . PHE B 2 236 ? 5.844   -5.480  7.705   1.00 98.30 236 B 1 
ATOM   2550 C  CE1 . PHE B 2 236 ? 8.131   -6.881  8.533   1.00 98.09 236 B 1 
ATOM   2551 C  CE2 . PHE B 2 236 ? 6.146   -6.716  7.128   1.00 97.98 236 B 1 
ATOM   2552 C  CZ  . PHE B 2 236 ? 7.290   -7.415  7.544   1.00 98.18 236 B 1 
ATOM   2553 N  N   . GLY B 2 237 ? 4.883   -5.974  11.156  1.00 98.45 237 B 1 
ATOM   2554 C  CA  . GLY B 2 237 ? 5.109   -7.126  11.999  1.00 98.32 237 B 1 
ATOM   2555 C  C   . GLY B 2 237 ? 5.319   -8.392  11.177  1.00 98.58 237 B 1 
ATOM   2556 O  O   . GLY B 2 237 ? 4.933   -8.458  10.009  1.00 98.15 237 B 1 
ATOM   2557 N  N   . GLN B 2 238 ? 5.953   -9.373  11.806  1.00 98.40 238 B 1 
ATOM   2558 C  CA  . GLN B 2 238 ? 6.138   -10.703 11.246  1.00 98.22 238 B 1 
ATOM   2559 C  C   . GLN B 2 238 ? 5.471   -11.736 12.148  1.00 98.25 238 B 1 
ATOM   2560 O  O   . GLN B 2 238 ? 5.389   -11.540 13.355  1.00 97.28 238 B 1 
ATOM   2561 C  CB  . GLN B 2 238 ? 7.632   -11.008 11.074  1.00 96.67 238 B 1 
ATOM   2562 C  CG  . GLN B 2 238 ? 8.269   -10.102 10.013  1.00 92.25 238 B 1 
ATOM   2563 C  CD  . GLN B 2 238 ? 9.744   -10.410 9.750   1.00 95.60 238 B 1 
ATOM   2564 O  OE1 . GLN B 2 238 ? 10.513  -9.526  9.416   1.00 88.07 238 B 1 
ATOM   2565 N  NE2 . GLN B 2 238 ? 10.187  -11.644 9.837   1.00 87.33 238 B 1 
ATOM   2566 N  N   . GLY B 2 239 ? 5.028   -12.821 11.529  1.00 98.25 239 B 1 
ATOM   2567 C  CA  . GLY B 2 239 ? 4.560   -14.007 12.218  1.00 97.90 239 B 1 
ATOM   2568 C  C   . GLY B 2 239 ? 4.988   -15.249 11.456  1.00 98.23 239 B 1 
ATOM   2569 O  O   . GLY B 2 239 ? 5.371   -15.179 10.284  1.00 97.52 239 B 1 
ATOM   2570 N  N   . ASP B 2 240 ? 4.931   -16.378 12.132  1.00 97.74 240 B 1 
ATOM   2571 C  CA  . ASP B 2 240 ? 5.185   -17.678 11.547  1.00 97.33 240 B 1 
ATOM   2572 C  C   . ASP B 2 240 ? 4.145   -18.693 12.033  1.00 97.73 240 B 1 
ATOM   2573 O  O   . ASP B 2 240 ? 3.520   -18.527 13.076  1.00 96.00 240 B 1 
ATOM   2574 C  CB  . ASP B 2 240 ? 6.634   -18.124 11.807  1.00 93.96 240 B 1 
ATOM   2575 C  CG  . ASP B 2 240 ? 7.007   -18.164 13.281  1.00 84.55 240 B 1 
ATOM   2576 O  OD1 . ASP B 2 240 ? 7.345   -17.075 13.818  1.00 76.98 240 B 1 
ATOM   2577 O  OD2 . ASP B 2 240 ? 7.031   -19.279 13.840  1.00 78.81 240 B 1 
ATOM   2578 N  N   . ALA B 2 241 ? 3.946   -19.715 11.227  1.00 98.03 241 B 1 
ATOM   2579 C  CA  . ALA B 2 241 ? 3.105   -20.845 11.535  1.00 97.92 241 B 1 
ATOM   2580 C  C   . ALA B 2 241 ? 3.714   -22.108 10.929  1.00 98.12 241 B 1 
ATOM   2581 O  O   . ALA B 2 241 ? 4.655   -22.057 10.141  1.00 97.32 241 B 1 
ATOM   2582 C  CB  . ALA B 2 241 ? 1.693   -20.575 11.007  1.00 96.92 241 B 1 
ATOM   2583 N  N   . GLU B 2 242 ? 3.161   -23.257 11.293  1.00 97.73 242 B 1 
ATOM   2584 C  CA  . GLU B 2 242 ? 3.565   -24.540 10.744  1.00 97.64 242 B 1 
ATOM   2585 C  C   . GLU B 2 242 ? 2.334   -25.316 10.295  1.00 97.84 242 B 1 
ATOM   2586 O  O   . GLU B 2 242 ? 1.303   -25.308 10.967  1.00 96.63 242 B 1 
ATOM   2587 C  CB  . GLU B 2 242 ? 4.370   -25.329 11.777  1.00 95.79 242 B 1 
ATOM   2588 C  CG  . GLU B 2 242 ? 5.694   -24.650 12.191  1.00 85.27 242 B 1 
ATOM   2589 C  CD  . GLU B 2 242 ? 6.425   -25.503 13.232  1.00 84.66 242 B 1 
ATOM   2590 O  OE1 . GLU B 2 242 ? 7.556   -25.961 12.985  1.00 77.96 242 B 1 
ATOM   2591 O  OE2 . GLU B 2 242 ? 5.809   -25.857 14.275  1.00 77.72 242 B 1 
ATOM   2592 N  N   . ILE B 2 243 ? 2.465   -26.035 9.176   1.00 97.78 243 B 1 
ATOM   2593 C  CA  . ILE B 2 243 ? 1.424   -26.902 8.649   1.00 97.82 243 B 1 
ATOM   2594 C  C   . ILE B 2 243 ? 2.013   -28.261 8.286   1.00 97.89 243 B 1 
ATOM   2595 O  O   . ILE B 2 243 ? 3.099   -28.354 7.726   1.00 97.16 243 B 1 
ATOM   2596 C  CB  . ILE B 2 243 ? 0.686   -26.212 7.484   1.00 97.38 243 B 1 
ATOM   2597 C  CG1 . ILE B 2 243 ? -0.624  -26.952 7.156   1.00 96.10 243 B 1 
ATOM   2598 C  CG2 . ILE B 2 243 ? 1.581   -26.066 6.238   1.00 95.40 243 B 1 
ATOM   2599 C  CD1 . ILE B 2 243 ? -1.561  -26.140 6.264   1.00 92.90 243 B 1 
ATOM   2600 N  N   . VAL B 2 244 ? 1.300   -29.314 8.600   1.00 97.64 244 B 1 
ATOM   2601 C  CA  . VAL B 2 244 ? 1.671   -30.675 8.203   1.00 97.48 244 B 1 
ATOM   2602 C  C   . VAL B 2 244 ? 0.959   -31.014 6.900   1.00 97.61 244 B 1 
ATOM   2603 O  O   . VAL B 2 244 ? -0.264  -31.009 6.850   1.00 97.02 244 B 1 
ATOM   2604 C  CB  . VAL B 2 244 ? 1.338   -31.683 9.315   1.00 96.77 244 B 1 
ATOM   2605 C  CG1 . VAL B 2 244 ? 1.675   -33.118 8.898   1.00 93.97 244 B 1 
ATOM   2606 C  CG2 . VAL B 2 244 ? 2.118   -31.373 10.596  1.00 94.46 244 B 1 
ATOM   2607 N  N   . LEU B 2 245 ? 1.717   -31.367 5.864   1.00 96.72 245 B 1 
ATOM   2608 C  CA  . LEU B 2 245 ? 1.147   -32.021 4.690   1.00 96.72 245 B 1 
ATOM   2609 C  C   . LEU B 2 245 ? 0.934   -33.498 5.028   1.00 96.35 245 B 1 
ATOM   2610 O  O   . LEU B 2 245 ? 1.893   -34.261 5.176   1.00 94.81 245 B 1 
ATOM   2611 C  CB  . LEU B 2 245 ? 2.048   -31.800 3.468   1.00 96.38 245 B 1 
ATOM   2612 C  CG  . LEU B 2 245 ? 1.418   -32.305 2.160   1.00 95.65 245 B 1 
ATOM   2613 C  CD1 . LEU B 2 245 ? 0.166   -31.516 1.777   1.00 94.16 245 B 1 
ATOM   2614 C  CD2 . LEU B 2 245 ? 2.424   -32.156 1.019   1.00 93.78 245 B 1 
ATOM   2615 N  N   . GLN B 2 246 ? -0.317  -33.876 5.219   1.00 96.01 246 B 1 
ATOM   2616 C  CA  . GLN B 2 246 ? -0.687  -35.178 5.757   1.00 95.48 246 B 1 
ATOM   2617 C  C   . GLN B 2 246 ? -0.751  -36.238 4.662   1.00 95.88 246 B 1 
ATOM   2618 O  O   . GLN B 2 246 ? -1.416  -36.061 3.650   1.00 94.39 246 B 1 
ATOM   2619 C  CB  . GLN B 2 246 ? -2.007  -35.038 6.529   1.00 92.80 246 B 1 
ATOM   2620 C  CG  . GLN B 2 246 ? -2.373  -36.335 7.262   1.00 84.49 246 B 1 
ATOM   2621 C  CD  . GLN B 2 246 ? -3.615  -36.203 8.149   1.00 80.15 246 B 1 
ATOM   2622 O  OE1 . GLN B 2 246 ? -4.246  -35.177 8.264   1.00 72.38 246 B 1 
ATOM   2623 N  NE2 . GLN B 2 246 ? -3.995  -37.269 8.814   1.00 68.47 246 B 1 
ATOM   2624 N  N   . ASP B 2 247 ? -0.101  -37.371 4.904   1.00 94.21 247 B 1 
ATOM   2625 C  CA  . ASP B 2 247 ? -0.235  -38.559 4.056   1.00 93.59 247 B 1 
ATOM   2626 C  C   . ASP B 2 247 ? -1.648  -39.160 4.221   1.00 93.28 247 B 1 
ATOM   2627 O  O   . ASP B 2 247 ? -2.002  -39.554 5.330   1.00 90.95 247 B 1 
ATOM   2628 C  CB  . ASP B 2 247 ? 0.860   -39.558 4.432   1.00 91.65 247 B 1 
ATOM   2629 C  CG  . ASP B 2 247 ? 0.927   -40.802 3.547   1.00 90.75 247 B 1 
ATOM   2630 O  OD1 . ASP B 2 247 ? -0.029  -41.051 2.787   1.00 86.83 247 B 1 
ATOM   2631 O  OD2 . ASP B 2 247 ? 1.945   -41.521 3.666   1.00 86.18 247 B 1 
ATOM   2632 N  N   . PRO B 2 248 ? -2.454  -39.237 3.155   1.00 92.31 248 B 1 
ATOM   2633 C  CA  . PRO B 2 248 ? -3.810  -39.774 3.249   1.00 90.50 248 B 1 
ATOM   2634 C  C   . PRO B 2 248 ? -3.870  -41.278 3.561   1.00 90.21 248 B 1 
ATOM   2635 O  O   . PRO B 2 248 ? -4.936  -41.791 3.874   1.00 85.30 248 B 1 
ATOM   2636 C  CB  . PRO B 2 248 ? -4.445  -39.460 1.893   1.00 87.96 248 B 1 
ATOM   2637 C  CG  . PRO B 2 248 ? -3.255  -39.436 0.938   1.00 86.34 248 B 1 
ATOM   2638 C  CD  . PRO B 2 248 ? -2.155  -38.836 1.798   1.00 89.70 248 B 1 
ATOM   2639 N  N   . LEU B 2 249 ? -2.745  -41.983 3.462   1.00 89.31 249 B 1 
ATOM   2640 C  CA  . LEU B 2 249 ? -2.641  -43.416 3.766   1.00 87.44 249 B 1 
ATOM   2641 C  C   . LEU B 2 249 ? -2.291  -43.704 5.240   1.00 85.11 249 B 1 
ATOM   2642 O  O   . LEU B 2 249 ? -2.183  -44.875 5.613   1.00 76.27 249 B 1 
ATOM   2643 C  CB  . LEU B 2 249 ? -1.606  -44.054 2.824   1.00 84.33 249 B 1 
ATOM   2644 C  CG  . LEU B 2 249 ? -1.932  -43.955 1.325   1.00 80.45 249 B 1 
ATOM   2645 C  CD1 . LEU B 2 249 ? -0.776  -44.555 0.524   1.00 74.83 249 B 1 
ATOM   2646 C  CD2 . LEU B 2 249 ? -3.203  -44.717 0.964   1.00 74.53 249 B 1 
ATOM   2647 N  N   . ARG B 2 250 ? -2.076  -42.657 6.071   1.00 81.18 250 B 1 
ATOM   2648 C  CA  . ARG B 2 250 ? -1.726  -42.776 7.489   1.00 78.57 250 B 1 
ATOM   2649 C  C   . ARG B 2 250 ? -2.815  -42.282 8.423   1.00 73.10 250 B 1 
ATOM   2650 O  O   . ARG B 2 250 ? -3.517  -41.310 8.070   1.00 66.03 250 B 1 
ATOM   2651 C  CB  . ARG B 2 250 ? -0.408  -42.065 7.783   1.00 72.15 250 B 1 
ATOM   2652 C  CG  . ARG B 2 250 ? 0.785   -42.866 7.263   1.00 64.72 250 B 1 
ATOM   2653 C  CD  . ARG B 2 250 ? 2.070   -42.212 7.762   1.00 57.77 250 B 1 
ATOM   2654 N  NE  . ARG B 2 250 ? 3.246   -43.027 7.420   1.00 52.70 250 B 1 
ATOM   2655 C  CZ  . ARG B 2 250 ? 4.475   -42.818 7.855   1.00 49.58 250 B 1 
ATOM   2656 N  NH1 . ARG B 2 250 ? 4.756   -41.811 8.647   1.00 50.76 250 B 1 
ATOM   2657 N  NH2 . ARG B 2 250 ? 5.440   -43.609 7.499   1.00 45.74 250 B 1 
ATOM   2658 O  OXT . ARG B 2 250 ? -2.897  -42.884 9.517   1.00 53.09 250 B 1 
HETATM 2659 FE FE  . HEC C 3 .   ? 5.450   -0.288  1.893   1.00 93.08 1   C 1 
HETATM 2660 C  CHA . HEC C 3 .   ? 3.184   2.273   1.739   1.00 89.81 1   C 1 
HETATM 2661 C  CHB . HEC C 3 .   ? 2.944   -2.483  2.656   1.00 94.42 1   C 1 
HETATM 2662 C  CHC . HEC C 3 .   ? 7.574   -2.887  1.376   1.00 95.92 1   C 1 
HETATM 2663 C  CHD . HEC C 3 .   ? 7.988   1.903   1.433   1.00 91.25 1   C 1 
HETATM 2664 N  NA  . HEC C 3 .   ? 3.439   -0.152  2.139   1.00 92.16 1   C 1 
HETATM 2665 C  C1A . HEC C 3 .   ? 2.684   1.001   2.026   1.00 91.00 1   C 1 
HETATM 2666 C  C2A . HEC C 3 .   ? 1.305   0.673   2.262   1.00 89.71 1   C 1 
HETATM 2667 C  C3A . HEC C 3 .   ? 1.251   -0.662  2.538   1.00 91.63 1   C 1 
HETATM 2668 C  C4A . HEC C 3 .   ? 2.578   -1.176  2.454   1.00 92.88 1   C 1 
HETATM 2669 C  CMA . HEC C 3 .   ? 0.004   -1.476  2.876   1.00 90.65 1   C 1 
HETATM 2670 C  CAA . HEC C 3 .   ? 0.129   1.655   2.235   1.00 86.12 1   C 1 
HETATM 2671 C  CBA . HEC C 3 .   ? 0.045   2.297   3.602   1.00 87.09 1   C 1 
HETATM 2672 C  CGA . HEC C 3 .   ? -1.120  3.253   3.707   1.00 84.58 1   C 1 
HETATM 2673 O  O1A . HEC C 3 .   ? -1.707  3.355   4.801   1.00 83.54 1   C 1 
HETATM 2674 O  O2A . HEC C 3 .   ? -1.471  3.900   2.704   1.00 81.87 1   C 1 
HETATM 2675 N  NB  . HEC C 3 .   ? 5.280   -2.311  1.987   1.00 95.21 1   C 1 
HETATM 2676 C  C1B . HEC C 3 .   ? 4.181   -3.015  2.389   1.00 95.62 1   C 1 
HETATM 2677 C  C2B . HEC C 3 .   ? 4.519   -4.409  2.468   1.00 96.58 1   C 1 
HETATM 2678 C  C3B . HEC C 3 .   ? 5.822   -4.524  2.099   1.00 96.59 1   C 1 
HETATM 2679 C  C4B . HEC C 3 .   ? 6.298   -3.200  1.788   1.00 96.00 1   C 1 
HETATM 2680 C  CMB . HEC C 3 .   ? 3.557   -5.516  2.907   1.00 96.30 1   C 1 
HETATM 2681 C  CAB . HEC C 3 .   ? 6.690   -5.791  2.032   1.00 96.30 1   C 1 
HETATM 2682 C  CBB . HEC C 3 .   ? 6.188   -6.871  1.247   1.00 95.59 1   C 1 
HETATM 2683 N  NC  . HEC C 3 .   ? 7.413   -0.455  1.459   1.00 93.68 1   C 1 
HETATM 2684 C  C1C . HEC C 3 .   ? 8.104   -1.617  1.264   1.00 95.05 1   C 1 
HETATM 2685 C  C2C . HEC C 3 .   ? 9.471   -1.314  0.952   1.00 94.61 1   C 1 
HETATM 2686 C  C3C . HEC C 3 .   ? 9.598   0.033   0.967   1.00 92.95 1   C 1 
HETATM 2687 C  C4C . HEC C 3 .   ? 8.300   0.571   1.300   1.00 92.85 1   C 1 
HETATM 2688 C  CMC . HEC C 3 .   ? 10.549  -2.358  0.674   1.00 94.39 1   C 1 
HETATM 2689 C  CAC . HEC C 3 .   ? 10.862  0.901   0.741   1.00 90.45 1   C 1 
HETATM 2690 C  CBC . HEC C 3 .   ? 11.656  0.649   -0.392  1.00 87.71 1   C 1 
HETATM 2691 N  ND  . HEC C 3 .   ? 5.556   1.724   1.641   1.00 90.88 1   C 1 
HETATM 2692 C  C1D . HEC C 3 .   ? 6.714   2.441   1.521   1.00 90.47 1   C 1 
HETATM 2693 C  C2D . HEC C 3 .   ? 6.400   3.850   1.476   1.00 89.23 1   C 1 
HETATM 2694 C  C3D . HEC C 3 .   ? 5.012   3.955   1.564   1.00 87.55 1   C 1 
HETATM 2695 C  C4D . HEC C 3 .   ? 4.514   2.607   1.649   1.00 89.85 1   C 1 
HETATM 2696 C  CMD . HEC C 3 .   ? 7.410   4.996   1.371   1.00 87.05 1   C 1 
HETATM 2697 C  CAD . HEC C 3 .   ? 4.200   5.269   1.552   1.00 84.02 1   C 1 
HETATM 2698 C  CBD . HEC C 3 .   ? 4.051   5.738   0.114   1.00 79.80 1   C 1 
HETATM 2699 C  CGD . HEC C 3 .   ? 3.377   7.076   0.111   1.00 75.96 1   C 1 
HETATM 2700 O  O1D . HEC C 3 .   ? 4.046   8.077   -0.226  1.00 72.12 1   C 1 
HETATM 2701 O  O2D . HEC C 3 .   ? 2.193   7.161   0.503   1.00 72.86 1   C 1 
HETATM 2702 CU CU  . CU  D 4 .   ? -4.231  2.935   -7.336  1.00 88.12 1   D 1 
#
