# Supplementary material for: Plastocyanin and Cytochrome f Complex Structures Obtained by NMR, Molecular Dynamics, and AlphaFold 3 Methods Compared to Cryo-EM Data
Source: Int J Mol Sci. 2024 Oct 15;25(20):11083. doi: 10.3390/ijms252011083 (PMC11507376; doi:10.3390/ijms252011083)
Supplement: Supplementary file 1 [file ijms-25-11083-s001.zip › Supplementary/AF3_results/fold_2pcf_predict/fold_2024_09_03_13_25_model_0.cif]

# By using this file you agree to the legally binding terms of use found at alphafoldserver.com/output-terms
data_739ef629395445ff
#
_entry.id 739ef629395445ff
#
loop_
_atom_type.symbol
C  
CU 
FE 
N  
O  
S  
#
loop_
_audit_author.name
_audit_author.pdbx_ordinal
"Google DeepMind" 1 
"Isomorphic Labs" 2 
#
_audit_conform.dict_location https://raw.githubusercontent.com/ihmwg/ModelCIF/master/dist/mmcif_ma.dic
_audit_conform.dict_name     mmcif_ma.dic
_audit_conform.dict_version  1.4.5
#
loop_
_chem_comp.formula
_chem_comp.formula_weight
_chem_comp.id
_chem_comp.mon_nstd_flag
_chem_comp.name
_chem_comp.pdbx_smiles
_chem_comp.pdbx_synonyms
_chem_comp.type
"C3 H7 N O2"       89.093  ALA y ALANINE           C[C@H](N)C(O)=O                                                                                   ? "L-PEPTIDE LINKING" 
"C6 H15 N4 O2"     175.209 ARG y ARGININE          N[C@@H](CCCNC(N)=[NH2+])C(O)=O                                                                    ? "L-PEPTIDE LINKING" 
"C4 H8 N2 O3"      132.118 ASN y ASPARAGINE        N[C@@H](CC(N)=O)C(O)=O                                                                            ? "L-PEPTIDE LINKING" 
"C4 H7 N O4"       133.103 ASP y "ASPARTIC ACID"   N[C@@H](CC(O)=O)C(O)=O                                                                            ? "L-PEPTIDE LINKING" 
Cu                 63.546  CU  . "COPPER (II) ION" "[Cu++]"                                                                                          ? NON-POLYMER         
"C3 H7 N O2 S"     121.158 CYS y CYSTEINE          N[C@@H](CS)C(O)=O                                                                                 ? "L-PEPTIDE LINKING" 
"C5 H10 N2 O3"     146.144 GLN y GLUTAMINE         N[C@@H](CCC(N)=O)C(O)=O                                                                           ? "L-PEPTIDE LINKING" 
"C5 H9 N O4"       147.129 GLU y "GLUTAMIC ACID"   N[C@@H](CCC(O)=O)C(O)=O                                                                           ? "L-PEPTIDE LINKING" 
"C2 H5 N O2"       75.067  GLY y GLYCINE           NCC(O)=O                                                                                          ? "PEPTIDE LINKING"   
"C34 H34 Fe N4 O4" 618.503 HEC . "HEME C"          C\C=C1/C(=C2C=C3N4C(=Cc5n6c(C=C7N8C(=C(C)\C7=C/C)C=C1N2[Fe@@]468)c(C)c5CCC(O)=O)C(=C3C)CCC(O)=O)C ? NON-POLYMER         
"C6 H10 N3 O2"     156.162 HIS y HISTIDINE         N[C@@H](Cc1c[nH]c[nH+]1)C(O)=O                                                                    ? "L-PEPTIDE LINKING" 
"C6 H13 N O2"      131.173 ILE y ISOLEUCINE        CC[C@H](C)[C@H](N)C(O)=O                                                                          ? "L-PEPTIDE LINKING" 
"C6 H13 N O2"      131.173 LEU y LEUCINE           CC(C)C[C@H](N)C(O)=O                                                                              ? "L-PEPTIDE LINKING" 
"C6 H15 N2 O2"     147.195 LYS y LYSINE            N[C@@H](CCCC[NH3+])C(O)=O                                                                         ? "L-PEPTIDE LINKING" 
"C5 H11 N O2 S"    149.211 MET y METHIONINE        CSCC[C@H](N)C(O)=O                                                                                ? "L-PEPTIDE LINKING" 
"C9 H11 N O2"      165.189 PHE y PHENYLALANINE     N[C@@H](Cc1ccccc1)C(O)=O                                                                          ? "L-PEPTIDE LINKING" 
"C5 H9 N O2"       115.130 PRO y PROLINE           OC(=O)[C@@H]1CCCN1                                                                                ? "L-PEPTIDE LINKING" 
"C3 H7 N O3"       105.093 SER y SERINE            N[C@@H](CO)C(O)=O                                                                                 ? "L-PEPTIDE LINKING" 
"C4 H9 N O3"       119.119 THR y THREONINE         C[C@@H](O)[C@H](N)C(O)=O                                                                          ? "L-PEPTIDE LINKING" 
"C9 H11 N O3"      181.189 TYR y TYROSINE          N[C@@H](Cc1ccc(O)cc1)C(O)=O                                                                       ? "L-PEPTIDE LINKING" 
"C5 H11 N O2"      117.146 VAL y VALINE            CC(C)[C@H](N)C(O)=O                                                                               ? "L-PEPTIDE LINKING" 
#
_citation.book_publisher          ?
_citation.country                 UK
_citation.id                      primary
_citation.journal_full            Nature
_citation.journal_id_ASTM         NATUAS
_citation.journal_id_CSD          0006
_citation.journal_id_ISSN         0028-0836
_citation.journal_volume          ?
_citation.page_first              ?
_citation.page_last               ?
_citation.pdbx_database_id_DOI    ?
_citation.pdbx_database_id_PubMed ?
_citation.title                   "Accurate structure prediction of biomolecular interactions with AlphaFold 3"
_citation.year                    2024
#
loop_
_citation_author.citation_id
_citation_author.name
_citation_author.ordinal
primary "Google DeepMind" 1 
primary "Isomorphic Labs" 2 
#
loop_
_entity.id
_entity.pdbx_description
_entity.type
1 . polymer     
2 . polymer     
3 . non-polymer 
4 . non-polymer 
#
loop_
_entity_poly.entity_id
_entity_poly.pdbx_strand_id
_entity_poly.type
1 A polypeptide(L) 
2 B polypeptide(L) 
#
loop_
_entity_poly_seq.entity_id
_entity_poly_seq.hetero
_entity_poly_seq.mon_id
_entity_poly_seq.num
1 n VAL 1   
1 n GLU 2   
1 n VAL 3   
1 n LEU 4   
1 n LEU 5   
1 n GLY 6   
1 n GLY 7   
1 n GLY 8   
1 n ASP 9   
1 n GLY 10  
1 n SER 11  
1 n LEU 12  
1 n ALA 13  
1 n PHE 14  
1 n LEU 15  
1 n PRO 16  
1 n GLY 17  
1 n ASP 18  
1 n PHE 19  
1 n SER 20  
1 n VAL 21  
1 n ALA 22  
1 n SER 23  
1 n GLY 24  
1 n GLU 25  
1 n GLU 26  
1 n ILE 27  
1 n VAL 28  
1 n PHE 29  
1 n LYS 30  
1 n ASN 31  
1 n ASN 32  
1 n ALA 33  
1 n GLY 34  
1 n PHE 35  
1 n PRO 36  
1 n HIS 37  
1 n ASN 38  
1 n VAL 39  
1 n VAL 40  
1 n PHE 41  
1 n ASP 42  
1 n GLU 43  
1 n ASP 44  
1 n GLU 45  
1 n ILE 46  
1 n PRO 47  
1 n SER 48  
1 n GLY 49  
1 n VAL 50  
1 n ASP 51  
1 n ALA 52  
1 n ALA 53  
1 n LYS 54  
1 n ILE 55  
1 n SER 56  
1 n MET 57  
1 n SER 58  
1 n GLU 59  
1 n GLU 60  
1 n ASP 61  
1 n LEU 62  
1 n LEU 63  
1 n ASN 64  
1 n ALA 65  
1 n PRO 66  
1 n GLY 67  
1 n GLU 68  
1 n THR 69  
1 n TYR 70  
1 n LYS 71  
1 n VAL 72  
1 n THR 73  
1 n LEU 74  
1 n THR 75  
1 n GLU 76  
1 n LYS 77  
1 n GLY 78  
1 n THR 79  
1 n TYR 80  
1 n LYS 81  
1 n PHE 82  
1 n TYR 83  
1 n CYS 84  
1 n SER 85  
1 n PRO 86  
1 n HIS 87  
1 n GLN 88  
1 n GLY 89  
1 n ALA 90  
1 n GLY 91  
1 n MET 92  
1 n VAL 93  
1 n GLY 94  
1 n LYS 95  
1 n VAL 96  
1 n THR 97  
1 n VAL 98  
1 n ASN 99  
2 n TYR 1   
2 n PRO 2   
2 n ILE 3   
2 n PHE 4   
2 n ALA 5   
2 n GLN 6   
2 n GLN 7   
2 n ASN 8   
2 n TYR 9   
2 n GLU 10  
2 n ASN 11  
2 n PRO 12  
2 n ARG 13  
2 n GLU 14  
2 n ALA 15  
2 n THR 16  
2 n GLY 17  
2 n ARG 18  
2 n ILE 19  
2 n VAL 20  
2 n CYS 21  
2 n ALA 22  
2 n ASN 23  
2 n CYS 24  
2 n HIS 25  
2 n LEU 26  
2 n ALA 27  
2 n SER 28  
2 n LYS 29  
2 n PRO 30  
2 n VAL 31  
2 n ASP 32  
2 n ILE 33  
2 n GLU 34  
2 n VAL 35  
2 n PRO 36  
2 n GLN 37  
2 n ALA 38  
2 n VAL 39  
2 n LEU 40  
2 n PRO 41  
2 n ASP 42  
2 n THR 43  
2 n VAL 44  
2 n PHE 45  
2 n GLU 46  
2 n ALA 47  
2 n VAL 48  
2 n VAL 49  
2 n LYS 50  
2 n ILE 51  
2 n PRO 52  
2 n TYR 53  
2 n ASP 54  
2 n MET 55  
2 n GLN 56  
2 n LEU 57  
2 n LYS 58  
2 n GLN 59  
2 n VAL 60  
2 n LEU 61  
2 n ALA 62  
2 n ASN 63  
2 n GLY 64  
2 n LYS 65  
2 n LYS 66  
2 n GLY 67  
2 n ALA 68  
2 n LEU 69  
2 n ASN 70  
2 n VAL 71  
2 n GLY 72  
2 n ALA 73  
2 n VAL 74  
2 n LEU 75  
2 n ILE 76  
2 n LEU 77  
2 n PRO 78  
2 n GLU 79  
2 n GLY 80  
2 n PHE 81  
2 n GLU 82  
2 n LEU 83  
2 n ALA 84  
2 n PRO 85  
2 n PRO 86  
2 n ASP 87  
2 n ARG 88  
2 n ILE 89  
2 n SER 90  
2 n PRO 91  
2 n GLU 92  
2 n MET 93  
2 n LYS 94  
2 n GLU 95  
2 n LYS 96  
2 n ILE 97  
2 n GLY 98  
2 n ASN 99  
2 n LEU 100 
2 n SER 101 
2 n PHE 102 
2 n GLN 103 
2 n ASN 104 
2 n TYR 105 
2 n ARG 106 
2 n PRO 107 
2 n ASN 108 
2 n LYS 109 
2 n LYS 110 
2 n ASN 111 
2 n ILE 112 
2 n LEU 113 
2 n VAL 114 
2 n ILE 115 
2 n GLY 116 
2 n PRO 117 
2 n VAL 118 
2 n PRO 119 
2 n GLY 120 
2 n GLN 121 
2 n LYS 122 
2 n TYR 123 
2 n SER 124 
2 n GLU 125 
2 n ILE 126 
2 n THR 127 
2 n PHE 128 
2 n PRO 129 
2 n ILE 130 
2 n LEU 131 
2 n ALA 132 
2 n PRO 133 
2 n ASP 134 
2 n PRO 135 
2 n ALA 136 
2 n THR 137 
2 n ASN 138 
2 n LYS 139 
2 n ASP 140 
2 n VAL 141 
2 n HIS 142 
2 n PHE 143 
2 n LEU 144 
2 n LYS 145 
2 n TYR 146 
2 n PRO 147 
2 n ILE 148 
2 n TYR 149 
2 n VAL 150 
2 n GLY 151 
2 n GLY 152 
2 n ASN 153 
2 n ARG 154 
2 n GLY 155 
2 n ARG 156 
2 n GLY 157 
2 n GLN 158 
2 n ILE 159 
2 n TYR 160 
2 n PRO 161 
2 n ASP 162 
2 n GLY 163 
2 n SER 164 
2 n LYS 165 
2 n SER 166 
2 n ASN 167 
2 n ASN 168 
2 n THR 169 
2 n VAL 170 
2 n TYR 171 
2 n ASN 172 
2 n ALA 173 
2 n THR 174 
2 n ALA 175 
2 n GLY 176 
2 n GLY 177 
2 n ILE 178 
2 n ILE 179 
2 n SER 180 
2 n LYS 181 
2 n ILE 182 
2 n LEU 183 
2 n ARG 184 
2 n LYS 185 
2 n GLU 186 
2 n LYS 187 
2 n GLY 188 
2 n GLY 189 
2 n TYR 190 
2 n GLU 191 
2 n ILE 192 
2 n THR 193 
2 n ILE 194 
2 n VAL 195 
2 n ASP 196 
2 n ALA 197 
2 n SER 198 
2 n ASN 199 
2 n GLU 200 
2 n ARG 201 
2 n GLN 202 
2 n VAL 203 
2 n ILE 204 
2 n ASP 205 
2 n ILE 206 
2 n ILE 207 
2 n PRO 208 
2 n ARG 209 
2 n GLY 210 
2 n LEU 211 
2 n GLU 212 
2 n LEU 213 
2 n LEU 214 
2 n VAL 215 
2 n SER 216 
2 n GLU 217 
2 n GLY 218 
2 n GLU 219 
2 n SER 220 
2 n ILE 221 
2 n LYS 222 
2 n LEU 223 
2 n ASP 224 
2 n GLN 225 
2 n PRO 226 
2 n LEU 227 
2 n THR 228 
2 n SER 229 
2 n ASN 230 
2 n PRO 231 
2 n ASN 232 
2 n VAL 233 
2 n GLY 234 
2 n GLY 235 
2 n PHE 236 
2 n GLY 237 
2 n GLN 238 
2 n GLY 239 
2 n ASP 240 
2 n ALA 241 
2 n GLU 242 
2 n ILE 243 
2 n VAL 244 
2 n LEU 245 
2 n GLN 246 
2 n ASP 247 
2 n PRO 248 
2 n LEU 249 
2 n ARG 250 
#
_ma_data.content_type "model coordinates"
_ma_data.id           1
_ma_data.name         Model
#
_ma_model_list.data_id          1
_ma_model_list.model_group_id   1
_ma_model_list.model_group_name "AlphaFold-beta-20231127 (7a14c934-fe78-43c1-a552-7fb305b0ebd1 @ 2024-09-09 02:48:43)"
_ma_model_list.model_id         1
_ma_model_list.model_name       "Top ranked model"
_ma_model_list.model_type       "Ab initio model"
_ma_model_list.ordinal_id       1
#
loop_
_ma_protocol_step.method_type
_ma_protocol_step.ordinal_id
_ma_protocol_step.protocol_id
_ma_protocol_step.step_id
"coevolution MSA" 1 1 1 
"template search" 2 1 2 
modeling          3 1 3 
#
loop_
_ma_qa_metric.id
_ma_qa_metric.mode
_ma_qa_metric.name
_ma_qa_metric.software_group_id
_ma_qa_metric.type
1 global pLDDT 1 pLDDT 
2 local  pLDDT 1 pLDDT 
#
_ma_qa_metric_global.metric_id    1
_ma_qa_metric_global.metric_value 89.79
_ma_qa_metric_global.model_id     1
_ma_qa_metric_global.ordinal_id   1
#
_ma_software_group.group_id    1
_ma_software_group.ordinal_id  1
_ma_software_group.software_id 1
#
loop_
_ma_target_entity.data_id
_ma_target_entity.entity_id
_ma_target_entity.origin
1 1 . 
1 2 . 
1 3 . 
1 4 . 
#
loop_
_ma_target_entity_instance.asym_id
_ma_target_entity_instance.details
_ma_target_entity_instance.entity_id
A . 1 
B . 2 
C . 3 
D . 4 
#
loop_
_pdbx_data_usage.details
_pdbx_data_usage.id
_pdbx_data_usage.type
_pdbx_data_usage.url
;NON-COMMERCIAL USE ONLY, BY USING THIS FILE YOU AGREE TO THE TERMS OF USE FOUND
AT alphafoldserver.com/output-terms.
;
1 license    ? 
;THE INFORMATION IS NOT INTENDED FOR, HAS NOT BEEN VALIDATED FOR, AND IS NOT
APPROVED FOR CLINICAL USE. IT SHOULD NOT BE USED FOR CLINICAL PURPOSE OR RELIED
ON FOR MEDICAL OR OTHER PROFESSIONAL ADVICE. IT IS THEORETICAL MODELLING ONLY
AND CAUTION SHOULD BE EXERCISED IN ITS USE. IT IS PROVIDED "AS-IS" WITHOUT ANY
WARRANTY OF ANY KIND, WHETHER EXPRESSED OR IMPLIED. NO WARRANTY IS GIVEN THAT
USE OF THE INFORMATION SHALL NOT INFRINGE THE RIGHTS OF ANY THIRD PARTY.
;
2 disclaimer ? 
#
loop_
_pdbx_nonpoly_scheme.asym_id
_pdbx_nonpoly_scheme.auth_seq_num
_pdbx_nonpoly_scheme.entity_id
_pdbx_nonpoly_scheme.mon_id
_pdbx_nonpoly_scheme.pdb_ins_code
_pdbx_nonpoly_scheme.pdb_seq_num
_pdbx_nonpoly_scheme.pdb_strand_id
C 1 3 HEC . 1 C 
D 1 4 CU  . 1 D 
#
loop_
_pdbx_poly_seq_scheme.asym_id
_pdbx_poly_seq_scheme.auth_seq_num
_pdbx_poly_seq_scheme.entity_id
_pdbx_poly_seq_scheme.hetero
_pdbx_poly_seq_scheme.mon_id
_pdbx_poly_seq_scheme.pdb_ins_code
_pdbx_poly_seq_scheme.pdb_seq_num
_pdbx_poly_seq_scheme.pdb_strand_id
_pdbx_poly_seq_scheme.seq_id
A 1   1 n VAL . 1   A 1   
A 2   1 n GLU . 2   A 2   
A 3   1 n VAL . 3   A 3   
A 4   1 n LEU . 4   A 4   
A 5   1 n LEU . 5   A 5   
A 6   1 n GLY . 6   A 6   
A 7   1 n GLY . 7   A 7   
A 8   1 n GLY . 8   A 8   
A 9   1 n ASP . 9   A 9   
A 10  1 n GLY . 10  A 10  
A 11  1 n SER . 11  A 11  
A 12  1 n LEU . 12  A 12  
A 13  1 n ALA . 13  A 13  
A 14  1 n PHE . 14  A 14  
A 15  1 n LEU . 15  A 15  
A 16  1 n PRO . 16  A 16  
A 17  1 n GLY . 17  A 17  
A 18  1 n ASP . 18  A 18  
A 19  1 n PHE . 19  A 19  
A 20  1 n SER . 20  A 20  
A 21  1 n VAL . 21  A 21  
A 22  1 n ALA . 22  A 22  
A 23  1 n SER . 23  A 23  
A 24  1 n GLY . 24  A 24  
A 25  1 n GLU . 25  A 25  
A 26  1 n GLU . 26  A 26  
A 27  1 n ILE . 27  A 27  
A 28  1 n VAL . 28  A 28  
A 29  1 n PHE . 29  A 29  
A 30  1 n LYS . 30  A 30  
A 31  1 n ASN . 31  A 31  
A 32  1 n ASN . 32  A 32  
A 33  1 n ALA . 33  A 33  
A 34  1 n GLY . 34  A 34  
A 35  1 n PHE . 35  A 35  
A 36  1 n PRO . 36  A 36  
A 37  1 n HIS . 37  A 37  
A 38  1 n ASN . 38  A 38  
A 39  1 n VAL . 39  A 39  
A 40  1 n VAL . 40  A 40  
A 41  1 n PHE . 41  A 41  
A 42  1 n ASP . 42  A 42  
A 43  1 n GLU . 43  A 43  
A 44  1 n ASP . 44  A 44  
A 45  1 n GLU . 45  A 45  
A 46  1 n ILE . 46  A 46  
A 47  1 n PRO . 47  A 47  
A 48  1 n SER . 48  A 48  
A 49  1 n GLY . 49  A 49  
A 50  1 n VAL . 50  A 50  
A 51  1 n ASP . 51  A 51  
A 52  1 n ALA . 52  A 52  
A 53  1 n ALA . 53  A 53  
A 54  1 n LYS . 54  A 54  
A 55  1 n ILE . 55  A 55  
A 56  1 n SER . 56  A 56  
A 57  1 n MET . 57  A 57  
A 58  1 n SER . 58  A 58  
A 59  1 n GLU . 59  A 59  
A 60  1 n GLU . 60  A 60  
A 61  1 n ASP . 61  A 61  
A 62  1 n LEU . 62  A 62  
A 63  1 n LEU . 63  A 63  
A 64  1 n ASN . 64  A 64  
A 65  1 n ALA . 65  A 65  
A 66  1 n PRO . 66  A 66  
A 67  1 n GLY . 67  A 67  
A 68  1 n GLU . 68  A 68  
A 69  1 n THR . 69  A 69  
A 70  1 n TYR . 70  A 70  
A 71  1 n LYS . 71  A 71  
A 72  1 n VAL . 72  A 72  
A 73  1 n THR . 73  A 73  
A 74  1 n LEU . 74  A 74  
A 75  1 n THR . 75  A 75  
A 76  1 n GLU . 76  A 76  
A 77  1 n LYS . 77  A 77  
A 78  1 n GLY . 78  A 78  
A 79  1 n THR . 79  A 79  
A 80  1 n TYR . 80  A 80  
A 81  1 n LYS . 81  A 81  
A 82  1 n PHE . 82  A 82  
A 83  1 n TYR . 83  A 83  
A 84  1 n CYS . 84  A 84  
A 85  1 n SER . 85  A 85  
A 86  1 n PRO . 86  A 86  
A 87  1 n HIS . 87  A 87  
A 88  1 n GLN . 88  A 88  
A 89  1 n GLY . 89  A 89  
A 90  1 n ALA . 90  A 90  
A 91  1 n GLY . 91  A 91  
A 92  1 n MET . 92  A 92  
A 93  1 n VAL . 93  A 93  
A 94  1 n GLY . 94  A 94  
A 95  1 n LYS . 95  A 95  
A 96  1 n VAL . 96  A 96  
A 97  1 n THR . 97  A 97  
A 98  1 n VAL . 98  A 98  
A 99  1 n ASN . 99  A 99  
B 1   2 n TYR . 1   B 1   
B 2   2 n PRO . 2   B 2   
B 3   2 n ILE . 3   B 3   
B 4   2 n PHE . 4   B 4   
B 5   2 n ALA . 5   B 5   
B 6   2 n GLN . 6   B 6   
B 7   2 n GLN . 7   B 7   
B 8   2 n ASN . 8   B 8   
B 9   2 n TYR . 9   B 9   
B 10  2 n GLU . 10  B 10  
B 11  2 n ASN . 11  B 11  
B 12  2 n PRO . 12  B 12  
B 13  2 n ARG . 13  B 13  
B 14  2 n GLU . 14  B 14  
B 15  2 n ALA . 15  B 15  
B 16  2 n THR . 16  B 16  
B 17  2 n GLY . 17  B 17  
B 18  2 n ARG . 18  B 18  
B 19  2 n ILE . 19  B 19  
B 20  2 n VAL . 20  B 20  
B 21  2 n CYS . 21  B 21  
B 22  2 n ALA . 22  B 22  
B 23  2 n ASN . 23  B 23  
B 24  2 n CYS . 24  B 24  
B 25  2 n HIS . 25  B 25  
B 26  2 n LEU . 26  B 26  
B 27  2 n ALA . 27  B 27  
B 28  2 n SER . 28  B 28  
B 29  2 n LYS . 29  B 29  
B 30  2 n PRO . 30  B 30  
B 31  2 n VAL . 31  B 31  
B 32  2 n ASP . 32  B 32  
B 33  2 n ILE . 33  B 33  
B 34  2 n GLU . 34  B 34  
B 35  2 n VAL . 35  B 35  
B 36  2 n PRO . 36  B 36  
B 37  2 n GLN . 37  B 37  
B 38  2 n ALA . 38  B 38  
B 39  2 n VAL . 39  B 39  
B 40  2 n LEU . 40  B 40  
B 41  2 n PRO . 41  B 41  
B 42  2 n ASP . 42  B 42  
B 43  2 n THR . 43  B 43  
B 44  2 n VAL . 44  B 44  
B 45  2 n PHE . 45  B 45  
B 46  2 n GLU . 46  B 46  
B 47  2 n ALA . 47  B 47  
B 48  2 n VAL . 48  B 48  
B 49  2 n VAL . 49  B 49  
B 50  2 n LYS . 50  B 50  
B 51  2 n ILE . 51  B 51  
B 52  2 n PRO . 52  B 52  
B 53  2 n TYR . 53  B 53  
B 54  2 n ASP . 54  B 54  
B 55  2 n MET . 55  B 55  
B 56  2 n GLN . 56  B 56  
B 57  2 n LEU . 57  B 57  
B 58  2 n LYS . 58  B 58  
B 59  2 n GLN . 59  B 59  
B 60  2 n VAL . 60  B 60  
B 61  2 n LEU . 61  B 61  
B 62  2 n ALA . 62  B 62  
B 63  2 n ASN . 63  B 63  
B 64  2 n GLY . 64  B 64  
B 65  2 n LYS . 65  B 65  
B 66  2 n LYS . 66  B 66  
B 67  2 n GLY . 67  B 67  
B 68  2 n ALA . 68  B 68  
B 69  2 n LEU . 69  B 69  
B 70  2 n ASN . 70  B 70  
B 71  2 n VAL . 71  B 71  
B 72  2 n GLY . 72  B 72  
B 73  2 n ALA . 73  B 73  
B 74  2 n VAL . 74  B 74  
B 75  2 n LEU . 75  B 75  
B 76  2 n ILE . 76  B 76  
B 77  2 n LEU . 77  B 77  
B 78  2 n PRO . 78  B 78  
B 79  2 n GLU . 79  B 79  
B 80  2 n GLY . 80  B 80  
B 81  2 n PHE . 81  B 81  
B 82  2 n GLU . 82  B 82  
B 83  2 n LEU . 83  B 83  
B 84  2 n ALA . 84  B 84  
B 85  2 n PRO . 85  B 85  
B 86  2 n PRO . 86  B 86  
B 87  2 n ASP . 87  B 87  
B 88  2 n ARG . 88  B 88  
B 89  2 n ILE . 89  B 89  
B 90  2 n SER . 90  B 90  
B 91  2 n PRO . 91  B 91  
B 92  2 n GLU . 92  B 92  
B 93  2 n MET . 93  B 93  
B 94  2 n LYS . 94  B 94  
B 95  2 n GLU . 95  B 95  
B 96  2 n LYS . 96  B 96  
B 97  2 n ILE . 97  B 97  
B 98  2 n GLY . 98  B 98  
B 99  2 n ASN . 99  B 99  
B 100 2 n LEU . 100 B 100 
B 101 2 n SER . 101 B 101 
B 102 2 n PHE . 102 B 102 
B 103 2 n GLN . 103 B 103 
B 104 2 n ASN . 104 B 104 
B 105 2 n TYR . 105 B 105 
B 106 2 n ARG . 106 B 106 
B 107 2 n PRO . 107 B 107 
B 108 2 n ASN . 108 B 108 
B 109 2 n LYS . 109 B 109 
B 110 2 n LYS . 110 B 110 
B 111 2 n ASN . 111 B 111 
B 112 2 n ILE . 112 B 112 
B 113 2 n LEU . 113 B 113 
B 114 2 n VAL . 114 B 114 
B 115 2 n ILE . 115 B 115 
B 116 2 n GLY . 116 B 116 
B 117 2 n PRO . 117 B 117 
B 118 2 n VAL . 118 B 118 
B 119 2 n PRO . 119 B 119 
B 120 2 n GLY . 120 B 120 
B 121 2 n GLN . 121 B 121 
B 122 2 n LYS . 122 B 122 
B 123 2 n TYR . 123 B 123 
B 124 2 n SER . 124 B 124 
B 125 2 n GLU . 125 B 125 
B 126 2 n ILE . 126 B 126 
B 127 2 n THR . 127 B 127 
B 128 2 n PHE . 128 B 128 
B 129 2 n PRO . 129 B 129 
B 130 2 n ILE . 130 B 130 
B 131 2 n LEU . 131 B 131 
B 132 2 n ALA . 132 B 132 
B 133 2 n PRO . 133 B 133 
B 134 2 n ASP . 134 B 134 
B 135 2 n PRO . 135 B 135 
B 136 2 n ALA . 136 B 136 
B 137 2 n THR . 137 B 137 
B 138 2 n ASN . 138 B 138 
B 139 2 n LYS . 139 B 139 
B 140 2 n ASP . 140 B 140 
B 141 2 n VAL . 141 B 141 
B 142 2 n HIS . 142 B 142 
B 143 2 n PHE . 143 B 143 
B 144 2 n LEU . 144 B 144 
B 145 2 n LYS . 145 B 145 
B 146 2 n TYR . 146 B 146 
B 147 2 n PRO . 147 B 147 
B 148 2 n ILE . 148 B 148 
B 149 2 n TYR . 149 B 149 
B 150 2 n VAL . 150 B 150 
B 151 2 n GLY . 151 B 151 
B 152 2 n GLY . 152 B 152 
B 153 2 n ASN . 153 B 153 
B 154 2 n ARG . 154 B 154 
B 155 2 n GLY . 155 B 155 
B 156 2 n ARG . 156 B 156 
B 157 2 n GLY . 157 B 157 
B 158 2 n GLN . 158 B 158 
B 159 2 n ILE . 159 B 159 
B 160 2 n TYR . 160 B 160 
B 161 2 n PRO . 161 B 161 
B 162 2 n ASP . 162 B 162 
B 163 2 n GLY . 163 B 163 
B 164 2 n SER . 164 B 164 
B 165 2 n LYS . 165 B 165 
B 166 2 n SER . 166 B 166 
B 167 2 n ASN . 167 B 167 
B 168 2 n ASN . 168 B 168 
B 169 2 n THR . 169 B 169 
B 170 2 n VAL . 170 B 170 
B 171 2 n TYR . 171 B 171 
B 172 2 n ASN . 172 B 172 
B 173 2 n ALA . 173 B 173 
B 174 2 n THR . 174 B 174 
B 175 2 n ALA . 175 B 175 
B 176 2 n GLY . 176 B 176 
B 177 2 n GLY . 177 B 177 
B 178 2 n ILE . 178 B 178 
B 179 2 n ILE . 179 B 179 
B 180 2 n SER . 180 B 180 
B 181 2 n LYS . 181 B 181 
B 182 2 n ILE . 182 B 182 
B 183 2 n LEU . 183 B 183 
B 184 2 n ARG . 184 B 184 
B 185 2 n LYS . 185 B 185 
B 186 2 n GLU . 186 B 186 
B 187 2 n LYS . 187 B 187 
B 188 2 n GLY . 188 B 188 
B 189 2 n GLY . 189 B 189 
B 190 2 n TYR . 190 B 190 
B 191 2 n GLU . 191 B 191 
B 192 2 n ILE . 192 B 192 
B 193 2 n THR . 193 B 193 
B 194 2 n ILE . 194 B 194 
B 195 2 n VAL . 195 B 195 
B 196 2 n ASP . 196 B 196 
B 197 2 n ALA . 197 B 197 
B 198 2 n SER . 198 B 198 
B 199 2 n ASN . 199 B 199 
B 200 2 n GLU . 200 B 200 
B 201 2 n ARG . 201 B 201 
B 202 2 n GLN . 202 B 202 
B 203 2 n VAL . 203 B 203 
B 204 2 n ILE . 204 B 204 
B 205 2 n ASP . 205 B 205 
B 206 2 n ILE . 206 B 206 
B 207 2 n ILE . 207 B 207 
B 208 2 n PRO . 208 B 208 
B 209 2 n ARG . 209 B 209 
B 210 2 n GLY . 210 B 210 
B 211 2 n LEU . 211 B 211 
B 212 2 n GLU . 212 B 212 
B 213 2 n LEU . 213 B 213 
B 214 2 n LEU . 214 B 214 
B 215 2 n VAL . 215 B 215 
B 216 2 n SER . 216 B 216 
B 217 2 n GLU . 217 B 217 
B 218 2 n GLY . 218 B 218 
B 219 2 n GLU . 219 B 219 
B 220 2 n SER . 220 B 220 
B 221 2 n ILE . 221 B 221 
B 222 2 n LYS . 222 B 222 
B 223 2 n LEU . 223 B 223 
B 224 2 n ASP . 224 B 224 
B 225 2 n GLN . 225 B 225 
B 226 2 n PRO . 226 B 226 
B 227 2 n LEU . 227 B 227 
B 228 2 n THR . 228 B 228 
B 229 2 n SER . 229 B 229 
B 230 2 n ASN . 230 B 230 
B 231 2 n PRO . 231 B 231 
B 232 2 n ASN . 232 B 232 
B 233 2 n VAL . 233 B 233 
B 234 2 n GLY . 234 B 234 
B 235 2 n GLY . 235 B 235 
B 236 2 n PHE . 236 B 236 
B 237 2 n GLY . 237 B 237 
B 238 2 n GLN . 238 B 238 
B 239 2 n GLY . 239 B 239 
B 240 2 n ASP . 240 B 240 
B 241 2 n ALA . 241 B 241 
B 242 2 n GLU . 242 B 242 
B 243 2 n ILE . 243 B 243 
B 244 2 n VAL . 244 B 244 
B 245 2 n LEU . 245 B 245 
B 246 2 n GLN . 246 B 246 
B 247 2 n ASP . 247 B 247 
B 248 2 n PRO . 248 B 248 
B 249 2 n LEU . 249 B 249 
B 250 2 n ARG . 250 B 250 
#
_software.classification other
_software.date           ?
_software.description    "Structure prediction"
_software.name           AlphaFold
_software.pdbx_ordinal   1
_software.type           package
_software.version        "AlphaFold-beta-20231127 (7a14c934-fe78-43c1-a552-7fb305b0ebd1 @ 2024-09-09 02:48:43)"
#
loop_
_struct_asym.entity_id
_struct_asym.id
1 A 
2 B 
3 C 
4 D 
#
loop_
_atom_site.group_PDB
_atom_site.id
_atom_site.type_symbol
_atom_site.label_atom_id
_atom_site.label_alt_id
_atom_site.label_comp_id
_atom_site.label_asym_id
_atom_site.label_entity_id
_atom_site.label_seq_id
_atom_site.pdbx_PDB_ins_code
_atom_site.Cartn_x
_atom_site.Cartn_y
_atom_site.Cartn_z
_atom_site.occupancy
_atom_site.B_iso_or_equiv
_atom_site.auth_seq_id
_atom_site.auth_asym_id
_atom_site.pdbx_PDB_model_num
ATOM   1    N  N   . VAL A 1 1   ? 24.505  -7.782  13.595  1.00 91.72 1   A 1 
ATOM   2    C  CA  . VAL A 1 1   ? 24.410  -7.610  12.127  1.00 95.29 1   A 1 
ATOM   3    C  C   . VAL A 1 1   ? 23.459  -6.460  11.808  1.00 96.67 1   A 1 
ATOM   4    O  O   . VAL A 1 1   ? 22.505  -6.227  12.548  1.00 95.93 1   A 1 
ATOM   5    C  CB  . VAL A 1 1   ? 23.991  -8.937  11.457  1.00 91.87 1   A 1 
ATOM   6    C  CG1 . VAL A 1 1   ? 22.552  -9.340  11.756  1.00 83.60 1   A 1 
ATOM   7    C  CG2 . VAL A 1 1   ? 24.208  -8.894  9.952   1.00 82.22 1   A 1 
ATOM   8    N  N   . GLU A 1 2   ? 23.713  -5.714  10.727  1.00 97.49 2   A 1 
ATOM   9    C  CA  . GLU A 1 2   ? 22.798  -4.703  10.185  1.00 97.61 2   A 1 
ATOM   10   C  C   . GLU A 1 2   ? 22.034  -5.303  8.998   1.00 97.62 2   A 1 
ATOM   11   O  O   . GLU A 1 2   ? 22.624  -5.919  8.111   1.00 96.71 2   A 1 
ATOM   12   C  CB  . GLU A 1 2   ? 23.548  -3.398  9.822   1.00 96.49 2   A 1 
ATOM   13   C  CG  . GLU A 1 2   ? 22.604  -2.264  9.382   1.00 90.58 2   A 1 
ATOM   14   C  CD  . GLU A 1 2   ? 23.290  -0.893  9.159   1.00 87.94 2   A 1 
ATOM   15   O  OE1 . GLU A 1 2   ? 23.491  -0.480  8.001   1.00 81.00 2   A 1 
ATOM   16   O  OE2 . GLU A 1 2   ? 23.549  -0.151  10.138  1.00 80.30 2   A 1 
ATOM   17   N  N   . VAL A 1 3   ? 20.708  -5.114  8.984   1.00 97.82 3   A 1 
ATOM   18   C  CA  . VAL A 1 3   ? 19.805  -5.529  7.906   1.00 97.82 3   A 1 
ATOM   19   C  C   . VAL A 1 3   ? 19.099  -4.291  7.379   1.00 97.73 3   A 1 
ATOM   20   O  O   . VAL A 1 3   ? 18.416  -3.594  8.132   1.00 97.12 3   A 1 
ATOM   21   C  CB  . VAL A 1 3   ? 18.792  -6.579  8.386   1.00 97.59 3   A 1 
ATOM   22   C  CG1 . VAL A 1 3   ? 17.866  -7.030  7.254   1.00 95.35 3   A 1 
ATOM   23   C  CG2 . VAL A 1 3   ? 19.488  -7.827  8.942   1.00 95.25 3   A 1 
ATOM   24   N  N   . LEU A 1 4   ? 19.248  -3.991  6.090   1.00 97.43 4   A 1 
ATOM   25   C  CA  . LEU A 1 4   ? 18.577  -2.860  5.460   1.00 97.10 4   A 1 
ATOM   26   C  C   . LEU A 1 4   ? 17.132  -3.216  5.096   1.00 97.15 4   A 1 
ATOM   27   O  O   . LEU A 1 4   ? 16.857  -4.315  4.597   1.00 96.66 4   A 1 
ATOM   28   C  CB  . LEU A 1 4   ? 19.363  -2.391  4.225   1.00 96.35 4   A 1 
ATOM   29   C  CG  . LEU A 1 4   ? 20.782  -1.870  4.515   1.00 93.59 4   A 1 
ATOM   30   C  CD1 . LEU A 1 4   ? 21.454  -1.478  3.202   1.00 88.78 4   A 1 
ATOM   31   C  CD2 . LEU A 1 4   ? 20.783  -0.659  5.438   1.00 87.59 4   A 1 
ATOM   32   N  N   . LEU A 1 5   ? 16.214  -2.271  5.305   1.00 96.11 5   A 1 
ATOM   33   C  CA  . LEU A 1 5   ? 14.820  -2.367  4.901   1.00 95.62 5   A 1 
ATOM   34   C  C   . LEU A 1 5   ? 14.625  -1.567  3.613   1.00 93.93 5   A 1 
ATOM   35   O  O   . LEU A 1 5   ? 14.693  -0.341  3.615   1.00 91.65 5   A 1 
ATOM   36   C  CB  . LEU A 1 5   ? 13.888  -1.879  6.022   1.00 95.96 5   A 1 
ATOM   37   C  CG  . LEU A 1 5   ? 13.893  -2.731  7.309   1.00 94.79 5   A 1 
ATOM   38   C  CD1 . LEU A 1 5   ? 15.038  -2.359  8.253   1.00 89.57 5   A 1 
ATOM   39   C  CD2 . LEU A 1 5   ? 12.612  -2.502  8.103   1.00 89.05 5   A 1 
ATOM   40   N  N   . GLY A 1 6   ? 14.389  -2.277  2.511   1.00 91.59 6   A 1 
ATOM   41   C  CA  . GLY A 1 6   ? 14.281  -1.722  1.167   1.00 90.06 6   A 1 
ATOM   42   C  C   . GLY A 1 6   ? 15.646  -1.538  0.489   1.00 89.84 6   A 1 
ATOM   43   O  O   . GLY A 1 6   ? 16.606  -1.054  1.077   1.00 87.95 6   A 1 
ATOM   44   N  N   . GLY A 1 7   ? 15.710  -1.918  -0.789  1.00 87.08 7   A 1 
ATOM   45   C  CA  . GLY A 1 7   ? 16.881  -1.720  -1.634  1.00 84.48 7   A 1 
ATOM   46   C  C   . GLY A 1 7   ? 16.938  -0.312  -2.216  1.00 82.65 7   A 1 
ATOM   47   O  O   . GLY A 1 7   ? 15.906  0.318   -2.447  1.00 79.07 7   A 1 
ATOM   48   N  N   . GLY A 1 8   ? 18.141  0.179   -2.515  1.00 78.77 8   A 1 
ATOM   49   C  CA  . GLY A 1 8   ? 18.327  1.478   -3.174  1.00 74.99 8   A 1 
ATOM   50   C  C   . GLY A 1 8   ? 17.730  1.554   -4.581  1.00 74.10 8   A 1 
ATOM   51   O  O   . GLY A 1 8   ? 17.472  2.645   -5.082  1.00 71.07 8   A 1 
ATOM   52   N  N   . ASP A 1 9   ? 17.464  0.406   -5.193  1.00 74.46 9   A 1 
ATOM   53   C  CA  . ASP A 1 9   ? 16.744  0.244   -6.463  1.00 70.90 9   A 1 
ATOM   54   C  C   . ASP A 1 9   ? 15.212  0.280   -6.306  1.00 70.82 9   A 1 
ATOM   55   O  O   . ASP A 1 9   ? 14.471  0.135   -7.281  1.00 65.80 9   A 1 
ATOM   56   C  CB  . ASP A 1 9   ? 17.214  -1.070  -7.111  1.00 68.37 9   A 1 
ATOM   57   C  CG  . ASP A 1 9   ? 16.845  -2.330  -6.305  1.00 63.81 9   A 1 
ATOM   58   O  OD1 . ASP A 1 9   ? 16.476  -2.207  -5.112  1.00 58.81 9   A 1 
ATOM   59   O  OD2 . ASP A 1 9   ? 16.937  -3.435  -6.875  1.00 58.54 9   A 1 
ATOM   60   N  N   . GLY A 1 10  ? 14.706  0.453   -5.080  1.00 68.89 10  A 1 
ATOM   61   C  CA  . GLY A 1 10  ? 13.286  0.410   -4.753  1.00 66.62 10  A 1 
ATOM   62   C  C   . GLY A 1 10  ? 12.734  -1.000  -4.518  1.00 69.46 10  A 1 
ATOM   63   O  O   . GLY A 1 10  ? 11.518  -1.169  -4.401  1.00 67.25 10  A 1 
ATOM   64   N  N   . SER A 1 11  ? 13.596  -2.023  -4.435  1.00 74.64 11  A 1 
ATOM   65   C  CA  . SER A 1 11  ? 13.164  -3.370  -4.073  1.00 77.37 11  A 1 
ATOM   66   C  C   . SER A 1 11  ? 12.594  -3.406  -2.648  1.00 80.30 11  A 1 
ATOM   67   O  O   . SER A 1 11  ? 13.159  -2.846  -1.713  1.00 79.66 11  A 1 
ATOM   68   C  CB  . SER A 1 11  ? 14.289  -4.387  -4.248  1.00 74.62 11  A 1 
ATOM   69   O  OG  . SER A 1 11  ? 15.434  -4.069  -3.493  1.00 68.09 11  A 1 
ATOM   70   N  N   . LEU A 1 12  ? 11.447  -4.073  -2.482  1.00 80.89 12  A 1 
ATOM   71   C  CA  . LEU A 1 12  ? 10.809  -4.281  -1.189  1.00 82.13 12  A 1 
ATOM   72   C  C   . LEU A 1 12  ? 11.356  -5.561  -0.553  1.00 84.95 12  A 1 
ATOM   73   O  O   . LEU A 1 12  ? 10.713  -6.614  -0.578  1.00 84.91 12  A 1 
ATOM   74   C  CB  . LEU A 1 12  ? 9.281   -4.309  -1.367  1.00 79.72 12  A 1 
ATOM   75   C  CG  . LEU A 1 12  ? 8.676   -3.007  -1.921  1.00 75.99 12  A 1 
ATOM   76   C  CD1 . LEU A 1 12  ? 7.174   -3.199  -2.129  1.00 72.72 12  A 1 
ATOM   77   C  CD2 . LEU A 1 12  ? 8.875   -1.819  -0.974  1.00 71.87 12  A 1 
ATOM   78   N  N   . ALA A 1 13  ? 12.578  -5.482  -0.038  1.00 91.12 13  A 1 
ATOM   79   C  CA  . ALA A 1 13  ? 13.310  -6.621  0.491   1.00 92.06 13  A 1 
ATOM   80   C  C   . ALA A 1 13  ? 14.083  -6.262  1.763   1.00 93.28 13  A 1 
ATOM   81   O  O   . ALA A 1 13  ? 14.504  -5.117  1.944   1.00 92.71 13  A 1 
ATOM   82   C  CB  . ALA A 1 13  ? 14.245  -7.148  -0.603  1.00 90.06 13  A 1 
ATOM   83   N  N   . PHE A 1 14  ? 14.312  -7.253  2.615   1.00 96.16 14  A 1 
ATOM   84   C  CA  . PHE A 1 14  ? 15.351  -7.193  3.635   1.00 96.84 14  A 1 
ATOM   85   C  C   . PHE A 1 14  ? 16.696  -7.533  2.997   1.00 96.93 14  A 1 
ATOM   86   O  O   . PHE A 1 14  ? 16.794  -8.480  2.223   1.00 95.92 14  A 1 
ATOM   87   C  CB  . PHE A 1 14  ? 15.017  -8.156  4.773   1.00 96.91 14  A 1 
ATOM   88   C  CG  . PHE A 1 14  ? 13.735  -7.833  5.512   1.00 97.07 14  A 1 
ATOM   89   C  CD1 . PHE A 1 14  ? 13.725  -6.829  6.489   1.00 95.59 14  A 1 
ATOM   90   C  CD2 . PHE A 1 14  ? 12.549  -8.529  5.216   1.00 95.53 14  A 1 
ATOM   91   C  CE1 . PHE A 1 14  ? 12.544  -6.526  7.186   1.00 95.16 14  A 1 
ATOM   92   C  CE2 . PHE A 1 14  ? 11.362  -8.227  5.913   1.00 94.93 14  A 1 
ATOM   93   C  CZ  . PHE A 1 14  ? 11.358  -7.229  6.901   1.00 96.08 14  A 1 
ATOM   94   N  N   . LEU A 1 15  ? 17.733  -6.767  3.319   1.00 96.80 15  A 1 
ATOM   95   C  CA  . LEU A 1 15  ? 19.065  -6.944  2.747   1.00 96.58 15  A 1 
ATOM   96   C  C   . LEU A 1 15  ? 20.125  -7.043  3.862   1.00 96.88 15  A 1 
ATOM   97   O  O   . LEU A 1 15  ? 20.534  -6.016  4.407   1.00 96.12 15  A 1 
ATOM   98   C  CB  . LEU A 1 15  ? 19.367  -5.782  1.778   1.00 95.44 15  A 1 
ATOM   99   C  CG  . LEU A 1 15  ? 18.450  -5.718  0.540   1.00 89.60 15  A 1 
ATOM   100  C  CD1 . LEU A 1 15  ? 18.760  -4.442  -0.232  1.00 79.37 15  A 1 
ATOM   101  C  CD2 . LEU A 1 15  ? 18.642  -6.896  -0.408  1.00 78.30 15  A 1 
ATOM   102  N  N   . PRO A 1 16  ? 20.601  -8.256  4.221   1.00 96.62 16  A 1 
ATOM   103  C  CA  . PRO A 1 16  ? 20.263  -9.548  3.624   1.00 96.81 16  A 1 
ATOM   104  C  C   . PRO A 1 16  ? 18.876  -10.067 4.032   1.00 97.17 16  A 1 
ATOM   105  O  O   . PRO A 1 16  ? 18.380  -9.756  5.113   1.00 96.59 16  A 1 
ATOM   106  C  CB  . PRO A 1 16  ? 21.380  -10.488 4.078   1.00 96.02 16  A 1 
ATOM   107  C  CG  . PRO A 1 16  ? 21.766  -9.923  5.445   1.00 94.25 16  A 1 
ATOM   108  C  CD  . PRO A 1 16  ? 21.615  -8.419  5.246   1.00 95.91 16  A 1 
ATOM   109  N  N   . GLY A 1 17  ? 18.266  -10.896 3.191   1.00 96.27 17  A 1 
ATOM   110  C  CA  . GLY A 1 17  ? 16.963  -11.521 3.442   1.00 96.34 17  A 1 
ATOM   111  C  C   . GLY A 1 17  ? 17.022  -12.929 4.041   1.00 97.17 17  A 1 
ATOM   112  O  O   . GLY A 1 17  ? 16.032  -13.415 4.567   1.00 95.89 17  A 1 
ATOM   113  N  N   . ASP A 1 18  ? 18.192  -13.597 3.975   1.00 97.20 18  A 1 
ATOM   114  C  CA  . ASP A 1 18  ? 18.490  -14.866 4.662   1.00 97.60 18  A 1 
ATOM   115  C  C   . ASP A 1 18  ? 19.909  -14.771 5.217   1.00 97.59 18  A 1 
ATOM   116  O  O   . ASP A 1 18  ? 20.863  -14.537 4.467   1.00 95.93 18  A 1 
ATOM   117  C  CB  . ASP A 1 18  ? 18.299  -16.071 3.709   1.00 96.83 18  A 1 
ATOM   118  C  CG  . ASP A 1 18  ? 18.274  -17.439 4.412   1.00 94.36 18  A 1 
ATOM   119  O  OD1 . ASP A 1 18  ? 18.795  -17.593 5.527   1.00 89.05 18  A 1 
ATOM   120  O  OD2 . ASP A 1 18  ? 17.670  -18.393 3.852   1.00 87.46 18  A 1 
ATOM   121  N  N   . PHE A 1 19  ? 20.039  -14.868 6.536   1.00 97.89 19  A 1 
ATOM   122  C  CA  . PHE A 1 19  ? 21.313  -14.689 7.232   1.00 97.88 19  A 1 
ATOM   123  C  C   . PHE A 1 19  ? 21.363  -15.517 8.524   1.00 98.12 19  A 1 
ATOM   124  O  O   . PHE A 1 19  ? 20.365  -16.093 8.952   1.00 97.64 19  A 1 
ATOM   125  C  CB  . PHE A 1 19  ? 21.568  -13.198 7.483   1.00 97.42 19  A 1 
ATOM   126  C  CG  . PHE A 1 19  ? 20.565  -12.503 8.370   1.00 97.91 19  A 1 
ATOM   127  C  CD1 . PHE A 1 19  ? 19.349  -12.029 7.844   1.00 95.96 19  A 1 
ATOM   128  C  CD2 . PHE A 1 19  ? 20.834  -12.300 9.742   1.00 95.41 19  A 1 
ATOM   129  C  CE1 . PHE A 1 19  ? 18.416  -11.377 8.666   1.00 94.79 19  A 1 
ATOM   130  C  CE2 . PHE A 1 19  ? 19.909  -11.642 10.568  1.00 94.98 19  A 1 
ATOM   131  C  CZ  . PHE A 1 19  ? 18.698  -11.183 10.023  1.00 96.71 19  A 1 
ATOM   132  N  N   . SER A 1 20  ? 22.529  -15.582 9.132   1.00 98.07 20  A 1 
ATOM   133  C  CA  . SER A 1 20  ? 22.740  -16.253 10.405  1.00 97.96 20  A 1 
ATOM   134  C  C   . SER A 1 20  ? 23.353  -15.304 11.434  1.00 97.96 20  A 1 
ATOM   135  O  O   . SER A 1 20  ? 24.129  -14.412 11.070  1.00 96.70 20  A 1 
ATOM   136  C  CB  . SER A 1 20  ? 23.621  -17.492 10.243  1.00 97.00 20  A 1 
ATOM   137  O  OG  . SER A 1 20  ? 22.981  -18.450 9.419   1.00 87.81 20  A 1 
ATOM   138  N  N   . VAL A 1 21  ? 23.015  -15.517 12.708  1.00 97.85 21  A 1 
ATOM   139  C  CA  . VAL A 1 21  ? 23.589  -14.816 13.861  1.00 97.70 21  A 1 
ATOM   140  C  C   . VAL A 1 21  ? 23.909  -15.816 14.966  1.00 97.70 21  A 1 
ATOM   141  O  O   . VAL A 1 21  ? 23.328  -16.904 15.029  1.00 97.06 21  A 1 
ATOM   142  C  CB  . VAL A 1 21  ? 22.658  -13.712 14.399  1.00 96.77 21  A 1 
ATOM   143  C  CG1 . VAL A 1 21  ? 22.431  -12.614 13.360  1.00 92.67 21  A 1 
ATOM   144  C  CG2 . VAL A 1 21  ? 21.299  -14.236 14.867  1.00 92.31 21  A 1 
ATOM   145  N  N   . ALA A 1 22  ? 24.805  -15.442 15.858  1.00 97.89 22  A 1 
ATOM   146  C  CA  . ALA A 1 22  ? 24.985  -16.174 17.102  1.00 97.71 22  A 1 
ATOM   147  C  C   . ALA A 1 22  ? 23.822  -15.888 18.070  1.00 97.72 22  A 1 
ATOM   148  O  O   . ALA A 1 22  ? 23.207  -14.825 18.043  1.00 96.38 22  A 1 
ATOM   149  C  CB  . ALA A 1 22  ? 26.350  -15.809 17.700  1.00 97.01 22  A 1 
ATOM   150  N  N   . SER A 1 23  ? 23.531  -16.829 18.974  1.00 97.23 23  A 1 
ATOM   151  C  CA  . SER A 1 23  ? 22.616  -16.587 20.090  1.00 97.26 23  A 1 
ATOM   152  C  C   . SER A 1 23  ? 23.093  -15.392 20.921  1.00 97.29 23  A 1 
ATOM   153  O  O   . SER A 1 23  ? 24.235  -15.378 21.380  1.00 95.30 23  A 1 
ATOM   154  C  CB  . SER A 1 23  ? 22.534  -17.839 20.963  1.00 96.46 23  A 1 
ATOM   155  O  OG  . SER A 1 23  ? 21.693  -17.623 22.077  1.00 93.68 23  A 1 
ATOM   156  N  N   . GLY A 1 24  ? 22.224  -14.394 21.122  1.00 97.06 24  A 1 
ATOM   157  C  CA  . GLY A 1 24  ? 22.532  -13.164 21.834  1.00 96.91 24  A 1 
ATOM   158  C  C   . GLY A 1 24  ? 23.150  -12.048 20.981  1.00 97.45 24  A 1 
ATOM   159  O  O   . GLY A 1 24  ? 23.367  -10.957 21.507  1.00 95.57 24  A 1 
ATOM   160  N  N   . GLU A 1 25  ? 23.404  -12.268 19.697  1.00 96.94 25  A 1 
ATOM   161  C  CA  . GLU A 1 25  ? 23.875  -11.227 18.783  1.00 97.01 25  A 1 
ATOM   162  C  C   . GLU A 1 25  ? 22.734  -10.268 18.419  1.00 97.37 25  A 1 
ATOM   163  O  O   . GLU A 1 25  ? 21.660  -10.692 18.000  1.00 96.33 25  A 1 
ATOM   164  C  CB  . GLU A 1 25  ? 24.512  -11.871 17.545  1.00 96.28 25  A 1 
ATOM   165  C  CG  . GLU A 1 25  ? 25.166  -10.846 16.608  1.00 93.77 25  A 1 
ATOM   166  C  CD  . GLU A 1 25  ? 25.801  -11.485 15.355  1.00 93.61 25  A 1 
ATOM   167  O  OE1 . GLU A 1 25  ? 26.081  -10.730 14.395  1.00 88.24 25  A 1 
ATOM   168  O  OE2 . GLU A 1 25  ? 26.003  -12.720 15.333  1.00 88.01 25  A 1 
ATOM   169  N  N   . GLU A 1 26  ? 22.962  -8.956  18.550  1.00 97.53 26  A 1 
ATOM   170  C  CA  . GLU A 1 26  ? 21.976  -7.942  18.187  1.00 97.64 26  A 1 
ATOM   171  C  C   . GLU A 1 26  ? 21.796  -7.859  16.661  1.00 97.88 26  A 1 
ATOM   172  O  O   . GLU A 1 26  ? 22.764  -7.728  15.909  1.00 97.08 26  A 1 
ATOM   173  C  CB  . GLU A 1 26  ? 22.343  -6.562  18.797  1.00 96.53 26  A 1 
ATOM   174  C  CG  . GLU A 1 26  ? 21.246  -5.504  18.586  1.00 93.59 26  A 1 
ATOM   175  C  CD  . GLU A 1 26  ? 21.574  -4.104  19.171  1.00 92.72 26  A 1 
ATOM   176  O  OE1 . GLU A 1 26  ? 20.954  -3.715  20.174  1.00 86.66 26  A 1 
ATOM   177  O  OE2 . GLU A 1 26  ? 22.381  -3.355  18.579  1.00 86.67 26  A 1 
ATOM   178  N  N   . ILE A 1 27  ? 20.534  -7.864  16.210  1.00 97.66 27  A 1 
ATOM   179  C  CA  . ILE A 1 27  ? 20.145  -7.565  14.836  1.00 97.84 27  A 1 
ATOM   180  C  C   . ILE A 1 27  ? 19.602  -6.139  14.803  1.00 97.97 27  A 1 
ATOM   181  O  O   . ILE A 1 27  ? 18.648  -5.808  15.516  1.00 97.41 27  A 1 
ATOM   182  C  CB  . ILE A 1 27  ? 19.106  -8.573  14.308  1.00 97.63 27  A 1 
ATOM   183  C  CG1 . ILE A 1 27  ? 19.570  -10.037 14.474  1.00 96.26 27  A 1 
ATOM   184  C  CG2 . ILE A 1 27  ? 18.804  -8.269  12.825  1.00 96.45 27  A 1 
ATOM   185  C  CD1 . ILE A 1 27  ? 18.458  -11.060 14.249  1.00 94.64 27  A 1 
ATOM   186  N  N   . VAL A 1 28  ? 20.196  -5.293  13.968  1.00 98.17 28  A 1 
ATOM   187  C  CA  . VAL A 1 28  ? 19.764  -3.915  13.745  1.00 98.14 28  A 1 
ATOM   188  C  C   . VAL A 1 28  ? 19.101  -3.826  12.381  1.00 98.11 28  A 1 
ATOM   189  O  O   . VAL A 1 28  ? 19.769  -3.819  11.355  1.00 97.69 28  A 1 
ATOM   190  C  CB  . VAL A 1 28  ? 20.945  -2.924  13.866  1.00 97.67 28  A 1 
ATOM   191  C  CG1 . VAL A 1 28  ? 20.462  -1.483  13.728  1.00 94.37 28  A 1 
ATOM   192  C  CG2 . VAL A 1 28  ? 21.650  -3.059  15.221  1.00 94.86 28  A 1 
ATOM   193  N  N   . PHE A 1 29  ? 17.770  -3.746  12.360  1.00 98.03 29  A 1 
ATOM   194  C  CA  . PHE A 1 29  ? 17.007  -3.438  11.158  1.00 97.99 29  A 1 
ATOM   195  C  C   . PHE A 1 29  ? 16.997  -1.935  10.937  1.00 97.72 29  A 1 
ATOM   196  O  O   . PHE A 1 29  ? 16.581  -1.191  11.820  1.00 97.03 29  A 1 
ATOM   197  C  CB  . PHE A 1 29  ? 15.585  -3.988  11.288  1.00 97.91 29  A 1 
ATOM   198  C  CG  . PHE A 1 29  ? 15.511  -5.491  11.345  1.00 97.96 29  A 1 
ATOM   199  C  CD1 . PHE A 1 29  ? 15.511  -6.247  10.154  1.00 96.32 29  A 1 
ATOM   200  C  CD2 . PHE A 1 29  ? 15.437  -6.158  12.581  1.00 96.30 29  A 1 
ATOM   201  C  CE1 . PHE A 1 29  ? 15.424  -7.642  10.194  1.00 95.95 29  A 1 
ATOM   202  C  CE2 . PHE A 1 29  ? 15.351  -7.559  12.628  1.00 95.68 29  A 1 
ATOM   203  C  CZ  . PHE A 1 29  ? 15.342  -8.299  11.432  1.00 97.04 29  A 1 
ATOM   204  N  N   . LYS A 1 30  ? 17.443  -1.474  9.777   1.00 97.38 30  A 1 
ATOM   205  C  CA  . LYS A 1 30  ? 17.612  -0.056  9.464   1.00 97.08 30  A 1 
ATOM   206  C  C   . LYS A 1 30  ? 16.846  0.331   8.210   1.00 96.30 30  A 1 
ATOM   207  O  O   . LYS A 1 30  ? 17.037  -0.238  7.138   1.00 95.31 30  A 1 
ATOM   208  C  CB  . LYS A 1 30  ? 19.104  0.222   9.331   1.00 96.40 30  A 1 
ATOM   209  C  CG  . LYS A 1 30  ? 19.440  1.705   9.072   1.00 92.55 30  A 1 
ATOM   210  C  CD  . LYS A 1 30  ? 20.961  1.748   9.006   1.00 90.05 30  A 1 
ATOM   211  C  CE  . LYS A 1 30  ? 21.588  3.096   8.726   1.00 80.75 30  A 1 
ATOM   212  N  NZ  . LYS A 1 30  ? 23.053  2.843   8.648   1.00 73.70 30  A 1 
ATOM   213  N  N   . ASN A 1 31  ? 16.001  1.354   8.353   1.00 94.48 31  A 1 
ATOM   214  C  CA  . ASN A 1 31  ? 15.204  1.886   7.261   1.00 92.85 31  A 1 
ATOM   215  C  C   . ASN A 1 31  ? 16.106  2.478   6.177   1.00 92.17 31  A 1 
ATOM   216  O  O   . ASN A 1 31  ? 17.007  3.256   6.490   1.00 89.97 31  A 1 
ATOM   217  C  CB  . ASN A 1 31  ? 14.231  2.919   7.840   1.00 90.53 31  A 1 
ATOM   218  C  CG  . ASN A 1 31  ? 12.870  2.885   7.193   1.00 87.85 31  A 1 
ATOM   219  O  OD1 . ASN A 1 31  ? 12.479  1.937   6.532   1.00 81.67 31  A 1 
ATOM   220  N  ND2 . ASN A 1 31  ? 12.072  3.899   7.423   1.00 80.29 31  A 1 
ATOM   221  N  N   . ASN A 1 32  ? 15.889  2.112   4.914   1.00 91.11 32  A 1 
ATOM   222  C  CA  . ASN A 1 32  ? 16.742  2.528   3.807   1.00 89.19 32  A 1 
ATOM   223  C  C   . ASN A 1 32  ? 15.954  3.178   2.673   1.00 86.10 32  A 1 
ATOM   224  O  O   . ASN A 1 32  ? 16.119  4.363   2.403   1.00 81.55 32  A 1 
ATOM   225  C  CB  . ASN A 1 32  ? 17.574  1.319   3.349   1.00 88.95 32  A 1 
ATOM   226  C  CG  . ASN A 1 32  ? 18.517  1.665   2.210   1.00 87.99 32  A 1 
ATOM   227  O  OD1 . ASN A 1 32  ? 19.264  2.625   2.264   1.00 83.57 32  A 1 
ATOM   228  N  ND2 . ASN A 1 32  ? 18.507  0.886   1.154   1.00 82.80 32  A 1 
ATOM   229  N  N   . ALA A 1 33  ? 15.072  2.424   2.004   1.00 83.62 33  A 1 
ATOM   230  C  CA  . ALA A 1 33  ? 14.274  2.909   0.886   1.00 81.14 33  A 1 
ATOM   231  C  C   . ALA A 1 33  ? 12.917  2.200   0.816   1.00 82.32 33  A 1 
ATOM   232  O  O   . ALA A 1 33  ? 12.744  1.106   1.349   1.00 80.22 33  A 1 
ATOM   233  C  CB  . ALA A 1 33  ? 15.074  2.705   -0.411  1.00 77.75 33  A 1 
ATOM   234  N  N   . GLY A 1 34  ? 11.934  2.816   0.139   1.00 75.91 34  A 1 
ATOM   235  C  CA  . GLY A 1 34  ? 10.599  2.221   -0.007  1.00 74.57 34  A 1 
ATOM   236  C  C   . GLY A 1 34  ? 9.814   2.113   1.304   1.00 76.98 34  A 1 
ATOM   237  O  O   . GLY A 1 34  ? 8.824   1.395   1.360   1.00 75.86 34  A 1 
ATOM   238  N  N   . PHE A 1 35  ? 10.231  2.838   2.339   1.00 76.25 35  A 1 
ATOM   239  C  CA  . PHE A 1 35  ? 9.510   2.962   3.610   1.00 74.90 35  A 1 
ATOM   240  C  C   . PHE A 1 35  ? 8.107   3.574   3.412   1.00 75.96 35  A 1 
ATOM   241  O  O   . PHE A 1 35  ? 7.861   4.240   2.410   1.00 73.44 35  A 1 
ATOM   242  C  CB  . PHE A 1 35  ? 10.364  3.748   4.624   1.00 72.32 35  A 1 
ATOM   243  C  CG  . PHE A 1 35  ? 10.903  5.082   4.140   1.00 71.47 35  A 1 
ATOM   244  C  CD1 . PHE A 1 35  ? 12.253  5.189   3.777   1.00 67.65 35  A 1 
ATOM   245  C  CD2 . PHE A 1 35  ? 10.084  6.212   4.075   1.00 66.84 35  A 1 
ATOM   246  C  CE1 . PHE A 1 35  ? 12.776  6.423   3.339   1.00 64.11 35  A 1 
ATOM   247  C  CE2 . PHE A 1 35  ? 10.590  7.439   3.634   1.00 63.58 35  A 1 
ATOM   248  C  CZ  . PHE A 1 35  ? 11.940  7.547   3.263   1.00 64.86 35  A 1 
ATOM   249  N  N   . PRO A 1 36  ? 7.188   3.377   4.366   1.00 77.91 36  A 1 
ATOM   250  C  CA  . PRO A 1 36  ? 7.381   2.796   5.700   1.00 78.42 36  A 1 
ATOM   251  C  C   . PRO A 1 36  ? 7.579   1.274   5.699   1.00 82.19 36  A 1 
ATOM   252  O  O   . PRO A 1 36  ? 7.006   0.555   4.885   1.00 82.36 36  A 1 
ATOM   253  C  CB  . PRO A 1 36  ? 6.137   3.197   6.479   1.00 74.90 36  A 1 
ATOM   254  C  CG  . PRO A 1 36  ? 5.051   3.265   5.412   1.00 70.21 36  A 1 
ATOM   255  C  CD  . PRO A 1 36  ? 5.813   3.816   4.208   1.00 71.12 36  A 1 
ATOM   256  N  N   . HIS A 1 37  ? 8.329   0.812   6.674   1.00 87.43 37  A 1 
ATOM   257  C  CA  . HIS A 1 37  ? 8.534   -0.601  6.973   1.00 88.98 37  A 1 
ATOM   258  C  C   . HIS A 1 37  ? 8.331   -0.878  8.462   1.00 89.54 37  A 1 
ATOM   259  O  O   . HIS A 1 37  ? 8.391   0.012   9.292   1.00 88.77 37  A 1 
ATOM   260  C  CB  . HIS A 1 37  ? 9.943   -1.034  6.540   1.00 89.54 37  A 1 
ATOM   261  C  CG  . HIS A 1 37  ? 10.229  -0.839  5.077   1.00 89.60 37  A 1 
ATOM   262  N  ND1 . HIS A 1 37  ? 9.592   -1.480  4.035   1.00 87.74 37  A 1 
ATOM   263  C  CD2 . HIS A 1 37  ? 11.177  -0.015  4.509   1.00 87.98 37  A 1 
ATOM   264  C  CE1 . HIS A 1 37  ? 10.137  -1.062  2.885   1.00 87.19 37  A 1 
ATOM   265  N  NE2 . HIS A 1 37  ? 11.110  -0.170  3.137   1.00 87.70 37  A 1 
ATOM   266  N  N   . ASN A 1 38  ? 8.135   -2.143  8.797   1.00 91.80 38  A 1 
ATOM   267  C  CA  . ASN A 1 38  ? 8.294   -2.673  10.148  1.00 92.45 38  A 1 
ATOM   268  C  C   . ASN A 1 38  ? 8.874   -4.090  10.097  1.00 94.13 38  A 1 
ATOM   269  O  O   . ASN A 1 38  ? 9.178   -4.614  9.018   1.00 94.41 38  A 1 
ATOM   270  C  CB  . ASN A 1 38  ? 6.969   -2.550  10.929  1.00 90.31 38  A 1 
ATOM   271  C  CG  . ASN A 1 38  ? 5.834   -3.442  10.460  1.00 89.36 38  A 1 
ATOM   272  O  OD1 . ASN A 1 38  ? 5.978   -4.288  9.599   1.00 86.17 38  A 1 
ATOM   273  N  ND2 . ASN A 1 38  ? 4.671   -3.275  11.042  1.00 84.76 38  A 1 
ATOM   274  N  N   . VAL A 1 39  ? 9.051   -4.694  11.260  1.00 95.73 39  A 1 
ATOM   275  C  CA  . VAL A 1 39  ? 9.567   -6.058  11.400  1.00 96.82 39  A 1 
ATOM   276  C  C   . VAL A 1 39  ? 8.651   -6.826  12.338  1.00 96.88 39  A 1 
ATOM   277  O  O   . VAL A 1 39  ? 8.582   -6.513  13.526  1.00 96.16 39  A 1 
ATOM   278  C  CB  . VAL A 1 39  ? 11.012  -6.074  11.913  1.00 97.00 39  A 1 
ATOM   279  C  CG1 . VAL A 1 39  ? 11.566  -7.498  11.956  1.00 95.10 39  A 1 
ATOM   280  C  CG2 . VAL A 1 39  ? 11.943  -5.231  11.026  1.00 94.61 39  A 1 
ATOM   281  N  N   . VAL A 1 40  ? 7.965   -7.826  11.807  1.00 95.73 40  A 1 
ATOM   282  C  CA  . VAL A 1 40  ? 7.060   -8.697  12.555  1.00 95.18 40  A 1 
ATOM   283  C  C   . VAL A 1 40  ? 7.517   -10.138 12.363  1.00 95.73 40  A 1 
ATOM   284  O  O   . VAL A 1 40  ? 7.702   -10.580 11.232  1.00 95.60 40  A 1 
ATOM   285  C  CB  . VAL A 1 40  ? 5.597   -8.515  12.095  1.00 93.35 40  A 1 
ATOM   286  C  CG1 . VAL A 1 40  ? 4.641   -9.344  12.954  1.00 90.03 40  A 1 
ATOM   287  C  CG2 . VAL A 1 40  ? 5.153   -7.045  12.192  1.00 89.87 40  A 1 
ATOM   288  N  N   . PHE A 1 41  ? 7.723   -10.858 13.451  1.00 95.72 41  A 1 
ATOM   289  C  CA  . PHE A 1 41  ? 8.042   -12.284 13.395  1.00 96.20 41  A 1 
ATOM   290  C  C   . PHE A 1 41  ? 6.761   -13.104 13.244  1.00 95.15 41  A 1 
ATOM   291  O  O   . PHE A 1 41  ? 5.746   -12.806 13.866  1.00 93.70 41  A 1 
ATOM   292  C  CB  . PHE A 1 41  ? 8.872   -12.688 14.619  1.00 97.04 41  A 1 
ATOM   293  C  CG  . PHE A 1 41  ? 10.305  -12.202 14.556  1.00 97.57 41  A 1 
ATOM   294  C  CD1 . PHE A 1 41  ? 11.324  -13.056 14.091  1.00 96.42 41  A 1 
ATOM   295  C  CD2 . PHE A 1 41  ? 10.640  -10.885 14.931  1.00 96.18 41  A 1 
ATOM   296  C  CE1 . PHE A 1 41  ? 12.649  -12.605 14.009  1.00 96.30 41  A 1 
ATOM   297  C  CE2 . PHE A 1 41  ? 11.958  -10.426 14.844  1.00 96.23 41  A 1 
ATOM   298  C  CZ  . PHE A 1 41  ? 12.973  -11.285 14.377  1.00 97.48 41  A 1 
ATOM   299  N  N   . ASP A 1 42  ? 6.809   -14.130 12.398  1.00 93.61 42  A 1 
ATOM   300  C  CA  . ASP A 1 42  ? 5.679   -15.031 12.179  1.00 92.59 42  A 1 
ATOM   301  C  C   . ASP A 1 42  ? 5.617   -16.051 13.324  1.00 92.84 42  A 1 
ATOM   302  O  O   . ASP A 1 42  ? 6.518   -16.871 13.471  1.00 91.70 42  A 1 
ATOM   303  C  CB  . ASP A 1 42  ? 5.817   -15.700 10.805  1.00 90.10 42  A 1 
ATOM   304  C  CG  . ASP A 1 42  ? 4.550   -16.442 10.356  1.00 85.87 42  A 1 
ATOM   305  O  OD1 . ASP A 1 42  ? 3.730   -16.823 11.214  1.00 81.16 42  A 1 
ATOM   306  O  OD2 . ASP A 1 42  ? 4.381   -16.585 9.121   1.00 79.74 42  A 1 
ATOM   307  N  N   . GLU A 1 43  ? 4.551   -15.992 14.129  1.00 91.76 43  A 1 
ATOM   308  C  CA  . GLU A 1 43  ? 4.363   -16.848 15.307  1.00 90.94 43  A 1 
ATOM   309  C  C   . GLU A 1 43  ? 4.359   -18.346 14.971  1.00 91.78 43  A 1 
ATOM   310  O  O   . GLU A 1 43  ? 4.748   -19.159 15.804  1.00 89.89 43  A 1 
ATOM   311  C  CB  . GLU A 1 43  ? 3.071   -16.438 16.030  1.00 87.81 43  A 1 
ATOM   312  C  CG  . GLU A 1 43  ? 1.796   -16.715 15.216  1.00 76.28 43  A 1 
ATOM   313  C  CD  . GLU A 1 43  ? 0.497   -16.189 15.852  1.00 72.55 43  A 1 
ATOM   314  O  OE1 . GLU A 1 43  ? -0.541  -16.253 15.152  1.00 65.69 43  A 1 
ATOM   315  O  OE2 . GLU A 1 43  ? 0.534   -15.699 17.003  1.00 64.89 43  A 1 
ATOM   316  N  N   . ASP A 1 44  ? 3.982   -18.701 13.736  1.00 90.46 44  A 1 
ATOM   317  C  CA  . ASP A 1 44  ? 3.960   -20.087 13.249  1.00 90.19 44  A 1 
ATOM   318  C  C   . ASP A 1 44  ? 5.344   -20.565 12.752  1.00 91.82 44  A 1 
ATOM   319  O  O   . ASP A 1 44  ? 5.516   -21.740 12.424  1.00 90.54 44  A 1 
ATOM   320  C  CB  . ASP A 1 44  ? 2.913   -20.208 12.119  1.00 87.32 44  A 1 
ATOM   321  C  CG  . ASP A 1 44  ? 1.454   -19.951 12.527  1.00 83.20 44  A 1 
ATOM   322  O  OD1 . ASP A 1 44  ? 1.047   -20.425 13.609  1.00 78.18 44  A 1 
ATOM   323  O  OD2 . ASP A 1 44  ? 0.706   -19.370 11.691  1.00 76.64 44  A 1 
ATOM   324  N  N   . GLU A 1 45  ? 6.320   -19.648 12.654  1.00 92.27 45  A 1 
ATOM   325  C  CA  . GLU A 1 45  ? 7.604   -19.881 11.971  1.00 93.58 45  A 1 
ATOM   326  C  C   . GLU A 1 45  ? 8.805   -19.402 12.800  1.00 95.62 45  A 1 
ATOM   327  O  O   . GLU A 1 45  ? 9.834   -18.949 12.265  1.00 94.80 45  A 1 
ATOM   328  C  CB  . GLU A 1 45  ? 7.539   -19.237 10.571  1.00 91.78 45  A 1 
ATOM   329  C  CG  . GLU A 1 45  ? 6.553   -19.944 9.608   1.00 87.52 45  A 1 
ATOM   330  C  CD  . GLU A 1 45  ? 7.180   -21.113 8.816   1.00 81.23 45  A 1 
ATOM   331  O  OE1 . GLU A 1 45  ? 6.592   -21.513 7.775   1.00 73.35 45  A 1 
ATOM   332  O  OE2 . GLU A 1 45  ? 8.344   -21.512 9.034   1.00 71.57 45  A 1 
ATOM   333  N  N   . ILE A 1 46  ? 8.689   -19.523 14.133  1.00 95.85 46  A 1 
ATOM   334  C  CA  . ILE A 1 46  ? 9.736   -19.255 15.118  1.00 96.79 46  A 1 
ATOM   335  C  C   . ILE A 1 46  ? 9.943   -20.486 16.025  1.00 97.10 46  A 1 
ATOM   336  O  O   . ILE A 1 46  ? 9.060   -21.349 16.101  1.00 96.30 46  A 1 
ATOM   337  C  CB  . ILE A 1 46  ? 9.426   -17.982 15.944  1.00 95.96 46  A 1 
ATOM   338  C  CG1 . ILE A 1 46  ? 8.091   -18.091 16.706  1.00 93.24 46  A 1 
ATOM   339  C  CG2 . ILE A 1 46  ? 9.480   -16.745 15.032  1.00 93.05 46  A 1 
ATOM   340  C  CD1 . ILE A 1 46  ? 7.766   -16.891 17.598  1.00 90.72 46  A 1 
ATOM   341  N  N   . PRO A 1 47  ? 11.073  -20.603 16.732  1.00 97.01 47  A 1 
ATOM   342  C  CA  . PRO A 1 47  ? 11.306  -21.716 17.640  1.00 96.86 47  A 1 
ATOM   343  C  C   . PRO A 1 47  ? 10.263  -21.801 18.758  1.00 96.54 47  A 1 
ATOM   344  O  O   . PRO A 1 47  ? 9.757   -20.790 19.248  1.00 94.88 47  A 1 
ATOM   345  C  CB  . PRO A 1 47  ? 12.721  -21.521 18.195  1.00 96.47 47  A 1 
ATOM   346  C  CG  . PRO A 1 47  ? 13.406  -20.678 17.126  1.00 95.05 47  A 1 
ATOM   347  C  CD  . PRO A 1 47  ? 12.274  -19.786 16.628  1.00 96.85 47  A 1 
ATOM   348  N  N   . SER A 1 48  ? 9.977   -23.018 19.215  1.00 95.90 48  A 1 
ATOM   349  C  CA  . SER A 1 48  ? 9.052   -23.255 20.316  1.00 95.19 48  A 1 
ATOM   350  C  C   . SER A 1 48  ? 9.484   -22.530 21.589  1.00 95.18 48  A 1 
ATOM   351  O  O   . SER A 1 48  ? 10.656  -22.582 21.965  1.00 92.11 48  A 1 
ATOM   352  C  CB  . SER A 1 48  ? 8.945   -24.757 20.593  1.00 93.34 48  A 1 
ATOM   353  O  OG  . SER A 1 48  ? 10.212  -25.293 20.900  1.00 78.92 48  A 1 
ATOM   354  N  N   . GLY A 1 49  ? 8.518   -21.916 22.291  1.00 93.84 49  A 1 
ATOM   355  C  CA  . GLY A 1 49  ? 8.761   -21.187 23.535  1.00 93.57 49  A 1 
ATOM   356  C  C   . GLY A 1 49  ? 9.163   -19.726 23.344  1.00 94.78 49  A 1 
ATOM   357  O  O   . GLY A 1 49  ? 9.244   -18.992 24.333  1.00 92.30 49  A 1 
ATOM   358  N  N   . VAL A 1 50  ? 9.375   -19.278 22.118  1.00 96.27 50  A 1 
ATOM   359  C  CA  . VAL A 1 50  ? 9.589   -17.864 21.808  1.00 96.61 50  A 1 
ATOM   360  C  C   . VAL A 1 50  ? 8.246   -17.153 21.666  1.00 96.65 50  A 1 
ATOM   361  O  O   . VAL A 1 50  ? 7.358   -17.613 20.954  1.00 95.20 50  A 1 
ATOM   362  C  CB  . VAL A 1 50  ? 10.455  -17.680 20.555  1.00 96.27 50  A 1 
ATOM   363  C  CG1 . VAL A 1 50  ? 10.719  -16.207 20.262  1.00 92.80 50  A 1 
ATOM   364  C  CG2 . VAL A 1 50  ? 11.814  -18.370 20.739  1.00 92.72 50  A 1 
ATOM   365  N  N   . ASP A 1 51  ? 8.115   -16.018 22.338  1.00 96.82 51  A 1 
ATOM   366  C  CA  . ASP A 1 51  ? 6.945   -15.147 22.245  1.00 96.81 51  A 1 
ATOM   367  C  C   . ASP A 1 51  ? 7.152   -14.123 21.118  1.00 97.15 51  A 1 
ATOM   368  O  O   . ASP A 1 51  ? 7.953   -13.193 21.240  1.00 96.33 51  A 1 
ATOM   369  C  CB  . ASP A 1 51  ? 6.738   -14.511 23.619  1.00 95.72 51  A 1 
ATOM   370  C  CG  . ASP A 1 51  ? 5.545   -13.567 23.725  1.00 92.68 51  A 1 
ATOM   371  O  OD1 . ASP A 1 51  ? 4.896   -13.290 22.701  1.00 87.65 51  A 1 
ATOM   372  O  OD2 . ASP A 1 51  ? 5.341   -13.083 24.865  1.00 86.51 51  A 1 
ATOM   373  N  N   . ALA A 1 52  ? 6.421   -14.297 20.020  1.00 96.09 52  A 1 
ATOM   374  C  CA  . ALA A 1 52  ? 6.508   -13.426 18.852  1.00 95.76 52  A 1 
ATOM   375  C  C   . ALA A 1 52  ? 6.225   -11.958 19.193  1.00 96.23 52  A 1 
ATOM   376  O  O   . ALA A 1 52  ? 6.866   -11.062 18.643  1.00 95.37 52  A 1 
ATOM   377  C  CB  . ALA A 1 52  ? 5.538   -13.939 17.781  1.00 94.13 52  A 1 
ATOM   378  N  N   . ALA A 1 53  ? 5.320   -11.682 20.147  1.00 95.55 53  A 1 
ATOM   379  C  CA  . ALA A 1 53  ? 4.971   -10.321 20.544  1.00 95.13 53  A 1 
ATOM   380  C  C   . ALA A 1 53  ? 6.142   -9.575  21.218  1.00 95.50 53  A 1 
ATOM   381  O  O   . ALA A 1 53  ? 6.207   -8.353  21.151  1.00 94.32 53  A 1 
ATOM   382  C  CB  . ALA A 1 53  ? 3.746   -10.385 21.462  1.00 93.68 53  A 1 
ATOM   383  N  N   . LYS A 1 54  ? 7.082   -10.292 21.837  1.00 96.35 54  A 1 
ATOM   384  C  CA  . LYS A 1 54  ? 8.255   -9.674  22.486  1.00 96.11 54  A 1 
ATOM   385  C  C   . LYS A 1 54  ? 9.362   -9.294  21.514  1.00 96.43 54  A 1 
ATOM   386  O  O   . LYS A 1 54  ? 10.153  -8.402  21.816  1.00 94.98 54  A 1 
ATOM   387  C  CB  . LYS A 1 54  ? 8.826   -10.616 23.551  1.00 95.34 54  A 1 
ATOM   388  C  CG  . LYS A 1 54  ? 7.880   -10.726 24.744  1.00 88.41 54  A 1 
ATOM   389  C  CD  . LYS A 1 54  ? 8.475   -11.659 25.801  1.00 81.83 54  A 1 
ATOM   390  C  CE  . LYS A 1 54  ? 7.472   -11.810 26.918  1.00 71.97 54  A 1 
ATOM   391  N  NZ  . LYS A 1 54  ? 7.829   -12.937 27.811  1.00 63.40 54  A 1 
ATOM   392  N  N   . ILE A 1 55  ? 9.445   -9.982  20.380  1.00 97.28 55  A 1 
ATOM   393  C  CA  . ILE A 1 55  ? 10.516  -9.785  19.395  1.00 97.55 55  A 1 
ATOM   394  C  C   . ILE A 1 55  ? 10.038  -9.022  18.161  1.00 97.61 55  A 1 
ATOM   395  O  O   . ILE A 1 55  ? 10.862  -8.561  17.384  1.00 96.99 55  A 1 
ATOM   396  C  CB  . ILE A 1 55  ? 11.171  -11.133 19.033  1.00 97.22 55  A 1 
ATOM   397  C  CG1 . ILE A 1 55  ? 10.169  -12.121 18.406  1.00 95.60 55  A 1 
ATOM   398  C  CG2 . ILE A 1 55  ? 11.851  -11.739 20.278  1.00 95.39 55  A 1 
ATOM   399  C  CD1 . ILE A 1 55  ? 10.803  -13.402 17.847  1.00 93.93 55  A 1 
ATOM   400  N  N   . SER A 1 56  ? 8.728   -8.855  17.985  1.00 97.26 56  A 1 
ATOM   401  C  CA  . SER A 1 56  ? 8.124   -8.124  16.881  1.00 96.96 56  A 1 
ATOM   402  C  C   . SER A 1 56  ? 7.880   -6.659  17.231  1.00 96.91 56  A 1 
ATOM   403  O  O   . SER A 1 56  ? 7.654   -6.317  18.388  1.00 95.71 56  A 1 
ATOM   404  C  CB  . SER A 1 56  ? 6.797   -8.766  16.471  1.00 95.82 56  A 1 
ATOM   405  O  OG  . SER A 1 56  ? 6.991   -10.112 16.094  1.00 92.32 56  A 1 
ATOM   406  N  N   . MET A 1 57  ? 7.852   -5.793  16.224  1.00 95.27 57  A 1 
ATOM   407  C  CA  . MET A 1 57  ? 7.200   -4.487  16.326  1.00 94.18 57  A 1 
ATOM   408  C  C   . MET A 1 57  ? 5.675   -4.679  16.394  1.00 92.36 57  A 1 
ATOM   409  O  O   . MET A 1 57  ? 5.147   -5.687  15.919  1.00 90.11 57  A 1 
ATOM   410  C  CB  . MET A 1 57  ? 7.573   -3.600  15.129  1.00 93.84 57  A 1 
ATOM   411  C  CG  . MET A 1 57  ? 9.065   -3.257  15.097  1.00 92.22 57  A 1 
ATOM   412  S  SD  . MET A 1 57  ? 9.593   -2.285  13.654  1.00 92.25 57  A 1 
ATOM   413  C  CE  . MET A 1 57  ? 8.658   -0.764  13.924  1.00 87.75 57  A 1 
ATOM   414  N  N   . SER A 1 58  ? 4.960   -3.694  16.939  1.00 88.02 58  A 1 
ATOM   415  C  CA  . SER A 1 58  ? 3.507   -3.623  16.780  1.00 84.38 58  A 1 
ATOM   416  C  C   . SER A 1 58  ? 3.148   -3.499  15.293  1.00 83.31 58  A 1 
ATOM   417  O  O   . SER A 1 58  ? 3.863   -2.854  14.529  1.00 80.58 58  A 1 
ATOM   418  C  CB  . SER A 1 58  ? 2.943   -2.426  17.563  1.00 80.72 58  A 1 
ATOM   419  O  OG  . SER A 1 58  ? 1.576   -2.236  17.270  1.00 70.97 58  A 1 
ATOM   420  N  N   . GLU A 1 59  ? 2.017   -4.082  14.878  1.00 77.77 59  A 1 
ATOM   421  C  CA  . GLU A 1 59  ? 1.532   -3.942  13.498  1.00 74.17 59  A 1 
ATOM   422  C  C   . GLU A 1 59  ? 1.251   -2.483  13.109  1.00 74.00 59  A 1 
ATOM   423  O  O   . GLU A 1 59  ? 1.305   -2.126  11.931  1.00 71.14 59  A 1 
ATOM   424  C  CB  . GLU A 1 59  ? 0.247   -4.762  13.296  1.00 70.60 59  A 1 
ATOM   425  C  CG  . GLU A 1 59  ? 0.452   -6.279  13.392  1.00 64.00 59  A 1 
ATOM   426  C  CD  . GLU A 1 59  ? -0.777  -7.089  12.936  1.00 59.45 59  A 1 
ATOM   427  O  OE1 . GLU A 1 59  ? -0.628  -8.324  12.793  1.00 53.77 59  A 1 
ATOM   428  O  OE2 . GLU A 1 59  ? -1.849  -6.497  12.675  1.00 53.60 59  A 1 
ATOM   429  N  N   . GLU A 1 60  ? 0.955   -1.628  14.092  1.00 72.33 60  A 1 
ATOM   430  C  CA  . GLU A 1 60  ? 0.664   -0.203  13.917  1.00 70.95 60  A 1 
ATOM   431  C  C   . GLU A 1 60  ? 1.921   0.676   13.906  1.00 73.54 60  A 1 
ATOM   432  O  O   . GLU A 1 60  ? 1.874   1.809   13.423  1.00 71.57 60  A 1 
ATOM   433  C  CB  . GLU A 1 60  ? -0.266  0.240   15.041  1.00 67.07 60  A 1 
ATOM   434  C  CG  . GLU A 1 60  ? -1.635  -0.466  14.996  1.00 59.57 60  A 1 
ATOM   435  C  CD  . GLU A 1 60  ? -2.211  -0.826  16.373  1.00 53.96 60  A 1 
ATOM   436  O  OE1 . GLU A 1 60  ? -3.303  -1.432  16.376  1.00 48.66 60  A 1 
ATOM   437  O  OE2 . GLU A 1 60  ? -1.572  -0.516  17.407  1.00 46.76 60  A 1 
ATOM   438  N  N   . ASP A 1 61  ? 3.029   0.160   14.440  1.00 77.57 61  A 1 
ATOM   439  C  CA  . ASP A 1 61  ? 4.291   0.866   14.460  1.00 79.09 61  A 1 
ATOM   440  C  C   . ASP A 1 61  ? 5.026   0.694   13.135  1.00 81.77 61  A 1 
ATOM   441  O  O   . ASP A 1 61  ? 5.144   -0.399  12.585  1.00 81.86 61  A 1 
ATOM   442  C  CB  . ASP A 1 61  ? 5.167   0.424   15.635  1.00 77.52 61  A 1 
ATOM   443  C  CG  . ASP A 1 61  ? 4.640   0.865   16.995  1.00 71.94 61  A 1 
ATOM   444  O  OD1 . ASP A 1 61  ? 3.978   1.924   17.065  1.00 67.09 61  A 1 
ATOM   445  O  OD2 . ASP A 1 61  ? 4.955   0.149   17.982  1.00 65.05 61  A 1 
ATOM   446  N  N   . LEU A 1 62  ? 5.528   1.810   12.612  1.00 81.08 62  A 1 
ATOM   447  C  CA  . LEU A 1 62  ? 6.214   1.868   11.338  1.00 81.00 62  A 1 
ATOM   448  C  C   . LEU A 1 62  ? 7.490   2.697   11.471  1.00 82.92 62  A 1 
ATOM   449  O  O   . LEU A 1 62  ? 7.482   3.772   12.067  1.00 82.60 62  A 1 
ATOM   450  C  CB  . LEU A 1 62  ? 5.288   2.482   10.277  1.00 79.25 62  A 1 
ATOM   451  C  CG  . LEU A 1 62  ? 4.004   1.687   9.968   1.00 75.68 62  A 1 
ATOM   452  C  CD1 . LEU A 1 62  ? 3.128   2.497   9.014   1.00 73.71 62  A 1 
ATOM   453  C  CD2 . LEU A 1 62  ? 4.306   0.343   9.306   1.00 72.63 62  A 1 
ATOM   454  N  N   . LEU A 1 63  ? 8.559   2.223   10.836  1.00 85.32 63  A 1 
ATOM   455  C  CA  . LEU A 1 63  ? 9.756   3.006   10.578  1.00 86.55 63  A 1 
ATOM   456  C  C   . LEU A 1 63  ? 9.489   3.860   9.336   1.00 84.58 63  A 1 
ATOM   457  O  O   . LEU A 1 63  ? 9.438   3.341   8.221   1.00 82.99 63  A 1 
ATOM   458  C  CB  . LEU A 1 63  ? 10.966  2.077   10.401  1.00 89.55 63  A 1 
ATOM   459  C  CG  . LEU A 1 63  ? 11.221  1.097   11.565  1.00 90.71 63  A 1 
ATOM   460  C  CD1 . LEU A 1 63  ? 12.398  0.191   11.224  1.00 88.14 63  A 1 
ATOM   461  C  CD2 . LEU A 1 63  ? 11.532  1.821   12.864  1.00 88.30 63  A 1 
ATOM   462  N  N   . ASN A 1 64  ? 9.265   5.159   9.533   1.00 81.16 64  A 1 
ATOM   463  C  CA  . ASN A 1 64  ? 8.843   6.066   8.477   1.00 76.80 64  A 1 
ATOM   464  C  C   . ASN A 1 64  ? 9.982   6.935   7.938   1.00 76.35 64  A 1 
ATOM   465  O  O   . ASN A 1 64  ? 9.948   7.309   6.768   1.00 72.71 64  A 1 
ATOM   466  C  CB  . ASN A 1 64  ? 7.683   6.930   8.999   1.00 73.51 64  A 1 
ATOM   467  C  CG  . ASN A 1 64  ? 6.387   6.145   9.059   1.00 67.44 64  A 1 
ATOM   468  O  OD1 . ASN A 1 64  ? 5.796   5.791   8.045   1.00 61.89 64  A 1 
ATOM   469  N  ND2 . ASN A 1 64  ? 5.899   5.839   10.235  1.00 59.47 64  A 1 
ATOM   470  N  N   . ALA A 1 65  ? 10.982  7.242   8.745   1.00 78.53 65  A 1 
ATOM   471  C  CA  . ALA A 1 65  ? 12.088  8.095   8.321   1.00 79.16 65  A 1 
ATOM   472  C  C   . ALA A 1 65  ? 13.318  7.274   7.892   1.00 82.86 65  A 1 
ATOM   473  O  O   . ALA A 1 65  ? 13.566  6.179   8.406   1.00 82.80 65  A 1 
ATOM   474  C  CB  . ALA A 1 65  ? 12.405  9.092   9.438   1.00 75.20 65  A 1 
ATOM   475  N  N   . PRO A 1 66  ? 14.142  7.800   6.961   1.00 79.86 66  A 1 
ATOM   476  C  CA  . PRO A 1 66  ? 15.399  7.168   6.596   1.00 80.31 66  A 1 
ATOM   477  C  C   . PRO A 1 66  ? 16.322  7.019   7.805   1.00 83.76 66  A 1 
ATOM   478  O  O   . PRO A 1 66  ? 16.518  7.956   8.575   1.00 83.32 66  A 1 
ATOM   479  C  CB  . PRO A 1 66  ? 16.033  8.076   5.529   1.00 77.27 66  A 1 
ATOM   480  C  CG  . PRO A 1 66  ? 14.871  8.914   5.013   1.00 74.58 66  A 1 
ATOM   481  C  CD  . PRO A 1 66  ? 13.939  9.026   6.216   1.00 76.93 66  A 1 
ATOM   482  N  N   . GLY A 1 67  ? 16.923  5.841   7.949   1.00 86.85 67  A 1 
ATOM   483  C  CA  . GLY A 1 67  ? 17.875  5.564   9.031   1.00 89.37 67  A 1 
ATOM   484  C  C   . GLY A 1 67  ? 17.250  5.236   10.386  1.00 91.92 67  A 1 
ATOM   485  O  O   . GLY A 1 67  ? 18.005  4.879   11.294  1.00 91.60 67  A 1 
ATOM   486  N  N   . GLU A 1 68  ? 15.920  5.296   10.548  1.00 91.46 68  A 1 
ATOM   487  C  CA  . GLU A 1 68  ? 15.254  4.748   11.729  1.00 92.14 68  A 1 
ATOM   488  C  C   . GLU A 1 68  ? 15.550  3.247   11.860  1.00 94.07 68  A 1 
ATOM   489  O  O   . GLU A 1 68  ? 15.672  2.528   10.867  1.00 94.42 68  A 1 
ATOM   490  C  CB  . GLU A 1 68  ? 13.742  4.968   11.700  1.00 89.81 68  A 1 
ATOM   491  C  CG  . GLU A 1 68  ? 13.336  6.415   12.027  1.00 83.08 68  A 1 
ATOM   492  C  CD  . GLU A 1 68  ? 11.807  6.598   12.102  1.00 80.13 68  A 1 
ATOM   493  O  OE1 . GLU A 1 68  ? 11.373  7.662   12.592  1.00 74.04 68  A 1 
ATOM   494  O  OE2 . GLU A 1 68  ? 11.059  5.702   11.665  1.00 72.99 68  A 1 
ATOM   495  N  N   . THR A 1 69  ? 15.664  2.779   13.103  1.00 95.55 69  A 1 
ATOM   496  C  CA  . THR A 1 69  ? 16.086  1.405   13.379  1.00 96.11 69  A 1 
ATOM   497  C  C   . THR A 1 69  ? 15.134  0.698   14.330  1.00 96.00 69  A 1 
ATOM   498  O  O   . THR A 1 69  ? 14.665  1.285   15.309  1.00 95.04 69  A 1 
ATOM   499  C  CB  . THR A 1 69  ? 17.504  1.338   13.960  1.00 95.72 69  A 1 
ATOM   500  O  OG1 . THR A 1 69  ? 17.591  2.064   15.162  1.00 89.91 69  A 1 
ATOM   501  C  CG2 . THR A 1 69  ? 18.567  1.865   13.008  1.00 89.35 69  A 1 
ATOM   502  N  N   . TYR A 1 70  ? 14.946  -0.592  14.110  1.00 97.00 70  A 1 
ATOM   503  C  CA  . TYR A 1 70  ? 14.415  -1.529  15.086  1.00 97.57 70  A 1 
ATOM   504  C  C   . TYR A 1 70  ? 15.508  -2.530  15.459  1.00 97.94 70  A 1 
ATOM   505  O  O   . TYR A 1 70  ? 16.148  -3.106  14.589  1.00 97.71 70  A 1 
ATOM   506  C  CB  . TYR A 1 70  ? 13.176  -2.233  14.534  1.00 97.43 70  A 1 
ATOM   507  C  CG  . TYR A 1 70  ? 12.635  -3.291  15.469  1.00 97.32 70  A 1 
ATOM   508  C  CD1 . TYR A 1 70  ? 12.730  -4.656  15.127  1.00 96.11 70  A 1 
ATOM   509  C  CD2 . TYR A 1 70  ? 12.082  -2.924  16.706  1.00 96.27 70  A 1 
ATOM   510  C  CE1 . TYR A 1 70  ? 12.248  -5.641  16.008  1.00 95.55 70  A 1 
ATOM   511  C  CE2 . TYR A 1 70  ? 11.609  -3.894  17.596  1.00 95.53 70  A 1 
ATOM   512  C  CZ  . TYR A 1 70  ? 11.687  -5.252  17.245  1.00 96.00 70  A 1 
ATOM   513  O  OH  . TYR A 1 70  ? 11.220  -6.208  18.109  1.00 94.63 70  A 1 
ATOM   514  N  N   . LYS A 1 71  ? 15.732  -2.711  16.760  1.00 97.78 71  A 1 
ATOM   515  C  CA  . LYS A 1 71  ? 16.768  -3.593  17.290  1.00 97.67 71  A 1 
ATOM   516  C  C   . LYS A 1 71  ? 16.133  -4.758  18.021  1.00 97.45 71  A 1 
ATOM   517  O  O   . LYS A 1 71  ? 15.230  -4.553  18.838  1.00 96.48 71  A 1 
ATOM   518  C  CB  . LYS A 1 71  ? 17.706  -2.820  18.221  1.00 97.03 71  A 1 
ATOM   519  C  CG  . LYS A 1 71  ? 18.461  -1.700  17.492  1.00 93.74 71  A 1 
ATOM   520  C  CD  . LYS A 1 71  ? 19.374  -1.006  18.501  1.00 92.13 71  A 1 
ATOM   521  C  CE  . LYS A 1 71  ? 20.441  -0.163  17.820  1.00 85.09 71  A 1 
ATOM   522  N  NZ  . LYS A 1 71  ? 21.703  -0.278  18.603  1.00 77.45 71  A 1 
ATOM   523  N  N   . VAL A 1 72  ? 16.625  -5.963  17.768  1.00 97.84 72  A 1 
ATOM   524  C  CA  . VAL A 1 72  ? 16.166  -7.170  18.441  1.00 97.88 72  A 1 
ATOM   525  C  C   . VAL A 1 72  ? 17.336  -8.109  18.709  1.00 97.91 72  A 1 
ATOM   526  O  O   . VAL A 1 72  ? 18.258  -8.216  17.898  1.00 97.26 72  A 1 
ATOM   527  C  CB  . VAL A 1 72  ? 15.025  -7.841  17.651  1.00 96.85 72  A 1 
ATOM   528  C  CG1 . VAL A 1 72  ? 15.476  -8.422  16.306  1.00 91.76 72  A 1 
ATOM   529  C  CG2 . VAL A 1 72  ? 14.346  -8.940  18.466  1.00 90.92 72  A 1 
ATOM   530  N  N   . THR A 1 73  ? 17.284  -8.789  19.847  1.00 97.78 73  A 1 
ATOM   531  C  CA  . THR A 1 73  ? 18.244  -9.833  20.210  1.00 97.51 73  A 1 
ATOM   532  C  C   . THR A 1 73  ? 17.503  -11.143 20.387  1.00 97.57 73  A 1 
ATOM   533  O  O   . THR A 1 73  ? 16.572  -11.232 21.191  1.00 96.20 73  A 1 
ATOM   534  C  CB  . THR A 1 73  ? 19.018  -9.449  21.480  1.00 96.48 73  A 1 
ATOM   535  O  OG1 . THR A 1 73  ? 19.653  -8.211  21.309  1.00 88.98 73  A 1 
ATOM   536  C  CG2 . THR A 1 73  ? 20.108  -10.462 21.815  1.00 87.08 73  A 1 
ATOM   537  N  N   . LEU A 1 74  ? 17.910  -12.159 19.631  1.00 97.12 74  A 1 
ATOM   538  C  CA  . LEU A 1 74  ? 17.328  -13.496 19.679  1.00 97.20 74  A 1 
ATOM   539  C  C   . LEU A 1 74  ? 18.277  -14.431 20.432  1.00 97.16 74  A 1 
ATOM   540  O  O   . LEU A 1 74  ? 19.489  -14.411 20.200  1.00 95.82 74  A 1 
ATOM   541  C  CB  . LEU A 1 74  ? 17.046  -14.004 18.253  1.00 97.16 74  A 1 
ATOM   542  C  CG  . LEU A 1 74  ? 16.165  -13.071 17.394  1.00 96.76 74  A 1 
ATOM   543  C  CD1 . LEU A 1 74  ? 16.023  -13.653 15.990  1.00 94.57 74  A 1 
ATOM   544  C  CD2 . LEU A 1 74  ? 14.771  -12.878 17.981  1.00 93.91 74  A 1 
ATOM   545  N  N   . THR A 1 75  ? 17.734  -15.261 21.324  1.00 97.25 75  A 1 
ATOM   546  C  CA  . THR A 1 75  ? 18.531  -16.176 22.163  1.00 96.86 75  A 1 
ATOM   547  C  C   . THR A 1 75  ? 18.255  -17.642 21.848  1.00 97.01 75  A 1 
ATOM   548  O  O   . THR A 1 75  ? 19.203  -18.424 21.737  1.00 95.47 75  A 1 
ATOM   549  C  CB  . THR A 1 75  ? 18.299  -15.906 23.653  1.00 95.38 75  A 1 
ATOM   550  O  OG1 . THR A 1 75  ? 16.923  -15.923 23.955  1.00 89.07 75  A 1 
ATOM   551  C  CG2 . THR A 1 75  ? 18.838  -14.534 24.067  1.00 86.16 75  A 1 
ATOM   552  N  N   . GLU A 1 76  ? 17.002  -18.015 21.676  1.00 96.58 76  A 1 
ATOM   553  C  CA  . GLU A 1 76  ? 16.632  -19.385 21.353  1.00 96.64 76  A 1 
ATOM   554  C  C   . GLU A 1 76  ? 17.134  -19.779 19.967  1.00 97.03 76  A 1 
ATOM   555  O  O   . GLU A 1 76  ? 16.855  -19.115 18.971  1.00 96.52 76  A 1 
ATOM   556  C  CB  . GLU A 1 76  ? 15.111  -19.584 21.446  1.00 95.71 76  A 1 
ATOM   557  C  CG  . GLU A 1 76  ? 14.576  -19.518 22.890  1.00 84.31 76  A 1 
ATOM   558  C  CD  . GLU A 1 76  ? 15.224  -20.550 23.824  1.00 80.97 76  A 1 
ATOM   559  O  OE1 . GLU A 1 76  ? 15.361  -20.225 25.028  1.00 74.43 76  A 1 
ATOM   560  O  OE2 . GLU A 1 76  ? 15.620  -21.632 23.343  1.00 72.21 76  A 1 
ATOM   561  N  N   . LYS A 1 77  ? 17.882  -20.872 19.905  1.00 97.21 77  A 1 
ATOM   562  C  CA  . LYS A 1 77  ? 18.447  -21.369 18.656  1.00 97.59 77  A 1 
ATOM   563  C  C   . LYS A 1 77  ? 17.365  -21.910 17.728  1.00 97.66 77  A 1 
ATOM   564  O  O   . LYS A 1 77  ? 16.392  -22.517 18.172  1.00 96.29 77  A 1 
ATOM   565  C  CB  . LYS A 1 77  ? 19.512  -22.443 18.919  1.00 96.98 77  A 1 
ATOM   566  C  CG  . LYS A 1 77  ? 20.711  -21.867 19.666  1.00 95.08 77  A 1 
ATOM   567  C  CD  . LYS A 1 77  ? 21.845  -22.895 19.725  1.00 92.94 77  A 1 
ATOM   568  C  CE  . LYS A 1 77  ? 23.050  -22.263 20.412  1.00 87.64 77  A 1 
ATOM   569  N  NZ  . LYS A 1 77  ? 24.321  -22.884 19.943  1.00 79.28 77  A 1 
ATOM   570  N  N   . GLY A 1 78  ? 17.567  -21.717 16.435  1.00 97.44 78  A 1 
ATOM   571  C  CA  . GLY A 1 78  ? 16.653  -22.189 15.412  1.00 97.58 78  A 1 
ATOM   572  C  C   . GLY A 1 78  ? 16.443  -21.169 14.298  1.00 98.14 78  A 1 
ATOM   573  O  O   . GLY A 1 78  ? 17.184  -20.192 14.165  1.00 97.51 78  A 1 
ATOM   574  N  N   . THR A 1 79  ? 15.431  -21.417 13.484  1.00 98.03 79  A 1 
ATOM   575  C  CA  . THR A 1 79  ? 15.079  -20.547 12.365  1.00 98.09 79  A 1 
ATOM   576  C  C   . THR A 1 79  ? 13.884  -19.673 12.728  1.00 98.01 79  A 1 
ATOM   577  O  O   . THR A 1 79  ? 12.889  -20.169 13.251  1.00 97.13 79  A 1 
ATOM   578  C  CB  . THR A 1 79  ? 14.790  -21.356 11.098  1.00 97.13 79  A 1 
ATOM   579  O  OG1 . THR A 1 79  ? 15.927  -22.118 10.752  1.00 85.42 79  A 1 
ATOM   580  C  CG2 . THR A 1 79  ? 14.473  -20.482 9.905   1.00 82.61 79  A 1 
ATOM   581  N  N   . TYR A 1 80  ? 13.976  -18.391 12.402  1.00 98.12 80  A 1 
ATOM   582  C  CA  . TYR A 1 80  ? 12.918  -17.405 12.582  1.00 98.26 80  A 1 
ATOM   583  C  C   . TYR A 1 80  ? 12.566  -16.826 11.214  1.00 98.20 80  A 1 
ATOM   584  O  O   . TYR A 1 80  ? 13.446  -16.336 10.508  1.00 97.70 80  A 1 
ATOM   585  C  CB  . TYR A 1 80  ? 13.390  -16.285 13.506  1.00 98.13 80  A 1 
ATOM   586  C  CG  . TYR A 1 80  ? 13.759  -16.684 14.912  1.00 98.22 80  A 1 
ATOM   587  C  CD1 . TYR A 1 80  ? 12.981  -16.236 15.997  1.00 97.21 80  A 1 
ATOM   588  C  CD2 . TYR A 1 80  ? 14.906  -17.451 15.174  1.00 97.13 80  A 1 
ATOM   589  C  CE1 . TYR A 1 80  ? 13.330  -16.552 17.318  1.00 96.62 80  A 1 
ATOM   590  C  CE2 . TYR A 1 80  ? 15.268  -17.788 16.488  1.00 96.54 80  A 1 
ATOM   591  C  CZ  . TYR A 1 80  ? 14.478  -17.333 17.555  1.00 97.72 80  A 1 
ATOM   592  O  OH  . TYR A 1 80  ? 14.820  -17.655 18.844  1.00 97.19 80  A 1 
ATOM   593  N  N   . LYS A 1 81  ? 11.281  -16.863 10.844  1.00 97.42 81  A 1 
ATOM   594  C  CA  . LYS A 1 81  ? 10.800  -16.083 9.701   1.00 96.91 81  A 1 
ATOM   595  C  C   . LYS A 1 81  ? 10.160  -14.791 10.192  1.00 96.71 81  A 1 
ATOM   596  O  O   . LYS A 1 81  ? 9.490   -14.757 11.218  1.00 95.87 81  A 1 
ATOM   597  C  CB  . LYS A 1 81  ? 9.837   -16.891 8.826   1.00 96.05 81  A 1 
ATOM   598  C  CG  . LYS A 1 81  ? 10.529  -18.091 8.177   1.00 90.09 81  A 1 
ATOM   599  C  CD  . LYS A 1 81  ? 9.562   -18.757 7.195   1.00 83.36 81  A 1 
ATOM   600  C  CE  . LYS A 1 81  ? 10.076  -20.125 6.757   1.00 74.20 81  A 1 
ATOM   601  N  NZ  . LYS A 1 81  ? 8.932   -21.020 6.448   1.00 64.91 81  A 1 
ATOM   602  N  N   . PHE A 1 82  ? 10.391  -13.722 9.438   1.00 96.92 82  A 1 
ATOM   603  C  CA  . PHE A 1 82  ? 9.837   -12.409 9.726   1.00 97.09 82  A 1 
ATOM   604  C  C   . PHE A 1 82  ? 9.420   -11.716 8.435   1.00 96.51 82  A 1 
ATOM   605  O  O   . PHE A 1 82  ? 9.817   -12.119 7.339   1.00 95.91 82  A 1 
ATOM   606  C  CB  . PHE A 1 82  ? 10.842  -11.586 10.546  1.00 97.20 82  A 1 
ATOM   607  C  CG  . PHE A 1 82  ? 12.182  -11.389 9.881   1.00 97.75 82  A 1 
ATOM   608  C  CD1 . PHE A 1 82  ? 13.248  -12.280 10.152  1.00 95.77 82  A 1 
ATOM   609  C  CD2 . PHE A 1 82  ? 12.387  -10.329 8.984   1.00 95.54 82  A 1 
ATOM   610  C  CE1 . PHE A 1 82  ? 14.490  -12.103 9.524   1.00 95.28 82  A 1 
ATOM   611  C  CE2 . PHE A 1 82  ? 13.629  -10.150 8.352   1.00 95.11 82  A 1 
ATOM   612  C  CZ  . PHE A 1 82  ? 14.675  -11.041 8.627   1.00 97.18 82  A 1 
ATOM   613  N  N   . TYR A 1 83  ? 8.606   -10.697 8.563   1.00 95.61 83  A 1 
ATOM   614  C  CA  . TYR A 1 83  ? 8.107   -9.945  7.419   1.00 94.55 83  A 1 
ATOM   615  C  C   . TYR A 1 83  ? 7.909   -8.474  7.767   1.00 94.79 83  A 1 
ATOM   616  O  O   . TYR A 1 83  ? 7.783   -8.096  8.930   1.00 94.30 83  A 1 
ATOM   617  C  CB  . TYR A 1 83  ? 6.818   -10.591 6.902   1.00 92.70 83  A 1 
ATOM   618  C  CG  . TYR A 1 83  ? 5.696   -10.695 7.914   1.00 91.29 83  A 1 
ATOM   619  C  CD1 . TYR A 1 83  ? 5.573   -11.839 8.735   1.00 89.08 83  A 1 
ATOM   620  C  CD2 . TYR A 1 83  ? 4.757   -9.659  8.044   1.00 88.01 83  A 1 
ATOM   621  C  CE1 . TYR A 1 83  ? 4.538   -11.935 9.674   1.00 85.77 83  A 1 
ATOM   622  C  CE2 . TYR A 1 83  ? 3.719   -9.747  8.981   1.00 85.58 83  A 1 
ATOM   623  C  CZ  . TYR A 1 83  ? 3.603   -10.890 9.802   1.00 85.48 83  A 1 
ATOM   624  O  OH  . TYR A 1 83  ? 2.588   -10.976 10.714  1.00 81.56 83  A 1 
ATOM   625  N  N   . CYS A 1 84  ? 7.837   -7.647  6.734   1.00 93.09 84  A 1 
ATOM   626  C  CA  . CYS A 1 84  ? 7.338   -6.287  6.833   1.00 92.36 84  A 1 
ATOM   627  C  C   . CYS A 1 84  ? 5.820   -6.312  6.622   1.00 91.02 84  A 1 
ATOM   628  O  O   . CYS A 1 84  ? 5.368   -6.638  5.526   1.00 88.86 84  A 1 
ATOM   629  C  CB  . CYS A 1 84  ? 8.059   -5.426  5.798   1.00 92.39 84  A 1 
ATOM   630  S  SG  . CYS A 1 84  ? 7.371   -3.760  5.807   1.00 91.76 84  A 1 
ATOM   631  N  N   . SER A 1 85  ? 5.036   -5.950  7.642   1.00 84.31 85  A 1 
ATOM   632  C  CA  . SER A 1 85  ? 3.572   -6.004  7.595   1.00 81.73 85  A 1 
ATOM   633  C  C   . SER A 1 85  ? 2.973   -5.263  6.381   1.00 81.78 85  A 1 
ATOM   634  O  O   . SER A 1 85  ? 2.237   -5.892  5.618   1.00 80.28 85  A 1 
ATOM   635  C  CB  . SER A 1 85  ? 2.973   -5.540  8.936   1.00 79.15 85  A 1 
ATOM   636  O  OG  . SER A 1 85  ? 1.574   -5.530  8.886   1.00 70.62 85  A 1 
ATOM   637  N  N   . PRO A 1 86  ? 3.342   -3.993  6.082   1.00 77.59 86  A 1 
ATOM   638  C  CA  . PRO A 1 86  ? 2.842   -3.294  4.903   1.00 76.04 86  A 1 
ATOM   639  C  C   . PRO A 1 86  ? 3.203   -3.966  3.567   1.00 77.39 86  A 1 
ATOM   640  O  O   . PRO A 1 86  ? 2.430   -3.903  2.614   1.00 76.00 86  A 1 
ATOM   641  C  CB  . PRO A 1 86  ? 3.450   -1.891  4.966   1.00 74.26 86  A 1 
ATOM   642  C  CG  . PRO A 1 86  ? 3.810   -1.691  6.427   1.00 72.16 86  A 1 
ATOM   643  C  CD  . PRO A 1 86  ? 4.165   -3.099  6.881   1.00 73.98 86  A 1 
ATOM   644  N  N   . HIS A 1 87  ? 4.360   -4.607  3.494   1.00 82.13 87  A 1 
ATOM   645  C  CA  . HIS A 1 87  ? 4.929   -5.141  2.255   1.00 83.14 87  A 1 
ATOM   646  C  C   . HIS A 1 87  ? 4.983   -6.670  2.195   1.00 82.75 87  A 1 
ATOM   647  O  O   . HIS A 1 87  ? 5.514   -7.214  1.227   1.00 80.90 87  A 1 
ATOM   648  C  CB  . HIS A 1 87  ? 6.313   -4.526  2.038   1.00 84.05 87  A 1 
ATOM   649  C  CG  . HIS A 1 87  ? 6.305   -3.034  1.947   1.00 82.72 87  A 1 
ATOM   650  N  ND1 . HIS A 1 87  ? 7.106   -2.178  2.665   1.00 79.02 87  A 1 
ATOM   651  C  CD2 . HIS A 1 87  ? 5.541   -2.244  1.132   1.00 80.04 87  A 1 
ATOM   652  C  CE1 . HIS A 1 87  ? 6.840   -0.919  2.282   1.00 80.03 87  A 1 
ATOM   653  N  NE2 . HIS A 1 87  ? 5.885   -0.928  1.357   1.00 80.56 87  A 1 
ATOM   654  N  N   . GLN A 1 88  ? 4.401   -7.387  3.156   1.00 82.86 88  A 1 
ATOM   655  C  CA  . GLN A 1 88  ? 4.385   -8.849  3.175   1.00 80.91 88  A 1 
ATOM   656  C  C   . GLN A 1 88  ? 3.886   -9.437  1.844   1.00 80.12 88  A 1 
ATOM   657  O  O   . GLN A 1 88  ? 4.472   -10.377 1.309   1.00 77.80 88  A 1 
ATOM   658  C  CB  . GLN A 1 88  ? 3.481   -9.319  4.325   1.00 78.16 88  A 1 
ATOM   659  C  CG  . GLN A 1 88  ? 3.530   -10.839 4.515   1.00 72.34 88  A 1 
ATOM   660  C  CD  . GLN A 1 88  ? 2.505   -11.371 5.528   1.00 71.72 88  A 1 
ATOM   661  O  OE1 . GLN A 1 88  ? 1.412   -10.853 5.668   1.00 65.32 88  A 1 
ATOM   662  N  NE2 . GLN A 1 88  ? 2.801   -12.448 6.221   1.00 64.54 88  A 1 
ATOM   663  N  N   . GLY A 1 89  ? 2.839   -8.844  1.281   1.00 75.27 89  A 1 
ATOM   664  C  CA  . GLY A 1 89  ? 2.281   -9.269  -0.001  1.00 71.69 89  A 1 
ATOM   665  C  C   . GLY A 1 89  ? 3.176   -9.042  -1.215  1.00 72.26 89  A 1 
ATOM   666  O  O   . GLY A 1 89  ? 3.023   -9.743  -2.209  1.00 69.89 89  A 1 
ATOM   667  N  N   . ALA A 1 90  ? 4.127   -8.119  -1.130  1.00 74.94 90  A 1 
ATOM   668  C  CA  . ALA A 1 90  ? 5.128   -7.886  -2.167  1.00 73.27 90  A 1 
ATOM   669  C  C   . ALA A 1 90  ? 6.366   -8.790  -2.028  1.00 75.34 90  A 1 
ATOM   670  O  O   . ALA A 1 90  ? 7.322   -8.639  -2.770  1.00 73.82 90  A 1 
ATOM   671  C  CB  . ALA A 1 90  ? 5.514   -6.408  -2.168  1.00 71.09 90  A 1 
ATOM   672  N  N   . GLY A 1 91  ? 6.364   -9.704  -1.065  1.00 80.01 91  A 1 
ATOM   673  C  CA  . GLY A 1 91  ? 7.477   -10.618 -0.820  1.00 81.86 91  A 1 
ATOM   674  C  C   . GLY A 1 91  ? 8.574   -10.052 0.086   1.00 86.24 91  A 1 
ATOM   675  O  O   . GLY A 1 91  ? 9.652   -10.637 0.142   1.00 85.92 91  A 1 
ATOM   676  N  N   . MET A 1 92  ? 8.307   -8.966  0.821   1.00 89.52 92  A 1 
ATOM   677  C  CA  . MET A 1 92  ? 9.235   -8.474  1.841   1.00 91.80 92  A 1 
ATOM   678  C  C   . MET A 1 92  ? 9.180   -9.360  3.092   1.00 92.63 92  A 1 
ATOM   679  O  O   . MET A 1 92  ? 8.551   -9.032  4.101   1.00 92.51 92  A 1 
ATOM   680  C  CB  . MET A 1 92  ? 8.992   -6.987  2.125   1.00 92.44 92  A 1 
ATOM   681  C  CG  . MET A 1 92  ? 10.123  -6.391  2.958   1.00 91.28 92  A 1 
ATOM   682  S  SD  . MET A 1 92  ? 10.018  -4.594  3.099   1.00 91.42 92  A 1 
ATOM   683  C  CE  . MET A 1 92  ? 11.499  -4.281  4.083   1.00 89.63 92  A 1 
ATOM   684  N  N   . VAL A 1 93  ? 9.807   -10.511 2.960   1.00 93.87 93  A 1 
ATOM   685  C  CA  . VAL A 1 93  ? 9.912   -11.574 3.968   1.00 94.74 93  A 1 
ATOM   686  C  C   . VAL A 1 93  ? 11.388  -11.908 4.135   1.00 96.09 93  A 1 
ATOM   687  O  O   . VAL A 1 93  ? 12.138  -11.908 3.161   1.00 95.92 93  A 1 
ATOM   688  C  CB  . VAL A 1 93  ? 9.102   -12.822 3.556   1.00 92.53 93  A 1 
ATOM   689  C  CG1 . VAL A 1 93  ? 9.107   -13.886 4.647   1.00 81.82 93  A 1 
ATOM   690  C  CG2 . VAL A 1 93  ? 7.643   -12.474 3.250   1.00 81.09 93  A 1 
ATOM   691  N  N   . GLY A 1 94  ? 11.799  -12.174 5.361   1.00 96.46 94  A 1 
ATOM   692  C  CA  . GLY A 1 94  ? 13.158  -12.546 5.692   1.00 97.01 94  A 1 
ATOM   693  C  C   . GLY A 1 94  ? 13.220  -13.781 6.575   1.00 97.68 94  A 1 
ATOM   694  O  O   . GLY A 1 94  ? 12.213  -14.268 7.102   1.00 97.26 94  A 1 
ATOM   695  N  N   . LYS A 1 95  ? 14.435  -14.287 6.724   1.00 97.83 95  A 1 
ATOM   696  C  CA  . LYS A 1 95  ? 14.741  -15.427 7.572   1.00 98.14 95  A 1 
ATOM   697  C  C   . LYS A 1 95  ? 16.076  -15.209 8.269   1.00 98.24 95  A 1 
ATOM   698  O  O   . LYS A 1 95  ? 17.057  -14.817 7.650   1.00 97.71 95  A 1 
ATOM   699  C  CB  . LYS A 1 95  ? 14.736  -16.685 6.695   1.00 97.31 95  A 1 
ATOM   700  C  CG  . LYS A 1 95  ? 15.101  -17.958 7.461   1.00 93.57 95  A 1 
ATOM   701  C  CD  . LYS A 1 95  ? 15.105  -19.140 6.482   1.00 92.11 95  A 1 
ATOM   702  C  CE  . LYS A 1 95  ? 15.930  -20.297 7.040   1.00 81.62 95  A 1 
ATOM   703  N  NZ  . LYS A 1 95  ? 16.810  -20.853 5.981   1.00 75.46 95  A 1 
ATOM   704  N  N   . VAL A 1 96  ? 16.105  -15.505 9.549   1.00 98.03 96  A 1 
ATOM   705  C  CA  . VAL A 1 96  ? 17.345  -15.555 10.324  1.00 98.19 96  A 1 
ATOM   706  C  C   . VAL A 1 96  ? 17.492  -16.918 10.978  1.00 98.34 96  A 1 
ATOM   707  O  O   . VAL A 1 96  ? 16.526  -17.481 11.497  1.00 97.96 96  A 1 
ATOM   708  C  CB  . VAL A 1 96  ? 17.443  -14.391 11.323  1.00 97.67 96  A 1 
ATOM   709  C  CG1 . VAL A 1 96  ? 16.305  -14.347 12.343  1.00 95.91 96  A 1 
ATOM   710  C  CG2 . VAL A 1 96  ? 18.781  -14.404 12.069  1.00 94.14 96  A 1 
ATOM   711  N  N   . THR A 1 97  ? 18.712  -17.468 10.965  1.00 98.00 97  A 1 
ATOM   712  C  CA  . THR A 1 97  ? 19.066  -18.676 11.715  1.00 98.02 97  A 1 
ATOM   713  C  C   . THR A 1 97  ? 19.943  -18.282 12.895  1.00 98.06 97  A 1 
ATOM   714  O  O   . THR A 1 97  ? 21.002  -17.674 12.698  1.00 97.23 97  A 1 
ATOM   715  C  CB  . THR A 1 97  ? 19.752  -19.705 10.816  1.00 97.53 97  A 1 
ATOM   716  O  OG1 . THR A 1 97  ? 18.907  -20.020 9.724   1.00 94.57 97  A 1 
ATOM   717  C  CG2 . THR A 1 97  ? 20.039  -21.013 11.550  1.00 94.05 97  A 1 
ATOM   718  N  N   . VAL A 1 98  ? 19.512  -18.616 14.104  1.00 97.81 98  A 1 
ATOM   719  C  CA  . VAL A 1 98  ? 20.273  -18.401 15.342  1.00 97.77 98  A 1 
ATOM   720  C  C   . VAL A 1 98  ? 21.026  -19.691 15.673  1.00 97.59 98  A 1 
ATOM   721  O  O   . VAL A 1 98  ? 20.414  -20.758 15.786  1.00 96.39 98  A 1 
ATOM   722  C  CB  . VAL A 1 98  ? 19.361  -17.982 16.505  1.00 97.23 98  A 1 
ATOM   723  C  CG1 . VAL A 1 98  ? 20.165  -17.689 17.766  1.00 94.56 98  A 1 
ATOM   724  C  CG2 . VAL A 1 98  ? 18.561  -16.723 16.152  1.00 94.78 98  A 1 
ATOM   725  N  N   . ASN A 1 99  ? 22.348  -19.598 15.836  1.00 96.80 99  A 1 
ATOM   726  C  CA  . ASN A 1 99  ? 23.257  -20.728 16.057  1.00 95.95 99  A 1 
ATOM   727  C  C   . ASN A 1 99  ? 23.836  -20.790 17.478  1.00 94.26 99  A 1 
ATOM   728  O  O   . ASN A 1 99  ? 24.116  -19.740 18.068  1.00 86.52 99  A 1 
ATOM   729  C  CB  . ASN A 1 99  ? 24.373  -20.695 15.001  1.00 92.58 99  A 1 
ATOM   730  C  CG  . ASN A 1 99  ? 23.857  -20.957 13.585  1.00 90.62 99  A 1 
ATOM   731  O  OD1 . ASN A 1 99  ? 23.198  -21.947 13.293  1.00 78.37 99  A 1 
ATOM   732  N  ND2 . ASN A 1 99  ? 24.176  -20.084 12.659  1.00 76.66 99  A 1 
ATOM   733  O  OXT . ASN A 1 99  ? 24.048  -21.924 17.976  1.00 76.31 99  A 1 
ATOM   734  N  N   . TYR B 2 1   ? 1.213   -1.103  -4.720  1.00 89.73 1   B 1 
ATOM   735  C  CA  . TYR B 2 1   ? 1.872   -0.080  -3.888  1.00 89.87 1   B 1 
ATOM   736  C  C   . TYR B 2 1   ? 2.253   1.142   -4.724  1.00 90.78 1   B 1 
ATOM   737  O  O   . TYR B 2 1   ? 2.525   0.964   -5.911  1.00 90.08 1   B 1 
ATOM   738  C  CB  . TYR B 2 1   ? 3.123   -0.652  -3.227  1.00 87.88 1   B 1 
ATOM   739  C  CG  . TYR B 2 1   ? 2.875   -1.916  -2.448  1.00 86.86 1   B 1 
ATOM   740  C  CD1 . TYR B 2 1   ? 2.253   -1.863  -1.189  1.00 84.51 1   B 1 
ATOM   741  C  CD2 . TYR B 2 1   ? 3.238   -3.160  -2.989  1.00 84.48 1   B 1 
ATOM   742  C  CE1 . TYR B 2 1   ? 1.990   -3.040  -0.474  1.00 82.06 1   B 1 
ATOM   743  C  CE2 . TYR B 2 1   ? 2.981   -4.344  -2.277  1.00 81.75 1   B 1 
ATOM   744  C  CZ  . TYR B 2 1   ? 2.358   -4.276  -1.019  1.00 81.65 1   B 1 
ATOM   745  O  OH  . TYR B 2 1   ? 2.106   -5.430  -0.321  1.00 78.54 1   B 1 
ATOM   746  N  N   . PRO B 2 2   ? 2.383   2.363   -4.129  1.00 89.08 2   B 1 
ATOM   747  C  CA  . PRO B 2 2   ? 2.907   3.536   -4.823  1.00 89.75 2   B 1 
ATOM   748  C  C   . PRO B 2 2   ? 4.240   3.272   -5.544  1.00 90.02 2   B 1 
ATOM   749  O  O   . PRO B 2 2   ? 4.392   3.674   -6.688  1.00 89.41 2   B 1 
ATOM   750  C  CB  . PRO B 2 2   ? 3.040   4.612   -3.747  1.00 90.06 2   B 1 
ATOM   751  C  CG  . PRO B 2 2   ? 1.935   4.243   -2.768  1.00 89.15 2   B 1 
ATOM   752  C  CD  . PRO B 2 2   ? 1.959   2.720   -2.790  1.00 90.10 2   B 1 
ATOM   753  N  N   . ILE B 2 3   ? 5.141   2.493   -4.946  1.00 86.19 3   B 1 
ATOM   754  C  CA  . ILE B 2 3   ? 6.424   2.127   -5.566  1.00 84.75 3   B 1 
ATOM   755  C  C   . ILE B 2 3   ? 6.263   1.413   -6.917  1.00 85.82 3   B 1 
ATOM   756  O  O   . ILE B 2 3   ? 7.045   1.661   -7.828  1.00 85.95 3   B 1 
ATOM   757  C  CB  . ILE B 2 3   ? 7.280   1.299   -4.574  1.00 81.81 3   B 1 
ATOM   758  C  CG1 . ILE B 2 3   ? 8.757   1.181   -4.997  1.00 75.13 3   B 1 
ATOM   759  C  CG2 . ILE B 2 3   ? 6.702   -0.116  -4.342  1.00 74.89 3   B 1 
ATOM   760  C  CD1 . ILE B 2 3   ? 9.521   2.497   -4.940  1.00 70.00 3   B 1 
ATOM   761  N  N   . PHE B 2 4   ? 5.214   0.587   -7.106  1.00 86.25 4   B 1 
ATOM   762  C  CA  . PHE B 2 4   ? 4.950   -0.048  -8.396  1.00 86.83 4   B 1 
ATOM   763  C  C   . PHE B 2 4   ? 4.568   0.981   -9.469  1.00 88.50 4   B 1 
ATOM   764  O  O   . PHE B 2 4   ? 4.988   0.850   -10.615 1.00 88.75 4   B 1 
ATOM   765  C  CB  . PHE B 2 4   ? 3.841   -1.096  -8.271  1.00 86.07 4   B 1 
ATOM   766  C  CG  . PHE B 2 4   ? 4.118   -2.306  -7.389  1.00 85.38 4   B 1 
ATOM   767  C  CD1 . PHE B 2 4   ? 5.426   -2.690  -7.048  1.00 82.81 4   B 1 
ATOM   768  C  CD2 . PHE B 2 4   ? 3.030   -3.094  -6.960  1.00 82.77 4   B 1 
ATOM   769  C  CE1 . PHE B 2 4   ? 5.654   -3.850  -6.297  1.00 81.62 4   B 1 
ATOM   770  C  CE2 . PHE B 2 4   ? 3.255   -4.255  -6.214  1.00 81.29 4   B 1 
ATOM   771  C  CZ  . PHE B 2 4   ? 4.564   -4.638  -5.882  1.00 81.99 4   B 1 
ATOM   772  N  N   . ALA B 2 5   ? 3.844   2.030   -9.096  1.00 91.22 5   B 1 
ATOM   773  C  CA  . ALA B 2 5   ? 3.579   3.135   -9.991  1.00 92.46 5   B 1 
ATOM   774  C  C   . ALA B 2 5   ? 4.862   3.918   -10.297 1.00 91.94 5   B 1 
ATOM   775  O  O   . ALA B 2 5   ? 5.187   4.115   -11.462 1.00 91.45 5   B 1 
ATOM   776  C  CB  . ALA B 2 5   ? 2.484   4.026   -9.390  1.00 94.21 5   B 1 
ATOM   777  N  N   . GLN B 2 6   ? 5.638   4.274   -9.272  1.00 88.37 6   B 1 
ATOM   778  C  CA  . GLN B 2 6   ? 6.885   5.040   -9.415  1.00 87.37 6   B 1 
ATOM   779  C  C   . GLN B 2 6   ? 7.902   4.349   -10.339 1.00 86.73 6   B 1 
ATOM   780  O  O   . GLN B 2 6   ? 8.562   5.020   -11.144 1.00 85.58 6   B 1 
ATOM   781  C  CB  . GLN B 2 6   ? 7.516   5.251   -8.033  1.00 86.04 6   B 1 
ATOM   782  C  CG  . GLN B 2 6   ? 6.708   6.184   -7.119  1.00 84.22 6   B 1 
ATOM   783  C  CD  . GLN B 2 6   ? 7.256   6.197   -5.696  1.00 85.15 6   B 1 
ATOM   784  O  OE1 . GLN B 2 6   ? 6.894   5.390   -4.862  1.00 80.80 6   B 1 
ATOM   785  N  NE2 . GLN B 2 6   ? 8.160   7.091   -5.375  1.00 79.10 6   B 1 
ATOM   786  N  N   . GLN B 2 7   ? 8.011   3.026   -10.248 1.00 84.84 7   B 1 
ATOM   787  C  CA  . GLN B 2 7   ? 8.948   2.238   -11.046 1.00 82.95 7   B 1 
ATOM   788  C  C   . GLN B 2 7   ? 8.491   2.047   -12.498 1.00 84.23 7   B 1 
ATOM   789  O  O   . GLN B 2 7   ? 9.329   2.043   -13.397 1.00 83.17 7   B 1 
ATOM   790  C  CB  . GLN B 2 7   ? 9.141   0.873   -10.375 1.00 79.59 7   B 1 
ATOM   791  C  CG  . GLN B 2 7   ? 10.002  0.970   -9.104  1.00 74.30 7   B 1 
ATOM   792  C  CD  . GLN B 2 7   ? 10.052  -0.349  -8.324  1.00 70.80 7   B 1 
ATOM   793  O  OE1 . GLN B 2 7   ? 9.141   -1.155  -8.347  1.00 66.52 7   B 1 
ATOM   794  N  NE2 . GLN B 2 7   ? 11.114  -0.601  -7.601  1.00 64.69 7   B 1 
ATOM   795  N  N   . ASN B 2 8   ? 7.183   1.883   -12.747 1.00 89.00 8   B 1 
ATOM   796  C  CA  . ASN B 2 8   ? 6.674   1.450   -14.053 1.00 90.18 8   B 1 
ATOM   797  C  C   . ASN B 2 8   ? 6.020   2.569   -14.880 1.00 92.12 8   B 1 
ATOM   798  O  O   . ASN B 2 8   ? 5.806   2.382   -16.079 1.00 91.62 8   B 1 
ATOM   799  C  CB  . ASN B 2 8   ? 5.714   0.267   -13.847 1.00 88.87 8   B 1 
ATOM   800  C  CG  . ASN B 2 8   ? 6.427   -0.953  -13.298 1.00 86.23 8   B 1 
ATOM   801  O  OD1 . ASN B 2 8   ? 7.076   -1.693  -14.015 1.00 77.17 8   B 1 
ATOM   802  N  ND2 . ASN B 2 8   ? 6.341   -1.196  -12.006 1.00 74.67 8   B 1 
ATOM   803  N  N   . TYR B 2 9   ? 5.708   3.719   -14.288 1.00 94.75 9   B 1 
ATOM   804  C  CA  . TYR B 2 9   ? 5.012   4.808   -14.969 1.00 95.71 9   B 1 
ATOM   805  C  C   . TYR B 2 9   ? 5.713   6.143   -14.721 1.00 95.91 9   B 1 
ATOM   806  O  O   . TYR B 2 9   ? 5.736   6.650   -13.601 1.00 94.90 9   B 1 
ATOM   807  C  CB  . TYR B 2 9   ? 3.549   4.865   -14.512 1.00 95.93 9   B 1 
ATOM   808  C  CG  . TYR B 2 9   ? 2.762   3.597   -14.770 1.00 95.93 9   B 1 
ATOM   809  C  CD1 . TYR B 2 9   ? 2.132   3.386   -16.008 1.00 93.98 9   B 1 
ATOM   810  C  CD2 . TYR B 2 9   ? 2.676   2.602   -13.775 1.00 93.93 9   B 1 
ATOM   811  C  CE1 . TYR B 2 9   ? 1.410   2.208   -16.253 1.00 93.03 9   B 1 
ATOM   812  C  CE2 . TYR B 2 9   ? 1.959   1.414   -14.010 1.00 93.27 9   B 1 
ATOM   813  C  CZ  . TYR B 2 9   ? 1.327   1.223   -15.255 1.00 93.88 9   B 1 
ATOM   814  O  OH  . TYR B 2 9   ? 0.633   0.065   -15.483 1.00 92.45 9   B 1 
ATOM   815  N  N   . GLU B 2 10  ? 6.220   6.756   -15.786 1.00 94.71 10  B 1 
ATOM   816  C  CA  . GLU B 2 10  ? 6.848   8.089   -15.726 1.00 94.89 10  B 1 
ATOM   817  C  C   . GLU B 2 10  ? 5.877   9.157   -15.224 1.00 95.66 10  B 1 
ATOM   818  O  O   . GLU B 2 10  ? 6.227   9.980   -14.384 1.00 94.41 10  B 1 
ATOM   819  C  CB  . GLU B 2 10  ? 7.355   8.439   -17.134 1.00 93.25 10  B 1 
ATOM   820  C  CG  . GLU B 2 10  ? 8.168   9.757   -17.192 1.00 81.36 10  B 1 
ATOM   821  C  CD  . GLU B 2 10  ? 9.423   9.694   -16.313 1.00 73.48 10  B 1 
ATOM   822  O  OE1 . GLU B 2 10  ? 9.728   10.698  -15.634 1.00 67.50 10  B 1 
ATOM   823  O  OE2 . GLU B 2 10  ? 10.044  8.615   -16.245 1.00 65.72 10  B 1 
ATOM   824  N  N   . ASN B 2 11  ? 4.631   9.126   -15.718 1.00 96.10 11  B 1 
ATOM   825  C  CA  . ASN B 2 11  ? 3.574   10.013  -15.266 1.00 96.75 11  B 1 
ATOM   826  C  C   . ASN B 2 11  ? 2.461   9.189   -14.604 1.00 97.50 11  B 1 
ATOM   827  O  O   . ASN B 2 11  ? 1.902   8.305   -15.265 1.00 97.29 11  B 1 
ATOM   828  C  CB  . ASN B 2 11  ? 3.083   10.853  -16.455 1.00 95.44 11  B 1 
ATOM   829  C  CG  . ASN B 2 11  ? 2.144   11.975  -16.045 1.00 86.56 11  B 1 
ATOM   830  O  OD1 . ASN B 2 11  ? 1.602   12.007  -14.955 1.00 78.40 11  B 1 
ATOM   831  N  ND2 . ASN B 2 11  ? 1.933   12.947  -16.900 1.00 76.60 11  B 1 
ATOM   832  N  N   . PRO B 2 12  ? 2.103   9.450   -13.337 1.00 97.79 12  B 1 
ATOM   833  C  CA  . PRO B 2 12  ? 1.042   8.702   -12.668 1.00 98.13 12  B 1 
ATOM   834  C  C   . PRO B 2 12  ? -0.363  9.036   -13.179 1.00 98.30 12  B 1 
ATOM   835  O  O   . PRO B 2 12  ? -1.302  8.308   -12.859 1.00 97.99 12  B 1 
ATOM   836  C  CB  . PRO B 2 12  ? 1.198   9.034   -11.188 1.00 97.66 12  B 1 
ATOM   837  C  CG  . PRO B 2 12  ? 1.770   10.444  -11.205 1.00 96.52 12  B 1 
ATOM   838  C  CD  . PRO B 2 12  ? 2.681   10.422  -12.432 1.00 97.64 12  B 1 
ATOM   839  N  N   . ARG B 2 13  ? -0.536  10.102  -13.957 1.00 98.04 13  B 1 
ATOM   840  C  CA  . ARG B 2 13  ? -1.816  10.528  -14.527 1.00 98.05 13  B 1 
ATOM   841  C  C   . ARG B 2 13  ? -1.747  10.506  -16.051 1.00 97.72 13  B 1 
ATOM   842  O  O   . ARG B 2 13  ? -0.955  11.222  -16.654 1.00 96.70 13  B 1 
ATOM   843  C  CB  . ARG B 2 13  ? -2.187  11.899  -13.958 1.00 97.85 13  B 1 
ATOM   844  C  CG  . ARG B 2 13  ? -3.608  12.330  -14.346 1.00 97.37 13  B 1 
ATOM   845  C  CD  . ARG B 2 13  ? -3.977  13.629  -13.624 1.00 96.56 13  B 1 
ATOM   846  N  NE  . ARG B 2 13  ? -5.321  14.091  -13.987 1.00 94.92 13  B 1 
ATOM   847  C  CZ  . ARG B 2 13  ? -5.642  14.971  -14.932 1.00 94.74 13  B 1 
ATOM   848  N  NH1 . ARG B 2 13  ? -4.746  15.540  -15.694 1.00 89.84 13  B 1 
ATOM   849  N  NH2 . ARG B 2 13  ? -6.885  15.308  -15.111 1.00 90.27 13  B 1 
ATOM   850  N  N   . GLU B 2 14  ? -2.595  9.680   -16.661 1.00 97.73 14  B 1 
ATOM   851  C  CA  . GLU B 2 14  ? -2.758  9.590   -18.108 1.00 97.26 14  B 1 
ATOM   852  C  C   . GLU B 2 14  ? -3.405  10.867  -18.665 1.00 97.15 14  B 1 
ATOM   853  O  O   . GLU B 2 14  ? -4.059  11.625  -17.950 1.00 96.01 14  B 1 
ATOM   854  C  CB  . GLU B 2 14  ? -3.595  8.349   -18.455 1.00 96.01 14  B 1 
ATOM   855  C  CG  . GLU B 2 14  ? -2.921  7.015   -18.089 1.00 90.37 14  B 1 
ATOM   856  C  CD  . GLU B 2 14  ? -3.846  5.786   -18.242 1.00 87.57 14  B 1 
ATOM   857  O  OE1 . GLU B 2 14  ? -3.387  4.659   -17.983 1.00 81.59 14  B 1 
ATOM   858  O  OE2 . GLU B 2 14  ? -5.047  5.954   -18.543 1.00 81.76 14  B 1 
ATOM   859  N  N   . ALA B 2 15  ? -3.299  11.077  -19.984 1.00 96.64 15  B 1 
ATOM   860  C  CA  . ALA B 2 15  ? -3.908  12.228  -20.659 1.00 96.15 15  B 1 
ATOM   861  C  C   . ALA B 2 15  ? -5.436  12.303  -20.486 1.00 96.46 15  B 1 
ATOM   862  O  O   . ALA B 2 15  ? -6.017  13.385  -20.487 1.00 94.76 15  B 1 
ATOM   863  C  CB  . ALA B 2 15  ? -3.526  12.156  -22.145 1.00 94.95 15  B 1 
ATOM   864  N  N   . THR B 2 16  ? -6.091  11.152  -20.274 1.00 96.46 16  B 1 
ATOM   865  C  CA  . THR B 2 16  ? -7.529  11.048  -19.984 1.00 96.39 16  B 1 
ATOM   866  C  C   . THR B 2 16  ? -7.898  11.509  -18.568 1.00 96.83 16  B 1 
ATOM   867  O  O   . THR B 2 16  ? -9.072  11.611  -18.235 1.00 95.50 16  B 1 
ATOM   868  C  CB  . THR B 2 16  ? -7.989  9.597   -20.155 1.00 95.61 16  B 1 
ATOM   869  O  OG1 . THR B 2 16  ? -7.247  8.768   -19.289 1.00 91.48 16  B 1 
ATOM   870  C  CG2 . THR B 2 16  ? -7.788  9.081   -21.575 1.00 89.47 16  B 1 
ATOM   871  N  N   . GLY B 2 17  ? -6.903  11.755  -17.709 1.00 97.25 17  B 1 
ATOM   872  C  CA  . GLY B 2 17  ? -7.085  12.048  -16.293 1.00 97.37 17  B 1 
ATOM   873  C  C   . GLY B 2 17  ? -7.063  10.818  -15.387 1.00 97.92 17  B 1 
ATOM   874  O  O   . GLY B 2 17  ? -7.021  10.977  -14.167 1.00 97.14 17  B 1 
ATOM   875  N  N   . ARG B 2 18  ? -7.054  9.611   -15.954 1.00 98.08 18  B 1 
ATOM   876  C  CA  . ARG B 2 18  ? -7.007  8.373   -15.189 1.00 98.13 18  B 1 
ATOM   877  C  C   . ARG B 2 18  ? -5.650  8.215   -14.502 1.00 98.36 18  B 1 
ATOM   878  O  O   . ARG B 2 18  ? -4.612  8.399   -15.128 1.00 97.99 18  B 1 
ATOM   879  C  CB  . ARG B 2 18  ? -7.328  7.206   -16.116 1.00 97.29 18  B 1 
ATOM   880  C  CG  . ARG B 2 18  ? -7.357  5.854   -15.416 1.00 92.06 18  B 1 
ATOM   881  C  CD  . ARG B 2 18  ? -7.915  4.813   -16.393 1.00 90.65 18  B 1 
ATOM   882  N  NE  . ARG B 2 18  ? -7.695  3.443   -15.917 1.00 85.43 18  B 1 
ATOM   883  C  CZ  . ARG B 2 18  ? -6.622  2.716   -16.165 1.00 83.28 18  B 1 
ATOM   884  N  NH1 . ARG B 2 18  ? -5.607  3.178   -16.840 1.00 72.70 18  B 1 
ATOM   885  N  NH2 . ARG B 2 18  ? -6.558  1.502   -15.736 1.00 73.60 18  B 1 
ATOM   886  N  N   . ILE B 2 19  ? -5.654  7.838   -13.233 1.00 98.43 19  B 1 
ATOM   887  C  CA  . ILE B 2 19  ? -4.430  7.603   -12.456 1.00 98.56 19  B 1 
ATOM   888  C  C   . ILE B 2 19  ? -4.036  6.124   -12.536 1.00 98.58 19  B 1 
ATOM   889  O  O   . ILE B 2 19  ? -4.862  5.232   -12.371 1.00 98.24 19  B 1 
ATOM   890  C  CB  . ILE B 2 19  ? -4.594  8.136   -11.021 1.00 98.51 19  B 1 
ATOM   891  C  CG1 . ILE B 2 19  ? -4.687  9.678   -11.060 1.00 97.90 19  B 1 
ATOM   892  C  CG2 . ILE B 2 19  ? -3.424  7.691   -10.122 1.00 98.09 19  B 1 
ATOM   893  C  CD1 . ILE B 2 19  ? -5.037  10.341  -9.722  1.00 96.19 19  B 1 
ATOM   894  N  N   . VAL B 2 20  ? -2.745  5.850   -12.745 1.00 98.58 20  B 1 
ATOM   895  C  CA  . VAL B 2 20  ? -2.204  4.529   -13.091 1.00 98.35 20  B 1 
ATOM   896  C  C   . VAL B 2 20  ? -2.413  3.438   -12.039 1.00 98.33 20  B 1 
ATOM   897  O  O   . VAL B 2 20  ? -2.380  2.263   -12.374 1.00 97.61 20  B 1 
ATOM   898  C  CB  . VAL B 2 20  ? -0.709  4.615   -13.442 1.00 97.94 20  B 1 
ATOM   899  C  CG1 . VAL B 2 20  ? -0.477  5.558   -14.630 1.00 96.16 20  B 1 
ATOM   900  C  CG2 . VAL B 2 20  ? 0.147   5.070   -12.247 1.00 96.66 20  B 1 
ATOM   901  N  N   . CYS B 2 21  ? -2.700  3.798   -10.795 1.00 98.51 21  B 1 
ATOM   902  C  CA  . CYS B 2 21  ? -3.081  2.838   -9.758  1.00 98.43 21  B 1 
ATOM   903  C  C   . CYS B 2 21  ? -4.284  1.980   -10.193 1.00 98.32 21  B 1 
ATOM   904  O  O   . CYS B 2 21  ? -4.360  0.801   -9.859  1.00 97.61 21  B 1 
ATOM   905  C  CB  . CYS B 2 21  ? -3.419  3.580   -8.457  1.00 98.14 21  B 1 
ATOM   906  S  SG  . CYS B 2 21  ? -2.283  4.913   -8.029  1.00 97.91 21  B 1 
ATOM   907  N  N   . ALA B 2 22  ? -5.191  2.551   -10.991 1.00 98.34 22  B 1 
ATOM   908  C  CA  . ALA B 2 22  ? -6.358  1.872   -11.545 1.00 98.21 22  B 1 
ATOM   909  C  C   . ALA B 2 22  ? -6.019  0.766   -12.565 1.00 98.04 22  B 1 
ATOM   910  O  O   . ALA B 2 22  ? -6.898  0.001   -12.939 1.00 97.27 22  B 1 
ATOM   911  C  CB  . ALA B 2 22  ? -7.288  2.930   -12.158 1.00 98.03 22  B 1 
ATOM   912  N  N   . ASN B 2 23  ? -4.767  0.640   -13.000 1.00 97.84 23  B 1 
ATOM   913  C  CA  . ASN B 2 23  ? -4.313  -0.483  -13.822 1.00 97.56 23  B 1 
ATOM   914  C  C   . ASN B 2 23  ? -4.235  -1.798  -13.042 1.00 97.59 23  B 1 
ATOM   915  O  O   . ASN B 2 23  ? -4.334  -2.870  -13.635 1.00 96.42 23  B 1 
ATOM   916  C  CB  . ASN B 2 23  ? -2.946  -0.148  -14.446 1.00 97.24 23  B 1 
ATOM   917  C  CG  . ASN B 2 23  ? -3.046  0.876   -15.556 1.00 96.07 23  B 1 
ATOM   918  O  OD1 . ASN B 2 23  ? -4.038  0.940   -16.260 1.00 89.64 23  B 1 
ATOM   919  N  ND2 . ASN B 2 23  ? -2.040  1.694   -15.757 1.00 88.42 23  B 1 
ATOM   920  N  N   . CYS B 2 24  ? -4.076  -1.728  -11.726 1.00 97.87 24  B 1 
ATOM   921  C  CA  . CYS B 2 24  ? -3.897  -2.903  -10.872 1.00 97.62 24  B 1 
ATOM   922  C  C   . CYS B 2 24  ? -4.928  -2.991  -9.742  1.00 97.74 24  B 1 
ATOM   923  O  O   . CYS B 2 24  ? -5.275  -4.083  -9.304  1.00 96.81 24  B 1 
ATOM   924  C  CB  . CYS B 2 24  ? -2.479  -2.875  -10.292 1.00 96.94 24  B 1 
ATOM   925  S  SG  . CYS B 2 24  ? -1.202  -2.715  -11.564 1.00 95.95 24  B 1 
ATOM   926  N  N   . HIS B 2 25  ? -5.420  -1.850  -9.267  1.00 98.32 25  B 1 
ATOM   927  C  CA  . HIS B 2 25  ? -6.498  -1.745  -8.295  1.00 98.48 25  B 1 
ATOM   928  C  C   . HIS B 2 25  ? -7.817  -1.565  -9.038  1.00 98.49 25  B 1 
ATOM   929  O  O   . HIS B 2 25  ? -8.221  -0.445  -9.346  1.00 97.46 25  B 1 
ATOM   930  C  CB  . HIS B 2 25  ? -6.200  -0.601  -7.323  1.00 98.17 25  B 1 
ATOM   931  C  CG  . HIS B 2 25  ? -5.006  -0.865  -6.458  1.00 98.12 25  B 1 
ATOM   932  N  ND1 . HIS B 2 25  ? -4.989  -1.664  -5.325  1.00 95.88 25  B 1 
ATOM   933  C  CD2 . HIS B 2 25  ? -3.738  -0.410  -6.665  1.00 96.04 25  B 1 
ATOM   934  C  CE1 . HIS B 2 25  ? -3.729  -1.668  -4.857  1.00 95.61 25  B 1 
ATOM   935  N  NE2 . HIS B 2 25  ? -2.948  -0.924  -5.641  1.00 95.84 25  B 1 
ATOM   936  N  N   . LEU B 2 26  ? -8.472  -2.688  -9.389  1.00 98.07 26  B 1 
ATOM   937  C  CA  . LEU B 2 26  ? -9.540  -2.722  -10.389 1.00 97.84 26  B 1 
ATOM   938  C  C   . LEU B 2 26  ? -10.925 -2.358  -9.842  1.00 97.84 26  B 1 
ATOM   939  O  O   . LEU B 2 26  ? -11.818 -2.023  -10.626 1.00 96.48 26  B 1 
ATOM   940  C  CB  . LEU B 2 26  ? -9.578  -4.109  -11.043 1.00 97.49 26  B 1 
ATOM   941  C  CG  . LEU B 2 26  ? -8.257  -4.570  -11.699 1.00 96.81 26  B 1 
ATOM   942  C  CD1 . LEU B 2 26  ? -8.473  -5.929  -12.354 1.00 94.99 26  B 1 
ATOM   943  C  CD2 . LEU B 2 26  ? -7.745  -3.582  -12.749 1.00 94.39 26  B 1 
ATOM   944  N  N   . ALA B 2 27  ? -11.140 -2.434  -8.527  1.00 98.07 27  B 1 
ATOM   945  C  CA  . ALA B 2 27  ? -12.406 -2.030  -7.921  1.00 97.93 27  B 1 
ATOM   946  C  C   . ALA B 2 27  ? -12.403 -0.528  -7.634  1.00 98.09 27  B 1 
ATOM   947  O  O   . ALA B 2 27  ? -11.427 0.008   -7.106  1.00 97.70 27  B 1 
ATOM   948  C  CB  . ALA B 2 27  ? -12.666 -2.855  -6.661  1.00 97.53 27  B 1 
ATOM   949  N  N   . SER B 2 28  ? -13.526 0.136   -7.901  1.00 98.29 28  B 1 
ATOM   950  C  CA  . SER B 2 28  ? -13.706 1.557   -7.603  1.00 98.18 28  B 1 
ATOM   951  C  C   . SER B 2 28  ? -14.306 1.755   -6.211  1.00 98.15 28  B 1 
ATOM   952  O  O   . SER B 2 28  ? -15.315 1.141   -5.859  1.00 97.23 28  B 1 
ATOM   953  C  CB  . SER B 2 28  ? -14.581 2.224   -8.661  1.00 97.25 28  B 1 
ATOM   954  O  OG  . SER B 2 28  ? -13.986 2.081   -9.933  1.00 83.94 28  B 1 
ATOM   955  N  N   . LYS B 2 29  ? -13.694 2.634   -5.430  1.00 98.34 29  B 1 
ATOM   956  C  CA  . LYS B 2 29  ? -14.239 3.154   -4.167  1.00 98.32 29  B 1 
ATOM   957  C  C   . LYS B 2 29  ? -13.930 4.642   -4.049  1.00 98.46 29  B 1 
ATOM   958  O  O   . LYS B 2 29  ? -12.826 5.037   -4.406  1.00 97.98 29  B 1 
ATOM   959  C  CB  . LYS B 2 29  ? -13.665 2.399   -2.963  1.00 97.98 29  B 1 
ATOM   960  C  CG  . LYS B 2 29  ? -14.239 0.985   -2.830  1.00 95.56 29  B 1 
ATOM   961  C  CD  . LYS B 2 29  ? -14.031 0.430   -1.419  1.00 89.78 29  B 1 
ATOM   962  C  CE  . LYS B 2 29  ? -14.757 -0.913  -1.293  1.00 84.23 29  B 1 
ATOM   963  N  NZ  . LYS B 2 29  ? -15.134 -1.199  0.114   1.00 74.22 29  B 1 
ATOM   964  N  N   . PRO B 2 30  ? -14.846 5.463   -3.534  1.00 98.24 30  B 1 
ATOM   965  C  CA  . PRO B 2 30  ? -14.664 6.904   -3.496  1.00 98.08 30  B 1 
ATOM   966  C  C   . PRO B 2 30  ? -13.472 7.315   -2.629  1.00 98.23 30  B 1 
ATOM   967  O  O   . PRO B 2 30  ? -13.085 6.622   -1.681  1.00 97.73 30  B 1 
ATOM   968  C  CB  . PRO B 2 30  ? -15.991 7.473   -2.977  1.00 97.19 30  B 1 
ATOM   969  C  CG  . PRO B 2 30  ? -16.560 6.329   -2.151  1.00 94.48 30  B 1 
ATOM   970  C  CD  . PRO B 2 30  ? -16.120 5.094   -2.923  1.00 97.50 30  B 1 
ATOM   971  N  N   . VAL B 2 31  ? -12.898 8.468   -2.976  1.00 98.48 31  B 1 
ATOM   972  C  CA  . VAL B 2 31  ? -11.968 9.237   -2.148  1.00 98.30 31  B 1 
ATOM   973  C  C   . VAL B 2 31  ? -12.403 10.695  -2.198  1.00 98.32 31  B 1 
ATOM   974  O  O   . VAL B 2 31  ? -12.997 11.118  -3.187  1.00 97.32 31  B 1 
ATOM   975  C  CB  . VAL B 2 31  ? -10.499 9.099   -2.599  1.00 97.31 31  B 1 
ATOM   976  C  CG1 . VAL B 2 31  ? -10.036 7.644   -2.560  1.00 89.71 31  B 1 
ATOM   977  C  CG2 . VAL B 2 31  ? -10.237 9.662   -3.995  1.00 90.51 31  B 1 
ATOM   978  N  N   . ASP B 2 32  ? -12.077 11.438  -1.163  1.00 98.34 32  B 1 
ATOM   979  C  CA  . ASP B 2 32  ? -12.295 12.878  -1.113  1.00 98.03 32  B 1 
ATOM   980  C  C   . ASP B 2 32  ? -10.967 13.600  -0.857  1.00 98.16 32  B 1 
ATOM   981  O  O   . ASP B 2 32  ? -10.027 13.037  -0.300  1.00 97.26 32  B 1 
ATOM   982  C  CB  . ASP B 2 32  ? -13.339 13.239  -0.048  1.00 96.65 32  B 1 
ATOM   983  C  CG  . ASP B 2 32  ? -14.751 12.863  -0.472  1.00 85.08 32  B 1 
ATOM   984  O  OD1 . ASP B 2 32  ? -15.152 13.274  -1.581  1.00 80.68 32  B 1 
ATOM   985  O  OD2 . ASP B 2 32  ? -15.435 12.179  0.323   1.00 78.79 32  B 1 
ATOM   986  N  N   . ILE B 2 33  ? -10.911 14.861  -1.265  1.00 98.27 33  B 1 
ATOM   987  C  CA  . ILE B 2 33  ? -9.808  15.759  -0.983  1.00 98.24 33  B 1 
ATOM   988  C  C   . ILE B 2 33  ? -10.353 17.129  -0.582  1.00 98.22 33  B 1 
ATOM   989  O  O   . ILE B 2 33  ? -11.190 17.702  -1.270  1.00 97.40 33  B 1 
ATOM   990  C  CB  . ILE B 2 33  ? -8.794  15.821  -2.143  1.00 97.81 33  B 1 
ATOM   991  C  CG1 . ILE B 2 33  ? -7.639  16.781  -1.782  1.00 96.49 33  B 1 
ATOM   992  C  CG2 . ILE B 2 33  ? -9.450  16.202  -3.484  1.00 96.00 33  B 1 
ATOM   993  C  CD1 . ILE B 2 33  ? -6.467  16.729  -2.763  1.00 93.91 33  B 1 
ATOM   994  N  N   . GLU B 2 34  ? -9.841  17.650  0.517   1.00 98.09 34  B 1 
ATOM   995  C  CA  . GLU B 2 34  ? -10.140 18.989  1.015   1.00 97.63 34  B 1 
ATOM   996  C  C   . GLU B 2 34  ? -8.861  19.823  1.015   1.00 97.73 34  B 1 
ATOM   997  O  O   . GLU B 2 34  ? -7.843  19.436  1.583   1.00 96.76 34  B 1 
ATOM   998  C  CB  . GLU B 2 34  ? -10.759 18.904  2.414   1.00 96.34 34  B 1 
ATOM   999  C  CG  . GLU B 2 34  ? -12.176 18.299  2.379   1.00 82.09 34  B 1 
ATOM   1000 C  CD  . GLU B 2 34  ? -12.779 18.036  3.768   1.00 74.98 34  B 1 
ATOM   1001 O  OE1 . GLU B 2 34  ? -13.912 17.506  3.827   1.00 68.56 34  B 1 
ATOM   1002 O  OE2 . GLU B 2 34  ? -12.099 18.230  4.800   1.00 67.39 34  B 1 
ATOM   1003 N  N   . VAL B 2 35  ? -8.930  20.984  0.368   1.00 97.91 35  B 1 
ATOM   1004 C  CA  . VAL B 2 35  ? -7.865  21.992  0.347   1.00 97.82 35  B 1 
ATOM   1005 C  C   . VAL B 2 35  ? -8.468  23.370  0.626   1.00 97.80 35  B 1 
ATOM   1006 O  O   . VAL B 2 35  ? -9.662  23.574  0.391   1.00 96.97 35  B 1 
ATOM   1007 C  CB  . VAL B 2 35  ? -7.084  21.996  -0.987  1.00 96.80 35  B 1 
ATOM   1008 C  CG1 . VAL B 2 35  ? -6.380  20.658  -1.220  1.00 92.65 35  B 1 
ATOM   1009 C  CG2 . VAL B 2 35  ? -7.953  22.315  -2.204  1.00 92.88 35  B 1 
ATOM   1010 N  N   . PRO B 2 36  ? -7.668  24.345  1.097   1.00 97.80 36  B 1 
ATOM   1011 C  CA  . PRO B 2 36  ? -8.116  25.731  1.173   1.00 97.50 36  B 1 
ATOM   1012 C  C   . PRO B 2 36  ? -8.573  26.247  -0.196  1.00 97.65 36  B 1 
ATOM   1013 O  O   . PRO B 2 36  ? -8.019  25.890  -1.231  1.00 96.64 36  B 1 
ATOM   1014 C  CB  . PRO B 2 36  ? -6.920  26.534  1.700   1.00 96.71 36  B 1 
ATOM   1015 C  CG  . PRO B 2 36  ? -6.067  25.483  2.395   1.00 94.67 36  B 1 
ATOM   1016 C  CD  . PRO B 2 36  ? -6.305  24.228  1.561   1.00 97.26 36  B 1 
ATOM   1017 N  N   . GLN B 2 37  ? -9.568  27.140  -0.208  1.00 97.21 37  B 1 
ATOM   1018 C  CA  . GLN B 2 37  ? -10.043 27.743  -1.452  1.00 96.83 37  B 1 
ATOM   1019 C  C   . GLN B 2 37  ? -8.981  28.629  -2.117  1.00 97.22 37  B 1 
ATOM   1020 O  O   . GLN B 2 37  ? -8.905  28.716  -3.342  1.00 95.93 37  B 1 
ATOM   1021 C  CB  . GLN B 2 37  ? -11.322 28.529  -1.134  1.00 95.35 37  B 1 
ATOM   1022 C  CG  . GLN B 2 37  ? -12.205 28.716  -2.381  1.00 81.55 37  B 1 
ATOM   1023 C  CD  . GLN B 2 37  ? -13.500 29.451  -2.065  1.00 73.60 37  B 1 
ATOM   1024 O  OE1 . GLN B 2 37  ? -13.679 30.088  -1.037  1.00 65.84 37  B 1 
ATOM   1025 N  NE2 . GLN B 2 37  ? -14.470 29.399  -2.946  1.00 62.44 37  B 1 
ATOM   1026 N  N   . ALA B 2 38  ? -8.159  29.270  -1.296  1.00 97.41 38  B 1 
ATOM   1027 C  CA  . ALA B 2 38  ? -7.035  30.088  -1.716  1.00 97.33 38  B 1 
ATOM   1028 C  C   . ALA B 2 38  ? -5.877  29.978  -0.723  1.00 97.73 38  B 1 
ATOM   1029 O  O   . ALA B 2 38  ? -6.083  29.724  0.466   1.00 96.75 38  B 1 
ATOM   1030 C  CB  . ALA B 2 38  ? -7.506  31.545  -1.867  1.00 96.04 38  B 1 
ATOM   1031 N  N   . VAL B 2 39  ? -4.660  30.215  -1.216  1.00 97.51 39  B 1 
ATOM   1032 C  CA  . VAL B 2 39  ? -3.437  30.249  -0.415  1.00 97.41 39  B 1 
ATOM   1033 C  C   . VAL B 2 39  ? -2.549  31.403  -0.870  1.00 97.42 39  B 1 
ATOM   1034 O  O   . VAL B 2 39  ? -2.528  31.748  -2.050  1.00 96.74 39  B 1 
ATOM   1035 C  CB  . VAL B 2 39  ? -2.726  28.884  -0.472  1.00 96.51 39  B 1 
ATOM   1036 C  CG1 . VAL B 2 39  ? -2.140  28.560  -1.859  1.00 89.66 39  B 1 
ATOM   1037 C  CG2 . VAL B 2 39  ? -1.631  28.779  0.577   1.00 90.10 39  B 1 
ATOM   1038 N  N   . LEU B 2 40  ? -1.833  32.008  0.068   1.00 97.08 40  B 1 
ATOM   1039 C  CA  . LEU B 2 40  ? -0.819  33.013  -0.238  1.00 96.98 40  B 1 
ATOM   1040 C  C   . LEU B 2 40  ? 0.479   32.344  -0.724  1.00 97.23 40  B 1 
ATOM   1041 O  O   . LEU B 2 40  ? 0.730   31.188  -0.373  1.00 96.53 40  B 1 
ATOM   1042 C  CB  . LEU B 2 40  ? -0.575  33.899  0.995   1.00 96.34 40  B 1 
ATOM   1043 C  CG  . LEU B 2 40  ? -1.751  34.822  1.361   1.00 94.40 40  B 1 
ATOM   1044 C  CD1 . LEU B 2 40  ? -1.447  35.534  2.680   1.00 91.00 40  B 1 
ATOM   1045 C  CD2 . LEU B 2 40  ? -2.020  35.884  0.303   1.00 90.66 40  B 1 
ATOM   1046 N  N   . PRO B 2 41  ? 1.327   33.072  -1.496  1.00 97.08 41  B 1 
ATOM   1047 C  CA  . PRO B 2 41  ? 2.661   32.604  -1.844  1.00 96.86 41  B 1 
ATOM   1048 C  C   . PRO B 2 41  ? 3.510   32.237  -0.618  1.00 96.77 41  B 1 
ATOM   1049 O  O   . PRO B 2 41  ? 3.303   32.769  0.464   1.00 95.75 41  B 1 
ATOM   1050 C  CB  . PRO B 2 41  ? 3.313   33.757  -2.614  1.00 95.85 41  B 1 
ATOM   1051 C  CG  . PRO B 2 41  ? 2.129   34.529  -3.177  1.00 93.49 41  B 1 
ATOM   1052 C  CD  . PRO B 2 41  ? 1.080   34.372  -2.089  1.00 96.14 41  B 1 
ATOM   1053 N  N   . ASP B 2 42  ? 4.462   31.340  -0.802  1.00 96.73 42  B 1 
ATOM   1054 C  CA  . ASP B 2 42  ? 5.390   30.852  0.230   1.00 96.53 42  B 1 
ATOM   1055 C  C   . ASP B 2 42  ? 4.700   30.462  1.554   1.00 96.50 42  B 1 
ATOM   1056 O  O   . ASP B 2 42  ? 5.211   30.676  2.660   1.00 95.06 42  B 1 
ATOM   1057 C  CB  . ASP B 2 42  ? 6.567   31.832  0.406   1.00 95.74 42  B 1 
ATOM   1058 C  CG  . ASP B 2 42  ? 7.669   31.218  1.285   1.00 94.84 42  B 1 
ATOM   1059 O  OD1 . ASP B 2 42  ? 7.971   30.017  1.119   1.00 91.41 42  B 1 
ATOM   1060 O  OD2 . ASP B 2 42  ? 8.183   31.889  2.206   1.00 90.23 42  B 1 
ATOM   1061 N  N   . THR B 2 43  ? 3.491   29.913  1.458   1.00 96.86 43  B 1 
ATOM   1062 C  CA  . THR B 2 43  ? 2.676   29.538  2.618   1.00 96.83 43  B 1 
ATOM   1063 C  C   . THR B 2 43  ? 2.450   28.034  2.644   1.00 97.41 43  B 1 
ATOM   1064 O  O   . THR B 2 43  ? 2.176   27.415  1.619   1.00 96.73 43  B 1 
ATOM   1065 C  CB  . THR B 2 43  ? 1.354   30.314  2.630   1.00 95.53 43  B 1 
ATOM   1066 O  OG1 . THR B 2 43  ? 1.625   31.701  2.693   1.00 86.11 43  B 1 
ATOM   1067 C  CG2 . THR B 2 43  ? 0.495   29.998  3.852   1.00 84.11 43  B 1 
ATOM   1068 N  N   . VAL B 2 44  ? 2.545   27.441  3.835   1.00 97.26 44  B 1 
ATOM   1069 C  CA  . VAL B 2 44  ? 2.219   26.026  4.045   1.00 97.43 44  B 1 
ATOM   1070 C  C   . VAL B 2 44  ? 0.722   25.878  4.280   1.00 97.32 44  B 1 
ATOM   1071 O  O   . VAL B 2 44  ? 0.161   26.539  5.146   1.00 96.68 44  B 1 
ATOM   1072 C  CB  . VAL B 2 44  ? 3.029   25.411  5.191   1.00 96.98 44  B 1 
ATOM   1073 C  CG1 . VAL B 2 44  ? 2.701   23.935  5.386   1.00 95.13 44  B 1 
ATOM   1074 C  CG2 . VAL B 2 44  ? 4.533   25.514  4.915   1.00 95.26 44  B 1 
ATOM   1075 N  N   . PHE B 2 45  ? 0.086   24.968  3.531   1.00 97.45 45  B 1 
ATOM   1076 C  CA  . PHE B 2 45  ? -1.310  24.599  3.693   1.00 97.44 45  B 1 
ATOM   1077 C  C   . PHE B 2 45  ? -1.477  23.073  3.777   1.00 97.55 45  B 1 
ATOM   1078 O  O   . PHE B 2 45  ? -0.575  22.312  3.436   1.00 97.32 45  B 1 
ATOM   1079 C  CB  . PHE B 2 45  ? -2.155  25.210  2.571   1.00 97.47 45  B 1 
ATOM   1080 C  CG  . PHE B 2 45  ? -1.915  24.615  1.198   1.00 97.87 45  B 1 
ATOM   1081 C  CD1 . PHE B 2 45  ? -0.871  25.103  0.386   1.00 97.46 45  B 1 
ATOM   1082 C  CD2 . PHE B 2 45  ? -2.739  23.586  0.709   1.00 97.46 45  B 1 
ATOM   1083 C  CE1 . PHE B 2 45  ? -0.670  24.577  -0.896  1.00 97.09 45  B 1 
ATOM   1084 C  CE2 . PHE B 2 45  ? -2.539  23.056  -0.569  1.00 97.19 45  B 1 
ATOM   1085 C  CZ  . PHE B 2 45  ? -1.504  23.551  -1.375  1.00 97.46 45  B 1 
ATOM   1086 N  N   . GLU B 2 46  ? -2.646  22.640  4.229   1.00 97.39 46  B 1 
ATOM   1087 C  CA  . GLU B 2 46  ? -2.995  21.226  4.351   1.00 97.20 46  B 1 
ATOM   1088 C  C   . GLU B 2 46  ? -3.836  20.786  3.152   1.00 97.62 46  B 1 
ATOM   1089 O  O   . GLU B 2 46  ? -4.849  21.407  2.833   1.00 97.00 46  B 1 
ATOM   1090 C  CB  . GLU B 2 46  ? -3.765  20.982  5.666   1.00 95.08 46  B 1 
ATOM   1091 C  CG  . GLU B 2 46  ? -2.948  21.327  6.919   1.00 85.77 46  B 1 
ATOM   1092 C  CD  . GLU B 2 46  ? -3.737  21.200  8.237   1.00 87.16 46  B 1 
ATOM   1093 O  OE1 . GLU B 2 46  ? -3.220  21.633  9.294   1.00 81.18 46  B 1 
ATOM   1094 O  OE2 . GLU B 2 46  ? -4.868  20.685  8.276   1.00 81.74 46  B 1 
ATOM   1095 N  N   . ALA B 2 47  ? -3.465  19.676  2.518   1.00 97.65 47  B 1 
ATOM   1096 C  CA  . ALA B 2 47  ? -4.351  18.922  1.650   1.00 97.84 47  B 1 
ATOM   1097 C  C   . ALA B 2 47  ? -4.751  17.633  2.382   1.00 97.72 47  B 1 
ATOM   1098 O  O   . ALA B 2 47  ? -3.929  16.747  2.590   1.00 97.22 47  B 1 
ATOM   1099 C  CB  . ALA B 2 47  ? -3.658  18.652  0.304   1.00 97.84 47  B 1 
ATOM   1100 N  N   . VAL B 2 48  ? -6.020  17.531  2.797   1.00 97.86 48  B 1 
ATOM   1101 C  CA  . VAL B 2 48  ? -6.534  16.381  3.536   1.00 97.77 48  B 1 
ATOM   1102 C  C   . VAL B 2 48  ? -7.180  15.407  2.561   1.00 98.04 48  B 1 
ATOM   1103 O  O   . VAL B 2 48  ? -8.188  15.724  1.936   1.00 97.77 48  B 1 
ATOM   1104 C  CB  . VAL B 2 48  ? -7.509  16.797  4.653   1.00 97.10 48  B 1 
ATOM   1105 C  CG1 . VAL B 2 48  ? -7.939  15.578  5.471   1.00 95.06 48  B 1 
ATOM   1106 C  CG2 . VAL B 2 48  ? -6.850  17.802  5.609   1.00 95.41 48  B 1 
ATOM   1107 N  N   . VAL B 2 49  ? -6.612  14.204  2.442   1.00 97.95 49  B 1 
ATOM   1108 C  CA  . VAL B 2 49  ? -7.112  13.137  1.578   1.00 98.14 49  B 1 
ATOM   1109 C  C   . VAL B 2 49  ? -7.838  12.110  2.434   1.00 98.05 49  B 1 
ATOM   1110 O  O   . VAL B 2 49  ? -7.245  11.534  3.349   1.00 97.75 49  B 1 
ATOM   1111 C  CB  . VAL B 2 49  ? -5.980  12.487  0.767   1.00 98.07 49  B 1 
ATOM   1112 C  CG1 . VAL B 2 49  ? -6.493  11.349  -0.110  1.00 96.91 49  B 1 
ATOM   1113 C  CG2 . VAL B 2 49  ? -5.309  13.523  -0.142  1.00 97.07 49  B 1 
ATOM   1114 N  N   . LYS B 2 50  ? -9.111  11.838  2.109   1.00 98.37 50  B 1 
ATOM   1115 C  CA  . LYS B 2 50  ? -9.961  10.875  2.806   1.00 98.32 50  B 1 
ATOM   1116 C  C   . LYS B 2 50  ? -10.107 9.611   1.970   1.00 98.51 50  B 1 
ATOM   1117 O  O   . LYS B 2 50  ? -10.487 9.666   0.796   1.00 98.21 50  B 1 
ATOM   1118 C  CB  . LYS B 2 50  ? -11.319 11.506  3.154   1.00 97.97 50  B 1 
ATOM   1119 C  CG  . LYS B 2 50  ? -11.150 12.793  3.989   1.00 95.06 50  B 1 
ATOM   1120 C  CD  . LYS B 2 50  ? -12.494 13.432  4.381   1.00 90.61 50  B 1 
ATOM   1121 C  CE  . LYS B 2 50  ? -12.182 14.689  5.196   1.00 83.37 50  B 1 
ATOM   1122 N  NZ  . LYS B 2 50  ? -13.368 15.534  5.461   1.00 72.51 50  B 1 
ATOM   1123 N  N   . ILE B 2 51  ? -9.815  8.462   2.566   1.00 98.39 51  B 1 
ATOM   1124 C  CA  . ILE B 2 51  ? -9.823  7.147   1.918   1.00 98.32 51  B 1 
ATOM   1125 C  C   . ILE B 2 51  ? -10.757 6.201   2.700   1.00 98.18 51  B 1 
ATOM   1126 O  O   . ILE B 2 51  ? -10.296 5.235   3.320   1.00 97.34 51  B 1 
ATOM   1127 C  CB  . ILE B 2 51  ? -8.374  6.602   1.742   1.00 98.21 51  B 1 
ATOM   1128 C  CG1 . ILE B 2 51  ? -7.405  7.673   1.170   1.00 97.38 51  B 1 
ATOM   1129 C  CG2 . ILE B 2 51  ? -8.400  5.378   0.813   1.00 97.29 51  B 1 
ATOM   1130 C  CD1 . ILE B 2 51  ? -5.963  7.183   0.985   1.00 95.55 51  B 1 
ATOM   1131 N  N   . PRO B 2 52  ? -12.076 6.454   2.730   1.00 97.88 52  B 1 
ATOM   1132 C  CA  . PRO B 2 52  ? -13.003 5.748   3.602   1.00 97.56 52  B 1 
ATOM   1133 C  C   . PRO B 2 52  ? -13.182 4.280   3.200   1.00 97.40 52  B 1 
ATOM   1134 O  O   . PRO B 2 52  ? -13.172 3.915   2.022   1.00 96.35 52  B 1 
ATOM   1135 C  CB  . PRO B 2 52  ? -14.316 6.531   3.522   1.00 96.91 52  B 1 
ATOM   1136 C  CG  . PRO B 2 52  ? -14.263 7.163   2.132   1.00 95.51 52  B 1 
ATOM   1137 C  CD  . PRO B 2 52  ? -12.785 7.480   1.978   1.00 97.53 52  B 1 
ATOM   1138 N  N   . TYR B 2 53  ? -13.387 3.417   4.196   1.00 97.49 53  B 1 
ATOM   1139 C  CA  . TYR B 2 53  ? -13.808 2.026   4.036   1.00 96.75 53  B 1 
ATOM   1140 C  C   . TYR B 2 53  ? -14.361 1.503   5.368   1.00 96.66 53  B 1 
ATOM   1141 O  O   . TYR B 2 53  ? -14.157 2.115   6.413   1.00 95.28 53  B 1 
ATOM   1142 C  CB  . TYR B 2 53  ? -12.645 1.157   3.527   1.00 95.05 53  B 1 
ATOM   1143 C  CG  . TYR B 2 53  ? -11.541 0.892   4.532   1.00 95.19 53  B 1 
ATOM   1144 C  CD1 . TYR B 2 53  ? -10.587 1.887   4.829   1.00 93.47 53  B 1 
ATOM   1145 C  CD2 . TYR B 2 53  ? -11.474 -0.347  5.186   1.00 93.28 53  B 1 
ATOM   1146 C  CE1 . TYR B 2 53  ? -9.586  1.649   5.780   1.00 90.92 53  B 1 
ATOM   1147 C  CE2 . TYR B 2 53  ? -10.476 -0.598  6.141   1.00 91.46 53  B 1 
ATOM   1148 C  CZ  . TYR B 2 53  ? -9.544  0.404   6.433   1.00 91.84 53  B 1 
ATOM   1149 O  OH  . TYR B 2 53  ? -8.586  0.164   7.393   1.00 88.58 53  B 1 
ATOM   1150 N  N   . ASP B 2 54  ? -15.043 0.360   5.329   1.00 96.34 54  B 1 
ATOM   1151 C  CA  . ASP B 2 54  ? -15.472 -0.325  6.551   1.00 95.64 54  B 1 
ATOM   1152 C  C   . ASP B 2 54  ? -14.268 -0.989  7.228   1.00 94.83 54  B 1 
ATOM   1153 O  O   . ASP B 2 54  ? -13.739 -2.000  6.759   1.00 92.58 54  B 1 
ATOM   1154 C  CB  . ASP B 2 54  ? -16.589 -1.318  6.232   1.00 94.63 54  B 1 
ATOM   1155 C  CG  . ASP B 2 54  ? -17.095 -2.078  7.458   1.00 90.44 54  B 1 
ATOM   1156 O  OD1 . ASP B 2 54  ? -16.585 -1.845  8.572   1.00 86.39 54  B 1 
ATOM   1157 O  OD2 . ASP B 2 54  ? -17.993 -2.933  7.262   1.00 85.88 54  B 1 
ATOM   1158 N  N   . MET B 2 55  ? -13.829 -0.408  8.345   1.00 93.36 55  B 1 
ATOM   1159 C  CA  . MET B 2 55  ? -12.665 -0.891  9.104   1.00 91.80 55  B 1 
ATOM   1160 C  C   . MET B 2 55  ? -12.880 -2.262  9.764   1.00 91.58 55  B 1 
ATOM   1161 O  O   . MET B 2 55  ? -11.905 -2.895  10.177  1.00 88.36 55  B 1 
ATOM   1162 C  CB  . MET B 2 55  ? -12.281 0.141   10.168  1.00 88.83 55  B 1 
ATOM   1163 C  CG  . MET B 2 55  ? -11.843 1.473   9.555   1.00 84.36 55  B 1 
ATOM   1164 S  SD  . MET B 2 55  ? -11.207 2.625   10.794  1.00 78.25 55  B 1 
ATOM   1165 C  CE  . MET B 2 55  ? -10.962 4.081   9.764   1.00 69.53 55  B 1 
ATOM   1166 N  N   . GLN B 2 56  ? -14.125 -2.751  9.849   1.00 92.58 56  B 1 
ATOM   1167 C  CA  . GLN B 2 56  ? -14.420 -4.099  10.348  1.00 91.64 56  B 1 
ATOM   1168 C  C   . GLN B 2 56  ? -14.101 -5.180  9.307   1.00 91.77 56  B 1 
ATOM   1169 O  O   . GLN B 2 56  ? -13.848 -6.332  9.659   1.00 89.19 56  B 1 
ATOM   1170 C  CB  . GLN B 2 56  ? -15.895 -4.192  10.779  1.00 90.75 56  B 1 
ATOM   1171 C  CG  . GLN B 2 56  ? -16.271 -3.184  11.872  1.00 84.16 56  B 1 
ATOM   1172 C  CD  . GLN B 2 56  ? -15.452 -3.377  13.157  1.00 73.90 56  B 1 
ATOM   1173 O  OE1 . GLN B 2 56  ? -15.057 -4.476  13.532  1.00 66.35 56  B 1 
ATOM   1174 N  NE2 . GLN B 2 56  ? -15.168 -2.324  13.873  1.00 64.29 56  B 1 
ATOM   1175 N  N   . LEU B 2 57  ? -14.094 -4.827  8.019   1.00 90.78 57  B 1 
ATOM   1176 C  CA  . LEU B 2 57  ? -13.783 -5.761  6.954   1.00 90.34 57  B 1 
ATOM   1177 C  C   . LEU B 2 57  ? -12.306 -6.151  6.984   1.00 91.74 57  B 1 
ATOM   1178 O  O   . LEU B 2 57  ? -11.396 -5.323  7.062   1.00 90.63 57  B 1 
ATOM   1179 C  CB  . LEU B 2 57  ? -14.177 -5.196  5.583   1.00 86.95 57  B 1 
ATOM   1180 C  CG  . LEU B 2 57  ? -15.696 -5.021  5.374   1.00 79.00 57  B 1 
ATOM   1181 C  CD1 . LEU B 2 57  ? -15.950 -4.380  4.013   1.00 72.71 57  B 1 
ATOM   1182 C  CD2 . LEU B 2 57  ? -16.447 -6.359  5.413   1.00 73.58 57  B 1 
ATOM   1183 N  N   . LYS B 2 58  ? -12.079 -7.464  6.839   1.00 92.98 58  B 1 
ATOM   1184 C  CA  . LYS B 2 58  ? -10.758 -8.042  6.630   1.00 93.22 58  B 1 
ATOM   1185 C  C   . LYS B 2 58  ? -10.612 -8.458  5.171   1.00 94.25 58  B 1 
ATOM   1186 O  O   . LYS B 2 58  ? -11.548 -8.996  4.574   1.00 93.47 58  B 1 
ATOM   1187 C  CB  . LYS B 2 58  ? -10.517 -9.199  7.603   1.00 91.47 58  B 1 
ATOM   1188 C  CG  . LYS B 2 58  ? -10.628 -8.832  9.090   1.00 86.49 58  B 1 
ATOM   1189 C  CD  . LYS B 2 58  ? -9.621  -7.759  9.543   1.00 80.75 58  B 1 
ATOM   1190 C  CE  . LYS B 2 58  ? -9.742  -7.505  11.047  1.00 72.60 58  B 1 
ATOM   1191 N  NZ  . LYS B 2 58  ? -8.822  -6.430  11.507  1.00 63.84 58  B 1 
ATOM   1192 N  N   . GLN B 2 59  ? -9.439  -8.256  4.598   1.00 92.91 59  B 1 
ATOM   1193 C  CA  . GLN B 2 59  ? -9.093  -8.730  3.266   1.00 92.78 59  B 1 
ATOM   1194 C  C   . GLN B 2 59  ? -8.319  -10.042 3.315   1.00 92.31 59  B 1 
ATOM   1195 O  O   . GLN B 2 59  ? -7.723  -10.388 4.335   1.00 90.81 59  B 1 
ATOM   1196 C  CB  . GLN B 2 59  ? -8.330  -7.647  2.481   1.00 91.49 59  B 1 
ATOM   1197 C  CG  . GLN B 2 59  ? -6.939  -7.347  3.035   1.00 90.62 59  B 1 
ATOM   1198 C  CD  . GLN B 2 59  ? -6.171  -6.351  2.173   1.00 92.62 59  B 1 
ATOM   1199 O  OE1 . GLN B 2 59  ? -6.409  -6.204  0.978   1.00 89.69 59  B 1 
ATOM   1200 N  NE2 . GLN B 2 59  ? -5.217  -5.653  2.744   1.00 89.08 59  B 1 
ATOM   1201 N  N   . VAL B 2 60  ? -8.255  -10.748 2.181   1.00 92.07 60  B 1 
ATOM   1202 C  CA  . VAL B 2 60  ? -7.308  -11.853 2.014   1.00 91.53 60  B 1 
ATOM   1203 C  C   . VAL B 2 60  ? -5.888  -11.302 1.871   1.00 89.69 60  B 1 
ATOM   1204 O  O   . VAL B 2 60  ? -5.624  -10.409 1.057   1.00 88.18 60  B 1 
ATOM   1205 C  CB  . VAL B 2 60  ? -7.717  -12.781 0.860   1.00 91.68 60  B 1 
ATOM   1206 C  CG1 . VAL B 2 60  ? -7.551  -12.174 -0.526  1.00 85.07 60  B 1 
ATOM   1207 C  CG2 . VAL B 2 60  ? -6.938  -14.089 0.925   1.00 84.92 60  B 1 
ATOM   1208 N  N   . LEU B 2 61  ? -4.957  -11.829 2.666   1.00 84.21 61  B 1 
ATOM   1209 C  CA  . LEU B 2 61  ? -3.533  -11.519 2.572   1.00 82.37 61  B 1 
ATOM   1210 C  C   . LEU B 2 61  ? -2.837  -12.442 1.559   1.00 83.33 61  B 1 
ATOM   1211 O  O   . LEU B 2 61  ? -3.404  -13.437 1.110   1.00 82.95 61  B 1 
ATOM   1212 C  CB  . LEU B 2 61  ? -2.893  -11.594 3.964   1.00 80.26 61  B 1 
ATOM   1213 C  CG  . LEU B 2 61  ? -3.499  -10.665 5.034   1.00 76.28 61  B 1 
ATOM   1214 C  CD1 . LEU B 2 61  ? -2.715  -10.821 6.336   1.00 75.58 61  B 1 
ATOM   1215 C  CD2 . LEU B 2 61  ? -3.468  -9.187  4.614   1.00 73.12 61  B 1 
ATOM   1216 N  N   . ALA B 2 62  ? -1.588  -12.137 1.210   1.00 76.99 62  B 1 
ATOM   1217 C  CA  . ALA B 2 62  ? -0.815  -12.952 0.264   1.00 75.01 62  B 1 
ATOM   1218 C  C   . ALA B 2 62  ? -0.592  -14.394 0.748   1.00 75.17 62  B 1 
ATOM   1219 O  O   . ALA B 2 62  ? -0.547  -15.317 -0.061  1.00 73.13 62  B 1 
ATOM   1220 C  CB  . ALA B 2 62  ? 0.512   -12.255 0.002   1.00 73.54 62  B 1 
ATOM   1221 N  N   . ASN B 2 63  ? -0.509  -14.610 2.062   1.00 74.76 63  B 1 
ATOM   1222 C  CA  . ASN B 2 63  ? -0.395  -15.935 2.679   1.00 72.76 63  B 1 
ATOM   1223 C  C   . ASN B 2 63  ? -1.730  -16.706 2.752   1.00 74.71 63  B 1 
ATOM   1224 O  O   . ASN B 2 63  ? -1.740  -17.855 3.182   1.00 72.54 63  B 1 
ATOM   1225 C  CB  . ASN B 2 63  ? 0.296   -15.785 4.045   1.00 68.97 63  B 1 
ATOM   1226 C  CG  . ASN B 2 63  ? -0.514  -14.987 5.060   1.00 66.67 63  B 1 
ATOM   1227 O  OD1 . ASN B 2 63  ? -1.662  -14.653 4.834   1.00 63.91 63  B 1 
ATOM   1228 N  ND2 . ASN B 2 63  ? 0.063   -14.663 6.195   1.00 62.90 63  B 1 
ATOM   1229 N  N   . GLY B 2 64  ? -2.853  -16.106 2.329   1.00 80.81 64  B 1 
ATOM   1230 C  CA  . GLY B 2 64  ? -4.194  -16.688 2.369   1.00 82.33 64  B 1 
ATOM   1231 C  C   . GLY B 2 64  ? -4.964  -16.441 3.665   1.00 83.66 64  B 1 
ATOM   1232 O  O   . GLY B 2 64  ? -6.179  -16.667 3.691   1.00 81.89 64  B 1 
ATOM   1233 N  N   . LYS B 2 65  ? -4.324  -15.938 4.729   1.00 82.37 65  B 1 
ATOM   1234 C  CA  . LYS B 2 65  ? -4.992  -15.537 5.968   1.00 81.93 65  B 1 
ATOM   1235 C  C   . LYS B 2 65  ? -5.793  -14.238 5.744   1.00 84.69 65  B 1 
ATOM   1236 O  O   . LYS B 2 65  ? -5.591  -13.521 4.770   1.00 84.61 65  B 1 
ATOM   1237 C  CB  . LYS B 2 65  ? -3.979  -15.414 7.130   1.00 78.77 65  B 1 
ATOM   1238 C  CG  . LYS B 2 65  ? -3.248  -16.727 7.504   1.00 73.87 65  B 1 
ATOM   1239 C  CD  . LYS B 2 65  ? -2.350  -16.571 8.750   1.00 68.70 65  B 1 
ATOM   1240 C  CE  . LYS B 2 65  ? -1.621  -17.883 9.172   1.00 61.76 65  B 1 
ATOM   1241 N  NZ  . LYS B 2 65  ? -0.791  -17.760 10.413  1.00 55.36 65  B 1 
ATOM   1242 N  N   . LYS B 2 66  ? -6.725  -13.929 6.664   1.00 87.61 66  B 1 
ATOM   1243 C  CA  . LYS B 2 66  ? -7.431  -12.641 6.682   1.00 88.15 66  B 1 
ATOM   1244 C  C   . LYS B 2 66  ? -6.646  -11.627 7.517   1.00 87.21 66  B 1 
ATOM   1245 O  O   . LYS B 2 66  ? -6.126  -11.979 8.562   1.00 84.42 66  B 1 
ATOM   1246 C  CB  . LYS B 2 66  ? -8.854  -12.816 7.227   1.00 88.16 66  B 1 
ATOM   1247 C  CG  . LYS B 2 66  ? -9.786  -13.669 6.337   1.00 84.94 66  B 1 
ATOM   1248 C  CD  . LYS B 2 66  ? -10.195 -12.951 5.049   1.00 80.49 66  B 1 
ATOM   1249 C  CE  . LYS B 2 66  ? -11.261 -13.773 4.313   1.00 74.88 66  B 1 
ATOM   1250 N  NZ  . LYS B 2 66  ? -11.866 -13.050 3.171   1.00 67.12 66  B 1 
ATOM   1251 N  N   . GLY B 2 67  ? -6.609  -10.376 7.064   1.00 84.27 67  B 1 
ATOM   1252 C  CA  . GLY B 2 67  ? -5.904  -9.307  7.766   1.00 84.16 67  B 1 
ATOM   1253 C  C   . GLY B 2 67  ? -6.469  -7.920  7.479   1.00 86.93 67  B 1 
ATOM   1254 O  O   . GLY B 2 67  ? -7.389  -7.761  6.673   1.00 86.81 67  B 1 
ATOM   1255 N  N   . ALA B 2 68  ? -5.923  -6.918  8.150   1.00 82.99 68  B 1 
ATOM   1256 C  CA  . ALA B 2 68  ? -6.320  -5.527  7.974   1.00 83.30 68  B 1 
ATOM   1257 C  C   . ALA B 2 68  ? -5.976  -4.992  6.574   1.00 86.00 68  B 1 
ATOM   1258 O  O   . ALA B 2 68  ? -5.185  -5.585  5.835   1.00 86.26 68  B 1 
ATOM   1259 C  CB  . ALA B 2 68  ? -5.667  -4.695  9.088   1.00 80.45 68  B 1 
ATOM   1260 N  N   . LEU B 2 69  ? -6.603  -3.879  6.199   1.00 87.50 69  B 1 
ATOM   1261 C  CA  . LEU B 2 69  ? -6.289  -3.165  4.966   1.00 89.16 69  B 1 
ATOM   1262 C  C   . LEU B 2 69  ? -5.264  -2.067  5.254   1.00 88.10 69  B 1 
ATOM   1263 O  O   . LEU B 2 69  ? -5.361  -1.371  6.261   1.00 87.57 69  B 1 
ATOM   1264 C  CB  . LEU B 2 69  ? -7.549  -2.565  4.326   1.00 91.59 69  B 1 
ATOM   1265 C  CG  . LEU B 2 69  ? -8.478  -3.574  3.616   1.00 91.92 69  B 1 
ATOM   1266 C  CD1 . LEU B 2 69  ? -9.293  -4.445  4.588   1.00 89.26 69  B 1 
ATOM   1267 C  CD2 . LEU B 2 69  ? -9.475  -2.839  2.719   1.00 89.47 69  B 1 
ATOM   1268 N  N   . ASN B 2 70  ? -4.339  -1.866  4.315   1.00 88.24 70  B 1 
ATOM   1269 C  CA  . ASN B 2 70  ? -3.499  -0.688  4.256   1.00 88.65 70  B 1 
ATOM   1270 C  C   . ASN B 2 70  ? -4.047  0.302   3.224   1.00 90.91 70  B 1 
ATOM   1271 O  O   . ASN B 2 70  ? -4.750  -0.076  2.284   1.00 91.31 70  B 1 
ATOM   1272 C  CB  . ASN B 2 70  ? -2.040  -1.077  3.977   1.00 86.43 70  B 1 
ATOM   1273 C  CG  . ASN B 2 70  ? -1.498  -2.058  4.997   1.00 84.63 70  B 1 
ATOM   1274 O  OD1 . ASN B 2 70  ? -1.469  -1.802  6.179   1.00 79.92 70  B 1 
ATOM   1275 N  ND2 . ASN B 2 70  ? -1.067  -3.225  4.570   1.00 76.98 70  B 1 
ATOM   1276 N  N   . VAL B 2 71  ? -3.701  1.576   3.403   1.00 92.69 71  B 1 
ATOM   1277 C  CA  . VAL B 2 71  ? -4.037  2.665   2.486   1.00 93.07 71  B 1 
ATOM   1278 C  C   . VAL B 2 71  ? -2.783  3.297   1.905   1.00 92.18 71  B 1 
ATOM   1279 O  O   . VAL B 2 71  ? -1.685  3.156   2.439   1.00 91.36 71  B 1 
ATOM   1280 C  CB  . VAL B 2 71  ? -4.955  3.724   3.131   1.00 93.58 71  B 1 
ATOM   1281 C  CG1 . VAL B 2 71  ? -6.278  3.102   3.573   1.00 91.91 71  B 1 
ATOM   1282 C  CG2 . VAL B 2 71  ? -4.297  4.438   4.307   1.00 92.15 71  B 1 
ATOM   1283 N  N   . GLY B 2 72  ? -2.956  3.996   0.786   1.00 94.40 72  B 1 
ATOM   1284 C  CA  . GLY B 2 72  ? -1.918  4.807   0.178   1.00 94.90 72  B 1 
ATOM   1285 C  C   . GLY B 2 72  ? -2.517  5.750   -0.848  1.00 96.48 72  B 1 
ATOM   1286 O  O   . GLY B 2 72  ? -3.645  5.547   -1.310  1.00 96.91 72  B 1 
ATOM   1287 N  N   . ALA B 2 73  ? -1.767  6.779   -1.207  1.00 97.19 73  B 1 
ATOM   1288 C  CA  . ALA B 2 73  ? -2.213  7.797   -2.139  1.00 97.56 73  B 1 
ATOM   1289 C  C   . ALA B 2 73  ? -1.073  8.312   -3.027  1.00 97.41 73  B 1 
ATOM   1290 O  O   . ALA B 2 73  ? 0.104   8.219   -2.683  1.00 97.08 73  B 1 
ATOM   1291 C  CB  . ALA B 2 73  ? -2.887  8.926   -1.353  1.00 97.71 73  B 1 
ATOM   1292 N  N   . VAL B 2 74  ? -1.457  8.887   -4.158  1.00 98.13 74  B 1 
ATOM   1293 C  CA  . VAL B 2 74  ? -0.644  9.798   -4.959  1.00 98.30 74  B 1 
ATOM   1294 C  C   . VAL B 2 74  ? -1.376  11.130  -5.057  1.00 98.41 74  B 1 
ATOM   1295 O  O   . VAL B 2 74  ? -2.571  11.156  -5.359  1.00 98.38 74  B 1 
ATOM   1296 C  CB  . VAL B 2 74  ? -0.299  9.190   -6.334  1.00 98.14 74  B 1 
ATOM   1297 C  CG1 . VAL B 2 74  ? -1.524  8.868   -7.203  1.00 97.01 74  B 1 
ATOM   1298 C  CG2 . VAL B 2 74  ? 0.642   10.105  -7.123  1.00 96.60 74  B 1 
ATOM   1299 N  N   . LEU B 2 75  ? -0.670  12.215  -4.774  1.00 98.53 75  B 1 
ATOM   1300 C  CA  . LEU B 2 75  ? -1.171  13.580  -4.863  1.00 98.50 75  B 1 
ATOM   1301 C  C   . LEU B 2 75  ? -0.403  14.314  -5.960  1.00 98.50 75  B 1 
ATOM   1302 O  O   . LEU B 2 75  ? 0.822   14.385  -5.915  1.00 98.07 75  B 1 
ATOM   1303 C  CB  . LEU B 2 75  ? -1.026  14.250  -3.488  1.00 98.40 75  B 1 
ATOM   1304 C  CG  . LEU B 2 75  ? -1.605  15.676  -3.424  1.00 97.84 75  B 1 
ATOM   1305 C  CD1 . LEU B 2 75  ? -3.123  15.672  -3.553  1.00 96.66 75  B 1 
ATOM   1306 C  CD2 . LEU B 2 75  ? -1.251  16.311  -2.081  1.00 96.58 75  B 1 
ATOM   1307 N  N   . ILE B 2 76  ? -1.123  14.842  -6.943  1.00 98.66 76  B 1 
ATOM   1308 C  CA  . ILE B 2 76  ? -0.583  15.534  -8.113  1.00 98.56 76  B 1 
ATOM   1309 C  C   . ILE B 2 76  ? -0.932  17.012  -7.984  1.00 98.47 76  B 1 
ATOM   1310 O  O   . ILE B 2 76  ? -2.092  17.405  -8.122  1.00 98.02 76  B 1 
ATOM   1311 C  CB  . ILE B 2 76  ? -1.115  14.910  -9.418  1.00 98.45 76  B 1 
ATOM   1312 C  CG1 . ILE B 2 76  ? -0.784  13.397  -9.494  1.00 97.84 76  B 1 
ATOM   1313 C  CG2 . ILE B 2 76  ? -0.538  15.654  -10.634 1.00 98.08 76  B 1 
ATOM   1314 C  CD1 . ILE B 2 76  ? -1.553  12.651  -10.583 1.00 95.15 76  B 1 
ATOM   1315 N  N   . LEU B 2 77  ? 0.090   17.803  -7.705  1.00 98.12 77  B 1 
ATOM   1316 C  CA  . LEU B 2 77  ? 0.014   19.241  -7.520  1.00 97.90 77  B 1 
ATOM   1317 C  C   . LEU B 2 77  ? 0.389   19.971  -8.812  1.00 97.68 77  B 1 
ATOM   1318 O  O   . LEU B 2 77  ? 1.030   19.385  -9.692  1.00 96.83 77  B 1 
ATOM   1319 C  CB  . LEU B 2 77  ? 0.949   19.628  -6.365  1.00 97.84 77  B 1 
ATOM   1320 C  CG  . LEU B 2 77  ? 0.658   18.937  -5.029  1.00 97.27 77  B 1 
ATOM   1321 C  CD1 . LEU B 2 77  ? 1.803   19.204  -4.060  1.00 96.16 77  B 1 
ATOM   1322 C  CD2 . LEU B 2 77  ? -0.640  19.446  -4.397  1.00 95.66 77  B 1 
ATOM   1323 N  N   . PRO B 2 78  ? 0.041   21.263  -8.951  1.00 97.27 78  B 1 
ATOM   1324 C  CA  . PRO B 2 78  ? 0.574   22.115  -10.007 1.00 96.61 78  B 1 
ATOM   1325 C  C   . PRO B 2 78  ? 2.100   22.246  -9.890  1.00 96.52 78  B 1 
ATOM   1326 O  O   . PRO B 2 78  ? 2.665   22.091  -8.806  1.00 95.80 78  B 1 
ATOM   1327 C  CB  . PRO B 2 78  ? -0.115  23.474  -9.841  1.00 95.98 78  B 1 
ATOM   1328 C  CG  . PRO B 2 78  ? -1.282  23.196  -8.896  1.00 94.41 78  B 1 
ATOM   1329 C  CD  . PRO B 2 78  ? -0.803  22.029  -8.055  1.00 96.44 78  B 1 
ATOM   1330 N  N   . GLU B 2 79  ? 2.780   22.558  -11.001 1.00 95.32 79  B 1 
ATOM   1331 C  CA  . GLU B 2 79  ? 4.207   22.841  -10.943 1.00 94.63 79  B 1 
ATOM   1332 C  C   . GLU B 2 79  ? 4.522   24.005  -9.995  1.00 95.19 79  B 1 
ATOM   1333 O  O   . GLU B 2 79  ? 3.754   24.955  -9.866  1.00 93.80 79  B 1 
ATOM   1334 C  CB  . GLU B 2 79  ? 4.803   23.107  -12.331 1.00 92.74 79  B 1 
ATOM   1335 C  CG  . GLU B 2 79  ? 4.856   21.833  -13.184 1.00 80.57 79  B 1 
ATOM   1336 C  CD  . GLU B 2 79  ? 5.816   21.950  -14.384 1.00 71.84 79  B 1 
ATOM   1337 O  OE1 . GLU B 2 79  ? 6.191   20.867  -14.902 1.00 65.38 79  B 1 
ATOM   1338 O  OE2 . GLU B 2 79  ? 6.185   23.084  -14.753 1.00 63.87 79  B 1 
ATOM   1339 N  N   . GLY B 2 80  ? 5.658   23.903  -9.309  1.00 95.71 80  B 1 
ATOM   1340 C  CA  . GLY B 2 80  ? 6.081   24.850  -8.281  1.00 95.77 80  B 1 
ATOM   1341 C  C   . GLY B 2 80  ? 5.573   24.526  -6.876  1.00 96.60 80  B 1 
ATOM   1342 O  O   . GLY B 2 80  ? 6.248   24.887  -5.909  1.00 95.78 80  B 1 
ATOM   1343 N  N   . PHE B 2 81  ? 4.450   23.814  -6.739  1.00 97.08 81  B 1 
ATOM   1344 C  CA  . PHE B 2 81  ? 4.005   23.306  -5.445  1.00 97.34 81  B 1 
ATOM   1345 C  C   . PHE B 2 81  ? 4.853   22.087  -5.054  1.00 97.33 81  B 1 
ATOM   1346 O  O   . PHE B 2 81  ? 5.098   21.212  -5.877  1.00 96.63 81  B 1 
ATOM   1347 C  CB  . PHE B 2 81  ? 2.518   22.951  -5.481  1.00 97.53 81  B 1 
ATOM   1348 C  CG  . PHE B 2 81  ? 1.569   24.119  -5.587  1.00 97.59 81  B 1 
ATOM   1349 C  CD1 . PHE B 2 81  ? 0.747   24.473  -4.492  1.00 96.83 81  B 1 
ATOM   1350 C  CD2 . PHE B 2 81  ? 1.471   24.862  -6.774  1.00 96.75 81  B 1 
ATOM   1351 C  CE1 . PHE B 2 81  ? -0.140  25.553  -4.585  1.00 96.38 81  B 1 
ATOM   1352 C  CE2 . PHE B 2 81  ? 0.590   25.954  -6.872  1.00 96.46 81  B 1 
ATOM   1353 C  CZ  . PHE B 2 81  ? -0.214  26.295  -5.778  1.00 96.97 81  B 1 
ATOM   1354 N  N   . GLU B 2 82  ? 5.267   22.010  -3.800  1.00 97.69 82  B 1 
ATOM   1355 C  CA  . GLU B 2 82  ? 6.074   20.899  -3.298  1.00 97.52 82  B 1 
ATOM   1356 C  C   . GLU B 2 82  ? 5.720   20.529  -1.855  1.00 97.78 82  B 1 
ATOM   1357 O  O   . GLU B 2 82  ? 4.938   21.201  -1.182  1.00 96.94 82  B 1 
ATOM   1358 C  CB  . GLU B 2 82  ? 7.588   21.191  -3.503  1.00 95.23 82  B 1 
ATOM   1359 C  CG  . GLU B 2 82  ? 8.144   22.403  -2.759  1.00 84.52 82  B 1 
ATOM   1360 C  CD  . GLU B 2 82  ? 9.664   22.632  -3.033  1.00 87.00 82  B 1 
ATOM   1361 O  OE1 . GLU B 2 82  ? 10.250  23.533  -2.407  1.00 79.71 82  B 1 
ATOM   1362 O  OE2 . GLU B 2 82  ? 10.286  21.897  -3.850  1.00 79.82 82  B 1 
ATOM   1363 N  N   . LEU B 2 83  ? 6.272   19.418  -1.382  1.00 96.70 83  B 1 
ATOM   1364 C  CA  . LEU B 2 83  ? 6.163   19.017  0.015   1.00 96.22 83  B 1 
ATOM   1365 C  C   . LEU B 2 83  ? 6.798   20.097  0.904   1.00 96.23 83  B 1 
ATOM   1366 O  O   . LEU B 2 83  ? 7.942   20.486  0.681   1.00 95.46 83  B 1 
ATOM   1367 C  CB  . LEU B 2 83  ? 6.857   17.659  0.196   1.00 94.81 83  B 1 
ATOM   1368 C  CG  . LEU B 2 83  ? 6.717   17.066  1.607   1.00 92.03 83  B 1 
ATOM   1369 C  CD1 . LEU B 2 83  ? 5.290   16.617  1.895   1.00 89.00 83  B 1 
ATOM   1370 C  CD2 . LEU B 2 83  ? 7.632   15.844  1.736   1.00 87.98 83  B 1 
ATOM   1371 N  N   . ALA B 2 84  ? 6.073   20.542  1.924   1.00 96.91 84  B 1 
ATOM   1372 C  CA  . ALA B 2 84  ? 6.609   21.515  2.868   1.00 96.54 84  B 1 
ATOM   1373 C  C   . ALA B 2 84  ? 7.818   20.928  3.614   1.00 95.88 84  B 1 
ATOM   1374 O  O   . ALA B 2 84  ? 7.733   19.810  4.129   1.00 94.51 84  B 1 
ATOM   1375 C  CB  . ALA B 2 84  ? 5.509   21.950  3.832   1.00 96.36 84  B 1 
ATOM   1376 N  N   . PRO B 2 85  ? 8.931   21.670  3.721   1.00 95.11 85  B 1 
ATOM   1377 C  CA  . PRO B 2 85  ? 10.069  21.214  4.499   1.00 94.12 85  B 1 
ATOM   1378 C  C   . PRO B 2 85  ? 9.719   21.153  5.992   1.00 93.82 85  B 1 
ATOM   1379 O  O   . PRO B 2 85  ? 8.913   21.953  6.476   1.00 92.60 85  B 1 
ATOM   1380 C  CB  . PRO B 2 85  ? 11.199  22.194  4.175   1.00 92.86 85  B 1 
ATOM   1381 C  CG  . PRO B 2 85  ? 10.457  23.483  3.821   1.00 90.94 85  B 1 
ATOM   1382 C  CD  . PRO B 2 85  ? 9.178   22.983  3.158   1.00 94.23 85  B 1 
ATOM   1383 N  N   . PRO B 2 86  ? 10.324  20.228  6.772   1.00 91.63 86  B 1 
ATOM   1384 C  CA  . PRO B 2 86  ? 9.928   19.973  8.164   1.00 90.05 86  B 1 
ATOM   1385 C  C   . PRO B 2 86  ? 9.961   21.193  9.095   1.00 91.43 86  B 1 
ATOM   1386 O  O   . PRO B 2 86  ? 9.172   21.265  10.036  1.00 89.70 86  B 1 
ATOM   1387 C  CB  . PRO B 2 86  ? 10.899  18.896  8.663   1.00 86.64 86  B 1 
ATOM   1388 C  CG  . PRO B 2 86  ? 11.286  18.146  7.393   1.00 83.04 86  B 1 
ATOM   1389 C  CD  . PRO B 2 86  ? 11.301  19.241  6.333   1.00 86.45 86  B 1 
ATOM   1390 N  N   . ASP B 2 87  ? 10.854  22.140  8.847   1.00 93.18 87  B 1 
ATOM   1391 C  CA  . ASP B 2 87  ? 11.006  23.385  9.601   1.00 93.74 87  B 1 
ATOM   1392 C  C   . ASP B 2 87  ? 9.872   24.383  9.348   1.00 94.51 87  B 1 
ATOM   1393 O  O   . ASP B 2 87  ? 9.605   25.243  10.195  1.00 92.56 87  B 1 
ATOM   1394 C  CB  . ASP B 2 87  ? 12.370  24.005  9.273   1.00 92.51 87  B 1 
ATOM   1395 C  CG  . ASP B 2 87  ? 12.534  24.363  7.792   1.00 83.47 87  B 1 
ATOM   1396 O  OD1 . ASP B 2 87  ? 12.339  23.452  6.956   1.00 74.79 87  B 1 
ATOM   1397 O  OD2 . ASP B 2 87  ? 12.846  25.538  7.507   1.00 76.88 87  B 1 
ATOM   1398 N  N   . ARG B 2 88  ? 9.141   24.246  8.240   1.00 95.19 88  B 1 
ATOM   1399 C  CA  . ARG B 2 88  ? 7.981   25.080  7.893   1.00 95.58 88  B 1 
ATOM   1400 C  C   . ARG B 2 88  ? 6.651   24.520  8.410   1.00 95.87 88  B 1 
ATOM   1401 O  O   . ARG B 2 88  ? 5.638   25.213  8.363   1.00 93.53 88  B 1 
ATOM   1402 C  CB  . ARG B 2 88  ? 7.935   25.291  6.368   1.00 94.68 88  B 1 
ATOM   1403 C  CG  . ARG B 2 88  ? 9.159   26.046  5.784   1.00 91.86 88  B 1 
ATOM   1404 C  CD  . ARG B 2 88  ? 9.191   27.530  6.181   1.00 90.40 88  B 1 
ATOM   1405 N  NE  . ARG B 2 88  ? 8.054   28.281  5.621   1.00 89.75 88  B 1 
ATOM   1406 C  CZ  . ARG B 2 88  ? 8.002   28.911  4.440   1.00 90.47 88  B 1 
ATOM   1407 N  NH1 . ARG B 2 88  ? 9.003   28.925  3.601   1.00 84.02 88  B 1 
ATOM   1408 N  NH2 . ARG B 2 88  ? 6.937   29.541  4.068   1.00 83.96 88  B 1 
ATOM   1409 N  N   . ILE B 2 89  ? 6.627   23.299  8.896   1.00 95.02 89  B 1 
ATOM   1410 C  CA  . ILE B 2 89  ? 5.411   22.632  9.370   1.00 94.76 89  B 1 
ATOM   1411 C  C   . ILE B 2 89  ? 5.154   22.996  10.834  1.00 94.79 89  B 1 
ATOM   1412 O  O   . ILE B 2 89  ? 5.994   22.733  11.705  1.00 93.35 89  B 1 
ATOM   1413 C  CB  . ILE B 2 89  ? 5.493   21.109  9.152   1.00 93.45 89  B 1 
ATOM   1414 C  CG1 . ILE B 2 89  ? 5.799   20.772  7.678   1.00 91.05 89  B 1 
ATOM   1415 C  CG2 . ILE B 2 89  ? 4.173   20.450  9.582   1.00 90.87 89  B 1 
ATOM   1416 C  CD1 . ILE B 2 89  ? 5.984   19.273  7.403   1.00 87.13 89  B 1 
ATOM   1417 N  N   . SER B 2 90  ? 3.972   23.541  11.122  1.00 94.89 90  B 1 
ATOM   1418 C  CA  . SER B 2 90  ? 3.565   23.897  12.483  1.00 94.68 90  B 1 
ATOM   1419 C  C   . SER B 2 90  ? 3.455   22.659  13.391  1.00 94.75 90  B 1 
ATOM   1420 O  O   . SER B 2 90  ? 3.215   21.546  12.898  1.00 94.06 90  B 1 
ATOM   1421 C  CB  . SER B 2 90  ? 2.250   24.691  12.475  1.00 93.84 90  B 1 
ATOM   1422 O  OG  . SER B 2 90  ? 1.152   23.850  12.183  1.00 90.37 90  B 1 
ATOM   1423 N  N   . PRO B 2 91  ? 3.577   22.811  14.726  1.00 94.87 91  B 1 
ATOM   1424 C  CA  . PRO B 2 91  ? 3.366   21.704  15.662  1.00 94.44 91  B 1 
ATOM   1425 C  C   . PRO B 2 91  ? 1.993   21.048  15.526  1.00 94.05 91  B 1 
ATOM   1426 O  O   . PRO B 2 91  ? 1.902   19.820  15.526  1.00 92.34 91  B 1 
ATOM   1427 C  CB  . PRO B 2 91  ? 3.563   22.319  17.056  1.00 94.02 91  B 1 
ATOM   1428 C  CG  . PRO B 2 91  ? 4.489   23.499  16.800  1.00 92.05 91  B 1 
ATOM   1429 C  CD  . PRO B 2 91  ? 4.033   23.997  15.433  1.00 94.40 91  B 1 
ATOM   1430 N  N   . GLU B 2 92  ? 0.933   21.841  15.335  1.00 94.59 92  B 1 
ATOM   1431 C  CA  . GLU B 2 92  ? -0.435  21.342  15.143  1.00 93.80 92  B 1 
ATOM   1432 C  C   . GLU B 2 92  ? -0.551  20.486  13.872  1.00 93.65 92  B 1 
ATOM   1433 O  O   . GLU B 2 92  ? -1.129  19.396  13.889  1.00 91.74 92  B 1 
ATOM   1434 C  CB  . GLU B 2 92  ? -1.381  22.548  15.064  1.00 92.98 92  B 1 
ATOM   1435 C  CG  . GLU B 2 92  ? -2.861  22.141  15.080  1.00 78.13 92  B 1 
ATOM   1436 C  CD  . GLU B 2 92  ? -3.804  23.296  14.724  1.00 71.65 92  B 1 
ATOM   1437 O  OE1 . GLU B 2 92  ? -4.923  22.973  14.260  1.00 65.15 92  B 1 
ATOM   1438 O  OE2 . GLU B 2 92  ? -3.402  24.467  14.866  1.00 65.02 92  B 1 
ATOM   1439 N  N   . MET B 2 93  ? 0.052   20.937  12.779  1.00 94.87 93  B 1 
ATOM   1440 C  CA  . MET B 2 93  ? 0.064   20.183  11.531  1.00 94.56 93  B 1 
ATOM   1441 C  C   . MET B 2 93  ? 0.885   18.888  11.663  1.00 93.90 93  B 1 
ATOM   1442 O  O   . MET B 2 93  ? 0.475   17.856  11.158  1.00 92.42 93  B 1 
ATOM   1443 C  CB  . MET B 2 93  ? 0.578   21.082  10.408  1.00 93.86 93  B 1 
ATOM   1444 C  CG  . MET B 2 93  ? 0.352   20.470  9.020   1.00 86.80 93  B 1 
ATOM   1445 S  SD  . MET B 2 93  ? 0.961   21.516  7.661   1.00 84.07 93  B 1 
ATOM   1446 C  CE  . MET B 2 93  ? -0.144  22.928  7.784   1.00 73.91 93  B 1 
ATOM   1447 N  N   . LYS B 2 94  ? 2.009   18.932  12.402  1.00 93.22 94  B 1 
ATOM   1448 C  CA  . LYS B 2 94  ? 2.801   17.726  12.696  1.00 91.92 94  B 1 
ATOM   1449 C  C   . LYS B 2 94  ? 1.989   16.682  13.464  1.00 91.17 94  B 1 
ATOM   1450 O  O   . LYS B 2 94  ? 2.108   15.506  13.164  1.00 89.75 94  B 1 
ATOM   1451 C  CB  . LYS B 2 94  ? 4.073   18.086  13.481  1.00 90.37 94  B 1 
ATOM   1452 C  CG  . LYS B 2 94  ? 5.136   18.704  12.568  1.00 80.91 94  B 1 
ATOM   1453 C  CD  . LYS B 2 94  ? 6.354   19.188  13.351  1.00 76.33 94  B 1 
ATOM   1454 C  CE  . LYS B 2 94  ? 7.350   19.757  12.340  1.00 68.22 94  B 1 
ATOM   1455 N  NZ  . LYS B 2 94  ? 8.471   20.503  12.959  1.00 61.67 94  B 1 
ATOM   1456 N  N   . GLU B 2 95  ? 1.155   17.109  14.401  1.00 92.54 95  B 1 
ATOM   1457 C  CA  . GLU B 2 95  ? 0.273   16.221  15.152  1.00 91.52 95  B 1 
ATOM   1458 C  C   . GLU B 2 95  ? -0.771  15.558  14.237  1.00 90.73 95  B 1 
ATOM   1459 O  O   . GLU B 2 95  ? -0.951  14.337  14.289  1.00 88.79 95  B 1 
ATOM   1460 C  CB  . GLU B 2 95  ? -0.375  17.011  16.297  1.00 90.89 95  B 1 
ATOM   1461 C  CG  . GLU B 2 95  ? -1.135  16.104  17.265  1.00 78.51 95  B 1 
ATOM   1462 C  CD  . GLU B 2 95  ? -1.704  16.859  18.490  1.00 72.43 95  B 1 
ATOM   1463 O  OE1 . GLU B 2 95  ? -2.271  16.166  19.369  1.00 66.01 95  B 1 
ATOM   1464 O  OE2 . GLU B 2 95  ? -1.565  18.097  18.559  1.00 65.34 95  B 1 
ATOM   1465 N  N   . LYS B 2 96  ? -1.398  16.330  13.321  1.00 91.69 96  B 1 
ATOM   1466 C  CA  . LYS B 2 96  ? -2.350  15.790  12.334  1.00 91.11 96  B 1 
ATOM   1467 C  C   . LYS B 2 96  ? -1.705  14.808  11.348  1.00 90.45 96  B 1 
ATOM   1468 O  O   . LYS B 2 96  ? -2.320  13.811  10.986  1.00 88.19 96  B 1 
ATOM   1469 C  CB  . LYS B 2 96  ? -2.979  16.928  11.537  1.00 90.55 96  B 1 
ATOM   1470 C  CG  . LYS B 2 96  ? -3.923  17.826  12.357  1.00 83.11 96  B 1 
ATOM   1471 C  CD  . LYS B 2 96  ? -4.426  18.923  11.423  1.00 80.95 96  B 1 
ATOM   1472 C  CE  . LYS B 2 96  ? -5.267  19.975  12.110  1.00 73.58 96  B 1 
ATOM   1473 N  NZ  . LYS B 2 96  ? -5.526  21.083  11.166  1.00 67.01 96  B 1 
ATOM   1474 N  N   . ILE B 2 97  ? -0.481  15.094  10.898  1.00 90.85 97  B 1 
ATOM   1475 C  CA  . ILE B 2 97  ? 0.271   14.206  9.996   1.00 89.48 97  B 1 
ATOM   1476 C  C   . ILE B 2 97  ? 0.600   12.887  10.695  1.00 87.08 97  B 1 
ATOM   1477 O  O   . ILE B 2 97  ? 0.549   11.821  10.075  1.00 82.83 97  B 1 
ATOM   1478 C  CB  . ILE B 2 97  ? 1.550   14.923  9.505   1.00 89.22 97  B 1 
ATOM   1479 C  CG1 . ILE B 2 97  ? 1.194   16.091  8.560   1.00 87.24 97  B 1 
ATOM   1480 C  CG2 . ILE B 2 97  ? 2.508   13.957  8.781   1.00 87.14 97  B 1 
ATOM   1481 C  CD1 . ILE B 2 97  ? 2.334   17.104  8.417   1.00 84.41 97  B 1 
ATOM   1482 N  N   . GLY B 2 98  ? 0.924   12.946  11.979  1.00 84.30 98  B 1 
ATOM   1483 C  CA  . GLY B 2 98  ? 1.433   11.797  12.717  1.00 81.54 98  B 1 
ATOM   1484 C  C   . GLY B 2 98  ? 2.827   11.382  12.244  1.00 81.36 98  B 1 
ATOM   1485 O  O   . GLY B 2 98  ? 3.613   12.194  11.761  1.00 77.29 98  B 1 
ATOM   1486 N  N   . ASN B 2 99  ? 3.133   10.091  12.369  1.00 75.01 99  B 1 
ATOM   1487 C  CA  . ASN B 2 99  ? 4.426   9.541   11.971  1.00 73.08 99  B 1 
ATOM   1488 C  C   . ASN B 2 99  ? 4.439   9.105   10.494  1.00 74.46 99  B 1 
ATOM   1489 O  O   . ASN B 2 99  ? 4.751   7.962   10.187  1.00 71.74 99  B 1 
ATOM   1490 C  CB  . ASN B 2 99  ? 4.849   8.432   12.952  1.00 68.34 99  B 1 
ATOM   1491 C  CG  . ASN B 2 99  ? 6.342   8.121   12.828  1.00 61.35 99  B 1 
ATOM   1492 O  OD1 . ASN B 2 99  ? 7.125   8.977   12.477  1.00 54.62 99  B 1 
ATOM   1493 N  ND2 . ASN B 2 99  ? 6.772   6.923   13.128  1.00 53.38 99  B 1 
ATOM   1494 N  N   . LEU B 2 100 ? 4.026   9.985   9.577   1.00 78.22 100 B 1 
ATOM   1495 C  CA  . LEU B 2 100 ? 4.029   9.708   8.138   1.00 79.89 100 B 1 
ATOM   1496 C  C   . LEU B 2 100 ? 5.205   10.403  7.442   1.00 79.78 100 B 1 
ATOM   1497 O  O   . LEU B 2 100 ? 5.455   11.585  7.648   1.00 78.48 100 B 1 
ATOM   1498 C  CB  . LEU B 2 100 ? 2.702   10.129  7.499   1.00 80.79 100 B 1 
ATOM   1499 C  CG  . LEU B 2 100 ? 1.478   9.304   7.942   1.00 81.03 100 B 1 
ATOM   1500 C  CD1 . LEU B 2 100 ? 0.243   9.800   7.175   1.00 78.58 100 B 1 
ATOM   1501 C  CD2 . LEU B 2 100 ? 1.641   7.814   7.657   1.00 79.29 100 B 1 
ATOM   1502 N  N   . SER B 2 101 ? 5.865   9.671   6.543   1.00 79.92 101 B 1 
ATOM   1503 C  CA  . SER B 2 101 ? 6.877   10.213  5.643   1.00 79.26 101 B 1 
ATOM   1504 C  C   . SER B 2 101 ? 6.376   10.183  4.205   1.00 81.63 101 B 1 
ATOM   1505 O  O   . SER B 2 101 ? 6.165   9.122   3.621   1.00 80.20 101 B 1 
ATOM   1506 C  CB  . SER B 2 101 ? 8.190   9.452   5.764   1.00 74.39 101 B 1 
ATOM   1507 O  OG  . SER B 2 101 ? 8.796   9.762   7.001   1.00 64.75 101 B 1 
ATOM   1508 N  N   . PHE B 2 102 ? 6.206   11.359  3.633   1.00 86.93 102 B 1 
ATOM   1509 C  CA  . PHE B 2 102 ? 5.865   11.543  2.223   1.00 87.97 102 B 1 
ATOM   1510 C  C   . PHE B 2 102 ? 7.124   11.484  1.363   1.00 86.90 102 B 1 
ATOM   1511 O  O   . PHE B 2 102 ? 8.209   11.869  1.791   1.00 85.24 102 B 1 
ATOM   1512 C  CB  . PHE B 2 102 ? 5.127   12.868  2.043   1.00 89.34 102 B 1 
ATOM   1513 C  CG  . PHE B 2 102 ? 3.878   12.976  2.894   1.00 90.91 102 B 1 
ATOM   1514 C  CD1 . PHE B 2 102 ? 2.660   12.456  2.432   1.00 89.13 102 B 1 
ATOM   1515 C  CD2 . PHE B 2 102 ? 3.940   13.560  4.173   1.00 89.60 102 B 1 
ATOM   1516 C  CE1 . PHE B 2 102 ? 1.510   12.513  3.234   1.00 88.79 102 B 1 
ATOM   1517 C  CE2 . PHE B 2 102 ? 2.795   13.619  4.982   1.00 89.05 102 B 1 
ATOM   1518 C  CZ  . PHE B 2 102 ? 1.579   13.094  4.513   1.00 90.70 102 B 1 
ATOM   1519 N  N   . GLN B 2 103 ? 6.965   11.048  0.116   1.00 86.15 103 B 1 
ATOM   1520 C  CA  . GLN B 2 103 ? 8.042   11.026  -0.859  1.00 85.98 103 B 1 
ATOM   1521 C  C   . GLN B 2 103 ? 7.613   11.740  -2.140  1.00 89.17 103 B 1 
ATOM   1522 O  O   . GLN B 2 103 ? 6.445   11.684  -2.530  1.00 89.68 103 B 1 
ATOM   1523 C  CB  . GLN B 2 103 ? 8.460   9.584   -1.165  1.00 81.51 103 B 1 
ATOM   1524 C  CG  . GLN B 2 103 ? 9.012   8.841   0.060   1.00 72.53 103 B 1 
ATOM   1525 C  CD  . GLN B 2 103 ? 9.430   7.397   -0.263  1.00 68.59 103 B 1 
ATOM   1526 O  OE1 . GLN B 2 103 ? 9.291   6.906   -1.372  1.00 61.15 103 B 1 
ATOM   1527 N  NE2 . GLN B 2 103 ? 9.963   6.684   0.681   1.00 57.24 103 B 1 
ATOM   1528 N  N   . ASN B 2 104 ? 8.573   12.350  -2.839  1.00 89.74 104 B 1 
ATOM   1529 C  CA  . ASN B 2 104 ? 8.357   12.766  -4.218  1.00 90.96 104 B 1 
ATOM   1530 C  C   . ASN B 2 104 ? 8.155   11.523  -5.090  1.00 91.10 104 B 1 
ATOM   1531 O  O   . ASN B 2 104 ? 8.850   10.521  -4.914  1.00 90.34 104 B 1 
ATOM   1532 C  CB  . ASN B 2 104 ? 9.544   13.607  -4.706  1.00 90.78 104 B 1 
ATOM   1533 C  CG  . ASN B 2 104 ? 9.710   14.914  -3.945  1.00 90.44 104 B 1 
ATOM   1534 O  OD1 . ASN B 2 104 ? 8.785   15.516  -3.460  1.00 85.52 104 B 1 
ATOM   1535 N  ND2 . ASN B 2 104 ? 10.928  15.405  -3.833  1.00 85.37 104 B 1 
ATOM   1536 N  N   . TYR B 2 105 ? 7.266   11.602  -6.069  1.00 92.27 105 B 1 
ATOM   1537 C  CA  . TYR B 2 105 ? 7.014   10.507  -6.999  1.00 92.51 105 B 1 
ATOM   1538 C  C   . TYR B 2 105 ? 8.291   10.054  -7.705  1.00 90.82 105 B 1 
ATOM   1539 O  O   . TYR B 2 105 ? 8.559   8.861   -7.833  1.00 88.11 105 B 1 
ATOM   1540 C  CB  . TYR B 2 105 ? 5.960   10.949  -8.013  1.00 93.37 105 B 1 
ATOM   1541 C  CG  . TYR B 2 105 ? 5.536   9.833   -8.944  1.00 94.50 105 B 1 
ATOM   1542 C  CD1 . TYR B 2 105 ? 6.086   9.713   -10.239 1.00 94.23 105 B 1 
ATOM   1543 C  CD2 . TYR B 2 105 ? 4.594   8.884   -8.502  1.00 94.32 105 B 1 
ATOM   1544 C  CE1 . TYR B 2 105 ? 5.692   8.666   -11.084 1.00 94.31 105 B 1 
ATOM   1545 C  CE2 . TYR B 2 105 ? 4.194   7.834   -9.348  1.00 94.32 105 B 1 
ATOM   1546 C  CZ  . TYR B 2 105 ? 4.740   7.730   -10.640 1.00 95.61 105 B 1 
ATOM   1547 O  OH  . TYR B 2 105 ? 4.347   6.709   -11.461 1.00 95.74 105 B 1 
ATOM   1548 N  N   . ARG B 2 106 ? 9.098   11.020  -8.135  1.00 91.51 106 B 1 
ATOM   1549 C  CA  . ARG B 2 106 ? 10.482  10.847  -8.606  1.00 90.85 106 B 1 
ATOM   1550 C  C   . ARG B 2 106 ? 11.326  12.035  -8.146  1.00 91.49 106 B 1 
ATOM   1551 O  O   . ARG B 2 106 ? 10.761  13.096  -7.883  1.00 89.92 106 B 1 
ATOM   1552 C  CB  . ARG B 2 106 ? 10.522  10.702  -10.131 1.00 88.30 106 B 1 
ATOM   1553 C  CG  . ARG B 2 106 ? 9.866   9.386   -10.600 1.00 83.66 106 B 1 
ATOM   1554 C  CD  . ARG B 2 106 ? 10.206  9.110   -12.057 1.00 82.40 106 B 1 
ATOM   1555 N  NE  . ARG B 2 106 ? 9.655   7.814   -12.478 1.00 82.08 106 B 1 
ATOM   1556 C  CZ  . ARG B 2 106 ? 9.958   7.163   -13.583 1.00 81.50 106 B 1 
ATOM   1557 N  NH1 . ARG B 2 106 ? 10.815  7.631   -14.442 1.00 74.07 106 B 1 
ATOM   1558 N  NH2 . ARG B 2 106 ? 9.399   6.026   -13.838 1.00 76.00 106 B 1 
ATOM   1559 N  N   . PRO B 2 107 ? 12.666  11.903  -8.120  1.00 87.96 107 B 1 
ATOM   1560 C  CA  . PRO B 2 107 ? 13.547  12.997  -7.691  1.00 86.99 107 B 1 
ATOM   1561 C  C   . PRO B 2 107 ? 13.345  14.314  -8.455  1.00 88.73 107 B 1 
ATOM   1562 O  O   . PRO B 2 107 ? 13.490  15.393  -7.881  1.00 86.43 107 B 1 
ATOM   1563 C  CB  . PRO B 2 107 ? 14.967  12.454  -7.892  1.00 84.33 107 B 1 
ATOM   1564 C  CG  . PRO B 2 107 ? 14.795  10.947  -7.721  1.00 82.55 107 B 1 
ATOM   1565 C  CD  . PRO B 2 107 ? 13.426  10.682  -8.336  1.00 84.32 107 B 1 
ATOM   1566 N  N   . ASN B 2 108 ? 12.977  14.236  -9.738  1.00 91.03 108 B 1 
ATOM   1567 C  CA  . ASN B 2 108 ? 12.703  15.375  -10.620 1.00 91.10 108 B 1 
ATOM   1568 C  C   . ASN B 2 108 ? 11.215  15.785  -10.663 1.00 92.84 108 B 1 
ATOM   1569 O  O   . ASN B 2 108 ? 10.861  16.658  -11.444 1.00 90.23 108 B 1 
ATOM   1570 C  CB  . ASN B 2 108 ? 13.247  15.044  -12.021 1.00 87.53 108 B 1 
ATOM   1571 C  CG  . ASN B 2 108 ? 12.516  13.888  -12.695 1.00 77.40 108 B 1 
ATOM   1572 O  OD1 . ASN B 2 108 ? 12.012  12.980  -12.067 1.00 64.93 108 B 1 
ATOM   1573 N  ND2 . ASN B 2 108 ? 12.462  13.878  -14.011 1.00 70.34 108 B 1 
ATOM   1574 N  N   . LYS B 2 109 ? 10.339  15.175  -9.859  1.00 92.95 109 B 1 
ATOM   1575 C  CA  . LYS B 2 109 ? 8.896   15.445  -9.823  1.00 94.46 109 B 1 
ATOM   1576 C  C   . LYS B 2 109 ? 8.449   15.807  -8.413  1.00 95.49 109 B 1 
ATOM   1577 O  O   . LYS B 2 109 ? 7.720   15.075  -7.755  1.00 94.43 109 B 1 
ATOM   1578 C  CB  . LYS B 2 109 ? 8.100   14.261  -10.392 1.00 93.11 109 B 1 
ATOM   1579 C  CG  . LYS B 2 109 ? 8.353   14.081  -11.890 1.00 86.74 109 B 1 
ATOM   1580 C  CD  . LYS B 2 109 ? 7.384   13.063  -12.484 1.00 79.49 109 B 1 
ATOM   1581 C  CE  . LYS B 2 109 ? 7.647   12.965  -13.986 1.00 74.45 109 B 1 
ATOM   1582 N  NZ  . LYS B 2 109 ? 6.678   12.080  -14.649 1.00 65.54 109 B 1 
ATOM   1583 N  N   . LYS B 2 110 ? 8.906   16.970  -7.951  1.00 95.57 110 B 1 
ATOM   1584 C  CA  . LYS B 2 110 ? 8.637   17.466  -6.593  1.00 95.84 110 B 1 
ATOM   1585 C  C   . LYS B 2 110 ? 7.179   17.860  -6.353  1.00 96.51 110 B 1 
ATOM   1586 O  O   . LYS B 2 110 ? 6.741   17.886  -5.216  1.00 95.46 110 B 1 
ATOM   1587 C  CB  . LYS B 2 110 ? 9.509   18.679  -6.313  1.00 94.31 110 B 1 
ATOM   1588 C  CG  . LYS B 2 110 ? 11.023  18.383  -6.283  1.00 90.18 110 B 1 
ATOM   1589 C  CD  . LYS B 2 110 ? 11.682  19.677  -5.853  1.00 84.67 110 B 1 
ATOM   1590 C  CE  . LYS B 2 110 ? 13.170  19.570  -5.570  1.00 75.88 110 B 1 
ATOM   1591 N  NZ  . LYS B 2 110 ? 13.587  20.837  -4.900  1.00 66.09 110 B 1 
ATOM   1592 N  N   . ASN B 2 111 ? 6.437   18.151  -7.409  1.00 97.01 111 B 1 
ATOM   1593 C  CA  . ASN B 2 111 ? 5.016   18.479  -7.347  1.00 97.29 111 B 1 
ATOM   1594 C  C   . ASN B 2 111 ? 4.111   17.241  -7.268  1.00 97.66 111 B 1 
ATOM   1595 O  O   . ASN B 2 111 ? 2.897   17.373  -7.141  1.00 97.25 111 B 1 
ATOM   1596 C  CB  . ASN B 2 111 ? 4.658   19.368  -8.554  1.00 96.67 111 B 1 
ATOM   1597 C  CG  . ASN B 2 111 ? 4.733   18.629  -9.866  1.00 96.18 111 B 1 
ATOM   1598 O  OD1 . ASN B 2 111 ? 5.708   17.971  -10.200 1.00 89.87 111 B 1 
ATOM   1599 N  ND2 . ASN B 2 111 ? 3.685   18.697  -10.663 1.00 90.34 111 B 1 
ATOM   1600 N  N   . ILE B 2 112 ? 4.664   16.018  -7.337  1.00 97.59 112 B 1 
ATOM   1601 C  CA  . ILE B 2 112 ? 3.894   14.775  -7.234  1.00 97.73 112 B 1 
ATOM   1602 C  C   . ILE B 2 112 ? 4.378   14.009  -6.012  1.00 97.25 112 B 1 
ATOM   1603 O  O   . ILE B 2 112 ? 5.532   13.589  -5.951  1.00 96.27 112 B 1 
ATOM   1604 C  CB  . ILE B 2 112 ? 3.965   13.934  -8.519  1.00 97.90 112 B 1 
ATOM   1605 C  CG1 . ILE B 2 112 ? 3.622   14.781  -9.767  1.00 97.25 112 B 1 
ATOM   1606 C  CG2 . ILE B 2 112 ? 3.003   12.741  -8.372  1.00 97.27 112 B 1 
ATOM   1607 C  CD1 . ILE B 2 112 ? 3.704   14.015  -11.095 1.00 95.56 112 B 1 
ATOM   1608 N  N   . LEU B 2 113 ? 3.488   13.802  -5.058  1.00 96.84 113 B 1 
ATOM   1609 C  CA  . LEU B 2 113 ? 3.796   13.172  -3.783  1.00 96.97 113 B 1 
ATOM   1610 C  C   . LEU B 2 113 ? 3.122   11.813  -3.675  1.00 97.01 113 B 1 
ATOM   1611 O  O   . LEU B 2 113 ? 2.033   11.600  -4.197  1.00 96.61 113 B 1 
ATOM   1612 C  CB  . LEU B 2 113 ? 3.378   14.093  -2.625  1.00 96.77 113 B 1 
ATOM   1613 C  CG  . LEU B 2 113 ? 3.942   15.523  -2.706  1.00 95.76 113 B 1 
ATOM   1614 C  CD1 . LEU B 2 113 ? 3.449   16.326  -1.504  1.00 93.74 113 B 1 
ATOM   1615 C  CD2 . LEU B 2 113 ? 5.468   15.559  -2.715  1.00 93.14 113 B 1 
ATOM   1616 N  N   . VAL B 2 114 ? 3.769   10.898  -2.955  1.00 94.37 114 B 1 
ATOM   1617 C  CA  . VAL B 2 114 ? 3.218   9.575   -2.655  1.00 93.33 114 B 1 
ATOM   1618 C  C   . VAL B 2 114 ? 3.334   9.256   -1.167  1.00 92.27 114 B 1 
ATOM   1619 O  O   . VAL B 2 114 ? 4.251   9.706   -0.485  1.00 91.02 114 B 1 
ATOM   1620 C  CB  . VAL B 2 114 ? 3.840   8.444   -3.494  1.00 92.37 114 B 1 
ATOM   1621 C  CG1 . VAL B 2 114 ? 3.519   8.624   -4.984  1.00 88.66 114 B 1 
ATOM   1622 C  CG2 . VAL B 2 114 ? 5.357   8.335   -3.325  1.00 89.01 114 B 1 
ATOM   1623 N  N   . ILE B 2 115 ? 2.393   8.441   -0.684  1.00 92.18 115 B 1 
ATOM   1624 C  CA  . ILE B 2 115 ? 2.395   7.905   0.670   1.00 91.72 115 B 1 
ATOM   1625 C  C   . ILE B 2 115 ? 1.810   6.487   0.683   1.00 91.76 115 B 1 
ATOM   1626 O  O   . ILE B 2 115 ? 0.919   6.164   -0.105  1.00 91.25 115 B 1 
ATOM   1627 C  CB  . ILE B 2 115 ? 1.632   8.862   1.615   1.00 90.69 115 B 1 
ATOM   1628 C  CG1 . ILE B 2 115 ? 1.704   8.452   3.099   1.00 86.81 115 B 1 
ATOM   1629 C  CG2 . ILE B 2 115 ? 0.151   9.015   1.201   1.00 86.37 115 B 1 
ATOM   1630 C  CD1 . ILE B 2 115 ? 3.109   8.429   3.674   1.00 82.07 115 B 1 
ATOM   1631 N  N   . GLY B 2 116 ? 2.308   5.662   1.577   1.00 87.32 116 B 1 
ATOM   1632 C  CA  . GLY B 2 116 ? 1.818   4.312   1.800   1.00 86.55 116 B 1 
ATOM   1633 C  C   . GLY B 2 116 ? 2.701   3.213   1.208   1.00 86.53 116 B 1 
ATOM   1634 O  O   . GLY B 2 116 ? 3.605   3.478   0.419   1.00 84.45 116 B 1 
ATOM   1635 N  N   . PRO B 2 117 ? 2.419   1.959   1.573   1.00 83.36 117 B 1 
ATOM   1636 C  CA  . PRO B 2 117 ? 1.272   1.509   2.361   1.00 82.80 117 B 1 
ATOM   1637 C  C   . PRO B 2 117 ? 1.409   1.834   3.847   1.00 82.91 117 B 1 
ATOM   1638 O  O   . PRO B 2 117 ? 2.446   1.594   4.443   1.00 81.62 117 B 1 
ATOM   1639 C  CB  . PRO B 2 117 ? 1.209   0.008   2.110   1.00 81.17 117 B 1 
ATOM   1640 C  CG  . PRO B 2 117 ? 2.671   -0.376  1.916   1.00 77.28 117 B 1 
ATOM   1641 C  CD  . PRO B 2 117 ? 3.255   0.837   1.204   1.00 79.01 117 B 1 
ATOM   1642 N  N   . VAL B 2 118 ? 0.331   2.342   4.441   1.00 83.45 118 B 1 
ATOM   1643 C  CA  . VAL B 2 118 ? 0.213   2.606   5.883   1.00 83.33 118 B 1 
ATOM   1644 C  C   . VAL B 2 118 ? -1.090  1.999   6.418   1.00 83.85 118 B 1 
ATOM   1645 O  O   . VAL B 2 118 ? -2.030  1.815   5.643   1.00 84.17 118 B 1 
ATOM   1646 C  CB  . VAL B 2 118 ? 0.307   4.105   6.205   1.00 82.92 118 B 1 
ATOM   1647 C  CG1 . VAL B 2 118 ? 1.687   4.664   5.841   1.00 80.32 118 B 1 
ATOM   1648 C  CG2 . VAL B 2 118 ? -0.768  4.948   5.512   1.00 80.28 118 B 1 
ATOM   1649 N  N   . PRO B 2 119 ? -1.199  1.672   7.721   1.00 81.45 119 B 1 
ATOM   1650 C  CA  . PRO B 2 119 ? -2.389  1.041   8.287   1.00 80.31 119 B 1 
ATOM   1651 C  C   . PRO B 2 119 ? -3.650  1.892   8.088   1.00 82.54 119 B 1 
ATOM   1652 O  O   . PRO B 2 119 ? -3.752  3.005   8.598   1.00 82.19 119 B 1 
ATOM   1653 C  CB  . PRO B 2 119 ? -2.084  0.817   9.770   1.00 77.48 119 B 1 
ATOM   1654 C  CG  . PRO B 2 119 ? -0.563  0.732   9.806   1.00 74.20 119 B 1 
ATOM   1655 C  CD  . PRO B 2 119 ? -0.156  1.725   8.724   1.00 76.04 119 B 1 
ATOM   1656 N  N   . GLY B 2 120 ? -4.652  1.353   7.391   1.00 88.77 120 B 1 
ATOM   1657 C  CA  . GLY B 2 120 ? -5.876  2.083   7.082   1.00 89.42 120 B 1 
ATOM   1658 C  C   . GLY B 2 120 ? -6.709  2.441   8.307   1.00 89.36 120 B 1 
ATOM   1659 O  O   . GLY B 2 120 ? -7.362  3.479   8.317   1.00 88.13 120 B 1 
ATOM   1660 N  N   . GLN B 2 121 ? -6.640  1.634   9.369   1.00 87.90 121 B 1 
ATOM   1661 C  CA  . GLN B 2 121 ? -7.329  1.922   10.637  1.00 86.90 121 B 1 
ATOM   1662 C  C   . GLN B 2 121 ? -6.837  3.209   11.307  1.00 87.47 121 B 1 
ATOM   1663 O  O   . GLN B 2 121 ? -7.608  3.878   11.978  1.00 85.54 121 B 1 
ATOM   1664 C  CB  . GLN B 2 121 ? -7.154  0.735   11.587  1.00 84.38 121 B 1 
ATOM   1665 C  CG  . GLN B 2 121 ? -7.974  -0.486  11.138  1.00 75.81 121 B 1 
ATOM   1666 C  CD  . GLN B 2 121 ? -7.820  -1.683  12.071  1.00 69.22 121 B 1 
ATOM   1667 O  OE1 . GLN B 2 121 ? -6.812  -1.884  12.710  1.00 62.27 121 B 1 
ATOM   1668 N  NE2 . GLN B 2 121 ? -8.801  -2.546  12.165  1.00 59.56 121 B 1 
ATOM   1669 N  N   . LYS B 2 122 ? -5.563  3.563   11.100  1.00 87.10 122 B 1 
ATOM   1670 C  CA  . LYS B 2 122 ? -4.937  4.755   11.683  1.00 86.70 122 B 1 
ATOM   1671 C  C   . LYS B 2 122 ? -4.937  5.948   10.719  1.00 88.23 122 B 1 
ATOM   1672 O  O   . LYS B 2 122 ? -5.000  7.086   11.162  1.00 87.36 122 B 1 
ATOM   1673 C  CB  . LYS B 2 122 ? -3.523  4.364   12.137  1.00 83.79 122 B 1 
ATOM   1674 C  CG  . LYS B 2 122 ? -2.839  5.451   12.973  1.00 74.23 122 B 1 
ATOM   1675 C  CD  . LYS B 2 122 ? -1.504  4.931   13.527  1.00 70.06 122 B 1 
ATOM   1676 C  CE  . LYS B 2 122 ? -0.785  6.007   14.349  1.00 61.44 122 B 1 
ATOM   1677 N  NZ  . LYS B 2 122 ? 0.515   5.513   14.865  1.00 54.98 122 B 1 
ATOM   1678 N  N   . TYR B 2 123 ? -4.884  5.686   9.412   1.00 89.88 123 B 1 
ATOM   1679 C  CA  . TYR B 2 123 ? -4.656  6.696   8.377   1.00 90.62 123 B 1 
ATOM   1680 C  C   . TYR B 2 123 ? -5.731  6.686   7.274   1.00 92.23 123 B 1 
ATOM   1681 O  O   . TYR B 2 123 ? -5.430  6.829   6.094   1.00 91.86 123 B 1 
ATOM   1682 C  CB  . TYR B 2 123 ? -3.240  6.528   7.824   1.00 89.10 123 B 1 
ATOM   1683 C  CG  . TYR B 2 123 ? -2.139  6.641   8.860   1.00 87.76 123 B 1 
ATOM   1684 C  CD1 . TYR B 2 123 ? -1.867  7.875   9.473   1.00 85.19 123 B 1 
ATOM   1685 C  CD2 . TYR B 2 123 ? -1.373  5.514   9.207   1.00 85.21 123 B 1 
ATOM   1686 C  CE1 . TYR B 2 123 ? -0.819  8.001   10.402  1.00 83.61 123 B 1 
ATOM   1687 C  CE2 . TYR B 2 123 ? -0.329  5.622   10.128  1.00 83.06 123 B 1 
ATOM   1688 C  CZ  . TYR B 2 123 ? -0.046  6.867   10.724  1.00 82.73 123 B 1 
ATOM   1689 O  OH  . TYR B 2 123 ? 0.993   6.986   11.619  1.00 79.71 123 B 1 
ATOM   1690 N  N   . SER B 2 124 ? -7.006  6.526   7.652   1.00 93.90 124 B 1 
ATOM   1691 C  CA  . SER B 2 124 ? -8.115  6.711   6.708   1.00 94.81 124 B 1 
ATOM   1692 C  C   . SER B 2 124 ? -8.242  8.164   6.214   1.00 96.31 124 B 1 
ATOM   1693 O  O   . SER B 2 124 ? -8.818  8.398   5.156   1.00 95.79 124 B 1 
ATOM   1694 C  CB  . SER B 2 124 ? -9.430  6.277   7.342   1.00 92.75 124 B 1 
ATOM   1695 O  OG  . SER B 2 124 ? -9.669  6.965   8.554   1.00 81.26 124 B 1 
ATOM   1696 N  N   . GLU B 2 125 ? -7.672  9.099   6.953   1.00 96.12 125 B 1 
ATOM   1697 C  CA  . GLU B 2 125 ? -7.443  10.479  6.548   1.00 96.15 125 B 1 
ATOM   1698 C  C   . GLU B 2 125 ? -5.937  10.767  6.596   1.00 95.76 125 B 1 
ATOM   1699 O  O   . GLU B 2 125 ? -5.264  10.423  7.565   1.00 94.01 125 B 1 
ATOM   1700 C  CB  . GLU B 2 125 ? -8.224  11.470  7.420   1.00 94.93 125 B 1 
ATOM   1701 C  CG  . GLU B 2 125 ? -9.737  11.208  7.375   1.00 84.15 125 B 1 
ATOM   1702 C  CD  . GLU B 2 125 ? -10.593 12.310  8.011   1.00 85.25 125 B 1 
ATOM   1703 O  OE1 . GLU B 2 125 ? -11.830 12.226  7.848   1.00 80.60 125 B 1 
ATOM   1704 O  OE2 . GLU B 2 125 ? -10.025 13.243  8.610   1.00 79.84 125 B 1 
ATOM   1705 N  N   . ILE B 2 126 ? -5.407  11.359  5.533   1.00 96.47 126 B 1 
ATOM   1706 C  CA  . ILE B 2 126 ? -3.986  11.673  5.380   1.00 96.23 126 B 1 
ATOM   1707 C  C   . ILE B 2 126 ? -3.849  13.164  5.093   1.00 96.64 126 B 1 
ATOM   1708 O  O   . ILE B 2 126 ? -4.339  13.646  4.072   1.00 96.24 126 B 1 
ATOM   1709 C  CB  . ILE B 2 126 ? -3.340  10.811  4.271   1.00 95.34 126 B 1 
ATOM   1710 C  CG1 . ILE B 2 126 ? -3.468  9.304   4.592   1.00 93.66 126 B 1 
ATOM   1711 C  CG2 . ILE B 2 126 ? -1.864  11.210  4.092   1.00 94.08 126 B 1 
ATOM   1712 C  CD1 . ILE B 2 126 ? -3.006  8.378   3.460   1.00 89.71 126 B 1 
ATOM   1713 N  N   . THR B 2 127 ? -3.142  13.877  5.960   1.00 96.67 127 B 1 
ATOM   1714 C  CA  . THR B 2 127 ? -2.872  15.302  5.809   1.00 96.41 127 B 1 
ATOM   1715 C  C   . THR B 2 127 ? -1.520  15.513  5.130   1.00 96.37 127 B 1 
ATOM   1716 O  O   . THR B 2 127 ? -0.480  15.250  5.733   1.00 95.31 127 B 1 
ATOM   1717 C  CB  . THR B 2 127 ? -2.908  16.007  7.170   1.00 95.71 127 B 1 
ATOM   1718 O  OG1 . THR B 2 127 ? -4.165  15.799  7.774   1.00 92.45 127 B 1 
ATOM   1719 C  CG2 . THR B 2 127 ? -2.721  17.514  7.048   1.00 92.43 127 B 1 
ATOM   1720 N  N   . PHE B 2 128 ? -1.525  16.003  3.897   1.00 97.09 128 B 1 
ATOM   1721 C  CA  . PHE B 2 128 ? -0.320  16.390  3.173   1.00 97.43 128 B 1 
ATOM   1722 C  C   . PHE B 2 128 ? 0.036   17.848  3.507   1.00 97.57 128 B 1 
ATOM   1723 O  O   . PHE B 2 128 ? -0.780  18.730  3.251   1.00 97.13 128 B 1 
ATOM   1724 C  CB  . PHE B 2 128 ? -0.514  16.231  1.665   1.00 97.44 128 B 1 
ATOM   1725 C  CG  . PHE B 2 128 ? -0.605  14.802  1.168   1.00 97.45 128 B 1 
ATOM   1726 C  CD1 . PHE B 2 128 ? 0.475   14.234  0.462   1.00 96.32 128 B 1 
ATOM   1727 C  CD2 . PHE B 2 128 ? -1.778  14.058  1.358   1.00 96.31 128 B 1 
ATOM   1728 C  CE1 . PHE B 2 128 ? 0.383   12.933  -0.040  1.00 95.70 128 B 1 
ATOM   1729 C  CE2 . PHE B 2 128 ? -1.870  12.750  0.858   1.00 95.67 128 B 1 
ATOM   1730 C  CZ  . PHE B 2 128 ? -0.795  12.194  0.155   1.00 96.40 128 B 1 
ATOM   1731 N  N   . PRO B 2 129 ? 1.252   18.137  4.015   1.00 97.36 129 B 1 
ATOM   1732 C  CA  . PRO B 2 129 ? 1.731   19.494  4.201   1.00 97.12 129 B 1 
ATOM   1733 C  C   . PRO B 2 129 ? 2.358   20.010  2.898   1.00 97.42 129 B 1 
ATOM   1734 O  O   . PRO B 2 129 ? 3.384   19.495  2.449   1.00 96.78 129 B 1 
ATOM   1735 C  CB  . PRO B 2 129 ? 2.740   19.377  5.339   1.00 96.00 129 B 1 
ATOM   1736 C  CG  . PRO B 2 129 ? 3.351   17.991  5.139   1.00 94.03 129 B 1 
ATOM   1737 C  CD  . PRO B 2 129 ? 2.219   17.174  4.523   1.00 95.83 129 B 1 
ATOM   1738 N  N   . ILE B 2 130 ? 1.758   21.026  2.282   1.00 97.78 130 B 1 
ATOM   1739 C  CA  . ILE B 2 130 ? 2.194   21.547  0.984   1.00 97.98 130 B 1 
ATOM   1740 C  C   . ILE B 2 130 ? 2.706   22.975  1.136   1.00 97.91 130 B 1 
ATOM   1741 O  O   . ILE B 2 130 ? 2.061   23.800  1.772   1.00 97.63 130 B 1 
ATOM   1742 C  CB  . ILE B 2 130 ? 1.046   21.465  -0.050  1.00 97.73 130 B 1 
ATOM   1743 C  CG1 . ILE B 2 130 ? 0.371   20.079  -0.123  1.00 95.60 130 B 1 
ATOM   1744 C  CG2 . ILE B 2 130 ? 1.563   21.869  -1.441  1.00 96.32 130 B 1 
ATOM   1745 C  CD1 . ILE B 2 130 ? 1.322   18.905  -0.387  1.00 86.43 130 B 1 
ATOM   1746 N  N   . LEU B 2 131 ? 3.848   23.266  0.518   1.00 97.74 131 B 1 
ATOM   1747 C  CA  . LEU B 2 131 ? 4.369   24.623  0.372   1.00 97.74 131 B 1 
ATOM   1748 C  C   . LEU B 2 131 ? 3.911   25.202  -0.971  1.00 97.76 131 B 1 
ATOM   1749 O  O   . LEU B 2 131 ? 4.262   24.682  -2.031  1.00 97.25 131 B 1 
ATOM   1750 C  CB  . LEU B 2 131 ? 5.894   24.593  0.513   1.00 97.39 131 B 1 
ATOM   1751 C  CG  . LEU B 2 131 ? 6.558   25.978  0.418   1.00 96.65 131 B 1 
ATOM   1752 C  CD1 . LEU B 2 131 ? 6.118   26.908  1.544   1.00 94.81 131 B 1 
ATOM   1753 C  CD2 . LEU B 2 131 ? 8.078   25.819  0.502   1.00 94.43 131 B 1 
ATOM   1754 N  N   . ALA B 2 132 ? 3.144   26.292  -0.923  1.00 97.70 132 B 1 
ATOM   1755 C  CA  . ALA B 2 132 ? 2.766   27.042  -2.108  1.00 97.63 132 B 1 
ATOM   1756 C  C   . ALA B 2 132 ? 3.982   27.805  -2.663  1.00 97.55 132 B 1 
ATOM   1757 O  O   . ALA B 2 132 ? 4.764   28.356  -1.889  1.00 96.89 132 B 1 
ATOM   1758 C  CB  . ALA B 2 132 ? 1.618   27.998  -1.765  1.00 97.23 132 B 1 
ATOM   1759 N  N   . PRO B 2 133 ? 4.155   27.873  -3.998  1.00 97.43 133 B 1 
ATOM   1760 C  CA  . PRO B 2 133 ? 5.241   28.605  -4.620  1.00 97.26 133 B 1 
ATOM   1761 C  C   . PRO B 2 133 ? 5.026   30.117  -4.525  1.00 97.16 133 B 1 
ATOM   1762 O  O   . PRO B 2 133 ? 3.930   30.598  -4.230  1.00 96.07 133 B 1 
ATOM   1763 C  CB  . PRO B 2 133 ? 5.268   28.121  -6.067  1.00 96.60 133 B 1 
ATOM   1764 C  CG  . PRO B 2 133 ? 3.797   27.831  -6.349  1.00 95.98 133 B 1 
ATOM   1765 C  CD  . PRO B 2 133 ? 3.300   27.275  -5.017  1.00 96.95 133 B 1 
ATOM   1766 N  N   . ASP B 2 134 ? 6.078   30.877  -4.840  1.00 96.22 134 B 1 
ATOM   1767 C  CA  . ASP B 2 134 ? 6.031   32.330  -4.904  1.00 95.97 134 B 1 
ATOM   1768 C  C   . ASP B 2 134 ? 6.302   32.825  -6.337  1.00 95.96 134 B 1 
ATOM   1769 O  O   . ASP B 2 134 ? 7.435   32.716  -6.818  1.00 94.58 134 B 1 
ATOM   1770 C  CB  . ASP B 2 134 ? 7.014   32.927  -3.889  1.00 94.76 134 B 1 
ATOM   1771 C  CG  . ASP B 2 134 ? 6.937   34.456  -3.822  1.00 93.59 134 B 1 
ATOM   1772 O  OD1 . ASP B 2 134 ? 6.115   35.051  -4.555  1.00 91.02 134 B 1 
ATOM   1773 O  OD2 . ASP B 2 134 ? 7.714   35.044  -3.041  1.00 89.75 134 B 1 
ATOM   1774 N  N   . PRO B 2 135 ? 5.303   33.421  -7.024  1.00 95.10 135 B 1 
ATOM   1775 C  CA  . PRO B 2 135 ? 5.503   33.998  -8.347  1.00 94.28 135 B 1 
ATOM   1776 C  C   . PRO B 2 135 ? 6.538   35.122  -8.398  1.00 93.86 135 B 1 
ATOM   1777 O  O   . PRO B 2 135 ? 7.082   35.406  -9.468  1.00 91.33 135 B 1 
ATOM   1778 C  CB  . PRO B 2 135 ? 4.128   34.523  -8.772  1.00 93.20 135 B 1 
ATOM   1779 C  CG  . PRO B 2 135 ? 3.159   33.671  -7.972  1.00 92.26 135 B 1 
ATOM   1780 C  CD  . PRO B 2 135 ? 3.899   33.463  -6.656  1.00 94.17 135 B 1 
ATOM   1781 N  N   . ALA B 2 136 ? 6.864   35.758  -7.274  1.00 93.57 136 B 1 
ATOM   1782 C  CA  . ALA B 2 136 ? 7.922   36.773  -7.223  1.00 92.49 136 B 1 
ATOM   1783 C  C   . ALA B 2 136 ? 9.325   36.168  -7.407  1.00 92.46 136 B 1 
ATOM   1784 O  O   . ALA B 2 136 ? 10.237  36.856  -7.878  1.00 89.71 136 B 1 
ATOM   1785 C  CB  . ALA B 2 136 ? 7.814   37.530  -5.893  1.00 91.04 136 B 1 
ATOM   1786 N  N   . THR B 2 137 ? 9.502   34.882  -7.075  1.00 93.20 137 B 1 
ATOM   1787 C  CA  . THR B 2 137 ? 10.780  34.169  -7.165  1.00 92.46 137 B 1 
ATOM   1788 C  C   . THR B 2 137 ? 10.795  33.094  -8.252  1.00 92.32 137 B 1 
ATOM   1789 O  O   . THR B 2 137 ? 11.847  32.821  -8.828  1.00 88.61 137 B 1 
ATOM   1790 C  CB  . THR B 2 137 ? 11.166  33.550  -5.814  1.00 90.73 137 B 1 
ATOM   1791 O  OG1 . THR B 2 137 ? 10.205  32.633  -5.384  1.00 83.75 137 B 1 
ATOM   1792 C  CG2 . THR B 2 137 ? 11.311  34.613  -4.720  1.00 81.17 137 B 1 
ATOM   1793 N  N   . ASN B 2 138 ? 9.627   32.515  -8.590  1.00 92.20 138 B 1 
ATOM   1794 C  CA  . ASN B 2 138 ? 9.475   31.505  -9.630  1.00 91.68 138 B 1 
ATOM   1795 C  C   . ASN B 2 138 ? 8.672   32.062  -10.830 1.00 91.88 138 B 1 
ATOM   1796 O  O   . ASN B 2 138 ? 7.465   32.245  -10.757 1.00 89.26 138 B 1 
ATOM   1797 C  CB  . ASN B 2 138 ? 8.844   30.250  -9.023  1.00 89.23 138 B 1 
ATOM   1798 C  CG  . ASN B 2 138 ? 8.815   29.094  -10.005 1.00 87.33 138 B 1 
ATOM   1799 O  OD1 . ASN B 2 138 ? 9.041   29.250  -11.191 1.00 80.86 138 B 1 
ATOM   1800 N  ND2 . ASN B 2 138 ? 8.546   27.896  -9.540  1.00 80.47 138 B 1 
ATOM   1801 N  N   . LYS B 2 139 ? 9.368   32.292  -11.956 1.00 92.01 139 B 1 
ATOM   1802 C  CA  . LYS B 2 139 ? 8.767   32.883  -13.166 1.00 91.69 139 B 1 
ATOM   1803 C  C   . LYS B 2 139 ? 7.767   31.973  -13.871 1.00 91.87 139 B 1 
ATOM   1804 O  O   . LYS B 2 139 ? 6.964   32.475  -14.654 1.00 86.87 139 B 1 
ATOM   1805 C  CB  . LYS B 2 139 ? 9.876   33.273  -14.153 1.00 89.04 139 B 1 
ATOM   1806 C  CG  . LYS B 2 139 ? 10.766  34.381  -13.593 1.00 76.22 139 B 1 
ATOM   1807 C  CD  . LYS B 2 139 ? 11.791  34.785  -14.654 1.00 62.77 139 B 1 
ATOM   1808 C  CE  . LYS B 2 139 ? 12.681  35.892  -14.108 1.00 53.06 139 B 1 
ATOM   1809 N  NZ  . LYS B 2 139 ? 13.704  36.298  -15.100 1.00 44.11 139 B 1 
ATOM   1810 N  N   . ASP B 2 140 ? 7.817   30.672  -13.611 1.00 91.17 140 B 1 
ATOM   1811 C  CA  . ASP B 2 140 ? 6.937   29.681  -14.237 1.00 90.20 140 B 1 
ATOM   1812 C  C   . ASP B 2 140 ? 5.600   29.547  -13.493 1.00 91.44 140 B 1 
ATOM   1813 O  O   . ASP B 2 140 ? 4.699   28.831  -13.923 1.00 88.32 140 B 1 
ATOM   1814 C  CB  . ASP B 2 140 ? 7.689   28.348  -14.347 1.00 87.70 140 B 1 
ATOM   1815 C  CG  . ASP B 2 140 ? 9.002   28.473  -15.133 1.00 83.29 140 B 1 
ATOM   1816 O  OD1 . ASP B 2 140 ? 9.018   29.207  -16.148 1.00 77.48 140 B 1 
ATOM   1817 O  OD2 . ASP B 2 140 ? 10.008  27.874  -14.688 1.00 77.50 140 B 1 
ATOM   1818 N  N   . VAL B 2 141 ? 5.450   30.254  -12.377 1.00 92.07 141 B 1 
ATOM   1819 C  CA  . VAL B 2 141 ? 4.250   30.240  -11.542 1.00 93.38 141 B 1 
ATOM   1820 C  C   . VAL B 2 141 ? 3.540   31.586  -11.616 1.00 93.91 141 B 1 
ATOM   1821 O  O   . VAL B 2 141 ? 4.162   32.653  -11.580 1.00 91.99 141 B 1 
ATOM   1822 C  CB  . VAL B 2 141 ? 4.590   29.849  -10.093 1.00 91.30 141 B 1 
ATOM   1823 C  CG1 . VAL B 2 141 ? 3.338   29.776  -9.228  1.00 83.34 141 B 1 
ATOM   1824 C  CG2 . VAL B 2 141 ? 5.264   28.474  -10.049 1.00 84.67 141 B 1 
ATOM   1825 N  N   . HIS B 2 142 ? 2.217   31.539  -11.671 1.00 94.65 142 B 1 
ATOM   1826 C  CA  . HIS B 2 142 ? 1.366   32.726  -11.791 1.00 94.74 142 B 1 
ATOM   1827 C  C   . HIS B 2 142 ? 0.240   32.696  -10.747 1.00 95.46 142 B 1 
ATOM   1828 O  O   . HIS B 2 142 ? -0.109  31.647  -10.223 1.00 93.27 142 B 1 
ATOM   1829 C  CB  . HIS B 2 142 ? 0.825   32.805  -13.216 1.00 93.13 142 B 1 
ATOM   1830 C  CG  . HIS B 2 142 ? 1.898   32.818  -14.277 1.00 91.68 142 B 1 
ATOM   1831 N  ND1 . HIS B 2 142 ? 3.044   33.582  -14.285 1.00 79.38 142 B 1 
ATOM   1832 C  CD2 . HIS B 2 142 ? 1.946   32.046  -15.410 1.00 79.95 142 B 1 
ATOM   1833 C  CE1 . HIS B 2 142 ? 3.756   33.271  -15.377 1.00 81.29 142 B 1 
ATOM   1834 N  NE2 . HIS B 2 142 ? 3.111   32.350  -16.096 1.00 82.70 142 B 1 
ATOM   1835 N  N   . PHE B 2 143 ? -0.361  33.848  -10.490 1.00 94.96 143 B 1 
ATOM   1836 C  CA  . PHE B 2 143 ? -1.556  33.951  -9.648  1.00 94.71 143 B 1 
ATOM   1837 C  C   . PHE B 2 143 ? -2.788  33.454  -10.416 1.00 94.13 143 B 1 
ATOM   1838 O  O   . PHE B 2 143 ? -3.490  34.215  -11.076 1.00 90.87 143 B 1 
ATOM   1839 C  CB  . PHE B 2 143 ? -1.720  35.388  -9.151  1.00 93.63 143 B 1 
ATOM   1840 C  CG  . PHE B 2 143 ? -0.558  35.876  -8.310  1.00 93.46 143 B 1 
ATOM   1841 C  CD1 . PHE B 2 143 ? -0.349  35.343  -7.035  1.00 91.05 143 B 1 
ATOM   1842 C  CD2 . PHE B 2 143 ? 0.313   36.867  -8.808  1.00 91.61 143 B 1 
ATOM   1843 C  CE1 . PHE B 2 143 ? 0.720   35.798  -6.249  1.00 90.47 143 B 1 
ATOM   1844 C  CE2 . PHE B 2 143 ? 1.379   37.326  -8.027  1.00 90.24 143 B 1 
ATOM   1845 C  CZ  . PHE B 2 143 ? 1.584   36.799  -6.746  1.00 90.84 143 B 1 
ATOM   1846 N  N   . LEU B 2 144 ? -3.014  32.155  -10.364 1.00 93.74 144 B 1 
ATOM   1847 C  CA  . LEU B 2 144 ? -4.078  31.468  -11.086 1.00 93.82 144 B 1 
ATOM   1848 C  C   . LEU B 2 144 ? -4.837  30.529  -10.153 1.00 95.23 144 B 1 
ATOM   1849 O  O   . LEU B 2 144 ? -4.400  30.229  -9.043  1.00 93.70 144 B 1 
ATOM   1850 C  CB  . LEU B 2 144 ? -3.473  30.695  -12.276 1.00 91.06 144 B 1 
ATOM   1851 C  CG  . LEU B 2 144 ? -2.839  31.570  -13.377 1.00 88.16 144 B 1 
ATOM   1852 C  CD1 . LEU B 2 144 ? -2.185  30.672  -14.432 1.00 83.37 144 B 1 
ATOM   1853 C  CD2 . LEU B 2 144 ? -3.871  32.456  -14.090 1.00 82.99 144 B 1 
ATOM   1854 N  N   . LYS B 2 145 ? -5.974  30.035  -10.641 1.00 96.38 145 B 1 
ATOM   1855 C  CA  . LYS B 2 145 ? -6.641  28.867  -10.078 1.00 96.69 145 B 1 
ATOM   1856 C  C   . LYS B 2 145 ? -6.001  27.613  -10.661 1.00 96.42 145 B 1 
ATOM   1857 O  O   . LYS B 2 145 ? -5.965  27.452  -11.881 1.00 95.23 145 B 1 
ATOM   1858 C  CB  . LYS B 2 145 ? -8.147  28.955  -10.341 1.00 95.94 145 B 1 
ATOM   1859 C  CG  . LYS B 2 145 ? -8.871  27.739  -9.745  1.00 91.48 145 B 1 
ATOM   1860 C  CD  . LYS B 2 145 ? -10.372 27.772  -10.042 1.00 88.76 145 B 1 
ATOM   1861 C  CE  . LYS B 2 145 ? -11.172 28.444  -8.929  1.00 79.15 145 B 1 
ATOM   1862 N  NZ  . LYS B 2 145 ? -12.575 27.962  -8.999  1.00 73.30 145 B 1 
ATOM   1863 N  N   . TYR B 2 146 ? -5.514  26.726  -9.801  1.00 97.20 146 B 1 
ATOM   1864 C  CA  . TYR B 2 146 ? -4.806  25.508  -10.166 1.00 97.16 146 B 1 
ATOM   1865 C  C   . TYR B 2 146 ? -5.611  24.269  -9.781  1.00 97.40 146 B 1 
ATOM   1866 O  O   . TYR B 2 146 ? -6.152  24.224  -8.678  1.00 96.87 146 B 1 
ATOM   1867 C  CB  . TYR B 2 146 ? -3.443  25.502  -9.489  1.00 96.46 146 B 1 
ATOM   1868 C  CG  . TYR B 2 146 ? -2.475  26.514  -10.061 1.00 95.95 146 B 1 
ATOM   1869 C  CD1 . TYR B 2 146 ? -1.858  26.270  -11.295 1.00 93.98 146 B 1 
ATOM   1870 C  CD2 . TYR B 2 146 ? -2.177  27.697  -9.357  1.00 94.07 146 B 1 
ATOM   1871 C  CE1 . TYR B 2 146 ? -0.930  27.172  -11.822 1.00 92.48 146 B 1 
ATOM   1872 C  CE2 . TYR B 2 146 ? -1.247  28.610  -9.873  1.00 92.21 146 B 1 
ATOM   1873 C  CZ  . TYR B 2 146 ? -0.617  28.345  -11.110 1.00 92.59 146 B 1 
ATOM   1874 O  OH  . TYR B 2 146 ? 0.310   29.213  -11.614 1.00 89.89 146 B 1 
ATOM   1875 N  N   . PRO B 2 147 ? -5.649  23.245  -10.648 1.00 97.56 147 B 1 
ATOM   1876 C  CA  . PRO B 2 147 ? -6.218  21.954  -10.283 1.00 97.49 147 B 1 
ATOM   1877 C  C   . PRO B 2 147 ? -5.235  21.132  -9.442  1.00 97.93 147 B 1 
ATOM   1878 O  O   . PRO B 2 147 ? -4.028  21.126  -9.680  1.00 97.49 147 B 1 
ATOM   1879 C  CB  . PRO B 2 147 ? -6.537  21.281  -11.623 1.00 96.16 147 B 1 
ATOM   1880 C  CG  . PRO B 2 147 ? -5.441  21.811  -12.541 1.00 92.96 147 B 1 
ATOM   1881 C  CD  . PRO B 2 147 ? -5.176  23.223  -12.026 1.00 96.23 147 B 1 
ATOM   1882 N  N   . ILE B 2 148 ? -5.781  20.368  -8.495  1.00 98.14 148 B 1 
ATOM   1883 C  CA  . ILE B 2 148 ? -5.080  19.339  -7.727  1.00 98.31 148 B 1 
ATOM   1884 C  C   . ILE B 2 148 ? -5.800  18.021  -7.976  1.00 98.46 148 B 1 
ATOM   1885 O  O   . ILE B 2 148 ? -7.020  17.964  -7.917  1.00 98.08 148 B 1 
ATOM   1886 C  CB  . ILE B 2 148 ? -5.046  19.702  -6.227  1.00 98.05 148 B 1 
ATOM   1887 C  CG1 . ILE B 2 148 ? -4.227  20.995  -6.013  1.00 96.74 148 B 1 
ATOM   1888 C  CG2 . ILE B 2 148 ? -4.467  18.542  -5.396  1.00 96.74 148 B 1 
ATOM   1889 C  CD1 . ILE B 2 148 ? -4.225  21.514  -4.573  1.00 94.01 148 B 1 
ATOM   1890 N  N   . TYR B 2 149 ? -5.050  16.946  -8.223  1.00 98.58 149 B 1 
ATOM   1891 C  CA  . TYR B 2 149 ? -5.598  15.617  -8.444  1.00 98.55 149 B 1 
ATOM   1892 C  C   . TYR B 2 149 ? -5.092  14.653  -7.381  1.00 98.64 149 B 1 
ATOM   1893 O  O   . TYR B 2 149 ? -3.921  14.673  -7.016  1.00 98.43 149 B 1 
ATOM   1894 C  CB  . TYR B 2 149 ? -5.257  15.117  -9.846  1.00 98.44 149 B 1 
ATOM   1895 C  CG  . TYR B 2 149 ? -5.597  16.088  -10.955 1.00 98.17 149 B 1 
ATOM   1896 C  CD1 . TYR B 2 149 ? -6.928  16.225  -11.395 1.00 97.11 149 B 1 
ATOM   1897 C  CD2 . TYR B 2 149 ? -4.587  16.874  -11.543 1.00 97.07 149 B 1 
ATOM   1898 C  CE1 . TYR B 2 149 ? -7.252  17.126  -12.420 1.00 96.10 149 B 1 
ATOM   1899 C  CE2 . TYR B 2 149 ? -4.903  17.784  -12.568 1.00 96.08 149 B 1 
ATOM   1900 C  CZ  . TYR B 2 149 ? -6.235  17.906  -13.009 1.00 96.16 149 B 1 
ATOM   1901 O  OH  . TYR B 2 149 ? -6.542  18.786  -14.012 1.00 94.58 149 B 1 
ATOM   1902 N  N   . VAL B 2 150 ? -5.950  13.741  -6.928  1.00 98.65 150 B 1 
ATOM   1903 C  CA  . VAL B 2 150 ? -5.569  12.685  -5.997  1.00 98.66 150 B 1 
ATOM   1904 C  C   . VAL B 2 150 ? -6.023  11.322  -6.493  1.00 98.62 150 B 1 
ATOM   1905 O  O   . VAL B 2 150 ? -7.103  11.174  -7.070  1.00 98.34 150 B 1 
ATOM   1906 C  CB  . VAL B 2 150 ? -6.061  12.988  -4.572  1.00 98.08 150 B 1 
ATOM   1907 C  CG1 . VAL B 2 150 ? -7.580  12.895  -4.416  1.00 94.36 150 B 1 
ATOM   1908 C  CG2 . VAL B 2 150 ? -5.399  12.062  -3.551  1.00 93.77 150 B 1 
ATOM   1909 N  N   . GLY B 2 151 ? -5.203  10.313  -6.261  1.00 98.61 151 B 1 
ATOM   1910 C  CA  . GLY B 2 151 ? -5.599  8.914   -6.311  1.00 98.60 151 B 1 
ATOM   1911 C  C   . GLY B 2 151 ? -5.378  8.276   -4.949  1.00 98.79 151 B 1 
ATOM   1912 O  O   . GLY B 2 151 ? -4.263  8.306   -4.441  1.00 98.42 151 B 1 
ATOM   1913 N  N   . GLY B 2 152 ? -6.418  7.698   -4.359  1.00 98.53 152 B 1 
ATOM   1914 C  CA  . GLY B 2 152 ? -6.364  7.035   -3.063  1.00 98.62 152 B 1 
ATOM   1915 C  C   . GLY B 2 152 ? -6.791  5.573   -3.166  1.00 98.75 152 B 1 
ATOM   1916 O  O   . GLY B 2 152 ? -7.771  5.241   -3.831  1.00 98.47 152 B 1 
ATOM   1917 N  N   . ASN B 2 153 ? -6.060  4.686   -2.499  1.00 98.34 153 B 1 
ATOM   1918 C  CA  . ASN B 2 153 ? -6.337  3.262   -2.523  1.00 98.22 153 B 1 
ATOM   1919 C  C   . ASN B 2 153 ? -6.378  2.670   -1.116  1.00 98.08 153 B 1 
ATOM   1920 O  O   . ASN B 2 153 ? -5.568  3.021   -0.254  1.00 97.22 153 B 1 
ATOM   1921 C  CB  . ASN B 2 153 ? -5.311  2.547   -3.411  1.00 98.02 153 B 1 
ATOM   1922 C  CG  . ASN B 2 153 ? -5.624  1.065   -3.474  1.00 97.68 153 B 1 
ATOM   1923 O  OD1 . ASN B 2 153 ? -6.580  0.650   -4.101  1.00 89.33 153 B 1 
ATOM   1924 N  ND2 . ASN B 2 153 ? -4.892  0.247   -2.756  1.00 89.60 153 B 1 
ATOM   1925 N  N   . ARG B 2 154 ? -7.269  1.696   -0.923  1.00 97.67 154 B 1 
ATOM   1926 C  CA  . ARG B 2 154 ? -7.275  0.805   0.230   1.00 97.72 154 B 1 
ATOM   1927 C  C   . ARG B 2 154 ? -7.355  -0.647  -0.231  1.00 97.60 154 B 1 
ATOM   1928 O  O   . ARG B 2 154 ? -8.103  -0.975  -1.143  1.00 96.85 154 B 1 
ATOM   1929 C  CB  . ARG B 2 154 ? -8.389  1.172   1.238   1.00 97.00 154 B 1 
ATOM   1930 C  CG  . ARG B 2 154 ? -9.839  0.830   0.837   1.00 95.06 154 B 1 
ATOM   1931 C  CD  . ARG B 2 154 ? -10.449 1.721   -0.253  1.00 95.91 154 B 1 
ATOM   1932 N  NE  . ARG B 2 154 ? -10.646 3.108   0.221   1.00 96.43 154 B 1 
ATOM   1933 C  CZ  . ARG B 2 154 ? -10.923 4.156   -0.516  1.00 97.28 154 B 1 
ATOM   1934 N  NH1 . ARG B 2 154 ? -11.078 4.090   -1.804  1.00 91.58 154 B 1 
ATOM   1935 N  NH2 . ARG B 2 154 ? -11.044 5.320   0.017   1.00 93.57 154 B 1 
ATOM   1936 N  N   . GLY B 2 155 ? -6.583  -1.511  0.423   1.00 94.60 155 B 1 
ATOM   1937 C  CA  . GLY B 2 155 ? -6.538  -2.929  0.115   1.00 94.78 155 B 1 
ATOM   1938 C  C   . GLY B 2 155 ? -5.572  -3.298  -1.010  1.00 95.21 155 B 1 
ATOM   1939 O  O   . GLY B 2 155 ? -5.061  -2.459  -1.755  1.00 95.37 155 B 1 
ATOM   1940 N  N   . ARG B 2 156 ? -5.323  -4.598  -1.114  1.00 93.07 156 B 1 
ATOM   1941 C  CA  . ARG B 2 156 ? -4.365  -5.180  -2.053  1.00 92.44 156 B 1 
ATOM   1942 C  C   . ARG B 2 156 ? -4.857  -5.080  -3.493  1.00 93.10 156 B 1 
ATOM   1943 O  O   . ARG B 2 156 ? -6.060  -5.131  -3.749  1.00 92.68 156 B 1 
ATOM   1944 C  CB  . ARG B 2 156 ? -4.076  -6.635  -1.666  1.00 90.70 156 B 1 
ATOM   1945 C  CG  . ARG B 2 156 ? -3.457  -6.773  -0.251  1.00 87.80 156 B 1 
ATOM   1946 C  CD  . ARG B 2 156 ? -3.286  -8.226  0.176   1.00 86.86 156 B 1 
ATOM   1947 N  NE  . ARG B 2 156 ? -2.436  -8.970  -0.753  1.00 86.29 156 B 1 
ATOM   1948 C  CZ  . ARG B 2 156 ? -2.709  -10.100 -1.392  1.00 87.25 156 B 1 
ATOM   1949 N  NH1 . ARG B 2 156 ? -3.802  -10.783 -1.200  1.00 81.71 156 B 1 
ATOM   1950 N  NH2 . ARG B 2 156 ? -1.864  -10.568 -2.249  1.00 82.63 156 B 1 
ATOM   1951 N  N   . GLY B 2 157 ? -3.925  -4.973  -4.438  1.00 94.35 157 B 1 
ATOM   1952 C  CA  . GLY B 2 157 ? -4.205  -4.994  -5.863  1.00 94.31 157 B 1 
ATOM   1953 C  C   . GLY B 2 157 ? -4.599  -6.378  -6.386  1.00 94.45 157 B 1 
ATOM   1954 O  O   . GLY B 2 157 ? -4.512  -7.386  -5.676  1.00 94.02 157 B 1 
ATOM   1955 N  N   . GLN B 2 158 ? -5.027  -6.408  -7.641  1.00 95.63 158 B 1 
ATOM   1956 C  CA  . GLN B 2 158 ? -5.484  -7.596  -8.356  1.00 95.71 158 B 1 
ATOM   1957 C  C   . GLN B 2 158 ? -4.431  -8.125  -9.329  1.00 95.48 158 B 1 
ATOM   1958 O  O   . GLN B 2 158 ? -4.442  -9.313  -9.651  1.00 94.56 158 B 1 
ATOM   1959 C  CB  . GLN B 2 158 ? -6.789  -7.270  -9.101  1.00 95.95 158 B 1 
ATOM   1960 C  CG  . GLN B 2 158 ? -8.031  -7.123  -8.199  1.00 95.88 158 B 1 
ATOM   1961 C  CD  . GLN B 2 158 ? -7.943  -5.987  -7.184  1.00 96.94 158 B 1 
ATOM   1962 O  OE1 . GLN B 2 158 ? -7.885  -4.813  -7.512  1.00 92.63 158 B 1 
ATOM   1963 N  NE2 . GLN B 2 158 ? -7.906  -6.301  -5.905  1.00 92.70 158 B 1 
ATOM   1964 N  N   . ILE B 2 159 ? -3.529  -7.269  -9.786  1.00 95.57 159 B 1 
ATOM   1965 C  CA  . ILE B 2 159 ? -2.517  -7.562  -10.800 1.00 94.90 159 B 1 
ATOM   1966 C  C   . ILE B 2 159 ? -1.159  -7.058  -10.291 1.00 93.93 159 B 1 
ATOM   1967 O  O   . ILE B 2 159 ? -1.069  -5.963  -9.738  1.00 92.32 159 B 1 
ATOM   1968 C  CB  . ILE B 2 159 ? -2.899  -6.919  -12.152 1.00 94.55 159 B 1 
ATOM   1969 C  CG1 . ILE B 2 159 ? -4.326  -7.330  -12.597 1.00 90.92 159 B 1 
ATOM   1970 C  CG2 . ILE B 2 159 ? -1.885  -7.296  -13.244 1.00 90.73 159 B 1 
ATOM   1971 C  CD1 . ILE B 2 159 ? -4.818  -6.650  -13.879 1.00 83.22 159 B 1 
ATOM   1972 N  N   . TYR B 2 160 ? -0.117  -7.858  -10.476 1.00 88.50 160 B 1 
ATOM   1973 C  CA  . TYR B 2 160 ? 1.273   -7.474  -10.194 1.00 87.37 160 B 1 
ATOM   1974 C  C   . TYR B 2 160 ? 1.919   -6.791  -11.407 1.00 88.03 160 B 1 
ATOM   1975 O  O   . TYR B 2 160 ? 1.391   -6.879  -12.517 1.00 87.37 160 B 1 
ATOM   1976 C  CB  . TYR B 2 160 ? 2.047   -8.721  -9.748  1.00 85.56 160 B 1 
ATOM   1977 C  CG  . TYR B 2 160 ? 1.678   -9.205  -8.366  1.00 83.29 160 B 1 
ATOM   1978 C  CD1 . TYR B 2 160 ? 2.144   -8.516  -7.224  1.00 81.13 160 B 1 
ATOM   1979 C  CD2 . TYR B 2 160 ? 0.870   -10.352 -8.201  1.00 80.91 160 B 1 
ATOM   1980 C  CE1 . TYR B 2 160 ? 1.813   -8.966  -5.931  1.00 79.05 160 B 1 
ATOM   1981 C  CE2 . TYR B 2 160 ? 0.536   -10.808 -6.916  1.00 78.71 160 B 1 
ATOM   1982 C  CZ  . TYR B 2 160 ? 1.011   -10.104 -5.788  1.00 79.68 160 B 1 
ATOM   1983 O  OH  . TYR B 2 160 ? 0.681   -10.538 -4.526  1.00 75.73 160 B 1 
ATOM   1984 N  N   . PRO B 2 161 ? 3.087   -6.134  -11.250 1.00 83.72 161 B 1 
ATOM   1985 C  CA  . PRO B 2 161 ? 3.799   -5.495  -12.361 1.00 84.04 161 B 1 
ATOM   1986 C  C   . PRO B 2 161 ? 4.164   -6.433  -13.518 1.00 85.74 161 B 1 
ATOM   1987 O  O   . PRO B 2 161 ? 4.263   -5.975  -14.651 1.00 84.45 161 B 1 
ATOM   1988 C  CB  . PRO B 2 161 ? 5.057   -4.892  -11.737 1.00 81.98 161 B 1 
ATOM   1989 C  CG  . PRO B 2 161 ? 4.641   -4.620  -10.296 1.00 79.85 161 B 1 
ATOM   1990 C  CD  . PRO B 2 161 ? 3.729   -5.804  -9.986  1.00 81.25 161 B 1 
ATOM   1991 N  N   . ASP B 2 162 ? 4.328   -7.719  -13.261 1.00 86.64 162 B 1 
ATOM   1992 C  CA  . ASP B 2 162 ? 4.604   -8.749  -14.269 1.00 86.46 162 B 1 
ATOM   1993 C  C   . ASP B 2 162 ? 3.347   -9.216  -15.034 1.00 88.16 162 B 1 
ATOM   1994 O  O   . ASP B 2 162 ? 3.431   -10.062 -15.920 1.00 86.43 162 B 1 
ATOM   1995 C  CB  . ASP B 2 162 ? 5.327   -9.935  -13.599 1.00 83.48 162 B 1 
ATOM   1996 C  CG  . ASP B 2 162 ? 4.464   -10.729 -12.605 1.00 80.50 162 B 1 
ATOM   1997 O  OD1 . ASP B 2 162 ? 3.318   -10.315 -12.325 1.00 77.80 162 B 1 
ATOM   1998 O  OD2 . ASP B 2 162 ? 4.939   -11.763 -12.105 1.00 77.60 162 B 1 
ATOM   1999 N  N   . GLY B 2 163 ? 2.173   -8.677  -14.706 1.00 91.15 163 B 1 
ATOM   2000 C  CA  . GLY B 2 163 ? 0.891   -9.046  -15.291 1.00 92.04 163 B 1 
ATOM   2001 C  C   . GLY B 2 163 ? 0.198   -10.236 -14.628 1.00 93.25 163 B 1 
ATOM   2002 O  O   . GLY B 2 163 ? -0.962  -10.521 -14.949 1.00 92.13 163 B 1 
ATOM   2003 N  N   . SER B 2 164 ? 0.840   -10.924 -13.689 1.00 91.20 164 B 1 
ATOM   2004 C  CA  . SER B 2 164 ? 0.230   -12.041 -12.970 1.00 90.52 164 B 1 
ATOM   2005 C  C   . SER B 2 164 ? -0.886  -11.573 -12.029 1.00 91.61 164 B 1 
ATOM   2006 O  O   . SER B 2 164 ? -0.864  -10.471 -11.477 1.00 91.47 164 B 1 
ATOM   2007 C  CB  . SER B 2 164 ? 1.285   -12.869 -12.233 1.00 87.91 164 B 1 
ATOM   2008 O  OG  . SER B 2 164 ? 1.843   -12.158 -11.149 1.00 82.85 164 B 1 
ATOM   2009 N  N   . LYS B 2 165 ? -1.909  -12.422 -11.839 1.00 93.63 165 B 1 
ATOM   2010 C  CA  . LYS B 2 165 ? -2.990  -12.155 -10.895 1.00 94.03 165 B 1 
ATOM   2011 C  C   . LYS B 2 165 ? -2.525  -12.377 -9.450  1.00 93.95 165 B 1 
ATOM   2012 O  O   . LYS B 2 165 ? -1.892  -13.385 -9.144  1.00 93.02 165 B 1 
ATOM   2013 C  CB  . LYS B 2 165 ? -4.221  -13.022 -11.198 1.00 93.38 165 B 1 
ATOM   2014 C  CG  . LYS B 2 165 ? -4.970  -12.608 -12.473 1.00 88.27 165 B 1 
ATOM   2015 C  CD  . LYS B 2 165 ? -6.227  -13.482 -12.632 1.00 88.39 165 B 1 
ATOM   2016 C  CE  . LYS B 2 165 ? -7.090  -13.038 -13.816 1.00 81.31 165 B 1 
ATOM   2017 N  NZ  . LYS B 2 165 ? -8.354  -13.812 -13.877 1.00 76.30 165 B 1 
ATOM   2018 N  N   . SER B 2 166 ? -2.934  -11.497 -8.547  1.00 92.59 166 B 1 
ATOM   2019 C  CA  . SER B 2 166 ? -2.839  -11.751 -7.113  1.00 92.76 166 B 1 
ATOM   2020 C  C   . SER B 2 166 ? -3.907  -12.771 -6.664  1.00 93.23 166 B 1 
ATOM   2021 O  O   . SER B 2 166 ? -4.816  -13.127 -7.422  1.00 93.09 166 B 1 
ATOM   2022 C  CB  . SER B 2 166 ? -2.949  -10.436 -6.339  1.00 92.29 166 B 1 
ATOM   2023 O  OG  . SER B 2 166 ? -4.288  -9.998  -6.228  1.00 90.44 166 B 1 
ATOM   2024 N  N   . ASN B 2 167 ? -3.858  -13.198 -5.412  1.00 92.65 167 B 1 
ATOM   2025 C  CA  . ASN B 2 167 ? -4.938  -13.970 -4.795  1.00 92.56 167 B 1 
ATOM   2026 C  C   . ASN B 2 167 ? -6.088  -13.083 -4.265  1.00 93.77 167 B 1 
ATOM   2027 O  O   . ASN B 2 167 ? -6.913  -13.552 -3.492  1.00 93.18 167 B 1 
ATOM   2028 C  CB  . ASN B 2 167 ? -4.362  -14.907 -3.715  1.00 90.51 167 B 1 
ATOM   2029 C  CG  . ASN B 2 167 ? -3.927  -14.178 -2.454  1.00 89.67 167 B 1 
ATOM   2030 O  OD1 . ASN B 2 167 ? -3.427  -13.070 -2.479  1.00 86.87 167 B 1 
ATOM   2031 N  ND2 . ASN B 2 167 ? -4.110  -14.798 -1.306  1.00 86.10 167 B 1 
ATOM   2032 N  N   . ASN B 2 168 ? -6.147  -11.798 -4.651  1.00 95.06 168 B 1 
ATOM   2033 C  CA  . ASN B 2 168 ? -7.187  -10.859 -4.245  1.00 95.97 168 B 1 
ATOM   2034 C  C   . ASN B 2 168 ? -8.100  -10.472 -5.418  1.00 96.62 168 B 1 
ATOM   2035 O  O   . ASN B 2 168 ? -8.446  -9.305  -5.606  1.00 96.22 168 B 1 
ATOM   2036 C  CB  . ASN B 2 168 ? -6.557  -9.663  -3.509  1.00 95.55 168 B 1 
ATOM   2037 C  CG  . ASN B 2 168 ? -7.590  -8.879  -2.722  1.00 95.00 168 B 1 
ATOM   2038 O  OD1 . ASN B 2 168 ? -8.508  -9.419  -2.138  1.00 89.79 168 B 1 
ATOM   2039 N  ND2 . ASN B 2 168 ? -7.451  -7.577  -2.640  1.00 89.07 168 B 1 
ATOM   2040 N  N   . THR B 2 169 ? -8.442  -11.455 -6.251  1.00 97.15 169 B 1 
ATOM   2041 C  CA  . THR B 2 169 ? -9.296  -11.287 -7.425  1.00 97.44 169 B 1 
ATOM   2042 C  C   . THR B 2 169 ? -10.082 -12.571 -7.702  1.00 97.76 169 B 1 
ATOM   2043 O  O   . THR B 2 169 ? -9.752  -13.631 -7.172  1.00 97.13 169 B 1 
ATOM   2044 C  CB  . THR B 2 169 ? -8.458  -10.863 -8.639  1.00 96.75 169 B 1 
ATOM   2045 O  OG1 . THR B 2 169 ? -9.288  -10.496 -9.720  1.00 93.67 169 B 1 
ATOM   2046 C  CG2 . THR B 2 169 ? -7.505  -11.944 -9.141  1.00 93.37 169 B 1 
ATOM   2047 N  N   . VAL B 2 170 ? -11.106 -12.480 -8.549  1.00 97.59 170 B 1 
ATOM   2048 C  CA  . VAL B 2 170 ? -11.841 -13.650 -9.053  1.00 97.76 170 B 1 
ATOM   2049 C  C   . VAL B 2 170 ? -10.941 -14.471 -9.972  1.00 97.71 170 B 1 
ATOM   2050 O  O   . VAL B 2 170 ? -10.232 -13.922 -10.821 1.00 96.93 170 B 1 
ATOM   2051 C  CB  . VAL B 2 170 ? -13.126 -13.228 -9.782  1.00 97.03 170 B 1 
ATOM   2052 C  CG1 . VAL B 2 170 ? -13.910 -14.419 -10.324 1.00 93.27 170 B 1 
ATOM   2053 C  CG2 . VAL B 2 170 ? -14.061 -12.449 -8.848  1.00 93.27 170 B 1 
ATOM   2054 N  N   . TYR B 2 171 ? -11.002 -15.793 -9.830  1.00 97.67 171 B 1 
ATOM   2055 C  CA  . TYR B 2 171 ? -10.415 -16.737 -10.771 1.00 97.58 171 B 1 
ATOM   2056 C  C   . TYR B 2 171 ? -11.528 -17.365 -11.592 1.00 97.56 171 B 1 
ATOM   2057 O  O   . TYR B 2 171 ? -12.479 -17.918 -11.028 1.00 96.10 171 B 1 
ATOM   2058 C  CB  . TYR B 2 171 ? -9.563  -17.772 -10.030 1.00 97.08 171 B 1 
ATOM   2059 C  CG  . TYR B 2 171 ? -8.190  -17.249 -9.666  1.00 97.05 171 B 1 
ATOM   2060 C  CD1 . TYR B 2 171 ? -7.045  -17.722 -10.330 1.00 95.52 171 B 1 
ATOM   2061 C  CD2 . TYR B 2 171 ? -8.047  -16.230 -8.695  1.00 95.56 171 B 1 
ATOM   2062 C  CE1 . TYR B 2 171 ? -5.778  -17.200 -10.045 1.00 94.36 171 B 1 
ATOM   2063 C  CE2 . TYR B 2 171 ? -6.786  -15.687 -8.405  1.00 94.47 171 B 1 
ATOM   2064 C  CZ  . TYR B 2 171 ? -5.650  -16.179 -9.086  1.00 95.32 171 B 1 
ATOM   2065 O  OH  . TYR B 2 171 ? -4.425  -15.631 -8.826  1.00 93.88 171 B 1 
ATOM   2066 N  N   . ASN B 2 172 ? -11.439 -17.244 -12.918 1.00 97.46 172 B 1 
ATOM   2067 C  CA  . ASN B 2 172 ? -12.408 -17.771 -13.871 1.00 97.29 172 B 1 
ATOM   2068 C  C   . ASN B 2 172 ? -11.848 -19.014 -14.550 1.00 97.08 172 B 1 
ATOM   2069 O  O   . ASN B 2 172 ? -10.627 -19.131 -14.705 1.00 96.04 172 B 1 
ATOM   2070 C  CB  . ASN B 2 172 ? -12.751 -16.687 -14.907 1.00 96.64 172 B 1 
ATOM   2071 C  CG  . ASN B 2 172 ? -13.371 -15.423 -14.329 1.00 95.36 172 B 1 
ATOM   2072 O  OD1 . ASN B 2 172 ? -13.793 -15.326 -13.200 1.00 86.37 172 B 1 
ATOM   2073 N  ND2 . ASN B 2 172 ? -13.445 -14.381 -15.127 1.00 85.14 172 B 1 
ATOM   2074 N  N   . ALA B 2 173 ? -12.737 -19.899 -14.999 1.00 96.74 173 B 1 
ATOM   2075 C  CA  . ALA B 2 173 ? -12.373 -21.081 -15.764 1.00 96.35 173 B 1 
ATOM   2076 C  C   . ALA B 2 173 ? -11.658 -20.695 -17.066 1.00 95.96 173 B 1 
ATOM   2077 O  O   . ALA B 2 173 ? -12.166 -19.884 -17.842 1.00 94.65 173 B 1 
ATOM   2078 C  CB  . ALA B 2 173 ? -13.644 -21.891 -16.049 1.00 95.76 173 B 1 
ATOM   2079 N  N   . THR B 2 174 ? -10.511 -21.311 -17.336 1.00 95.31 174 B 1 
ATOM   2080 C  CA  . THR B 2 174 ? -9.764  -21.104 -18.582 1.00 93.98 174 B 1 
ATOM   2081 C  C   . THR B 2 174 ? -10.292 -21.959 -19.734 1.00 93.52 174 B 1 
ATOM   2082 O  O   . THR B 2 174 ? -9.910  -21.748 -20.886 1.00 91.25 174 B 1 
ATOM   2083 C  CB  . THR B 2 174 ? -8.269  -21.354 -18.393 1.00 92.62 174 B 1 
ATOM   2084 O  OG1 . THR B 2 174 ? -8.036  -22.698 -18.059 1.00 85.91 174 B 1 
ATOM   2085 C  CG2 . THR B 2 174 ? -7.660  -20.462 -17.310 1.00 84.19 174 B 1 
ATOM   2086 N  N   . ALA B 2 175 ? -11.195 -22.895 -19.448 1.00 94.11 175 B 1 
ATOM   2087 C  CA  . ALA B 2 175 ? -11.893 -23.718 -20.417 1.00 93.67 175 B 1 
ATOM   2088 C  C   . ALA B 2 175 ? -13.325 -24.023 -19.940 1.00 94.49 175 B 1 
ATOM   2089 O  O   . ALA B 2 175 ? -13.630 -23.959 -18.751 1.00 93.30 175 B 1 
ATOM   2090 C  CB  . ALA B 2 175 ? -11.093 -25.001 -20.653 1.00 91.62 175 B 1 
ATOM   2091 N  N   . GLY B 2 176 ? -14.197 -24.377 -20.881 1.00 93.56 176 B 1 
ATOM   2092 C  CA  . GLY B 2 176 ? -15.497 -24.971 -20.573 1.00 93.27 176 B 1 
ATOM   2093 C  C   . GLY B 2 176 ? -15.406 -26.492 -20.516 1.00 93.64 176 B 1 
ATOM   2094 O  O   . GLY B 2 176 ? -14.549 -27.091 -21.160 1.00 91.41 176 B 1 
ATOM   2095 N  N   . GLY B 2 177 ? -16.307 -27.124 -19.762 1.00 94.15 177 B 1 
ATOM   2096 C  CA  . GLY B 2 177 ? -16.339 -28.574 -19.612 1.00 94.21 177 B 1 
ATOM   2097 C  C   . GLY B 2 177 ? -16.961 -29.013 -18.299 1.00 95.19 177 B 1 
ATOM   2098 O  O   . GLY B 2 177 ? -17.739 -28.286 -17.681 1.00 93.93 177 B 1 
ATOM   2099 N  N   . ILE B 2 178 ? -16.609 -30.218 -17.874 1.00 94.53 178 B 1 
ATOM   2100 C  CA  . ILE B 2 178 ? -17.028 -30.796 -16.593 1.00 94.80 178 B 1 
ATOM   2101 C  C   . ILE B 2 178 ? -15.838 -30.772 -15.643 1.00 95.36 178 B 1 
ATOM   2102 O  O   . ILE B 2 178 ? -14.743 -31.199 -15.998 1.00 93.98 178 B 1 
ATOM   2103 C  CB  . ILE B 2 178 ? -17.617 -32.208 -16.793 1.00 93.70 178 B 1 
ATOM   2104 C  CG1 . ILE B 2 178 ? -18.872 -32.138 -17.692 1.00 89.04 178 B 1 
ATOM   2105 C  CG2 . ILE B 2 178 ? -17.961 -32.849 -15.432 1.00 88.15 178 B 1 
ATOM   2106 C  CD1 . ILE B 2 178 ? -19.476 -33.501 -18.061 1.00 75.80 178 B 1 
ATOM   2107 N  N   . ILE B 2 179 ? -16.064 -30.329 -14.414 1.00 95.41 179 B 1 
ATOM   2108 C  CA  . ILE B 2 179 ? -15.065 -30.428 -13.355 1.00 95.61 179 B 1 
ATOM   2109 C  C   . ILE B 2 179 ? -14.955 -31.893 -12.933 1.00 95.41 179 B 1 
ATOM   2110 O  O   . ILE B 2 179 ? -15.849 -32.429 -12.280 1.00 94.20 179 B 1 
ATOM   2111 C  CB  . ILE B 2 179 ? -15.408 -29.506 -12.173 1.00 95.45 179 B 1 
ATOM   2112 C  CG1 . ILE B 2 179 ? -15.420 -28.034 -12.633 1.00 93.78 179 B 1 
ATOM   2113 C  CG2 . ILE B 2 179 ? -14.386 -29.711 -11.034 1.00 94.03 179 B 1 
ATOM   2114 C  CD1 . ILE B 2 179 ? -15.861 -27.048 -11.554 1.00 90.76 179 B 1 
ATOM   2115 N  N   . SER B 2 180 ? -13.874 -32.566 -13.308 1.00 95.19 180 B 1 
ATOM   2116 C  CA  . SER B 2 180 ? -13.659 -33.976 -12.973 1.00 94.47 180 B 1 
ATOM   2117 C  C   . SER B 2 180 ? -13.035 -34.172 -11.598 1.00 94.85 180 B 1 
ATOM   2118 O  O   . SER B 2 180 ? -13.215 -35.224 -10.987 1.00 93.20 180 B 1 
ATOM   2119 C  CB  . SER B 2 180 ? -12.783 -34.638 -14.038 1.00 92.75 180 B 1 
ATOM   2120 O  OG  . SER B 2 180 ? -11.493 -34.060 -14.070 1.00 86.34 180 B 1 
ATOM   2121 N  N   . LYS B 2 181 ? -12.280 -33.169 -11.100 1.00 95.52 181 B 1 
ATOM   2122 C  CA  . LYS B 2 181 ? -11.592 -33.254 -9.817  1.00 96.10 181 B 1 
ATOM   2123 C  C   . LYS B 2 181 ? -11.261 -31.872 -9.264  1.00 96.69 181 B 1 
ATOM   2124 O  O   . LYS B 2 181 ? -10.784 -31.009 -9.989  1.00 95.71 181 B 1 
ATOM   2125 C  CB  . LYS B 2 181 ? -10.311 -34.083 -10.012 1.00 95.15 181 B 1 
ATOM   2126 C  CG  . LYS B 2 181 ? -9.626  -34.444 -8.696  1.00 88.32 181 B 1 
ATOM   2127 C  CD  . LYS B 2 181 ? -8.423  -35.345 -8.961  1.00 85.52 181 B 1 
ATOM   2128 C  CE  . LYS B 2 181 ? -7.783  -35.742 -7.631  1.00 73.90 181 B 1 
ATOM   2129 N  NZ  . LYS B 2 181 ? -6.606  -36.608 -7.845  1.00 65.89 181 B 1 
ATOM   2130 N  N   . ILE B 2 182 ? -11.419 -31.728 -7.947  1.00 96.49 182 B 1 
ATOM   2131 C  CA  . ILE B 2 182 ? -10.903 -30.594 -7.173  1.00 96.51 182 B 1 
ATOM   2132 C  C   . ILE B 2 182 ? -9.919  -31.127 -6.137  1.00 96.41 182 B 1 
ATOM   2133 O  O   . ILE B 2 182 ? -10.301 -31.777 -5.168  1.00 95.09 182 B 1 
ATOM   2134 C  CB  . ILE B 2 182 ? -12.050 -29.773 -6.546  1.00 96.08 182 B 1 
ATOM   2135 C  CG1 . ILE B 2 182 ? -12.990 -29.237 -7.645  1.00 94.63 182 B 1 
ATOM   2136 C  CG2 . ILE B 2 182 ? -11.455 -28.624 -5.707  1.00 94.58 182 B 1 
ATOM   2137 C  CD1 . ILE B 2 182 ? -14.202 -28.436 -7.125  1.00 93.49 182 B 1 
ATOM   2138 N  N   . LEU B 2 183 ? -8.638  -30.875 -6.337  1.00 96.54 183 B 1 
ATOM   2139 C  CA  . LEU B 2 183 ? -7.588  -31.252 -5.398  1.00 96.23 183 B 1 
ATOM   2140 C  C   . LEU B 2 183 ? -7.247  -30.066 -4.491  1.00 96.20 183 B 1 
ATOM   2141 O  O   . LEU B 2 183 ? -6.791  -29.035 -4.970  1.00 95.22 183 B 1 
ATOM   2142 C  CB  . LEU B 2 183 ? -6.361  -31.749 -6.180  1.00 95.05 183 B 1 
ATOM   2143 C  CG  . LEU B 2 183 ? -5.236  -32.280 -5.276  1.00 86.77 183 B 1 
ATOM   2144 C  CD1 . LEU B 2 183 ? -5.587  -33.641 -4.684  1.00 78.76 183 B 1 
ATOM   2145 C  CD2 . LEU B 2 183 ? -3.938  -32.422 -6.069  1.00 78.53 183 B 1 
ATOM   2146 N  N   . ARG B 2 184 ? -7.407  -30.236 -3.178  1.00 95.40 184 B 1 
ATOM   2147 C  CA  . ARG B 2 184 ? -6.897  -29.263 -2.212  1.00 94.54 184 B 1 
ATOM   2148 C  C   . ARG B 2 184 ? -5.383  -29.425 -2.066  1.00 94.31 184 B 1 
ATOM   2149 O  O   . ARG B 2 184 ? -4.914  -30.515 -1.765  1.00 91.74 184 B 1 
ATOM   2150 C  CB  . ARG B 2 184 ? -7.639  -29.421 -0.878  1.00 91.90 184 B 1 
ATOM   2151 C  CG  . ARG B 2 184 ? -7.290  -28.288 0.093   1.00 76.14 184 B 1 
ATOM   2152 C  CD  . ARG B 2 184 ? -8.111  -28.415 1.384   1.00 73.14 184 B 1 
ATOM   2153 N  NE  . ARG B 2 184 ? -7.828  -27.314 2.312   1.00 63.62 184 B 1 
ATOM   2154 C  CZ  . ARG B 2 184 ? -8.405  -27.130 3.500   1.00 57.11 184 B 1 
ATOM   2155 N  NH1 . ARG B 2 184 ? -9.292  -27.970 3.954   1.00 52.47 184 B 1 
ATOM   2156 N  NH2 . ARG B 2 184 ? -8.088  -26.103 4.222   1.00 49.67 184 B 1 
ATOM   2157 N  N   . LYS B 2 185 ? -4.636  -28.343 -2.235  1.00 93.52 185 B 1 
ATOM   2158 C  CA  . LYS B 2 185 ? -3.172  -28.348 -2.106  1.00 91.80 185 B 1 
ATOM   2159 C  C   . LYS B 2 185 ? -2.766  -28.316 -0.631  1.00 90.65 185 B 1 
ATOM   2160 O  O   . LYS B 2 185 ? -3.428  -27.698 0.196   1.00 87.53 185 B 1 
ATOM   2161 C  CB  . LYS B 2 185 ? -2.537  -27.204 -2.899  1.00 89.93 185 B 1 
ATOM   2162 C  CG  . LYS B 2 185 ? -3.024  -27.154 -4.354  1.00 83.71 185 B 1 
ATOM   2163 C  CD  . LYS B 2 185 ? -2.306  -26.082 -5.205  1.00 78.18 185 B 1 
ATOM   2164 C  CE  . LYS B 2 185 ? -1.061  -26.704 -5.831  1.00 69.07 185 B 1 
ATOM   2165 N  NZ  . LYS B 2 185 ? -0.716  -26.071 -7.124  1.00 61.94 185 B 1 
ATOM   2166 N  N   . GLU B 2 186 ? -1.621  -28.911 -0.327  1.00 88.80 186 B 1 
ATOM   2167 C  CA  . GLU B 2 186 ? -1.106  -29.061 1.043   1.00 85.72 186 B 1 
ATOM   2168 C  C   . GLU B 2 186 ? -0.908  -27.708 1.747   1.00 82.80 186 B 1 
ATOM   2169 O  O   . GLU B 2 186 ? -1.331  -27.518 2.881   1.00 76.82 186 B 1 
ATOM   2170 C  CB  . GLU B 2 186 ? 0.219   -29.827 0.916   1.00 83.81 186 B 1 
ATOM   2171 C  CG  . GLU B 2 186 ? 0.649   -30.499 2.221   1.00 72.35 186 B 1 
ATOM   2172 C  CD  . GLU B 2 186 ? 1.946   -31.299 2.037   1.00 64.25 186 B 1 
ATOM   2173 O  OE1 . GLU B 2 186 ? 2.196   -32.183 2.877   1.00 57.35 186 B 1 
ATOM   2174 O  OE2 . GLU B 2 186 ? 2.687   -31.010 1.068   1.00 58.30 186 B 1 
ATOM   2175 N  N   . LYS B 2 187 ? -0.357  -26.705 1.038   1.00 80.91 187 B 1 
ATOM   2176 C  CA  . LYS B 2 187 ? -0.165  -25.336 1.546   1.00 78.66 187 B 1 
ATOM   2177 C  C   . LYS B 2 187 ? -1.399  -24.429 1.369   1.00 80.19 187 B 1 
ATOM   2178 O  O   . LYS B 2 187 ? -1.274  -23.207 1.465   1.00 74.69 187 B 1 
ATOM   2179 C  CB  . LYS B 2 187 ? 1.115   -24.722 0.964   1.00 73.70 187 B 1 
ATOM   2180 C  CG  . LYS B 2 187 ? 2.373   -25.497 1.403   1.00 66.77 187 B 1 
ATOM   2181 C  CD  . LYS B 2 187 ? 3.659   -24.765 0.987   1.00 59.72 187 B 1 
ATOM   2182 C  CE  . LYS B 2 187 ? 4.872   -25.553 1.502   1.00 52.62 187 B 1 
ATOM   2183 N  NZ  . LYS B 2 187 ? 6.159   -24.872 1.224   1.00 47.10 187 B 1 
ATOM   2184 N  N   . GLY B 2 188 ? -2.571  -25.011 1.073   1.00 84.41 188 B 1 
ATOM   2185 C  CA  . GLY B 2 188 ? -3.791  -24.295 0.731   1.00 86.09 188 B 1 
ATOM   2186 C  C   . GLY B 2 188 ? -3.880  -23.933 -0.759  1.00 89.29 188 B 1 
ATOM   2187 O  O   . GLY B 2 188 ? -2.904  -23.971 -1.497  1.00 86.83 188 B 1 
ATOM   2188 N  N   . GLY B 2 189 ? -5.092  -23.556 -1.190  1.00 91.51 189 B 1 
ATOM   2189 C  CA  . GLY B 2 189 ? -5.457  -23.417 -2.592  1.00 93.78 189 B 1 
ATOM   2190 C  C   . GLY B 2 189 ? -5.936  -24.741 -3.192  1.00 95.68 189 B 1 
ATOM   2191 O  O   . GLY B 2 189 ? -6.034  -25.755 -2.485  1.00 94.72 189 B 1 
ATOM   2192 N  N   . TYR B 2 190 ? -6.245  -24.710 -4.484  1.00 96.53 190 B 1 
ATOM   2193 C  CA  . TYR B 2 190 ? -6.854  -25.835 -5.187  1.00 96.98 190 B 1 
ATOM   2194 C  C   . TYR B 2 190 ? -6.262  -26.006 -6.589  1.00 97.31 190 B 1 
ATOM   2195 O  O   . TYR B 2 190 ? -5.806  -25.051 -7.216  1.00 96.55 190 B 1 
ATOM   2196 C  CB  . TYR B 2 190 ? -8.375  -25.638 -5.264  1.00 96.58 190 B 1 
ATOM   2197 C  CG  . TYR B 2 190 ? -9.050  -25.426 -3.926  1.00 96.33 190 B 1 
ATOM   2198 C  CD1 . TYR B 2 190 ? -9.501  -26.524 -3.165  1.00 93.83 190 B 1 
ATOM   2199 C  CD2 . TYR B 2 190 ? -9.228  -24.121 -3.415  1.00 93.80 190 B 1 
ATOM   2200 C  CE1 . TYR B 2 190 ? -10.118 -26.337 -1.926  1.00 92.11 190 B 1 
ATOM   2201 C  CE2 . TYR B 2 190 ? -9.835  -23.915 -2.169  1.00 92.31 190 B 1 
ATOM   2202 C  CZ  . TYR B 2 190 ? -10.290 -25.026 -1.420  1.00 93.10 190 B 1 
ATOM   2203 O  OH  . TYR B 2 190 ? -10.894 -24.828 -0.199  1.00 90.86 190 B 1 
ATOM   2204 N  N   . GLU B 2 191 ? -6.333  -27.249 -7.091  1.00 96.94 191 B 1 
ATOM   2205 C  CA  . GLU B 2 191 ? -6.181  -27.578 -8.499  1.00 96.87 191 B 1 
ATOM   2206 C  C   . GLU B 2 191 ? -7.519  -28.112 -9.004  1.00 96.96 191 B 1 
ATOM   2207 O  O   . GLU B 2 191 ? -8.019  -29.117 -8.490  1.00 95.87 191 B 1 
ATOM   2208 C  CB  . GLU B 2 191 ? -5.060  -28.600 -8.714  1.00 95.87 191 B 1 
ATOM   2209 C  CG  . GLU B 2 191 ? -3.687  -27.968 -8.498  1.00 89.79 191 B 1 
ATOM   2210 C  CD  . GLU B 2 191 ? -2.501  -28.931 -8.580  1.00 89.22 191 B 1 
ATOM   2211 O  OE1 . GLU B 2 191 ? -1.373  -28.449 -8.293  1.00 83.28 191 B 1 
ATOM   2212 O  OE2 . GLU B 2 191 ? -2.704  -30.130 -8.859  1.00 83.66 191 B 1 
ATOM   2213 N  N   . ILE B 2 192 ? -8.117  -27.445 -9.991  1.00 97.17 192 B 1 
ATOM   2214 C  CA  . ILE B 2 192 ? -9.409  -27.797 -10.567 1.00 97.01 192 B 1 
ATOM   2215 C  C   . ILE B 2 192 ? -9.161  -28.377 -11.955 1.00 96.72 192 B 1 
ATOM   2216 O  O   . ILE B 2 192 ? -8.702  -27.671 -12.853 1.00 95.63 192 B 1 
ATOM   2217 C  CB  . ILE B 2 192 ? -10.354 -26.581 -10.600 1.00 96.69 192 B 1 
ATOM   2218 C  CG1 . ILE B 2 192 ? -10.547 -26.013 -9.173  1.00 95.19 192 B 1 
ATOM   2219 C  CG2 . ILE B 2 192 ? -11.700 -26.983 -11.229 1.00 95.28 192 B 1 
ATOM   2220 C  CD1 . ILE B 2 192 ? -11.504 -24.824 -9.084  1.00 92.18 192 B 1 
ATOM   2221 N  N   . THR B 2 193 ? -9.470  -29.647 -12.138 1.00 96.46 193 B 1 
ATOM   2222 C  CA  . THR B 2 193 ? -9.370  -30.309 -13.444 1.00 96.09 193 B 1 
ATOM   2223 C  C   . THR B 2 193 ? -10.683 -30.155 -14.192 1.00 96.16 193 B 1 
ATOM   2224 O  O   . THR B 2 193 ? -11.727 -30.599 -13.716 1.00 95.05 193 B 1 
ATOM   2225 C  CB  . THR B 2 193 ? -8.997  -31.791 -13.311 1.00 95.28 193 B 1 
ATOM   2226 O  OG1 . THR B 2 193 ? -7.844  -31.946 -12.515 1.00 91.43 193 B 1 
ATOM   2227 C  CG2 . THR B 2 193 ? -8.690  -32.427 -14.664 1.00 90.92 193 B 1 
ATOM   2228 N  N   . ILE B 2 194 ? -10.626 -29.553 -15.386 1.00 96.04 194 B 1 
ATOM   2229 C  CA  . ILE B 2 194 ? -11.756 -29.334 -16.284 1.00 95.61 194 B 1 
ATOM   2230 C  C   . ILE B 2 194 ? -11.555 -30.223 -17.504 1.00 95.11 194 B 1 
ATOM   2231 O  O   . ILE B 2 194 ? -10.505 -30.164 -18.147 1.00 93.92 194 B 1 
ATOM   2232 C  CB  . ILE B 2 194 ? -11.860 -27.841 -16.675 1.00 95.16 194 B 1 
ATOM   2233 C  CG1 . ILE B 2 194 ? -11.948 -26.922 -15.432 1.00 93.54 194 B 1 
ATOM   2234 C  CG2 . ILE B 2 194 ? -13.083 -27.631 -17.587 1.00 93.44 194 B 1 
ATOM   2235 C  CD1 . ILE B 2 194 ? -11.666 -25.453 -15.739 1.00 89.96 194 B 1 
ATOM   2236 N  N   . VAL B 2 195 ? -12.564 -31.033 -17.831 1.00 95.15 195 B 1 
ATOM   2237 C  CA  . VAL B 2 195 ? -12.537 -31.940 -18.982 1.00 94.26 195 B 1 
ATOM   2238 C  C   . VAL B 2 195 ? -13.555 -31.463 -20.003 1.00 93.43 195 B 1 
ATOM   2239 O  O   . VAL B 2 195 ? -14.753 -31.408 -19.721 1.00 91.35 195 B 1 
ATOM   2240 C  CB  . VAL B 2 195 ? -12.799 -33.397 -18.570 1.00 92.56 195 B 1 
ATOM   2241 C  CG1 . VAL B 2 195 ? -12.659 -34.344 -19.767 1.00 84.36 195 B 1 
ATOM   2242 C  CG2 . VAL B 2 195 ? -11.802 -33.858 -17.505 1.00 85.91 195 B 1 
ATOM   2243 N  N   . ASP B 2 196 ? -13.090 -31.153 -21.217 1.00 91.41 196 B 1 
ATOM   2244 C  CA  . ASP B 2 196 ? -13.967 -30.865 -22.348 1.00 88.31 196 B 1 
ATOM   2245 C  C   . ASP B 2 196 ? -14.610 -32.164 -22.840 1.00 86.66 196 B 1 
ATOM   2246 O  O   . ASP B 2 196 ? -13.937 -33.069 -23.333 1.00 81.70 196 B 1 
ATOM   2247 C  CB  . ASP B 2 196 ? -13.169 -30.142 -23.441 1.00 84.03 196 B 1 
ATOM   2248 C  CG  . ASP B 2 196 ? -13.984 -29.757 -24.672 1.00 77.36 196 B 1 
ATOM   2249 O  OD1 . ASP B 2 196 ? -15.067 -30.326 -24.919 1.00 69.89 196 B 1 
ATOM   2250 O  OD2 . ASP B 2 196 ? -13.482 -28.917 -25.449 1.00 70.47 196 B 1 
ATOM   2251 N  N   . ALA B 2 197 ? -15.938 -32.257 -22.741 1.00 83.22 197 B 1 
ATOM   2252 C  CA  . ALA B 2 197 ? -16.697 -33.444 -23.114 1.00 80.40 197 B 1 
ATOM   2253 C  C   . ALA B 2 197 ? -16.628 -33.781 -24.613 1.00 81.08 197 B 1 
ATOM   2254 O  O   . ALA B 2 197 ? -16.937 -34.903 -25.004 1.00 74.69 197 B 1 
ATOM   2255 C  CB  . ALA B 2 197 ? -18.146 -33.236 -22.663 1.00 75.06 197 B 1 
ATOM   2256 N  N   . SER B 2 198 ? -16.260 -32.813 -25.469 1.00 85.49 198 B 1 
ATOM   2257 C  CA  . SER B 2 198 ? -16.228 -33.005 -26.919 1.00 84.00 198 B 1 
ATOM   2258 C  C   . SER B 2 198 ? -14.929 -33.618 -27.438 1.00 83.92 198 B 1 
ATOM   2259 O  O   . SER B 2 198 ? -14.931 -34.284 -28.472 1.00 77.02 198 B 1 
ATOM   2260 C  CB  . SER B 2 198 ? -16.507 -31.673 -27.623 1.00 80.29 198 B 1 
ATOM   2261 O  OG  . SER B 2 198 ? -15.439 -30.755 -27.513 1.00 72.26 198 B 1 
ATOM   2262 N  N   . ASN B 2 199 ? -13.810 -33.398 -26.736 1.00 85.26 199 B 1 
ATOM   2263 C  CA  . ASN B 2 199 ? -12.481 -33.791 -27.201 1.00 84.47 199 B 1 
ATOM   2264 C  C   . ASN B 2 199 ? -11.589 -34.402 -26.102 1.00 85.45 199 B 1 
ATOM   2265 O  O   . ASN B 2 199 ? -10.403 -34.635 -26.351 1.00 78.45 199 B 1 
ATOM   2266 C  CB  . ASN B 2 199 ? -11.833 -32.582 -27.904 1.00 78.71 199 B 1 
ATOM   2267 C  CG  . ASN B 2 199 ? -11.638 -31.388 -26.983 1.00 73.49 199 B 1 
ATOM   2268 O  OD1 . ASN B 2 199 ? -11.267 -31.510 -25.842 1.00 66.24 199 B 1 
ATOM   2269 N  ND2 . ASN B 2 199 ? -11.865 -30.190 -27.464 1.00 67.18 199 B 1 
ATOM   2270 N  N   . GLU B 2 200 ? -12.131 -34.635 -24.921 1.00 83.45 200 B 1 
ATOM   2271 C  CA  . GLU B 2 200 ? -11.457 -35.185 -23.733 1.00 84.62 200 B 1 
ATOM   2272 C  C   . GLU B 2 200 ? -10.216 -34.403 -23.276 1.00 87.04 200 B 1 
ATOM   2273 O  O   . GLU B 2 200 ? -9.455  -34.869 -22.416 1.00 81.35 200 B 1 
ATOM   2274 C  CB  . GLU B 2 200 ? -11.172 -36.681 -23.893 1.00 78.98 200 B 1 
ATOM   2275 C  CG  . GLU B 2 200 ? -12.435 -37.509 -24.173 1.00 70.44 200 B 1 
ATOM   2276 C  CD  . GLU B 2 200 ? -12.165 -39.019 -24.161 1.00 64.49 200 B 1 
ATOM   2277 O  OE1 . GLU B 2 200 ? -13.163 -39.778 -24.097 1.00 57.61 200 B 1 
ATOM   2278 O  OE2 . GLU B 2 200 ? -10.985 -39.424 -24.213 1.00 59.32 200 B 1 
ATOM   2279 N  N   . ARG B 2 201 ? -9.993  -33.188 -23.787 1.00 88.25 201 B 1 
ATOM   2280 C  CA  . ARG B 2 201 ? -8.886  -32.351 -23.330 1.00 89.68 201 B 1 
ATOM   2281 C  C   . ARG B 2 201 ? -9.094  -31.972 -21.868 1.00 91.56 201 B 1 
ATOM   2282 O  O   . ARG B 2 201 ? -10.161 -31.506 -21.475 1.00 89.08 201 B 1 
ATOM   2283 C  CB  . ARG B 2 201 ? -8.715  -31.102 -24.186 1.00 84.74 201 B 1 
ATOM   2284 C  CG  . ARG B 2 201 ? -8.060  -31.441 -25.526 1.00 70.51 201 B 1 
ATOM   2285 C  CD  . ARG B 2 201 ? -7.816  -30.147 -26.306 1.00 66.21 201 B 1 
ATOM   2286 N  NE  . ARG B 2 201 ? -7.044  -30.412 -27.526 1.00 57.02 201 B 1 
ATOM   2287 C  CZ  . ARG B 2 201 ? -6.602  -29.495 -28.373 1.00 51.47 201 B 1 
ATOM   2288 N  NH1 . ARG B 2 201 ? -6.870  -28.227 -28.206 1.00 48.14 201 B 1 
ATOM   2289 N  NH2 . ARG B 2 201 ? -5.891  -29.840 -29.409 1.00 44.08 201 B 1 
ATOM   2290 N  N   . GLN B 2 202 ? -8.026  -32.121 -21.105 1.00 92.46 202 B 1 
ATOM   2291 C  CA  . GLN B 2 202 ? -7.982  -31.718 -19.706 1.00 93.07 202 B 1 
ATOM   2292 C  C   . GLN B 2 202 ? -7.190  -30.427 -19.567 1.00 94.03 202 B 1 
ATOM   2293 O  O   . GLN B 2 202 ? -6.106  -30.283 -20.128 1.00 91.74 202 B 1 
ATOM   2294 C  CB  . GLN B 2 202 ? -7.407  -32.837 -18.840 1.00 88.66 202 B 1 
ATOM   2295 C  CG  . GLN B 2 202 ? -8.249  -34.116 -18.949 1.00 78.18 202 B 1 
ATOM   2296 C  CD  . GLN B 2 202 ? -7.833  -35.221 -17.980 1.00 79.13 202 B 1 
ATOM   2297 O  OE1 . GLN B 2 202 ? -6.971  -35.070 -17.128 1.00 72.16 202 B 1 
ATOM   2298 N  NE2 . GLN B 2 202 ? -8.442  -36.369 -18.074 1.00 70.71 202 B 1 
ATOM   2299 N  N   . VAL B 2 203 ? -7.741  -29.510 -18.787 1.00 94.72 203 B 1 
ATOM   2300 C  CA  . VAL B 2 203 ? -7.064  -28.299 -18.323 1.00 94.95 203 B 1 
ATOM   2301 C  C   . VAL B 2 203 ? -7.077  -28.314 -16.804 1.00 95.80 203 B 1 
ATOM   2302 O  O   . VAL B 2 203 ? -8.057  -28.744 -16.198 1.00 95.05 203 B 1 
ATOM   2303 C  CB  . VAL B 2 203 ? -7.722  -27.039 -18.897 1.00 92.44 203 B 1 
ATOM   2304 C  CG1 . VAL B 2 203 ? -7.050  -25.761 -18.382 1.00 81.67 203 B 1 
ATOM   2305 C  CG2 . VAL B 2 203 ? -7.618  -27.029 -20.432 1.00 81.94 203 B 1 
ATOM   2306 N  N   . ILE B 2 204 ? -5.985  -27.873 -16.184 1.00 96.39 204 B 1 
ATOM   2307 C  CA  . ILE B 2 204 ? -5.888  -27.749 -14.730 1.00 96.35 204 B 1 
ATOM   2308 C  C   . ILE B 2 204 ? -5.767  -26.273 -14.388 1.00 96.30 204 B 1 
ATOM   2309 O  O   . ILE B 2 204 ? -4.737  -25.654 -14.660 1.00 95.17 204 B 1 
ATOM   2310 C  CB  . ILE B 2 204 ? -4.730  -28.592 -14.152 1.00 95.59 204 B 1 
ATOM   2311 C  CG1 . ILE B 2 204 ? -4.903  -30.087 -14.524 1.00 92.83 204 B 1 
ATOM   2312 C  CG2 . ILE B 2 204 ? -4.682  -28.409 -12.623 1.00 92.83 204 B 1 
ATOM   2313 C  CD1 . ILE B 2 204 ? -3.749  -30.987 -14.067 1.00 85.35 204 B 1 
ATOM   2314 N  N   . ASP B 2 205 ? -6.805  -25.740 -13.768 1.00 96.50 205 B 1 
ATOM   2315 C  CA  . ASP B 2 205 ? -6.793  -24.383 -13.245 1.00 96.53 205 B 1 
ATOM   2316 C  C   . ASP B 2 205 ? -6.260  -24.367 -11.812 1.00 96.72 205 B 1 
ATOM   2317 O  O   . ASP B 2 205 ? -6.699  -25.128 -10.948 1.00 95.78 205 B 1 
ATOM   2318 C  CB  . ASP B 2 205 ? -8.185  -23.741 -13.358 1.00 96.00 205 B 1 
ATOM   2319 C  CG  . ASP B 2 205 ? -8.505  -23.236 -14.754 1.00 95.33 205 B 1 
ATOM   2320 O  OD1 . ASP B 2 205 ? -7.615  -23.209 -15.635 1.00 91.65 205 B 1 
ATOM   2321 O  OD2 . ASP B 2 205 ? -9.649  -22.770 -14.968 1.00 91.60 205 B 1 
ATOM   2322 N  N   . ILE B 2 206 ? -5.280  -23.495 -11.553 1.00 96.56 206 B 1 
ATOM   2323 C  CA  . ILE B 2 206 ? -4.640  -23.347 -10.245 1.00 95.93 206 B 1 
ATOM   2324 C  C   . ILE B 2 206 ? -5.297  -22.185 -9.507  1.00 96.35 206 B 1 
ATOM   2325 O  O   . ILE B 2 206 ? -5.191  -21.029 -9.923  1.00 95.55 206 B 1 
ATOM   2326 C  CB  . ILE B 2 206 ? -3.114  -23.187 -10.380 1.00 94.62 206 B 1 
ATOM   2327 C  CG1 . ILE B 2 206 ? -2.498  -24.408 -11.101 1.00 91.58 206 B 1 
ATOM   2328 C  CG2 . ILE B 2 206 ? -2.491  -23.000 -8.980  1.00 90.53 206 B 1 
ATOM   2329 C  CD1 . ILE B 2 206 ? -0.983  -24.312 -11.343 1.00 79.52 206 B 1 
ATOM   2330 N  N   . ILE B 2 207 ? -5.926  -22.490 -8.369  1.00 96.67 207 B 1 
ATOM   2331 C  CA  . ILE B 2 207 ? -6.548  -21.512 -7.495  1.00 96.76 207 B 1 
ATOM   2332 C  C   . ILE B 2 207 ? -5.629  -21.262 -6.294  1.00 96.42 207 B 1 
ATOM   2333 O  O   . ILE B 2 207 ? -5.303  -22.202 -5.564  1.00 95.55 207 B 1 
ATOM   2334 C  CB  . ILE B 2 207 ? -7.953  -21.986 -7.058  1.00 96.61 207 B 1 
ATOM   2335 C  CG1 . ILE B 2 207 ? -8.859  -22.394 -8.239  1.00 95.16 207 B 1 
ATOM   2336 C  CG2 . ILE B 2 207 ? -8.636  -20.894 -6.216  1.00 95.73 207 B 1 
ATOM   2337 C  CD1 . ILE B 2 207 ? -9.048  -21.329 -9.326  1.00 90.19 207 B 1 
ATOM   2338 N  N   . PRO B 2 208 ? -5.191  -20.016 -6.062  1.00 95.81 208 B 1 
ATOM   2339 C  CA  . PRO B 2 208 ? -4.307  -19.691 -4.952  1.00 94.91 208 B 1 
ATOM   2340 C  C   . PRO B 2 208 ? -5.019  -19.760 -3.597  1.00 95.04 208 B 1 
ATOM   2341 O  O   . PRO B 2 208 ? -6.232  -19.929 -3.484  1.00 94.03 208 B 1 
ATOM   2342 C  CB  . PRO B 2 208 ? -3.768  -18.297 -5.269  1.00 93.20 208 B 1 
ATOM   2343 C  CG  . PRO B 2 208 ? -4.908  -17.663 -6.039  1.00 91.20 208 B 1 
ATOM   2344 C  CD  . PRO B 2 208 ? -5.473  -18.827 -6.845  1.00 94.04 208 B 1 
ATOM   2345 N  N   . ARG B 2 209 ? -4.244  -19.618 -2.521  1.00 92.58 209 B 1 
ATOM   2346 C  CA  . ARG B 2 209 ? -4.732  -19.693 -1.146  1.00 91.26 209 B 1 
ATOM   2347 C  C   . ARG B 2 209 ? -5.687  -18.557 -0.793  1.00 92.19 209 B 1 
ATOM   2348 O  O   . ARG B 2 209 ? -5.529  -17.435 -1.267  1.00 89.49 209 B 1 
ATOM   2349 C  CB  . ARG B 2 209 ? -3.549  -19.696 -0.170  1.00 86.41 209 B 1 
ATOM   2350 C  CG  . ARG B 2 209 ? -2.646  -20.921 -0.356  1.00 77.00 209 B 1 
ATOM   2351 C  CD  . ARG B 2 209 ? -1.537  -20.979 0.700   1.00 74.42 209 B 1 
ATOM   2352 N  NE  . ARG B 2 209 ? -0.524  -19.939 0.513   1.00 66.05 209 B 1 
ATOM   2353 C  CZ  . ARG B 2 209 ? 0.518   -19.733 1.308   1.00 60.08 209 B 1 
ATOM   2354 N  NH1 . ARG B 2 209 ? 0.718   -20.456 2.379   1.00 55.63 209 B 1 
ATOM   2355 N  NH2 . ARG B 2 209 ? 1.377   -18.798 1.040   1.00 51.68 209 B 1 
ATOM   2356 N  N   . GLY B 2 210 ? -6.609  -18.837 0.122   1.00 91.77 210 B 1 
ATOM   2357 C  CA  . GLY B 2 210 ? -7.493  -17.847 0.729   1.00 91.76 210 B 1 
ATOM   2358 C  C   . GLY B 2 210 ? -8.760  -17.540 -0.066  1.00 93.11 210 B 1 
ATOM   2359 O  O   . GLY B 2 210 ? -9.526  -16.677 0.357   1.00 91.21 210 B 1 
ATOM   2360 N  N   . LEU B 2 211 ? -8.984  -18.231 -1.183  1.00 94.46 211 B 1 
ATOM   2361 C  CA  . LEU B 2 211 ? -10.176 -18.078 -2.004  1.00 95.14 211 B 1 
ATOM   2362 C  C   . LEU B 2 211 ? -11.234 -19.137 -1.663  1.00 95.16 211 B 1 
ATOM   2363 O  O   . LEU B 2 211 ? -10.916 -20.292 -1.396  1.00 92.90 211 B 1 
ATOM   2364 C  CB  . LEU B 2 211 ? -9.800  -18.122 -3.491  1.00 94.62 211 B 1 
ATOM   2365 C  CG  . LEU B 2 211 ? -8.914  -16.949 -3.926  1.00 93.81 211 B 1 
ATOM   2366 C  CD1 . LEU B 2 211 ? -8.547  -17.089 -5.392  1.00 90.00 211 B 1 
ATOM   2367 C  CD2 . LEU B 2 211 ? -9.606  -15.602 -3.766  1.00 89.33 211 B 1 
ATOM   2368 N  N   . GLU B 2 212 ? -12.490 -18.715 -1.710  1.00 94.62 212 B 1 
ATOM   2369 C  CA  . GLU B 2 212 ? -13.663 -19.569 -1.580  1.00 94.64 212 B 1 
ATOM   2370 C  C   . GLU B 2 212 ? -14.110 -20.042 -2.965  1.00 95.33 212 B 1 
ATOM   2371 O  O   . GLU B 2 212 ? -14.291 -19.231 -3.874  1.00 93.91 212 B 1 
ATOM   2372 C  CB  . GLU B 2 212 ? -14.754 -18.779 -0.870  1.00 92.33 212 B 1 
ATOM   2373 C  CG  . GLU B 2 212 ? -16.021 -19.589 -0.589  1.00 77.47 212 B 1 
ATOM   2374 C  CD  . GLU B 2 212 ? -17.086 -18.750 0.142   1.00 71.39 212 B 1 
ATOM   2375 O  OE1 . GLU B 2 212 ? -17.981 -19.368 0.741   1.00 64.68 212 B 1 
ATOM   2376 O  OE2 . GLU B 2 212 ? -16.978 -17.500 0.093   1.00 64.28 212 B 1 
ATOM   2377 N  N   . LEU B 2 213 ? -14.287 -21.353 -3.139  1.00 95.57 213 B 1 
ATOM   2378 C  CA  . LEU B 2 213 ? -14.785 -21.931 -4.379  1.00 95.63 213 B 1 
ATOM   2379 C  C   . LEU B 2 213 ? -16.296 -21.759 -4.495  1.00 95.88 213 B 1 
ATOM   2380 O  O   . LEU B 2 213 ? -17.019 -21.921 -3.514  1.00 93.64 213 B 1 
ATOM   2381 C  CB  . LEU B 2 213 ? -14.397 -23.415 -4.493  1.00 94.16 213 B 1 
ATOM   2382 C  CG  . LEU B 2 213 ? -12.877 -23.699 -4.563  1.00 91.91 213 B 1 
ATOM   2383 C  CD1 . LEU B 2 213 ? -12.660 -25.203 -4.740  1.00 90.31 213 B 1 
ATOM   2384 C  CD2 . LEU B 2 213 ? -12.200 -22.976 -5.715  1.00 89.65 213 B 1 
ATOM   2385 N  N   . LEU B 2 214 ? -16.766 -21.498 -5.720  1.00 96.03 214 B 1 
ATOM   2386 C  CA  . LEU B 2 214 ? -18.182 -21.470 -6.085  1.00 95.74 214 B 1 
ATOM   2387 C  C   . LEU B 2 214 ? -18.642 -22.746 -6.797  1.00 95.99 214 B 1 
ATOM   2388 O  O   . LEU B 2 214 ? -19.817 -22.872 -7.121  1.00 93.46 214 B 1 
ATOM   2389 C  CB  . LEU B 2 214 ? -18.443 -20.256 -6.987  1.00 94.73 214 B 1 
ATOM   2390 C  CG  . LEU B 2 214 ? -18.191 -18.880 -6.333  1.00 93.29 214 B 1 
ATOM   2391 C  CD1 . LEU B 2 214 ? -18.497 -17.793 -7.368  1.00 90.64 214 B 1 
ATOM   2392 C  CD2 . LEU B 2 214 ? -19.069 -18.651 -5.109  1.00 90.33 214 B 1 
ATOM   2393 N  N   . VAL B 2 215 ? -17.720 -23.658 -7.088  1.00 96.34 215 B 1 
ATOM   2394 C  CA  . VAL B 2 215 ? -17.928 -24.827 -7.938  1.00 96.34 215 B 1 
ATOM   2395 C  C   . VAL B 2 215 ? -17.599 -26.118 -7.190  1.00 96.59 215 B 1 
ATOM   2396 O  O   . VAL B 2 215 ? -16.823 -26.115 -6.238  1.00 95.86 215 B 1 
ATOM   2397 C  CB  . VAL B 2 215 ? -17.132 -24.720 -9.252  1.00 95.58 215 B 1 
ATOM   2398 C  CG1 . VAL B 2 215 ? -17.596 -23.523 -10.081 1.00 92.22 215 B 1 
ATOM   2399 C  CG2 . VAL B 2 215 ? -15.622 -24.613 -9.012  1.00 92.49 215 B 1 
ATOM   2400 N  N   . SER B 2 216 ? -18.178 -27.228 -7.673  1.00 96.18 216 B 1 
ATOM   2401 C  CA  . SER B 2 216 ? -18.028 -28.562 -7.107  1.00 95.92 216 B 1 
ATOM   2402 C  C   . SER B 2 216 ? -17.618 -29.581 -8.169  1.00 96.27 216 B 1 
ATOM   2403 O  O   . SER B 2 216 ? -17.801 -29.359 -9.363  1.00 94.92 216 B 1 
ATOM   2404 C  CB  . SER B 2 216 ? -19.334 -28.987 -6.436  1.00 94.54 216 B 1 
ATOM   2405 O  OG  . SER B 2 216 ? -19.653 -28.116 -5.363  1.00 85.85 216 B 1 
ATOM   2406 N  N   . GLU B 2 217 ? -17.081 -30.723 -7.750  1.00 95.23 217 B 1 
ATOM   2407 C  CA  . GLU B 2 217 ? -16.829 -31.844 -8.654  1.00 95.40 217 B 1 
ATOM   2408 C  C   . GLU B 2 217 ? -18.131 -32.331 -9.310  1.00 95.05 217 B 1 
ATOM   2409 O  O   . GLU B 2 217 ? -19.185 -32.396 -8.684  1.00 92.25 217 B 1 
ATOM   2410 C  CB  . GLU B 2 217 ? -16.144 -33.009 -7.926  1.00 93.62 217 B 1 
ATOM   2411 C  CG  . GLU B 2 217 ? -14.702 -32.681 -7.514  1.00 87.31 217 B 1 
ATOM   2412 C  CD  . GLU B 2 217 ? -13.948 -33.855 -6.857  1.00 90.91 217 B 1 
ATOM   2413 O  OE1 . GLU B 2 217 ? -12.708 -33.742 -6.730  1.00 85.42 217 B 1 
ATOM   2414 O  OE2 . GLU B 2 217 ? -14.592 -34.857 -6.476  1.00 86.72 217 B 1 
ATOM   2415 N  N   . GLY B 2 218 ? -18.050 -32.663 -10.604 1.00 95.49 218 B 1 
ATOM   2416 C  CA  . GLY B 2 218 ? -19.188 -33.065 -11.432 1.00 95.02 218 B 1 
ATOM   2417 C  C   . GLY B 2 218 ? -19.975 -31.908 -12.046 1.00 95.52 218 B 1 
ATOM   2418 O  O   . GLY B 2 218 ? -20.824 -32.152 -12.906 1.00 93.31 218 B 1 
ATOM   2419 N  N   . GLU B 2 219 ? -19.710 -30.665 -11.670 1.00 95.45 219 B 1 
ATOM   2420 C  CA  . GLU B 2 219 ? -20.404 -29.503 -12.210 1.00 95.23 219 B 1 
ATOM   2421 C  C   . GLU B 2 219 ? -19.958 -29.190 -13.643 1.00 95.49 219 B 1 
ATOM   2422 O  O   . GLU B 2 219 ? -18.778 -29.254 -13.983 1.00 94.45 219 B 1 
ATOM   2423 C  CB  . GLU B 2 219 ? -20.207 -28.307 -11.269 1.00 93.76 219 B 1 
ATOM   2424 C  CG  . GLU B 2 219 ? -21.132 -27.131 -11.612 1.00 85.54 219 B 1 
ATOM   2425 C  CD  . GLU B 2 219 ? -20.994 -25.954 -10.629 1.00 88.08 219 B 1 
ATOM   2426 O  OE1 . GLU B 2 219 ? -21.357 -24.828 -11.024 1.00 82.30 219 B 1 
ATOM   2427 O  OE2 . GLU B 2 219 ? -20.518 -26.178 -9.491  1.00 84.20 219 B 1 
ATOM   2428 N  N   . SER B 2 220 ? -20.924 -28.841 -14.495 1.00 95.43 220 B 1 
ATOM   2429 C  CA  . SER B 2 220 ? -20.657 -28.344 -15.845 1.00 95.16 220 B 1 
ATOM   2430 C  C   . SER B 2 220 ? -20.470 -26.829 -15.811 1.00 95.11 220 B 1 
ATOM   2431 O  O   . SER B 2 220 ? -21.357 -26.102 -15.365 1.00 93.11 220 B 1 
ATOM   2432 C  CB  . SER B 2 220 ? -21.788 -28.728 -16.796 1.00 93.60 220 B 1 
ATOM   2433 O  OG  . SER B 2 220 ? -21.468 -28.356 -18.122 1.00 80.48 220 B 1 
ATOM   2434 N  N   . ILE B 2 221 ? -19.342 -26.367 -16.337 1.00 95.42 221 B 1 
ATOM   2435 C  CA  . ILE B 2 221 ? -18.961 -24.955 -16.354 1.00 94.94 221 B 1 
ATOM   2436 C  C   . ILE B 2 221 ? -18.676 -24.469 -17.769 1.00 95.43 221 B 1 
ATOM   2437 O  O   . ILE B 2 221 ? -18.428 -25.246 -18.695 1.00 94.51 221 B 1 
ATOM   2438 C  CB  . ILE B 2 221 ? -17.771 -24.684 -15.405 1.00 92.41 221 B 1 
ATOM   2439 C  CG1 . ILE B 2 221 ? -16.532 -25.509 -15.797 1.00 83.60 221 B 1 
ATOM   2440 C  CG2 . ILE B 2 221 ? -18.182 -24.939 -13.947 1.00 79.92 221 B 1 
ATOM   2441 C  CD1 . ILE B 2 221 ? -15.264 -25.015 -15.113 1.00 78.02 221 B 1 
ATOM   2442 N  N   . LYS B 2 222 ? -18.703 -23.154 -17.954 1.00 95.37 222 B 1 
ATOM   2443 C  CA  . LYS B 2 222 ? -18.379 -22.476 -19.209 1.00 95.33 222 B 1 
ATOM   2444 C  C   . LYS B 2 222 ? -17.024 -21.789 -19.114 1.00 95.65 222 B 1 
ATOM   2445 O  O   . LYS B 2 222 ? -16.565 -21.472 -18.015 1.00 94.64 222 B 1 
ATOM   2446 C  CB  . LYS B 2 222 ? -19.493 -21.476 -19.570 1.00 94.27 222 B 1 
ATOM   2447 C  CG  . LYS B 2 222 ? -20.836 -22.186 -19.805 1.00 87.45 222 B 1 
ATOM   2448 C  CD  . LYS B 2 222 ? -21.914 -21.165 -20.171 1.00 82.00 222 B 1 
ATOM   2449 C  CE  . LYS B 2 222 ? -23.243 -21.885 -20.355 1.00 70.02 222 B 1 
ATOM   2450 N  NZ  . LYS B 2 222 ? -24.337 -20.927 -20.661 1.00 61.58 222 B 1 
ATOM   2451 N  N   . LEU B 2 223 ? -16.410 -21.524 -20.268 1.00 94.65 223 B 1 
ATOM   2452 C  CA  . LEU B 2 223 ? -15.271 -20.620 -20.361 1.00 94.45 223 B 1 
ATOM   2453 C  C   . LEU B 2 223 ? -15.601 -19.289 -19.671 1.00 94.75 223 B 1 
ATOM   2454 O  O   . LEU B 2 223 ? -16.718 -18.790 -19.793 1.00 92.43 223 B 1 
ATOM   2455 C  CB  . LEU B 2 223 ? -14.930 -20.416 -21.850 1.00 93.01 223 B 1 
ATOM   2456 C  CG  . LEU B 2 223 ? -13.756 -19.459 -22.122 1.00 91.54 223 B 1 
ATOM   2457 C  CD1 . LEU B 2 223 ? -12.434 -20.010 -21.592 1.00 86.33 223 B 1 
ATOM   2458 C  CD2 . LEU B 2 223 ? -13.599 -19.245 -23.625 1.00 85.77 223 B 1 
ATOM   2459 N  N   . ASP B 2 224 ? -14.640 -18.748 -18.941 1.00 95.72 224 B 1 
ATOM   2460 C  CA  . ASP B 2 224 ? -14.722 -17.512 -18.159 1.00 96.15 224 B 1 
ATOM   2461 C  C   . ASP B 2 224 ? -15.734 -17.524 -17.003 1.00 96.85 224 B 1 
ATOM   2462 O  O   . ASP B 2 224 ? -15.899 -16.509 -16.320 1.00 95.56 224 B 1 
ATOM   2463 C  CB  . ASP B 2 224 ? -14.881 -16.290 -19.074 1.00 95.06 224 B 1 
ATOM   2464 C  CG  . ASP B 2 224 ? -13.703 -16.108 -20.025 1.00 88.76 224 B 1 
ATOM   2465 O  OD1 . ASP B 2 224 ? -12.553 -16.269 -19.558 1.00 83.81 224 B 1 
ATOM   2466 O  OD2 . ASP B 2 224 ? -13.951 -15.766 -21.203 1.00 81.52 224 B 1 
ATOM   2467 N  N   . GLN B 2 225 ? -16.389 -18.660 -16.712 1.00 96.43 225 B 1 
ATOM   2468 C  CA  . GLN B 2 225 ? -17.247 -18.765 -15.542 1.00 96.51 225 B 1 
ATOM   2469 C  C   . GLN B 2 225 ? -16.418 -18.595 -14.259 1.00 97.09 225 B 1 
ATOM   2470 O  O   . GLN B 2 225 ? -15.380 -19.244 -14.116 1.00 96.41 225 B 1 
ATOM   2471 C  CB  . GLN B 2 225 ? -18.022 -20.099 -15.566 1.00 95.35 225 B 1 
ATOM   2472 C  CG  . GLN B 2 225 ? -18.953 -20.270 -14.351 1.00 93.16 225 B 1 
ATOM   2473 C  CD  . GLN B 2 225 ? -19.825 -21.521 -14.441 1.00 93.93 225 B 1 
ATOM   2474 O  OE1 . GLN B 2 225 ? -20.204 -21.970 -15.515 1.00 88.36 225 B 1 
ATOM   2475 N  NE2 . GLN B 2 225 ? -20.187 -22.110 -13.332 1.00 86.76 225 B 1 
ATOM   2476 N  N   . PRO B 2 226 ? -16.866 -17.772 -13.287 1.00 97.21 226 B 1 
ATOM   2477 C  CA  . PRO B 2 226 ? -16.187 -17.649 -12.004 1.00 97.09 226 B 1 
ATOM   2478 C  C   . PRO B 2 226 ? -16.108 -18.987 -11.262 1.00 97.18 226 B 1 
ATOM   2479 O  O   . PRO B 2 226 ? -17.127 -19.610 -10.975 1.00 96.33 226 B 1 
ATOM   2480 C  CB  . PRO B 2 226 ? -16.971 -16.601 -11.218 1.00 96.62 226 B 1 
ATOM   2481 C  CG  . PRO B 2 226 ? -17.636 -15.767 -12.308 1.00 94.89 226 B 1 
ATOM   2482 C  CD  . PRO B 2 226 ? -17.942 -16.799 -13.390 1.00 96.66 226 B 1 
ATOM   2483 N  N   . LEU B 2 227 ? -14.896 -19.401 -10.907 1.00 97.02 227 B 1 
ATOM   2484 C  CA  . LEU B 2 227 ? -14.621 -20.566 -10.063 1.00 96.88 227 B 1 
ATOM   2485 C  C   . LEU B 2 227 ? -14.586 -20.195 -8.577  1.00 96.62 227 B 1 
ATOM   2486 O  O   . LEU B 2 227 ? -14.779 -21.050 -7.715  1.00 95.19 227 B 1 
ATOM   2487 C  CB  . LEU B 2 227 ? -13.274 -21.188 -10.478 1.00 96.60 227 B 1 
ATOM   2488 C  CG  . LEU B 2 227 ? -13.203 -21.699 -11.924 1.00 96.01 227 B 1 
ATOM   2489 C  CD1 . LEU B 2 227 ? -11.792 -22.204 -12.213 1.00 94.45 227 B 1 
ATOM   2490 C  CD2 . LEU B 2 227 ? -14.185 -22.845 -12.168 1.00 94.00 227 B 1 
ATOM   2491 N  N   . THR B 2 228 ? -14.354 -18.923 -8.280  1.00 96.82 228 B 1 
ATOM   2492 C  CA  . THR B 2 228 ? -14.229 -18.396 -6.919  1.00 96.70 228 B 1 
ATOM   2493 C  C   . THR B 2 228 ? -15.129 -17.188 -6.701  1.00 96.77 228 B 1 
ATOM   2494 O  O   . THR B 2 228 ? -15.438 -16.454 -7.646  1.00 96.02 228 B 1 
ATOM   2495 C  CB  . THR B 2 228 ? -12.783 -18.014 -6.565  1.00 96.13 228 B 1 
ATOM   2496 O  OG1 . THR B 2 228 ? -12.360 -16.851 -7.232  1.00 92.87 228 B 1 
ATOM   2497 C  CG2 . THR B 2 228 ? -11.783 -19.123 -6.894  1.00 93.02 228 B 1 
ATOM   2498 N  N   . SER B 2 229 ? -15.473 -16.927 -5.447  1.00 96.01 229 B 1 
ATOM   2499 C  CA  . SER B 2 229 ? -16.007 -15.632 -5.041  1.00 95.32 229 B 1 
ATOM   2500 C  C   . SER B 2 229 ? -14.986 -14.509 -5.294  1.00 96.09 229 B 1 
ATOM   2501 O  O   . SER B 2 229 ? -13.796 -14.756 -5.543  1.00 95.58 229 B 1 
ATOM   2502 C  CB  . SER B 2 229 ? -16.469 -15.670 -3.575  1.00 93.30 229 B 1 
ATOM   2503 O  OG  . SER B 2 229 ? -15.394 -15.940 -2.707  1.00 82.01 229 B 1 
ATOM   2504 N  N   . ASN B 2 230 ? -15.452 -13.255 -5.257  1.00 96.06 230 B 1 
ATOM   2505 C  CA  . ASN B 2 230 ? -14.550 -12.111 -5.310  1.00 96.12 230 B 1 
ATOM   2506 C  C   . ASN B 2 230 ? -14.075 -11.772 -3.889  1.00 96.44 230 B 1 
ATOM   2507 O  O   . ASN B 2 230 ? -14.871 -11.251 -3.109  1.00 96.03 230 B 1 
ATOM   2508 C  CB  . ASN B 2 230 ? -15.232 -10.930 -5.997  1.00 95.61 230 B 1 
ATOM   2509 C  CG  . ASN B 2 230 ? -14.266 -9.770  -6.217  1.00 94.93 230 B 1 
ATOM   2510 O  OD1 . ASN B 2 230 ? -13.107 -9.792  -5.844  1.00 92.52 230 B 1 
ATOM   2511 N  ND2 . ASN B 2 230 ? -14.714 -8.712  -6.856  1.00 90.69 230 B 1 
ATOM   2512 N  N   . PRO B 2 231 ? -12.794 -12.006 -3.544  1.00 96.85 231 B 1 
ATOM   2513 C  CA  . PRO B 2 231 ? -12.284 -11.735 -2.208  1.00 96.51 231 B 1 
ATOM   2514 C  C   . PRO B 2 231 ? -12.008 -10.251 -1.962  1.00 96.76 231 B 1 
ATOM   2515 O  O   . PRO B 2 231 ? -11.768 -9.857  -0.820  1.00 95.68 231 B 1 
ATOM   2516 C  CB  . PRO B 2 231 ? -11.004 -12.564 -2.127  1.00 95.87 231 B 1 
ATOM   2517 C  CG  . PRO B 2 231 ? -10.464 -12.468 -3.554  1.00 94.85 231 B 1 
ATOM   2518 C  CD  . PRO B 2 231 ? -11.738 -12.525 -4.402  1.00 96.29 231 B 1 
ATOM   2519 N  N   . ASN B 2 232 ? -11.985 -9.428  -3.010  1.00 97.13 232 B 1 
ATOM   2520 C  CA  . ASN B 2 232 ? -11.569 -8.039  -2.918  1.00 97.47 232 B 1 
ATOM   2521 C  C   . ASN B 2 232 ? -12.630 -7.182  -2.224  1.00 97.48 232 B 1 
ATOM   2522 O  O   . ASN B 2 232 ? -13.690 -6.911  -2.773  1.00 96.83 232 B 1 
ATOM   2523 C  CB  . ASN B 2 232 ? -11.207 -7.499  -4.302  1.00 97.43 232 B 1 
ATOM   2524 C  CG  . ASN B 2 232 ? -10.729 -6.057  -4.228  1.00 97.12 232 B 1 
ATOM   2525 O  OD1 . ASN B 2 232 ? -10.176 -5.604  -3.237  1.00 92.56 232 B 1 
ATOM   2526 N  ND2 . ASN B 2 232 ? -10.932 -5.290  -5.268  1.00 91.97 232 B 1 
ATOM   2527 N  N   . VAL B 2 233 ? -12.291 -6.686  -1.036  1.00 97.66 233 B 1 
ATOM   2528 C  CA  . VAL B 2 233 ? -13.104 -5.735  -0.265  1.00 97.49 233 B 1 
ATOM   2529 C  C   . VAL B 2 233 ? -12.556 -4.303  -0.336  1.00 97.76 233 B 1 
ATOM   2530 O  O   . VAL B 2 233 ? -13.154 -3.383  0.220   1.00 96.62 233 B 1 
ATOM   2531 C  CB  . VAL B 2 233 ? -13.243 -6.199  1.195   1.00 96.72 233 B 1 
ATOM   2532 C  CG1 . VAL B 2 233 ? -13.920 -7.574  1.273   1.00 93.98 233 B 1 
ATOM   2533 C  CG2 . VAL B 2 233 ? -11.891 -6.267  1.921   1.00 93.84 233 B 1 
ATOM   2534 N  N   . GLY B 2 234 ? -11.421 -4.108  -1.018  1.00 97.74 234 B 1 
ATOM   2535 C  CA  . GLY B 2 234 ? -10.773 -2.827  -1.214  1.00 97.81 234 B 1 
ATOM   2536 C  C   . GLY B 2 234 ? -11.269 -2.063  -2.442  1.00 98.19 234 B 1 
ATOM   2537 O  O   . GLY B 2 234 ? -12.347 -2.330  -2.977  1.00 97.50 234 B 1 
ATOM   2538 N  N   . GLY B 2 235 ? -10.479 -1.093  -2.872  1.00 97.98 235 B 1 
ATOM   2539 C  CA  . GLY B 2 235 ? -10.754 -0.325  -4.078  1.00 98.18 235 B 1 
ATOM   2540 C  C   . GLY B 2 235 ? -9.962  0.972   -4.167  1.00 98.49 235 B 1 
ATOM   2541 O  O   . GLY B 2 235 ? -9.475  1.502   -3.162  1.00 98.10 235 B 1 
ATOM   2542 N  N   . PHE B 2 236 ? -9.849  1.467   -5.389  1.00 98.43 236 B 1 
ATOM   2543 C  CA  . PHE B 2 236 ? -9.192  2.715   -5.741  1.00 98.51 236 B 1 
ATOM   2544 C  C   . PHE B 2 236 ? -10.222 3.772   -6.138  1.00 98.50 236 B 1 
ATOM   2545 O  O   . PHE B 2 236 ? -11.244 3.448   -6.739  1.00 98.05 236 B 1 
ATOM   2546 C  CB  . PHE B 2 236 ? -8.195  2.428   -6.866  1.00 98.51 236 B 1 
ATOM   2547 C  CG  . PHE B 2 236 ? -7.505  3.662   -7.396  1.00 98.62 236 B 1 
ATOM   2548 C  CD1 . PHE B 2 236 ? -7.874  4.207   -8.642  1.00 98.22 236 B 1 
ATOM   2549 C  CD2 . PHE B 2 236 ? -6.516  4.299   -6.626  1.00 98.22 236 B 1 
ATOM   2550 C  CE1 . PHE B 2 236 ? -7.249  5.368   -9.112  1.00 97.98 236 B 1 
ATOM   2551 C  CE2 . PHE B 2 236 ? -5.896  5.462   -7.093  1.00 97.87 236 B 1 
ATOM   2552 C  CZ  . PHE B 2 236 ? -6.260  5.998   -8.339  1.00 98.08 236 B 1 
ATOM   2553 N  N   . GLY B 2 237 ? -9.947  5.016   -5.818  1.00 98.45 237 B 1 
ATOM   2554 C  CA  . GLY B 2 237 ? -10.748 6.141   -6.252  1.00 98.32 237 B 1 
ATOM   2555 C  C   . GLY B 2 237 ? -9.882  7.349   -6.594  1.00 98.58 237 B 1 
ATOM   2556 O  O   . GLY B 2 237 ? -8.723  7.433   -6.173  1.00 98.15 237 B 1 
ATOM   2557 N  N   . GLN B 2 238 ? -10.450 8.252   -7.377  1.00 98.40 238 B 1 
ATOM   2558 C  CA  . GLN B 2 238 ? -9.845  9.531   -7.718  1.00 98.22 238 B 1 
ATOM   2559 C  C   . GLN B 2 238 ? -10.721 10.664  -7.200  1.00 98.25 238 B 1 
ATOM   2560 O  O   . GLN B 2 238 ? -11.938 10.526  -7.123  1.00 97.21 238 B 1 
ATOM   2561 C  CB  . GLN B 2 238 ? -9.641  9.640   -9.236  1.00 96.59 238 B 1 
ATOM   2562 C  CG  . GLN B 2 238 ? -8.607  8.631   -9.735  1.00 92.25 238 B 1 
ATOM   2563 C  CD  . GLN B 2 238 ? -8.295  8.763   -11.225 1.00 95.53 238 B 1 
ATOM   2564 O  OE1 . GLN B 2 238 ? -7.994  7.784   -11.887 1.00 88.05 238 B 1 
ATOM   2565 N  NE2 . GLN B 2 238 ? -8.304  9.944   -11.801 1.00 87.32 238 B 1 
ATOM   2566 N  N   . GLY B 2 239 ? -10.070 11.780  -6.870  1.00 98.25 239 B 1 
ATOM   2567 C  CA  . GLY B 2 239 ? -10.727 13.026  -6.568  1.00 97.90 239 B 1 
ATOM   2568 C  C   . GLY B 2 239 ? -9.933  14.181  -7.169  1.00 98.23 239 B 1 
ATOM   2569 O  O   . GLY B 2 239 ? -8.765  14.028  -7.532  1.00 97.53 239 B 1 
ATOM   2570 N  N   . ASP B 2 240 ? -10.578 15.330  -7.271  1.00 97.74 240 B 1 
ATOM   2571 C  CA  . ASP B 2 240 ? -9.968  16.565  -7.712  1.00 97.33 240 B 1 
ATOM   2572 C  C   . ASP B 2 240 ? -10.430 17.728  -6.842  1.00 97.73 240 B 1 
ATOM   2573 O  O   . ASP B 2 240 ? -11.480 17.688  -6.202  1.00 96.01 240 B 1 
ATOM   2574 C  CB  . ASP B 2 240 ? -10.219 16.799  -9.209  1.00 93.90 240 B 1 
ATOM   2575 C  CG  . ASP B 2 240 ? -11.693 16.789  -9.591  1.00 84.45 240 B 1 
ATOM   2576 O  OD1 . ASP B 2 240 ? -12.219 15.667  -9.819  1.00 76.86 240 B 1 
ATOM   2577 O  OD2 . ASP B 2 240 ? -12.271 17.884  -9.721  1.00 78.72 240 B 1 
ATOM   2578 N  N   . ALA B 2 241 ? -9.594  18.753  -6.783  1.00 98.03 241 B 1 
ATOM   2579 C  CA  . ALA B 2 241 ? -9.876  20.002  -6.107  1.00 97.92 241 B 1 
ATOM   2580 C  C   . ALA B 2 241 ? -9.246  21.151  -6.888  1.00 98.12 241 B 1 
ATOM   2581 O  O   . ALA B 2 241 ? -8.444  20.952  -7.798  1.00 97.34 241 B 1 
ATOM   2582 C  CB  . ALA B 2 241 ? -9.354  19.917  -4.668  1.00 96.93 241 B 1 
ATOM   2583 N  N   . GLU B 2 242 ? -9.592  22.371  -6.503  1.00 97.83 242 B 1 
ATOM   2584 C  CA  . GLU B 2 242 ? -8.992  23.582  -7.048  1.00 97.74 242 B 1 
ATOM   2585 C  C   . GLU B 2 242 ? -8.487  24.468  -5.914  1.00 97.94 242 B 1 
ATOM   2586 O  O   . GLU B 2 242 ? -9.140  24.597  -4.880  1.00 96.75 242 B 1 
ATOM   2587 C  CB  . GLU B 2 242 ? -9.993  24.347  -7.918  1.00 95.97 242 B 1 
ATOM   2588 C  CG  . GLU B 2 242 ? -10.471 23.586  -9.160  1.00 85.63 242 B 1 
ATOM   2589 C  CD  . GLU B 2 242 ? -11.391 24.457  -10.032 1.00 85.02 242 B 1 
ATOM   2590 O  OE1 . GLU B 2 242 ? -11.294 24.379  -11.270 1.00 78.31 242 B 1 
ATOM   2591 O  OE2 . GLU B 2 242 ? -12.159 25.294  -9.480  1.00 78.12 242 B 1 
ATOM   2592 N  N   . ILE B 2 243 ? -7.350  25.126  -6.144  1.00 97.88 243 B 1 
ATOM   2593 C  CA  . ILE B 2 243 ? -6.801  26.118  -5.230  1.00 97.92 243 B 1 
ATOM   2594 C  C   . ILE B 2 243 ? -6.393  27.371  -6.000  1.00 97.99 243 B 1 
ATOM   2595 O  O   . ILE B 2 243 ? -5.824  27.300  -7.085  1.00 97.24 243 B 1 
ATOM   2596 C  CB  . ILE B 2 243 ? -5.656  25.508  -4.396  1.00 97.47 243 B 1 
ATOM   2597 C  CG1 . ILE B 2 243 ? -5.308  26.423  -3.206  1.00 96.27 243 B 1 
ATOM   2598 C  CG2 . ILE B 2 243 ? -4.412  25.200  -5.250  1.00 95.61 243 B 1 
ATOM   2599 C  CD1 . ILE B 2 243 ? -4.440  25.725  -2.156  1.00 93.16 243 B 1 
ATOM   2600 N  N   . VAL B 2 244 ? -6.690  28.537  -5.443  1.00 97.64 244 B 1 
ATOM   2601 C  CA  . VAL B 2 244 ? -6.247  29.820  -5.993  1.00 97.58 244 B 1 
ATOM   2602 C  C   . VAL B 2 244 ? -4.940  30.218  -5.322  1.00 97.61 244 B 1 
ATOM   2603 O  O   . VAL B 2 244 ? -4.906  30.380  -4.101  1.00 97.10 244 B 1 
ATOM   2604 C  CB  . VAL B 2 244 ? -7.325  30.899  -5.824  1.00 96.88 244 B 1 
ATOM   2605 C  CG1 . VAL B 2 244 ? -6.858  32.259  -6.341  1.00 94.14 244 B 1 
ATOM   2606 C  CG2 . VAL B 2 244 ? -8.605  30.524  -6.583  1.00 94.62 244 B 1 
ATOM   2607 N  N   . LEU B 2 245 ? -3.884  30.423  -6.101  1.00 96.82 245 B 1 
ATOM   2608 C  CA  . LEU B 2 245 ? -2.694  31.115  -5.614  1.00 96.72 245 B 1 
ATOM   2609 C  C   . LEU B 2 245 ? -2.976  32.615  -5.634  1.00 96.35 245 B 1 
ATOM   2610 O  O   . LEU B 2 245 ? -3.087  33.226  -6.701  1.00 94.84 245 B 1 
ATOM   2611 C  CB  . LEU B 2 245 ? -1.467  30.717  -6.449  1.00 96.41 245 B 1 
ATOM   2612 C  CG  . LEU B 2 245 ? -0.153  31.274  -5.881  1.00 95.69 245 B 1 
ATOM   2613 C  CD1 . LEU B 2 245 ? 0.191   30.684  -4.512  1.00 94.22 245 B 1 
ATOM   2614 C  CD2 . LEU B 2 245 ? 0.996   30.922  -6.831  1.00 93.84 245 B 1 
ATOM   2615 N  N   . GLN B 2 246 ? -3.168  33.190  -4.454  1.00 96.11 246 B 1 
ATOM   2616 C  CA  . GLN B 2 246 ? -3.687  34.543  -4.296  1.00 95.48 246 B 1 
ATOM   2617 C  C   . GLN B 2 246 ? -2.564  35.577  -4.335  1.00 95.88 246 B 1 
ATOM   2618 O  O   . GLN B 2 246 ? -1.587  35.473  -3.603  1.00 94.42 246 B 1 
ATOM   2619 C  CB  . GLN B 2 246 ? -4.515  34.607  -3.005  1.00 92.84 246 B 1 
ATOM   2620 C  CG  . GLN B 2 246 ? -5.286  35.927  -2.898  1.00 84.57 246 B 1 
ATOM   2621 C  CD  . GLN B 2 246 ? -6.267  35.959  -1.721  1.00 80.26 246 B 1 
ATOM   2622 O  OE1 . GLN B 2 246 ? -6.276  35.118  -0.839  1.00 72.50 246 B 1 
ATOM   2623 N  NE2 . GLN B 2 246 ? -7.136  36.937  -1.677  1.00 68.61 246 B 1 
ATOM   2624 N  N   . ASP B 2 247 ? -2.737  36.605  -5.163  1.00 94.31 247 B 1 
ATOM   2625 C  CA  . ASP B 2 247 ? -1.853  37.769  -5.169  1.00 93.59 247 B 1 
ATOM   2626 C  C   . ASP B 2 247 ? -2.047  38.570  -3.871  1.00 93.28 247 B 1 
ATOM   2627 O  O   . ASP B 2 247 ? -3.154  39.053  -3.621  1.00 90.90 247 B 1 
ATOM   2628 C  CB  . ASP B 2 247 ? -2.157  38.613  -6.416  1.00 91.69 247 B 1 
ATOM   2629 C  CG  . ASP B 2 247 ? -1.228  39.803  -6.634  1.00 90.80 247 B 1 
ATOM   2630 O  OD1 . ASP B 2 247 ? -0.497  40.182  -5.695  1.00 86.86 247 B 1 
ATOM   2631 O  OD2 . ASP B 2 247 ? -1.289  40.364  -7.750  1.00 86.27 247 B 1 
ATOM   2632 N  N   . PRO B 2 248 ? -1.004  38.730  -3.035  1.00 92.21 248 B 1 
ATOM   2633 C  CA  . PRO B 2 248 ? -1.131  39.454  -1.766  1.00 90.50 248 B 1 
ATOM   2634 C  C   . PRO B 2 248 ? -1.403  40.956  -1.930  1.00 90.11 248 B 1 
ATOM   2635 O  O   . PRO B 2 248 ? -1.740  41.616  -0.956  1.00 85.22 248 B 1 
ATOM   2636 C  CB  . PRO B 2 248 ? 0.190   39.199  -1.043  1.00 87.94 248 B 1 
ATOM   2637 C  CG  . PRO B 2 248 ? 1.188   38.979  -2.173  1.00 86.35 248 B 1 
ATOM   2638 C  CD  . PRO B 2 248 ? 0.350   38.246  -3.215  1.00 89.71 248 B 1 
ATOM   2639 N  N   . LEU B 2 249 ? -1.242  41.502  -3.140  1.00 89.21 249 B 1 
ATOM   2640 C  CA  . LEU B 2 249 ? -1.492  42.907  -3.455  1.00 87.44 249 B 1 
ATOM   2641 C  C   . LEU B 2 249 ? -2.926  43.180  -3.947  1.00 85.11 249 B 1 
ATOM   2642 O  O   . LEU B 2 249 ? -3.248  44.329  -4.273  1.00 76.33 249 B 1 
ATOM   2643 C  CB  . LEU B 2 249 ? -0.460  43.379  -4.492  1.00 84.30 249 B 1 
ATOM   2644 C  CG  . LEU B 2 249 ? 1.008   43.265  -4.051  1.00 80.44 249 B 1 
ATOM   2645 C  CD1 . LEU B 2 249 ? 1.911   43.699  -5.210  1.00 74.86 249 B 1 
ATOM   2646 C  CD2 . LEU B 2 249 ? 1.319   44.152  -2.848  1.00 74.57 249 B 1 
ATOM   2647 N  N   . ARG B 2 250 ? -3.792  42.137  -4.044  1.00 81.18 250 B 1 
ATOM   2648 C  CA  . ARG B 2 250 ? -5.163  42.229  -4.552  1.00 78.57 250 B 1 
ATOM   2649 C  C   . ARG B 2 250 ? -6.216  41.901  -3.498  1.00 73.20 250 B 1 
ATOM   2650 O  O   . ARG B 2 250 ? -5.945  41.070  -2.617  1.00 66.09 250 B 1 
ATOM   2651 C  CB  . ARG B 2 250 ? -5.347  41.345  -5.786  1.00 72.22 250 B 1 
ATOM   2652 C  CG  . ARG B 2 250 ? -4.549  41.871  -6.975  1.00 64.83 250 B 1 
ATOM   2653 C  CD  . ARG B 2 250 ? -4.941  41.077  -8.225  1.00 57.88 250 B 1 
ATOM   2654 N  NE  . ARG B 2 250 ? -4.171  41.532  -9.395  1.00 52.89 250 B 1 
ATOM   2655 C  CZ  . ARG B 2 250 ? -4.411  41.187  -10.648 1.00 49.75 250 B 1 
ATOM   2656 N  NH1 . ARG B 2 250 ? -5.400  40.395  -10.962 1.00 50.96 250 B 1 
ATOM   2657 N  NH2 . ARG B 2 250 ? -3.638  41.629  -11.599 1.00 45.94 250 B 1 
ATOM   2658 O  OXT . ARG B 2 250 ? -7.306  42.503  -3.647  1.00 53.29 250 B 1 
HETATM 2659 FE FE  . HEC C 3 .   ? -0.933  -0.885  -5.360  1.00 92.98 1   C 1 
HETATM 2660 C  CHA . HEC C 3 .   ? -0.903  -3.076  -2.741  1.00 89.85 1   C 1 
HETATM 2661 C  CHB . HEC C 3 .   ? -1.655  1.669   -3.245  1.00 94.55 1   C 1 
HETATM 2662 C  CHC . HEC C 3 .   ? -0.270  1.338   -7.828  1.00 95.89 1   C 1 
HETATM 2663 C  CHD . HEC C 3 .   ? -0.517  -3.440  -7.528  1.00 91.15 1   C 1 
HETATM 2664 N  NA  . HEC C 3 .   ? -1.214  -0.720  -3.374  1.00 92.11 1   C 1 
HETATM 2665 C  C1A . HEC C 3 .   ? -1.151  -1.747  -2.448  1.00 90.89 1   C 1 
HETATM 2666 C  C2A . HEC C 3 .   ? -1.396  -1.215  -1.137  1.00 89.99 1   C 1 
HETATM 2667 C  C3A . HEC C 3 .   ? -1.625  0.117   -1.290  1.00 91.80 1   C 1 
HETATM 2668 C  C4A . HEC C 3 .   ? -1.502  0.423   -2.681  1.00 93.01 1   C 1 
HETATM 2669 C  CMA . HEC C 3 .   ? -1.948  1.114   -0.181  1.00 90.72 1   C 1 
HETATM 2670 C  CAA . HEC C 3 .   ? -1.416  -2.013  0.166   1.00 86.53 1   C 1 
HETATM 2671 C  CBA . HEC C 3 .   ? -2.795  -2.609  0.326   1.00 87.15 1   C 1 
HETATM 2672 C  CGA . HEC C 3 .   ? -2.919  -3.432  1.588   1.00 84.88 1   C 1 
HETATM 2673 O  O1A . HEC C 3 .   ? -4.036  -3.482  2.152   1.00 83.24 1   C 1 
HETATM 2674 O  O2A . HEC C 3 .   ? -1.923  -4.021  2.040   1.00 81.85 1   C 1 
HETATM 2675 N  NB  . HEC C 3 .   ? -0.951  1.126   -5.501  1.00 95.35 1   C 1 
HETATM 2676 C  C1B . HEC C 3 .   ? -1.349  2.000   -4.535  1.00 95.65 1   C 1 
HETATM 2677 C  C2B . HEC C 3 .   ? -1.370  3.329   -5.067  1.00 96.58 1   C 1 
HETATM 2678 C  C3B . HEC C 3 .   ? -0.973  3.237   -6.361  1.00 96.62 1   C 1 
HETATM 2679 C  C4B . HEC C 3 .   ? -0.701  1.852   -6.628  1.00 96.07 1   C 1 
HETATM 2680 C  CMB . HEC C 3 .   ? -1.794  4.576   -4.288  1.00 96.24 1   C 1 
HETATM 2681 C  CAB . HEC C 3 .   ? -0.838  4.356   -7.399  1.00 96.23 1   C 1 
HETATM 2682 C  CBB . HEC C 3 .   ? -0.009  5.464   -7.046  1.00 95.40 1   C 1 
HETATM 2683 N  NC  . HEC C 3 .   ? -0.459  -1.026  -7.309  1.00 93.62 1   C 1 
HETATM 2684 C  C1C . HEC C 3 .   ? -0.202  0.008   -8.160  1.00 95.05 1   C 1 
HETATM 2685 C  C2C . HEC C 3 .   ? 0.120   -0.503  -9.456  1.00 94.70 1   C 1 
HETATM 2686 C  C3C . HEC C 3 .   ? 0.057   -1.849  -9.382  1.00 93.13 1   C 1 
HETATM 2687 C  C4C . HEC C 3 .   ? -0.325  -2.174  -8.029  1.00 92.92 1   C 1 
HETATM 2688 C  CMC . HEC C 3 .   ? 0.463   0.358   -10.674 1.00 94.42 1   C 1 
HETATM 2689 C  CAC . HEC C 3 .   ? 0.270   -2.902  -10.496 1.00 90.35 1   C 1 
HETATM 2690 C  CBC . HEC C 3 .   ? 1.446   -2.802  -11.277 1.00 87.55 1   C 1 
HETATM 2691 N  ND  . HEC C 3 .   ? -0.751  -2.882  -5.160  1.00 90.68 1   C 1 
HETATM 2692 C  C1D . HEC C 3 .   ? -0.649  -3.772  -6.198  1.00 90.37 1   C 1 
HETATM 2693 C  C2D . HEC C 3 .   ? -0.674  -5.119  -5.682  1.00 89.23 1   C 1 
HETATM 2694 C  C3D . HEC C 3 .   ? -0.789  -5.009  -4.304  1.00 87.38 1   C 1 
HETATM 2695 C  C4D . HEC C 3 .   ? -0.818  -3.601  -4.002  1.00 89.80 1   C 1 
HETATM 2696 C  CMD . HEC C 3 .   ? -0.613  -6.404  -6.504  1.00 87.34 1   C 1 
HETATM 2697 C  CAD . HEC C 3 .   ? -0.859  -6.180  -3.312  1.00 83.66 1   C 1 
HETATM 2698 C  CBD . HEC C 3 .   ? 0.536   -6.691  -3.039  1.00 79.68 1   C 1 
HETATM 2699 C  CGD . HEC C 3 .   ? 0.432   -7.926  -2.171  1.00 76.00 1   C 1 
HETATM 2700 O  O1D . HEC C 3 .   ? 0.630   -9.041  -2.699  1.00 73.25 1   C 1 
HETATM 2701 O  O2D . HEC C 3 .   ? 0.088   -7.801  -0.977  1.00 73.43 1   C 1 
HETATM 2702 CU CU  . CU  D 4 .   ? 8.252   -2.919  4.103   1.00 88.82 1   D 1 
#
