# Supplementary material for: Plastocyanin and Cytochrome f Complex Structures Obtained by NMR, Molecular Dynamics, and AlphaFold 3 Methods Compared to Cryo-EM Data
Source: Int J Mol Sci. 2024 Oct 15;25(20):11083. doi: 10.3390/ijms252011083 (PMC11507376; doi:10.3390/ijms252011083)
Supplement: Supplementary file 1 [file ijms-25-11083-s001.zip › Supplementary/AF3_results/fold_2pcf_predict/fold_2024_09_03_13_25_model_1.cif]

# By using this file you agree to the legally binding terms of use found at alphafoldserver.com/output-terms
data_739ef629395445ff
#
_entry.id 739ef629395445ff
#
loop_
_atom_type.symbol
C  
CU 
FE 
N  
O  
S  
#
loop_
_audit_author.name
_audit_author.pdbx_ordinal
"Google DeepMind" 1 
"Isomorphic Labs" 2 
#
_audit_conform.dict_location https://raw.githubusercontent.com/ihmwg/ModelCIF/master/dist/mmcif_ma.dic
_audit_conform.dict_name     mmcif_ma.dic
_audit_conform.dict_version  1.4.5
#
loop_
_chem_comp.formula
_chem_comp.formula_weight
_chem_comp.id
_chem_comp.mon_nstd_flag
_chem_comp.name
_chem_comp.pdbx_smiles
_chem_comp.pdbx_synonyms
_chem_comp.type
"C3 H7 N O2"       89.093  ALA y ALANINE           C[C@H](N)C(O)=O                                                                                   ? "L-PEPTIDE LINKING" 
"C6 H15 N4 O2"     175.209 ARG y ARGININE          N[C@@H](CCCNC(N)=[NH2+])C(O)=O                                                                    ? "L-PEPTIDE LINKING" 
"C4 H8 N2 O3"      132.118 ASN y ASPARAGINE        N[C@@H](CC(N)=O)C(O)=O                                                                            ? "L-PEPTIDE LINKING" 
"C4 H7 N O4"       133.103 ASP y "ASPARTIC ACID"   N[C@@H](CC(O)=O)C(O)=O                                                                            ? "L-PEPTIDE LINKING" 
Cu                 63.546  CU  . "COPPER (II) ION" "[Cu++]"                                                                                          ? NON-POLYMER         
"C3 H7 N O2 S"     121.158 CYS y CYSTEINE          N[C@@H](CS)C(O)=O                                                                                 ? "L-PEPTIDE LINKING" 
"C5 H10 N2 O3"     146.144 GLN y GLUTAMINE         N[C@@H](CCC(N)=O)C(O)=O                                                                           ? "L-PEPTIDE LINKING" 
"C5 H9 N O4"       147.129 GLU y "GLUTAMIC ACID"   N[C@@H](CCC(O)=O)C(O)=O                                                                           ? "L-PEPTIDE LINKING" 
"C2 H5 N O2"       75.067  GLY y GLYCINE           NCC(O)=O                                                                                          ? "PEPTIDE LINKING"   
"C34 H34 Fe N4 O4" 618.503 HEC . "HEME C"          C\C=C1/C(=C2C=C3N4C(=Cc5n6c(C=C7N8C(=C(C)\C7=C/C)C=C1N2[Fe@@]468)c(C)c5CCC(O)=O)C(=C3C)CCC(O)=O)C ? NON-POLYMER         
"C6 H10 N3 O2"     156.162 HIS y HISTIDINE         N[C@@H](Cc1c[nH]c[nH+]1)C(O)=O                                                                    ? "L-PEPTIDE LINKING" 
"C6 H13 N O2"      131.173 ILE y ISOLEUCINE        CC[C@H](C)[C@H](N)C(O)=O                                                                          ? "L-PEPTIDE LINKING" 
"C6 H13 N O2"      131.173 LEU y LEUCINE           CC(C)C[C@H](N)C(O)=O                                                                              ? "L-PEPTIDE LINKING" 
"C6 H15 N2 O2"     147.195 LYS y LYSINE            N[C@@H](CCCC[NH3+])C(O)=O                                                                         ? "L-PEPTIDE LINKING" 
"C5 H11 N O2 S"    149.211 MET y METHIONINE        CSCC[C@H](N)C(O)=O                                                                                ? "L-PEPTIDE LINKING" 
"C9 H11 N O2"      165.189 PHE y PHENYLALANINE     N[C@@H](Cc1ccccc1)C(O)=O                                                                          ? "L-PEPTIDE LINKING" 
"C5 H9 N O2"       115.130 PRO y PROLINE           OC(=O)[C@@H]1CCCN1                                                                                ? "L-PEPTIDE LINKING" 
"C3 H7 N O3"       105.093 SER y SERINE            N[C@@H](CO)C(O)=O                                                                                 ? "L-PEPTIDE LINKING" 
"C4 H9 N O3"       119.119 THR y THREONINE         C[C@@H](O)[C@H](N)C(O)=O                                                                          ? "L-PEPTIDE LINKING" 
"C9 H11 N O3"      181.189 TYR y TYROSINE          N[C@@H](Cc1ccc(O)cc1)C(O)=O                                                                       ? "L-PEPTIDE LINKING" 
"C5 H11 N O2"      117.146 VAL y VALINE            CC(C)[C@H](N)C(O)=O                                                                               ? "L-PEPTIDE LINKING" 
#
_citation.book_publisher          ?
_citation.country                 UK
_citation.id                      primary
_citation.journal_full            Nature
_citation.journal_id_ASTM         NATUAS
_citation.journal_id_CSD          0006
_citation.journal_id_ISSN         0028-0836
_citation.journal_volume          ?
_citation.page_first              ?
_citation.page_last               ?
_citation.pdbx_database_id_DOI    ?
_citation.pdbx_database_id_PubMed ?
_citation.title                   "Accurate structure prediction of biomolecular interactions with AlphaFold 3"
_citation.year                    2024
#
loop_
_citation_author.citation_id
_citation_author.name
_citation_author.ordinal
primary "Google DeepMind" 1 
primary "Isomorphic Labs" 2 
#
loop_
_entity.id
_entity.pdbx_description
_entity.type
1 . polymer     
2 . polymer     
3 . non-polymer 
4 . non-polymer 
#
loop_
_entity_poly.entity_id
_entity_poly.pdbx_strand_id
_entity_poly.type
1 A polypeptide(L) 
2 B polypeptide(L) 
#
loop_
_entity_poly_seq.entity_id
_entity_poly_seq.hetero
_entity_poly_seq.mon_id
_entity_poly_seq.num
1 n VAL 1   
1 n GLU 2   
1 n VAL 3   
1 n LEU 4   
1 n LEU 5   
1 n GLY 6   
1 n GLY 7   
1 n GLY 8   
1 n ASP 9   
1 n GLY 10  
1 n SER 11  
1 n LEU 12  
1 n ALA 13  
1 n PHE 14  
1 n LEU 15  
1 n PRO 16  
1 n GLY 17  
1 n ASP 18  
1 n PHE 19  
1 n SER 20  
1 n VAL 21  
1 n ALA 22  
1 n SER 23  
1 n GLY 24  
1 n GLU 25  
1 n GLU 26  
1 n ILE 27  
1 n VAL 28  
1 n PHE 29  
1 n LYS 30  
1 n ASN 31  
1 n ASN 32  
1 n ALA 33  
1 n GLY 34  
1 n PHE 35  
1 n PRO 36  
1 n HIS 37  
1 n ASN 38  
1 n VAL 39  
1 n VAL 40  
1 n PHE 41  
1 n ASP 42  
1 n GLU 43  
1 n ASP 44  
1 n GLU 45  
1 n ILE 46  
1 n PRO 47  
1 n SER 48  
1 n GLY 49  
1 n VAL 50  
1 n ASP 51  
1 n ALA 52  
1 n ALA 53  
1 n LYS 54  
1 n ILE 55  
1 n SER 56  
1 n MET 57  
1 n SER 58  
1 n GLU 59  
1 n GLU 60  
1 n ASP 61  
1 n LEU 62  
1 n LEU 63  
1 n ASN 64  
1 n ALA 65  
1 n PRO 66  
1 n GLY 67  
1 n GLU 68  
1 n THR 69  
1 n TYR 70  
1 n LYS 71  
1 n VAL 72  
1 n THR 73  
1 n LEU 74  
1 n THR 75  
1 n GLU 76  
1 n LYS 77  
1 n GLY 78  
1 n THR 79  
1 n TYR 80  
1 n LYS 81  
1 n PHE 82  
1 n TYR 83  
1 n CYS 84  
1 n SER 85  
1 n PRO 86  
1 n HIS 87  
1 n GLN 88  
1 n GLY 89  
1 n ALA 90  
1 n GLY 91  
1 n MET 92  
1 n VAL 93  
1 n GLY 94  
1 n LYS 95  
1 n VAL 96  
1 n THR 97  
1 n VAL 98  
1 n ASN 99  
2 n TYR 1   
2 n PRO 2   
2 n ILE 3   
2 n PHE 4   
2 n ALA 5   
2 n GLN 6   
2 n GLN 7   
2 n ASN 8   
2 n TYR 9   
2 n GLU 10  
2 n ASN 11  
2 n PRO 12  
2 n ARG 13  
2 n GLU 14  
2 n ALA 15  
2 n THR 16  
2 n GLY 17  
2 n ARG 18  
2 n ILE 19  
2 n VAL 20  
2 n CYS 21  
2 n ALA 22  
2 n ASN 23  
2 n CYS 24  
2 n HIS 25  
2 n LEU 26  
2 n ALA 27  
2 n SER 28  
2 n LYS 29  
2 n PRO 30  
2 n VAL 31  
2 n ASP 32  
2 n ILE 33  
2 n GLU 34  
2 n VAL 35  
2 n PRO 36  
2 n GLN 37  
2 n ALA 38  
2 n VAL 39  
2 n LEU 40  
2 n PRO 41  
2 n ASP 42  
2 n THR 43  
2 n VAL 44  
2 n PHE 45  
2 n GLU 46  
2 n ALA 47  
2 n VAL 48  
2 n VAL 49  
2 n LYS 50  
2 n ILE 51  
2 n PRO 52  
2 n TYR 53  
2 n ASP 54  
2 n MET 55  
2 n GLN 56  
2 n LEU 57  
2 n LYS 58  
2 n GLN 59  
2 n VAL 60  
2 n LEU 61  
2 n ALA 62  
2 n ASN 63  
2 n GLY 64  
2 n LYS 65  
2 n LYS 66  
2 n GLY 67  
2 n ALA 68  
2 n LEU 69  
2 n ASN 70  
2 n VAL 71  
2 n GLY 72  
2 n ALA 73  
2 n VAL 74  
2 n LEU 75  
2 n ILE 76  
2 n LEU 77  
2 n PRO 78  
2 n GLU 79  
2 n GLY 80  
2 n PHE 81  
2 n GLU 82  
2 n LEU 83  
2 n ALA 84  
2 n PRO 85  
2 n PRO 86  
2 n ASP 87  
2 n ARG 88  
2 n ILE 89  
2 n SER 90  
2 n PRO 91  
2 n GLU 92  
2 n MET 93  
2 n LYS 94  
2 n GLU 95  
2 n LYS 96  
2 n ILE 97  
2 n GLY 98  
2 n ASN 99  
2 n LEU 100 
2 n SER 101 
2 n PHE 102 
2 n GLN 103 
2 n ASN 104 
2 n TYR 105 
2 n ARG 106 
2 n PRO 107 
2 n ASN 108 
2 n LYS 109 
2 n LYS 110 
2 n ASN 111 
2 n ILE 112 
2 n LEU 113 
2 n VAL 114 
2 n ILE 115 
2 n GLY 116 
2 n PRO 117 
2 n VAL 118 
2 n PRO 119 
2 n GLY 120 
2 n GLN 121 
2 n LYS 122 
2 n TYR 123 
2 n SER 124 
2 n GLU 125 
2 n ILE 126 
2 n THR 127 
2 n PHE 128 
2 n PRO 129 
2 n ILE 130 
2 n LEU 131 
2 n ALA 132 
2 n PRO 133 
2 n ASP 134 
2 n PRO 135 
2 n ALA 136 
2 n THR 137 
2 n ASN 138 
2 n LYS 139 
2 n ASP 140 
2 n VAL 141 
2 n HIS 142 
2 n PHE 143 
2 n LEU 144 
2 n LYS 145 
2 n TYR 146 
2 n PRO 147 
2 n ILE 148 
2 n TYR 149 
2 n VAL 150 
2 n GLY 151 
2 n GLY 152 
2 n ASN 153 
2 n ARG 154 
2 n GLY 155 
2 n ARG 156 
2 n GLY 157 
2 n GLN 158 
2 n ILE 159 
2 n TYR 160 
2 n PRO 161 
2 n ASP 162 
2 n GLY 163 
2 n SER 164 
2 n LYS 165 
2 n SER 166 
2 n ASN 167 
2 n ASN 168 
2 n THR 169 
2 n VAL 170 
2 n TYR 171 
2 n ASN 172 
2 n ALA 173 
2 n THR 174 
2 n ALA 175 
2 n GLY 176 
2 n GLY 177 
2 n ILE 178 
2 n ILE 179 
2 n SER 180 
2 n LYS 181 
2 n ILE 182 
2 n LEU 183 
2 n ARG 184 
2 n LYS 185 
2 n GLU 186 
2 n LYS 187 
2 n GLY 188 
2 n GLY 189 
2 n TYR 190 
2 n GLU 191 
2 n ILE 192 
2 n THR 193 
2 n ILE 194 
2 n VAL 195 
2 n ASP 196 
2 n ALA 197 
2 n SER 198 
2 n ASN 199 
2 n GLU 200 
2 n ARG 201 
2 n GLN 202 
2 n VAL 203 
2 n ILE 204 
2 n ASP 205 
2 n ILE 206 
2 n ILE 207 
2 n PRO 208 
2 n ARG 209 
2 n GLY 210 
2 n LEU 211 
2 n GLU 212 
2 n LEU 213 
2 n LEU 214 
2 n VAL 215 
2 n SER 216 
2 n GLU 217 
2 n GLY 218 
2 n GLU 219 
2 n SER 220 
2 n ILE 221 
2 n LYS 222 
2 n LEU 223 
2 n ASP 224 
2 n GLN 225 
2 n PRO 226 
2 n LEU 227 
2 n THR 228 
2 n SER 229 
2 n ASN 230 
2 n PRO 231 
2 n ASN 232 
2 n VAL 233 
2 n GLY 234 
2 n GLY 235 
2 n PHE 236 
2 n GLY 237 
2 n GLN 238 
2 n GLY 239 
2 n ASP 240 
2 n ALA 241 
2 n GLU 242 
2 n ILE 243 
2 n VAL 244 
2 n LEU 245 
2 n GLN 246 
2 n ASP 247 
2 n PRO 248 
2 n LEU 249 
2 n ARG 250 
#
_ma_data.content_type "model coordinates"
_ma_data.id           1
_ma_data.name         Model
#
_ma_model_list.data_id          1
_ma_model_list.model_group_id   1
_ma_model_list.model_group_name "AlphaFold-beta-20231127 (7a14c934-fe78-43c1-a552-7fb305b0ebd1 @ 2024-09-09 02:48:43)"
_ma_model_list.model_id         1
_ma_model_list.model_name       "Top ranked model"
_ma_model_list.model_type       "Ab initio model"
_ma_model_list.ordinal_id       1
#
loop_
_ma_protocol_step.method_type
_ma_protocol_step.ordinal_id
_ma_protocol_step.protocol_id
_ma_protocol_step.step_id
"coevolution MSA" 1 1 1 
"template search" 2 1 2 
modeling          3 1 3 
#
loop_
_ma_qa_metric.id
_ma_qa_metric.mode
_ma_qa_metric.name
_ma_qa_metric.software_group_id
_ma_qa_metric.type
1 global pLDDT 1 pLDDT 
2 local  pLDDT 1 pLDDT 
#
_ma_qa_metric_global.metric_id    1
_ma_qa_metric_global.metric_value 89.73
_ma_qa_metric_global.model_id     1
_ma_qa_metric_global.ordinal_id   1
#
_ma_software_group.group_id    1
_ma_software_group.ordinal_id  1
_ma_software_group.software_id 1
#
loop_
_ma_target_entity.data_id
_ma_target_entity.entity_id
_ma_target_entity.origin
1 1 . 
1 2 . 
1 3 . 
1 4 . 
#
loop_
_ma_target_entity_instance.asym_id
_ma_target_entity_instance.details
_ma_target_entity_instance.entity_id
A . 1 
B . 2 
C . 3 
D . 4 
#
loop_
_pdbx_data_usage.details
_pdbx_data_usage.id
_pdbx_data_usage.type
_pdbx_data_usage.url
;NON-COMMERCIAL USE ONLY, BY USING THIS FILE YOU AGREE TO THE TERMS OF USE FOUND
AT alphafoldserver.com/output-terms.
;
1 license    ? 
;THE INFORMATION IS NOT INTENDED FOR, HAS NOT BEEN VALIDATED FOR, AND IS NOT
APPROVED FOR CLINICAL USE. IT SHOULD NOT BE USED FOR CLINICAL PURPOSE OR RELIED
ON FOR MEDICAL OR OTHER PROFESSIONAL ADVICE. IT IS THEORETICAL MODELLING ONLY
AND CAUTION SHOULD BE EXERCISED IN ITS USE. IT IS PROVIDED "AS-IS" WITHOUT ANY
WARRANTY OF ANY KIND, WHETHER EXPRESSED OR IMPLIED. NO WARRANTY IS GIVEN THAT
USE OF THE INFORMATION SHALL NOT INFRINGE THE RIGHTS OF ANY THIRD PARTY.
;
2 disclaimer ? 
#
loop_
_pdbx_nonpoly_scheme.asym_id
_pdbx_nonpoly_scheme.auth_seq_num
_pdbx_nonpoly_scheme.entity_id
_pdbx_nonpoly_scheme.mon_id
_pdbx_nonpoly_scheme.pdb_ins_code
_pdbx_nonpoly_scheme.pdb_seq_num
_pdbx_nonpoly_scheme.pdb_strand_id
C 1 3 HEC . 1 C 
D 1 4 CU  . 1 D 
#
loop_
_pdbx_poly_seq_scheme.asym_id
_pdbx_poly_seq_scheme.auth_seq_num
_pdbx_poly_seq_scheme.entity_id
_pdbx_poly_seq_scheme.hetero
_pdbx_poly_seq_scheme.mon_id
_pdbx_poly_seq_scheme.pdb_ins_code
_pdbx_poly_seq_scheme.pdb_seq_num
_pdbx_poly_seq_scheme.pdb_strand_id
_pdbx_poly_seq_scheme.seq_id
A 1   1 n VAL . 1   A 1   
A 2   1 n GLU . 2   A 2   
A 3   1 n VAL . 3   A 3   
A 4   1 n LEU . 4   A 4   
A 5   1 n LEU . 5   A 5   
A 6   1 n GLY . 6   A 6   
A 7   1 n GLY . 7   A 7   
A 8   1 n GLY . 8   A 8   
A 9   1 n ASP . 9   A 9   
A 10  1 n GLY . 10  A 10  
A 11  1 n SER . 11  A 11  
A 12  1 n LEU . 12  A 12  
A 13  1 n ALA . 13  A 13  
A 14  1 n PHE . 14  A 14  
A 15  1 n LEU . 15  A 15  
A 16  1 n PRO . 16  A 16  
A 17  1 n GLY . 17  A 17  
A 18  1 n ASP . 18  A 18  
A 19  1 n PHE . 19  A 19  
A 20  1 n SER . 20  A 20  
A 21  1 n VAL . 21  A 21  
A 22  1 n ALA . 22  A 22  
A 23  1 n SER . 23  A 23  
A 24  1 n GLY . 24  A 24  
A 25  1 n GLU . 25  A 25  
A 26  1 n GLU . 26  A 26  
A 27  1 n ILE . 27  A 27  
A 28  1 n VAL . 28  A 28  
A 29  1 n PHE . 29  A 29  
A 30  1 n LYS . 30  A 30  
A 31  1 n ASN . 31  A 31  
A 32  1 n ASN . 32  A 32  
A 33  1 n ALA . 33  A 33  
A 34  1 n GLY . 34  A 34  
A 35  1 n PHE . 35  A 35  
A 36  1 n PRO . 36  A 36  
A 37  1 n HIS . 37  A 37  
A 38  1 n ASN . 38  A 38  
A 39  1 n VAL . 39  A 39  
A 40  1 n VAL . 40  A 40  
A 41  1 n PHE . 41  A 41  
A 42  1 n ASP . 42  A 42  
A 43  1 n GLU . 43  A 43  
A 44  1 n ASP . 44  A 44  
A 45  1 n GLU . 45  A 45  
A 46  1 n ILE . 46  A 46  
A 47  1 n PRO . 47  A 47  
A 48  1 n SER . 48  A 48  
A 49  1 n GLY . 49  A 49  
A 50  1 n VAL . 50  A 50  
A 51  1 n ASP . 51  A 51  
A 52  1 n ALA . 52  A 52  
A 53  1 n ALA . 53  A 53  
A 54  1 n LYS . 54  A 54  
A 55  1 n ILE . 55  A 55  
A 56  1 n SER . 56  A 56  
A 57  1 n MET . 57  A 57  
A 58  1 n SER . 58  A 58  
A 59  1 n GLU . 59  A 59  
A 60  1 n GLU . 60  A 60  
A 61  1 n ASP . 61  A 61  
A 62  1 n LEU . 62  A 62  
A 63  1 n LEU . 63  A 63  
A 64  1 n ASN . 64  A 64  
A 65  1 n ALA . 65  A 65  
A 66  1 n PRO . 66  A 66  
A 67  1 n GLY . 67  A 67  
A 68  1 n GLU . 68  A 68  
A 69  1 n THR . 69  A 69  
A 70  1 n TYR . 70  A 70  
A 71  1 n LYS . 71  A 71  
A 72  1 n VAL . 72  A 72  
A 73  1 n THR . 73  A 73  
A 74  1 n LEU . 74  A 74  
A 75  1 n THR . 75  A 75  
A 76  1 n GLU . 76  A 76  
A 77  1 n LYS . 77  A 77  
A 78  1 n GLY . 78  A 78  
A 79  1 n THR . 79  A 79  
A 80  1 n TYR . 80  A 80  
A 81  1 n LYS . 81  A 81  
A 82  1 n PHE . 82  A 82  
A 83  1 n TYR . 83  A 83  
A 84  1 n CYS . 84  A 84  
A 85  1 n SER . 85  A 85  
A 86  1 n PRO . 86  A 86  
A 87  1 n HIS . 87  A 87  
A 88  1 n GLN . 88  A 88  
A 89  1 n GLY . 89  A 89  
A 90  1 n ALA . 90  A 90  
A 91  1 n GLY . 91  A 91  
A 92  1 n MET . 92  A 92  
A 93  1 n VAL . 93  A 93  
A 94  1 n GLY . 94  A 94  
A 95  1 n LYS . 95  A 95  
A 96  1 n VAL . 96  A 96  
A 97  1 n THR . 97  A 97  
A 98  1 n VAL . 98  A 98  
A 99  1 n ASN . 99  A 99  
B 1   2 n TYR . 1   B 1   
B 2   2 n PRO . 2   B 2   
B 3   2 n ILE . 3   B 3   
B 4   2 n PHE . 4   B 4   
B 5   2 n ALA . 5   B 5   
B 6   2 n GLN . 6   B 6   
B 7   2 n GLN . 7   B 7   
B 8   2 n ASN . 8   B 8   
B 9   2 n TYR . 9   B 9   
B 10  2 n GLU . 10  B 10  
B 11  2 n ASN . 11  B 11  
B 12  2 n PRO . 12  B 12  
B 13  2 n ARG . 13  B 13  
B 14  2 n GLU . 14  B 14  
B 15  2 n ALA . 15  B 15  
B 16  2 n THR . 16  B 16  
B 17  2 n GLY . 17  B 17  
B 18  2 n ARG . 18  B 18  
B 19  2 n ILE . 19  B 19  
B 20  2 n VAL . 20  B 20  
B 21  2 n CYS . 21  B 21  
B 22  2 n ALA . 22  B 22  
B 23  2 n ASN . 23  B 23  
B 24  2 n CYS . 24  B 24  
B 25  2 n HIS . 25  B 25  
B 26  2 n LEU . 26  B 26  
B 27  2 n ALA . 27  B 27  
B 28  2 n SER . 28  B 28  
B 29  2 n LYS . 29  B 29  
B 30  2 n PRO . 30  B 30  
B 31  2 n VAL . 31  B 31  
B 32  2 n ASP . 32  B 32  
B 33  2 n ILE . 33  B 33  
B 34  2 n GLU . 34  B 34  
B 35  2 n VAL . 35  B 35  
B 36  2 n PRO . 36  B 36  
B 37  2 n GLN . 37  B 37  
B 38  2 n ALA . 38  B 38  
B 39  2 n VAL . 39  B 39  
B 40  2 n LEU . 40  B 40  
B 41  2 n PRO . 41  B 41  
B 42  2 n ASP . 42  B 42  
B 43  2 n THR . 43  B 43  
B 44  2 n VAL . 44  B 44  
B 45  2 n PHE . 45  B 45  
B 46  2 n GLU . 46  B 46  
B 47  2 n ALA . 47  B 47  
B 48  2 n VAL . 48  B 48  
B 49  2 n VAL . 49  B 49  
B 50  2 n LYS . 50  B 50  
B 51  2 n ILE . 51  B 51  
B 52  2 n PRO . 52  B 52  
B 53  2 n TYR . 53  B 53  
B 54  2 n ASP . 54  B 54  
B 55  2 n MET . 55  B 55  
B 56  2 n GLN . 56  B 56  
B 57  2 n LEU . 57  B 57  
B 58  2 n LYS . 58  B 58  
B 59  2 n GLN . 59  B 59  
B 60  2 n VAL . 60  B 60  
B 61  2 n LEU . 61  B 61  
B 62  2 n ALA . 62  B 62  
B 63  2 n ASN . 63  B 63  
B 64  2 n GLY . 64  B 64  
B 65  2 n LYS . 65  B 65  
B 66  2 n LYS . 66  B 66  
B 67  2 n GLY . 67  B 67  
B 68  2 n ALA . 68  B 68  
B 69  2 n LEU . 69  B 69  
B 70  2 n ASN . 70  B 70  
B 71  2 n VAL . 71  B 71  
B 72  2 n GLY . 72  B 72  
B 73  2 n ALA . 73  B 73  
B 74  2 n VAL . 74  B 74  
B 75  2 n LEU . 75  B 75  
B 76  2 n ILE . 76  B 76  
B 77  2 n LEU . 77  B 77  
B 78  2 n PRO . 78  B 78  
B 79  2 n GLU . 79  B 79  
B 80  2 n GLY . 80  B 80  
B 81  2 n PHE . 81  B 81  
B 82  2 n GLU . 82  B 82  
B 83  2 n LEU . 83  B 83  
B 84  2 n ALA . 84  B 84  
B 85  2 n PRO . 85  B 85  
B 86  2 n PRO . 86  B 86  
B 87  2 n ASP . 87  B 87  
B 88  2 n ARG . 88  B 88  
B 89  2 n ILE . 89  B 89  
B 90  2 n SER . 90  B 90  
B 91  2 n PRO . 91  B 91  
B 92  2 n GLU . 92  B 92  
B 93  2 n MET . 93  B 93  
B 94  2 n LYS . 94  B 94  
B 95  2 n GLU . 95  B 95  
B 96  2 n LYS . 96  B 96  
B 97  2 n ILE . 97  B 97  
B 98  2 n GLY . 98  B 98  
B 99  2 n ASN . 99  B 99  
B 100 2 n LEU . 100 B 100 
B 101 2 n SER . 101 B 101 
B 102 2 n PHE . 102 B 102 
B 103 2 n GLN . 103 B 103 
B 104 2 n ASN . 104 B 104 
B 105 2 n TYR . 105 B 105 
B 106 2 n ARG . 106 B 106 
B 107 2 n PRO . 107 B 107 
B 108 2 n ASN . 108 B 108 
B 109 2 n LYS . 109 B 109 
B 110 2 n LYS . 110 B 110 
B 111 2 n ASN . 111 B 111 
B 112 2 n ILE . 112 B 112 
B 113 2 n LEU . 113 B 113 
B 114 2 n VAL . 114 B 114 
B 115 2 n ILE . 115 B 115 
B 116 2 n GLY . 116 B 116 
B 117 2 n PRO . 117 B 117 
B 118 2 n VAL . 118 B 118 
B 119 2 n PRO . 119 B 119 
B 120 2 n GLY . 120 B 120 
B 121 2 n GLN . 121 B 121 
B 122 2 n LYS . 122 B 122 
B 123 2 n TYR . 123 B 123 
B 124 2 n SER . 124 B 124 
B 125 2 n GLU . 125 B 125 
B 126 2 n ILE . 126 B 126 
B 127 2 n THR . 127 B 127 
B 128 2 n PHE . 128 B 128 
B 129 2 n PRO . 129 B 129 
B 130 2 n ILE . 130 B 130 
B 131 2 n LEU . 131 B 131 
B 132 2 n ALA . 132 B 132 
B 133 2 n PRO . 133 B 133 
B 134 2 n ASP . 134 B 134 
B 135 2 n PRO . 135 B 135 
B 136 2 n ALA . 136 B 136 
B 137 2 n THR . 137 B 137 
B 138 2 n ASN . 138 B 138 
B 139 2 n LYS . 139 B 139 
B 140 2 n ASP . 140 B 140 
B 141 2 n VAL . 141 B 141 
B 142 2 n HIS . 142 B 142 
B 143 2 n PHE . 143 B 143 
B 144 2 n LEU . 144 B 144 
B 145 2 n LYS . 145 B 145 
B 146 2 n TYR . 146 B 146 
B 147 2 n PRO . 147 B 147 
B 148 2 n ILE . 148 B 148 
B 149 2 n TYR . 149 B 149 
B 150 2 n VAL . 150 B 150 
B 151 2 n GLY . 151 B 151 
B 152 2 n GLY . 152 B 152 
B 153 2 n ASN . 153 B 153 
B 154 2 n ARG . 154 B 154 
B 155 2 n GLY . 155 B 155 
B 156 2 n ARG . 156 B 156 
B 157 2 n GLY . 157 B 157 
B 158 2 n GLN . 158 B 158 
B 159 2 n ILE . 159 B 159 
B 160 2 n TYR . 160 B 160 
B 161 2 n PRO . 161 B 161 
B 162 2 n ASP . 162 B 162 
B 163 2 n GLY . 163 B 163 
B 164 2 n SER . 164 B 164 
B 165 2 n LYS . 165 B 165 
B 166 2 n SER . 166 B 166 
B 167 2 n ASN . 167 B 167 
B 168 2 n ASN . 168 B 168 
B 169 2 n THR . 169 B 169 
B 170 2 n VAL . 170 B 170 
B 171 2 n TYR . 171 B 171 
B 172 2 n ASN . 172 B 172 
B 173 2 n ALA . 173 B 173 
B 174 2 n THR . 174 B 174 
B 175 2 n ALA . 175 B 175 
B 176 2 n GLY . 176 B 176 
B 177 2 n GLY . 177 B 177 
B 178 2 n ILE . 178 B 178 
B 179 2 n ILE . 179 B 179 
B 180 2 n SER . 180 B 180 
B 181 2 n LYS . 181 B 181 
B 182 2 n ILE . 182 B 182 
B 183 2 n LEU . 183 B 183 
B 184 2 n ARG . 184 B 184 
B 185 2 n LYS . 185 B 185 
B 186 2 n GLU . 186 B 186 
B 187 2 n LYS . 187 B 187 
B 188 2 n GLY . 188 B 188 
B 189 2 n GLY . 189 B 189 
B 190 2 n TYR . 190 B 190 
B 191 2 n GLU . 191 B 191 
B 192 2 n ILE . 192 B 192 
B 193 2 n THR . 193 B 193 
B 194 2 n ILE . 194 B 194 
B 195 2 n VAL . 195 B 195 
B 196 2 n ASP . 196 B 196 
B 197 2 n ALA . 197 B 197 
B 198 2 n SER . 198 B 198 
B 199 2 n ASN . 199 B 199 
B 200 2 n GLU . 200 B 200 
B 201 2 n ARG . 201 B 201 
B 202 2 n GLN . 202 B 202 
B 203 2 n VAL . 203 B 203 
B 204 2 n ILE . 204 B 204 
B 205 2 n ASP . 205 B 205 
B 206 2 n ILE . 206 B 206 
B 207 2 n ILE . 207 B 207 
B 208 2 n PRO . 208 B 208 
B 209 2 n ARG . 209 B 209 
B 210 2 n GLY . 210 B 210 
B 211 2 n LEU . 211 B 211 
B 212 2 n GLU . 212 B 212 
B 213 2 n LEU . 213 B 213 
B 214 2 n LEU . 214 B 214 
B 215 2 n VAL . 215 B 215 
B 216 2 n SER . 216 B 216 
B 217 2 n GLU . 217 B 217 
B 218 2 n GLY . 218 B 218 
B 219 2 n GLU . 219 B 219 
B 220 2 n SER . 220 B 220 
B 221 2 n ILE . 221 B 221 
B 222 2 n LYS . 222 B 222 
B 223 2 n LEU . 223 B 223 
B 224 2 n ASP . 224 B 224 
B 225 2 n GLN . 225 B 225 
B 226 2 n PRO . 226 B 226 
B 227 2 n LEU . 227 B 227 
B 228 2 n THR . 228 B 228 
B 229 2 n SER . 229 B 229 
B 230 2 n ASN . 230 B 230 
B 231 2 n PRO . 231 B 231 
B 232 2 n ASN . 232 B 232 
B 233 2 n VAL . 233 B 233 
B 234 2 n GLY . 234 B 234 
B 235 2 n GLY . 235 B 235 
B 236 2 n PHE . 236 B 236 
B 237 2 n GLY . 237 B 237 
B 238 2 n GLN . 238 B 238 
B 239 2 n GLY . 239 B 239 
B 240 2 n ASP . 240 B 240 
B 241 2 n ALA . 241 B 241 
B 242 2 n GLU . 242 B 242 
B 243 2 n ILE . 243 B 243 
B 244 2 n VAL . 244 B 244 
B 245 2 n LEU . 245 B 245 
B 246 2 n GLN . 246 B 246 
B 247 2 n ASP . 247 B 247 
B 248 2 n PRO . 248 B 248 
B 249 2 n LEU . 249 B 249 
B 250 2 n ARG . 250 B 250 
#
_software.classification other
_software.date           ?
_software.description    "Structure prediction"
_software.name           AlphaFold
_software.pdbx_ordinal   1
_software.type           package
_software.version        "AlphaFold-beta-20231127 (7a14c934-fe78-43c1-a552-7fb305b0ebd1 @ 2024-09-09 02:48:43)"
#
loop_
_struct_asym.entity_id
_struct_asym.id
1 A 
2 B 
3 C 
4 D 
#
loop_
_atom_site.group_PDB
_atom_site.id
_atom_site.type_symbol
_atom_site.label_atom_id
_atom_site.label_alt_id
_atom_site.label_comp_id
_atom_site.label_asym_id
_atom_site.label_entity_id
_atom_site.label_seq_id
_atom_site.pdbx_PDB_ins_code
_atom_site.Cartn_x
_atom_site.Cartn_y
_atom_site.Cartn_z
_atom_site.occupancy
_atom_site.B_iso_or_equiv
_atom_site.auth_seq_id
_atom_site.auth_asym_id
_atom_site.pdbx_PDB_model_num
ATOM   1    N  N   . VAL A 1 1   ? 13.846  -0.106  25.046  1.00 91.54 1   A 1 
ATOM   2    C  CA  . VAL A 1 1   ? 12.738  0.822   24.716  1.00 95.16 1   A 1 
ATOM   3    C  C   . VAL A 1 1   ? 11.717  0.104   23.840  1.00 96.65 1   A 1 
ATOM   4    O  O   . VAL A 1 1   ? 12.086  -0.786  23.070  1.00 95.86 1   A 1 
ATOM   5    C  CB  . VAL A 1 1   ? 13.286  2.109   24.069  1.00 91.78 1   A 1 
ATOM   6    C  CG1 . VAL A 1 1   ? 13.772  1.919   22.636  1.00 83.35 1   A 1 
ATOM   7    C  CG2 . VAL A 1 1   ? 12.255  3.230   24.107  1.00 82.01 1   A 1 
ATOM   8    N  N   . GLU A 1 2   ? 10.429  0.432   23.964  1.00 97.46 2   A 1 
ATOM   9    C  CA  . GLU A 1 2   ? 9.369   -0.040  23.071  1.00 97.51 2   A 1 
ATOM   10   C  C   . GLU A 1 2   ? 9.037   1.054   22.046  1.00 97.53 2   A 1 
ATOM   11   O  O   . GLU A 1 2   ? 8.859   2.222   22.400  1.00 96.58 2   A 1 
ATOM   12   C  CB  . GLU A 1 2   ? 8.126   -0.501  23.874  1.00 96.33 2   A 1 
ATOM   13   C  CG  . GLU A 1 2   ? 7.038   -1.133  22.989  1.00 90.08 2   A 1 
ATOM   14   C  CD  . GLU A 1 2   ? 5.868   -1.778  23.772  1.00 87.29 2   A 1 
ATOM   15   O  OE1 . GLU A 1 2   ? 4.737   -1.245  23.740  1.00 80.37 2   A 1 
ATOM   16   O  OE2 . GLU A 1 2   ? 6.025   -2.876  24.343  1.00 79.62 2   A 1 
ATOM   17   N  N   . VAL A 1 3   ? 8.965   0.679   20.764  1.00 97.72 3   A 1 
ATOM   18   C  CA  . VAL A 1 3   ? 8.582   1.540   19.647  1.00 97.82 3   A 1 
ATOM   19   C  C   . VAL A 1 3   ? 7.352   0.948   18.984  1.00 97.74 3   A 1 
ATOM   20   O  O   . VAL A 1 3   ? 7.387   -0.189  18.514  1.00 97.02 3   A 1 
ATOM   21   C  CB  . VAL A 1 3   ? 9.729   1.703   18.633  1.00 97.53 3   A 1 
ATOM   22   C  CG1 . VAL A 1 3   ? 9.334   2.623   17.473  1.00 95.21 3   A 1 
ATOM   23   C  CG2 . VAL A 1 3   ? 10.983  2.290   19.290  1.00 95.14 3   A 1 
ATOM   24   N  N   . LEU A 1 4   ? 6.255   1.704   18.927  1.00 97.33 4   A 1 
ATOM   25   C  CA  . LEU A 1 4   ? 5.032   1.266   18.279  1.00 96.93 4   A 1 
ATOM   26   C  C   . LEU A 1 4   ? 5.114   1.461   16.762  1.00 97.06 4   A 1 
ATOM   27   O  O   . LEU A 1 4   ? 5.591   2.493   16.278  1.00 96.50 4   A 1 
ATOM   28   C  CB  . LEU A 1 4   ? 3.814   1.989   18.873  1.00 96.16 4   A 1 
ATOM   29   C  CG  . LEU A 1 4   ? 3.572   1.734   20.372  1.00 93.33 4   A 1 
ATOM   30   C  CD1 . LEU A 1 4   ? 2.356   2.531   20.828  1.00 88.47 4   A 1 
ATOM   31   C  CD2 . LEU A 1 4   ? 3.326   0.261   20.683  1.00 87.23 4   A 1 
ATOM   32   N  N   . LEU A 1 5   ? 4.613   0.486   16.015  1.00 95.91 5   A 1 
ATOM   33   C  CA  . LEU A 1 5   ? 4.479   0.522   14.569  1.00 95.44 5   A 1 
ATOM   34   C  C   . LEU A 1 5   ? 3.034   0.891   14.215  1.00 93.74 5   A 1 
ATOM   35   O  O   . LEU A 1 5   ? 2.115   0.102   14.422  1.00 91.41 5   A 1 
ATOM   36   C  CB  . LEU A 1 5   ? 4.885   -0.833  13.972  1.00 95.75 5   A 1 
ATOM   37   C  CG  . LEU A 1 5   ? 6.281   -1.343  14.364  1.00 94.63 5   A 1 
ATOM   38   C  CD1 . LEU A 1 5   ? 6.544   -2.702  13.726  1.00 89.47 5   A 1 
ATOM   39   C  CD2 . LEU A 1 5   ? 7.390   -0.400  13.922  1.00 88.93 5   A 1 
ATOM   40   N  N   . GLY A 1 6   ? 2.848   2.111   13.702  1.00 90.65 6   A 1 
ATOM   41   C  CA  . GLY A 1 6   ? 1.545   2.692   13.401  1.00 89.19 6   A 1 
ATOM   42   C  C   . GLY A 1 6   ? 0.893   3.348   14.625  1.00 88.91 6   A 1 
ATOM   43   O  O   . GLY A 1 6   ? 0.894   2.811   15.733  1.00 87.06 6   A 1 
ATOM   44   N  N   . GLY A 1 7   ? 0.306   4.530   14.409  1.00 85.79 7   A 1 
ATOM   45   C  CA  . GLY A 1 7   ? -0.443  5.255   15.420  1.00 83.08 7   A 1 
ATOM   46   C  C   . GLY A 1 7   ? -1.857  4.707   15.590  1.00 81.16 7   A 1 
ATOM   47   O  O   . GLY A 1 7   ? -2.451  4.179   14.654  1.00 77.56 7   A 1 
ATOM   48   N  N   . GLY A 1 8   ? -2.432  4.876   16.786  1.00 77.59 8   A 1 
ATOM   49   C  CA  . GLY A 1 8   ? -3.822  4.493   17.049  1.00 73.69 8   A 1 
ATOM   50   C  C   . GLY A 1 8   ? -4.855  5.269   16.216  1.00 72.60 8   A 1 
ATOM   51   O  O   . GLY A 1 8   ? -5.976  4.805   16.045  1.00 69.65 8   A 1 
ATOM   52   N  N   . ASP A 1 9   ? -4.450  6.412   15.657  1.00 73.06 9   A 1 
ATOM   53   C  CA  . ASP A 1 9   ? -5.209  7.225   14.701  1.00 69.52 9   A 1 
ATOM   54   C  C   . ASP A 1 9   ? -5.078  6.735   13.245  1.00 69.14 9   A 1 
ATOM   55   O  O   . ASP A 1 9   ? -5.647  7.317   12.328  1.00 64.24 9   A 1 
ATOM   56   C  CB  . ASP A 1 9   ? -4.751  8.685   14.846  1.00 66.92 9   A 1 
ATOM   57   C  CG  . ASP A 1 9   ? -3.278  8.922   14.457  1.00 62.27 9   A 1 
ATOM   58   O  OD1 . ASP A 1 9   ? -2.514  7.935   14.322  1.00 57.34 9   A 1 
ATOM   59   O  OD2 . ASP A 1 9   ? -2.900  10.099  14.299  1.00 57.00 9   A 1 
ATOM   60   N  N   . GLY A 1 10  ? -4.317  5.660   13.007  1.00 67.79 10  A 1 
ATOM   61   C  CA  . GLY A 1 10  ? -4.017  5.126   11.678  1.00 65.43 10  A 1 
ATOM   62   C  C   . GLY A 1 10  ? -2.837  5.798   10.978  1.00 68.16 10  A 1 
ATOM   63   O  O   . GLY A 1 10  ? -2.610  5.543   9.794   1.00 65.94 10  A 1 
ATOM   64   N  N   . SER A 1 11  ? -2.067  6.651   11.680  1.00 73.01 11  A 1 
ATOM   65   C  CA  . SER A 1 11  ? -0.848  7.230   11.116  1.00 75.78 11  A 1 
ATOM   66   C  C   . SER A 1 11  ? 0.205   6.146   10.828  1.00 78.82 11  A 1 
ATOM   67   O  O   . SER A 1 11  ? 0.435   5.236   11.625  1.00 78.28 11  A 1 
ATOM   68   C  CB  . SER A 1 11  ? -0.281  8.331   12.021  1.00 73.13 11  A 1 
ATOM   69   O  OG  . SER A 1 11  ? -0.007  7.873   13.327  1.00 66.79 11  A 1 
ATOM   70   N  N   . LEU A 1 12  ? 0.856   6.247   9.669   1.00 79.39 12  A 1 
ATOM   71   C  CA  . LEU A 1 12  ? 1.943   5.358   9.261   1.00 80.52 12  A 1 
ATOM   72   C  C   . LEU A 1 12  ? 3.269   5.900   9.801   1.00 83.26 12  A 1 
ATOM   73   O  O   . LEU A 1 12  ? 4.056   6.510   9.075   1.00 83.13 12  A 1 
ATOM   74   C  CB  . LEU A 1 12  ? 1.935   5.206   7.733   1.00 78.26 12  A 1 
ATOM   75   C  CG  . LEU A 1 12  ? 0.660   4.589   7.148   1.00 74.64 12  A 1 
ATOM   76   C  CD1 . LEU A 1 12  ? 0.766   4.549   5.622   1.00 71.78 12  A 1 
ATOM   77   C  CD2 . LEU A 1 12  ? 0.419   3.157   7.641   1.00 70.78 12  A 1 
ATOM   78   N  N   . ALA A 1 13  ? 3.496   5.718   11.100  1.00 90.24 13  A 1 
ATOM   79   C  CA  . ALA A 1 13  ? 4.639   6.267   11.812  1.00 91.05 13  A 1 
ATOM   80   C  C   . ALA A 1 13  ? 5.205   5.287   12.838  1.00 92.49 13  A 1 
ATOM   81   O  O   . ALA A 1 13  ? 4.482   4.459   13.395  1.00 91.96 13  A 1 
ATOM   82   C  CB  . ALA A 1 13  ? 4.211   7.587   12.478  1.00 88.99 13  A 1 
ATOM   83   N  N   . PHE A 1 14  ? 6.500   5.406   13.126  1.00 96.08 14  A 1 
ATOM   84   C  CA  . PHE A 1 14  ? 7.110   4.851   14.327  1.00 96.72 14  A 1 
ATOM   85   C  C   . PHE A 1 14  ? 6.846   5.788   15.503  1.00 96.81 14  A 1 
ATOM   86   O  O   . PHE A 1 14  ? 6.994   7.003   15.370  1.00 95.84 14  A 1 
ATOM   87   C  CB  . PHE A 1 14  ? 8.608   4.651   14.107  1.00 96.83 14  A 1 
ATOM   88   C  CG  . PHE A 1 14  ? 8.949   3.665   13.002  1.00 96.98 14  A 1 
ATOM   89   C  CD1 . PHE A 1 14  ? 8.945   2.288   13.267  1.00 95.50 14  A 1 
ATOM   90   C  CD2 . PHE A 1 14  ? 9.266   4.128   11.715  1.00 95.44 14  A 1 
ATOM   91   C  CE1 . PHE A 1 14  ? 9.266   1.370   12.251  1.00 95.07 14  A 1 
ATOM   92   C  CE2 . PHE A 1 14  ? 9.589   3.210   10.693  1.00 94.85 14  A 1 
ATOM   93   C  CZ  . PHE A 1 14  ? 9.587   1.831   10.964  1.00 95.99 14  A 1 
ATOM   94   N  N   . LEU A 1 15  ? 6.461   5.233   16.650  1.00 96.71 15  A 1 
ATOM   95   C  CA  . LEU A 1 15  ? 6.149   6.019   17.845  1.00 96.48 15  A 1 
ATOM   96   C  C   . LEU A 1 15  ? 6.939   5.498   19.058  1.00 96.78 15  A 1 
ATOM   97   O  O   . LEU A 1 15  ? 6.547   4.496   19.661  1.00 95.95 15  A 1 
ATOM   98   C  CB  . LEU A 1 15  ? 4.630   5.981   18.102  1.00 95.22 15  A 1 
ATOM   99   C  CG  . LEU A 1 15  ? 3.769   6.653   17.015  1.00 89.17 15  A 1 
ATOM   100  C  CD1 . LEU A 1 15  ? 2.298   6.410   17.327  1.00 78.84 15  A 1 
ATOM   101  C  CD2 . LEU A 1 15  ? 3.983   8.162   16.940  1.00 77.65 15  A 1 
ATOM   102  N  N   . PRO A 1 16  ? 8.059   6.164   19.461  1.00 96.31 16  A 1 
ATOM   103  C  CA  . PRO A 1 16  ? 8.611   7.397   18.893  1.00 96.61 16  A 1 
ATOM   104  C  C   . PRO A 1 16  ? 9.342   7.175   17.555  1.00 97.08 16  A 1 
ATOM   105  O  O   . PRO A 1 16  ? 9.863   6.097   17.292  1.00 96.40 16  A 1 
ATOM   106  C  CB  . PRO A 1 16  ? 9.554   7.926   19.973  1.00 95.77 16  A 1 
ATOM   107  C  CG  . PRO A 1 16  ? 10.059  6.650   20.648  1.00 93.93 16  A 1 
ATOM   108  C  CD  . PRO A 1 16  ? 8.835   5.745   20.613  1.00 95.64 16  A 1 
ATOM   109  N  N   . GLY A 1 17  ? 9.414   8.217   16.719  1.00 96.19 17  A 1 
ATOM   110  C  CA  . GLY A 1 17  ? 10.112  8.195   15.429  1.00 96.12 17  A 1 
ATOM   111  C  C   . GLY A 1 17  ? 11.547  8.735   15.461  1.00 97.05 17  A 1 
ATOM   112  O  O   . GLY A 1 17  ? 12.305  8.503   14.529  1.00 95.76 17  A 1 
ATOM   113  N  N   . ASP A 1 18  ? 11.933  9.463   16.528  1.00 97.10 18  A 1 
ATOM   114  C  CA  . ASP A 1 18  ? 13.309  9.879   16.820  1.00 97.51 18  A 1 
ATOM   115  C  C   . ASP A 1 18  ? 13.541  9.693   18.320  1.00 97.45 18  A 1 
ATOM   116  O  O   . ASP A 1 18  ? 12.818  10.260  19.142  1.00 95.68 18  A 1 
ATOM   117  C  CB  . ASP A 1 18  ? 13.556  11.337  16.363  1.00 96.63 18  A 1 
ATOM   118  C  CG  . ASP A 1 18  ? 15.038  11.757  16.347  1.00 94.00 18  A 1 
ATOM   119  O  OD1 . ASP A 1 18  ? 15.879  11.146  17.033  1.00 88.52 18  A 1 
ATOM   120  O  OD2 . ASP A 1 18  ? 15.398  12.688  15.590  1.00 86.89 18  A 1 
ATOM   121  N  N   . PHE A 1 19  ? 14.493  8.834   18.671  1.00 97.76 19  A 1 
ATOM   122  C  CA  . PHE A 1 19  ? 14.764  8.464   20.061  1.00 97.76 19  A 1 
ATOM   123  C  C   . PHE A 1 19  ? 16.242  8.112   20.262  1.00 98.00 19  A 1 
ATOM   124  O  O   . PHE A 1 19  ? 17.013  7.991   19.312  1.00 97.52 19  A 1 
ATOM   125  C  CB  . PHE A 1 19  ? 13.830  7.328   20.498  1.00 97.23 19  A 1 
ATOM   126  C  CG  . PHE A 1 19  ? 13.982  6.029   19.736  1.00 97.78 19  A 1 
ATOM   127  C  CD1 . PHE A 1 19  ? 13.343  5.846   18.491  1.00 95.65 19  A 1 
ATOM   128  C  CD2 . PHE A 1 19  ? 14.744  4.964   20.274  1.00 95.05 19  A 1 
ATOM   129  C  CE1 . PHE A 1 19  ? 13.475  4.640   17.793  1.00 94.35 19  A 1 
ATOM   130  C  CE2 . PHE A 1 19  ? 14.872  3.755   19.577  1.00 94.60 19  A 1 
ATOM   131  C  CZ  . PHE A 1 19  ? 14.240  3.595   18.334  1.00 96.51 19  A 1 
ATOM   132  N  N   . SER A 1 20  ? 16.634  7.957   21.513  1.00 97.96 20  A 1 
ATOM   133  C  CA  . SER A 1 20  ? 17.984  7.543   21.889  1.00 97.79 20  A 1 
ATOM   134  C  C   . SER A 1 20  ? 17.939  6.301   22.775  1.00 97.76 20  A 1 
ATOM   135  O  O   . SER A 1 20  ? 17.003  6.117   23.558  1.00 96.53 20  A 1 
ATOM   136  C  CB  . SER A 1 20  ? 18.731  8.670   22.597  1.00 96.84 20  A 1 
ATOM   137  O  OG  . SER A 1 20  ? 18.899  9.777   21.724  1.00 87.62 20  A 1 
ATOM   138  N  N   . VAL A 1 21  ? 18.974  5.461   22.661  1.00 97.77 21  A 1 
ATOM   139  C  CA  . VAL A 1 21  ? 19.202  4.282   23.496  1.00 97.64 21  A 1 
ATOM   140  C  C   . VAL A 1 21  ? 20.669  4.226   23.934  1.00 97.62 21  A 1 
ATOM   141  O  O   . VAL A 1 21  ? 21.536  4.796   23.275  1.00 96.96 21  A 1 
ATOM   142  C  CB  . VAL A 1 21  ? 18.809  2.969   22.791  1.00 96.65 21  A 1 
ATOM   143  C  CG1 . VAL A 1 21  ? 17.317  2.933   22.474  1.00 92.41 21  A 1 
ATOM   144  C  CG2 . VAL A 1 21  ? 19.592  2.717   21.494  1.00 92.07 21  A 1 
ATOM   145  N  N   . ALA A 1 22  ? 20.941  3.513   25.014  1.00 97.75 22  A 1 
ATOM   146  C  CA  . ALA A 1 22  ? 22.301  3.154   25.355  1.00 97.63 22  A 1 
ATOM   147  C  C   . ALA A 1 22  ? 22.816  2.043   24.418  1.00 97.63 22  A 1 
ATOM   148  O  O   . ALA A 1 22  ? 22.057  1.220   23.916  1.00 96.22 22  A 1 
ATOM   149  C  CB  . ALA A 1 22  ? 22.357  2.745   26.833  1.00 96.88 22  A 1 
ATOM   150  N  N   . SER A 1 23  ? 24.139  1.978   24.210  1.00 97.14 23  A 1 
ATOM   151  C  CA  . SER A 1 23  ? 24.767  0.845   23.532  1.00 97.18 23  A 1 
ATOM   152  C  C   . SER A 1 23  ? 24.446  -0.460  24.265  1.00 97.05 23  A 1 
ATOM   153  O  O   . SER A 1 23  ? 24.694  -0.573  25.459  1.00 94.98 23  A 1 
ATOM   154  C  CB  . SER A 1 23  ? 26.281  1.060   23.482  1.00 96.31 23  A 1 
ATOM   155  O  OG  . SER A 1 23  ? 26.929  -0.035  22.867  1.00 93.48 23  A 1 
ATOM   156  N  N   . GLY A 1 24  ? 23.892  -1.441  23.544  1.00 96.85 24  A 1 
ATOM   157  C  CA  . GLY A 1 24  ? 23.464  -2.722  24.095  1.00 96.74 24  A 1 
ATOM   158  C  C   . GLY A 1 24  ? 22.033  -2.753  24.648  1.00 97.27 24  A 1 
ATOM   159  O  O   . GLY A 1 24  ? 21.584  -3.817  25.059  1.00 95.28 24  A 1 
ATOM   160  N  N   . GLU A 1 25  ? 21.316  -1.636  24.649  1.00 96.92 25  A 1 
ATOM   161  C  CA  . GLU A 1 25  ? 19.905  -1.600  25.044  1.00 96.91 25  A 1 
ATOM   162  C  C   . GLU A 1 25  ? 19.020  -2.217  23.952  1.00 97.26 25  A 1 
ATOM   163  O  O   . GLU A 1 25  ? 19.106  -1.845  22.777  1.00 96.16 25  A 1 
ATOM   164  C  CB  . GLU A 1 25  ? 19.494  -0.160  25.375  1.00 96.06 25  A 1 
ATOM   165  C  CG  . GLU A 1 25  ? 18.066  -0.060  25.943  1.00 93.42 25  A 1 
ATOM   166  C  CD  . GLU A 1 25  ? 17.645  1.382   26.275  1.00 93.32 25  A 1 
ATOM   167  O  OE1 . GLU A 1 25  ? 16.425  1.603   26.459  1.00 87.82 25  A 1 
ATOM   168  O  OE2 . GLU A 1 25  ? 18.520  2.275   26.337  1.00 87.60 25  A 1 
ATOM   169  N  N   . GLU A 1 26  ? 18.137  -3.151  24.323  1.00 97.41 26  A 1 
ATOM   170  C  CA  . GLU A 1 26  ? 17.204  -3.773  23.387  1.00 97.51 26  A 1 
ATOM   171  C  C   . GLU A 1 26  ? 16.110  -2.777  22.956  1.00 97.78 26  A 1 
ATOM   172  O  O   . GLU A 1 26  ? 15.447  -2.153  23.783  1.00 96.86 26  A 1 
ATOM   173  C  CB  . GLU A 1 26  ? 16.600  -5.065  23.988  1.00 96.36 26  A 1 
ATOM   174  C  CG  . GLU A 1 26  ? 15.746  -5.852  22.978  1.00 93.42 26  A 1 
ATOM   175  C  CD  . GLU A 1 26  ? 15.133  -7.168  23.532  1.00 92.51 26  A 1 
ATOM   176  O  OE1 . GLU A 1 26  ? 15.556  -8.251  23.093  1.00 86.39 26  A 1 
ATOM   177  O  OE2 . GLU A 1 26  ? 14.172  -7.118  24.331  1.00 86.40 26  A 1 
ATOM   178  N  N   . ILE A 1 27  ? 15.879  -2.691  21.638  1.00 97.68 27  A 1 
ATOM   179  C  CA  . ILE A 1 27  ? 14.745  -1.990  21.039  1.00 97.83 27  A 1 
ATOM   180  C  C   . ILE A 1 27  ? 13.704  -3.035  20.643  1.00 97.96 27  A 1 
ATOM   181  O  O   . ILE A 1 27  ? 13.993  -3.953  19.871  1.00 97.35 27  A 1 
ATOM   182  C  CB  . ILE A 1 27  ? 15.168  -1.136  19.825  1.00 97.55 27  A 1 
ATOM   183  C  CG1 . ILE A 1 27  ? 16.336  -0.184  20.160  1.00 96.12 27  A 1 
ATOM   184  C  CG2 . ILE A 1 27  ? 13.953  -0.346  19.309  1.00 96.33 27  A 1 
ATOM   185  C  CD1 . ILE A 1 27  ? 16.976  0.454   18.923  1.00 94.49 27  A 1 
ATOM   186  N  N   . VAL A 1 28  ? 12.488  -2.886  21.162  1.00 98.18 28  A 1 
ATOM   187  C  CA  . VAL A 1 28  ? 11.342  -3.738  20.834  1.00 98.10 28  A 1 
ATOM   188  C  C   . VAL A 1 28  ? 10.389  -2.951  19.949  1.00 98.14 28  A 1 
ATOM   189  O  O   . VAL A 1 28  ? 9.650   -2.097  20.426  1.00 97.62 28  A 1 
ATOM   190  C  CB  . VAL A 1 28  ? 10.642  -4.260  22.104  1.00 97.62 28  A 1 
ATOM   191  C  CG1 . VAL A 1 28  ? 9.514   -5.230  21.745  1.00 94.15 28  A 1 
ATOM   192  C  CG2 . VAL A 1 28  ? 11.620  -5.005  23.021  1.00 94.72 28  A 1 
ATOM   193  N  N   . PHE A 1 29  ? 10.398  -3.241  18.654  1.00 98.04 29  A 1 
ATOM   194  C  CA  . PHE A 1 29  ? 9.399   -2.733  17.718  1.00 97.98 29  A 1 
ATOM   195  C  C   . PHE A 1 29  ? 8.146   -3.594  17.813  1.00 97.70 29  A 1 
ATOM   196  O  O   . PHE A 1 29  ? 8.211   -4.798  17.620  1.00 96.91 29  A 1 
ATOM   197  C  CB  . PHE A 1 29  ? 9.962   -2.741  16.298  1.00 97.83 29  A 1 
ATOM   198  C  CG  . PHE A 1 29  ? 11.106  -1.781  16.089  1.00 97.88 29  A 1 
ATOM   199  C  CD1 . PHE A 1 29  ? 10.855  -0.422  15.804  1.00 96.09 29  A 1 
ATOM   200  C  CD2 . PHE A 1 29  ? 12.441  -2.233  16.159  1.00 96.06 29  A 1 
ATOM   201  C  CE1 . PHE A 1 29  ? 11.912  0.464   15.585  1.00 95.66 29  A 1 
ATOM   202  C  CE2 . PHE A 1 29  ? 13.508  -1.347  15.948  1.00 95.37 29  A 1 
ATOM   203  C  CZ  . PHE A 1 29  ? 13.239  0.004   15.656  1.00 96.87 29  A 1 
ATOM   204  N  N   . LYS A 1 30  ? 6.999   -2.987  18.101  1.00 97.28 30  A 1 
ATOM   205  C  CA  . LYS A 1 30  ? 5.739   -3.693  18.337  1.00 96.95 30  A 1 
ATOM   206  C  C   . LYS A 1 30  ? 4.653   -3.209  17.399  1.00 96.23 30  A 1 
ATOM   207  O  O   . LYS A 1 30  ? 4.334   -2.021  17.340  1.00 95.11 30  A 1 
ATOM   208  C  CB  . LYS A 1 30  ? 5.362   -3.505  19.807  1.00 96.28 30  A 1 
ATOM   209  C  CG  . LYS A 1 30  ? 4.076   -4.248  20.211  1.00 92.39 30  A 1 
ATOM   210  C  CD  . LYS A 1 30  ? 3.898   -3.949  21.698  1.00 89.91 30  A 1 
ATOM   211  C  CE  . LYS A 1 30  ? 2.648   -4.498  22.344  1.00 80.64 30  A 1 
ATOM   212  N  NZ  . LYS A 1 30  ? 2.649   -3.982  23.737  1.00 73.55 30  A 1 
ATOM   213  N  N   . ASN A 1 31  ? 4.035   -4.159  16.696  1.00 94.19 31  A 1 
ATOM   214  C  CA  . ASN A 1 31  ? 2.948   -3.898  15.774  1.00 92.47 31  A 1 
ATOM   215  C  C   . ASN A 1 31  ? 1.734   -3.351  16.528  1.00 91.66 31  A 1 
ATOM   216  O  O   . ASN A 1 31  ? 1.311   -3.937  17.527  1.00 89.38 31  A 1 
ATOM   217  C  CB  . ASN A 1 31  ? 2.624   -5.203  15.031  1.00 89.99 31  A 1 
ATOM   218  C  CG  . ASN A 1 31  ? 2.363   -5.010  13.558  1.00 87.15 31  A 1 
ATOM   219  O  OD1 . ASN A 1 31  ? 2.723   -4.014  12.953  1.00 81.01 31  A 1 
ATOM   220  N  ND2 . ASN A 1 31  ? 1.792   -5.998  12.917  1.00 79.61 31  A 1 
ATOM   221  N  N   . ASN A 1 32  ? 1.178   -2.221  16.078  1.00 90.50 32  A 1 
ATOM   222  C  CA  . ASN A 1 32  ? 0.099   -1.530  16.783  1.00 88.48 32  A 1 
ATOM   223  C  C   . ASN A 1 32  ? -1.124  -1.299  15.887  1.00 85.42 32  A 1 
ATOM   224  O  O   . ASN A 1 32  ? -2.192  -1.852  16.149  1.00 80.81 32  A 1 
ATOM   225  C  CB  . ASN A 1 32  ? 0.655   -0.232  17.379  1.00 88.32 32  A 1 
ATOM   226  C  CG  . ASN A 1 32  ? -0.396  0.537   18.160  1.00 87.36 32  A 1 
ATOM   227  O  OD1 . ASN A 1 32  ? -1.088  0.003   19.011  1.00 83.06 32  A 1 
ATOM   228  N  ND2 . ASN A 1 32  ? -0.543  1.809   17.884  1.00 82.28 32  A 1 
ATOM   229  N  N   . ALA A 1 33  ? -0.985  -0.504  14.818  1.00 82.91 33  A 1 
ATOM   230  C  CA  . ALA A 1 33  ? -2.072  -0.176  13.905  1.00 80.22 33  A 1 
ATOM   231  C  C   . ALA A 1 33  ? -1.545  0.062   12.480  1.00 81.43 33  A 1 
ATOM   232  O  O   . ALA A 1 33  ? -0.370  0.343   12.282  1.00 79.19 33  A 1 
ATOM   233  C  CB  . ALA A 1 33  ? -2.804  1.061   14.439  1.00 76.69 33  A 1 
ATOM   234  N  N   . GLY A 1 34  ? -2.431  -0.043  11.472  1.00 75.03 34  A 1 
ATOM   235  C  CA  . GLY A 1 34  ? -2.038  0.178   10.079  1.00 73.37 34  A 1 
ATOM   236  C  C   . GLY A 1 34  ? -1.039  -0.846  9.532   1.00 75.86 34  A 1 
ATOM   237  O  O   . GLY A 1 34  ? -0.442  -0.622  8.483   1.00 74.64 34  A 1 
ATOM   238  N  N   . PHE A 1 35  ? -0.865  -1.968  10.231  1.00 74.89 35  A 1 
ATOM   239  C  CA  . PHE A 1 35  ? -0.055  -3.102  9.788   1.00 73.52 35  A 1 
ATOM   240  C  C   . PHE A 1 35  ? -0.603  -3.716  8.490   1.00 74.46 35  A 1 
ATOM   241  O  O   . PHE A 1 35  ? -1.771  -3.522  8.154   1.00 71.89 35  A 1 
ATOM   242  C  CB  . PHE A 1 35  ? 0.072   -4.131  10.930  1.00 71.07 35  A 1 
ATOM   243  C  CG  . PHE A 1 35  ? -1.229  -4.604  11.541  1.00 70.35 35  A 1 
ATOM   244  C  CD1 . PHE A 1 35  ? -1.618  -4.116  12.796  1.00 66.56 35  A 1 
ATOM   245  C  CD2 . PHE A 1 35  ? -2.041  -5.535  10.885  1.00 65.75 35  A 1 
ATOM   246  C  CE1 . PHE A 1 35  ? -2.823  -4.545  13.387  1.00 62.99 35  A 1 
ATOM   247  C  CE2 . PHE A 1 35  ? -3.246  -5.959  11.457  1.00 62.45 35  A 1 
ATOM   248  C  CZ  . PHE A 1 35  ? -3.642  -5.465  12.710  1.00 63.72 35  A 1 
ATOM   249  N  N   . PRO A 1 36  ? 0.217   -4.485  7.756   1.00 77.01 36  A 1 
ATOM   250  C  CA  . PRO A 1 36  ? 1.538   -4.997  8.135   1.00 77.54 36  A 1 
ATOM   251  C  C   . PRO A 1 36  ? 2.659   -3.947  8.079   1.00 81.47 36  A 1 
ATOM   252  O  O   . PRO A 1 36  ? 2.634   -3.028  7.265   1.00 81.67 36  A 1 
ATOM   253  C  CB  . PRO A 1 36  ? 1.800   -6.146  7.171   1.00 73.88 36  A 1 
ATOM   254  C  CG  . PRO A 1 36  ? 1.066   -5.715  5.910   1.00 69.41 36  A 1 
ATOM   255  C  CD  . PRO A 1 36  ? -0.170  -5.014  6.465   1.00 70.21 36  A 1 
ATOM   256  N  N   . HIS A 1 37  ? 3.663   -4.152  8.912   1.00 87.20 37  A 1 
ATOM   257  C  CA  . HIS A 1 37  ? 4.885   -3.358  8.970   1.00 88.99 37  A 1 
ATOM   258  C  C   . HIS A 1 37  ? 6.120   -4.260  9.020   1.00 89.32 37  A 1 
ATOM   259  O  O   . HIS A 1 37  ? 6.045   -5.436  9.331   1.00 88.52 37  A 1 
ATOM   260  C  CB  . HIS A 1 37  ? 4.856   -2.443  10.209  1.00 89.67 37  A 1 
ATOM   261  C  CG  . HIS A 1 37  ? 3.707   -1.484  10.240  1.00 89.85 37  A 1 
ATOM   262  N  ND1 . HIS A 1 37  ? 3.480   -0.457  9.346   1.00 88.04 37  A 1 
ATOM   263  C  CD2 . HIS A 1 37  ? 2.693   -1.421  11.171  1.00 88.31 37  A 1 
ATOM   264  C  CE1 . HIS A 1 37  ? 2.377   0.199   9.730   1.00 87.55 37  A 1 
ATOM   265  N  NE2 . HIS A 1 37  ? 1.870   -0.365  10.840  1.00 88.08 37  A 1 
ATOM   266  N  N   . ASN A 1 38  ? 7.285   -3.680  8.751   1.00 92.00 38  A 1 
ATOM   267  C  CA  . ASN A 1 38  ? 8.585   -4.240  9.082   1.00 92.65 38  A 1 
ATOM   268  C  C   . ASN A 1 38  ? 9.551   -3.127  9.508   1.00 94.34 38  A 1 
ATOM   269  O  O   . ASN A 1 38  ? 9.179   -1.949  9.555   1.00 94.63 38  A 1 
ATOM   270  C  CB  . ASN A 1 38  ? 9.106   -5.120  7.934   1.00 90.41 38  A 1 
ATOM   271  C  CG  . ASN A 1 38  ? 9.481   -4.393  6.657   1.00 89.30 38  A 1 
ATOM   272  O  OD1 . ASN A 1 38  ? 9.456   -3.183  6.554   1.00 85.64 38  A 1 
ATOM   273  N  ND2 . ASN A 1 38  ? 9.847   -5.143  5.642   1.00 84.50 38  A 1 
ATOM   274  N  N   . VAL A 1 39  ? 10.778  -3.502  9.827   1.00 95.60 39  A 1 
ATOM   275  C  CA  . VAL A 1 39  ? 11.840  -2.575  10.220  1.00 96.84 39  A 1 
ATOM   276  C  C   . VAL A 1 39  ? 13.092  -2.920  9.426   1.00 96.87 39  A 1 
ATOM   277  O  O   . VAL A 1 39  ? 13.677  -3.992  9.617   1.00 96.23 39  A 1 
ATOM   278  C  CB  . VAL A 1 39  ? 12.123  -2.635  11.729  1.00 97.01 39  A 1 
ATOM   279  C  CG1 . VAL A 1 39  ? 13.168  -1.593  12.133  1.00 95.14 39  A 1 
ATOM   280  C  CG2 . VAL A 1 39  ? 10.853  -2.377  12.555  1.00 94.67 39  A 1 
ATOM   281  N  N   . VAL A 1 40  ? 13.507  -2.017  8.550   1.00 95.64 40  A 1 
ATOM   282  C  CA  . VAL A 1 40  ? 14.703  -2.156  7.718   1.00 95.09 40  A 1 
ATOM   283  C  C   . VAL A 1 40  ? 15.610  -0.962  7.984   1.00 95.70 40  A 1 
ATOM   284  O  O   . VAL A 1 40  ? 15.162  0.179   7.908   1.00 95.71 40  A 1 
ATOM   285  C  CB  . VAL A 1 40  ? 14.333  -2.253  6.222   1.00 93.18 40  A 1 
ATOM   286  C  CG1 . VAL A 1 40  ? 15.579  -2.518  5.363   1.00 89.88 40  A 1 
ATOM   287  C  CG2 . VAL A 1 40  ? 13.338  -3.394  5.955   1.00 89.63 40  A 1 
ATOM   288  N  N   . PHE A 1 41  ? 16.859  -1.212  8.308   1.00 95.82 41  A 1 
ATOM   289  C  CA  . PHE A 1 41  ? 17.860  -0.160  8.466   1.00 96.32 41  A 1 
ATOM   290  C  C   . PHE A 1 41  ? 18.440  0.224   7.104   1.00 95.28 41  A 1 
ATOM   291  O  O   . PHE A 1 41  ? 18.685  -0.635  6.259   1.00 93.79 41  A 1 
ATOM   292  C  CB  . PHE A 1 41  ? 18.937  -0.588  9.466   1.00 97.12 41  A 1 
ATOM   293  C  CG  . PHE A 1 41  ? 18.457  -0.578  10.905  1.00 97.64 41  A 1 
ATOM   294  C  CD1 . PHE A 1 41  ? 18.704  0.537   11.725  1.00 96.45 41  A 1 
ATOM   295  C  CD2 . PHE A 1 41  ? 17.733  -1.664  11.431  1.00 96.20 41  A 1 
ATOM   296  C  CE1 . PHE A 1 41  ? 18.247  0.576   13.047  1.00 96.31 41  A 1 
ATOM   297  C  CE2 . PHE A 1 41  ? 17.262  -1.636  12.753  1.00 96.23 41  A 1 
ATOM   298  C  CZ  . PHE A 1 41  ? 17.516  -0.518  13.564  1.00 97.49 41  A 1 
ATOM   299  N  N   . ASP A 1 42  ? 18.642  1.518   6.887   1.00 93.83 42  A 1 
ATOM   300  C  CA  . ASP A 1 42  ? 19.220  2.036   5.650   1.00 92.66 42  A 1 
ATOM   301  C  C   . ASP A 1 42  ? 20.744  1.853   5.683   1.00 92.83 42  A 1 
ATOM   302  O  O   . ASP A 1 42  ? 21.423  2.451   6.510   1.00 91.65 42  A 1 
ATOM   303  C  CB  . ASP A 1 42  ? 18.804  3.501   5.465   1.00 90.33 42  A 1 
ATOM   304  C  CG  . ASP A 1 42  ? 19.110  4.044   4.069   1.00 86.20 42  A 1 
ATOM   305  O  OD1 . ASP A 1 42  ? 20.062  3.559   3.428   1.00 81.44 42  A 1 
ATOM   306  O  OD2 . ASP A 1 42  ? 18.349  4.938   3.626   1.00 80.10 42  A 1 
ATOM   307  N  N   . GLU A 1 43  ? 21.280  1.030   4.773   1.00 92.08 43  A 1 
ATOM   308  C  CA  . GLU A 1 43  ? 22.701  0.686   4.682   1.00 91.21 43  A 1 
ATOM   309  C  C   . GLU A 1 43  ? 23.606  1.912   4.508   1.00 92.06 43  A 1 
ATOM   310  O  O   . GLU A 1 43  ? 24.752  1.895   4.955   1.00 90.05 43  A 1 
ATOM   311  C  CB  . GLU A 1 43  ? 22.900  -0.329  3.545   1.00 88.13 43  A 1 
ATOM   312  C  CG  . GLU A 1 43  ? 22.627  0.243   2.135   1.00 76.46 43  A 1 
ATOM   313  C  CD  . GLU A 1 43  ? 22.547  -0.808  1.005   1.00 72.68 43  A 1 
ATOM   314  O  OE1 . GLU A 1 43  ? 21.950  -0.471  -0.061  1.00 65.86 43  A 1 
ATOM   315  O  OE2 . GLU A 1 43  ? 23.027  -1.946  1.190   1.00 65.01 43  A 1 
ATOM   316  N  N   . ASP A 1 44  ? 23.083  2.990   3.918   1.00 90.39 44  A 1 
ATOM   317  C  CA  . ASP A 1 44  ? 23.801  4.239   3.668   1.00 90.08 44  A 1 
ATOM   318  C  C   . ASP A 1 44  ? 23.715  5.232   4.858   1.00 91.81 44  A 1 
ATOM   319  O  O   . ASP A 1 44  ? 24.345  6.291   4.838   1.00 90.51 44  A 1 
ATOM   320  C  CB  . ASP A 1 44  ? 23.255  4.881   2.379   1.00 87.22 44  A 1 
ATOM   321  C  CG  . ASP A 1 44  ? 23.465  4.047   1.101   1.00 83.17 44  A 1 
ATOM   322  O  OD1 . ASP A 1 44  ? 24.600  3.551   0.911   1.00 78.17 44  A 1 
ATOM   323  O  OD2 . ASP A 1 44  ? 22.524  3.977   0.273   1.00 76.54 44  A 1 
ATOM   324  N  N   . GLU A 1 45  ? 22.908  4.902   5.882   1.00 92.26 45  A 1 
ATOM   325  C  CA  . GLU A 1 45  ? 22.547  5.815   6.986   1.00 93.68 45  A 1 
ATOM   326  C  C   . GLU A 1 45  ? 22.691  5.153   8.365   1.00 95.71 45  A 1 
ATOM   327  O  O   . GLU A 1 45  ? 21.943  5.443   9.313   1.00 94.91 45  A 1 
ATOM   328  C  CB  . GLU A 1 45  ? 21.141  6.378   6.722   1.00 92.05 45  A 1 
ATOM   329  C  CG  . GLU A 1 45  ? 21.052  7.303   5.483   1.00 87.79 45  A 1 
ATOM   330  C  CD  . GLU A 1 45  ? 21.332  8.794   5.787   1.00 81.75 45  A 1 
ATOM   331  O  OE1 . GLU A 1 45  ? 20.932  9.657   4.960   1.00 73.87 45  A 1 
ATOM   332  O  OE2 . GLU A 1 45  ? 21.736  9.181   6.902   1.00 72.18 45  A 1 
ATOM   333  N  N   . ILE A 1 46  ? 23.689  4.266   8.494   1.00 95.99 46  A 1 
ATOM   334  C  CA  . ILE A 1 46  ? 24.103  3.590   9.731   1.00 96.79 46  A 1 
ATOM   335  C  C   . ILE A 1 46  ? 25.608  3.809   9.984   1.00 97.03 46  A 1 
ATOM   336  O  O   . ILE A 1 46  ? 26.340  4.151   9.059   1.00 96.22 46  A 1 
ATOM   337  C  CB  . ILE A 1 46  ? 23.734  2.087   9.712   1.00 95.90 46  A 1 
ATOM   338  C  CG1 . ILE A 1 46  ? 24.416  1.339   8.542   1.00 93.09 46  A 1 
ATOM   339  C  CG2 . ILE A 1 46  ? 22.205  1.924   9.700   1.00 92.90 46  A 1 
ATOM   340  C  CD1 . ILE A 1 46  ? 24.151  -0.162  8.519   1.00 90.60 46  A 1 
ATOM   341  N  N   . PRO A 1 47  ? 26.095  3.614   11.222  1.00 96.94 47  A 1 
ATOM   342  C  CA  . PRO A 1 47  ? 27.520  3.754   11.519  1.00 96.85 47  A 1 
ATOM   343  C  C   . PRO A 1 47  ? 28.399  2.789   10.709  1.00 96.41 47  A 1 
ATOM   344  O  O   . PRO A 1 47  ? 28.005  1.667   10.389  1.00 94.75 47  A 1 
ATOM   345  C  CB  . PRO A 1 47  ? 27.656  3.518   13.027  1.00 96.38 47  A 1 
ATOM   346  C  CG  . PRO A 1 47  ? 26.271  3.866   13.560  1.00 94.97 47  A 1 
ATOM   347  C  CD  . PRO A 1 47  ? 25.356  3.387   12.446  1.00 96.78 47  A 1 
ATOM   348  N  N   . SER A 1 48  ? 29.632  3.204   10.423  1.00 95.84 48  A 1 
ATOM   349  C  CA  . SER A 1 48  ? 30.596  2.370   9.715   1.00 95.07 48  A 1 
ATOM   350  C  C   . SER A 1 48  ? 30.874  1.059   10.459  1.00 95.08 48  A 1 
ATOM   351  O  O   . SER A 1 48  ? 31.046  1.064   11.682  1.00 92.10 48  A 1 
ATOM   352  C  CB  . SER A 1 48  ? 31.911  3.129   9.515   1.00 93.31 48  A 1 
ATOM   353  O  OG  . SER A 1 48  ? 32.487  3.453   10.761  1.00 78.93 48  A 1 
ATOM   354  N  N   . GLY A 1 49  ? 30.978  -0.043  9.714   1.00 93.73 49  A 1 
ATOM   355  C  CA  . GLY A 1 49  ? 31.247  -1.371  10.274  1.00 93.49 49  A 1 
ATOM   356  C  C   . GLY A 1 49  ? 30.005  -2.123  10.755  1.00 94.69 49  A 1 
ATOM   357  O  O   . GLY A 1 49  ? 30.109  -3.301  11.096  1.00 92.21 49  A 1 
ATOM   358  N  N   . VAL A 1 50  ? 28.836  -1.489  10.739  1.00 96.28 50  A 1 
ATOM   359  C  CA  . VAL A 1 50  ? 27.565  -2.161  11.012  1.00 96.60 50  A 1 
ATOM   360  C  C   . VAL A 1 50  ? 27.040  -2.805  9.733   1.00 96.65 50  A 1 
ATOM   361  O  O   . VAL A 1 50  ? 26.959  -2.166  8.685   1.00 95.20 50  A 1 
ATOM   362  C  CB  . VAL A 1 50  ? 26.541  -1.202  11.626  1.00 96.23 50  A 1 
ATOM   363  C  CG1 . VAL A 1 50  ? 25.234  -1.915  11.955  1.00 92.68 50  A 1 
ATOM   364  C  CG2 . VAL A 1 50  ? 27.084  -0.603  12.927  1.00 92.63 50  A 1 
ATOM   365  N  N   . ASP A 1 51  ? 26.661  -4.075  9.830   1.00 96.84 51  A 1 
ATOM   366  C  CA  . ASP A 1 51  ? 26.015  -4.817  8.749   1.00 96.82 51  A 1 
ATOM   367  C  C   . ASP A 1 51  ? 24.493  -4.654  8.847   1.00 97.08 51  A 1 
ATOM   368  O  O   . ASP A 1 51  ? 23.851  -5.216  9.742   1.00 96.25 51  A 1 
ATOM   369  C  CB  . ASP A 1 51  ? 26.487  -6.271  8.842   1.00 95.68 51  A 1 
ATOM   370  C  CG  . ASP A 1 51  ? 25.918  -7.200  7.772   1.00 92.54 51  A 1 
ATOM   371  O  OD1 . ASP A 1 51  ? 25.071  -6.772  6.971   1.00 87.46 51  A 1 
ATOM   372  O  OD2 . ASP A 1 51  ? 26.324  -8.389  7.818   1.00 86.36 51  A 1 
ATOM   373  N  N   . ALA A 1 52  ? 23.913  -3.895  7.917   1.00 96.05 52  A 1 
ATOM   374  C  CA  . ALA A 1 52  ? 22.479  -3.629  7.875   1.00 95.89 52  A 1 
ATOM   375  C  C   . ALA A 1 52  ? 21.642  -4.912  7.795   1.00 96.20 52  A 1 
ATOM   376  O  O   . ALA A 1 52  ? 20.577  -4.987  8.402   1.00 95.31 52  A 1 
ATOM   377  C  CB  . ALA A 1 52  ? 22.181  -2.706  6.686   1.00 94.20 52  A 1 
ATOM   378  N  N   . ALA A 1 53  ? 22.141  -5.960  7.114   1.00 95.68 53  A 1 
ATOM   379  C  CA  . ALA A 1 53  ? 21.429  -7.226  6.975   1.00 95.20 53  A 1 
ATOM   380  C  C   . ALA A 1 53  ? 21.270  -7.976  8.309   1.00 95.62 53  A 1 
ATOM   381  O  O   . ALA A 1 53  ? 20.328  -8.745  8.469   1.00 94.35 53  A 1 
ATOM   382  C  CB  . ALA A 1 53  ? 22.164  -8.082  5.936   1.00 93.85 53  A 1 
ATOM   383  N  N   . LYS A 1 54  ? 22.153  -7.742  9.289   1.00 96.35 54  A 1 
ATOM   384  C  CA  . LYS A 1 54  ? 22.071  -8.381  10.612  1.00 96.14 54  A 1 
ATOM   385  C  C   . LYS A 1 54  ? 21.072  -7.713  11.552  1.00 96.31 54  A 1 
ATOM   386  O  O   . LYS A 1 54  ? 20.571  -8.369  12.461  1.00 94.92 54  A 1 
ATOM   387  C  CB  . LYS A 1 54  ? 23.448  -8.406  11.280  1.00 95.32 54  A 1 
ATOM   388  C  CG  . LYS A 1 54  ? 24.383  -9.380  10.565  1.00 88.32 54  A 1 
ATOM   389  C  CD  . LYS A 1 54  ? 25.738  -9.410  11.269  1.00 81.73 54  A 1 
ATOM   390  C  CE  . LYS A 1 54  ? 26.658  -10.334 10.497  1.00 71.88 54  A 1 
ATOM   391  N  NZ  . LYS A 1 54  ? 28.056  -10.211 10.970  1.00 63.30 54  A 1 
ATOM   392  N  N   . ILE A 1 55  ? 20.823  -6.419  11.360  1.00 97.15 55  A 1 
ATOM   393  C  CA  . ILE A 1 55  ? 19.960  -5.625  12.242  1.00 97.55 55  A 1 
ATOM   394  C  C   . ILE A 1 55  ? 18.586  -5.348  11.633  1.00 97.63 55  A 1 
ATOM   395  O  O   . ILE A 1 55  ? 17.684  -4.916  12.339  1.00 96.97 55  A 1 
ATOM   396  C  CB  . ILE A 1 55  ? 20.679  -4.331  12.680  1.00 97.18 55  A 1 
ATOM   397  C  CG1 . ILE A 1 55  ? 21.023  -3.426  11.478  1.00 95.48 55  A 1 
ATOM   398  C  CG2 . ILE A 1 55  ? 21.931  -4.675  13.511  1.00 95.30 55  A 1 
ATOM   399  C  CD1 . ILE A 1 55  ? 21.552  -2.035  11.868  1.00 93.80 55  A 1 
ATOM   400  N  N   . SER A 1 56  ? 18.413  -5.604  10.330  1.00 97.25 56  A 1 
ATOM   401  C  CA  . SER A 1 56  ? 17.157  -5.415  9.614   1.00 96.96 56  A 1 
ATOM   402  C  C   . SER A 1 56  ? 16.330  -6.693  9.573   1.00 96.82 56  A 1 
ATOM   403  O  O   . SER A 1 56  ? 16.869  -7.795  9.551   1.00 95.65 56  A 1 
ATOM   404  C  CB  . SER A 1 56  ? 17.415  -4.943  8.181   1.00 95.89 56  A 1 
ATOM   405  O  OG  . SER A 1 56  ? 18.157  -3.743  8.178   1.00 92.39 56  A 1 
ATOM   406  N  N   . MET A 1 57  ? 15.005  -6.551  9.478   1.00 95.59 57  A 1 
ATOM   407  C  CA  . MET A 1 57  ? 14.154  -7.597  8.923   1.00 94.57 57  A 1 
ATOM   408  C  C   . MET A 1 57  ? 14.437  -7.742  7.424   1.00 92.98 57  A 1 
ATOM   409  O  O   . MET A 1 57  ? 14.878  -6.786  6.774   1.00 90.75 57  A 1 
ATOM   410  C  CB  . MET A 1 57  ? 12.674  -7.280  9.157   1.00 94.23 57  A 1 
ATOM   411  C  CG  . MET A 1 57  ? 12.306  -7.230  10.645  1.00 92.59 57  A 1 
ATOM   412  S  SD  . MET A 1 57  ? 10.579  -6.771  10.980  1.00 92.42 57  A 1 
ATOM   413  C  CE  . MET A 1 57  ? 9.715   -8.174  10.248  1.00 87.69 57  A 1 
ATOM   414  N  N   . SER A 1 58  ? 14.146  -8.912  6.850   1.00 88.63 58  A 1 
ATOM   415  C  CA  . SER A 1 58  ? 14.066  -9.031  5.394   1.00 85.15 58  A 1 
ATOM   416  C  C   . SER A 1 58  ? 12.985  -8.090  4.859   1.00 84.03 58  A 1 
ATOM   417  O  O   . SER A 1 58  ? 11.938  -7.927  5.478   1.00 81.35 58  A 1 
ATOM   418  C  CB  . SER A 1 58  ? 13.747  -10.479 4.995   1.00 82.03 58  A 1 
ATOM   419  O  OG  . SER A 1 58  ? 13.580  -10.570 3.599   1.00 72.09 58  A 1 
ATOM   420  N  N   . GLU A 1 59  ? 13.197  -7.480  3.684   1.00 78.18 59  A 1 
ATOM   421  C  CA  . GLU A 1 59  ? 12.166  -6.651  3.045   1.00 74.68 59  A 1 
ATOM   422  C  C   . GLU A 1 59  ? 10.879  -7.439  2.736   1.00 74.10 59  A 1 
ATOM   423  O  O   . GLU A 1 59  ? 9.805   -6.849  2.613   1.00 71.43 59  A 1 
ATOM   424  C  CB  . GLU A 1 59  ? 12.685  -6.018  1.752   1.00 71.76 59  A 1 
ATOM   425  C  CG  . GLU A 1 59  ? 13.789  -4.966  1.963   1.00 65.50 59  A 1 
ATOM   426  C  CD  . GLU A 1 59  ? 13.943  -3.997  0.777   1.00 61.35 59  A 1 
ATOM   427  O  OE1 . GLU A 1 59  ? 14.489  -2.900  1.000   1.00 55.75 59  A 1 
ATOM   428  O  OE2 . GLU A 1 59  ? 13.455  -4.306  -0.337  1.00 55.80 59  A 1 
ATOM   429  N  N   . GLU A 1 60  ? 10.972  -8.763  2.614   1.00 72.54 60  A 1 
ATOM   430  C  CA  . GLU A 1 60  ? 9.860   -9.672  2.339   1.00 71.09 60  A 1 
ATOM   431  C  C   . GLU A 1 60  ? 9.119   -10.113 3.612   1.00 73.22 60  A 1 
ATOM   432  O  O   . GLU A 1 60  ? 7.968   -10.549 3.534   1.00 71.39 60  A 1 
ATOM   433  C  CB  . GLU A 1 60  ? 10.383  -10.902 1.586   1.00 67.44 60  A 1 
ATOM   434  C  CG  . GLU A 1 60  ? 11.045  -10.529 0.250   1.00 60.24 60  A 1 
ATOM   435  C  CD  . GLU A 1 60  ? 11.579  -11.735 -0.535  1.00 54.84 60  A 1 
ATOM   436  O  OE1 . GLU A 1 60  ? 12.088  -11.501 -1.655  1.00 49.49 60  A 1 
ATOM   437  O  OE2 . GLU A 1 60  ? 11.494  -12.884 -0.034  1.00 47.56 60  A 1 
ATOM   438  N  N   . ASP A 1 61  ? 9.761   -9.992  4.782   1.00 78.25 61  A 1 
ATOM   439  C  CA  . ASP A 1 61  ? 9.147   -10.337 6.051   1.00 79.48 61  A 1 
ATOM   440  C  C   . ASP A 1 61  ? 8.336   -9.157  6.589   1.00 81.66 61  A 1 
ATOM   441  O  O   . ASP A 1 61  ? 8.762   -8.006  6.549   1.00 81.63 61  A 1 
ATOM   442  C  CB  . ASP A 1 61  ? 10.194  -10.793 7.078   1.00 78.13 61  A 1 
ATOM   443  C  CG  . ASP A 1 61  ? 10.791  -12.168 6.768   1.00 72.64 61  A 1 
ATOM   444  O  OD1 . ASP A 1 61  ? 10.056  -13.025 6.232   1.00 67.72 61  A 1 
ATOM   445  O  OD2 . ASP A 1 61  ? 11.976  -12.362 7.126   1.00 65.81 61  A 1 
ATOM   446  N  N   . LEU A 1 62  ? 7.141   -9.462  7.103   1.00 81.76 62  A 1 
ATOM   447  C  CA  . LEU A 1 62  ? 6.228   -8.474  7.651   1.00 81.52 62  A 1 
ATOM   448  C  C   . LEU A 1 62  ? 5.646   -8.950  8.984   1.00 83.80 62  A 1 
ATOM   449  O  O   . LEU A 1 62  ? 5.281   -10.115 9.135   1.00 83.42 62  A 1 
ATOM   450  C  CB  . LEU A 1 62  ? 5.100   -8.180  6.657   1.00 79.08 62  A 1 
ATOM   451  C  CG  . LEU A 1 62  ? 5.527   -7.536  5.316   1.00 75.32 62  A 1 
ATOM   452  C  CD1 . LEU A 1 62  ? 4.298   -7.356  4.426   1.00 73.05 62  A 1 
ATOM   453  C  CD2 . LEU A 1 62  ? 6.144   -6.153  5.501   1.00 71.85 62  A 1 
ATOM   454  N  N   . LEU A 1 63  ? 5.480   -8.006  9.910   1.00 85.83 63  A 1 
ATOM   455  C  CA  . LEU A 1 63  ? 4.664   -8.169  11.100  1.00 87.08 63  A 1 
ATOM   456  C  C   . LEU A 1 63  ? 3.205   -7.919  10.705  1.00 85.15 63  A 1 
ATOM   457  O  O   . LEU A 1 63  ? 2.819   -6.783  10.426  1.00 83.44 63  A 1 
ATOM   458  C  CB  . LEU A 1 63  ? 5.138   -7.206  12.200  1.00 90.00 63  A 1 
ATOM   459  C  CG  . LEU A 1 63  ? 6.632   -7.312  12.573  1.00 91.11 63  A 1 
ATOM   460  C  CD1 . LEU A 1 63  ? 6.970   -6.255  13.621  1.00 88.55 63  A 1 
ATOM   461  C  CD2 . LEU A 1 63  ? 6.995   -8.676  13.126  1.00 88.82 63  A 1 
ATOM   462  N  N   . ASN A 1 64  ? 2.407   -8.989  10.632  1.00 81.29 64  A 1 
ATOM   463  C  CA  . ASN A 1 64  ? 1.047   -8.947  10.111  1.00 77.11 64  A 1 
ATOM   464  C  C   . ASN A 1 64  ? -0.019  -8.853  11.201  1.00 76.89 64  A 1 
ATOM   465  O  O   . ASN A 1 64  ? -1.095  -8.319  10.943  1.00 73.04 64  A 1 
ATOM   466  C  CB  . ASN A 1 64  ? 0.817   -10.182 9.226   1.00 73.63 64  A 1 
ATOM   467  C  CG  . ASN A 1 64  ? 1.624   -10.135 7.941   1.00 67.37 64  A 1 
ATOM   468  O  OD1 . ASN A 1 64  ? 1.351   -9.357  7.041   1.00 61.57 64  A 1 
ATOM   469  N  ND2 . ASN A 1 64  ? 2.633   -10.961 7.813   1.00 59.24 64  A 1 
ATOM   470  N  N   . ALA A 1 65  ? 0.250   -9.351  12.398  1.00 78.43 65  A 1 
ATOM   471  C  CA  . ALA A 1 65  ? -0.727  -9.405  13.485  1.00 79.39 65  A 1 
ATOM   472  C  C   . ALA A 1 65  ? -0.487  -8.316  14.550  1.00 82.88 65  A 1 
ATOM   473  O  O   . ALA A 1 65  ? 0.648   -7.888  14.771  1.00 82.63 65  A 1 
ATOM   474  C  CB  . ALA A 1 65  ? -0.730  -10.815 14.084  1.00 75.51 65  A 1 
ATOM   475  N  N   . PRO A 1 66  ? -1.546  -7.874  15.248  1.00 79.37 66  A 1 
ATOM   476  C  CA  . PRO A 1 66  ? -1.406  -6.948  16.365  1.00 79.93 66  A 1 
ATOM   477  C  C   . PRO A 1 66  ? -0.516  -7.535  17.463  1.00 83.36 66  A 1 
ATOM   478  O  O   . PRO A 1 66  ? -0.682  -8.685  17.863  1.00 82.98 66  A 1 
ATOM   479  C  CB  . PRO A 1 66  ? -2.827  -6.693  16.893  1.00 76.98 66  A 1 
ATOM   480  C  CG  . PRO A 1 66  ? -3.744  -7.166  15.770  1.00 74.08 66  A 1 
ATOM   481  C  CD  . PRO A 1 66  ? -2.942  -8.256  15.074  1.00 76.44 66  A 1 
ATOM   482  N  N   . GLY A 1 67  ? 0.407   -6.726  17.977  1.00 86.39 67  A 1 
ATOM   483  C  CA  . GLY A 1 67  ? 1.289   -7.127  19.074  1.00 88.69 67  A 1 
ATOM   484  C  C   . GLY A 1 67  ? 2.482   -8.003  18.671  1.00 91.32 67  A 1 
ATOM   485  O  O   . GLY A 1 67  ? 3.321   -8.264  19.536  1.00 90.97 67  A 1 
ATOM   486  N  N   . GLU A 1 68  ? 2.612   -8.412  17.401  1.00 90.89 68  A 1 
ATOM   487  C  CA  . GLU A 1 68  ? 3.849   -9.016  16.906  1.00 91.50 68  A 1 
ATOM   488  C  C   . GLU A 1 68  ? 5.025   -8.044  17.074  1.00 93.56 68  A 1 
ATOM   489  O  O   . GLU A 1 68  ? 4.875   -6.830  16.952  1.00 93.96 68  A 1 
ATOM   490  C  CB  . GLU A 1 68  ? 3.747   -9.448  15.437  1.00 89.12 68  A 1 
ATOM   491  C  CG  . GLU A 1 68  ? 2.940   -10.741 15.238  1.00 82.40 68  A 1 
ATOM   492  C  CD  . GLU A 1 68  ? 3.017   -11.255 13.789  1.00 79.57 68  A 1 
ATOM   493  O  OE1 . GLU A 1 68  ? 2.842   -12.471 13.574  1.00 73.25 68  A 1 
ATOM   494  O  OE2 . GLU A 1 68  ? 3.249   -10.438 12.866  1.00 72.38 68  A 1 
ATOM   495  N  N   . THR A 1 69  ? 6.201   -8.588  17.362  1.00 95.39 69  A 1 
ATOM   496  C  CA  . THR A 1 69  ? 7.378   -7.783  17.693  1.00 96.03 69  A 1 
ATOM   497  C  C   . THR A 1 69  ? 8.587   -8.172  16.855  1.00 95.90 69  A 1 
ATOM   498  O  O   . THR A 1 69  ? 8.841   -9.351  16.623  1.00 94.94 69  A 1 
ATOM   499  C  CB  . THR A 1 69  ? 7.760   -7.878  19.178  1.00 95.52 69  A 1 
ATOM   500  O  OG1 . THR A 1 69  ? 8.029   -9.207  19.545  1.00 89.49 69  A 1 
ATOM   501  C  CG2 . THR A 1 69  ? 6.675   -7.341  20.105  1.00 89.01 69  A 1 
ATOM   502  N  N   . TYR A 1 70  ? 9.394   -7.179  16.512  1.00 96.81 70  A 1 
ATOM   503  C  CA  . TYR A 1 70  ? 10.767  -7.349  16.067  1.00 97.49 70  A 1 
ATOM   504  C  C   . TYR A 1 70  ? 11.704  -6.735  17.104  1.00 97.83 70  A 1 
ATOM   505  O  O   . TYR A 1 70  ? 11.499  -5.603  17.541  1.00 97.64 70  A 1 
ATOM   506  C  CB  . TYR A 1 70  ? 10.963  -6.716  14.688  1.00 97.31 70  A 1 
ATOM   507  C  CG  . TYR A 1 70  ? 12.403  -6.758  14.220  1.00 97.20 70  A 1 
ATOM   508  C  CD1 . TYR A 1 70  ? 13.155  -5.568  14.122  1.00 95.90 70  A 1 
ATOM   509  C  CD2 . TYR A 1 70  ? 13.008  -7.996  13.930  1.00 96.07 70  A 1 
ATOM   510  C  CE1 . TYR A 1 70  ? 14.498  -5.617  13.711  1.00 95.33 70  A 1 
ATOM   511  C  CE2 . TYR A 1 70  ? 14.344  -8.052  13.529  1.00 95.31 70  A 1 
ATOM   512  C  CZ  . TYR A 1 70  ? 15.091  -6.862  13.418  1.00 95.81 70  A 1 
ATOM   513  O  OH  . TYR A 1 70  ? 16.400  -6.916  13.023  1.00 94.38 70  A 1 
ATOM   514  N  N   . LYS A 1 71  ? 12.710  -7.495  17.522  1.00 97.68 71  A 1 
ATOM   515  C  CA  . LYS A 1 71  ? 13.665  -7.083  18.544  1.00 97.68 71  A 1 
ATOM   516  C  C   . LYS A 1 71  ? 15.050  -6.942  17.938  1.00 97.48 71  A 1 
ATOM   517  O  O   . LYS A 1 71  ? 15.495  -7.835  17.211  1.00 96.50 71  A 1 
ATOM   518  C  CB  . LYS A 1 71  ? 13.686  -8.082  19.700  1.00 96.99 71  A 1 
ATOM   519  C  CG  . LYS A 1 71  ? 12.327  -8.183  20.409  1.00 93.74 71  A 1 
ATOM   520  C  CD  . LYS A 1 71  ? 12.476  -9.158  21.571  1.00 92.14 71  A 1 
ATOM   521  C  CE  . LYS A 1 71  ? 11.302  -9.086  22.539  1.00 85.11 71  A 1 
ATOM   522  N  NZ  . LYS A 1 71  ? 11.813  -9.401  23.902  1.00 77.38 71  A 1 
ATOM   523  N  N   . VAL A 1 72  ? 15.733  -5.856  18.268  1.00 97.81 72  A 1 
ATOM   524  C  CA  . VAL A 1 72  ? 17.105  -5.621  17.823  1.00 97.78 72  A 1 
ATOM   525  C  C   . VAL A 1 72  ? 17.907  -4.945  18.926  1.00 97.84 72  A 1 
ATOM   526  O  O   . VAL A 1 72  ? 17.387  -4.111  19.669  1.00 97.14 72  A 1 
ATOM   527  C  CB  . VAL A 1 72  ? 17.123  -4.837  16.499  1.00 96.78 72  A 1 
ATOM   528  C  CG1 . VAL A 1 72  ? 16.629  -3.391  16.635  1.00 91.55 72  A 1 
ATOM   529  C  CG2 . VAL A 1 72  ? 18.518  -4.828  15.876  1.00 90.67 72  A 1 
ATOM   530  N  N   . THR A 1 73  ? 19.180  -5.310  19.024  1.00 97.66 73  A 1 
ATOM   531  C  CA  . THR A 1 73  ? 20.136  -4.675  19.934  1.00 97.44 73  A 1 
ATOM   532  C  C   . THR A 1 73  ? 21.255  -4.058  19.113  1.00 97.49 73  A 1 
ATOM   533  O  O   . THR A 1 73  ? 21.939  -4.749  18.360  1.00 96.05 73  A 1 
ATOM   534  C  CB  . THR A 1 73  ? 20.678  -5.685  20.953  1.00 96.34 73  A 1 
ATOM   535  O  OG1 . THR A 1 73  ? 19.623  -6.294  21.649  1.00 88.83 73  A 1 
ATOM   536  C  CG2 . THR A 1 73  ? 21.575  -5.018  21.995  1.00 87.01 73  A 1 
ATOM   537  N  N   . LEU A 1 74  ? 21.442  -2.745  19.255  1.00 97.02 74  A 1 
ATOM   538  C  CA  . LEU A 1 74  ? 22.475  -1.989  18.570  1.00 97.12 74  A 1 
ATOM   539  C  C   . LEU A 1 74  ? 23.625  -1.705  19.549  1.00 96.98 74  A 1 
ATOM   540  O  O   . LEU A 1 74  ? 23.384  -1.291  20.687  1.00 95.62 74  A 1 
ATOM   541  C  CB  . LEU A 1 74  ? 21.892  -0.690  17.990  1.00 97.01 74  A 1 
ATOM   542  C  CG  . LEU A 1 74  ? 20.676  -0.881  17.064  1.00 96.64 74  A 1 
ATOM   543  C  CD1 . LEU A 1 74  ? 20.168  0.482   16.600  1.00 94.38 74  A 1 
ATOM   544  C  CD2 . LEU A 1 74  ? 21.010  -1.715  15.830  1.00 93.71 74  A 1 
ATOM   545  N  N   . THR A 1 75  ? 24.863  -1.915  19.115  1.00 97.19 75  A 1 
ATOM   546  C  CA  . THR A 1 75  ? 26.053  -1.740  19.968  1.00 96.69 75  A 1 
ATOM   547  C  C   . THR A 1 75  ? 26.934  -0.590  19.499  1.00 96.91 75  A 1 
ATOM   548  O  O   . THR A 1 75  ? 27.420  0.180   20.328  1.00 95.36 75  A 1 
ATOM   549  C  CB  . THR A 1 75  ? 26.874  -3.030  20.044  1.00 95.21 75  A 1 
ATOM   550  O  OG1 . THR A 1 75  ? 27.174  -3.510  18.752  1.00 88.84 75  A 1 
ATOM   551  C  CG2 . THR A 1 75  ? 26.114  -4.137  20.775  1.00 85.90 75  A 1 
ATOM   552  N  N   . GLU A 1 76  ? 27.117  -0.444  18.204  1.00 96.49 76  A 1 
ATOM   553  C  CA  . GLU A 1 76  ? 27.963  0.596   17.640  1.00 96.50 76  A 1 
ATOM   554  C  C   . GLU A 1 76  ? 27.324  1.973   17.828  1.00 96.94 76  A 1 
ATOM   555  O  O   . GLU A 1 76  ? 26.176  2.198   17.436  1.00 96.40 76  A 1 
ATOM   556  C  CB  . GLU A 1 76  ? 28.246  0.285   16.155  1.00 95.58 76  A 1 
ATOM   557  C  CG  . GLU A 1 76  ? 29.702  0.588   15.763  1.00 84.24 76  A 1 
ATOM   558  C  CD  . GLU A 1 76  ? 30.726  -0.318  16.482  1.00 80.86 76  A 1 
ATOM   559  O  OE1 . GLU A 1 76  ? 31.921  0.033   16.463  1.00 74.25 76  A 1 
ATOM   560  O  OE2 . GLU A 1 76  ? 30.315  -1.343  17.075  1.00 72.09 76  A 1 
ATOM   561  N  N   . LYS A 1 77  ? 28.057  2.885   18.461  1.00 97.00 77  A 1 
ATOM   562  C  CA  . LYS A 1 77  ? 27.548  4.232   18.727  1.00 97.45 77  A 1 
ATOM   563  C  C   . LYS A 1 77  ? 27.377  5.032   17.445  1.00 97.57 77  A 1 
ATOM   564  O  O   . LYS A 1 77  ? 28.180  4.931   16.525  1.00 96.07 77  A 1 
ATOM   565  C  CB  . LYS A 1 77  ? 28.446  4.980   19.719  1.00 96.83 77  A 1 
ATOM   566  C  CG  . LYS A 1 77  ? 28.444  4.308   21.093  1.00 94.90 77  A 1 
ATOM   567  C  CD  . LYS A 1 77  ? 29.186  5.187   22.104  1.00 92.78 77  A 1 
ATOM   568  C  CE  . LYS A 1 77  ? 29.079  4.539   23.481  1.00 87.46 77  A 1 
ATOM   569  N  NZ  . LYS A 1 77  ? 29.172  5.563   24.555  1.00 79.07 77  A 1 
ATOM   570  N  N   . GLY A 1 78  ? 26.345  5.867   17.415  1.00 97.33 78  A 1 
ATOM   571  C  CA  . GLY A 1 78  ? 26.054  6.723   16.281  1.00 97.45 78  A 1 
ATOM   572  C  C   . GLY A 1 78  ? 24.564  6.801   15.968  1.00 98.04 78  A 1 
ATOM   573  O  O   . GLY A 1 78  ? 23.711  6.392   16.760  1.00 97.42 78  A 1 
ATOM   574  N  N   . THR A 1 79  ? 24.263  7.355   14.807  1.00 98.01 79  A 1 
ATOM   575  C  CA  . THR A 1 79  ? 22.884  7.511   14.335  1.00 98.08 79  A 1 
ATOM   576  C  C   . THR A 1 79  ? 22.551  6.438   13.310  1.00 98.00 79  A 1 
ATOM   577  O  O   . THR A 1 79  ? 23.333  6.188   12.396  1.00 97.10 79  A 1 
ATOM   578  C  CB  . THR A 1 79  ? 22.644  8.910   13.753  1.00 97.08 79  A 1 
ATOM   579  O  OG1 . THR A 1 79  ? 22.933  9.882   14.728  1.00 85.24 79  A 1 
ATOM   580  C  CG2 . THR A 1 79  ? 21.209  9.131   13.322  1.00 82.38 79  A 1 
ATOM   581  N  N   . TYR A 1 80  ? 21.377  5.834   13.449  1.00 98.03 80  A 1 
ATOM   582  C  CA  . TYR A 1 80  ? 20.833  4.844   12.534  1.00 98.26 80  A 1 
ATOM   583  C  C   . TYR A 1 80  ? 19.502  5.367   11.995  1.00 98.24 80  A 1 
ATOM   584  O  O   . TYR A 1 80  ? 18.616  5.715   12.776  1.00 97.61 80  A 1 
ATOM   585  C  CB  . TYR A 1 80  ? 20.599  3.519   13.265  1.00 98.05 80  A 1 
ATOM   586  C  CG  . TYR A 1 80  ? 21.810  2.859   13.871  1.00 98.13 80  A 1 
ATOM   587  C  CD1 . TYR A 1 80  ? 22.268  1.634   13.358  1.00 97.03 80  A 1 
ATOM   588  C  CD2 . TYR A 1 80  ? 22.456  3.418   14.985  1.00 96.94 80  A 1 
ATOM   589  C  CE1 . TYR A 1 80  ? 23.363  0.972   13.945  1.00 96.39 80  A 1 
ATOM   590  C  CE2 . TYR A 1 80  ? 23.561  2.778   15.572  1.00 96.33 80  A 1 
ATOM   591  C  CZ  . TYR A 1 80  ? 24.010  1.551   15.052  1.00 97.61 80  A 1 
ATOM   592  O  OH  . TYR A 1 80  ? 25.080  0.923   15.619  1.00 97.06 80  A 1 
ATOM   593  N  N   . LYS A 1 81  ? 19.340  5.400   10.667  1.00 97.31 81  A 1 
ATOM   594  C  CA  . LYS A 1 81  ? 18.028  5.599   10.056  1.00 96.92 81  A 1 
ATOM   595  C  C   . LYS A 1 81  ? 17.431  4.254   9.662   1.00 96.73 81  A 1 
ATOM   596  O  O   . LYS A 1 81  ? 18.139  3.351   9.219   1.00 95.91 81  A 1 
ATOM   597  C  CB  . LYS A 1 81  ? 18.087  6.556   8.864   1.00 96.14 81  A 1 
ATOM   598  C  CG  . LYS A 1 81  ? 18.495  7.977   9.281   1.00 90.41 81  A 1 
ATOM   599  C  CD  . LYS A 1 81  ? 18.387  8.893   8.066   1.00 83.92 81  A 1 
ATOM   600  C  CE  . LYS A 1 81  ? 19.047  10.248  8.310   1.00 75.16 81  A 1 
ATOM   601  N  NZ  . LYS A 1 81  ? 19.529  10.809  7.032   1.00 65.80 81  A 1 
ATOM   602  N  N   . PHE A 1 82  ? 16.126  4.135   9.832   1.00 96.80 82  A 1 
ATOM   603  C  CA  . PHE A 1 82  ? 15.377  2.935   9.483   1.00 97.06 82  A 1 
ATOM   604  C  C   . PHE A 1 82  ? 14.018  3.309   8.893   1.00 96.61 82  A 1 
ATOM   605  O  O   . PHE A 1 82  ? 13.565  4.447   9.010   1.00 95.93 82  A 1 
ATOM   606  C  CB  . PHE A 1 82  ? 15.262  2.009   10.703  1.00 97.22 82  A 1 
ATOM   607  C  CG  . PHE A 1 82  ? 14.578  2.634   11.897  1.00 97.77 82  A 1 
ATOM   608  C  CD1 . PHE A 1 82  ? 15.341  3.266   12.905  1.00 95.78 82  A 1 
ATOM   609  C  CD2 . PHE A 1 82  ? 13.180  2.588   12.022  1.00 95.47 82  A 1 
ATOM   610  C  CE1 . PHE A 1 82  ? 14.706  3.848   14.012  1.00 95.25 82  A 1 
ATOM   611  C  CE2 . PHE A 1 82  ? 12.543  3.173   13.127  1.00 95.09 82  A 1 
ATOM   612  C  CZ  . PHE A 1 82  ? 13.309  3.802   14.120  1.00 97.20 82  A 1 
ATOM   613  N  N   . TYR A 1 83  ? 13.385  2.355   8.248   1.00 95.51 83  A 1 
ATOM   614  C  CA  . TYR A 1 83  ? 12.086  2.561   7.617   1.00 94.48 83  A 1 
ATOM   615  C  C   . TYR A 1 83  ? 11.250  1.284   7.646   1.00 94.58 83  A 1 
ATOM   616  O  O   . TYR A 1 83  ? 11.758  0.172   7.801   1.00 94.07 83  A 1 
ATOM   617  C  CB  . TYR A 1 83  ? 12.284  3.080   6.188   1.00 92.58 83  A 1 
ATOM   618  C  CG  . TYR A 1 83  ? 13.101  2.189   5.284   1.00 91.19 83  A 1 
ATOM   619  C  CD1 . TYR A 1 83  ? 14.511  2.333   5.208   1.00 88.96 83  A 1 
ATOM   620  C  CD2 . TYR A 1 83  ? 12.485  1.207   4.491   1.00 87.96 83  A 1 
ATOM   621  C  CE1 . TYR A 1 83  ? 15.274  1.516   4.369   1.00 85.76 83  A 1 
ATOM   622  C  CE2 . TYR A 1 83  ? 13.242  0.380   3.645   1.00 85.59 83  A 1 
ATOM   623  C  CZ  . TYR A 1 83  ? 14.638  0.531   3.576   1.00 85.55 83  A 1 
ATOM   624  O  OH  . TYR A 1 83  ? 15.380  -0.266  2.751   1.00 81.75 83  A 1 
ATOM   625  N  N   . CYS A 1 84  ? 9.948   1.452   7.449   1.00 92.96 84  A 1 
ATOM   626  C  CA  . CYS A 1 84  ? 9.041   0.365   7.127   1.00 92.08 84  A 1 
ATOM   627  C  C   . CYS A 1 84  ? 8.995   0.210   5.598   1.00 90.41 84  A 1 
ATOM   628  O  O   . CYS A 1 84  ? 8.514   1.115   4.912   1.00 88.03 84  A 1 
ATOM   629  C  CB  . CYS A 1 84  ? 7.670   0.685   7.723   1.00 92.02 84  A 1 
ATOM   630  S  SG  . CYS A 1 84  ? 6.495   -0.612  7.278   1.00 91.36 84  A 1 
ATOM   631  N  N   . SER A 1 85  ? 9.466   -0.917  5.067   1.00 83.24 85  A 1 
ATOM   632  C  CA  . SER A 1 85  ? 9.586   -1.152  3.617   1.00 80.63 85  A 1 
ATOM   633  C  C   . SER A 1 85  ? 8.282   -0.887  2.845   1.00 80.56 85  A 1 
ATOM   634  O  O   . SER A 1 85  ? 8.301   -0.045  1.942   1.00 79.11 85  A 1 
ATOM   635  C  CB  . SER A 1 85  ? 10.156  -2.557  3.347   1.00 78.06 85  A 1 
ATOM   636  O  OG  . SER A 1 85  ? 10.264  -2.788  1.965   1.00 69.68 85  A 1 
ATOM   637  N  N   . PRO A 1 86  ? 7.108   -1.480  3.200   1.00 76.26 86  A 1 
ATOM   638  C  CA  . PRO A 1 86  ? 5.859   -1.179  2.492   1.00 74.70 86  A 1 
ATOM   639  C  C   . PRO A 1 86  ? 5.435   0.287   2.609   1.00 75.86 86  A 1 
ATOM   640  O  O   . PRO A 1 86  ? 4.885   0.827   1.658   1.00 74.59 86  A 1 
ATOM   641  C  CB  . PRO A 1 86  ? 4.818   -2.133  3.088   1.00 72.96 86  A 1 
ATOM   642  C  CG  . PRO A 1 86  ? 5.368   -2.514  4.453   1.00 71.24 86  A 1 
ATOM   643  C  CD  . PRO A 1 86  ? 6.875   -2.495  4.218   1.00 72.93 86  A 1 
ATOM   644  N  N   . HIS A 1 87  ? 5.705   0.959   3.722   1.00 80.33 87  A 1 
ATOM   645  C  CA  . HIS A 1 87  ? 5.241   2.319   4.002   1.00 81.21 87  A 1 
ATOM   646  C  C   . HIS A 1 87  ? 6.307   3.416   3.862   1.00 80.79 87  A 1 
ATOM   647  O  O   . HIS A 1 87  ? 6.011   4.579   4.123   1.00 79.04 87  A 1 
ATOM   648  C  CB  . HIS A 1 87  ? 4.587   2.354   5.384   1.00 82.37 87  A 1 
ATOM   649  C  CG  . HIS A 1 87  ? 3.418   1.429   5.515   1.00 80.72 87  A 1 
ATOM   650  N  ND1 . HIS A 1 87  ? 3.178   0.572   6.568   1.00 77.52 87  A 1 
ATOM   651  C  CD2 . HIS A 1 87  ? 2.363   1.278   4.660   1.00 78.33 87  A 1 
ATOM   652  C  CE1 . HIS A 1 87  ? 2.022   -0.067  6.347   1.00 78.38 87  A 1 
ATOM   653  N  NE2 . HIS A 1 87  ? 1.500   0.334   5.188   1.00 78.81 87  A 1 
ATOM   654  N  N   . GLN A 1 88  ? 7.523   3.107   3.399   1.00 81.09 88  A 1 
ATOM   655  C  CA  . GLN A 1 88  ? 8.599   4.080   3.229   1.00 79.14 88  A 1 
ATOM   656  C  C   . GLN A 1 88  ? 8.155   5.293   2.399   1.00 78.11 88  A 1 
ATOM   657  O  O   . GLN A 1 88  ? 8.423   6.438   2.762   1.00 75.61 88  A 1 
ATOM   658  C  CB  . GLN A 1 88  ? 9.798   3.389   2.564   1.00 76.50 88  A 1 
ATOM   659  C  CG  . GLN A 1 88  ? 11.030  4.296   2.494   1.00 71.03 88  A 1 
ATOM   660  C  CD  . GLN A 1 88  ? 12.183  3.720   1.665   1.00 70.83 88  A 1 
ATOM   661  O  OE1 . GLN A 1 88  ? 11.990  3.061   0.664   1.00 64.53 88  A 1 
ATOM   662  N  NE2 . GLN A 1 88  ? 13.417  3.990   2.028   1.00 63.96 88  A 1 
ATOM   663  N  N   . GLY A 1 89  ? 7.433   5.056   1.312   1.00 73.55 89  A 1 
ATOM   664  C  CA  . GLY A 1 89  ? 6.916   6.124   0.457   1.00 69.79 89  A 1 
ATOM   665  C  C   . GLY A 1 89  ? 5.838   6.997   1.090   1.00 70.57 89  A 1 
ATOM   666  O  O   . GLY A 1 89  ? 5.629   8.112   0.628   1.00 67.99 89  A 1 
ATOM   667  N  N   . ALA A 1 90  ? 5.190   6.527   2.151   1.00 73.11 90  A 1 
ATOM   668  C  CA  . ALA A 1 90  ? 4.240   7.299   2.943   1.00 71.67 90  A 1 
ATOM   669  C  C   . ALA A 1 90  ? 4.898   8.054   4.117   1.00 73.52 90  A 1 
ATOM   670  O  O   . ALA A 1 90  ? 4.203   8.661   4.918   1.00 71.97 90  A 1 
ATOM   671  C  CB  . ALA A 1 90  ? 3.125   6.357   3.402   1.00 69.65 90  A 1 
ATOM   672  N  N   . GLY A 1 91  ? 6.217   8.005   4.227   1.00 78.53 91  A 1 
ATOM   673  C  CA  . GLY A 1 91  ? 6.975   8.703   5.265   1.00 80.35 91  A 1 
ATOM   674  C  C   . GLY A 1 91  ? 7.146   7.926   6.572   1.00 84.83 91  A 1 
ATOM   675  O  O   . GLY A 1 91  ? 7.574   8.508   7.558   1.00 84.32 91  A 1 
ATOM   676  N  N   . MET A 1 92  ? 6.853   6.618   6.591   1.00 88.72 92  A 1 
ATOM   677  C  CA  . MET A 1 92  ? 7.129   5.778   7.758   1.00 91.14 92  A 1 
ATOM   678  C  C   . MET A 1 92  ? 8.627   5.461   7.852   1.00 91.90 92  A 1 
ATOM   679  O  O   . MET A 1 92  ? 9.099   4.397   7.455   1.00 91.79 92  A 1 
ATOM   680  C  CB  . MET A 1 92  ? 6.241   4.531   7.760   1.00 91.82 92  A 1 
ATOM   681  C  CG  . MET A 1 92  ? 6.323   3.799   9.102   1.00 90.72 92  A 1 
ATOM   682  S  SD  . MET A 1 92  ? 5.114   2.463   9.261   1.00 90.96 92  A 1 
ATOM   683  C  CE  . MET A 1 92  ? 5.514   1.894   10.927  1.00 89.32 92  A 1 
ATOM   684  N  N   . VAL A 1 93  ? 9.352   6.451   8.362   1.00 93.78 93  A 1 
ATOM   685  C  CA  . VAL A 1 93  ? 10.799  6.430   8.581   1.00 94.70 93  A 1 
ATOM   686  C  C   . VAL A 1 93  ? 11.081  6.820   10.031  1.00 96.07 93  A 1 
ATOM   687  O  O   . VAL A 1 93  ? 10.295  7.531   10.658  1.00 95.94 93  A 1 
ATOM   688  C  CB  . VAL A 1 93  ? 11.546  7.352   7.595   1.00 92.62 93  A 1 
ATOM   689  C  CG1 . VAL A 1 93  ? 11.307  6.912   6.150   1.00 82.33 93  A 1 
ATOM   690  C  CG2 . VAL A 1 93  ? 11.143  8.828   7.724   1.00 81.74 93  A 1 
ATOM   691  N  N   . GLY A 1 94  ? 12.203  6.350   10.564  1.00 96.37 94  A 1 
ATOM   692  C  CA  . GLY A 1 94  ? 12.602  6.629   11.924  1.00 97.01 94  A 1 
ATOM   693  C  C   . GLY A 1 94  ? 14.108  6.797   12.056  1.00 97.69 94  A 1 
ATOM   694  O  O   . GLY A 1 94  ? 14.882  6.525   11.132  1.00 97.24 94  A 1 
ATOM   695  N  N   . LYS A 1 95  ? 14.509  7.258   13.230  1.00 97.81 95  A 1 
ATOM   696  C  CA  . LYS A 1 95  ? 15.900  7.474   13.588  1.00 98.14 95  A 1 
ATOM   697  C  C   . LYS A 1 95  ? 16.125  7.081   15.039  1.00 98.23 95  A 1 
ATOM   698  O  O   . LYS A 1 95  ? 15.358  7.449   15.919  1.00 97.66 95  A 1 
ATOM   699  C  CB  . LYS A 1 95  ? 16.235  8.945   13.306  1.00 97.29 95  A 1 
ATOM   700  C  CG  . LYS A 1 95  ? 17.653  9.349   13.728  1.00 93.55 95  A 1 
ATOM   701  C  CD  . LYS A 1 95  ? 17.861  10.829  13.403  1.00 92.14 95  A 1 
ATOM   702  C  CE  . LYS A 1 95  ? 18.944  11.440  14.293  1.00 81.58 95  A 1 
ATOM   703  N  NZ  . LYS A 1 95  ? 18.429  12.654  14.981  1.00 75.40 95  A 1 
ATOM   704  N  N   . VAL A 1 96  ? 17.214  6.373   15.284  1.00 98.00 96  A 1 
ATOM   705  C  CA  . VAL A 1 96  ? 17.700  6.094   16.633  1.00 98.16 96  A 1 
ATOM   706  C  C   . VAL A 1 96  ? 19.142  6.566   16.775  1.00 98.24 96  A 1 
ATOM   707  O  O   . VAL A 1 96  ? 19.953  6.387   15.869  1.00 97.89 96  A 1 
ATOM   708  C  CB  . VAL A 1 96  ? 17.511  4.612   17.016  1.00 97.58 96  A 1 
ATOM   709  C  CG1 . VAL A 1 96  ? 18.237  3.630   16.092  1.00 95.76 96  A 1 
ATOM   710  C  CG2 . VAL A 1 96  ? 17.941  4.354   18.460  1.00 93.98 96  A 1 
ATOM   711  N  N   . THR A 1 97  ? 19.466  7.173   17.913  1.00 97.93 97  A 1 
ATOM   712  C  CA  . THR A 1 97  ? 20.839  7.508   18.297  1.00 97.80 97  A 1 
ATOM   713  C  C   . THR A 1 97  ? 21.290  6.579   19.410  1.00 97.95 97  A 1 
ATOM   714  O  O   . THR A 1 97  ? 20.643  6.511   20.453  1.00 97.09 97  A 1 
ATOM   715  C  CB  . THR A 1 97  ? 20.958  8.982   18.703  1.00 97.40 97  A 1 
ATOM   716  O  OG1 . THR A 1 97  ? 20.507  9.805   17.639  1.00 94.32 97  A 1 
ATOM   717  C  CG2 . THR A 1 97  ? 22.398  9.389   19.001  1.00 93.82 97  A 1 
ATOM   718  N  N   . VAL A 1 98  ? 22.385  5.866   19.189  1.00 97.74 98  A 1 
ATOM   719  C  CA  . VAL A 1 98  ? 23.015  4.993   20.186  1.00 97.65 98  A 1 
ATOM   720  C  C   . VAL A 1 98  ? 24.136  5.766   20.872  1.00 97.49 98  A 1 
ATOM   721  O  O   . VAL A 1 98  ? 25.042  6.274   20.203  1.00 96.21 98  A 1 
ATOM   722  C  CB  . VAL A 1 98  ? 23.545  3.693   19.551  1.00 97.10 98  A 1 
ATOM   723  C  CG1 . VAL A 1 98  ? 24.126  2.758   20.607  1.00 94.29 98  A 1 
ATOM   724  C  CG2 . VAL A 1 98  ? 22.429  2.946   18.819  1.00 94.56 98  A 1 
ATOM   725  N  N   . ASN A 1 99  ? 24.090  5.861   22.204  1.00 96.71 99  A 1 
ATOM   726  C  CA  . ASN A 1 99  ? 25.007  6.637   23.041  1.00 95.88 99  A 1 
ATOM   727  C  C   . ASN A 1 99  ? 25.895  5.772   23.951  1.00 94.19 99  A 1 
ATOM   728  O  O   . ASN A 1 99  ? 25.437  4.726   24.434  1.00 86.55 99  A 1 
ATOM   729  C  CB  . ASN A 1 99  ? 24.209  7.663   23.853  1.00 92.49 99  A 1 
ATOM   730  C  CG  . ASN A 1 99  ? 23.568  8.748   22.992  1.00 90.51 99  A 1 
ATOM   731  O  OD1 . ASN A 1 99  ? 24.203  9.395   22.165  1.00 78.25 99  A 1 
ATOM   732  N  ND2 . ASN A 1 99  ? 22.296  9.009   23.183  1.00 76.58 99  A 1 
ATOM   733  O  OXT . ASN A 1 99  ? 27.055  6.189   24.209  1.00 76.22 99  A 1 
ATOM   734  N  N   . TYR B 2 1   ? -2.456  2.608   -0.325  1.00 88.94 1   B 1 
ATOM   735  C  CA  . TYR B 2 1   ? -2.714  1.550   0.665   1.00 88.89 1   B 1 
ATOM   736  C  C   . TYR B 2 1   ? -4.197  1.495   1.038   1.00 89.75 1   B 1 
ATOM   737  O  O   . TYR B 2 1   ? -4.840  2.542   0.977   1.00 89.20 1   B 1 
ATOM   738  C  CB  . TYR B 2 1   ? -1.884  1.779   1.925   1.00 86.84 1   B 1 
ATOM   739  C  CG  . TYR B 2 1   ? -0.415  1.973   1.654   1.00 85.70 1   B 1 
ATOM   740  C  CD1 . TYR B 2 1   ? 0.376   0.891   1.221   1.00 83.46 1   B 1 
ATOM   741  C  CD2 . TYR B 2 1   ? 0.173   3.247   1.802   1.00 83.28 1   B 1 
ATOM   742  C  CE1 . TYR B 2 1   ? 1.726   1.075   0.927   1.00 80.88 1   B 1 
ATOM   743  C  CE2 . TYR B 2 1   ? 1.533   3.435   1.513   1.00 80.67 1   B 1 
ATOM   744  C  CZ  . TYR B 2 1   ? 2.302   2.349   1.072   1.00 80.03 1   B 1 
ATOM   745  O  OH  . TYR B 2 1   ? 3.630   2.524   0.782   1.00 76.82 1   B 1 
ATOM   746  N  N   . PRO B 2 2   ? -4.737  0.340   1.534   1.00 88.69 2   B 1 
ATOM   747  C  CA  . PRO B 2 2   ? -6.093  0.265   2.087   1.00 89.59 2   B 1 
ATOM   748  C  C   . PRO B 2 2   ? -6.373  1.358   3.127   1.00 89.71 2   B 1 
ATOM   749  O  O   . PRO B 2 2   ? -7.428  1.981   3.066   1.00 89.24 2   B 1 
ATOM   750  C  CB  . PRO B 2 2   ? -6.205  -1.139  2.683   1.00 89.91 2   B 1 
ATOM   751  C  CG  . PRO B 2 2   ? -5.267  -1.951  1.800   1.00 89.10 2   B 1 
ATOM   752  C  CD  . PRO B 2 2   ? -4.124  -0.976  1.525   1.00 90.06 2   B 1 
ATOM   753  N  N   . ILE B 2 3   ? -5.404  1.686   3.993   1.00 85.69 3   B 1 
ATOM   754  C  CA  . ILE B 2 3   ? -5.550  2.755   4.997   1.00 84.28 3   B 1 
ATOM   755  C  C   . ILE B 2 3   ? -5.864  4.128   4.377   1.00 85.30 3   B 1 
ATOM   756  O  O   . ILE B 2 3   ? -6.652  4.874   4.943   1.00 85.39 3   B 1 
ATOM   757  C  CB  . ILE B 2 3   ? -4.304  2.798   5.917   1.00 81.27 3   B 1 
ATOM   758  C  CG1 . ILE B 2 3   ? -4.517  3.643   7.186   1.00 74.63 3   B 1 
ATOM   759  C  CG2 . ILE B 2 3   ? -3.049  3.301   5.177   1.00 74.49 3   B 1 
ATOM   760  C  CD1 . ILE B 2 3   ? -5.582  3.098   8.127   1.00 69.56 3   B 1 
ATOM   761  N  N   . PHE B 2 4   ? -5.335  4.450   3.183   1.00 85.58 4   B 1 
ATOM   762  C  CA  . PHE B 2 4   ? -5.676  5.699   2.495   1.00 86.14 4   B 1 
ATOM   763  C  C   . PHE B 2 4   ? -7.144  5.725   2.065   1.00 88.03 4   B 1 
ATOM   764  O  O   . PHE B 2 4   ? -7.792  6.763   2.159   1.00 88.41 4   B 1 
ATOM   765  C  CB  . PHE B 2 4   ? -4.766  5.913   1.277   1.00 85.21 4   B 1 
ATOM   766  C  CG  . PHE B 2 4   ? -3.284  6.109   1.541   1.00 84.37 4   B 1 
ATOM   767  C  CD1 . PHE B 2 4   ? -2.788  6.466   2.809   1.00 82.06 4   B 1 
ATOM   768  C  CD2 . PHE B 2 4   ? -2.379  5.974   0.466   1.00 81.84 4   B 1 
ATOM   769  C  CE1 . PHE B 2 4   ? -1.425  6.699   3.004   1.00 80.59 4   B 1 
ATOM   770  C  CE2 . PHE B 2 4   ? -1.014  6.211   0.654   1.00 80.34 4   B 1 
ATOM   771  C  CZ  . PHE B 2 4   ? -0.535  6.576   1.922   1.00 80.62 4   B 1 
ATOM   772  N  N   . ALA B 2 5   ? -7.694  4.590   1.649   1.00 91.04 5   B 1 
ATOM   773  C  CA  . ALA B 2 5   ? -9.114  4.474   1.376   1.00 92.36 5   B 1 
ATOM   774  C  C   . ALA B 2 5   ? -9.931  4.601   2.672   1.00 91.80 5   B 1 
ATOM   775  O  O   . ALA B 2 5   ? -10.849 5.412   2.733   1.00 91.35 5   B 1 
ATOM   776  C  CB  . ALA B 2 5   ? -9.387  3.159   0.641   1.00 94.18 5   B 1 
ATOM   777  N  N   . GLN B 2 6   ? -9.553  3.884   3.734   1.00 87.76 6   B 1 
ATOM   778  C  CA  . GLN B 2 6   ? -10.248 3.899   5.026   1.00 86.78 6   B 1 
ATOM   779  C  C   . GLN B 2 6   ? -10.335 5.309   5.638   1.00 86.13 6   B 1 
ATOM   780  O  O   . GLN B 2 6   ? -11.369 5.679   6.201   1.00 85.13 6   B 1 
ATOM   781  C  CB  . GLN B 2 6   ? -9.530  2.961   6.006   1.00 85.49 6   B 1 
ATOM   782  C  CG  . GLN B 2 6   ? -9.653  1.479   5.644   1.00 83.69 6   B 1 
ATOM   783  C  CD  . GLN B 2 6   ? -8.750  0.611   6.518   1.00 84.63 6   B 1 
ATOM   784  O  OE1 . GLN B 2 6   ? -7.591  0.388   6.222   1.00 80.40 6   B 1 
ATOM   785  N  NE2 . GLN B 2 6   ? -9.238  0.111   7.625   1.00 78.72 6   B 1 
ATOM   786  N  N   . GLN B 2 7   ? -9.257  6.095   5.509   1.00 83.90 7   B 1 
ATOM   787  C  CA  . GLN B 2 7   ? -9.174  7.452   6.051   1.00 82.19 7   B 1 
ATOM   788  C  C   . GLN B 2 7   ? -9.959  8.480   5.220   1.00 83.53 7   B 1 
ATOM   789  O  O   . GLN B 2 7   ? -10.566 9.379   5.796   1.00 82.53 7   B 1 
ATOM   790  C  CB  . GLN B 2 7   ? -7.703  7.855   6.145   1.00 78.70 7   B 1 
ATOM   791  C  CG  . GLN B 2 7   ? -6.976  7.147   7.295   1.00 73.31 7   B 1 
ATOM   792  C  CD  . GLN B 2 7   ? -5.459  7.380   7.277   1.00 70.26 7   B 1 
ATOM   793  O  OE1 . GLN B 2 7   ? -4.850  7.630   6.256   1.00 65.95 7   B 1 
ATOM   794  N  NE2 . GLN B 2 7   ? -4.811  7.286   8.413   1.00 64.22 7   B 1 
ATOM   795  N  N   . ASN B 2 8   ? -9.966  8.357   3.886   1.00 88.53 8   B 1 
ATOM   796  C  CA  . ASN B 2 8   ? -10.474 9.410   2.996   1.00 89.75 8   B 1 
ATOM   797  C  C   . ASN B 2 8   ? -11.858 9.117   2.392   1.00 91.74 8   B 1 
ATOM   798  O  O   . ASN B 2 8   ? -12.502 10.032  1.892   1.00 91.35 8   B 1 
ATOM   799  C  CB  . ASN B 2 8   ? -9.427  9.694   1.911   1.00 88.47 8   B 1 
ATOM   800  C  CG  . ASN B 2 8   ? -8.148  10.271  2.497   1.00 85.91 8   B 1 
ATOM   801  O  OD1 . ASN B 2 8   ? -8.066  11.435  2.821   1.00 76.98 8   B 1 
ATOM   802  N  ND2 . ASN B 2 8   ? -7.125  9.464   2.662   1.00 74.51 8   B 1 
ATOM   803  N  N   . TYR B 2 9   ? -12.332 7.865   2.431   1.00 94.67 9   B 1 
ATOM   804  C  CA  . TYR B 2 9   ? -13.599 7.468   1.817   1.00 95.64 9   B 1 
ATOM   805  C  C   . TYR B 2 9   ? -14.449 6.664   2.801   1.00 95.82 9   B 1 
ATOM   806  O  O   . TYR B 2 9   ? -14.084 5.566   3.198   1.00 94.86 9   B 1 
ATOM   807  C  CB  . TYR B 2 9   ? -13.338 6.667   0.541   1.00 95.91 9   B 1 
ATOM   808  C  CG  . TYR B 2 9   ? -12.544 7.412   -0.516  1.00 95.92 9   B 1 
ATOM   809  C  CD1 . TYR B 2 9   ? -13.197 8.233   -1.449  1.00 94.02 9   B 1 
ATOM   810  C  CD2 . TYR B 2 9   ? -11.140 7.301   -0.560  1.00 93.97 9   B 1 
ATOM   811  C  CE1 . TYR B 2 9   ? -12.473 8.926   -2.428  1.00 93.09 9   B 1 
ATOM   812  C  CE2 . TYR B 2 9   ? -10.401 7.994   -1.530  1.00 93.33 9   B 1 
ATOM   813  C  CZ  . TYR B 2 9   ? -11.067 8.807   -2.466  1.00 93.94 9   B 1 
ATOM   814  O  OH  . TYR B 2 9   ? -10.346 9.484   -3.415  1.00 92.54 9   B 1 
ATOM   815  N  N   . GLU B 2 10  ? -15.627 7.183   3.138   1.00 94.63 10  B 1 
ATOM   816  C  CA  . GLU B 2 10  ? -16.550 6.478   4.038   1.00 94.76 10  B 1 
ATOM   817  C  C   . GLU B 2 10  ? -17.090 5.182   3.425   1.00 95.57 10  B 1 
ATOM   818  O  O   . GLU B 2 10  ? -17.208 4.163   4.101   1.00 94.36 10  B 1 
ATOM   819  C  CB  . GLU B 2 10  ? -17.694 7.428   4.405   1.00 93.17 10  B 1 
ATOM   820  C  CG  . GLU B 2 10  ? -18.613 6.789   5.451   1.00 81.44 10  B 1 
ATOM   821  C  CD  . GLU B 2 10  ? -19.731 7.720   5.927   1.00 73.71 10  B 1 
ATOM   822  O  OE1 . GLU B 2 10  ? -20.359 7.334   6.941   1.00 67.76 10  B 1 
ATOM   823  O  OE2 . GLU B 2 10  ? -19.939 8.771   5.285   1.00 65.95 10  B 1 
ATOM   824  N  N   . ASN B 2 11  ? -17.394 5.216   2.116   1.00 96.22 11  B 1 
ATOM   825  C  CA  . ASN B 2 11  ? -17.787 4.040   1.368   1.00 96.88 11  B 1 
ATOM   826  C  C   . ASN B 2 11  ? -16.713 3.732   0.311   1.00 97.61 11  B 1 
ATOM   827  O  O   . ASN B 2 11  ? -16.454 4.583   -0.534  1.00 97.40 11  B 1 
ATOM   828  C  CB  . ASN B 2 11  ? -19.182 4.258   0.762   1.00 95.57 11  B 1 
ATOM   829  C  CG  . ASN B 2 11  ? -19.775 2.986   0.181   1.00 86.57 11  B 1 
ATOM   830  O  OD1 . ASN B 2 11  ? -19.110 1.988   -0.017  1.00 78.33 11  B 1 
ATOM   831  N  ND2 . ASN B 2 11  ? -21.059 2.972   -0.095  1.00 76.53 11  B 1 
ATOM   832  N  N   . PRO B 2 12  ? -16.088 2.539   0.330   1.00 97.89 12  B 1 
ATOM   833  C  CA  . PRO B 2 12  ? -15.071 2.193   -0.659  1.00 98.12 12  B 1 
ATOM   834  C  C   . PRO B 2 12  ? -15.636 1.934   -2.059  1.00 98.40 12  B 1 
ATOM   835  O  O   . PRO B 2 12  ? -14.857 1.867   -3.009  1.00 98.07 12  B 1 
ATOM   836  C  CB  . PRO B 2 12  ? -14.371 0.958   -0.094  1.00 97.76 12  B 1 
ATOM   837  C  CG  . PRO B 2 12  ? -15.472 0.277   0.711   1.00 96.68 12  B 1 
ATOM   838  C  CD  . PRO B 2 12  ? -16.261 1.458   1.280   1.00 97.74 12  B 1 
ATOM   839  N  N   . ARG B 2 13  ? -16.945 1.784   -2.217  1.00 98.11 13  B 1 
ATOM   840  C  CA  . ARG B 2 13  ? -17.621 1.555   -3.498  1.00 98.16 13  B 1 
ATOM   841  C  C   . ARG B 2 13  ? -18.580 2.702   -3.805  1.00 97.81 13  B 1 
ATOM   842  O  O   . ARG B 2 13  ? -19.523 2.948   -3.054  1.00 96.88 13  B 1 
ATOM   843  C  CB  . ARG B 2 13  ? -18.303 0.184   -3.466  1.00 97.95 13  B 1 
ATOM   844  C  CG  . ARG B 2 13  ? -18.854 -0.232  -4.836  1.00 97.47 13  B 1 
ATOM   845  C  CD  . ARG B 2 13  ? -19.371 -1.670  -4.777  1.00 96.66 13  B 1 
ATOM   846  N  NE  . ARG B 2 13  ? -19.931 -2.103  -6.066  1.00 95.10 13  B 1 
ATOM   847  C  CZ  . ARG B 2 13  ? -21.218 -2.172  -6.408  1.00 94.92 13  B 1 
ATOM   848  N  NH1 . ARG B 2 13  ? -22.176 -1.813  -5.601  1.00 90.13 13  B 1 
ATOM   849  N  NH2 . ARG B 2 13  ? -21.551 -2.626  -7.580  1.00 90.51 13  B 1 
ATOM   850  N  N   . GLU B 2 14  ? -18.337 3.382   -4.920  1.00 97.82 14  B 1 
ATOM   851  C  CA  . GLU B 2 14  ? -19.192 4.445   -5.438  1.00 97.38 14  B 1 
ATOM   852  C  C   . GLU B 2 14  ? -20.524 3.879   -5.953  1.00 97.38 14  B 1 
ATOM   853  O  O   . GLU B 2 14  ? -20.651 2.697   -6.255  1.00 96.16 14  B 1 
ATOM   854  C  CB  . GLU B 2 14  ? -18.460 5.201   -6.560  1.00 96.33 14  B 1 
ATOM   855  C  CG  . GLU B 2 14  ? -17.199 5.936   -6.091  1.00 91.18 14  B 1 
ATOM   856  C  CD  . GLU B 2 14  ? -16.396 6.572   -7.250  1.00 88.56 14  B 1 
ATOM   857  O  OE1 . GLU B 2 14  ? -15.393 7.252   -6.964  1.00 82.59 14  B 1 
ATOM   858  O  OE2 . GLU B 2 14  ? -16.746 6.331   -8.431  1.00 82.64 14  B 1 
ATOM   859  N  N   . ALA B 2 15  ? -21.515 4.759   -6.140  1.00 96.80 15  B 1 
ATOM   860  C  CA  . ALA B 2 15  ? -22.822 4.372   -6.679  1.00 96.38 15  B 1 
ATOM   861  C  C   . ALA B 2 15  ? -22.740 3.744   -8.089  1.00 96.65 15  B 1 
ATOM   862  O  O   . ALA B 2 15  ? -23.566 2.915   -8.453  1.00 94.88 15  B 1 
ATOM   863  C  CB  . ALA B 2 15  ? -23.709 5.623   -6.691  1.00 95.13 15  B 1 
ATOM   864  N  N   . THR B 2 16  ? -21.713 4.096   -8.863  1.00 96.66 16  B 1 
ATOM   865  C  CA  . THR B 2 16  ? -21.411 3.509   -10.179 1.00 96.55 16  B 1 
ATOM   866  C  C   . THR B 2 16  ? -20.870 2.078   -10.097 1.00 96.91 16  B 1 
ATOM   867  O  O   . THR B 2 16  ? -20.726 1.413   -11.118 1.00 95.63 16  B 1 
ATOM   868  C  CB  . THR B 2 16  ? -20.383 4.374   -10.907 1.00 95.78 16  B 1 
ATOM   869  O  OG1 . THR B 2 16  ? -19.206 4.456   -10.137 1.00 91.74 16  B 1 
ATOM   870  C  CG2 . THR B 2 16  ? -20.870 5.803   -11.156 1.00 89.80 16  B 1 
ATOM   871  N  N   . GLY B 2 17  ? -20.530 1.608   -8.896  1.00 97.45 17  B 1 
ATOM   872  C  CA  . GLY B 2 17  ? -19.851 0.341   -8.664  1.00 97.46 17  B 1 
ATOM   873  C  C   . GLY B 2 17  ? -18.324 0.433   -8.650  1.00 98.01 17  B 1 
ATOM   874  O  O   . GLY B 2 17  ? -17.669 -0.548  -8.299  1.00 97.29 17  B 1 
ATOM   875  N  N   . ARG B 2 18  ? -17.748 1.590   -8.998  1.00 98.27 18  B 1 
ATOM   876  C  CA  . ARG B 2 18  ? -16.299 1.793   -8.980  1.00 98.30 18  B 1 
ATOM   877  C  C   . ARG B 2 18  ? -15.773 1.768   -7.544  1.00 98.47 18  B 1 
ATOM   878  O  O   . ARG B 2 18  ? -16.346 2.398   -6.659  1.00 98.12 18  B 1 
ATOM   879  C  CB  . ARG B 2 18  ? -15.969 3.104   -9.687  1.00 97.56 18  B 1 
ATOM   880  C  CG  . ARG B 2 18  ? -14.459 3.292   -9.906  1.00 92.74 18  B 1 
ATOM   881  C  CD  . ARG B 2 18  ? -14.220 4.644   -10.561 1.00 91.35 18  B 1 
ATOM   882  N  NE  . ARG B 2 18  ? -12.791 4.860   -10.854 1.00 86.18 18  B 1 
ATOM   883  C  CZ  . ARG B 2 18  ? -12.224 6.032   -11.036 1.00 84.28 18  B 1 
ATOM   884  N  NH1 . ARG B 2 18  ? -12.902 7.138   -10.986 1.00 73.57 18  B 1 
ATOM   885  N  NH2 . ARG B 2 18  ? -10.954 6.109   -11.285 1.00 74.61 18  B 1 
ATOM   886  N  N   . ILE B 2 19  ? -14.662 1.086   -7.321  1.00 98.51 19  B 1 
ATOM   887  C  CA  . ILE B 2 19  ? -13.997 1.040   -6.020  1.00 98.69 19  B 1 
ATOM   888  C  C   . ILE B 2 19  ? -12.917 2.130   -5.942  1.00 98.65 19  B 1 
ATOM   889  O  O   . ILE B 2 19  ? -12.122 2.297   -6.858  1.00 98.35 19  B 1 
ATOM   890  C  CB  . ILE B 2 19  ? -13.481 -0.386  -5.726  1.00 98.57 19  B 1 
ATOM   891  C  CG1 . ILE B 2 19  ? -14.683 -1.335  -5.543  1.00 98.00 19  B 1 
ATOM   892  C  CG2 . ILE B 2 19  ? -12.576 -0.408  -4.485  1.00 98.17 19  B 1 
ATOM   893  C  CD1 . ILE B 2 19  ? -14.325 -2.817  -5.416  1.00 96.36 19  B 1 
ATOM   894  N  N   . VAL B 2 20  ? -12.869 2.854   -4.824  1.00 98.58 20  B 1 
ATOM   895  C  CA  . VAL B 2 20  ? -12.096 4.096   -4.642  1.00 98.49 20  B 1 
ATOM   896  C  C   . VAL B 2 20  ? -10.576 3.944   -4.795  1.00 98.43 20  B 1 
ATOM   897  O  O   . VAL B 2 20  ? -9.895  4.923   -5.065  1.00 97.81 20  B 1 
ATOM   898  C  CB  . VAL B 2 20  ? -12.408 4.752   -3.291  1.00 98.03 20  B 1 
ATOM   899  C  CG1 . VAL B 2 20  ? -13.898 5.106   -3.187  1.00 96.32 20  B 1 
ATOM   900  C  CG2 . VAL B 2 20  ? -12.004 3.863   -2.099  1.00 96.78 20  B 1 
ATOM   901  N  N   . CYS B 2 21  ? -10.035 2.733   -4.682  1.00 98.51 21  B 1 
ATOM   902  C  CA  . CYS B 2 21  ? -8.629  2.461   -4.973  1.00 98.42 21  B 1 
ATOM   903  C  C   . CYS B 2 21  ? -8.234  2.929   -6.384  1.00 98.31 21  B 1 
ATOM   904  O  O   . CYS B 2 21  ? -7.119  3.386   -6.600  1.00 97.80 21  B 1 
ATOM   905  C  CB  . CYS B 2 21  ? -8.350  0.958   -4.827  1.00 98.32 21  B 1 
ATOM   906  S  SG  . CYS B 2 21  ? -9.118  0.183   -3.395  1.00 98.15 21  B 1 
ATOM   907  N  N   . ALA B 2 22  ? -9.183  2.878   -7.340  1.00 98.40 22  B 1 
ATOM   908  C  CA  . ALA B 2 22  ? -9.000  3.328   -8.715  1.00 98.33 22  B 1 
ATOM   909  C  C   . ALA B 2 22  ? -8.810  4.852   -8.863  1.00 98.14 22  B 1 
ATOM   910  O  O   . ALA B 2 22  ? -8.459  5.317   -9.941  1.00 97.37 22  B 1 
ATOM   911  C  CB  . ALA B 2 22  ? -10.206 2.842   -9.543  1.00 98.12 22  B 1 
ATOM   912  N  N   . ASN B 2 23  ? -9.012  5.637   -7.799  1.00 98.04 23  B 1 
ATOM   913  C  CA  . ASN B 2 23  ? -8.724  7.072   -7.792  1.00 97.67 23  B 1 
ATOM   914  C  C   . ASN B 2 23  ? -7.218  7.370   -7.725  1.00 97.57 23  B 1 
ATOM   915  O  O   . ASN B 2 23  ? -6.788  8.435   -8.168  1.00 96.45 23  B 1 
ATOM   916  C  CB  . ASN B 2 23  ? -9.494  7.741   -6.638  1.00 97.28 23  B 1 
ATOM   917  C  CG  . ASN B 2 23  ? -10.999 7.707   -6.835  1.00 96.08 23  B 1 
ATOM   918  O  OD1 . ASN B 2 23  ? -11.503 7.577   -7.941  1.00 89.57 23  B 1 
ATOM   919  N  ND2 . ASN B 2 23  ? -11.773 7.827   -5.776  1.00 88.33 23  B 1 
ATOM   920  N  N   . CYS B 2 24  ? -6.419  6.438   -7.220  1.00 97.86 24  B 1 
ATOM   921  C  CA  . CYS B 2 24  ? -4.973  6.598   -7.066  1.00 97.61 24  B 1 
ATOM   922  C  C   . CYS B 2 24  ? -4.163  5.519   -7.796  1.00 97.82 24  B 1 
ATOM   923  O  O   . CYS B 2 24  ? -3.038  5.766   -8.217  1.00 96.93 24  B 1 
ATOM   924  C  CB  . CYS B 2 24  ? -4.630  6.592   -5.571  1.00 96.93 24  B 1 
ATOM   925  S  SG  . CYS B 2 24  ? -5.584  7.818   -4.636  1.00 95.95 24  B 1 
ATOM   926  N  N   . HIS B 2 25  ? -4.715  4.323   -7.947  1.00 98.31 25  B 1 
ATOM   927  C  CA  . HIS B 2 25  ? -4.149  3.223   -8.721  1.00 98.45 25  B 1 
ATOM   928  C  C   . HIS B 2 25  ? -4.753  3.251   -10.129 1.00 98.49 25  B 1 
ATOM   929  O  O   . HIS B 2 25  ? -5.798  2.662   -10.385 1.00 97.60 25  B 1 
ATOM   930  C  CB  . HIS B 2 25  ? -4.401  1.904   -7.994  1.00 98.21 25  B 1 
ATOM   931  C  CG  . HIS B 2 25  ? -3.660  1.795   -6.697  1.00 98.13 25  B 1 
ATOM   932  N  ND1 . HIS B 2 25  ? -2.315  1.496   -6.553  1.00 95.98 25  B 1 
ATOM   933  C  CD2 . HIS B 2 25  ? -4.173  2.016   -5.455  1.00 96.13 25  B 1 
ATOM   934  C  CE1 . HIS B 2 25  ? -2.034  1.521   -5.239  1.00 95.68 25  B 1 
ATOM   935  N  NE2 . HIS B 2 25  ? -3.136  1.834   -4.548  1.00 95.87 25  B 1 
ATOM   936  N  N   . LEU B 2 26  ? -4.103  4.000   -11.046 1.00 98.26 26  B 1 
ATOM   937  C  CA  . LEU B 2 26  ? -4.706  4.435   -12.308 1.00 97.90 26  B 1 
ATOM   938  C  C   . LEU B 2 26  ? -4.640  3.399   -13.437 1.00 97.94 26  B 1 
ATOM   939  O  O   . LEU B 2 26  ? -5.369  3.525   -14.418 1.00 96.65 26  B 1 
ATOM   940  C  CB  . LEU B 2 26  ? -4.042  5.752   -12.754 1.00 97.66 26  B 1 
ATOM   941  C  CG  . LEU B 2 26  ? -4.112  6.904   -11.735 1.00 97.01 26  B 1 
ATOM   942  C  CD1 . LEU B 2 26  ? -3.461  8.148   -12.336 1.00 95.29 26  B 1 
ATOM   943  C  CD2 . LEU B 2 26  ? -5.541  7.245   -11.323 1.00 94.72 26  B 1 
ATOM   944  N  N   . ALA B 2 27  ? -3.775  2.384   -13.335 1.00 98.15 27  B 1 
ATOM   945  C  CA  . ALA B 2 27  ? -3.697  1.321   -14.324 1.00 98.00 27  B 1 
ATOM   946  C  C   . ALA B 2 27  ? -4.648  0.171   -13.964 1.00 98.26 27  B 1 
ATOM   947  O  O   . ALA B 2 27  ? -4.726  -0.238  -12.809 1.00 97.84 27  B 1 
ATOM   948  C  CB  . ALA B 2 27  ? -2.248  0.843   -14.459 1.00 97.72 27  B 1 
ATOM   949  N  N   . SER B 2 28  ? -5.312  -0.396  -14.976 1.00 98.35 28  B 1 
ATOM   950  C  CA  . SER B 2 28  ? -6.204  -1.543  -14.795 1.00 98.17 28  B 1 
ATOM   951  C  C   . SER B 2 28  ? -5.459  -2.860  -15.001 1.00 98.26 28  B 1 
ATOM   952  O  O   . SER B 2 28  ? -4.749  -3.042  -15.992 1.00 97.23 28  B 1 
ATOM   953  C  CB  . SER B 2 28  ? -7.396  -1.445  -15.749 1.00 97.29 28  B 1 
ATOM   954  O  OG  . SER B 2 28  ? -8.104  -0.246  -15.515 1.00 84.19 28  B 1 
ATOM   955  N  N   . LYS B 2 29  ? -5.644  -3.796  -14.078 1.00 98.42 29  B 1 
ATOM   956  C  CA  . LYS B 2 29  ? -5.226  -5.197  -14.203 1.00 98.30 29  B 1 
ATOM   957  C  C   . LYS B 2 29  ? -6.290  -6.112  -13.600 1.00 98.48 29  B 1 
ATOM   958  O  O   . LYS B 2 29  ? -6.825  -5.770  -12.549 1.00 97.99 29  B 1 
ATOM   959  C  CB  . LYS B 2 29  ? -3.874  -5.441  -13.512 1.00 97.97 29  B 1 
ATOM   960  C  CG  . LYS B 2 29  ? -2.699  -4.878  -14.307 1.00 95.53 29  B 1 
ATOM   961  C  CD  . LYS B 2 29  ? -1.372  -5.494  -13.846 1.00 89.72 29  B 1 
ATOM   962  C  CE  . LYS B 2 29  ? -0.242  -5.043  -14.781 1.00 84.22 29  B 1 
ATOM   963  N  NZ  . LYS B 2 29  ? 0.975   -5.870  -14.616 1.00 74.24 29  B 1 
ATOM   964  N  N   . PRO B 2 30  ? -6.584  -7.264  -14.208 1.00 98.23 30  B 1 
ATOM   965  C  CA  . PRO B 2 30  ? -7.666  -8.132  -13.762 1.00 98.09 30  B 1 
ATOM   966  C  C   . PRO B 2 30  ? -7.419  -8.685  -12.351 1.00 98.20 30  B 1 
ATOM   967  O  O   . PRO B 2 30  ? -6.274  -8.832  -11.906 1.00 97.73 30  B 1 
ATOM   968  C  CB  . PRO B 2 30  ? -7.767  -9.244  -14.810 1.00 97.12 30  B 1 
ATOM   969  C  CG  . PRO B 2 30  ? -6.352  -9.313  -15.386 1.00 94.28 30  B 1 
ATOM   970  C  CD  . PRO B 2 30  ? -5.906  -7.852  -15.354 1.00 97.43 30  B 1 
ATOM   971  N  N   . VAL B 2 31  ? -8.517  -8.993  -11.660 1.00 98.48 31  B 1 
ATOM   972  C  CA  . VAL B 2 31  ? -8.563  -9.779  -10.433 1.00 98.30 31  B 1 
ATOM   973  C  C   . VAL B 2 31  ? -9.711  -10.775 -10.556 1.00 98.34 31  B 1 
ATOM   974  O  O   . VAL B 2 31  ? -10.682 -10.496 -11.253 1.00 97.33 31  B 1 
ATOM   975  C  CB  . VAL B 2 31  ? -8.742  -8.917  -9.165  1.00 97.35 31  B 1 
ATOM   976  C  CG1 . VAL B 2 31  ? -7.597  -7.911  -9.008  1.00 89.92 31  B 1 
ATOM   977  C  CG2 . VAL B 2 31  ? -10.069 -8.168  -9.124  1.00 90.67 31  B 1 
ATOM   978  N  N   . ASP B 2 32  ? -9.600  -11.892 -9.864  1.00 98.33 32  B 1 
ATOM   979  C  CA  . ASP B 2 32  ? -10.653 -12.896 -9.793  1.00 98.02 32  B 1 
ATOM   980  C  C   . ASP B 2 32  ? -11.056 -13.122 -8.332  1.00 98.15 32  B 1 
ATOM   981  O  O   . ASP B 2 32  ? -10.275 -12.896 -7.405  1.00 97.28 32  B 1 
ATOM   982  C  CB  . ASP B 2 32  ? -10.206 -14.200 -10.468 1.00 96.68 32  B 1 
ATOM   983  C  CG  . ASP B 2 32  ? -9.971  -14.024 -11.964 1.00 85.19 32  B 1 
ATOM   984  O  OD1 . ASP B 2 32  ? -10.909 -13.583 -12.651 1.00 80.84 32  B 1 
ATOM   985  O  OD2 . ASP B 2 32  ? -8.843  -14.339 -12.415 1.00 79.01 32  B 1 
ATOM   986  N  N   . ILE B 2 33  ? -12.289 -13.585 -8.129  1.00 98.28 33  B 1 
ATOM   987  C  CA  . ILE B 2 33  ? -12.804 -13.998 -6.830  1.00 98.33 33  B 1 
ATOM   988  C  C   . ILE B 2 33  ? -13.581 -15.303 -6.985  1.00 98.20 33  B 1 
ATOM   989  O  O   . ILE B 2 33  ? -14.445 -15.423 -7.846  1.00 97.44 33  B 1 
ATOM   990  C  CB  . ILE B 2 33  ? -13.619 -12.879 -6.146  1.00 97.83 33  B 1 
ATOM   991  C  CG1 . ILE B 2 33  ? -14.131 -13.372 -4.776  1.00 96.51 33  B 1 
ATOM   992  C  CG2 . ILE B 2 33  ? -14.763 -12.353 -7.031  1.00 96.01 33  B 1 
ATOM   993  C  CD1 . ILE B 2 33  ? -14.733 -12.267 -3.908  1.00 93.95 33  B 1 
ATOM   994  N  N   . GLU B 2 34  ? -13.280 -16.255 -6.122  1.00 98.08 34  B 1 
ATOM   995  C  CA  . GLU B 2 34  ? -13.956 -17.539 -6.032  1.00 97.70 34  B 1 
ATOM   996  C  C   . GLU B 2 34  ? -14.611 -17.671 -4.664  1.00 97.70 34  B 1 
ATOM   997  O  O   . GLU B 2 34  ? -13.964 -17.527 -3.624  1.00 96.81 34  B 1 
ATOM   998  C  CB  . GLU B 2 34  ? -12.965 -18.681 -6.302  1.00 96.39 34  B 1 
ATOM   999  C  CG  . GLU B 2 34  ? -12.499 -18.711 -7.769  1.00 82.12 34  B 1 
ATOM   1000 C  CD  . GLU B 2 34  ? -11.366 -19.713 -8.050  1.00 74.95 34  B 1 
ATOM   1001 O  OE1 . GLU B 2 34  ? -10.884 -19.753 -9.209  1.00 68.56 34  B 1 
ATOM   1002 O  OE2 . GLU B 2 34  ? -10.860 -20.380 -7.118  1.00 67.36 34  B 1 
ATOM   1003 N  N   . VAL B 2 35  ? -15.915 -17.947 -4.661  1.00 97.91 35  B 1 
ATOM   1004 C  CA  . VAL B 2 35  ? -16.716 -18.219 -3.464  1.00 97.84 35  B 1 
ATOM   1005 C  C   . VAL B 2 35  ? -17.584 -19.456 -3.703  1.00 97.93 35  B 1 
ATOM   1006 O  O   . VAL B 2 35  ? -17.885 -19.774 -4.860  1.00 97.03 35  B 1 
ATOM   1007 C  CB  . VAL B 2 35  ? -17.588 -17.012 -3.044  1.00 96.87 35  B 1 
ATOM   1008 C  CG1 . VAL B 2 35  ? -16.725 -15.803 -2.687  1.00 92.68 35  B 1 
ATOM   1009 C  CG2 . VAL B 2 35  ? -18.601 -16.591 -4.107  1.00 92.92 35  B 1 
ATOM   1010 N  N   . PRO B 2 36  ? -18.041 -20.154 -2.644  1.00 97.92 36  B 1 
ATOM   1011 C  CA  . PRO B 2 36  ? -19.051 -21.197 -2.790  1.00 97.60 36  B 1 
ATOM   1012 C  C   . PRO B 2 36  ? -20.324 -20.645 -3.440  1.00 97.76 36  B 1 
ATOM   1013 O  O   . PRO B 2 36  ? -20.714 -19.506 -3.196  1.00 96.70 36  B 1 
ATOM   1014 C  CB  . PRO B 2 36  ? -19.323 -21.720 -1.375  1.00 96.78 36  B 1 
ATOM   1015 C  CG  . PRO B 2 36  ? -18.082 -21.307 -0.591  1.00 94.73 36  B 1 
ATOM   1016 C  CD  . PRO B 2 36  ? -17.662 -20.001 -1.256  1.00 97.30 36  B 1 
ATOM   1017 N  N   . GLN B 2 37  ? -21.035 -21.469 -4.236  1.00 97.10 37  B 1 
ATOM   1018 C  CA  . GLN B 2 37  ? -22.330 -21.052 -4.794  1.00 96.82 37  B 1 
ATOM   1019 C  C   . GLN B 2 37  ? -23.385 -20.813 -3.712  1.00 97.21 37  B 1 
ATOM   1020 O  O   . GLN B 2 37  ? -24.251 -19.952 -3.868  1.00 95.96 37  B 1 
ATOM   1021 C  CB  . GLN B 2 37  ? -22.859 -22.105 -5.771  1.00 95.31 37  B 1 
ATOM   1022 C  CG  . GLN B 2 37  ? -22.111 -22.091 -7.108  1.00 81.47 37  B 1 
ATOM   1023 C  CD  . GLN B 2 37  ? -22.796 -22.953 -8.168  1.00 73.61 37  B 1 
ATOM   1024 O  OE1 . GLN B 2 37  ? -23.658 -23.783 -7.900  1.00 65.92 37  B 1 
ATOM   1025 N  NE2 . GLN B 2 37  ? -22.456 -22.785 -9.423  1.00 62.51 37  B 1 
ATOM   1026 N  N   . ALA B 2 38  ? -23.325 -21.576 -2.631  1.00 97.42 38  B 1 
ATOM   1027 C  CA  . ALA B 2 38  ? -24.228 -21.481 -1.505  1.00 97.42 38  B 1 
ATOM   1028 C  C   . ALA B 2 38  ? -23.491 -21.754 -0.187  1.00 97.70 38  B 1 
ATOM   1029 O  O   . ALA B 2 38  ? -22.515 -22.500 -0.153  1.00 96.83 38  B 1 
ATOM   1030 C  CB  . ALA B 2 38  ? -25.402 -22.452 -1.708  1.00 96.12 38  B 1 
ATOM   1031 N  N   . VAL B 2 39  ? -24.012 -21.172 0.895   1.00 97.50 39  B 1 
ATOM   1032 C  CA  . VAL B 2 39  ? -23.525 -21.378 2.259   1.00 97.50 39  B 1 
ATOM   1033 C  C   . VAL B 2 39  ? -24.705 -21.494 3.216   1.00 97.53 39  B 1 
ATOM   1034 O  O   . VAL B 2 39  ? -25.739 -20.855 3.019   1.00 96.81 39  B 1 
ATOM   1035 C  CB  . VAL B 2 39  ? -22.539 -20.264 2.649   1.00 96.58 39  B 1 
ATOM   1036 C  CG1 . VAL B 2 39  ? -23.208 -18.892 2.804   1.00 89.86 39  B 1 
ATOM   1037 C  CG2 . VAL B 2 39  ? -21.783 -20.609 3.923   1.00 90.22 39  B 1 
ATOM   1038 N  N   . LEU B 2 40  ? -24.554 -22.323 4.235   1.00 97.18 40  B 1 
ATOM   1039 C  CA  . LEU B 2 40  ? -25.527 -22.417 5.319   1.00 97.08 40  B 1 
ATOM   1040 C  C   . LEU B 2 40  ? -25.359 -21.251 6.302   1.00 97.20 40  B 1 
ATOM   1041 O  O   . LEU B 2 40  ? -24.257 -20.706 6.414   1.00 96.64 40  B 1 
ATOM   1042 C  CB  . LEU B 2 40  ? -25.397 -23.778 6.018   1.00 96.49 40  B 1 
ATOM   1043 C  CG  . LEU B 2 40  ? -25.851 -24.983 5.167   1.00 94.63 40  B 1 
ATOM   1044 C  CD1 . LEU B 2 40  ? -25.522 -26.281 5.909   1.00 91.40 40  B 1 
ATOM   1045 C  CD2 . LEU B 2 40  ? -27.354 -24.971 4.892   1.00 91.08 40  B 1 
ATOM   1046 N  N   . PRO B 2 41  ? -26.432 -20.887 7.056   1.00 97.15 41  B 1 
ATOM   1047 C  CA  . PRO B 2 41  ? -26.332 -19.932 8.152   1.00 96.98 41  B 1 
ATOM   1048 C  C   . PRO B 2 41  ? -25.267 -20.318 9.192   1.00 96.85 41  B 1 
ATOM   1049 O  O   . PRO B 2 41  ? -24.963 -21.493 9.368   1.00 95.90 41  B 1 
ATOM   1050 C  CB  . PRO B 2 41  ? -27.721 -19.905 8.804   1.00 95.98 41  B 1 
ATOM   1051 C  CG  . PRO B 2 41  ? -28.649 -20.355 7.681   1.00 93.62 41  B 1 
ATOM   1052 C  CD  . PRO B 2 41  ? -27.797 -21.355 6.919   1.00 96.24 41  B 1 
ATOM   1053 N  N   . ASP B 2 42  ? -24.719 -19.324 9.875   1.00 96.80 42  B 1 
ATOM   1054 C  CA  . ASP B 2 42  ? -23.698 -19.471 10.923  1.00 96.61 42  B 1 
ATOM   1055 C  C   . ASP B 2 42  ? -22.521 -20.393 10.526  1.00 96.71 42  B 1 
ATOM   1056 O  O   . ASP B 2 42  ? -21.970 -21.147 11.329  1.00 95.27 42  B 1 
ATOM   1057 C  CB  . ASP B 2 42  ? -24.349 -19.833 12.269  1.00 95.91 42  B 1 
ATOM   1058 C  CG  . ASP B 2 42  ? -23.339 -19.739 13.419  1.00 95.05 42  B 1 
ATOM   1059 O  OD1 . ASP B 2 42  ? -22.507 -18.800 13.416  1.00 91.71 42  B 1 
ATOM   1060 O  OD2 . ASP B 2 42  ? -23.286 -20.634 14.289  1.00 90.55 42  B 1 
ATOM   1061 N  N   . THR B 2 43  ? -22.149 -20.360 9.248   1.00 96.97 43  B 1 
ATOM   1062 C  CA  . THR B 2 43  ? -21.105 -21.214 8.698   1.00 96.92 43  B 1 
ATOM   1063 C  C   . THR B 2 43  ? -19.941 -20.372 8.194   1.00 97.51 43  B 1 
ATOM   1064 O  O   . THR B 2 43  ? -20.136 -19.337 7.556   1.00 96.84 43  B 1 
ATOM   1065 C  CB  . THR B 2 43  ? -21.668 -22.130 7.601   1.00 95.74 43  B 1 
ATOM   1066 O  OG1 . THR B 2 43  ? -22.675 -22.954 8.154   1.00 86.46 43  B 1 
ATOM   1067 C  CG2 . THR B 2 43  ? -20.621 -23.079 7.022   1.00 84.38 43  B 1 
ATOM   1068 N  N   . VAL B 2 44  ? -18.720 -20.823 8.467   1.00 97.37 44  B 1 
ATOM   1069 C  CA  . VAL B 2 44  ? -17.508 -20.205 7.930   1.00 97.44 44  B 1 
ATOM   1070 C  C   . VAL B 2 44  ? -17.233 -20.761 6.537   1.00 97.44 44  B 1 
ATOM   1071 O  O   . VAL B 2 44  ? -17.128 -21.969 6.359   1.00 96.75 44  B 1 
ATOM   1072 C  CB  . VAL B 2 44  ? -16.297 -20.390 8.856   1.00 97.07 44  B 1 
ATOM   1073 C  CG1 . VAL B 2 44  ? -15.044 -19.731 8.290   1.00 95.28 44  B 1 
ATOM   1074 C  CG2 . VAL B 2 44  ? -16.571 -19.760 10.227  1.00 95.38 44  B 1 
ATOM   1075 N  N   . PHE B 2 45  ? -17.057 -19.860 5.565   1.00 97.49 45  B 1 
ATOM   1076 C  CA  . PHE B 2 45  ? -16.613 -20.178 4.213   1.00 97.50 45  B 1 
ATOM   1077 C  C   . PHE B 2 45  ? -15.398 -19.341 3.825   1.00 97.66 45  B 1 
ATOM   1078 O  O   . PHE B 2 45  ? -15.073 -18.351 4.479   1.00 97.36 45  B 1 
ATOM   1079 C  CB  . PHE B 2 45  ? -17.774 -20.015 3.226   1.00 97.51 45  B 1 
ATOM   1080 C  CG  . PHE B 2 45  ? -18.215 -18.582 3.001   1.00 97.92 45  B 1 
ATOM   1081 C  CD1 . PHE B 2 45  ? -19.148 -17.980 3.873   1.00 97.52 45  B 1 
ATOM   1082 C  CD2 . PHE B 2 45  ? -17.726 -17.849 1.902   1.00 97.52 45  B 1 
ATOM   1083 C  CE1 . PHE B 2 45  ? -19.586 -16.673 3.642   1.00 97.16 45  B 1 
ATOM   1084 C  CE2 . PHE B 2 45  ? -18.163 -16.544 1.670   1.00 97.27 45  B 1 
ATOM   1085 C  CZ  . PHE B 2 45  ? -19.097 -15.953 2.535   1.00 97.53 45  B 1 
ATOM   1086 N  N   . GLU B 2 46  ? -14.723 -19.739 2.757   1.00 97.37 46  B 1 
ATOM   1087 C  CA  . GLU B 2 46  ? -13.566 -19.022 2.222   1.00 97.12 46  B 1 
ATOM   1088 C  C   . GLU B 2 46  ? -13.940 -18.280 0.928   1.00 97.52 46  B 1 
ATOM   1089 O  O   . GLU B 2 46  ? -14.559 -18.840 0.032   1.00 96.95 46  B 1 
ATOM   1090 C  CB  . GLU B 2 46  ? -12.352 -19.967 2.084   1.00 95.04 46  B 1 
ATOM   1091 C  CG  . GLU B 2 46  ? -12.581 -21.243 1.258   1.00 85.87 46  B 1 
ATOM   1092 C  CD  . GLU B 2 46  ? -11.376 -22.229 1.279   1.00 87.24 46  B 1 
ATOM   1093 O  OE1 . GLU B 2 46  ? -11.489 -23.370 0.782   1.00 81.27 46  B 1 
ATOM   1094 O  OE2 . GLU B 2 46  ? -10.288 -21.911 1.792   1.00 81.82 46  B 1 
ATOM   1095 N  N   . ALA B 2 47  ? -13.549 -17.003 0.846   1.00 97.69 47  B 1 
ATOM   1096 C  CA  . ALA B 2 47  ? -13.528 -16.252 -0.393  1.00 97.83 47  B 1 
ATOM   1097 C  C   . ALA B 2 47  ? -12.071 -16.107 -0.841  1.00 97.74 47  B 1 
ATOM   1098 O  O   . ALA B 2 47  ? -11.276 -15.459 -0.165  1.00 97.23 47  B 1 
ATOM   1099 C  CB  . ALA B 2 47  ? -14.214 -14.889 -0.207  1.00 97.85 47  B 1 
ATOM   1100 N  N   . VAL B 2 48  ? -11.708 -16.721 -1.973  1.00 97.87 48  B 1 
ATOM   1101 C  CA  . VAL B 2 48  ? -10.347 -16.682 -2.513  1.00 97.85 48  B 1 
ATOM   1102 C  C   . VAL B 2 48  ? -10.251 -15.565 -3.540  1.00 98.00 48  B 1 
ATOM   1103 O  O   . VAL B 2 48  ? -10.901 -15.616 -4.583  1.00 97.82 48  B 1 
ATOM   1104 C  CB  . VAL B 2 48  ? -9.925  -18.037 -3.094  1.00 97.16 48  B 1 
ATOM   1105 C  CG1 . VAL B 2 48  ? -8.459  -17.994 -3.544  1.00 95.25 48  B 1 
ATOM   1106 C  CG2 . VAL B 2 48  ? -10.058 -19.156 -2.056  1.00 95.60 48  B 1 
ATOM   1107 N  N   . VAL B 2 49  ? -9.423  -14.555 -3.266  1.00 97.95 49  B 1 
ATOM   1108 C  CA  . VAL B 2 49  ? -9.171  -13.422 -4.160  1.00 98.10 49  B 1 
ATOM   1109 C  C   . VAL B 2 49  ? -7.827  -13.625 -4.838  1.00 98.18 49  B 1 
ATOM   1110 O  O   . VAL B 2 49  ? -6.805  -13.750 -4.169  1.00 97.79 49  B 1 
ATOM   1111 C  CB  . VAL B 2 49  ? -9.220  -12.088 -3.400  1.00 98.10 49  B 1 
ATOM   1112 C  CG1 . VAL B 2 49  ? -8.920  -10.906 -4.322  1.00 97.05 49  B 1 
ATOM   1113 C  CG2 . VAL B 2 49  ? -10.606 -11.869 -2.780  1.00 97.17 49  B 1 
ATOM   1114 N  N   . LYS B 2 50  ? -7.817  -13.610 -6.178  1.00 98.38 50  B 1 
ATOM   1115 C  CA  . LYS B 2 50  ? -6.622  -13.773 -7.008  1.00 98.33 50  B 1 
ATOM   1116 C  C   . LYS B 2 50  ? -6.213  -12.424 -7.596  1.00 98.43 50  B 1 
ATOM   1117 O  O   . LYS B 2 50  ? -7.012  -11.742 -8.233  1.00 98.21 50  B 1 
ATOM   1118 C  CB  . LYS B 2 50  ? -6.852  -14.837 -8.096  1.00 97.95 50  B 1 
ATOM   1119 C  CG  . LYS B 2 50  ? -7.254  -16.194 -7.478  1.00 95.04 50  B 1 
ATOM   1120 C  CD  . LYS B 2 50  ? -7.451  -17.292 -8.533  1.00 90.56 50  B 1 
ATOM   1121 C  CE  . LYS B 2 50  ? -7.818  -18.578 -7.790  1.00 83.35 50  B 1 
ATOM   1122 N  NZ  . LYS B 2 50  ? -8.301  -19.662 -8.683  1.00 72.58 50  B 1 
ATOM   1123 N  N   . ILE B 2 51  ? -4.952  -12.045 -7.387  1.00 98.36 51  B 1 
ATOM   1124 C  CA  . ILE B 2 51  ? -4.373  -10.765 -7.815  1.00 98.30 51  B 1 
ATOM   1125 C  C   . ILE B 2 51  ? -3.149  -11.051 -8.712  1.00 98.17 51  B 1 
ATOM   1126 O  O   . ILE B 2 51  ? -2.014  -10.771 -8.326  1.00 97.38 51  B 1 
ATOM   1127 C  CB  . ILE B 2 51  ? -4.071  -9.854  -6.593  1.00 98.23 51  B 1 
ATOM   1128 C  CG1 . ILE B 2 51  ? -5.268  -9.774  -5.606  1.00 97.44 51  B 1 
ATOM   1129 C  CG2 . ILE B 2 51  ? -3.714  -8.438  -7.081  1.00 97.34 51  B 1 
ATOM   1130 C  CD1 . ILE B 2 51  ? -5.012  -8.902  -4.367  1.00 95.65 51  B 1 
ATOM   1131 N  N   . PRO B 2 52  ? -3.332  -11.636 -9.912  1.00 97.89 52  B 1 
ATOM   1132 C  CA  . PRO B 2 52  ? -2.234  -12.135 -10.731 1.00 97.58 52  B 1 
ATOM   1133 C  C   . PRO B 2 52  ? -1.357  -11.008 -11.282 1.00 97.40 52  B 1 
ATOM   1134 O  O   . PRO B 2 52  ? -1.835  -9.938  -11.667 1.00 96.41 52  B 1 
ATOM   1135 C  CB  . PRO B 2 52  ? -2.892  -12.958 -11.843 1.00 96.91 52  B 1 
ATOM   1136 C  CG  . PRO B 2 52  ? -4.265  -12.314 -11.991 1.00 95.50 52  B 1 
ATOM   1137 C  CD  . PRO B 2 52  ? -4.604  -11.939 -10.554 1.00 97.51 52  B 1 
ATOM   1138 N  N   . TYR B 2 53  ? -0.059  -11.249 -11.361 1.00 97.49 53  B 1 
ATOM   1139 C  CA  . TYR B 2 53  ? 0.914   -10.424 -12.083 1.00 96.79 53  B 1 
ATOM   1140 C  C   . TYR B 2 53  ? 2.175   -11.255 -12.351 1.00 96.65 53  B 1 
ATOM   1141 O  O   . TYR B 2 53  ? 2.360   -12.311 -11.761 1.00 95.18 53  B 1 
ATOM   1142 C  CB  . TYR B 2 53  ? 1.229   -9.136  -11.301 1.00 95.06 53  B 1 
ATOM   1143 C  CG  . TYR B 2 53  ? 2.051   -9.317  -10.045 1.00 95.16 53  B 1 
ATOM   1144 C  CD1 . TYR B 2 53  ? 1.476   -9.835  -8.867  1.00 93.44 53  B 1 
ATOM   1145 C  CD2 . TYR B 2 53  ? 3.424   -8.998  -10.056 1.00 93.24 53  B 1 
ATOM   1146 C  CE1 . TYR B 2 53  ? 2.253   -10.043 -7.722  1.00 90.93 53  B 1 
ATOM   1147 C  CE2 . TYR B 2 53  ? 4.214   -9.206  -8.913  1.00 91.45 53  B 1 
ATOM   1148 C  CZ  . TYR B 2 53  ? 3.620   -9.731  -7.756  1.00 91.80 53  B 1 
ATOM   1149 O  OH  . TYR B 2 53  ? 4.404   -9.969  -6.655  1.00 88.55 53  B 1 
ATOM   1150 N  N   . ASP B 2 54  ? 3.046   -10.759 -13.231 1.00 96.31 54  B 1 
ATOM   1151 C  CA  . ASP B 2 54  ? 4.358   -11.381 -13.434 1.00 95.63 54  B 1 
ATOM   1152 C  C   . ASP B 2 54  ? 5.254   -11.104 -12.215 1.00 94.72 54  B 1 
ATOM   1153 O  O   . ASP B 2 54  ? 5.692   -9.976  -11.979 1.00 92.46 54  B 1 
ATOM   1154 C  CB  . ASP B 2 54  ? 4.971   -10.869 -14.739 1.00 94.58 54  B 1 
ATOM   1155 C  CG  . ASP B 2 54  ? 6.359   -11.434 -15.032 1.00 90.25 54  B 1 
ATOM   1156 O  OD1 . ASP B 2 54  ? 6.880   -12.227 -14.210 1.00 86.16 54  B 1 
ATOM   1157 O  OD2 . ASP B 2 54  ? 6.925   -11.035 -16.074 1.00 85.68 54  B 1 
ATOM   1158 N  N   . MET B 2 55  ? 5.521   -12.153 -11.430 1.00 93.46 55  B 1 
ATOM   1159 C  CA  . MET B 2 55  ? 6.322   -12.061 -10.205 1.00 91.91 55  B 1 
ATOM   1160 C  C   . MET B 2 55  ? 7.789   -11.692 -10.450 1.00 91.79 55  B 1 
ATOM   1161 O  O   . MET B 2 55  ? 8.485   -11.292 -9.516  1.00 88.56 55  B 1 
ATOM   1162 C  CB  . MET B 2 55  ? 6.251   -13.394 -9.445  1.00 88.94 55  B 1 
ATOM   1163 C  CG  . MET B 2 55  ? 4.842   -13.714 -8.955  1.00 84.34 55  B 1 
ATOM   1164 S  SD  . MET B 2 55  ? 4.795   -15.181 -7.896  1.00 78.07 55  B 1 
ATOM   1165 C  CE  . MET B 2 55  ? 3.024   -15.329 -7.649  1.00 69.30 55  B 1 
ATOM   1166 N  N   . GLN B 2 56  ? 8.288   -11.801 -11.695 1.00 92.79 56  B 1 
ATOM   1167 C  CA  . GLN B 2 56  ? 9.638   -11.355 -12.053 1.00 92.13 56  B 1 
ATOM   1168 C  C   . GLN B 2 56  ? 9.714   -9.833  -12.242 1.00 92.27 56  B 1 
ATOM   1169 O  O   . GLN B 2 56  ? 10.802  -9.257  -12.202 1.00 89.78 56  B 1 
ATOM   1170 C  CB  . GLN B 2 56  ? 10.118  -12.071 -13.314 1.00 91.17 56  B 1 
ATOM   1171 C  CG  . GLN B 2 56  ? 10.158  -13.596 -13.133 1.00 84.53 56  B 1 
ATOM   1172 C  CD  . GLN B 2 56  ? 10.864  -14.315 -14.278 1.00 74.10 56  B 1 
ATOM   1173 O  OE1 . GLN B 2 56  ? 11.370  -13.734 -15.227 1.00 66.42 56  B 1 
ATOM   1174 N  NE2 . GLN B 2 56  ? 10.964  -15.619 -14.225 1.00 64.32 56  B 1 
ATOM   1175 N  N   . LEU B 2 57  ? 8.567   -9.158  -12.427 1.00 91.46 57  B 1 
ATOM   1176 C  CA  . LEU B 2 57  ? 8.526   -7.715  -12.576 1.00 91.00 57  B 1 
ATOM   1177 C  C   . LEU B 2 57  ? 8.908   -7.027  -11.267 1.00 92.14 57  B 1 
ATOM   1178 O  O   . LEU B 2 57  ? 8.368   -7.291  -10.192 1.00 91.12 57  B 1 
ATOM   1179 C  CB  . LEU B 2 57  ? 7.148   -7.231  -13.052 1.00 87.88 57  B 1 
ATOM   1180 C  CG  . LEU B 2 57  ? 6.846   -7.556  -14.526 1.00 79.95 57  B 1 
ATOM   1181 C  CD1 . LEU B 2 57  ? 5.398   -7.171  -14.840 1.00 73.87 57  B 1 
ATOM   1182 C  CD2 . LEU B 2 57  ? 7.752   -6.779  -15.484 1.00 74.69 57  B 1 
ATOM   1183 N  N   . LYS B 2 58  ? 9.804   -6.035  -11.409 1.00 93.38 58  B 1 
ATOM   1184 C  CA  . LYS B 2 58  ? 10.149  -5.092  -10.352 1.00 93.64 58  B 1 
ATOM   1185 C  C   . LYS B 2 58  ? 9.555   -3.727  -10.664 1.00 94.56 58  B 1 
ATOM   1186 O  O   . LYS B 2 58  ? 9.586   -3.271  -11.810 1.00 93.87 58  B 1 
ATOM   1187 C  CB  . LYS B 2 58  ? 11.666  -5.032  -10.151 1.00 92.07 58  B 1 
ATOM   1188 C  CG  . LYS B 2 58  ? 12.219  -6.377  -9.666  1.00 87.35 58  B 1 
ATOM   1189 C  CD  . LYS B 2 58  ? 13.696  -6.272  -9.255  1.00 81.54 58  B 1 
ATOM   1190 C  CE  . LYS B 2 58  ? 14.168  -7.630  -8.730  1.00 73.66 58  B 1 
ATOM   1191 N  NZ  . LYS B 2 58  ? 15.504  -7.549  -8.101  1.00 64.91 58  B 1 
ATOM   1192 N  N   . GLN B 2 59  ? 9.066   -3.046  -9.639  1.00 92.84 59  B 1 
ATOM   1193 C  CA  . GLN B 2 59  ? 8.579   -1.675  -9.730  1.00 92.66 59  B 1 
ATOM   1194 C  C   . GLN B 2 59  ? 9.624   -0.678  -9.222  1.00 92.33 59  B 1 
ATOM   1195 O  O   . GLN B 2 59  ? 10.539  -1.041  -8.483  1.00 90.85 59  B 1 
ATOM   1196 C  CB  . GLN B 2 59  ? 7.244   -1.521  -8.985  1.00 91.37 59  B 1 
ATOM   1197 C  CG  . GLN B 2 59  ? 7.344   -1.726  -7.477  1.00 90.44 59  B 1 
ATOM   1198 C  CD  . GLN B 2 59  ? 6.033   -1.448  -6.770  1.00 92.25 59  B 1 
ATOM   1199 O  OE1 . GLN B 2 59  ? 5.146   -0.762  -7.274  1.00 89.42 59  B 1 
ATOM   1200 N  NE2 . GLN B 2 59  ? 5.863   -1.954  -5.569  1.00 88.76 59  B 1 
ATOM   1201 N  N   . VAL B 2 60  ? 9.444   0.599   -9.564  1.00 91.69 60  B 1 
ATOM   1202 C  CA  . VAL B 2 60  ? 10.187  1.686   -8.911  1.00 91.22 60  B 1 
ATOM   1203 C  C   . VAL B 2 60  ? 9.675   1.876   -7.481  1.00 89.27 60  B 1 
ATOM   1204 O  O   . VAL B 2 60  ? 8.472   2.031   -7.248  1.00 87.68 60  B 1 
ATOM   1205 C  CB  . VAL B 2 60  ? 10.158  2.972   -9.746  1.00 91.50 60  B 1 
ATOM   1206 C  CG1 . VAL B 2 60  ? 8.790   3.643   -9.820  1.00 85.27 60  B 1 
ATOM   1207 C  CG2 . VAL B 2 60  ? 11.173  3.978   -9.218  1.00 84.99 60  B 1 
ATOM   1208 N  N   . LEU B 2 61  ? 10.585  1.853   -6.510  1.00 83.90 61  B 1 
ATOM   1209 C  CA  . LEU B 2 61  ? 10.296  2.150   -5.113  1.00 81.99 61  B 1 
ATOM   1210 C  C   . LEU B 2 61  ? 10.372  3.662   -4.846  1.00 82.80 61  B 1 
ATOM   1211 O  O   . LEU B 2 61  ? 10.843  4.435   -5.685  1.00 82.19 61  B 1 
ATOM   1212 C  CB  . LEU B 2 61  ? 11.244  1.352   -4.206  1.00 79.89 61  B 1 
ATOM   1213 C  CG  . LEU B 2 61  ? 11.190  -0.182  -4.362  1.00 76.13 61  B 1 
ATOM   1214 C  CD1 . LEU B 2 61  ? 12.149  -0.824  -3.362  1.00 75.43 61  B 1 
ATOM   1215 C  CD2 . LEU B 2 61  ? 9.783   -0.747  -4.134  1.00 73.11 61  B 1 
ATOM   1216 N  N   . ALA B 2 62  ? 9.928   4.095   -3.666  1.00 76.77 62  B 1 
ATOM   1217 C  CA  . ALA B 2 62  ? 9.971   5.509   -3.286  1.00 74.91 62  B 1 
ATOM   1218 C  C   . ALA B 2 62  ? 11.404  6.078   -3.237  1.00 75.35 62  B 1 
ATOM   1219 O  O   . ALA B 2 62  ? 11.615  7.240   -3.572  1.00 73.20 62  B 1 
ATOM   1220 C  CB  . ALA B 2 62  ? 9.278   5.648   -1.935  1.00 72.97 62  B 1 
ATOM   1221 N  N   . ASN B 2 63  ? 12.398  5.252   -2.898  1.00 74.55 63  B 1 
ATOM   1222 C  CA  . ASN B 2 63  ? 13.815  5.616   -2.895  1.00 72.87 63  B 1 
ATOM   1223 C  C   . ASN B 2 63  ? 14.462  5.618   -4.301  1.00 74.91 63  B 1 
ATOM   1224 O  O   . ASN B 2 63  ? 15.639  5.938   -4.423  1.00 72.80 63  B 1 
ATOM   1225 C  CB  . ASN B 2 63  ? 14.551  4.697   -1.900  1.00 69.09 63  B 1 
ATOM   1226 C  CG  . ASN B 2 63  ? 14.531  3.228   -2.284  1.00 66.70 63  B 1 
ATOM   1227 O  OD1 . ASN B 2 63  ? 14.154  2.855   -3.379  1.00 63.87 63  B 1 
ATOM   1228 N  ND2 . ASN B 2 63  ? 14.921  2.345   -1.385  1.00 62.93 63  B 1 
ATOM   1229 N  N   . GLY B 2 64  ? 13.724  5.265   -5.357  1.00 80.74 64  B 1 
ATOM   1230 C  CA  . GLY B 2 64  ? 14.207  5.179   -6.734  1.00 82.23 64  B 1 
ATOM   1231 C  C   . GLY B 2 64  ? 14.835  3.844   -7.119  1.00 83.59 64  B 1 
ATOM   1232 O  O   . GLY B 2 64  ? 15.016  3.594   -8.321  1.00 81.96 64  B 1 
ATOM   1233 N  N   . LYS B 2 65  ? 15.120  2.951   -6.162  1.00 82.67 65  B 1 
ATOM   1234 C  CA  . LYS B 2 65  ? 15.585  1.587   -6.436  1.00 82.14 65  B 1 
ATOM   1235 C  C   . LYS B 2 65  ? 14.437  0.754   -7.032  1.00 84.95 65  B 1 
ATOM   1236 O  O   . LYS B 2 65  ? 13.256  1.120   -6.945  1.00 84.76 65  B 1 
ATOM   1237 C  CB  . LYS B 2 65  ? 16.205  0.940   -5.162  1.00 79.04 65  B 1 
ATOM   1238 C  CG  . LYS B 2 65  ? 17.468  1.653   -4.614  1.00 74.16 65  B 1 
ATOM   1239 C  CD  . LYS B 2 65  ? 18.116  0.908   -3.415  1.00 68.97 65  B 1 
ATOM   1240 C  CE  . LYS B 2 65  ? 19.401  1.611   -2.861  1.00 62.22 65  B 1 
ATOM   1241 N  NZ  . LYS B 2 65  ? 20.084  0.910   -1.726  1.00 55.70 65  B 1 
ATOM   1242 N  N   . LYS B 2 66  ? 14.775  -0.378  -7.677  1.00 87.71 66  B 1 
ATOM   1243 C  CA  . LYS B 2 66  ? 13.779  -1.353  -8.147  1.00 88.25 66  B 1 
ATOM   1244 C  C   . LYS B 2 66  ? 13.550  -2.412  -7.064  1.00 87.51 66  B 1 
ATOM   1245 O  O   . LYS B 2 66  ? 14.517  -2.947  -6.540  1.00 84.64 66  B 1 
ATOM   1246 C  CB  . LYS B 2 66  ? 14.229  -1.996  -9.459  1.00 88.39 66  B 1 
ATOM   1247 C  CG  . LYS B 2 66  ? 14.248  -1.042  -10.671 1.00 85.16 66  B 1 
ATOM   1248 C  CD  . LYS B 2 66  ? 12.840  -0.701  -11.166 1.00 80.61 66  B 1 
ATOM   1249 C  CE  . LYS B 2 66  ? 12.922  0.087   -12.480 1.00 75.13 66  B 1 
ATOM   1250 N  NZ  . LYS B 2 66  ? 11.599  0.266   -13.126 1.00 67.23 66  B 1 
ATOM   1251 N  N   . GLY B 2 67  ? 12.291  -2.732  -6.790  1.00 84.45 67  B 1 
ATOM   1252 C  CA  . GLY B 2 67  ? 11.911  -3.709  -5.773  1.00 84.49 67  B 1 
ATOM   1253 C  C   . GLY B 2 67  ? 10.661  -4.501  -6.134  1.00 87.23 67  B 1 
ATOM   1254 O  O   . GLY B 2 67  ? 10.013  -4.238  -7.152  1.00 87.09 67  B 1 
ATOM   1255 N  N   . ALA B 2 68  ? 10.335  -5.485  -5.310  1.00 83.16 68  B 1 
ATOM   1256 C  CA  . ALA B 2 68  ? 9.150   -6.323  -5.479  1.00 83.42 68  B 1 
ATOM   1257 C  C   . ALA B 2 68  ? 7.845   -5.515  -5.350  1.00 85.91 68  B 1 
ATOM   1258 O  O   . ALA B 2 68  ? 7.821   -4.391  -4.848  1.00 86.12 68  B 1 
ATOM   1259 C  CB  . ALA B 2 68  ? 9.226   -7.481  -4.477  1.00 80.76 68  B 1 
ATOM   1260 N  N   . LEU B 2 69  ? 6.744   -6.097  -5.830  1.00 87.60 69  B 1 
ATOM   1261 C  CA  . LEU B 2 69  ? 5.409   -5.526  -5.672  1.00 89.18 69  B 1 
ATOM   1262 C  C   . LEU B 2 69  ? 4.746   -6.100  -4.425  1.00 87.91 69  B 1 
ATOM   1263 O  O   . LEU B 2 69  ? 4.820   -7.299  -4.169  1.00 87.21 69  B 1 
ATOM   1264 C  CB  . LEU B 2 69  ? 4.543   -5.787  -6.911  1.00 91.64 69  B 1 
ATOM   1265 C  CG  . LEU B 2 69  ? 4.871   -4.920  -8.149  1.00 91.99 69  B 1 
ATOM   1266 C  CD1 . LEU B 2 69  ? 6.157   -5.334  -8.867  1.00 89.53 69  B 1 
ATOM   1267 C  CD2 . LEU B 2 69  ? 3.729   -4.993  -9.166  1.00 89.79 69  B 1 
ATOM   1268 N  N   . ASN B 2 70  ? 4.025   -5.248  -3.698  1.00 87.44 70  B 1 
ATOM   1269 C  CA  . ASN B 2 70  ? 3.073   -5.667  -2.688  1.00 87.96 70  B 1 
ATOM   1270 C  C   . ASN B 2 70  ? 1.661   -5.683  -3.273  1.00 90.43 70  B 1 
ATOM   1271 O  O   . ASN B 2 70  ? 1.345   -4.966  -4.226  1.00 90.84 70  B 1 
ATOM   1272 C  CB  . ASN B 2 70  ? 3.182   -4.777  -1.441  1.00 85.42 70  B 1 
ATOM   1273 C  CG  . ASN B 2 70  ? 4.579   -4.798  -0.847  1.00 83.43 70  B 1 
ATOM   1274 O  OD1 . ASN B 2 70  ? 5.098   -5.815  -0.465  1.00 78.86 70  B 1 
ATOM   1275 N  ND2 . ASN B 2 70  ? 5.239   -3.658  -0.778  1.00 75.80 70  B 1 
ATOM   1276 N  N   . VAL B 2 71  ? 0.796   -6.492  -2.665  1.00 91.98 71  B 1 
ATOM   1277 C  CA  . VAL B 2 71  ? -0.624  -6.602  -3.003  1.00 92.49 71  B 1 
ATOM   1278 C  C   . VAL B 2 71  ? -1.493  -6.192  -1.819  1.00 91.27 71  B 1 
ATOM   1279 O  O   . VAL B 2 71  ? -1.057  -6.173  -0.673  1.00 90.42 71  B 1 
ATOM   1280 C  CB  . VAL B 2 71  ? -1.013  -7.997  -3.527  1.00 93.13 71  B 1 
ATOM   1281 C  CG1 . VAL B 2 71  ? -0.236  -8.327  -4.800  1.00 91.70 71  B 1 
ATOM   1282 C  CG2 . VAL B 2 71  ? -0.795  -9.100  -2.491  1.00 91.89 71  B 1 
ATOM   1283 N  N   . GLY B 2 72  ? -2.744  -5.853  -2.121  1.00 93.82 72  B 1 
ATOM   1284 C  CA  . GLY B 2 72  ? -3.768  -5.591  -1.122  1.00 94.41 72  B 1 
ATOM   1285 C  C   . GLY B 2 72  ? -5.141  -5.619  -1.761  1.00 96.15 72  B 1 
ATOM   1286 O  O   . GLY B 2 72  ? -5.276  -5.498  -2.978  1.00 96.84 72  B 1 
ATOM   1287 N  N   . ALA B 2 73  ? -6.166  -5.779  -0.932  1.00 97.16 73  B 1 
ATOM   1288 C  CA  . ALA B 2 73  ? -7.537  -5.882  -1.385  1.00 97.55 73  B 1 
ATOM   1289 C  C   . ALA B 2 73  ? -8.518  -5.216  -0.413  1.00 97.42 73  B 1 
ATOM   1290 O  O   . ALA B 2 73  ? -8.242  -5.052  0.774   1.00 97.09 73  B 1 
ATOM   1291 C  CB  . ALA B 2 73  ? -7.877  -7.353  -1.624  1.00 97.70 73  B 1 
ATOM   1292 N  N   . VAL B 2 74  ? -9.684  -4.863  -0.943  1.00 98.14 74  B 1 
ATOM   1293 C  CA  . VAL B 2 74  ? -10.909 -4.590  -0.190  1.00 98.32 74  B 1 
ATOM   1294 C  C   . VAL B 2 74  ? -11.981 -5.564  -0.654  1.00 98.41 74  B 1 
ATOM   1295 O  O   . VAL B 2 74  ? -12.188 -5.727  -1.860  1.00 98.40 74  B 1 
ATOM   1296 C  CB  . VAL B 2 74  ? -11.328 -3.116  -0.305  1.00 98.19 74  B 1 
ATOM   1297 C  CG1 . VAL B 2 74  ? -11.626 -2.659  -1.744  1.00 97.17 74  B 1 
ATOM   1298 C  CG2 . VAL B 2 74  ? -12.551 -2.813  0.564   1.00 96.79 74  B 1 
ATOM   1299 N  N   . LEU B 2 75  ? -12.631 -6.224  0.291   1.00 98.52 75  B 1 
ATOM   1300 C  CA  . LEU B 2 75  ? -13.725 -7.158  0.051   1.00 98.53 75  B 1 
ATOM   1301 C  C   . LEU B 2 75  ? -15.000 -6.587  0.665   1.00 98.52 75  B 1 
ATOM   1302 O  O   . LEU B 2 75  ? -15.047 -6.294  1.851   1.00 98.15 75  B 1 
ATOM   1303 C  CB  . LEU B 2 75  ? -13.346 -8.524  0.645   1.00 98.44 75  B 1 
ATOM   1304 C  CG  . LEU B 2 75  ? -14.377 -9.631  0.375   1.00 97.88 75  B 1 
ATOM   1305 C  CD1 . LEU B 2 75  ? -14.429 -10.002 -1.105  1.00 96.77 75  B 1 
ATOM   1306 C  CD2 . LEU B 2 75  ? -13.994 -10.885 1.156   1.00 96.70 75  B 1 
ATOM   1307 N  N   . ILE B 2 76  ? -16.038 -6.417  -0.165  1.00 98.66 76  B 1 
ATOM   1308 C  CA  . ILE B 2 76  ? -17.326 -5.832  0.199   1.00 98.55 76  B 1 
ATOM   1309 C  C   . ILE B 2 76  ? -18.360 -6.947  0.186   1.00 98.45 76  B 1 
ATOM   1310 O  O   . ILE B 2 76  ? -18.739 -7.447  -0.872  1.00 98.08 76  B 1 
ATOM   1311 C  CB  . ILE B 2 76  ? -17.695 -4.671  -0.747  1.00 98.49 76  B 1 
ATOM   1312 C  CG1 . ILE B 2 76  ? -16.599 -3.579  -0.750  1.00 97.89 76  B 1 
ATOM   1313 C  CG2 . ILE B 2 76  ? -19.053 -4.073  -0.334  1.00 98.13 76  B 1 
ATOM   1314 C  CD1 . ILE B 2 76  ? -16.752 -2.549  -1.873  1.00 95.28 76  B 1 
ATOM   1315 N  N   . LEU B 2 77  ? -18.784 -7.333  1.380   1.00 98.21 77  B 1 
ATOM   1316 C  CA  . LEU B 2 77  ? -19.763 -8.376  1.629   1.00 98.01 77  B 1 
ATOM   1317 C  C   . LEU B 2 77  ? -21.158 -7.773  1.809   1.00 97.78 77  B 1 
ATOM   1318 O  O   . LEU B 2 77  ? -21.283 -6.576  2.086   1.00 96.91 77  B 1 
ATOM   1319 C  CB  . LEU B 2 77  ? -19.327 -9.161  2.878   1.00 97.91 77  B 1 
ATOM   1320 C  CG  . LEU B 2 77  ? -17.938 -9.806  2.785   1.00 97.35 77  B 1 
ATOM   1321 C  CD1 . LEU B 2 77  ? -17.532 -10.344 4.152   1.00 96.26 77  B 1 
ATOM   1322 C  CD2 . LEU B 2 77  ? -17.923 -10.959 1.780   1.00 95.77 77  B 1 
ATOM   1323 N  N   . PRO B 2 78  ? -22.231 -8.575  1.695   1.00 97.38 78  B 1 
ATOM   1324 C  CA  . PRO B 2 78  ? -23.562 -8.163  2.111   1.00 96.71 78  B 1 
ATOM   1325 C  C   . PRO B 2 78  ? -23.602 -7.848  3.609   1.00 96.60 78  B 1 
ATOM   1326 O  O   . PRO B 2 78  ? -22.799 -8.375  4.381   1.00 95.89 78  B 1 
ATOM   1327 C  CB  . PRO B 2 78  ? -24.495 -9.339  1.769   1.00 96.07 78  B 1 
ATOM   1328 C  CG  . PRO B 2 78  ? -23.665 -10.218 0.839   1.00 94.51 78  B 1 
ATOM   1329 C  CD  . PRO B 2 78  ? -22.231 -9.954  1.264   1.00 96.53 78  B 1 
ATOM   1330 N  N   . GLU B 2 79  ? -24.553 -7.002  4.039   1.00 95.32 79  B 1 
ATOM   1331 C  CA  . GLU B 2 79  ? -24.739 -6.765  5.468   1.00 94.63 79  B 1 
ATOM   1332 C  C   . GLU B 2 79  ? -25.063 -8.054  6.227   1.00 95.17 79  B 1 
ATOM   1333 O  O   . GLU B 2 79  ? -25.735 -8.946  5.720   1.00 93.81 79  B 1 
ATOM   1334 C  CB  . GLU B 2 79  ? -25.802 -5.688  5.747   1.00 92.73 79  B 1 
ATOM   1335 C  CG  . GLU B 2 79  ? -25.368 -4.309  5.241   1.00 80.78 79  B 1 
ATOM   1336 C  CD  . GLU B 2 79  ? -26.011 -3.132  5.998   1.00 72.35 79  B 1 
ATOM   1337 O  OE1 . GLU B 2 79  ? -25.442 -2.018  5.868   1.00 65.92 79  B 1 
ATOM   1338 O  OE2 . GLU B 2 79  ? -26.998 -3.350  6.726   1.00 64.51 79  B 1 
ATOM   1339 N  N   . GLY B 2 80  ? -24.526 -8.155  7.447   1.00 95.81 80  B 1 
ATOM   1340 C  CA  . GLY B 2 80  ? -24.607 -9.355  8.278   1.00 95.89 80  B 1 
ATOM   1341 C  C   . GLY B 2 80  ? -23.454 -10.337 8.088   1.00 96.72 80  B 1 
ATOM   1342 O  O   . GLY B 2 80  ? -23.117 -11.050 9.034   1.00 95.86 80  B 1 
ATOM   1343 N  N   . PHE B 2 81  ? -22.807 -10.350 6.918   1.00 97.17 81  B 1 
ATOM   1344 C  CA  . PHE B 2 81  ? -21.579 -11.112 6.723   1.00 97.40 81  B 1 
ATOM   1345 C  C   . PHE B 2 81  ? -20.406 -10.378 7.382   1.00 97.44 81  B 1 
ATOM   1346 O  O   . PHE B 2 81  ? -20.284 -9.164  7.256   1.00 96.70 81  B 1 
ATOM   1347 C  CB  . PHE B 2 81  ? -21.306 -11.345 5.231   1.00 97.57 81  B 1 
ATOM   1348 C  CG  . PHE B 2 81  ? -22.261 -12.284 4.536   1.00 97.63 81  B 1 
ATOM   1349 C  CD1 . PHE B 2 81  ? -21.821 -13.562 4.113   1.00 96.88 81  B 1 
ATOM   1350 C  CD2 . PHE B 2 81  ? -23.585 -11.912 4.272   1.00 96.81 81  B 1 
ATOM   1351 C  CE1 . PHE B 2 81  ? -22.694 -14.440 3.456   1.00 96.43 81  B 1 
ATOM   1352 C  CE2 . PHE B 2 81  ? -24.467 -12.785 3.623   1.00 96.52 81  B 1 
ATOM   1353 C  CZ  . PHE B 2 81  ? -24.019 -14.052 3.215   1.00 97.01 81  B 1 
ATOM   1354 N  N   . GLU B 2 82  ? -19.521 -11.103 8.052   1.00 97.76 82  B 1 
ATOM   1355 C  CA  . GLU B 2 82  ? -18.366 -10.528 8.736   1.00 97.51 82  B 1 
ATOM   1356 C  C   . GLU B 2 82  ? -17.138 -11.440 8.671   1.00 97.89 82  B 1 
ATOM   1357 O  O   . GLU B 2 82  ? -17.202 -12.588 8.230   1.00 97.03 82  B 1 
ATOM   1358 C  CB  . GLU B 2 82  ? -18.745 -10.113 10.181  1.00 95.32 82  B 1 
ATOM   1359 C  CG  . GLU B 2 82  ? -19.193 -11.250 11.104  1.00 84.77 82  B 1 
ATOM   1360 C  CD  . GLU B 2 82  ? -19.551 -10.747 12.533  1.00 87.14 82  B 1 
ATOM   1361 O  OE1 . GLU B 2 82  ? -19.743 -11.599 13.427  1.00 79.89 82  B 1 
ATOM   1362 O  OE2 . GLU B 2 82  ? -19.617 -9.511  12.773  1.00 79.97 82  B 1 
ATOM   1363 N  N   . LEU B 2 83  ? -15.994 -10.904 9.089   1.00 96.70 83  B 1 
ATOM   1364 C  CA  . LEU B 2 83  ? -14.781 -11.695 9.259   1.00 96.23 83  B 1 
ATOM   1365 C  C   . LEU B 2 83  ? -15.030 -12.798 10.289  1.00 96.24 83  B 1 
ATOM   1366 O  O   . LEU B 2 83  ? -15.487 -12.521 11.401  1.00 95.41 83  B 1 
ATOM   1367 C  CB  . LEU B 2 83  ? -13.642 -10.762 9.703   1.00 94.83 83  B 1 
ATOM   1368 C  CG  . LEU B 2 83  ? -12.276 -11.452 9.839   1.00 92.08 83  B 1 
ATOM   1369 C  CD1 . LEU B 2 83  ? -11.713 -11.876 8.487   1.00 89.11 83  B 1 
ATOM   1370 C  CD2 . LEU B 2 83  ? -11.279 -10.483 10.480  1.00 88.12 83  B 1 
ATOM   1371 N  N   . ALA B 2 84  ? -14.703 -14.041 9.939   1.00 96.94 84  B 1 
ATOM   1372 C  CA  . ALA B 2 84  ? -14.832 -15.149 10.871  1.00 96.51 84  B 1 
ATOM   1373 C  C   . ALA B 2 84  ? -13.912 -14.932 12.082  1.00 95.88 84  B 1 
ATOM   1374 O  O   . ALA B 2 84  ? -12.728 -14.652 11.906  1.00 94.61 84  B 1 
ATOM   1375 C  CB  . ALA B 2 84  ? -14.524 -16.460 10.152  1.00 96.40 84  B 1 
ATOM   1376 N  N   . PRO B 2 85  ? -14.429 -15.095 13.317  1.00 95.13 85  B 1 
ATOM   1377 C  CA  . PRO B 2 85  ? -13.594 -14.989 14.496  1.00 94.13 85  B 1 
ATOM   1378 C  C   . PRO B 2 85  ? -12.576 -16.146 14.548  1.00 93.81 85  B 1 
ATOM   1379 O  O   . PRO B 2 85  ? -12.857 -17.247 14.067  1.00 92.74 85  B 1 
ATOM   1380 C  CB  . PRO B 2 85  ? -14.558 -14.981 15.682  1.00 92.88 85  B 1 
ATOM   1381 C  CG  . PRO B 2 85  ? -15.777 -15.738 15.159  1.00 90.96 85  B 1 
ATOM   1382 C  CD  . PRO B 2 85  ? -15.801 -15.392 13.676  1.00 94.27 85  B 1 
ATOM   1383 N  N   . PRO B 2 86  ? -11.367 -15.938 15.133  1.00 91.73 86  B 1 
ATOM   1384 C  CA  . PRO B 2 86  ? -10.274 -16.911 15.071  1.00 90.29 86  B 1 
ATOM   1385 C  C   . PRO B 2 86  ? -10.604 -18.314 15.597  1.00 91.72 86  B 1 
ATOM   1386 O  O   . PRO B 2 86  ? -10.032 -19.295 15.126  1.00 89.96 86  B 1 
ATOM   1387 C  CB  . PRO B 2 86  ? -9.143  -16.291 15.897  1.00 87.00 86  B 1 
ATOM   1388 C  CG  . PRO B 2 86  ? -9.396  -14.791 15.785  1.00 83.43 86  B 1 
ATOM   1389 C  CD  . PRO B 2 86  ? -10.915 -14.703 15.753  1.00 87.01 86  B 1 
ATOM   1390 N  N   . ASP B 2 87  ? -11.506 -18.417 16.558  1.00 93.37 87  B 1 
ATOM   1391 C  CA  . ASP B 2 87  ? -11.985 -19.669 17.160  1.00 93.92 87  B 1 
ATOM   1392 C  C   . ASP B 2 87  ? -12.902 -20.469 16.225  1.00 94.62 87  B 1 
ATOM   1393 O  O   . ASP B 2 87  ? -13.018 -21.689 16.374  1.00 92.67 87  B 1 
ATOM   1394 C  CB  . ASP B 2 87  ? -12.681 -19.351 18.488  1.00 92.70 87  B 1 
ATOM   1395 C  CG  . ASP B 2 87  ? -13.900 -18.425 18.330  1.00 83.72 87  B 1 
ATOM   1396 O  OD1 . ASP B 2 87  ? -13.723 -17.344 17.731  1.00 75.02 87  B 1 
ATOM   1397 O  OD2 . ASP B 2 87  ? -14.985 -18.806 18.812  1.00 77.10 87  B 1 
ATOM   1398 N  N   . ARG B 2 88  ? -13.493 -19.814 15.208  1.00 95.27 88  B 1 
ATOM   1399 C  CA  . ARG B 2 88  ? -14.333 -20.453 14.186  1.00 95.65 88  B 1 
ATOM   1400 C  C   . ARG B 2 88  ? -13.539 -20.909 12.952  1.00 95.98 88  B 1 
ATOM   1401 O  O   . ARG B 2 88  ? -14.078 -21.642 12.122  1.00 93.66 88  B 1 
ATOM   1402 C  CB  . ARG B 2 88  ? -15.473 -19.506 13.783  1.00 94.79 88  B 1 
ATOM   1403 C  CG  . ARG B 2 88  ? -16.459 -19.157 14.935  1.00 92.05 88  B 1 
ATOM   1404 C  CD  . ARG B 2 88  ? -17.336 -20.344 15.353  1.00 90.58 88  B 1 
ATOM   1405 N  NE  . ARG B 2 88  ? -18.249 -20.776 14.278  1.00 89.93 88  B 1 
ATOM   1406 C  CZ  . ARG B 2 88  ? -19.495 -20.348 14.042  1.00 90.67 88  B 1 
ATOM   1407 N  NH1 . ARG B 2 88  ? -20.085 -19.449 14.770  1.00 84.28 88  B 1 
ATOM   1408 N  NH2 . ARG B 2 88  ? -20.188 -20.827 13.064  1.00 84.24 88  B 1 
ATOM   1409 N  N   . ILE B 2 89  ? -12.293 -20.508 12.816  1.00 95.11 89  B 1 
ATOM   1410 C  CA  . ILE B 2 89  ? -11.452 -20.842 11.662  1.00 94.95 89  B 1 
ATOM   1411 C  C   . ILE B 2 89  ? -10.755 -22.189 11.897  1.00 94.99 89  B 1 
ATOM   1412 O  O   . ILE B 2 89  ? -9.994  -22.350 12.853  1.00 93.54 89  B 1 
ATOM   1413 C  CB  . ILE B 2 89  ? -10.445 -19.713 11.357  1.00 93.68 89  B 1 
ATOM   1414 C  CG1 . ILE B 2 89  ? -11.156 -18.356 11.182  1.00 91.31 89  B 1 
ATOM   1415 C  CG2 . ILE B 2 89  ? -9.651  -20.063 10.081  1.00 91.12 89  B 1 
ATOM   1416 C  CD1 . ILE B 2 89  ? -10.208 -17.175 10.961  1.00 87.41 89  B 1 
ATOM   1417 N  N   . SER B 2 90  ? -10.987 -23.142 10.985  1.00 95.07 90  B 1 
ATOM   1418 C  CA  . SER B 2 90  ? -10.355 -24.460 11.048  1.00 94.89 90  B 1 
ATOM   1419 C  C   . SER B 2 90  ? -8.825  -24.366 10.904  1.00 94.98 90  B 1 
ATOM   1420 O  O   . SER B 2 90  ? -8.313  -23.420 10.289  1.00 94.28 90  B 1 
ATOM   1421 C  CB  . SER B 2 90  ? -10.946 -25.394 9.982   1.00 94.03 90  B 1 
ATOM   1422 O  OG  . SER B 2 90  ? -10.499 -25.055 8.688   1.00 90.50 90  B 1 
ATOM   1423 N  N   . PRO B 2 91  ? -8.061  -25.350 11.413  1.00 94.95 91  B 1 
ATOM   1424 C  CA  . PRO B 2 91  ? -6.610  -25.398 11.213  1.00 94.54 91  B 1 
ATOM   1425 C  C   . PRO B 2 91  ? -6.201  -25.382 9.738   1.00 94.15 91  B 1 
ATOM   1426 O  O   . PRO B 2 91  ? -5.271  -24.672 9.372   1.00 92.44 91  B 1 
ATOM   1427 C  CB  . PRO B 2 91  ? -6.154  -26.690 11.908  1.00 94.10 91  B 1 
ATOM   1428 C  CG  . PRO B 2 91  ? -7.216  -26.921 12.971  1.00 92.13 91  B 1 
ATOM   1429 C  CD  . PRO B 2 91  ? -8.492  -26.428 12.292  1.00 94.48 91  B 1 
ATOM   1430 N  N   . GLU B 2 92  ? -6.926  -26.103 8.881   1.00 94.67 92  B 1 
ATOM   1431 C  CA  . GLU B 2 92  ? -6.677  -26.157 7.439   1.00 94.02 92  B 1 
ATOM   1432 C  C   . GLU B 2 92  ? -6.866  -24.786 6.776   1.00 93.88 92  B 1 
ATOM   1433 O  O   . GLU B 2 92  ? -6.038  -24.338 5.982   1.00 91.95 92  B 1 
ATOM   1434 C  CB  . GLU B 2 92  ? -7.631  -27.197 6.836   1.00 93.13 92  B 1 
ATOM   1435 C  CG  . GLU B 2 92  ? -7.343  -27.491 5.361   1.00 78.17 92  B 1 
ATOM   1436 C  CD  . GLU B 2 92  ? -8.360  -28.463 4.739   1.00 71.78 92  B 1 
ATOM   1437 O  OE1 . GLU B 2 92  ? -8.251  -28.675 3.511   1.00 65.26 92  B 1 
ATOM   1438 O  OE2 . GLU B 2 92  ? -9.241  -28.964 5.467   1.00 65.00 92  B 1 
ATOM   1439 N  N   . MET B 2 93  ? -7.920  -24.061 7.160   1.00 95.09 93  B 1 
ATOM   1440 C  CA  . MET B 2 93  ? -8.154  -22.711 6.654   1.00 94.79 93  B 1 
ATOM   1441 C  C   . MET B 2 93  ? -7.094  -21.729 7.175   1.00 94.14 93  B 1 
ATOM   1442 O  O   . MET B 2 93  ? -6.636  -20.872 6.420   1.00 92.68 93  B 1 
ATOM   1443 C  CB  . MET B 2 93  ? -9.575  -22.279 7.028   1.00 94.10 93  B 1 
ATOM   1444 C  CG  . MET B 2 93  ? -9.996  -20.992 6.302   1.00 86.88 93  B 1 
ATOM   1445 S  SD  . MET B 2 93  ? -11.701 -20.485 6.678   1.00 84.02 93  B 1 
ATOM   1446 C  CE  . MET B 2 93  ? -12.634 -21.759 5.817   1.00 73.75 93  B 1 
ATOM   1447 N  N   . LYS B 2 94  ? -6.639  -21.877 8.423   1.00 93.44 94  B 1 
ATOM   1448 C  CA  . LYS B 2 94  ? -5.530  -21.072 8.969   1.00 92.04 94  B 1 
ATOM   1449 C  C   . LYS B 2 94  ? -4.241  -21.262 8.171   1.00 91.28 94  B 1 
ATOM   1450 O  O   . LYS B 2 94  ? -3.538  -20.291 7.935   1.00 89.81 94  B 1 
ATOM   1451 C  CB  . LYS B 2 94  ? -5.283  -21.405 10.447  1.00 90.52 94  B 1 
ATOM   1452 C  CG  . LYS B 2 94  ? -6.343  -20.764 11.348  1.00 81.12 94  B 1 
ATOM   1453 C  CD  . LYS B 2 94  ? -6.173  -21.163 12.814  1.00 76.53 94  B 1 
ATOM   1454 C  CE  . LYS B 2 94  ? -7.258  -20.447 13.620  1.00 68.43 94  B 1 
ATOM   1455 N  NZ  . LYS B 2 94  ? -7.350  -20.904 15.027  1.00 61.84 94  B 1 
ATOM   1456 N  N   . GLU B 2 95  ? -3.957  -22.485 7.735   1.00 92.83 95  B 1 
ATOM   1457 C  CA  . GLU B 2 95  ? -2.795  -22.782 6.910   1.00 91.84 95  B 1 
ATOM   1458 C  C   . GLU B 2 95  ? -2.886  -22.096 5.533   1.00 91.04 95  B 1 
ATOM   1459 O  O   . GLU B 2 95  ? -1.921  -21.465 5.090   1.00 89.01 95  B 1 
ATOM   1460 C  CB  . GLU B 2 95  ? -2.638  -24.303 6.804   1.00 91.18 95  B 1 
ATOM   1461 C  CG  . GLU B 2 95  ? -1.286  -24.704 6.196   1.00 78.73 95  B 1 
ATOM   1462 C  CD  . GLU B 2 95  ? -1.038  -26.228 6.231   1.00 72.65 95  B 1 
ATOM   1463 O  OE1 . GLU B 2 95  ? 0.119   -26.619 5.954   1.00 66.22 95  B 1 
ATOM   1464 O  OE2 . GLU B 2 95  ? -1.975  -26.991 6.533   1.00 65.55 95  B 1 
ATOM   1465 N  N   . LYS B 2 96  ? -4.073  -22.119 4.885   1.00 91.87 96  B 1 
ATOM   1466 C  CA  . LYS B 2 96  ? -4.316  -21.400 3.624   1.00 91.30 96  B 1 
ATOM   1467 C  C   . LYS B 2 96  ? -4.203  -19.879 3.760   1.00 90.68 96  B 1 
ATOM   1468 O  O   . LYS B 2 96  ? -3.678  -19.224 2.865   1.00 88.28 96  B 1 
ATOM   1469 C  CB  . LYS B 2 96  ? -5.715  -21.730 3.084   1.00 90.75 96  B 1 
ATOM   1470 C  CG  . LYS B 2 96  ? -5.870  -23.150 2.535   1.00 83.36 96  B 1 
ATOM   1471 C  CD  . LYS B 2 96  ? -7.308  -23.266 2.014   1.00 81.13 96  B 1 
ATOM   1472 C  CE  . LYS B 2 96  ? -7.644  -24.604 1.382   1.00 73.78 96  B 1 
ATOM   1473 N  NZ  . LYS B 2 96  ? -9.048  -24.574 0.907   1.00 67.23 96  B 1 
ATOM   1474 N  N   . ILE B 2 97  ? -4.700  -19.315 4.861   1.00 90.95 97  B 1 
ATOM   1475 C  CA  . ILE B 2 97  ? -4.604  -17.876 5.141   1.00 89.69 97  B 1 
ATOM   1476 C  C   . ILE B 2 97  ? -3.144  -17.459 5.329   1.00 87.28 97  B 1 
ATOM   1477 O  O   . ILE B 2 97  ? -2.740  -16.384 4.878   1.00 82.98 97  B 1 
ATOM   1478 C  CB  . ILE B 2 97  ? -5.458  -17.528 6.384   1.00 89.50 97  B 1 
ATOM   1479 C  CG1 . ILE B 2 97  ? -6.963  -17.681 6.073   1.00 87.56 97  B 1 
ATOM   1480 C  CG2 . ILE B 2 97  ? -5.189  -16.098 6.884   1.00 87.42 97  B 1 
ATOM   1481 C  CD1 . ILE B 2 97  ? -7.824  -17.791 7.334   1.00 84.71 97  B 1 
ATOM   1482 N  N   . GLY B 2 98  ? -2.341  -18.301 5.971   1.00 84.41 98  B 1 
ATOM   1483 C  CA  . GLY B 2 98  ? -0.981  -17.965 6.366   1.00 81.62 98  B 1 
ATOM   1484 C  C   . GLY B 2 98  ? -0.939  -16.916 7.488   1.00 81.37 98  B 1 
ATOM   1485 O  O   . GLY B 2 98  ? -1.869  -16.794 8.284   1.00 77.32 98  B 1 
ATOM   1486 N  N   . ASN B 2 99  ? 0.143   -16.152 7.548   1.00 75.03 99  B 1 
ATOM   1487 C  CA  . ASN B 2 99  ? 0.326   -15.112 8.560   1.00 73.28 99  B 1 
ATOM   1488 C  C   . ASN B 2 99  ? -0.316  -13.774 8.146   1.00 74.89 99  B 1 
ATOM   1489 O  O   . ASN B 2 99  ? 0.348   -12.745 8.093   1.00 72.16 99  B 1 
ATOM   1490 C  CB  . ASN B 2 99  ? 1.820   -14.981 8.932   1.00 68.31 99  B 1 
ATOM   1491 C  CG  . ASN B 2 99  ? 1.992   -14.223 10.244  1.00 61.23 99  B 1 
ATOM   1492 O  OD1 . ASN B 2 99  ? 1.160   -14.315 11.121  1.00 54.46 99  B 1 
ATOM   1493 N  ND2 . ASN B 2 99  ? 3.056   -13.486 10.430  1.00 53.28 99  B 1 
ATOM   1494 N  N   . LEU B 2 100 ? -1.601  -13.793 7.778   1.00 78.42 100 B 1 
ATOM   1495 C  CA  . LEU B 2 100 ? -2.358  -12.598 7.400   1.00 80.38 100 B 1 
ATOM   1496 C  C   . LEU B 2 100 ? -3.342  -12.207 8.500   1.00 80.57 100 B 1 
ATOM   1497 O  O   . LEU B 2 100 ? -4.057  -13.036 9.045   1.00 79.64 100 B 1 
ATOM   1498 C  CB  . LEU B 2 100 ? -3.095  -12.822 6.068   1.00 81.08 100 B 1 
ATOM   1499 C  CG  . LEU B 2 100 ? -2.182  -12.990 4.840   1.00 81.13 100 B 1 
ATOM   1500 C  CD1 . LEU B 2 100 ? -3.061  -13.141 3.593   1.00 78.71 100 B 1 
ATOM   1501 C  CD2 . LEU B 2 100 ? -1.255  -11.798 4.630   1.00 79.36 100 B 1 
ATOM   1502 N  N   . SER B 2 101 ? -3.427  -10.894 8.752   1.00 79.10 101 B 1 
ATOM   1503 C  CA  . SER B 2 101 ? -4.439  -10.305 9.624   1.00 78.89 101 B 1 
ATOM   1504 C  C   . SER B 2 101 ? -5.331  -9.371  8.817   1.00 81.33 101 B 1 
ATOM   1505 O  O   . SER B 2 101 ? -4.889  -8.337  8.316   1.00 80.12 101 B 1 
ATOM   1506 C  CB  . SER B 2 101 ? -3.796  -9.571  10.793  1.00 74.01 101 B 1 
ATOM   1507 O  OG  . SER B 2 101 ? -3.250  -10.523 11.679  1.00 64.52 101 B 1 
ATOM   1508 N  N   . PHE B 2 102 ? -6.597  -9.731  8.701   1.00 86.94 102 B 1 
ATOM   1509 C  CA  . PHE B 2 102 ? -7.627  -8.916  8.074   1.00 87.76 102 B 1 
ATOM   1510 C  C   . PHE B 2 102 ? -8.153  -7.873  9.056   1.00 86.62 102 B 1 
ATOM   1511 O  O   . PHE B 2 102 ? -8.185  -8.088  10.267  1.00 84.98 102 B 1 
ATOM   1512 C  CB  . PHE B 2 102 ? -8.756  -9.810  7.565   1.00 89.01 102 B 1 
ATOM   1513 C  CG  . PHE B 2 102 ? -8.287  -10.882 6.601   1.00 90.59 102 B 1 
ATOM   1514 C  CD1 . PHE B 2 102 ? -8.151  -10.591 5.232   1.00 88.70 102 B 1 
ATOM   1515 C  CD2 . PHE B 2 102 ? -7.925  -12.155 7.077   1.00 89.18 102 B 1 
ATOM   1516 C  CE1 . PHE B 2 102 ? -7.663  -11.559 4.347   1.00 88.29 102 B 1 
ATOM   1517 C  CE2 . PHE B 2 102 ? -7.429  -13.127 6.195   1.00 88.60 102 B 1 
ATOM   1518 C  CZ  . PHE B 2 102 ? -7.294  -12.829 4.830   1.00 90.27 102 B 1 
ATOM   1519 N  N   . GLN B 2 103 ? -8.621  -6.744  8.528   1.00 85.85 103 B 1 
ATOM   1520 C  CA  . GLN B 2 103 ? -9.252  -5.693  9.313   1.00 85.39 103 B 1 
ATOM   1521 C  C   . GLN B 2 103 ? -10.614 -5.329  8.726   1.00 88.67 103 B 1 
ATOM   1522 O  O   . GLN B 2 103 ? -10.804 -5.386  7.508   1.00 89.32 103 B 1 
ATOM   1523 C  CB  . GLN B 2 103 ? -8.349  -4.459  9.378   1.00 80.55 103 B 1 
ATOM   1524 C  CG  . GLN B 2 103 ? -6.981  -4.735  10.037  1.00 71.62 103 B 1 
ATOM   1525 C  CD  . GLN B 2 103 ? -6.093  -3.487  10.094  1.00 67.84 103 B 1 
ATOM   1526 O  OE1 . GLN B 2 103 ? -6.489  -2.381  9.759   1.00 60.47 103 B 1 
ATOM   1527 N  NE2 . GLN B 2 103 ? -4.873  -3.609  10.524  1.00 56.70 103 B 1 
ATOM   1528 N  N   . ASN B 2 104 ? -11.539 -4.887  9.583   1.00 89.44 104 B 1 
ATOM   1529 C  CA  . ASN B 2 104 ? -12.741 -4.213  9.115   1.00 90.68 104 B 1 
ATOM   1530 C  C   . ASN B 2 104 ? -12.360 -2.875  8.477   1.00 90.84 104 B 1 
ATOM   1531 O  O   . ASN B 2 104 ? -11.489 -2.168  8.986   1.00 90.03 104 B 1 
ATOM   1532 C  CB  . ASN B 2 104 ? -13.724 -4.010  10.285  1.00 90.56 104 B 1 
ATOM   1533 C  CG  . ASN B 2 104 ? -14.239 -5.317  10.869  1.00 90.34 104 B 1 
ATOM   1534 O  OD1 . ASN B 2 104 ? -14.339 -6.331  10.228  1.00 85.57 104 B 1 
ATOM   1535 N  ND2 . ASN B 2 104 ? -14.600 -5.315  12.138  1.00 85.44 104 B 1 
ATOM   1536 N  N   . TYR B 2 105 ? -13.046 -2.488  7.409   1.00 91.98 105 B 1 
ATOM   1537 C  CA  . TYR B 2 105 ? -12.806 -1.215  6.731   1.00 92.02 105 B 1 
ATOM   1538 C  C   . TYR B 2 105 ? -12.927 -0.024  7.685   1.00 90.21 105 B 1 
ATOM   1539 O  O   . TYR B 2 105 ? -12.093 0.879   7.684   1.00 87.45 105 B 1 
ATOM   1540 C  CB  . TYR B 2 105 ? -13.796 -1.074  5.575   1.00 93.03 105 B 1 
ATOM   1541 C  CG  . TYR B 2 105 ? -13.560 0.163   4.733   1.00 94.20 105 B 1 
ATOM   1542 C  CD1 . TYR B 2 105 ? -14.319 1.335   4.923   1.00 94.00 105 B 1 
ATOM   1543 C  CD2 . TYR B 2 105 ? -12.536 0.148   3.764   1.00 94.13 105 B 1 
ATOM   1544 C  CE1 . TYR B 2 105 ? -14.072 2.476   4.151   1.00 94.15 105 B 1 
ATOM   1545 C  CE2 . TYR B 2 105 ? -12.285 1.294   2.983   1.00 94.20 105 B 1 
ATOM   1546 C  CZ  . TYR B 2 105 ? -13.058 2.453   3.179   1.00 95.46 105 B 1 
ATOM   1547 O  OH  . TYR B 2 105 ? -12.809 3.564   2.420   1.00 95.65 105 B 1 
ATOM   1548 N  N   . ARG B 2 106 ? -13.951 -0.046  8.530   1.00 91.04 106 B 1 
ATOM   1549 C  CA  . ARG B 2 106 ? -14.130 0.842   9.686   1.00 90.45 106 B 1 
ATOM   1550 C  C   . ARG B 2 106 ? -14.730 0.040   10.845  1.00 90.96 106 B 1 
ATOM   1551 O  O   . ARG B 2 106 ? -15.364 -0.984  10.584  1.00 89.61 106 B 1 
ATOM   1552 C  CB  . ARG B 2 106 ? -15.023 2.045   9.321   1.00 87.89 106 B 1 
ATOM   1553 C  CG  . ARG B 2 106 ? -14.328 3.009   8.339   1.00 83.29 106 B 1 
ATOM   1554 C  CD  . ARG B 2 106 ? -15.123 4.306   8.185   1.00 81.98 106 B 1 
ATOM   1555 N  NE  . ARG B 2 106 ? -14.409 5.250   7.310   1.00 81.65 106 B 1 
ATOM   1556 C  CZ  . ARG B 2 106 ? -14.742 6.504   7.061   1.00 81.08 106 B 1 
ATOM   1557 N  NH1 . ARG B 2 106 ? -15.807 7.055   7.567   1.00 73.74 106 B 1 
ATOM   1558 N  NH2 . ARG B 2 106 ? -14.003 7.228   6.283   1.00 75.64 106 B 1 
ATOM   1559 N  N   . PRO B 2 107 ? -14.611 0.523   12.096  1.00 87.25 107 B 1 
ATOM   1560 C  CA  . PRO B 2 107 ? -15.166 -0.184  13.255  1.00 86.15 107 B 1 
ATOM   1561 C  C   . PRO B 2 107 ? -16.665 -0.504  13.145  1.00 88.00 107 B 1 
ATOM   1562 O  O   . PRO B 2 107 ? -17.114 -1.531  13.647  1.00 85.68 107 B 1 
ATOM   1563 C  CB  . PRO B 2 107 ? -14.883 0.742   14.442  1.00 83.50 107 B 1 
ATOM   1564 C  CG  . PRO B 2 107 ? -13.627 1.500   14.018  1.00 81.80 107 B 1 
ATOM   1565 C  CD  . PRO B 2 107 ? -13.823 1.674   12.514  1.00 83.40 107 B 1 
ATOM   1566 N  N   . ASN B 2 108 ? -17.430 0.354   12.459  1.00 90.84 108 B 1 
ATOM   1567 C  CA  . ASN B 2 108 ? -18.869 0.202   12.222  1.00 90.92 108 B 1 
ATOM   1568 C  C   . ASN B 2 108 ? -19.217 -0.466  10.876  1.00 92.60 108 B 1 
ATOM   1569 O  O   . ASN B 2 108 ? -20.390 -0.564  10.545  1.00 90.09 108 B 1 
ATOM   1570 C  CB  . ASN B 2 108 ? -19.536 1.587   12.365  1.00 87.35 108 B 1 
ATOM   1571 C  CG  . ASN B 2 108 ? -19.125 2.570   11.276  1.00 77.31 108 B 1 
ATOM   1572 O  OD1 . ASN B 2 108 ? -18.034 2.534   10.730  1.00 64.99 108 B 1 
ATOM   1573 N  ND2 . ASN B 2 108 ? -19.985 3.507   10.938  1.00 70.37 108 B 1 
ATOM   1574 N  N   . LYS B 2 109 ? -18.233 -0.916  10.087  1.00 93.05 109 B 1 
ATOM   1575 C  CA  . LYS B 2 109 ? -18.424 -1.571  8.790   1.00 94.57 109 B 1 
ATOM   1576 C  C   . LYS B 2 109 ? -17.791 -2.966  8.795   1.00 95.55 109 B 1 
ATOM   1577 O  O   . LYS B 2 109 ? -16.782 -3.212  8.142   1.00 94.59 109 B 1 
ATOM   1578 C  CB  . LYS B 2 109 ? -17.916 -0.698  7.631   1.00 93.24 109 B 1 
ATOM   1579 C  CG  . LYS B 2 109 ? -18.751 0.577   7.456   1.00 86.98 109 B 1 
ATOM   1580 C  CD  . LYS B 2 109 ? -18.649 1.120   6.031   1.00 79.74 109 B 1 
ATOM   1581 C  CE  . LYS B 2 109 ? -19.572 2.337   5.888   1.00 74.83 109 B 1 
ATOM   1582 N  NZ  . LYS B 2 109 ? -19.849 2.664   4.466   1.00 65.85 109 B 1 
ATOM   1583 N  N   . LYS B 2 110 ? -18.400 -3.873  9.546   1.00 95.57 110 B 1 
ATOM   1584 C  CA  . LYS B 2 110 ? -17.916 -5.245  9.733   1.00 95.90 110 B 1 
ATOM   1585 C  C   . LYS B 2 110 ? -18.049 -6.125  8.484   1.00 96.62 110 B 1 
ATOM   1586 O  O   . LYS B 2 110 ? -17.332 -7.105  8.363   1.00 95.59 110 B 1 
ATOM   1587 C  CB  . LYS B 2 110 ? -18.664 -5.915  10.880  1.00 94.40 110 B 1 
ATOM   1588 C  CG  . LYS B 2 110 ? -18.439 -5.250  12.244  1.00 90.33 110 B 1 
ATOM   1589 C  CD  . LYS B 2 110 ? -19.128 -6.138  13.276  1.00 84.81 110 B 1 
ATOM   1590 C  CE  . LYS B 2 110 ? -18.907 -5.687  14.713  1.00 76.15 110 B 1 
ATOM   1591 N  NZ  . LYS B 2 110 ? -19.454 -6.743  15.614  1.00 66.38 110 B 1 
ATOM   1592 N  N   . ASN B 2 111 ? -18.938 -5.769  7.567   1.00 97.13 111 B 1 
ATOM   1593 C  CA  . ASN B 2 111 ? -19.138 -6.465  6.301   1.00 97.39 111 B 1 
ATOM   1594 C  C   . ASN B 2 111 ? -18.129 -6.051  5.216   1.00 97.76 111 B 1 
ATOM   1595 O  O   . ASN B 2 111 ? -18.153 -6.591  4.112   1.00 97.30 111 B 1 
ATOM   1596 C  CB  . ASN B 2 111 ? -20.587 -6.246  5.833   1.00 96.76 111 B 1 
ATOM   1597 C  CG  . ASN B 2 111 ? -20.879 -4.812  5.443   1.00 96.32 111 B 1 
ATOM   1598 O  OD1 . ASN B 2 111 ? -20.562 -3.864  6.149   1.00 90.10 111 B 1 
ATOM   1599 N  ND2 . ASN B 2 111 ? -21.488 -4.610  4.298   1.00 90.60 111 B 1 
ATOM   1600 N  N   . ILE B 2 112 ? -17.231 -5.086  5.490   1.00 97.55 112 B 1 
ATOM   1601 C  CA  . ILE B 2 112 ? -16.204 -4.646  4.541   1.00 97.70 112 B 1 
ATOM   1602 C  C   . ILE B 2 112 ? -14.833 -4.920  5.142   1.00 97.25 112 B 1 
ATOM   1603 O  O   . ILE B 2 112 ? -14.480 -4.352  6.179   1.00 96.41 112 B 1 
ATOM   1604 C  CB  . ILE B 2 112 ? -16.377 -3.173  4.131   1.00 97.90 112 B 1 
ATOM   1605 C  CG1 . ILE B 2 112 ? -17.825 -2.886  3.664   1.00 97.29 112 B 1 
ATOM   1606 C  CG2 . ILE B 2 112 ? -15.360 -2.850  3.021   1.00 97.30 112 B 1 
ATOM   1607 C  CD1 . ILE B 2 112 ? -18.085 -1.431  3.253   1.00 95.65 112 B 1 
ATOM   1608 N  N   . LEU B 2 113 ? -14.054 -5.763  4.486   1.00 96.72 113 B 1 
ATOM   1609 C  CA  . LEU B 2 113 ? -12.754 -6.217  4.956   1.00 96.98 113 B 1 
ATOM   1610 C  C   . LEU B 2 113 ? -11.638 -5.644  4.092   1.00 97.01 113 B 1 
ATOM   1611 O  O   . LEU B 2 113 ? -11.807 -5.456  2.886   1.00 96.73 113 B 1 
ATOM   1612 C  CB  . LEU B 2 113 ? -12.708 -7.752  4.990   1.00 96.85 113 B 1 
ATOM   1613 C  CG  . LEU B 2 113 ? -13.870 -8.420  5.754   1.00 95.86 113 B 1 
ATOM   1614 C  CD1 . LEU B 2 113 ? -13.707 -9.937  5.703   1.00 93.93 113 B 1 
ATOM   1615 C  CD2 . LEU B 2 113 ? -13.934 -7.982  7.212   1.00 93.36 113 B 1 
ATOM   1616 N  N   . VAL B 2 114 ? -10.484 -5.401  4.709   1.00 93.98 114 B 1 
ATOM   1617 C  CA  . VAL B 2 114 ? -9.272  -4.957  4.013   1.00 92.93 114 B 1 
ATOM   1618 C  C   . VAL B 2 114 ? -8.068  -5.794  4.419   1.00 91.87 114 B 1 
ATOM   1619 O  O   . VAL B 2 114 ? -7.977  -6.284  5.541   1.00 90.58 114 B 1 
ATOM   1620 C  CB  . VAL B 2 114 ? -8.976  -3.457  4.204   1.00 92.02 114 B 1 
ATOM   1621 C  CG1 . VAL B 2 114 ? -10.068 -2.585  3.570   1.00 88.31 114 B 1 
ATOM   1622 C  CG2 . VAL B 2 114 ? -8.818  -3.062  5.672   1.00 88.55 114 B 1 
ATOM   1623 N  N   . ILE B 2 115 ? -7.122  -5.925  3.481   1.00 92.19 115 B 1 
ATOM   1624 C  CA  . ILE B 2 115 ? -5.829  -6.567  3.701   1.00 91.43 115 B 1 
ATOM   1625 C  C   . ILE B 2 115 ? -4.750  -5.868  2.871   1.00 91.39 115 B 1 
ATOM   1626 O  O   . ILE B 2 115 ? -5.011  -5.365  1.781   1.00 90.84 115 B 1 
ATOM   1627 C  CB  . ILE B 2 115 ? -5.938  -8.072  3.386   1.00 90.34 115 B 1 
ATOM   1628 C  CG1 . ILE B 2 115 ? -4.661  -8.873  3.728   1.00 86.67 115 B 1 
ATOM   1629 C  CG2 . ILE B 2 115 ? -6.308  -8.326  1.905   1.00 86.25 115 B 1 
ATOM   1630 C  CD1 . ILE B 2 115 ? -4.295  -8.853  5.208   1.00 82.16 115 B 1 
ATOM   1631 N  N   . GLY B 2 116 ? -3.539  -5.849  3.390   1.00 86.10 116 B 1 
ATOM   1632 C  CA  . GLY B 2 116 ? -2.368  -5.310  2.708   1.00 85.08 116 B 1 
ATOM   1633 C  C   . GLY B 2 116 ? -1.878  -3.971  3.268   1.00 84.63 116 B 1 
ATOM   1634 O  O   . GLY B 2 116 ? -2.577  -3.309  4.028   1.00 82.19 116 B 1 
ATOM   1635 N  N   . PRO B 2 117 ? -0.672  -3.562  2.868   1.00 82.29 117 B 1 
ATOM   1636 C  CA  . PRO B 2 117 ? 0.177   -4.180  1.840   1.00 81.03 117 B 1 
ATOM   1637 C  C   . PRO B 2 117 ? 0.885   -5.448  2.339   1.00 81.30 117 B 1 
ATOM   1638 O  O   . PRO B 2 117 ? 1.497   -5.435  3.395   1.00 80.00 117 B 1 
ATOM   1639 C  CB  . PRO B 2 117 ? 1.174   -3.081  1.473   1.00 78.84 117 B 1 
ATOM   1640 C  CG  . PRO B 2 117 ? 1.340   -2.305  2.778   1.00 75.21 117 B 1 
ATOM   1641 C  CD  . PRO B 2 117 ? -0.048  -2.374  3.409   1.00 76.88 117 B 1 
ATOM   1642 N  N   . VAL B 2 118 ? 0.835   -6.518  1.553   1.00 81.55 118 B 1 
ATOM   1643 C  CA  . VAL B 2 118 ? 1.543   -7.781  1.818   1.00 81.64 118 B 1 
ATOM   1644 C  C   . VAL B 2 118 ? 2.364   -8.199  0.595   1.00 82.58 118 B 1 
ATOM   1645 O  O   . VAL B 2 118 ? 2.023   -7.793  -0.520  1.00 82.83 118 B 1 
ATOM   1646 C  CB  . VAL B 2 118 ? 0.580   -8.900  2.266   1.00 81.11 118 B 1 
ATOM   1647 C  CG1 . VAL B 2 118 ? -0.073  -8.561  3.603   1.00 78.34 118 B 1 
ATOM   1648 C  CG2 . VAL B 2 118 ? -0.507  -9.208  1.239   1.00 78.33 118 B 1 
ATOM   1649 N  N   . PRO B 2 119 ? 3.446   -8.996  0.737   1.00 80.17 119 B 1 
ATOM   1650 C  CA  . PRO B 2 119 ? 4.307   -9.378  -0.384  1.00 79.21 119 B 1 
ATOM   1651 C  C   . PRO B 2 119 ? 3.537   -10.124 -1.478  1.00 81.73 119 B 1 
ATOM   1652 O  O   . PRO B 2 119 ? 2.995   -11.205 -1.246  1.00 81.45 119 B 1 
ATOM   1653 C  CB  . PRO B 2 119 ? 5.423   -10.244 0.215   1.00 76.39 119 B 1 
ATOM   1654 C  CG  . PRO B 2 119 ? 5.472   -9.802  1.673   1.00 73.10 119 B 1 
ATOM   1655 C  CD  . PRO B 2 119 ? 4.011   -9.502  1.977   1.00 74.78 119 B 1 
ATOM   1656 N  N   . GLY B 2 120 ? 3.518   -9.582  -2.693  1.00 87.79 120 B 1 
ATOM   1657 C  CA  . GLY B 2 120 ? 2.771   -10.161 -3.802  1.00 88.64 120 B 1 
ATOM   1658 C  C   . GLY B 2 120 ? 3.265   -11.541 -4.226  1.00 88.65 120 B 1 
ATOM   1659 O  O   . GLY B 2 120 ? 2.455   -12.384 -4.611  1.00 87.53 120 B 1 
ATOM   1660 N  N   . GLN B 2 121 ? 4.572   -11.807 -4.096  1.00 87.54 121 B 1 
ATOM   1661 C  CA  . GLN B 2 121 ? 5.144   -13.125 -4.399  1.00 86.60 121 B 1 
ATOM   1662 C  C   . GLN B 2 121 ? 4.580   -14.234 -3.505  1.00 87.29 121 B 1 
ATOM   1663 O  O   . GLN B 2 121 ? 4.444   -15.369 -3.952  1.00 85.33 121 B 1 
ATOM   1664 C  CB  . GLN B 2 121 ? 6.669   -13.068 -4.243  1.00 84.15 121 B 1 
ATOM   1665 C  CG  . GLN B 2 121 ? 7.351   -12.222 -5.334  1.00 75.62 121 B 1 
ATOM   1666 C  CD  . GLN B 2 121 ? 8.878   -12.231 -5.191  1.00 69.02 121 B 1 
ATOM   1667 O  OE1 . GLN B 2 121 ? 9.429   -12.712 -4.238  1.00 62.23 121 B 1 
ATOM   1668 N  NE2 . GLN B 2 121 ? 9.608   -11.676 -6.126  1.00 59.41 121 B 1 
ATOM   1669 N  N   . LYS B 2 122 ? 4.236   -13.913 -2.254  1.00 86.91 122 B 1 
ATOM   1670 C  CA  . LYS B 2 122 ? 3.707   -14.872 -1.280  1.00 86.52 122 B 1 
ATOM   1671 C  C   . LYS B 2 122 ? 2.181   -14.916 -1.265  1.00 88.10 122 B 1 
ATOM   1672 O  O   . LYS B 2 122 ? 1.603   -15.956 -0.976  1.00 87.16 122 B 1 
ATOM   1673 C  CB  . LYS B 2 122 ? 4.300   -14.514 0.096   1.00 83.52 122 B 1 
ATOM   1674 C  CG  . LYS B 2 122 ? 4.059   -15.609 1.136   1.00 74.04 122 B 1 
ATOM   1675 C  CD  . LYS B 2 122 ? 4.769   -15.257 2.452   1.00 69.89 122 B 1 
ATOM   1676 C  CE  . LYS B 2 122 ? 4.526   -16.342 3.506   1.00 61.38 122 B 1 
ATOM   1677 N  NZ  . LYS B 2 122 ? 5.124   -15.970 4.810   1.00 55.01 122 B 1 
ATOM   1678 N  N   . TYR B 2 123 ? 1.525   -13.797 -1.589  1.00 89.25 123 B 1 
ATOM   1679 C  CA  . TYR B 2 123 ? 0.085   -13.610 -1.427  1.00 90.10 123 B 1 
ATOM   1680 C  C   . TYR B 2 123 ? -0.609  -13.125 -2.713  1.00 91.82 123 B 1 
ATOM   1681 O  O   . TYR B 2 123 ? -1.499  -12.280 -2.676  1.00 91.62 123 B 1 
ATOM   1682 C  CB  . TYR B 2 123 ? -0.165  -12.684 -0.231  1.00 88.43 123 B 1 
ATOM   1683 C  CG  . TYR B 2 123 ? 0.415   -13.166 1.078   1.00 87.06 123 B 1 
ATOM   1684 C  CD1 . TYR B 2 123 ? -0.143  -14.281 1.739   1.00 84.55 123 B 1 
ATOM   1685 C  CD2 . TYR B 2 123 ? 1.507   -12.496 1.665   1.00 84.49 123 B 1 
ATOM   1686 C  CE1 . TYR B 2 123 ? 0.359   -14.704 2.981   1.00 82.84 123 B 1 
ATOM   1687 C  CE2 . TYR B 2 123 ? 2.013   -12.909 2.901   1.00 82.33 123 B 1 
ATOM   1688 C  CZ  . TYR B 2 123 ? 1.435   -14.012 3.566   1.00 81.81 123 B 1 
ATOM   1689 O  OH  . TYR B 2 123 ? 1.909   -14.401 4.794   1.00 78.79 123 B 1 
ATOM   1690 N  N   . SER B 2 124 ? -0.226  -13.671 -3.866  1.00 93.83 124 B 1 
ATOM   1691 C  CA  . SER B 2 124 ? -0.968  -13.448 -5.114  1.00 94.63 124 B 1 
ATOM   1692 C  C   . SER B 2 124 ? -2.389  -14.031 -5.068  1.00 96.21 124 B 1 
ATOM   1693 O  O   . SER B 2 124 ? -3.258  -13.586 -5.819  1.00 95.73 124 B 1 
ATOM   1694 C  CB  . SER B 2 124 ? -0.213  -14.055 -6.295  1.00 92.34 124 B 1 
ATOM   1695 O  OG  . SER B 2 124 ? 0.037   -15.435 -6.090  1.00 80.79 124 B 1 
ATOM   1696 N  N   . GLU B 2 125 ? -2.624  -14.985 -4.167  1.00 96.03 125 B 1 
ATOM   1697 C  CA  . GLU B 2 125 ? -3.931  -15.478 -3.765  1.00 96.07 125 B 1 
ATOM   1698 C  C   . GLU B 2 125 ? -4.127  -15.214 -2.270  1.00 95.66 125 B 1 
ATOM   1699 O  O   . GLU B 2 125 ? -3.245  -15.486 -1.463  1.00 93.94 125 B 1 
ATOM   1700 C  CB  . GLU B 2 125 ? -4.099  -16.970 -4.092  1.00 94.86 125 B 1 
ATOM   1701 C  CG  . GLU B 2 125 ? -3.929  -17.253 -5.590  1.00 84.21 125 B 1 
ATOM   1702 C  CD  . GLU B 2 125 ? -4.337  -18.675 -6.010  1.00 85.40 125 B 1 
ATOM   1703 O  OE1 . GLU B 2 125 ? -4.473  -18.881 -7.238  1.00 80.78 125 B 1 
ATOM   1704 O  OE2 . GLU B 2 125 ? -4.531  -19.529 -5.129  1.00 79.97 125 B 1 
ATOM   1705 N  N   . ILE B 2 126 ? -5.271  -14.633 -1.904  1.00 96.45 126 B 1 
ATOM   1706 C  CA  . ILE B 2 126 ? -5.624  -14.284 -0.535  1.00 96.30 126 B 1 
ATOM   1707 C  C   . ILE B 2 126 ? -6.943  -14.957 -0.188  1.00 96.64 126 B 1 
ATOM   1708 O  O   . ILE B 2 126 ? -7.966  -14.671 -0.807  1.00 96.28 126 B 1 
ATOM   1709 C  CB  . ILE B 2 126 ? -5.690  -12.749 -0.348  1.00 95.38 126 B 1 
ATOM   1710 C  CG1 . ILE B 2 126 ? -4.341  -12.083 -0.696  1.00 93.70 126 B 1 
ATOM   1711 C  CG2 . ILE B 2 126 ? -6.114  -12.415 1.092   1.00 94.09 126 B 1 
ATOM   1712 C  CD1 . ILE B 2 126 ? -4.377  -10.549 -0.693  1.00 89.70 126 B 1 
ATOM   1713 N  N   . THR B 2 127 ? -6.932  -15.803 0.835   1.00 96.77 127 B 1 
ATOM   1714 C  CA  . THR B 2 127 ? -8.124  -16.485 1.341   1.00 96.52 127 B 1 
ATOM   1715 C  C   . THR B 2 127 ? -8.727  -15.692 2.495   1.00 96.45 127 B 1 
ATOM   1716 O  O   . THR B 2 127 ? -8.135  -15.629 3.575   1.00 95.53 127 B 1 
ATOM   1717 C  CB  . THR B 2 127 ? -7.792  -17.911 1.781   1.00 95.83 127 B 1 
ATOM   1718 O  OG1 . THR B 2 127 ? -7.256  -18.627 0.690   1.00 92.66 127 B 1 
ATOM   1719 C  CG2 . THR B 2 127 ? -9.027  -18.687 2.241   1.00 92.66 127 B 1 
ATOM   1720 N  N   . PHE B 2 128 ? -9.905  -15.098 2.289   1.00 97.16 128 B 1 
ATOM   1721 C  CA  . PHE B 2 128 ? -10.673 -14.421 3.336   1.00 97.40 128 B 1 
ATOM   1722 C  C   . PHE B 2 128 ? -11.564 -15.438 4.056   1.00 97.55 128 B 1 
ATOM   1723 O  O   . PHE B 2 128 ? -12.418 -16.040 3.410   1.00 97.16 128 B 1 
ATOM   1724 C  CB  . PHE B 2 128 ? -11.522 -13.299 2.739   1.00 97.46 128 B 1 
ATOM   1725 C  CG  . PHE B 2 128 ? -10.753 -12.102 2.229   1.00 97.47 128 B 1 
ATOM   1726 C  CD1 . PHE B 2 128 ? -10.742 -10.907 2.972   1.00 96.38 128 B 1 
ATOM   1727 C  CD2 . PHE B 2 128 ? -10.077 -12.159 1.001   1.00 96.35 128 B 1 
ATOM   1728 C  CE1 . PHE B 2 128 ? -10.070 -9.780  2.490   1.00 95.76 128 B 1 
ATOM   1729 C  CE2 . PHE B 2 128 ? -9.393  -11.035 0.525   1.00 95.74 128 B 1 
ATOM   1730 C  CZ  . PHE B 2 128 ? -9.393  -9.847  1.266   1.00 96.45 128 B 1 
ATOM   1731 N  N   . PRO B 2 129 ? -11.447 -15.598 5.398   1.00 97.38 129 B 1 
ATOM   1732 C  CA  . PRO B 2 129 ? -12.375 -16.399 6.180   1.00 97.14 129 B 1 
ATOM   1733 C  C   . PRO B 2 129 ? -13.606 -15.557 6.547   1.00 97.40 129 B 1 
ATOM   1734 O  O   . PRO B 2 129 ? -13.492 -14.547 7.242   1.00 96.88 129 B 1 
ATOM   1735 C  CB  . PRO B 2 129 ? -11.559 -16.830 7.400   1.00 96.13 129 B 1 
ATOM   1736 C  CG  . PRO B 2 129 ? -10.626 -15.645 7.641   1.00 94.20 129 B 1 
ATOM   1737 C  CD  . PRO B 2 129 ? -10.384 -15.074 6.244   1.00 95.95 129 B 1 
ATOM   1738 N  N   . ILE B 2 130 ? -14.790 -15.971 6.107   1.00 97.87 130 B 1 
ATOM   1739 C  CA  . ILE B 2 130 ? -16.030 -15.205 6.284   1.00 98.07 130 B 1 
ATOM   1740 C  C   . ILE B 2 130 ? -17.033 -16.042 7.067   1.00 98.00 130 B 1 
ATOM   1741 O  O   . ILE B 2 130 ? -17.242 -17.210 6.760   1.00 97.70 130 B 1 
ATOM   1742 C  CB  . ILE B 2 130 ? -16.597 -14.762 4.919   1.00 97.81 130 B 1 
ATOM   1743 C  CG1 . ILE B 2 130 ? -15.538 -13.962 4.111   1.00 95.73 130 B 1 
ATOM   1744 C  CG2 . ILE B 2 130 ? -17.864 -13.904 5.126   1.00 96.42 130 B 1 
ATOM   1745 C  CD1 . ILE B 2 130 ? -15.943 -13.736 2.655   1.00 86.78 130 B 1 
ATOM   1746 N  N   . LEU B 2 131 ? -17.683 -15.424 8.054   1.00 97.81 131 B 1 
ATOM   1747 C  CA  . LEU B 2 131 ? -18.813 -16.002 8.768   1.00 97.84 131 B 1 
ATOM   1748 C  C   . LEU B 2 131 ? -20.116 -15.538 8.108   1.00 97.86 131 B 1 
ATOM   1749 O  O   . LEU B 2 131 ? -20.408 -14.345 8.068   1.00 97.32 131 B 1 
ATOM   1750 C  CB  . LEU B 2 131 ? -18.725 -15.604 10.247  1.00 97.46 131 B 1 
ATOM   1751 C  CG  . LEU B 2 131 ? -19.852 -16.191 11.121  1.00 96.72 131 B 1 
ATOM   1752 C  CD1 . LEU B 2 131 ? -19.814 -17.716 11.157  1.00 94.93 131 B 1 
ATOM   1753 C  CD2 . LEU B 2 131 ? -19.703 -15.671 12.551  1.00 94.55 131 B 1 
ATOM   1754 N  N   . ALA B 2 132 ? -20.906 -16.488 7.612   1.00 97.82 132 B 1 
ATOM   1755 C  CA  . ALA B 2 132 ? -22.244 -16.221 7.108   1.00 97.73 132 B 1 
ATOM   1756 C  C   . ALA B 2 132 ? -23.201 -15.920 8.273   1.00 97.68 132 B 1 
ATOM   1757 O  O   . ALA B 2 132 ? -23.123 -16.580 9.312   1.00 96.98 132 B 1 
ATOM   1758 C  CB  . ALA B 2 132 ? -22.727 -17.418 6.279   1.00 97.29 132 B 1 
ATOM   1759 N  N   . PRO B 2 133 ? -24.119 -14.956 8.120   1.00 97.54 133 B 1 
ATOM   1760 C  CA  . PRO B 2 133 ? -25.100 -14.632 9.144   1.00 97.36 133 B 1 
ATOM   1761 C  C   . PRO B 2 133 ? -26.178 -15.709 9.261   1.00 97.26 133 B 1 
ATOM   1762 O  O   . PRO B 2 133 ? -26.346 -16.556 8.378   1.00 96.15 133 B 1 
ATOM   1763 C  CB  . PRO B 2 133 ? -25.684 -13.287 8.721   1.00 96.70 133 B 1 
ATOM   1764 C  CG  . PRO B 2 133 ? -25.624 -13.357 7.196   1.00 96.09 133 B 1 
ATOM   1765 C  CD  . PRO B 2 133 ? -24.325 -14.117 6.946   1.00 97.04 133 B 1 
ATOM   1766 N  N   . ASP B 2 134 ? -26.962 -15.643 10.340  1.00 96.31 134 B 1 
ATOM   1767 C  CA  . ASP B 2 134 ? -28.100 -16.521 10.560  1.00 96.16 134 B 1 
ATOM   1768 C  C   . ASP B 2 134 ? -29.415 -15.720 10.562  1.00 96.19 134 B 1 
ATOM   1769 O  O   . ASP B 2 134 ? -29.655 -14.953 11.505  1.00 94.79 134 B 1 
ATOM   1770 C  CB  . ASP B 2 134 ? -27.903 -17.315 11.858  1.00 94.90 134 B 1 
ATOM   1771 C  CG  . ASP B 2 134 ? -29.022 -18.325 12.108  1.00 93.71 134 B 1 
ATOM   1772 O  OD1 . ASP B 2 134 ? -29.929 -18.451 11.250  1.00 91.10 134 B 1 
ATOM   1773 O  OD2 . ASP B 2 134 ? -28.999 -18.971 13.179  1.00 89.80 134 B 1 
ATOM   1774 N  N   . PRO B 2 135 ? -30.312 -15.912 9.574   1.00 95.20 135 B 1 
ATOM   1775 C  CA  . PRO B 2 135 ? -31.622 -15.265 9.559   1.00 94.47 135 B 1 
ATOM   1776 C  C   . PRO B 2 135 ? -32.506 -15.602 10.762  1.00 94.08 135 B 1 
ATOM   1777 O  O   . PRO B 2 135 ? -33.428 -14.846 11.070  1.00 91.57 135 B 1 
ATOM   1778 C  CB  . PRO B 2 135 ? -32.285 -15.734 8.255   1.00 93.47 135 B 1 
ATOM   1779 C  CG  . PRO B 2 135 ? -31.113 -16.074 7.357   1.00 92.55 135 B 1 
ATOM   1780 C  CD  . PRO B 2 135 ? -30.093 -16.648 8.337   1.00 94.40 135 B 1 
ATOM   1781 N  N   . ALA B 2 136 ? -32.250 -16.697 11.473  1.00 93.67 136 B 1 
ATOM   1782 C  CA  . ALA B 2 136 ? -32.984 -17.034 12.696  1.00 92.55 136 B 1 
ATOM   1783 C  C   . ALA B 2 136 ? -32.654 -16.082 13.863  1.00 92.55 136 B 1 
ATOM   1784 O  O   . ALA B 2 136 ? -33.493 -15.876 14.751  1.00 89.85 136 B 1 
ATOM   1785 C  CB  . ALA B 2 136 ? -32.693 -18.489 13.067  1.00 91.17 136 B 1 
ATOM   1786 N  N   . THR B 2 137 ? -31.459 -15.480 13.852  1.00 93.30 137 B 1 
ATOM   1787 C  CA  . THR B 2 137 ? -30.988 -14.558 14.898  1.00 92.56 137 B 1 
ATOM   1788 C  C   . THR B 2 137 ? -30.896 -13.111 14.417  1.00 92.33 137 B 1 
ATOM   1789 O  O   . THR B 2 137 ? -31.090 -12.192 15.215  1.00 88.63 137 B 1 
ATOM   1790 C  CB  . THR B 2 137 ? -29.639 -15.014 15.463  1.00 90.84 137 B 1 
ATOM   1791 O  OG1 . THR B 2 137 ? -28.660 -15.074 14.459  1.00 83.86 137 B 1 
ATOM   1792 C  CG2 . THR B 2 137 ? -29.719 -16.403 16.105  1.00 81.30 137 B 1 
ATOM   1793 N  N   . ASN B 2 138 ? -30.668 -12.883 13.116  1.00 92.33 138 B 1 
ATOM   1794 C  CA  . ASN B 2 138 ? -30.598 -11.564 12.499  1.00 91.77 138 B 1 
ATOM   1795 C  C   . ASN B 2 138 ? -31.786 -11.340 11.542  1.00 91.99 138 B 1 
ATOM   1796 O  O   . ASN B 2 138 ? -31.828 -11.871 10.439  1.00 89.36 138 B 1 
ATOM   1797 C  CB  . ASN B 2 138 ? -29.240 -11.402 11.810  1.00 89.27 138 B 1 
ATOM   1798 C  CG  . ASN B 2 138 ? -29.031 -9.987  11.295  1.00 87.39 138 B 1 
ATOM   1799 O  OD1 . ASN B 2 138 ? -29.938 -9.176  11.251  1.00 80.90 138 B 1 
ATOM   1800 N  ND2 . ASN B 2 138 ? -27.823 -9.649  10.903  1.00 80.50 138 B 1 
ATOM   1801 N  N   . LYS B 2 139 ? -32.748 -10.495 11.962  1.00 92.01 139 B 1 
ATOM   1802 C  CA  . LYS B 2 139 ? -33.972 -10.218 11.194  1.00 91.76 139 B 1 
ATOM   1803 C  C   . LYS B 2 139 ? -33.741 -9.426  9.909   1.00 91.97 139 B 1 
ATOM   1804 O  O   . LYS B 2 139 ? -34.614 -9.439  9.047   1.00 87.00 139 B 1 
ATOM   1805 C  CB  . LYS B 2 139 ? -34.978 -9.471  12.070  1.00 89.12 139 B 1 
ATOM   1806 C  CG  . LYS B 2 139 ? -35.458 -10.331 13.243  1.00 76.38 139 B 1 
ATOM   1807 C  CD  . LYS B 2 139 ? -36.548 -9.583  14.003  1.00 62.86 139 B 1 
ATOM   1808 C  CE  . LYS B 2 139 ? -37.046 -10.442 15.157  1.00 53.20 139 B 1 
ATOM   1809 N  NZ  . LYS B 2 139 ? -38.110 -9.755  15.925  1.00 44.24 139 B 1 
ATOM   1810 N  N   . ASP B 2 140 ? -32.601 -8.756  9.777   1.00 91.27 140 B 1 
ATOM   1811 C  CA  . ASP B 2 140 ? -32.257 -7.953  8.605   1.00 90.33 140 B 1 
ATOM   1812 C  C   . ASP B 2 140 ? -31.636 -8.804  7.484   1.00 91.54 140 B 1 
ATOM   1813 O  O   . ASP B 2 140 ? -31.369 -8.322  6.383   1.00 88.46 140 B 1 
ATOM   1814 C  CB  . ASP B 2 140 ? -31.343 -6.796  9.037   1.00 87.77 140 B 1 
ATOM   1815 C  CG  . ASP B 2 140 ? -31.988 -5.902  10.108  1.00 83.37 140 B 1 
ATOM   1816 O  OD1 . ASP B 2 140 ? -33.210 -5.641  10.001  1.00 77.52 140 B 1 
ATOM   1817 O  OD2 . ASP B 2 140 ? -31.272 -5.514  11.052  1.00 77.57 140 B 1 
ATOM   1818 N  N   . VAL B 2 141 ? -31.429 -10.088 7.748   1.00 92.16 141 B 1 
ATOM   1819 C  CA  . VAL B 2 141 ? -30.847 -11.043 6.808   1.00 93.46 141 B 1 
ATOM   1820 C  C   . VAL B 2 141 ? -31.900 -12.063 6.387   1.00 94.13 141 B 1 
ATOM   1821 O  O   . VAL B 2 141 ? -32.672 -12.569 7.197   1.00 92.15 141 B 1 
ATOM   1822 C  CB  . VAL B 2 141 ? -29.598 -11.710 7.401   1.00 91.41 141 B 1 
ATOM   1823 C  CG1 . VAL B 2 141 ? -28.960 -12.681 6.409   1.00 83.42 141 B 1 
ATOM   1824 C  CG2 . VAL B 2 141 ? -28.546 -10.658 7.763   1.00 84.73 141 B 1 
ATOM   1825 N  N   . HIS B 2 142 ? -31.895 -12.397 5.097   1.00 94.75 142 B 1 
ATOM   1826 C  CA  . HIS B 2 142 ? -32.855 -13.335 4.505   1.00 94.91 142 B 1 
ATOM   1827 C  C   . HIS B 2 142 ? -32.134 -14.400 3.674   1.00 95.66 142 B 1 
ATOM   1828 O  O   . HIS B 2 142 ? -31.001 -14.222 3.253   1.00 93.49 142 B 1 
ATOM   1829 C  CB  . HIS B 2 142 ? -33.865 -12.539 3.677   1.00 93.33 142 B 1 
ATOM   1830 C  CG  . HIS B 2 142 ? -34.600 -11.482 4.458   1.00 91.87 142 B 1 
ATOM   1831 N  ND1 . HIS B 2 142 ? -35.281 -11.663 5.640   1.00 79.54 142 B 1 
ATOM   1832 C  CD2 . HIS B 2 142 ? -34.699 -10.147 4.155   1.00 80.06 142 B 1 
ATOM   1833 C  CE1 . HIS B 2 142 ? -35.763 -10.468 6.037   1.00 81.47 142 B 1 
ATOM   1834 N  NE2 . HIS B 2 142 ? -35.442 -9.534  5.142   1.00 82.91 142 B 1 
ATOM   1835 N  N   . PHE B 2 143 ? -32.825 -15.496 3.393   1.00 95.08 143 B 1 
ATOM   1836 C  CA  . PHE B 2 143 ? -32.347 -16.532 2.471   1.00 94.84 143 B 1 
ATOM   1837 C  C   . PHE B 2 143 ? -32.455 -16.040 1.023   1.00 94.12 143 B 1 
ATOM   1838 O  O   . PHE B 2 143 ? -33.439 -16.275 0.333   1.00 90.94 143 B 1 
ATOM   1839 C  CB  . PHE B 2 143 ? -33.112 -17.831 2.709   1.00 93.76 143 B 1 
ATOM   1840 C  CG  . PHE B 2 143 ? -32.955 -18.381 4.112   1.00 93.64 143 B 1 
ATOM   1841 C  CD1 . PHE B 2 143 ? -31.723 -18.894 4.526   1.00 91.31 143 B 1 
ATOM   1842 C  CD2 . PHE B 2 143 ? -34.038 -18.377 5.003   1.00 91.85 143 B 1 
ATOM   1843 C  CE1 . PHE B 2 143 ? -31.574 -19.408 5.820   1.00 90.73 143 B 1 
ATOM   1844 C  CE2 . PHE B 2 143 ? -33.901 -18.893 6.298   1.00 90.49 143 B 1 
ATOM   1845 C  CZ  . PHE B 2 143 ? -32.661 -19.412 6.709   1.00 91.09 143 B 1 
ATOM   1846 N  N   . LEU B 2 144 ? -31.449 -15.296 0.583   1.00 93.93 144 B 1 
ATOM   1847 C  CA  . LEU B 2 144 ? -31.384 -14.662 -0.723  1.00 94.04 144 B 1 
ATOM   1848 C  C   . LEU B 2 144 ? -30.049 -14.955 -1.402  1.00 95.32 144 B 1 
ATOM   1849 O  O   . LEU B 2 144 ? -29.099 -15.437 -0.786  1.00 93.80 144 B 1 
ATOM   1850 C  CB  . LEU B 2 144 ? -31.604 -13.143 -0.571  1.00 91.21 144 B 1 
ATOM   1851 C  CG  . LEU B 2 144 ? -33.003 -12.718 -0.090  1.00 88.32 144 B 1 
ATOM   1852 C  CD1 . LEU B 2 144 ? -33.045 -11.205 0.124   1.00 83.49 144 B 1 
ATOM   1853 C  CD2 . LEU B 2 144 ? -34.104 -13.078 -1.102  1.00 83.09 144 B 1 
ATOM   1854 N  N   . LYS B 2 145 ? -29.976 -14.604 -2.690  1.00 96.47 145 B 1 
ATOM   1855 C  CA  . LYS B 2 145 ? -28.732 -14.516 -3.437  1.00 96.75 145 B 1 
ATOM   1856 C  C   . LYS B 2 145 ? -28.129 -13.127 -3.216  1.00 96.53 145 B 1 
ATOM   1857 O  O   . LYS B 2 145 ? -28.781 -12.132 -3.510  1.00 95.35 145 B 1 
ATOM   1858 C  CB  . LYS B 2 145 ? -29.004 -14.815 -4.909  1.00 96.04 145 B 1 
ATOM   1859 C  CG  . LYS B 2 145 ? -27.707 -15.094 -5.681  1.00 91.42 145 B 1 
ATOM   1860 C  CD  . LYS B 2 145 ? -28.025 -15.344 -7.162  1.00 88.69 145 B 1 
ATOM   1861 C  CE  . LYS B 2 145 ? -26.781 -15.879 -7.863  1.00 78.93 145 B 1 
ATOM   1862 N  NZ  . LYS B 2 145 ? -26.884 -15.780 -9.329  1.00 73.05 145 B 1 
ATOM   1863 N  N   . TYR B 2 146 ? -26.914 -13.066 -2.712  1.00 97.31 146 B 1 
ATOM   1864 C  CA  . TYR B 2 146 ? -26.224 -11.838 -2.358  1.00 97.25 146 B 1 
ATOM   1865 C  C   . TYR B 2 146 ? -25.016 -11.599 -3.262  1.00 97.52 146 B 1 
ATOM   1866 O  O   . TYR B 2 146 ? -24.269 -12.534 -3.527  1.00 96.92 146 B 1 
ATOM   1867 C  CB  . TYR B 2 146 ? -25.803 -11.908 -0.894  1.00 96.51 146 B 1 
ATOM   1868 C  CG  . TYR B 2 146 ? -26.951 -11.820 0.079   1.00 95.97 146 B 1 
ATOM   1869 C  CD1 . TYR B 2 146 ? -27.559 -10.581 0.339   1.00 94.02 146 B 1 
ATOM   1870 C  CD2 . TYR B 2 146 ? -27.414 -12.972 0.743   1.00 94.12 146 B 1 
ATOM   1871 C  CE1 . TYR B 2 146 ? -28.602 -10.474 1.266   1.00 92.52 146 B 1 
ATOM   1872 C  CE2 . TYR B 2 146 ? -28.456 -12.879 1.678   1.00 92.25 146 B 1 
ATOM   1873 C  CZ  . TYR B 2 146 ? -29.048 -11.621 1.942   1.00 92.62 146 B 1 
ATOM   1874 O  OH  . TYR B 2 146 ? -30.053 -11.515 2.868   1.00 89.92 146 B 1 
ATOM   1875 N  N   . PRO B 2 147 ? -24.788 -10.350 -3.699  1.00 97.59 147 B 1 
ATOM   1876 C  CA  . PRO B 2 147 ? -23.567 -9.994  -4.409  1.00 97.57 147 B 1 
ATOM   1877 C  C   . PRO B 2 147 ? -22.399 -9.786  -3.439  1.00 97.91 147 B 1 
ATOM   1878 O  O   . PRO B 2 147 ? -22.559 -9.231  -2.350  1.00 97.53 147 B 1 
ATOM   1879 C  CB  . PRO B 2 147 ? -23.924 -8.713  -5.171  1.00 96.22 147 B 1 
ATOM   1880 C  CG  . PRO B 2 147 ? -24.926 -8.033  -4.244  1.00 93.01 147 B 1 
ATOM   1881 C  CD  . PRO B 2 147 ? -25.665 -9.195  -3.584  1.00 96.29 147 B 1 
ATOM   1882 N  N   . ILE B 2 148 ? -21.203 -10.162 -3.881  1.00 98.21 148 B 1 
ATOM   1883 C  CA  . ILE B 2 148 ? -19.924 -9.866  -3.232  1.00 98.30 148 B 1 
ATOM   1884 C  C   . ILE B 2 148 ? -19.076 -9.093  -4.235  1.00 98.45 148 B 1 
ATOM   1885 O  O   . ILE B 2 148 ? -18.989 -9.480  -5.391  1.00 98.13 148 B 1 
ATOM   1886 C  CB  . ILE B 2 148 ? -19.232 -11.167 -2.774  1.00 98.10 148 B 1 
ATOM   1887 C  CG1 . ILE B 2 148 ? -20.080 -11.873 -1.693  1.00 96.82 148 B 1 
ATOM   1888 C  CG2 . ILE B 2 148 ? -17.811 -10.874 -2.252  1.00 96.79 148 B 1 
ATOM   1889 C  CD1 . ILE B 2 148 ? -19.542 -13.235 -1.249  1.00 94.12 148 B 1 
ATOM   1890 N  N   . TYR B 2 149 ? -18.429 -8.012  -3.794  1.00 98.56 149 B 1 
ATOM   1891 C  CA  . TYR B 2 149 ? -17.555 -7.203  -4.625  1.00 98.58 149 B 1 
ATOM   1892 C  C   . TYR B 2 149 ? -16.133 -7.216  -4.076  1.00 98.63 149 B 1 
ATOM   1893 O  O   . TYR B 2 149 ? -15.925 -7.121  -2.868  1.00 98.47 149 B 1 
ATOM   1894 C  CB  . TYR B 2 149 ? -18.082 -5.771  -4.735  1.00 98.48 149 B 1 
ATOM   1895 C  CG  . TYR B 2 149 ? -19.534 -5.672  -5.133  1.00 98.23 149 B 1 
ATOM   1896 C  CD1 . TYR B 2 149 ? -19.916 -5.851  -6.474  1.00 97.24 149 B 1 
ATOM   1897 C  CD2 . TYR B 2 149 ? -20.527 -5.424  -4.159  1.00 97.20 149 B 1 
ATOM   1898 C  CE1 . TYR B 2 149 ? -21.268 -5.770  -6.850  1.00 96.29 149 B 1 
ATOM   1899 C  CE2 . TYR B 2 149 ? -21.875 -5.343  -4.522  1.00 96.26 149 B 1 
ATOM   1900 C  CZ  . TYR B 2 149 ? -22.250 -5.512  -5.876  1.00 96.34 149 B 1 
ATOM   1901 O  OH  . TYR B 2 149 ? -23.567 -5.428  -6.231  1.00 94.83 149 B 1 
ATOM   1902 N  N   . VAL B 2 150 ? -15.136 -7.251  -4.955  1.00 98.65 150 B 1 
ATOM   1903 C  CA  . VAL B 2 150 ? -13.733 -7.159  -4.578  1.00 98.69 150 B 1 
ATOM   1904 C  C   . VAL B 2 150 ? -13.008 -6.097  -5.389  1.00 98.60 150 B 1 
ATOM   1905 O  O   . VAL B 2 150 ? -13.257 -5.924  -6.584  1.00 98.38 150 B 1 
ATOM   1906 C  CB  . VAL B 2 150 ? -13.037 -8.531  -4.650  1.00 98.12 150 B 1 
ATOM   1907 C  CG1 . VAL B 2 150 ? -12.864 -9.056  -6.077  1.00 94.51 150 B 1 
ATOM   1908 C  CG2 . VAL B 2 150 ? -11.669 -8.494  -3.971  1.00 93.87 150 B 1 
ATOM   1909 N  N   . GLY B 2 151 ? -12.102 -5.382  -4.746  1.00 98.74 151 B 1 
ATOM   1910 C  CA  . GLY B 2 151 ? -11.065 -4.598  -5.403  1.00 98.61 151 B 1 
ATOM   1911 C  C   . GLY B 2 151 ? -9.695  -5.115  -4.987  1.00 98.78 151 B 1 
ATOM   1912 O  O   . GLY B 2 151 ? -9.400  -5.157  -3.801  1.00 98.48 151 B 1 
ATOM   1913 N  N   . GLY B 2 152 ? -8.867  -5.503  -5.948  1.00 98.64 152 B 1 
ATOM   1914 C  CA  . GLY B 2 152 ? -7.521  -6.012  -5.723  1.00 98.61 152 B 1 
ATOM   1915 C  C   . GLY B 2 152 ? -6.475  -5.148  -6.417  1.00 98.78 152 B 1 
ATOM   1916 O  O   . GLY B 2 152 ? -6.636  -4.765  -7.574  1.00 98.52 152 B 1 
ATOM   1917 N  N   . ASN B 2 153 ? -5.385  -4.844  -5.726  1.00 98.44 153 B 1 
ATOM   1918 C  CA  . ASN B 2 153 ? -4.306  -4.031  -6.259  1.00 98.22 153 B 1 
ATOM   1919 C  C   . ASN B 2 153 ? -2.944  -4.700  -6.079  1.00 97.98 153 B 1 
ATOM   1920 O  O   . ASN B 2 153 ? -2.660  -5.295  -5.045  1.00 97.17 153 B 1 
ATOM   1921 C  CB  . ASN B 2 153 ? -4.334  -2.639  -5.609  1.00 98.04 153 B 1 
ATOM   1922 C  CG  . ASN B 2 153 ? -3.224  -1.777  -6.182  1.00 97.67 153 B 1 
ATOM   1923 O  OD1 . ASN B 2 153 ? -3.281  -1.354  -7.322  1.00 89.08 153 B 1 
ATOM   1924 N  ND2 . ASN B 2 153 ? -2.154  -1.574  -5.451  1.00 89.36 153 B 1 
ATOM   1925 N  N   . ARG B 2 154 ? -2.066  -4.515  -7.073  1.00 97.67 154 B 1 
ATOM   1926 C  CA  . ARG B 2 154 ? -0.642  -4.803  -6.973  1.00 97.64 154 B 1 
ATOM   1927 C  C   . ARG B 2 154 ? 0.162   -3.583  -7.413  1.00 97.63 154 B 1 
ATOM   1928 O  O   . ARG B 2 154 ? -0.148  -2.948  -8.422  1.00 96.93 154 B 1 
ATOM   1929 C  CB  . ARG B 2 154 ? -0.263  -6.078  -7.751  1.00 97.05 154 B 1 
ATOM   1930 C  CG  . ARG B 2 154 ? -0.283  -5.962  -9.282  1.00 95.14 154 B 1 
ATOM   1931 C  CD  . ARG B 2 154 ? -1.690  -6.022  -9.912  1.00 95.95 154 B 1 
ATOM   1932 N  NE  . ARG B 2 154 ? -2.119  -7.416  -10.103 1.00 96.43 154 B 1 
ATOM   1933 C  CZ  . ARG B 2 154 ? -3.336  -7.843  -10.334 1.00 97.26 154 B 1 
ATOM   1934 N  NH1 . ARG B 2 154 ? -4.376  -7.060  -10.344 1.00 91.59 154 B 1 
ATOM   1935 N  NH2 . ARG B 2 154 ? -3.541  -9.087  -10.580 1.00 93.64 154 B 1 
ATOM   1936 N  N   . GLY B 2 155 ? 1.231   -3.279  -6.678  1.00 94.50 155 B 1 
ATOM   1937 C  CA  . GLY B 2 155 ? 2.122   -2.167  -6.963  1.00 94.86 155 B 1 
ATOM   1938 C  C   . GLY B 2 155 ? 1.676   -0.831  -6.371  1.00 95.30 155 B 1 
ATOM   1939 O  O   . GLY B 2 155 ? 0.543   -0.648  -5.918  1.00 95.58 155 B 1 
ATOM   1940 N  N   . ARG B 2 156 ? 2.612   0.112   -6.380  1.00 93.08 156 B 1 
ATOM   1941 C  CA  . ARG B 2 156 ? 2.448   1.440   -5.791  1.00 92.34 156 B 1 
ATOM   1942 C  C   . ARG B 2 156 ? 1.459   2.287   -6.583  1.00 93.13 156 B 1 
ATOM   1943 O  O   . ARG B 2 156 ? 1.357   2.163   -7.803  1.00 92.70 156 B 1 
ATOM   1944 C  CB  . ARG B 2 156 ? 3.812   2.135   -5.683  1.00 90.60 156 B 1 
ATOM   1945 C  CG  . ARG B 2 156 ? 4.802   1.383   -4.765  1.00 87.60 156 B 1 
ATOM   1946 C  CD  . ARG B 2 156 ? 6.196   1.989   -4.765  1.00 86.56 156 B 1 
ATOM   1947 N  NE  . ARG B 2 156 ? 6.180   3.390   -4.328  1.00 85.75 156 B 1 
ATOM   1948 C  CZ  . ARG B 2 156 ? 6.654   4.449   -4.958  1.00 86.48 156 B 1 
ATOM   1949 N  NH1 . ARG B 2 156 ? 7.306   4.386   -6.086  1.00 80.92 156 B 1 
ATOM   1950 N  NH2 . ARG B 2 156 ? 6.478   5.623   -4.452  1.00 81.71 156 B 1 
ATOM   1951 N  N   . GLY B 2 157 ? 0.766   3.189   -5.892  1.00 94.08 157 B 1 
ATOM   1952 C  CA  . GLY B 2 157 ? -0.130  4.167   -6.498  1.00 94.12 157 B 1 
ATOM   1953 C  C   . GLY B 2 157 ? 0.617   5.285   -7.246  1.00 94.28 157 B 1 
ATOM   1954 O  O   . GLY B 2 157 ? 1.843   5.413   -7.166  1.00 93.82 157 B 1 
ATOM   1955 N  N   . GLN B 2 158 ? -0.152  6.098   -7.960  1.00 95.60 158 B 1 
ATOM   1956 C  CA  . GLN B 2 158 ? 0.323   7.215   -8.769  1.00 95.74 158 B 1 
ATOM   1957 C  C   . GLN B 2 158 ? 0.112   8.565   -8.075  1.00 95.35 158 B 1 
ATOM   1958 O  O   . GLN B 2 158 ? 0.828   9.515   -8.367  1.00 94.56 158 B 1 
ATOM   1959 C  CB  . GLN B 2 158 ? -0.387  7.198   -10.129 1.00 96.03 158 B 1 
ATOM   1960 C  CG  . GLN B 2 158 ? 0.076   6.076   -11.091 1.00 96.07 158 B 1 
ATOM   1961 C  CD  . GLN B 2 158 ? -0.177  4.665   -10.580 1.00 97.13 158 B 1 
ATOM   1962 O  OE1 . GLN B 2 158 ? -1.306  4.229   -10.393 1.00 93.09 158 B 1 
ATOM   1963 N  NE2 . GLN B 2 158 ? 0.864   3.904   -10.314 1.00 93.18 158 B 1 
ATOM   1964 N  N   . ILE B 2 159 ? -0.849  8.641   -7.171  1.00 95.57 159 B 1 
ATOM   1965 C  CA  . ILE B 2 159 ? -1.279  9.866   -6.486  1.00 94.81 159 B 1 
ATOM   1966 C  C   . ILE B 2 159 ? -1.376  9.583   -4.984  1.00 93.62 159 B 1 
ATOM   1967 O  O   . ILE B 2 159 ? -1.895  8.540   -4.580  1.00 92.10 159 B 1 
ATOM   1968 C  CB  . ILE B 2 159 ? -2.623  10.364  -7.066  1.00 94.55 159 B 1 
ATOM   1969 C  CG1 . ILE B 2 159 ? -2.538  10.565  -8.605  1.00 91.14 159 B 1 
ATOM   1970 C  CG2 . ILE B 2 159 ? -3.055  11.679  -6.397  1.00 90.82 159 B 1 
ATOM   1971 C  CD1 . ILE B 2 159 ? -3.869  10.932  -9.268  1.00 83.38 159 B 1 
ATOM   1972 N  N   . TYR B 2 160 ? -0.863  10.496  -4.166  1.00 87.00 160 B 1 
ATOM   1973 C  CA  . TYR B 2 160 ? -1.009  10.462  -2.709  1.00 85.88 160 B 1 
ATOM   1974 C  C   . TYR B 2 160 ? -2.318  11.131  -2.254  1.00 86.73 160 B 1 
ATOM   1975 O  O   . TYR B 2 160 ? -2.940  11.851  -3.034  1.00 86.12 160 B 1 
ATOM   1976 C  CB  . TYR B 2 160 ? 0.219   11.118  -2.068  1.00 83.86 160 B 1 
ATOM   1977 C  CG  . TYR B 2 160 ? 1.488   10.299  -2.192  1.00 81.31 160 B 1 
ATOM   1978 C  CD1 . TYR B 2 160 ? 1.671   9.145   -1.393  1.00 79.52 160 B 1 
ATOM   1979 C  CD2 . TYR B 2 160 ? 2.505   10.682  -3.093  1.00 78.98 160 B 1 
ATOM   1980 C  CE1 . TYR B 2 160 ? 2.844   8.382   -1.495  1.00 77.18 160 B 1 
ATOM   1981 C  CE2 . TYR B 2 160 ? 3.680   9.923   -3.203  1.00 76.88 160 B 1 
ATOM   1982 C  CZ  . TYR B 2 160 ? 3.842   8.781   -2.403  1.00 77.46 160 B 1 
ATOM   1983 O  OH  . TYR B 2 160 ? 4.990   8.028   -2.509  1.00 73.57 160 B 1 
ATOM   1984 N  N   . PRO B 2 161 ? -2.746  10.949  -0.986  1.00 82.30 161 B 1 
ATOM   1985 C  CA  . PRO B 2 161 ? -3.956  11.591  -0.456  1.00 82.54 161 B 1 
ATOM   1986 C  C   . PRO B 2 161 ? -3.957  13.119  -0.529  1.00 84.32 161 B 1 
ATOM   1987 O  O   . PRO B 2 161 ? -5.023  13.715  -0.622  1.00 83.13 161 B 1 
ATOM   1988 C  CB  . PRO B 2 161 ? -4.054  11.112  0.997   1.00 80.53 161 B 1 
ATOM   1989 C  CG  . PRO B 2 161 ? -3.347  9.767   0.982   1.00 78.76 161 B 1 
ATOM   1990 C  CD  . PRO B 2 161 ? -2.218  10.000  -0.019  1.00 80.30 161 B 1 
ATOM   1991 N  N   . ASP B 2 162 ? -2.790  13.759  -0.521  1.00 84.62 162 B 1 
ATOM   1992 C  CA  . ASP B 2 162 ? -2.622  15.213  -0.662  1.00 84.46 162 B 1 
ATOM   1993 C  C   . ASP B 2 162 ? -2.716  15.700  -2.125  1.00 86.46 162 B 1 
ATOM   1994 O  O   . ASP B 2 162 ? -2.604  16.893  -2.390  1.00 84.88 162 B 1 
ATOM   1995 C  CB  . ASP B 2 162 ? -1.295  15.635  -0.004  1.00 81.22 162 B 1 
ATOM   1996 C  CG  . ASP B 2 162 ? -0.038  15.120  -0.728  1.00 78.43 162 B 1 
ATOM   1997 O  OD1 . ASP B 2 162 ? -0.164  14.336  -1.695  1.00 76.07 162 B 1 
ATOM   1998 O  OD2 . ASP B 2 162 ? 1.074   15.501  -0.322  1.00 76.01 162 B 1 
ATOM   1999 N  N   . GLY B 2 163 ? -2.910  14.791  -3.085  1.00 90.17 163 B 1 
ATOM   2000 C  CA  . GLY B 2 163 ? -2.967  15.082  -4.512  1.00 91.11 163 B 1 
ATOM   2001 C  C   . GLY B 2 163 ? -1.607  15.112  -5.219  1.00 92.47 163 B 1 
ATOM   2002 O  O   . GLY B 2 163 ? -1.572  15.192  -6.453  1.00 91.47 163 B 1 
ATOM   2003 N  N   . SER B 2 164 ? -0.491  15.014  -4.496  1.00 90.22 164 B 1 
ATOM   2004 C  CA  . SER B 2 164 ? 0.839   14.991  -5.097  1.00 89.53 164 B 1 
ATOM   2005 C  C   . SER B 2 164 ? 1.090   13.699  -5.885  1.00 90.70 164 B 1 
ATOM   2006 O  O   . SER B 2 164 ? 0.581   12.621  -5.560  1.00 90.78 164 B 1 
ATOM   2007 C  CB  . SER B 2 164 ? 1.924   15.239  -4.048  1.00 86.78 164 B 1 
ATOM   2008 O  OG  . SER B 2 164 ? 2.049   14.150  -3.158  1.00 81.86 164 B 1 
ATOM   2009 N  N   . LYS B 2 165 ? 1.884   13.787  -6.960  1.00 93.32 165 B 1 
ATOM   2010 C  CA  . LYS B 2 165 ? 2.290   12.623  -7.743  1.00 93.72 165 B 1 
ATOM   2011 C  C   . LYS B 2 165 ? 3.363   11.821  -7.006  1.00 93.66 165 B 1 
ATOM   2012 O  O   . LYS B 2 165 ? 4.331   12.382  -6.499  1.00 92.79 165 B 1 
ATOM   2013 C  CB  . LYS B 2 165 ? 2.801   13.044  -9.135  1.00 93.19 165 B 1 
ATOM   2014 C  CG  . LYS B 2 165 ? 1.700   13.573  -10.065 1.00 88.36 165 B 1 
ATOM   2015 C  CD  . LYS B 2 165 ? 2.303   13.872  -11.447 1.00 88.41 165 B 1 
ATOM   2016 C  CE  . LYS B 2 165 ? 1.240   14.339  -12.450 1.00 81.54 165 B 1 
ATOM   2017 N  NZ  . LYS B 2 165 ? 1.828   14.526  -13.802 1.00 76.64 165 B 1 
ATOM   2018 N  N   . SER B 2 166 ? 3.251   10.500  -7.034  1.00 91.78 166 B 1 
ATOM   2019 C  CA  . SER B 2 166 ? 4.355   9.616   -6.675  1.00 91.99 166 B 1 
ATOM   2020 C  C   . SER B 2 166 ? 5.430   9.595   -7.778  1.00 92.50 166 B 1 
ATOM   2021 O  O   . SER B 2 166 ? 5.225   10.106  -8.884  1.00 92.39 166 B 1 
ATOM   2022 C  CB  . SER B 2 166 ? 3.831   8.210   -6.369  1.00 91.34 166 B 1 
ATOM   2023 O  OG  . SER B 2 166 ? 3.545   7.487   -7.551  1.00 89.50 166 B 1 
ATOM   2024 N  N   . ASN B 2 167 ? 6.570   8.946   -7.530  1.00 92.25 167 B 1 
ATOM   2025 C  CA  . ASN B 2 167 ? 7.555   8.649   -8.570  1.00 92.27 167 B 1 
ATOM   2026 C  C   . ASN B 2 167 ? 7.194   7.391   -9.398  1.00 93.47 167 B 1 
ATOM   2027 O  O   . ASN B 2 167 ? 8.039   6.871   -10.113 1.00 92.96 167 B 1 
ATOM   2028 C  CB  . ASN B 2 167 ? 8.966   8.575   -7.947  1.00 90.07 167 B 1 
ATOM   2029 C  CG  . ASN B 2 167 ? 9.196   7.328   -7.121  1.00 89.09 167 B 1 
ATOM   2030 O  OD1 . ASN B 2 167 ? 8.312   6.806   -6.461  1.00 86.34 167 B 1 
ATOM   2031 N  ND2 . ASN B 2 167 ? 10.403  6.813   -7.126  1.00 85.59 167 B 1 
ATOM   2032 N  N   . ASN B 2 168 ? 5.955   6.882   -9.298  1.00 95.16 168 B 1 
ATOM   2033 C  CA  . ASN B 2 168 ? 5.478   5.726   -10.055 1.00 96.09 168 B 1 
ATOM   2034 C  C   . ASN B 2 168 ? 4.427   6.131   -11.107 1.00 96.71 168 B 1 
ATOM   2035 O  O   . ASN B 2 168 ? 3.400   5.471   -11.277 1.00 96.43 168 B 1 
ATOM   2036 C  CB  . ASN B 2 168 ? 5.009   4.628   -9.086  1.00 95.62 168 B 1 
ATOM   2037 C  CG  . ASN B 2 168 ? 4.880   3.280   -9.779  1.00 95.04 168 B 1 
ATOM   2038 O  OD1 . ASN B 2 168 ? 5.635   2.925   -10.659 1.00 90.06 168 B 1 
ATOM   2039 N  ND2 . ASN B 2 168 ? 3.931   2.470   -9.376  1.00 89.45 168 B 1 
ATOM   2040 N  N   . THR B 2 169 ? 4.674   7.262   -11.780 1.00 97.26 169 B 1 
ATOM   2041 C  CA  . THR B 2 169 ? 3.804   7.807   -12.818 1.00 97.44 169 B 1 
ATOM   2042 C  C   . THR B 2 169 ? 4.612   8.593   -13.853 1.00 97.76 169 B 1 
ATOM   2043 O  O   . THR B 2 169 ? 5.789   8.892   -13.628 1.00 97.21 169 B 1 
ATOM   2044 C  CB  . THR B 2 169 ? 2.700   8.676   -12.187 1.00 96.86 169 B 1 
ATOM   2045 O  OG1 . THR B 2 169 ? 1.715   9.009   -13.144 1.00 93.94 169 B 1 
ATOM   2046 C  CG2 . THR B 2 169 ? 3.212   9.976   -11.575 1.00 93.59 169 B 1 
ATOM   2047 N  N   . VAL B 2 170 ? 3.995   8.947   -14.977 1.00 97.79 170 B 1 
ATOM   2048 C  CA  . VAL B 2 170 ? 4.590   9.821   -15.995 1.00 97.88 170 B 1 
ATOM   2049 C  C   . VAL B 2 170 ? 4.711   11.243  -15.450 1.00 97.80 170 B 1 
ATOM   2050 O  O   . VAL B 2 170 ? 3.782   11.775  -14.831 1.00 97.06 170 B 1 
ATOM   2051 C  CB  . VAL B 2 170 ? 3.762   9.801   -17.290 1.00 97.26 170 B 1 
ATOM   2052 C  CG1 . VAL B 2 170 ? 4.347   10.706  -18.371 1.00 93.84 170 B 1 
ATOM   2053 C  CG2 . VAL B 2 170 ? 3.685   8.382   -17.874 1.00 93.73 170 B 1 
ATOM   2054 N  N   . TYR B 2 171 ? 5.844   11.891  -15.732 1.00 97.96 171 B 1 
ATOM   2055 C  CA  . TYR B 2 171 ? 6.053   13.321  -15.523 1.00 97.89 171 B 1 
ATOM   2056 C  C   . TYR B 2 171 ? 6.027   14.023  -16.878 1.00 97.87 171 B 1 
ATOM   2057 O  O   . TYR B 2 171 ? 6.741   13.617  -17.797 1.00 96.71 171 B 1 
ATOM   2058 C  CB  . TYR B 2 171 ? 7.344   13.569  -14.744 1.00 97.42 171 B 1 
ATOM   2059 C  CG  . TYR B 2 171 ? 7.180   13.361  -13.253 1.00 97.32 171 B 1 
ATOM   2060 C  CD1 . TYR B 2 171 ? 7.177   14.460  -12.378 1.00 96.07 171 B 1 
ATOM   2061 C  CD2 . TYR B 2 171 ? 6.955   12.067  -12.734 1.00 96.09 171 B 1 
ATOM   2062 C  CE1 . TYR B 2 171 ? 6.963   14.285  -10.998 1.00 95.01 171 B 1 
ATOM   2063 C  CE2 . TYR B 2 171 ? 6.722   11.879  -11.356 1.00 95.08 171 B 1 
ATOM   2064 C  CZ  . TYR B 2 171 ? 6.730   12.996  -10.496 1.00 95.71 171 B 1 
ATOM   2065 O  OH  . TYR B 2 171 ? 6.484   12.812  -9.160  1.00 94.30 171 B 1 
ATOM   2066 N  N   . ASN B 2 172 ? 5.183   15.043  -16.997 1.00 97.58 172 B 1 
ATOM   2067 C  CA  . ASN B 2 172 ? 4.992   15.818  -18.220 1.00 97.45 172 B 1 
ATOM   2068 C  C   . ASN B 2 172 ? 5.620   17.200  -18.055 1.00 97.28 172 B 1 
ATOM   2069 O  O   . ASN B 2 172 ? 5.690   17.714  -16.938 1.00 96.33 172 B 1 
ATOM   2070 C  CB  . ASN B 2 172 ? 3.493   15.936  -18.516 1.00 96.92 172 B 1 
ATOM   2071 C  CG  . ASN B 2 172 ? 2.769   14.604  -18.705 1.00 95.74 172 B 1 
ATOM   2072 O  OD1 . ASN B 2 172 ? 3.325   13.562  -18.961 1.00 86.82 172 B 1 
ATOM   2073 N  ND2 . ASN B 2 172 ? 1.468   14.614  -18.571 1.00 85.66 172 B 1 
ATOM   2074 N  N   . ALA B 2 173 ? 6.009   17.815  -19.181 1.00 97.04 173 B 1 
ATOM   2075 C  CA  . ALA B 2 173 ? 6.516   19.179  -19.216 1.00 96.69 173 B 1 
ATOM   2076 C  C   . ALA B 2 173 ? 5.469   20.172  -18.704 1.00 96.37 173 B 1 
ATOM   2077 O  O   . ALA B 2 173 ? 4.328   20.179  -19.181 1.00 95.09 173 B 1 
ATOM   2078 C  CB  . ALA B 2 173 ? 6.944   19.505  -20.650 1.00 96.13 173 B 1 
ATOM   2079 N  N   . THR B 2 174 ? 5.859   21.051  -17.778 1.00 95.60 174 B 1 
ATOM   2080 C  CA  . THR B 2 174 ? 4.980   22.114  -17.263 1.00 94.35 174 B 1 
ATOM   2081 C  C   . THR B 2 174 ? 4.959   23.346  -18.171 1.00 93.91 174 B 1 
ATOM   2082 O  O   . THR B 2 174 ? 4.121   24.230  -17.996 1.00 91.65 174 B 1 
ATOM   2083 C  CB  . THR B 2 174 ? 5.368   22.524  -15.842 1.00 93.05 174 B 1 
ATOM   2084 O  OG1 . THR B 2 174 ? 6.647   23.090  -15.818 1.00 86.38 174 B 1 
ATOM   2085 C  CG2 . THR B 2 174 ? 5.323   21.347  -14.866 1.00 84.63 174 B 1 
ATOM   2086 N  N   . ALA B 2 175 ? 5.845   23.399  -19.163 1.00 94.42 175 B 1 
ATOM   2087 C  CA  . ALA B 2 175 ? 5.897   24.424  -20.188 1.00 93.97 175 B 1 
ATOM   2088 C  C   . ALA B 2 175 ? 6.349   23.825  -21.532 1.00 94.65 175 B 1 
ATOM   2089 O  O   . ALA B 2 175 ? 6.988   22.778  -21.586 1.00 93.58 175 B 1 
ATOM   2090 C  CB  . ALA B 2 175 ? 6.838   25.543  -19.727 1.00 91.97 175 B 1 
ATOM   2091 N  N   . GLY B 2 176 ? 6.028   24.513  -22.623 1.00 93.88 176 B 1 
ATOM   2092 C  CA  . GLY B 2 176 ? 6.618   24.250  -23.935 1.00 93.55 176 B 1 
ATOM   2093 C  C   . GLY B 2 176 ? 7.876   25.089  -24.148 1.00 93.82 176 B 1 
ATOM   2094 O  O   . GLY B 2 176 ? 8.016   26.159  -23.567 1.00 91.71 176 B 1 
ATOM   2095 N  N   . GLY B 2 177 ? 8.789   24.602  -25.000 1.00 94.46 177 B 1 
ATOM   2096 C  CA  . GLY B 2 177 ? 10.042  25.287  -25.291 1.00 94.51 177 B 1 
ATOM   2097 C  C   . GLY B 2 177 ? 11.147  24.336  -25.719 1.00 95.49 177 B 1 
ATOM   2098 O  O   . GLY B 2 177 ? 10.886  23.228  -26.187 1.00 94.29 177 B 1 
ATOM   2099 N  N   . ILE B 2 178 ? 12.385  24.789  -25.567 1.00 94.93 178 B 1 
ATOM   2100 C  CA  . ILE B 2 178 ? 13.585  23.996  -25.836 1.00 95.22 178 B 1 
ATOM   2101 C  C   . ILE B 2 178 ? 14.198  23.571  -24.509 1.00 95.68 178 B 1 
ATOM   2102 O  O   . ILE B 2 178 ? 14.381  24.391  -23.611 1.00 94.40 178 B 1 
ATOM   2103 C  CB  . ILE B 2 178 ? 14.570  24.779  -26.731 1.00 94.12 178 B 1 
ATOM   2104 C  CG1 . ILE B 2 178 ? 13.912  25.081  -28.100 1.00 89.54 178 B 1 
ATOM   2105 C  CG2 . ILE B 2 178 ? 15.877  23.975  -26.924 1.00 88.56 178 B 1 
ATOM   2106 C  CD1 . ILE B 2 178 ? 14.752  25.965  -29.034 1.00 76.08 178 B 1 
ATOM   2107 N  N   . ILE B 2 179 ? 14.566  22.296  -24.396 1.00 95.81 179 B 1 
ATOM   2108 C  CA  . ILE B 2 179 ? 15.330  21.800  -23.259 1.00 96.02 179 B 1 
ATOM   2109 C  C   . ILE B 2 179 ? 16.761  22.315  -23.377 1.00 95.84 179 B 1 
ATOM   2110 O  O   . ILE B 2 179 ? 17.536  21.854  -24.213 1.00 94.74 179 B 1 
ATOM   2111 C  CB  . ILE B 2 179 ? 15.273  20.262  -23.171 1.00 95.93 179 B 1 
ATOM   2112 C  CG1 . ILE B 2 179 ? 13.811  19.802  -22.971 1.00 94.37 179 B 1 
ATOM   2113 C  CG2 . ILE B 2 179 ? 16.161  19.771  -22.018 1.00 94.61 179 B 1 
ATOM   2114 C  CD1 . ILE B 2 179 ? 13.632  18.287  -22.969 1.00 91.54 179 B 1 
ATOM   2115 N  N   . SER B 2 180 ? 17.134  23.285  -22.544 1.00 95.58 180 B 1 
ATOM   2116 C  CA  . SER B 2 180 ? 18.474  23.876  -22.564 1.00 94.87 180 B 1 
ATOM   2117 C  C   . SER B 2 180 ? 19.480  23.096  -21.721 1.00 95.28 180 B 1 
ATOM   2118 O  O   . SER B 2 180 ? 20.677  23.173  -21.977 1.00 93.66 180 B 1 
ATOM   2119 C  CB  . SER B 2 180 ? 18.417  25.324  -22.090 1.00 93.18 180 B 1 
ATOM   2120 O  OG  . SER B 2 180 ? 17.977  25.395  -20.744 1.00 86.79 180 B 1 
ATOM   2121 N  N   . LYS B 2 181 ? 19.009  22.364  -20.707 1.00 95.81 181 B 1 
ATOM   2122 C  CA  . LYS B 2 181 ? 19.868  21.606  -19.798 1.00 96.40 181 B 1 
ATOM   2123 C  C   . LYS B 2 181 ? 19.101  20.492  -19.105 1.00 96.85 181 B 1 
ATOM   2124 O  O   . LYS B 2 181 ? 17.993  20.702  -18.610 1.00 96.03 181 B 1 
ATOM   2125 C  CB  . LYS B 2 181 ? 20.467  22.581  -18.778 1.00 95.45 181 B 1 
ATOM   2126 C  CG  . LYS B 2 181 ? 21.561  21.939  -17.909 1.00 88.78 181 B 1 
ATOM   2127 C  CD  . LYS B 2 181 ? 22.166  22.985  -16.977 1.00 85.94 181 B 1 
ATOM   2128 C  CE  . LYS B 2 181 ? 23.288  22.347  -16.154 1.00 74.45 181 B 1 
ATOM   2129 N  NZ  . LYS B 2 181 ? 23.893  23.331  -15.232 1.00 66.41 181 B 1 
ATOM   2130 N  N   . ILE B 2 182 ? 19.757  19.329  -18.966 1.00 96.79 182 B 1 
ATOM   2131 C  CA  . ILE B 2 182 ? 19.325  18.236  -18.096 1.00 96.83 182 B 1 
ATOM   2132 C  C   . ILE B 2 182 ? 20.412  17.992  -17.048 1.00 96.72 182 B 1 
ATOM   2133 O  O   . ILE B 2 182 ? 21.490  17.492  -17.356 1.00 95.55 182 B 1 
ATOM   2134 C  CB  . ILE B 2 182 ? 18.987  16.968  -18.907 1.00 96.44 182 B 1 
ATOM   2135 C  CG1 . ILE B 2 182 ? 17.855  17.261  -19.915 1.00 95.09 182 B 1 
ATOM   2136 C  CG2 . ILE B 2 182 ? 18.597  15.827  -17.940 1.00 95.03 182 B 1 
ATOM   2137 C  CD1 . ILE B 2 182 ? 17.482  16.078  -20.826 1.00 93.92 182 B 1 
ATOM   2138 N  N   . LEU B 2 183 ? 20.149  18.367  -15.809 1.00 96.62 183 B 1 
ATOM   2139 C  CA  . LEU B 2 183 ? 21.058  18.132  -14.698 1.00 96.33 183 B 1 
ATOM   2140 C  C   . LEU B 2 183 ? 20.659  16.853  -13.956 1.00 96.43 183 B 1 
ATOM   2141 O  O   . LEU B 2 183 ? 19.591  16.790  -13.349 1.00 95.49 183 B 1 
ATOM   2142 C  CB  . LEU B 2 183 ? 21.050  19.357  -13.765 1.00 95.25 183 B 1 
ATOM   2143 C  CG  . LEU B 2 183 ? 22.065  19.243  -12.609 1.00 87.17 183 B 1 
ATOM   2144 C  CD1 . LEU B 2 183 ? 23.493  19.467  -13.098 1.00 79.25 183 B 1 
ATOM   2145 C  CD2 . LEU B 2 183 ? 21.757  20.281  -11.533 1.00 78.88 183 B 1 
ATOM   2146 N  N   . ARG B 2 184 ? 21.545  15.857  -13.952 1.00 95.54 184 B 1 
ATOM   2147 C  CA  . ARG B 2 184 ? 21.382  14.678  -13.100 1.00 94.61 184 B 1 
ATOM   2148 C  C   . ARG B 2 184 ? 21.788  15.008  -11.665 1.00 94.30 184 B 1 
ATOM   2149 O  O   . ARG B 2 184 ? 22.885  15.495  -11.436 1.00 91.85 184 B 1 
ATOM   2150 C  CB  . ARG B 2 184 ? 22.180  13.505  -13.691 1.00 91.98 184 B 1 
ATOM   2151 C  CG  . ARG B 2 184 ? 21.845  12.185  -12.984 1.00 76.16 184 B 1 
ATOM   2152 C  CD  . ARG B 2 184 ? 22.564  11.017  -13.670 1.00 73.14 184 B 1 
ATOM   2153 N  NE  . ARG B 2 184 ? 22.204  9.730   -13.068 1.00 63.62 184 B 1 
ATOM   2154 C  CZ  . ARG B 2 184 ? 22.578  8.533   -13.502 1.00 57.07 184 B 1 
ATOM   2155 N  NH1 . ARG B 2 184 ? 23.360  8.406   -14.541 1.00 52.44 184 B 1 
ATOM   2156 N  NH2 . ARG B 2 184 ? 22.173  7.460   -12.899 1.00 49.61 184 B 1 
ATOM   2157 N  N   . LYS B 2 185 ? 20.918  14.699  -10.697 1.00 93.04 185 B 1 
ATOM   2158 C  CA  . LYS B 2 185 ? 21.203  14.879  -9.273  1.00 91.12 185 B 1 
ATOM   2159 C  C   . LYS B 2 185 ? 22.033  13.712  -8.733  1.00 89.85 185 B 1 
ATOM   2160 O  O   . LYS B 2 185 ? 21.825  12.572  -9.134  1.00 86.46 185 B 1 
ATOM   2161 C  CB  . LYS B 2 185 ? 19.897  15.030  -8.484  1.00 89.15 185 B 1 
ATOM   2162 C  CG  . LYS B 2 185 ? 19.073  16.283  -8.833  1.00 82.58 185 B 1 
ATOM   2163 C  CD  . LYS B 2 185 ? 19.796  17.571  -8.417  1.00 77.29 185 B 1 
ATOM   2164 C  CE  . LYS B 2 185 ? 18.841  18.735  -8.600  1.00 68.12 185 B 1 
ATOM   2165 N  NZ  . LYS B 2 185 ? 19.442  20.039  -8.198  1.00 61.08 185 B 1 
ATOM   2166 N  N   . GLU B 2 186 ? 22.925  13.977  -7.758  1.00 88.30 186 B 1 
ATOM   2167 C  CA  . GLU B 2 186 ? 23.784  12.951  -7.136  1.00 85.30 186 B 1 
ATOM   2168 C  C   . GLU B 2 186 ? 22.985  11.778  -6.553  1.00 82.63 186 B 1 
ATOM   2169 O  O   . GLU B 2 186 ? 23.288  10.622  -6.820  1.00 76.73 186 B 1 
ATOM   2170 C  CB  . GLU B 2 186 ? 24.604  13.582  -6.006  1.00 83.27 186 B 1 
ATOM   2171 C  CG  . GLU B 2 186 ? 25.691  14.527  -6.501  1.00 71.90 186 B 1 
ATOM   2172 C  CD  . GLU B 2 186 ? 26.544  15.084  -5.351  1.00 63.99 186 B 1 
ATOM   2173 O  OE1 . GLU B 2 186 ? 27.667  15.544  -5.642  1.00 56.95 186 B 1 
ATOM   2174 O  OE2 . GLU B 2 186 ? 26.056  15.066  -4.193  1.00 57.67 186 B 1 
ATOM   2175 N  N   . LYS B 2 187 ? 21.907  12.076  -5.811  1.00 80.41 187 B 1 
ATOM   2176 C  CA  . LYS B 2 187 ? 21.030  11.054  -5.224  1.00 78.47 187 B 1 
ATOM   2177 C  C   . LYS B 2 187 ? 20.007  10.474  -6.227  1.00 79.67 187 B 1 
ATOM   2178 O  O   . LYS B 2 187 ? 19.063  9.808   -5.814  1.00 74.18 187 B 1 
ATOM   2179 C  CB  . LYS B 2 187 ? 20.382  11.571  -3.921  1.00 73.81 187 B 1 
ATOM   2180 C  CG  . LYS B 2 187 ? 21.418  11.872  -2.818  1.00 67.02 187 B 1 
ATOM   2181 C  CD  . LYS B 2 187 ? 20.766  12.066  -1.435  1.00 60.20 187 B 1 
ATOM   2182 C  CE  . LYS B 2 187 ? 21.857  12.255  -0.357  1.00 53.45 187 B 1 
ATOM   2183 N  NZ  . LYS B 2 187 ? 21.347  12.170  1.045   1.00 47.51 187 B 1 
ATOM   2184 N  N   . GLY B 2 188 ? 20.186  10.734  -7.527  1.00 84.63 188 B 1 
ATOM   2185 C  CA  . GLY B 2 188 ? 19.266  10.353  -8.592  1.00 86.18 188 B 1 
ATOM   2186 C  C   . GLY B 2 188 ? 18.143  11.373  -8.818  1.00 89.28 188 B 1 
ATOM   2187 O  O   . GLY B 2 188 ? 17.896  12.260  -8.006  1.00 86.96 188 B 1 
ATOM   2188 N  N   . GLY B 2 189 ? 17.447  11.215  -9.945  1.00 91.40 189 B 1 
ATOM   2189 C  CA  . GLY B 2 189 ? 16.504  12.194  -10.472 1.00 93.68 189 B 1 
ATOM   2190 C  C   . GLY B 2 189 ? 17.192  13.253  -11.336 1.00 95.55 189 B 1 
ATOM   2191 O  O   . GLY B 2 189 ? 18.414  13.224  -11.516 1.00 94.81 189 B 1 
ATOM   2192 N  N   . TYR B 2 190 ? 16.394  14.166  -11.880 1.00 96.62 190 B 1 
ATOM   2193 C  CA  . TYR B 2 190 ? 16.854  15.170  -12.830 1.00 97.18 190 B 1 
ATOM   2194 C  C   . TYR B 2 190 ? 16.188  16.522  -12.580 1.00 97.44 190 B 1 
ATOM   2195 O  O   . TYR B 2 190 ? 15.055  16.602  -12.110 1.00 96.77 190 B 1 
ATOM   2196 C  CB  . TYR B 2 190 ? 16.582  14.695  -14.264 1.00 96.82 190 B 1 
ATOM   2197 C  CG  . TYR B 2 190 ? 17.148  13.327  -14.609 1.00 96.52 190 B 1 
ATOM   2198 C  CD1 . TYR B 2 190 ? 18.441  13.206  -15.159 1.00 94.16 190 B 1 
ATOM   2199 C  CD2 . TYR B 2 190 ? 16.387  12.163  -14.376 1.00 94.12 190 B 1 
ATOM   2200 C  CE1 . TYR B 2 190 ? 18.970  11.955  -15.479 1.00 92.51 190 B 1 
ATOM   2201 C  CE2 . TYR B 2 190 ? 16.908  10.896  -14.684 1.00 92.69 190 B 1 
ATOM   2202 C  CZ  . TYR B 2 190 ? 18.204  10.788  -15.242 1.00 93.38 190 B 1 
ATOM   2203 O  OH  . TYR B 2 190 ? 18.710  9.550   -15.547 1.00 91.17 190 B 1 
ATOM   2204 N  N   . GLU B 2 191 ? 16.906  17.589  -12.961 1.00 97.10 191 B 1 
ATOM   2205 C  CA  . GLU B 2 191 ? 16.330  18.904  -13.201 1.00 97.09 191 B 1 
ATOM   2206 C  C   . GLU B 2 191 ? 16.380  19.180  -14.705 1.00 97.29 191 B 1 
ATOM   2207 O  O   . GLU B 2 191 ? 17.467  19.198  -15.289 1.00 96.18 191 B 1 
ATOM   2208 C  CB  . GLU B 2 191 ? 17.081  19.997  -12.447 1.00 96.10 191 B 1 
ATOM   2209 C  CG  . GLU B 2 191 ? 16.784  19.951  -10.948 1.00 90.17 191 B 1 
ATOM   2210 C  CD  . GLU B 2 191 ? 17.562  20.980  -10.120 1.00 89.40 191 B 1 
ATOM   2211 O  OE1 . GLU B 2 191 ? 17.223  21.147  -8.928  1.00 83.66 191 B 1 
ATOM   2212 O  OE2 . GLU B 2 191 ? 18.613  21.473  -10.574 1.00 83.83 191 B 1 
ATOM   2213 N  N   . ILE B 2 192 ? 15.224  19.391  -15.327 1.00 97.38 192 B 1 
ATOM   2214 C  CA  . ILE B 2 192 ? 15.102  19.682  -16.753 1.00 97.34 192 B 1 
ATOM   2215 C  C   . ILE B 2 192 ? 14.776  21.159  -16.904 1.00 97.04 192 B 1 
ATOM   2216 O  O   . ILE B 2 192 ? 13.706  21.614  -16.499 1.00 96.11 192 B 1 
ATOM   2217 C  CB  . ILE B 2 192 ? 14.056  18.776  -17.420 1.00 97.08 192 B 1 
ATOM   2218 C  CG1 . ILE B 2 192 ? 14.432  17.289  -17.212 1.00 95.70 192 B 1 
ATOM   2219 C  CG2 . ILE B 2 192 ? 13.947  19.120  -18.916 1.00 95.77 192 B 1 
ATOM   2220 C  CD1 . ILE B 2 192 ? 13.494  16.296  -17.894 1.00 92.81 192 B 1 
ATOM   2221 N  N   . THR B 2 193 ? 15.691  21.912  -17.498 1.00 96.76 193 B 1 
ATOM   2222 C  CA  . THR B 2 193 ? 15.485  23.327  -17.801 1.00 96.48 193 B 1 
ATOM   2223 C  C   . THR B 2 193 ? 14.835  23.467  -19.164 1.00 96.48 193 B 1 
ATOM   2224 O  O   . THR B 2 193 ? 15.402  23.038  -20.170 1.00 95.46 193 B 1 
ATOM   2225 C  CB  . THR B 2 193 ? 16.802  24.099  -17.754 1.00 95.65 193 B 1 
ATOM   2226 O  OG1 . THR B 2 193 ? 17.421  23.951  -16.486 1.00 91.95 193 B 1 
ATOM   2227 C  CG2 . THR B 2 193 ? 16.594  25.586  -17.978 1.00 91.36 193 B 1 
ATOM   2228 N  N   . ILE B 2 194 ? 13.664  24.107  -19.210 1.00 96.33 194 B 1 
ATOM   2229 C  CA  . ILE B 2 194 ? 12.897  24.389  -20.422 1.00 95.92 194 B 1 
ATOM   2230 C  C   . ILE B 2 194 ? 12.903  25.896  -20.637 1.00 95.53 194 B 1 
ATOM   2231 O  O   . ILE B 2 194 ? 12.536  26.646  -19.731 1.00 94.34 194 B 1 
ATOM   2232 C  CB  . ILE B 2 194 ? 11.462  23.832  -20.300 1.00 95.54 194 B 1 
ATOM   2233 C  CG1 . ILE B 2 194 ? 11.457  22.321  -19.960 1.00 94.00 194 B 1 
ATOM   2234 C  CG2 . ILE B 2 194 ? 10.692  24.092  -21.616 1.00 93.86 194 B 1 
ATOM   2235 C  CD1 . ILE B 2 194 ? 10.098  21.808  -19.478 1.00 90.46 194 B 1 
ATOM   2236 N  N   . VAL B 2 195 ? 13.308  26.348  -21.829 1.00 95.27 195 B 1 
ATOM   2237 C  CA  . VAL B 2 195 ? 13.329  27.762  -22.202 1.00 94.45 195 B 1 
ATOM   2238 C  C   . VAL B 2 195 ? 12.293  27.994  -23.292 1.00 93.64 195 B 1 
ATOM   2239 O  O   . VAL B 2 195 ? 12.378  27.413  -24.374 1.00 91.57 195 B 1 
ATOM   2240 C  CB  . VAL B 2 195 ? 14.728  28.221  -22.641 1.00 92.82 195 B 1 
ATOM   2241 C  CG1 . VAL B 2 195 ? 14.749  29.709  -22.972 1.00 84.77 195 B 1 
ATOM   2242 C  CG2 . VAL B 2 195 ? 15.752  27.984  -21.523 1.00 86.26 195 B 1 
ATOM   2243 N  N   . ASP B 2 196 ? 11.330  28.875  -23.017 1.00 91.51 196 B 1 
ATOM   2244 C  CA  . ASP B 2 196 ? 10.372  29.326  -24.020 1.00 88.51 196 B 1 
ATOM   2245 C  C   . ASP B 2 196 ? 11.087  30.211  -25.042 1.00 86.88 196 B 1 
ATOM   2246 O  O   . ASP B 2 196 ? 11.609  31.275  -24.721 1.00 81.77 196 B 1 
ATOM   2247 C  CB  . ASP B 2 196 ? 9.215   30.046  -23.323 1.00 84.22 196 B 1 
ATOM   2248 C  CG  . ASP B 2 196 ? 8.106   30.536  -24.258 1.00 77.58 196 B 1 
ATOM   2249 O  OD1 . ASP B 2 196 ? 8.345   30.724  -25.468 1.00 70.04 196 B 1 
ATOM   2250 O  OD2 . ASP B 2 196 ? 6.999   30.805  -23.750 1.00 70.64 196 B 1 
ATOM   2251 N  N   . ALA B 2 197 ? 11.106  29.785  -26.311 1.00 83.30 197 B 1 
ATOM   2252 C  CA  . ALA B 2 197 ? 11.792  30.481  -27.393 1.00 80.60 197 B 1 
ATOM   2253 C  C   . ALA B 2 197 ? 11.208  31.871  -27.702 1.00 81.26 197 B 1 
ATOM   2254 O  O   . ALA B 2 197 ? 11.874  32.677  -28.347 1.00 74.97 197 B 1 
ATOM   2255 C  CB  . ALA B 2 197 ? 11.757  29.577  -28.628 1.00 75.21 197 B 1 
ATOM   2256 N  N   . SER B 2 198 ? 9.967   32.147  -27.287 1.00 85.67 198 B 1 
ATOM   2257 C  CA  . SER B 2 198 ? 9.280   33.405  -27.596 1.00 84.34 198 B 1 
ATOM   2258 C  C   . SER B 2 198 ? 9.573   34.528  -26.598 1.00 84.14 198 B 1 
ATOM   2259 O  O   . SER B 2 198 ? 9.531   35.697  -26.971 1.00 77.30 198 B 1 
ATOM   2260 C  CB  . SER B 2 198 ? 7.773   33.163  -27.701 1.00 80.52 198 B 1 
ATOM   2261 O  OG  . SER B 2 198 ? 7.172   32.879  -26.453 1.00 72.37 198 B 1 
ATOM   2262 N  N   . ASN B 2 199 ? 9.873   34.193  -25.343 1.00 85.69 199 B 1 
ATOM   2263 C  CA  . ASN B 2 199 ? 10.024  35.168  -24.262 1.00 84.88 199 B 1 
ATOM   2264 C  C   . ASN B 2 199 ? 11.224  34.882  -23.340 1.00 85.89 199 B 1 
ATOM   2265 O  O   . ASN B 2 199 ? 11.352  35.540  -22.304 1.00 78.81 199 B 1 
ATOM   2266 C  CB  . ASN B 2 199 ? 8.688   35.253  -23.503 1.00 79.22 199 B 1 
ATOM   2267 C  CG  . ASN B 2 199 ? 8.268   33.939  -22.857 1.00 74.08 199 B 1 
ATOM   2268 O  OD1 . ASN B 2 199 ? 9.071   33.173  -22.394 1.00 66.74 199 B 1 
ATOM   2269 N  ND2 . ASN B 2 199 ? 6.989   33.649  -22.801 1.00 67.73 199 B 1 
ATOM   2270 N  N   . GLU B 2 200 ? 12.066  33.911  -23.683 1.00 83.87 200 B 1 
ATOM   2271 C  CA  . GLU B 2 200 ? 13.234  33.443  -22.920 1.00 85.10 200 B 1 
ATOM   2272 C  C   . GLU B 2 200 ? 12.920  33.011  -21.480 1.00 87.24 200 B 1 
ATOM   2273 O  O   . GLU B 2 200 ? 13.815  32.841  -20.648 1.00 81.69 200 B 1 
ATOM   2274 C  CB  . GLU B 2 200 ? 14.385  34.450  -22.995 1.00 79.62 200 B 1 
ATOM   2275 C  CG  . GLU B 2 200 ? 14.829  34.732  -24.445 1.00 71.10 200 B 1 
ATOM   2276 C  CD  . GLU B 2 200 ? 16.108  35.581  -24.521 1.00 65.22 200 B 1 
ATOM   2277 O  OE1 . GLU B 2 200 ? 16.704  35.614  -25.625 1.00 58.22 200 B 1 
ATOM   2278 O  OE2 . GLU B 2 200 ? 16.493  36.188  -23.500 1.00 59.94 200 B 1 
ATOM   2279 N  N   . ARG B 2 201 ? 11.642  32.793  -21.166 1.00 88.95 201 B 1 
ATOM   2280 C  CA  . ARG B 2 201 ? 11.237  32.397  -19.830 1.00 90.19 201 B 1 
ATOM   2281 C  C   . ARG B 2 201 ? 11.711  30.979  -19.548 1.00 91.88 201 B 1 
ATOM   2282 O  O   . ARG B 2 201 ? 11.415  30.048  -20.292 1.00 89.36 201 B 1 
ATOM   2283 C  CB  . ARG B 2 201 ? 9.726   32.563  -19.676 1.00 85.50 201 B 1 
ATOM   2284 C  CG  . ARG B 2 201 ? 9.341   32.809  -18.216 1.00 71.22 201 B 1 
ATOM   2285 C  CD  . ARG B 2 201 ? 7.841   33.026  -18.113 1.00 66.92 201 B 1 
ATOM   2286 N  NE  . ARG B 2 201 ? 7.464   33.518  -16.791 1.00 57.64 201 B 1 
ATOM   2287 C  CZ  . ARG B 2 201 ? 6.243   33.821  -16.388 1.00 52.07 201 B 1 
ATOM   2288 N  NH1 . ARG B 2 201 ? 5.213   33.676  -17.181 1.00 48.64 201 B 1 
ATOM   2289 N  NH2 . ARG B 2 201 ? 6.032   34.290  -15.190 1.00 44.56 201 B 1 
ATOM   2290 N  N   . GLN B 2 202 ? 12.433  30.835  -18.452 1.00 92.86 202 B 1 
ATOM   2291 C  CA  . GLN B 2 202 ? 12.987  29.561  -18.022 1.00 93.38 202 B 1 
ATOM   2292 C  C   . GLN B 2 202 ? 12.083  28.923  -16.962 1.00 94.30 202 B 1 
ATOM   2293 O  O   . GLN B 2 202 ? 11.703  29.570  -15.991 1.00 92.10 202 B 1 
ATOM   2294 C  CB  . GLN B 2 202 ? 14.418  29.809  -17.538 1.00 88.87 202 B 1 
ATOM   2295 C  CG  . GLN B 2 202 ? 15.150  28.513  -17.174 1.00 78.13 202 B 1 
ATOM   2296 C  CD  . GLN B 2 202 ? 16.608  28.776  -16.748 1.00 78.96 202 B 1 
ATOM   2297 O  OE1 . GLN B 2 202 ? 17.196  29.812  -16.973 1.00 72.07 202 B 1 
ATOM   2298 N  NE2 . GLN B 2 202 ? 17.253  27.838  -16.108 1.00 70.56 202 B 1 
ATOM   2299 N  N   . VAL B 2 203 ? 11.794  27.636  -17.146 1.00 95.12 203 B 1 
ATOM   2300 C  CA  . VAL B 2 203 ? 11.137  26.781  -16.159 1.00 95.28 203 B 1 
ATOM   2301 C  C   . VAL B 2 203 ? 12.045  25.597  -15.864 1.00 96.00 203 B 1 
ATOM   2302 O  O   . VAL B 2 203 ? 12.747  25.117  -16.759 1.00 95.35 203 B 1 
ATOM   2303 C  CB  . VAL B 2 203 ? 9.749   26.333  -16.655 1.00 92.85 203 B 1 
ATOM   2304 C  CG1 . VAL B 2 203 ? 9.047   25.402  -15.656 1.00 82.17 203 B 1 
ATOM   2305 C  CG2 . VAL B 2 203 ? 8.833   27.548  -16.871 1.00 82.15 203 B 1 
ATOM   2306 N  N   . ILE B 2 204 ? 12.063  25.132  -14.618 1.00 96.46 204 B 1 
ATOM   2307 C  CA  . ILE B 2 204 ? 12.815  23.948  -14.208 1.00 96.56 204 B 1 
ATOM   2308 C  C   . ILE B 2 204 ? 11.830  22.900  -13.720 1.00 96.53 204 B 1 
ATOM   2309 O  O   . ILE B 2 204 ? 11.212  23.075  -12.668 1.00 95.50 204 B 1 
ATOM   2310 C  CB  . ILE B 2 204 ? 13.892  24.283  -13.158 1.00 95.81 204 B 1 
ATOM   2311 C  CG1 . ILE B 2 204 ? 14.868  25.359  -13.689 1.00 93.10 204 B 1 
ATOM   2312 C  CG2 . ILE B 2 204 ? 14.650  22.996  -12.764 1.00 93.04 204 B 1 
ATOM   2313 C  CD1 . ILE B 2 204 ? 15.923  25.817  -12.674 1.00 85.41 204 B 1 
ATOM   2314 N  N   . ASP B 2 205 ? 11.720  21.806  -14.454 1.00 96.84 205 B 1 
ATOM   2315 C  CA  . ASP B 2 205 ? 10.923  20.658  -14.059 1.00 96.82 205 B 1 
ATOM   2316 C  C   . ASP B 2 205 ? 11.770  19.672  -13.256 1.00 96.93 205 B 1 
ATOM   2317 O  O   . ASP B 2 205 ? 12.869  19.274  -13.665 1.00 96.08 205 B 1 
ATOM   2318 C  CB  . ASP B 2 205 ? 10.275  19.997  -15.282 1.00 96.33 205 B 1 
ATOM   2319 C  CG  . ASP B 2 205 ? 9.021   20.720  -15.767 1.00 95.66 205 B 1 
ATOM   2320 O  OD1 . ASP B 2 205 ? 8.521   21.636  -15.076 1.00 92.05 205 B 1 
ATOM   2321 O  OD2 . ASP B 2 205 ? 8.472   20.317  -16.814 1.00 91.94 205 B 1 
ATOM   2322 N  N   . ILE B 2 206 ? 11.261  19.263  -12.094 1.00 96.66 206 B 1 
ATOM   2323 C  CA  . ILE B 2 206 ? 11.919  18.322  -11.191 1.00 96.13 206 B 1 
ATOM   2324 C  C   . ILE B 2 206 ? 11.401  16.912  -11.470 1.00 96.56 206 B 1 
ATOM   2325 O  O   . ILE B 2 206 ? 10.225  16.619  -11.268 1.00 95.79 206 B 1 
ATOM   2326 C  CB  . ILE B 2 206 ? 11.729  18.726  -9.716  1.00 94.86 206 B 1 
ATOM   2327 C  CG1 . ILE B 2 206 ? 12.141  20.188  -9.422  1.00 91.90 206 B 1 
ATOM   2328 C  CG2 . ILE B 2 206 ? 12.484  17.758  -8.794  1.00 90.92 206 B 1 
ATOM   2329 C  CD1 . ILE B 2 206 ? 13.609  20.526  -9.714  1.00 79.98 206 B 1 
ATOM   2330 N  N   . ILE B 2 207 ? 12.304  16.028  -11.894 1.00 96.97 207 B 1 
ATOM   2331 C  CA  . ILE B 2 207 ? 12.012  14.618  -12.129 1.00 97.07 207 B 1 
ATOM   2332 C  C   . ILE B 2 207 ? 12.545  13.802  -10.948 1.00 96.70 207 B 1 
ATOM   2333 O  O   . ILE B 2 207 ? 13.744  13.841  -10.665 1.00 95.92 207 B 1 
ATOM   2334 C  CB  . ILE B 2 207 ? 12.605  14.148  -13.472 1.00 96.92 207 B 1 
ATOM   2335 C  CG1 . ILE B 2 207 ? 12.199  15.040  -14.665 1.00 95.58 207 B 1 
ATOM   2336 C  CG2 . ILE B 2 207 ? 12.217  12.687  -13.741 1.00 96.10 207 B 1 
ATOM   2337 C  CD1 . ILE B 2 207 ? 10.687  15.209  -14.869 1.00 90.89 207 B 1 
ATOM   2338 N  N   . PRO B 2 208 ? 11.694  13.051  -10.246 1.00 95.64 208 B 1 
ATOM   2339 C  CA  . PRO B 2 208 ? 12.114  12.252  -9.106  1.00 94.72 208 B 1 
ATOM   2340 C  C   . PRO B 2 208 ? 12.969  11.046  -9.516  1.00 94.81 208 B 1 
ATOM   2341 O  O   . PRO B 2 208 ? 13.112  10.698  -10.684 1.00 93.75 208 B 1 
ATOM   2342 C  CB  . PRO B 2 208 ? 10.820  11.842  -8.402  1.00 92.93 208 B 1 
ATOM   2343 C  CG  . PRO B 2 208 ? 9.824   11.779  -9.540  1.00 90.87 208 B 1 
ATOM   2344 C  CD  . PRO B 2 208 ? 10.263  12.915  -10.453 1.00 93.72 208 B 1 
ATOM   2345 N  N   . ARG B 2 209 ? 13.540  10.375  -8.517  1.00 92.65 209 B 1 
ATOM   2346 C  CA  . ARG B 2 209 ? 14.423  9.222   -8.708  1.00 91.29 209 B 1 
ATOM   2347 C  C   . ARG B 2 209 ? 13.705  8.032   -9.337  1.00 92.28 209 B 1 
ATOM   2348 O  O   . ARG B 2 209 ? 12.539  7.783   -9.066  1.00 89.58 209 B 1 
ATOM   2349 C  CB  . ARG B 2 209 ? 15.037  8.822   -7.356  1.00 86.50 209 B 1 
ATOM   2350 C  CG  . ARG B 2 209 ? 16.026  9.872   -6.838  1.00 77.06 209 B 1 
ATOM   2351 C  CD  . ARG B 2 209 ? 16.718  9.399   -5.554  1.00 74.54 209 B 1 
ATOM   2352 N  NE  . ARG B 2 209 ? 16.169  10.028  -4.349  1.00 66.34 209 B 1 
ATOM   2353 C  CZ  . ARG B 2 209 ? 16.582  9.787   -3.106  1.00 60.40 209 B 1 
ATOM   2354 N  NH1 . ARG B 2 209 ? 17.443  8.843   -2.838  1.00 55.99 209 B 1 
ATOM   2355 N  NH2 . ARG B 2 209 ? 16.136  10.493  -2.113  1.00 51.98 209 B 1 
ATOM   2356 N  N   . GLY B 2 210 ? 14.464  7.250   -10.105 1.00 91.58 210 B 1 
ATOM   2357 C  CA  . GLY B 2 210 ? 14.034  5.960   -10.646 1.00 91.56 210 B 1 
ATOM   2358 C  C   . GLY B 2 210 ? 13.274  6.035   -11.966 1.00 92.94 210 B 1 
ATOM   2359 O  O   . GLY B 2 210 ? 12.832  4.991   -12.444 1.00 90.99 210 B 1 
ATOM   2360 N  N   . LEU B 2 211 ? 13.131  7.216   -12.548 1.00 94.35 211 B 1 
ATOM   2361 C  CA  . LEU B 2 211 ? 12.472  7.418   -13.832 1.00 95.12 211 B 1 
ATOM   2362 C  C   . LEU B 2 211 ? 13.471  7.455   -14.986 1.00 95.05 211 B 1 
ATOM   2363 O  O   . LEU B 2 211 ? 14.575  7.975   -14.865 1.00 92.93 211 B 1 
ATOM   2364 C  CB  . LEU B 2 211 ? 11.606  8.687   -13.797 1.00 94.64 211 B 1 
ATOM   2365 C  CG  . LEU B 2 211 ? 10.489  8.647   -12.742 1.00 93.79 211 B 1 
ATOM   2366 C  CD1 . LEU B 2 211 ? 9.642   9.903   -12.851 1.00 90.02 211 B 1 
ATOM   2367 C  CD2 . LEU B 2 211 ? 9.560   7.455   -12.907 1.00 89.34 211 B 1 
ATOM   2368 N  N   . GLU B 2 212 ? 13.045  6.912   -16.128 1.00 94.71 212 B 1 
ATOM   2369 C  CA  . GLU B 2 212 ? 13.757  6.966   -17.396 1.00 94.62 212 B 1 
ATOM   2370 C  C   . GLU B 2 212 ? 13.269  8.169   -18.202 1.00 95.40 212 B 1 
ATOM   2371 O  O   . GLU B 2 212 ? 12.063  8.357   -18.386 1.00 94.12 212 B 1 
ATOM   2372 C  CB  . GLU B 2 212 ? 13.527  5.650   -18.130 1.00 92.32 212 B 1 
ATOM   2373 C  CG  . GLU B 2 212 ? 14.310  5.535   -19.434 1.00 77.55 212 B 1 
ATOM   2374 C  CD  . GLU B 2 212 ? 14.077  4.179   -20.125 1.00 71.52 212 B 1 
ATOM   2375 O  OE1 . GLU B 2 212 ? 14.920  3.817   -20.962 1.00 64.84 212 B 1 
ATOM   2376 O  OE2 . GLU B 2 212 ? 13.061  3.520   -19.789 1.00 64.26 212 B 1 
ATOM   2377 N  N   . LEU B 2 213 ? 14.202  9.000   -18.691 1.00 95.78 213 B 1 
ATOM   2378 C  CA  . LEU B 2 213 ? 13.876  10.146  -19.528 1.00 95.94 213 B 1 
ATOM   2379 C  C   . LEU B 2 213 ? 13.599  9.711   -20.966 1.00 96.06 213 B 1 
ATOM   2380 O  O   . LEU B 2 213 ? 14.274  8.843   -21.500 1.00 93.93 213 B 1 
ATOM   2381 C  CB  . LEU B 2 213 ? 15.005  11.194  -19.487 1.00 94.49 213 B 1 
ATOM   2382 C  CG  . LEU B 2 213 ? 15.270  11.830  -18.109 1.00 92.20 213 B 1 
ATOM   2383 C  CD1 . LEU B 2 213 ? 16.351  12.901  -18.252 1.00 90.75 213 B 1 
ATOM   2384 C  CD2 . LEU B 2 213 ? 14.028  12.483  -17.515 1.00 90.08 213 B 1 
ATOM   2385 N  N   . LEU B 2 214 ? 12.628  10.375  -21.605 1.00 96.34 214 B 1 
ATOM   2386 C  CA  . LEU B 2 214 ? 12.328  10.250  -23.031 1.00 95.93 214 B 1 
ATOM   2387 C  C   . LEU B 2 214 ? 12.921  11.384  -23.870 1.00 96.18 214 B 1 
ATOM   2388 O  O   . LEU B 2 214 ? 12.811  11.356  -25.091 1.00 93.70 214 B 1 
ATOM   2389 C  CB  . LEU B 2 214 ? 10.803  10.217  -23.215 1.00 95.07 214 B 1 
ATOM   2390 C  CG  . LEU B 2 214 ? 10.084  9.013   -22.576 1.00 93.78 214 B 1 
ATOM   2391 C  CD1 . LEU B 2 214 ? 8.586   9.141   -22.844 1.00 91.31 214 B 1 
ATOM   2392 C  CD2 . LEU B 2 214 ? 10.572  7.684   -23.150 1.00 90.99 214 B 1 
ATOM   2393 N  N   . VAL B 2 215 ? 13.496  12.387  -23.218 1.00 96.61 215 B 1 
ATOM   2394 C  CA  . VAL B 2 215 ? 13.919  13.652  -23.825 1.00 96.63 215 B 1 
ATOM   2395 C  C   . VAL B 2 215 ? 15.409  13.892  -23.626 1.00 96.78 215 B 1 
ATOM   2396 O  O   . VAL B 2 215 ? 16.016  13.370  -22.691 1.00 96.13 215 B 1 
ATOM   2397 C  CB  . VAL B 2 215 ? 13.084  14.833  -23.294 1.00 95.92 215 B 1 
ATOM   2398 C  CG1 . VAL B 2 215 ? 11.610  14.681  -23.670 1.00 92.88 215 B 1 
ATOM   2399 C  CG2 . VAL B 2 215 ? 13.200  14.991  -21.777 1.00 93.00 215 B 1 
ATOM   2400 N  N   . SER B 2 216 ? 15.988  14.722  -24.497 1.00 96.49 216 B 1 
ATOM   2401 C  CA  . SER B 2 216 ? 17.408  15.074  -24.509 1.00 96.21 216 B 1 
ATOM   2402 C  C   . SER B 2 216 ? 17.610  16.590  -24.538 1.00 96.55 216 B 1 
ATOM   2403 O  O   . SER B 2 216 ? 16.708  17.341  -24.902 1.00 95.30 216 B 1 
ATOM   2404 C  CB  . SER B 2 216 ? 18.086  14.420  -25.718 1.00 94.89 216 B 1 
ATOM   2405 O  OG  . SER B 2 216 ? 18.011  13.009  -25.622 1.00 86.31 216 B 1 
ATOM   2406 N  N   . GLU B 2 217 ? 18.809  17.056  -24.175 1.00 95.62 217 B 1 
ATOM   2407 C  CA  . GLU B 2 217 ? 19.181  18.460  -24.336 1.00 95.74 217 B 1 
ATOM   2408 C  C   . GLU B 2 217 ? 19.106  18.891  -25.809 1.00 95.37 217 B 1 
ATOM   2409 O  O   . GLU B 2 217 ? 19.478  18.147  -26.717 1.00 92.76 217 B 1 
ATOM   2410 C  CB  . GLU B 2 217 ? 20.584  18.735  -23.775 1.00 94.07 217 B 1 
ATOM   2411 C  CG  . GLU B 2 217 ? 20.634  18.634  -22.247 1.00 88.14 217 B 1 
ATOM   2412 C  CD  . GLU B 2 217 ? 22.004  18.987  -21.631 1.00 91.56 217 B 1 
ATOM   2413 O  OE1 . GLU B 2 217 ? 22.054  19.162  -20.391 1.00 86.33 217 B 1 
ATOM   2414 O  OE2 . GLU B 2 217 ? 23.009  19.077  -22.383 1.00 87.39 217 B 1 
ATOM   2415 N  N   . GLY B 2 218 ? 18.616  20.105  -26.050 1.00 95.75 218 B 1 
ATOM   2416 C  CA  . GLY B 2 218 ? 18.392  20.665  -27.376 1.00 95.33 218 B 1 
ATOM   2417 C  C   . GLY B 2 218 ? 17.056  20.284  -28.018 1.00 95.80 218 B 1 
ATOM   2418 O  O   . GLY B 2 218 ? 16.695  20.860  -29.052 1.00 93.70 218 B 1 
ATOM   2419 N  N   . GLU B 2 219 ? 16.295  19.369  -27.432 1.00 95.79 219 B 1 
ATOM   2420 C  CA  . GLU B 2 219 ? 15.010  18.940  -27.969 1.00 95.54 219 B 1 
ATOM   2421 C  C   . GLU B 2 219 ? 13.913  19.986  -27.743 1.00 95.76 219 B 1 
ATOM   2422 O  O   . GLU B 2 219 ? 13.819  20.607  -26.679 1.00 94.78 219 B 1 
ATOM   2423 C  CB  . GLU B 2 219 ? 14.633  17.576  -27.376 1.00 94.10 219 B 1 
ATOM   2424 C  CG  . GLU B 2 219 ? 13.470  16.908  -28.113 1.00 85.94 219 B 1 
ATOM   2425 C  CD  . GLU B 2 219 ? 13.170  15.488  -27.609 1.00 88.39 219 B 1 
ATOM   2426 O  OE1 . GLU B 2 219 ? 12.113  14.946  -28.006 1.00 82.76 219 B 1 
ATOM   2427 O  OE2 . GLU B 2 219 ? 13.984  14.932  -26.838 1.00 84.50 219 B 1 
ATOM   2428 N  N   . SER B 2 220 ? 13.068  20.192  -28.757 1.00 95.72 220 B 1 
ATOM   2429 C  CA  . SER B 2 220 ? 11.878  21.033  -28.645 1.00 95.58 220 B 1 
ATOM   2430 C  C   . SER B 2 220 ? 10.699  20.206  -28.138 1.00 95.43 220 B 1 
ATOM   2431 O  O   . SER B 2 220 ? 10.350  19.190  -28.735 1.00 93.53 220 B 1 
ATOM   2432 C  CB  . SER B 2 220 ? 11.546  21.683  -29.987 1.00 93.97 220 B 1 
ATOM   2433 O  OG  . SER B 2 220 ? 10.464  22.584  -29.847 1.00 80.89 220 B 1 
ATOM   2434 N  N   . ILE B 2 221 ? 10.062  20.670  -27.068 1.00 95.61 221 B 1 
ATOM   2435 C  CA  . ILE B 2 221 ? 8.942   19.996  -26.412 1.00 95.24 221 B 1 
ATOM   2436 C  C   . ILE B 2 221 ? 7.722   20.906  -26.317 1.00 95.64 221 B 1 
ATOM   2437 O  O   . ILE B 2 221 ? 7.810   22.132  -26.426 1.00 94.76 221 B 1 
ATOM   2438 C  CB  . ILE B 2 221 ? 9.351   19.439  -25.035 1.00 92.75 221 B 1 
ATOM   2439 C  CG1 . ILE B 2 221 ? 9.848   20.547  -24.093 1.00 84.03 221 B 1 
ATOM   2440 C  CG2 . ILE B 2 221 ? 10.396  18.324  -25.195 1.00 80.36 221 B 1 
ATOM   2441 C  CD1 . ILE B 2 221 ? 9.922   20.089  -22.639 1.00 78.54 221 B 1 
ATOM   2442 N  N   . LYS B 2 222 ? 6.557   20.315  -26.095 1.00 95.56 222 B 1 
ATOM   2443 C  CA  . LYS B 2 222 ? 5.284   21.002  -25.896 1.00 95.54 222 B 1 
ATOM   2444 C  C   . LYS B 2 222 ? 4.853   20.925  -24.434 1.00 95.76 222 B 1 
ATOM   2445 O  O   . LYS B 2 222 ? 5.269   20.013  -23.715 1.00 94.86 222 B 1 
ATOM   2446 C  CB  . LYS B 2 222 ? 4.218   20.415  -26.833 1.00 94.45 222 B 1 
ATOM   2447 C  CG  . LYS B 2 222 ? 4.583   20.612  -28.312 1.00 87.69 222 B 1 
ATOM   2448 C  CD  . LYS B 2 222 ? 3.491   20.025  -29.211 1.00 82.31 222 B 1 
ATOM   2449 C  CE  . LYS B 2 222 ? 3.900   20.196  -30.667 1.00 70.36 222 B 1 
ATOM   2450 N  NZ  . LYS B 2 222 ? 2.900   19.589  -31.587 1.00 61.90 222 B 1 
ATOM   2451 N  N   . LEU B 2 223 ? 3.980   21.840  -24.023 1.00 94.76 223 B 1 
ATOM   2452 C  CA  . LEU B 2 223 ? 3.251   21.725  -22.765 1.00 94.67 223 B 1 
ATOM   2453 C  C   . LEU B 2 223 ? 2.570   20.352  -22.678 1.00 94.96 223 B 1 
ATOM   2454 O  O   . LEU B 2 223 ? 2.043   19.862  -23.678 1.00 92.73 223 B 1 
ATOM   2455 C  CB  . LEU B 2 223 ? 2.225   22.872  -22.693 1.00 93.20 223 B 1 
ATOM   2456 C  CG  . LEU B 2 223 ? 1.343   22.878  -21.430 1.00 91.64 223 B 1 
ATOM   2457 C  CD1 . LEU B 2 223 ? 2.160   23.160  -20.167 1.00 86.47 223 B 1 
ATOM   2458 C  CD2 . LEU B 2 223 ? 0.282   23.967  -21.542 1.00 85.91 223 B 1 
ATOM   2459 N  N   . ASP B 2 224 ? 2.616   19.738  -21.503 1.00 95.91 224 B 1 
ATOM   2460 C  CA  . ASP B 2 224 ? 2.083   18.409  -21.181 1.00 96.39 224 B 1 
ATOM   2461 C  C   . ASP B 2 224 ? 2.723   17.229  -21.934 1.00 97.07 224 B 1 
ATOM   2462 O  O   . ASP B 2 224 ? 2.303   16.084  -21.758 1.00 95.84 224 B 1 
ATOM   2463 C  CB  . ASP B 2 224 ? 0.551   18.396  -21.263 1.00 95.32 224 B 1 
ATOM   2464 C  CG  . ASP B 2 224 ? -0.103  19.349  -20.263 1.00 89.04 224 B 1 
ATOM   2465 O  OD1 . ASP B 2 224 ? 0.381   19.401  -19.111 1.00 84.10 224 B 1 
ATOM   2466 O  OD2 . ASP B 2 224 ? -1.104  20.003  -20.645 1.00 81.84 224 B 1 
ATOM   2467 N  N   . GLN B 2 225 ? 3.777   17.457  -22.735 1.00 96.60 225 B 1 
ATOM   2468 C  CA  . GLN B 2 225 ? 4.510   16.364  -23.362 1.00 96.74 225 B 1 
ATOM   2469 C  C   . GLN B 2 225 ? 5.184   15.500  -22.287 1.00 97.29 225 B 1 
ATOM   2470 O  O   . GLN B 2 225 ? 5.836   16.030  -21.393 1.00 96.67 225 B 1 
ATOM   2471 C  CB  . GLN B 2 225 ? 5.522   16.921  -24.381 1.00 95.62 225 B 1 
ATOM   2472 C  CG  . GLN B 2 225 ? 6.335   15.815  -25.074 1.00 93.44 225 B 1 
ATOM   2473 C  CD  . GLN B 2 225 ? 7.235   16.346  -26.191 1.00 94.18 225 B 1 
ATOM   2474 O  OE1 . GLN B 2 225 ? 6.945   17.339  -26.836 1.00 88.70 225 B 1 
ATOM   2475 N  NE2 . GLN B 2 225 ? 8.339   15.699  -26.462 1.00 87.07 225 B 1 
ATOM   2476 N  N   . PRO B 2 226 ? 5.089   14.148  -22.369 1.00 97.34 226 B 1 
ATOM   2477 C  CA  . PRO B 2 226 ? 5.803   13.262  -21.461 1.00 97.35 226 B 1 
ATOM   2478 C  C   . PRO B 2 226 ? 7.321   13.475  -21.517 1.00 97.35 226 B 1 
ATOM   2479 O  O   . PRO B 2 226 ? 7.933   13.330  -22.570 1.00 96.66 226 B 1 
ATOM   2480 C  CB  . PRO B 2 226 ? 5.407   11.844  -21.867 1.00 96.89 226 B 1 
ATOM   2481 C  CG  . PRO B 2 226 ? 4.044   12.035  -22.533 1.00 95.16 226 B 1 
ATOM   2482 C  CD  . PRO B 2 226 ? 4.201   13.388  -23.226 1.00 96.89 226 B 1 
ATOM   2483 N  N   . LEU B 2 227 ? 7.929   13.765  -20.371 1.00 97.44 227 B 1 
ATOM   2484 C  CA  . LEU B 2 227 ? 9.380   13.839  -20.189 1.00 97.27 227 B 1 
ATOM   2485 C  C   . LEU B 2 227 ? 9.976   12.484  -19.802 1.00 97.03 227 B 1 
ATOM   2486 O  O   . LEU B 2 227 ? 11.163  12.244  -20.006 1.00 95.76 227 B 1 
ATOM   2487 C  CB  . LEU B 2 227 ? 9.700   14.880  -19.093 1.00 97.04 227 B 1 
ATOM   2488 C  CG  . LEU B 2 227 ? 9.257   16.316  -19.400 1.00 96.47 227 B 1 
ATOM   2489 C  CD1 . LEU B 2 227 ? 9.556   17.202  -18.198 1.00 95.17 227 B 1 
ATOM   2490 C  CD2 . LEU B 2 227 ? 9.987   16.883  -20.619 1.00 94.67 227 B 1 
ATOM   2491 N  N   . THR B 2 228 ? 9.155   11.593  -19.251 1.00 97.14 228 B 1 
ATOM   2492 C  CA  . THR B 2 228 ? 9.565   10.271  -18.780 1.00 97.04 228 B 1 
ATOM   2493 C  C   . THR B 2 228 ? 8.683   9.175   -19.365 1.00 97.15 228 B 1 
ATOM   2494 O  O   . THR B 2 228 ? 7.514   9.410   -19.681 1.00 96.45 228 B 1 
ATOM   2495 C  CB  . THR B 2 228 ? 9.548   10.164  -17.244 1.00 96.50 228 B 1 
ATOM   2496 O  OG1 . THR B 2 228 ? 8.240   10.104  -16.730 1.00 93.56 228 B 1 
ATOM   2497 C  CG2 . THR B 2 228 ? 10.261  11.320  -16.560 1.00 93.66 228 B 1 
ATOM   2498 N  N   . SER B 2 229 ? 9.212   7.958   -19.427 1.00 96.32 229 B 1 
ATOM   2499 C  CA  . SER B 2 229 ? 8.398   6.762   -19.609 1.00 95.62 229 B 1 
ATOM   2500 C  C   . SER B 2 229 ? 7.419   6.580   -18.447 1.00 96.37 229 B 1 
ATOM   2501 O  O   . SER B 2 229 ? 7.527   7.228   -17.398 1.00 95.93 229 B 1 
ATOM   2502 C  CB  . SER B 2 229 ? 9.296   5.526   -19.808 1.00 93.76 229 B 1 
ATOM   2503 O  OG  . SER B 2 229 ? 10.098  5.291   -18.682 1.00 82.59 229 B 1 
ATOM   2504 N  N   . ASN B 2 230 ? 6.417   5.703   -18.633 1.00 96.58 230 B 1 
ATOM   2505 C  CA  . ASN B 2 230 ? 5.548   5.308   -17.537 1.00 96.72 230 B 1 
ATOM   2506 C  C   . ASN B 2 230 ? 6.199   4.159   -16.749 1.00 96.92 230 B 1 
ATOM   2507 O  O   . ASN B 2 230 ? 6.258   3.045   -17.272 1.00 96.59 230 B 1 
ATOM   2508 C  CB  . ASN B 2 230 ? 4.159   4.938   -18.068 1.00 96.27 230 B 1 
ATOM   2509 C  CG  . ASN B 2 230 ? 3.168   4.673   -16.944 1.00 95.58 230 B 1 
ATOM   2510 O  OD1 . ASN B 2 230 ? 3.482   4.679   -15.761 1.00 93.27 230 B 1 
ATOM   2511 N  ND2 . ASN B 2 230 ? 1.915   4.442   -17.268 1.00 91.49 230 B 1 
ATOM   2512 N  N   . PRO B 2 231 ? 6.660   4.380   -15.496 1.00 97.17 231 B 1 
ATOM   2513 C  CA  . PRO B 2 231 ? 7.335   3.355   -14.720 1.00 96.80 231 B 1 
ATOM   2514 C  C   . PRO B 2 231 ? 6.375   2.333   -14.106 1.00 97.09 231 B 1 
ATOM   2515 O  O   . PRO B 2 231 ? 6.825   1.317   -13.579 1.00 96.04 231 B 1 
ATOM   2516 C  CB  . PRO B 2 231 ? 8.079   4.139   -13.643 1.00 96.19 231 B 1 
ATOM   2517 C  CG  . PRO B 2 231 ? 7.116   5.287   -13.349 1.00 95.20 231 B 1 
ATOM   2518 C  CD  . PRO B 2 231 ? 6.562   5.615   -14.738 1.00 96.56 231 B 1 
ATOM   2519 N  N   . ASN B 2 232 ? 5.067   2.596   -14.132 1.00 97.40 232 B 1 
ATOM   2520 C  CA  . ASN B 2 232 ? 4.081   1.774   -13.444 1.00 97.77 232 B 1 
ATOM   2521 C  C   . ASN B 2 232 ? 3.899   0.426   -14.142 1.00 97.79 232 B 1 
ATOM   2522 O  O   . ASN B 2 232 ? 3.365   0.343   -15.242 1.00 97.14 232 B 1 
ATOM   2523 C  CB  . ASN B 2 232 ? 2.763   2.536   -13.304 1.00 97.72 232 B 1 
ATOM   2524 C  CG  . ASN B 2 232 ? 1.720   1.713   -12.556 1.00 97.45 232 B 1 
ATOM   2525 O  OD1 . ASN B 2 232 ? 2.027   0.898   -11.704 1.00 92.96 232 B 1 
ATOM   2526 N  ND2 . ASN B 2 232 ? 0.463   1.896   -12.865 1.00 92.35 232 B 1 
ATOM   2527 N  N   . VAL B 2 233 ? 4.269   -0.648  -13.438 1.00 97.87 233 B 1 
ATOM   2528 C  CA  . VAL B 2 233 ? 4.060   -2.040  -13.865 1.00 97.68 233 B 1 
ATOM   2529 C  C   . VAL B 2 233 ? 2.925   -2.723  -13.098 1.00 97.85 233 B 1 
ATOM   2530 O  O   . VAL B 2 233 ? 2.598   -3.879  -13.361 1.00 96.83 233 B 1 
ATOM   2531 C  CB  . VAL B 2 233 ? 5.360   -2.849  -13.756 1.00 96.89 233 B 1 
ATOM   2532 C  CG1 . VAL B 2 233 ? 6.464   -2.250  -14.639 1.00 94.24 233 B 1 
ATOM   2533 C  CG2 . VAL B 2 233 ? 5.877   -2.942  -12.311 1.00 94.08 233 B 1 
ATOM   2534 N  N   . GLY B 2 234 ? 2.322   -2.014  -12.133 1.00 97.82 234 B 1 
ATOM   2535 C  CA  . GLY B 2 234 ? 1.220   -2.485  -11.317 1.00 97.94 234 B 1 
ATOM   2536 C  C   . GLY B 2 234 ? -0.149  -2.268  -11.959 1.00 98.27 234 B 1 
ATOM   2537 O  O   . GLY B 2 234 ? -0.280  -2.062  -13.164 1.00 97.60 234 B 1 
ATOM   2538 N  N   . GLY B 2 235 ? -1.185  -2.336  -11.130 1.00 98.16 235 B 1 
ATOM   2539 C  CA  . GLY B 2 235 ? -2.548  -2.067  -11.553 1.00 98.25 235 B 1 
ATOM   2540 C  C   . GLY B 2 235 ? -3.596  -2.549  -10.555 1.00 98.57 235 B 1 
ATOM   2541 O  O   . GLY B 2 235 ? -3.342  -3.449  -9.747  1.00 98.20 235 B 1 
ATOM   2542 N  N   . PHE B 2 236 ? -4.762  -1.929  -10.633 1.00 98.54 236 B 1 
ATOM   2543 C  CA  . PHE B 2 236 ? -5.939  -2.245  -9.847  1.00 98.62 236 B 1 
ATOM   2544 C  C   . PHE B 2 236 ? -6.994  -2.914  -10.722 1.00 98.60 236 B 1 
ATOM   2545 O  O   . PHE B 2 236 ? -7.135  -2.582  -11.900 1.00 98.12 236 B 1 
ATOM   2546 C  CB  . PHE B 2 236 ? -6.451  -0.945  -9.220  1.00 98.59 236 B 1 
ATOM   2547 C  CG  . PHE B 2 236 ? -7.736  -1.114  -8.436  1.00 98.68 236 B 1 
ATOM   2548 C  CD1 . PHE B 2 236 ? -8.957  -0.658  -8.964  1.00 98.34 236 B 1 
ATOM   2549 C  CD2 . PHE B 2 236 ? -7.717  -1.771  -7.193  1.00 98.33 236 B 1 
ATOM   2550 C  CE1 . PHE B 2 236 ? -10.147 -0.854  -8.249  1.00 98.13 236 B 1 
ATOM   2551 C  CE2 . PHE B 2 236 ? -8.899  -1.968  -6.479  1.00 98.03 236 B 1 
ATOM   2552 C  CZ  . PHE B 2 236 ? -10.119 -1.505  -7.007  1.00 98.22 236 B 1 
ATOM   2553 N  N   . GLY B 2 237 ? -7.741  -3.842  -10.153 1.00 98.55 237 B 1 
ATOM   2554 C  CA  . GLY B 2 237 ? -8.865  -4.481  -10.811 1.00 98.41 237 B 1 
ATOM   2555 C  C   . GLY B 2 237 ? -10.015 -4.720  -9.842  1.00 98.57 237 B 1 
ATOM   2556 O  O   . GLY B 2 237 ? -9.835  -4.701  -8.620  1.00 98.22 237 B 1 
ATOM   2557 N  N   . GLN B 2 238 ? -11.191 -4.920  -10.406 1.00 98.41 238 B 1 
ATOM   2558 C  CA  . GLN B 2 238 ? -12.405 -5.269  -9.672  1.00 98.21 238 B 1 
ATOM   2559 C  C   . GLN B 2 238 ? -12.944 -6.608  -10.167 1.00 98.16 238 B 1 
ATOM   2560 O  O   . GLN B 2 238 ? -12.771 -6.946  -11.335 1.00 97.18 238 B 1 
ATOM   2561 C  CB  . GLN B 2 238 ? -13.459 -4.166  -9.821  1.00 96.70 238 B 1 
ATOM   2562 C  CG  . GLN B 2 238 ? -13.012 -2.872  -9.137  1.00 92.66 238 B 1 
ATOM   2563 C  CD  . GLN B 2 238 ? -14.050 -1.749  -9.220  1.00 95.81 238 B 1 
ATOM   2564 O  OE1 . GLN B 2 238 ? -13.695 -0.583  -9.309  1.00 88.59 238 B 1 
ATOM   2565 N  NE2 . GLN B 2 238 ? -15.331 -2.023  -9.149  1.00 87.87 238 B 1 
ATOM   2566 N  N   . GLY B 2 239 ? -13.597 -7.329  -9.262  1.00 98.29 239 B 1 
ATOM   2567 C  CA  . GLY B 2 239 ? -14.356 -8.519  -9.578  1.00 98.04 239 B 1 
ATOM   2568 C  C   . GLY B 2 239 ? -15.618 -8.562  -8.734  1.00 98.20 239 B 1 
ATOM   2569 O  O   . GLY B 2 239 ? -15.736 -7.855  -7.728  1.00 97.60 239 B 1 
ATOM   2570 N  N   . ASP B 2 240 ? -16.560 -9.394  -9.148  1.00 97.83 240 B 1 
ATOM   2571 C  CA  . ASP B 2 240 ? -17.781 -9.655  -8.415  1.00 97.40 240 B 1 
ATOM   2572 C  C   . ASP B 2 240 ? -18.092 -11.151 -8.427  1.00 97.70 240 B 1 
ATOM   2573 O  O   . ASP B 2 240 ? -17.643 -11.905 -9.286  1.00 96.03 240 B 1 
ATOM   2574 C  CB  . ASP B 2 240 ? -18.940 -8.791  -8.950  1.00 93.97 240 B 1 
ATOM   2575 C  CG  . ASP B 2 240 ? -19.197 -8.970  -10.442 1.00 84.57 240 B 1 
ATOM   2576 O  OD1 . ASP B 2 240 ? -18.484 -8.301  -11.232 1.00 76.93 240 B 1 
ATOM   2577 O  OD2 . ASP B 2 240 ? -20.145 -9.709  -10.779 1.00 78.89 240 B 1 
ATOM   2578 N  N   . ALA B 2 241 ? -18.830 -11.573 -7.410  1.00 98.04 241 B 1 
ATOM   2579 C  CA  . ALA B 2 241 ? -19.338 -12.919 -7.274  1.00 97.94 241 B 1 
ATOM   2580 C  C   . ALA B 2 241 ? -20.719 -12.870 -6.621  1.00 98.23 241 B 1 
ATOM   2581 O  O   . ALA B 2 241 ? -21.167 -11.839 -6.135  1.00 97.40 241 B 1 
ATOM   2582 C  CB  . ALA B 2 241 ? -18.341 -13.751 -6.459  1.00 96.98 241 B 1 
ATOM   2583 N  N   . GLU B 2 242 ? -21.393 -14.015 -6.605  1.00 97.84 242 B 1 
ATOM   2584 C  CA  . GLU B 2 242 ? -22.676 -14.164 -5.945  1.00 97.73 242 B 1 
ATOM   2585 C  C   . GLU B 2 242 ? -22.656 -15.397 -5.038  1.00 97.91 242 B 1 
ATOM   2586 O  O   . GLU B 2 242 ? -22.097 -16.431 -5.400  1.00 96.75 242 B 1 
ATOM   2587 C  CB  . GLU B 2 242 ? -23.800 -14.275 -6.980  1.00 95.95 242 B 1 
ATOM   2588 C  CG  . GLU B 2 242 ? -23.981 -13.013 -7.854  1.00 85.68 242 B 1 
ATOM   2589 C  CD  . GLU B 2 242 ? -25.095 -13.253 -8.875  1.00 85.07 242 B 1 
ATOM   2590 O  OE1 . GLU B 2 242 ? -26.157 -12.599 -8.804  1.00 78.41 242 B 1 
ATOM   2591 O  OE2 . GLU B 2 242 ? -25.000 -14.224 -9.660  1.00 78.11 242 B 1 
ATOM   2592 N  N   . ILE B 2 243 ? -23.323 -15.292 -3.884  1.00 97.88 243 B 1 
ATOM   2593 C  CA  . ILE B 2 243 ? -23.486 -16.396 -2.945  1.00 97.90 243 B 1 
ATOM   2594 C  C   . ILE B 2 243 ? -24.941 -16.490 -2.501  1.00 97.98 243 B 1 
ATOM   2595 O  O   . ILE B 2 243 ? -25.594 -15.484 -2.241  1.00 97.26 243 B 1 
ATOM   2596 C  CB  . ILE B 2 243 ? -22.487 -16.263 -1.778  1.00 97.47 243 B 1 
ATOM   2597 C  CG1 . ILE B 2 243 ? -22.402 -17.585 -0.993  1.00 96.26 243 B 1 
ATOM   2598 C  CG2 . ILE B 2 243 ? -22.824 -15.077 -0.852  1.00 95.60 243 B 1 
ATOM   2599 C  CD1 . ILE B 2 243 ? -21.198 -17.644 -0.053  1.00 93.11 243 B 1 
ATOM   2600 N  N   . VAL B 2 244 ? -25.464 -17.703 -2.417  1.00 97.60 244 B 1 
ATOM   2601 C  CA  . VAL B 2 244 ? -26.799 -17.967 -1.879  1.00 97.68 244 B 1 
ATOM   2602 C  C   . VAL B 2 244 ? -26.677 -18.301 -0.395  1.00 97.71 244 B 1 
ATOM   2603 O  O   . VAL B 2 244 ? -26.003 -19.266 -0.035  1.00 97.14 244 B 1 
ATOM   2604 C  CB  . VAL B 2 244 ? -27.500 -19.097 -2.659  1.00 96.94 244 B 1 
ATOM   2605 C  CG1 . VAL B 2 244 ? -28.880 -19.422 -2.080  1.00 94.29 244 B 1 
ATOM   2606 C  CG2 . VAL B 2 244 ? -27.692 -18.711 -4.131  1.00 94.74 244 B 1 
ATOM   2607 N  N   . LEU B 2 245 ? -27.349 -17.544 0.463   1.00 96.83 245 B 1 
ATOM   2608 C  CA  . LEU B 2 245 ? -27.563 -17.963 1.843   1.00 96.82 245 B 1 
ATOM   2609 C  C   . LEU B 2 245 ? -28.705 -18.981 1.854   1.00 96.45 245 B 1 
ATOM   2610 O  O   . LEU B 2 245 ? -29.867 -18.639 1.606   1.00 94.93 245 B 1 
ATOM   2611 C  CB  . LEU B 2 245 ? -27.835 -16.745 2.738   1.00 96.48 245 B 1 
ATOM   2612 C  CG  . LEU B 2 245 ? -27.892 -17.097 4.228   1.00 95.76 245 B 1 
ATOM   2613 C  CD1 . LEU B 2 245 ? -26.546 -17.588 4.766   1.00 94.31 245 B 1 
ATOM   2614 C  CD2 . LEU B 2 245 ? -28.278 -15.852 5.030   1.00 93.96 245 B 1 
ATOM   2615 N  N   . GLN B 2 246 ? -28.367 -20.240 2.066   1.00 96.23 246 B 1 
ATOM   2616 C  CA  . GLN B 2 246 ? -29.273 -21.364 1.883   1.00 95.57 246 B 1 
ATOM   2617 C  C   . GLN B 2 246 ? -30.099 -21.629 3.135   1.00 95.99 246 B 1 
ATOM   2618 O  O   . GLN B 2 246 ? -29.560 -21.773 4.226   1.00 94.61 246 B 1 
ATOM   2619 C  CB  . GLN B 2 246 ? -28.462 -22.590 1.424   1.00 93.02 246 B 1 
ATOM   2620 C  CG  . GLN B 2 246 ? -29.371 -23.774 1.079   1.00 84.73 246 B 1 
ATOM   2621 C  CD  . GLN B 2 246 ? -28.626 -24.960 0.475   1.00 80.38 246 B 1 
ATOM   2622 O  OE1 . GLN B 2 246 ? -27.447 -24.929 0.182   1.00 72.58 246 B 1 
ATOM   2623 N  NE2 . GLN B 2 246 ? -29.312 -26.062 0.250   1.00 68.65 246 B 1 
ATOM   2624 N  N   . ASP B 2 247 ? -31.413 -21.754 2.953   1.00 94.44 247 B 1 
ATOM   2625 C  CA  . ASP B 2 247 ? -32.312 -22.225 4.012   1.00 93.76 247 B 1 
ATOM   2626 C  C   . ASP B 2 247 ? -32.050 -23.721 4.293   1.00 93.46 247 B 1 
ATOM   2627 O  O   . ASP B 2 247 ? -32.210 -24.535 3.385   1.00 91.19 247 B 1 
ATOM   2628 C  CB  . ASP B 2 247 ? -33.757 -21.974 3.571   1.00 91.91 247 B 1 
ATOM   2629 C  CG  . ASP B 2 247 ? -34.820 -22.301 4.619   1.00 91.12 247 B 1 
ATOM   2630 O  OD1 . ASP B 2 247 ? -34.500 -22.985 5.612   1.00 87.22 247 B 1 
ATOM   2631 O  OD2 . ASP B 2 247 ? -35.982 -21.892 4.393   1.00 86.59 247 B 1 
ATOM   2632 N  N   . PRO B 2 248 ? -31.645 -24.090 5.527   1.00 92.50 248 B 1 
ATOM   2633 C  CA  . PRO B 2 248 ? -31.355 -25.485 5.850   1.00 90.80 248 B 1 
ATOM   2634 C  C   . PRO B 2 248 ? -32.585 -26.401 5.823   1.00 90.41 248 B 1 
ATOM   2635 O  O   . PRO B 2 248 ? -32.433 -27.620 5.870   1.00 85.59 248 B 1 
ATOM   2636 C  CB  . PRO B 2 248 ? -30.729 -25.433 7.251   1.00 88.27 248 B 1 
ATOM   2637 C  CG  . PRO B 2 248 ? -31.345 -24.184 7.873   1.00 86.64 248 B 1 
ATOM   2638 C  CD  . PRO B 2 248 ? -31.455 -23.238 6.683   1.00 89.99 248 B 1 
ATOM   2639 N  N   . LEU B 2 249 ? -33.792 -25.839 5.764   1.00 89.64 249 B 1 
ATOM   2640 C  CA  . LEU B 2 249 ? -35.053 -26.586 5.691   1.00 87.82 249 B 1 
ATOM   2641 C  C   . LEU B 2 249 ? -35.507 -26.869 4.242   1.00 85.60 249 B 1 
ATOM   2642 O  O   . LEU B 2 249 ? -36.562 -27.477 4.052   1.00 76.80 249 B 1 
ATOM   2643 C  CB  . LEU B 2 249 ? -36.139 -25.819 6.467   1.00 84.83 249 B 1 
ATOM   2644 C  CG  . LEU B 2 249 ? -35.842 -25.605 7.961   1.00 81.02 249 B 1 
ATOM   2645 C  CD1 . LEU B 2 249 ? -36.965 -24.757 8.570   1.00 75.38 249 B 1 
ATOM   2646 C  CD2 . LEU B 2 249 ? -35.768 -26.919 8.734   1.00 75.06 249 B 1 
ATOM   2647 N  N   . ARG B 2 250 ? -34.756 -26.391 3.223   1.00 81.95 250 B 1 
ATOM   2648 C  CA  . ARG B 2 250 ? -35.070 -26.564 1.801   1.00 79.36 250 B 1 
ATOM   2649 C  C   . ARG B 2 250 ? -34.110 -27.507 1.081   1.00 73.93 250 B 1 
ATOM   2650 O  O   . ARG B 2 250 ? -32.921 -27.534 1.437   1.00 66.71 250 B 1 
ATOM   2651 C  CB  . ARG B 2 250 ? -35.126 -25.219 1.083   1.00 73.01 250 B 1 
ATOM   2652 C  CG  . ARG B 2 250 ? -36.378 -24.432 1.465   1.00 65.58 250 B 1 
ATOM   2653 C  CD  . ARG B 2 250 ? -36.497 -23.217 0.557   1.00 58.61 250 B 1 
ATOM   2654 N  NE  . ARG B 2 250 ? -37.739 -22.471 0.830   1.00 53.44 250 B 1 
ATOM   2655 C  CZ  . ARG B 2 250 ? -38.226 -21.499 0.088   1.00 50.21 250 B 1 
ATOM   2656 N  NH1 . ARG B 2 250 ? -37.625 -21.109 -1.008  1.00 51.42 250 B 1 
ATOM   2657 N  NH2 . ARG B 2 250 ? -39.327 -20.912 0.436   1.00 46.34 250 B 1 
ATOM   2658 O  OXT . ARG B 2 250 ? -34.615 -28.154 0.131   1.00 53.81 250 B 1 
HETATM 2659 FE FE  . HEC C 3 .   ? -2.974  2.262   -2.496  1.00 92.69 1   C 1 
HETATM 2660 C  CHA . HEC C 3 .   ? 0.393   1.713   -2.243  1.00 89.57 1   C 1 
HETATM 2661 C  CHB . HEC C 3 .   ? -3.557  -1.096  -2.196  1.00 94.18 1   C 1 
HETATM 2662 C  CHC . HEC C 3 .   ? -6.279  2.872   -2.066  1.00 95.94 1   C 1 
HETATM 2663 C  CHD . HEC C 3 .   ? -2.407  5.557   -3.082  1.00 90.83 1   C 1 
HETATM 2664 N  NA  . HEC C 3 .   ? -1.821  0.621   -2.251  1.00 91.75 1   C 1 
HETATM 2665 C  C1A . HEC C 3 .   ? -0.437  0.600   -2.159  1.00 90.45 1   C 1 
HETATM 2666 C  C2A . HEC C 3 .   ? 0.003   -0.754  -1.979  1.00 88.66 1   C 1 
HETATM 2667 C  C3A . HEC C 3 .   ? -1.112  -1.540  -1.984  1.00 91.06 1   C 1 
HETATM 2668 C  C4A . HEC C 3 .   ? -2.250  -0.680  -2.145  1.00 92.55 1   C 1 
HETATM 2669 C  CMA . HEC C 3 .   ? -1.162  -3.063  -1.842  1.00 89.90 1   C 1 
HETATM 2670 C  CAA . HEC C 3 .   ? 1.457   -1.218  -1.837  1.00 85.35 1   C 1 
HETATM 2671 C  CBA . HEC C 3 .   ? 2.024   -1.392  -3.237  1.00 86.56 1   C 1 
HETATM 2672 C  CGA . HEC C 3 .   ? 3.464   -1.851  -3.231  1.00 83.34 1   C 1 
HETATM 2673 O  O1A . HEC C 3 .   ? 3.850   -2.570  -4.173  1.00 82.69 1   C 1 
HETATM 2674 O  O2A . HEC C 3 .   ? 4.207   -1.503  -2.300  1.00 80.17 1   C 1 
HETATM 2675 N  NB  . HEC C 3 .   ? -4.609  1.102   -2.178  1.00 95.28 1   C 1 
HETATM 2676 C  C1B . HEC C 3 .   ? -4.648  -0.264  -2.153  1.00 95.51 1   C 1 
HETATM 2677 C  C2B . HEC C 3 .   ? -6.011  -0.700  -2.056  1.00 96.59 1   C 1 
HETATM 2678 C  C3B . HEC C 3 .   ? -6.782  0.419   -2.011  1.00 96.68 1   C 1 
HETATM 2679 C  C4B . HEC C 3 .   ? -5.893  1.552   -2.081  1.00 96.05 1   C 1 
HETATM 2680 C  CMB . HEC C 3 .   ? -6.464  -2.170  -2.027  1.00 96.24 1   C 1 
HETATM 2681 C  CAB . HEC C 3 .   ? -8.309  0.524   -1.931  1.00 96.39 1   C 1 
HETATM 2682 C  CBB . HEC C 3 .   ? -8.954  -0.200  -0.885  1.00 95.40 1   C 1 
HETATM 2683 N  NC  . HEC C 3 .   ? -4.121  3.916   -2.545  1.00 93.37 1   C 1 
HETATM 2684 C  C1C . HEC C 3 .   ? -5.464  3.965   -2.316  1.00 95.07 1   C 1 
HETATM 2685 C  C2C . HEC C 3 .   ? -5.908  5.325   -2.407  1.00 94.73 1   C 1 
HETATM 2686 C  C3C . HEC C 3 .   ? -4.825  6.085   -2.695  1.00 93.10 1   C 1 
HETATM 2687 C  C4C . HEC C 3 .   ? -3.699  5.189   -2.791  1.00 92.69 1   C 1 
HETATM 2688 C  CMC . HEC C 3 .   ? -7.356  5.780   -2.218  1.00 94.44 1   C 1 
HETATM 2689 C  CAC . HEC C 3 .   ? -4.729  7.612   -2.942  1.00 90.20 1   C 1 
HETATM 2690 C  CBC . HEC C 3 .   ? -5.323  8.471   -1.988  1.00 87.11 1   C 1 
HETATM 2691 N  ND  . HEC C 3 .   ? -1.309  3.413   -2.641  1.00 90.45 1   C 1 
HETATM 2692 C  C1D . HEC C 3 .   ? -1.291  4.753   -2.946  1.00 90.10 1   C 1 
HETATM 2693 C  C2D . HEC C 3 .   ? 0.080   5.199   -3.084  1.00 88.94 1   C 1 
HETATM 2694 C  C3D . HEC C 3 .   ? 0.888   4.089   -2.842  1.00 86.89 1   C 1 
HETATM 2695 C  C4D . HEC C 3 .   ? -0.009  2.983   -2.550  1.00 89.20 1   C 1 
HETATM 2696 C  CMD . HEC C 3 .   ? 0.543   6.612   -3.447  1.00 86.68 1   C 1 
HETATM 2697 C  CAD . HEC C 3 .   ? 2.433   4.066   -2.872  1.00 82.79 1   C 1 
HETATM 2698 C  CBD . HEC C 3 .   ? 2.964   4.578   -1.548  1.00 79.10 1   C 1 
HETATM 2699 C  CGD . HEC C 3 .   ? 4.471   4.678   -1.625  1.00 75.72 1   C 1 
HETATM 2700 O  O1D . HEC C 3 .   ? 5.151   3.638   -1.627  1.00 73.05 1   C 1 
HETATM 2701 O  O2D . HEC C 3 .   ? 4.977   5.820   -1.741  1.00 71.26 1   C 1 
HETATM 2702 CU CU  . CU  D 4 .   ? 4.665   0.193   7.895   1.00 87.87 1   D 1 
#
