# Supplementary material for: Plastocyanin and Cytochrome f Complex Structures Obtained by NMR, Molecular Dynamics, and AlphaFold 3 Methods Compared to Cryo-EM Data
Source: Int J Mol Sci. 2024 Oct 15;25(20):11083. doi: 10.3390/ijms252011083 (PMC11507376; doi:10.3390/ijms252011083)
Supplement: Supplementary file 1 [file ijms-25-11083-s001.zip › Supplementary/AF3_results/fold_2pcf_predict/fold_2024_09_03_13_25_model_4.cif]

# By using this file you agree to the legally binding terms of use found at alphafoldserver.com/output-terms
data_739ef629395445ff
#
_entry.id 739ef629395445ff
#
loop_
_atom_type.symbol
C  
CU 
FE 
N  
O  
S  
#
loop_
_audit_author.name
_audit_author.pdbx_ordinal
"Google DeepMind" 1 
"Isomorphic Labs" 2 
#
_audit_conform.dict_location https://raw.githubusercontent.com/ihmwg/ModelCIF/master/dist/mmcif_ma.dic
_audit_conform.dict_name     mmcif_ma.dic
_audit_conform.dict_version  1.4.5
#
loop_
_chem_comp.formula
_chem_comp.formula_weight
_chem_comp.id
_chem_comp.mon_nstd_flag
_chem_comp.name
_chem_comp.pdbx_smiles
_chem_comp.pdbx_synonyms
_chem_comp.type
"C3 H7 N O2"       89.093  ALA y ALANINE           C[C@H](N)C(O)=O                                                                                   ? "L-PEPTIDE LINKING" 
"C6 H15 N4 O2"     175.209 ARG y ARGININE          N[C@@H](CCCNC(N)=[NH2+])C(O)=O                                                                    ? "L-PEPTIDE LINKING" 
"C4 H8 N2 O3"      132.118 ASN y ASPARAGINE        N[C@@H](CC(N)=O)C(O)=O                                                                            ? "L-PEPTIDE LINKING" 
"C4 H7 N O4"       133.103 ASP y "ASPARTIC ACID"   N[C@@H](CC(O)=O)C(O)=O                                                                            ? "L-PEPTIDE LINKING" 
Cu                 63.546  CU  . "COPPER (II) ION" "[Cu++]"                                                                                          ? NON-POLYMER         
"C3 H7 N O2 S"     121.158 CYS y CYSTEINE          N[C@@H](CS)C(O)=O                                                                                 ? "L-PEPTIDE LINKING" 
"C5 H10 N2 O3"     146.144 GLN y GLUTAMINE         N[C@@H](CCC(N)=O)C(O)=O                                                                           ? "L-PEPTIDE LINKING" 
"C5 H9 N O4"       147.129 GLU y "GLUTAMIC ACID"   N[C@@H](CCC(O)=O)C(O)=O                                                                           ? "L-PEPTIDE LINKING" 
"C2 H5 N O2"       75.067  GLY y GLYCINE           NCC(O)=O                                                                                          ? "PEPTIDE LINKING"   
"C34 H34 Fe N4 O4" 618.503 HEC . "HEME C"          C\C=C1/C(=C2C=C3N4C(=Cc5n6c(C=C7N8C(=C(C)\C7=C/C)C=C1N2[Fe@@]468)c(C)c5CCC(O)=O)C(=C3C)CCC(O)=O)C ? NON-POLYMER         
"C6 H10 N3 O2"     156.162 HIS y HISTIDINE         N[C@@H](Cc1c[nH]c[nH+]1)C(O)=O                                                                    ? "L-PEPTIDE LINKING" 
"C6 H13 N O2"      131.173 ILE y ISOLEUCINE        CC[C@H](C)[C@H](N)C(O)=O                                                                          ? "L-PEPTIDE LINKING" 
"C6 H13 N O2"      131.173 LEU y LEUCINE           CC(C)C[C@H](N)C(O)=O                                                                              ? "L-PEPTIDE LINKING" 
"C6 H15 N2 O2"     147.195 LYS y LYSINE            N[C@@H](CCCC[NH3+])C(O)=O                                                                         ? "L-PEPTIDE LINKING" 
"C5 H11 N O2 S"    149.211 MET y METHIONINE        CSCC[C@H](N)C(O)=O                                                                                ? "L-PEPTIDE LINKING" 
"C9 H11 N O2"      165.189 PHE y PHENYLALANINE     N[C@@H](Cc1ccccc1)C(O)=O                                                                          ? "L-PEPTIDE LINKING" 
"C5 H9 N O2"       115.130 PRO y PROLINE           OC(=O)[C@@H]1CCCN1                                                                                ? "L-PEPTIDE LINKING" 
"C3 H7 N O3"       105.093 SER y SERINE            N[C@@H](CO)C(O)=O                                                                                 ? "L-PEPTIDE LINKING" 
"C4 H9 N O3"       119.119 THR y THREONINE         C[C@@H](O)[C@H](N)C(O)=O                                                                          ? "L-PEPTIDE LINKING" 
"C9 H11 N O3"      181.189 TYR y TYROSINE          N[C@@H](Cc1ccc(O)cc1)C(O)=O                                                                       ? "L-PEPTIDE LINKING" 
"C5 H11 N O2"      117.146 VAL y VALINE            CC(C)[C@H](N)C(O)=O                                                                               ? "L-PEPTIDE LINKING" 
#
_citation.book_publisher          ?
_citation.country                 UK
_citation.id                      primary
_citation.journal_full            Nature
_citation.journal_id_ASTM         NATUAS
_citation.journal_id_CSD          0006
_citation.journal_id_ISSN         0028-0836
_citation.journal_volume          ?
_citation.page_first              ?
_citation.page_last               ?
_citation.pdbx_database_id_DOI    ?
_citation.pdbx_database_id_PubMed ?
_citation.title                   "Accurate structure prediction of biomolecular interactions with AlphaFold 3"
_citation.year                    2024
#
loop_
_citation_author.citation_id
_citation_author.name
_citation_author.ordinal
primary "Google DeepMind" 1 
primary "Isomorphic Labs" 2 
#
loop_
_entity.id
_entity.pdbx_description
_entity.type
1 . polymer     
2 . polymer     
3 . non-polymer 
4 . non-polymer 
#
loop_
_entity_poly.entity_id
_entity_poly.pdbx_strand_id
_entity_poly.type
1 A polypeptide(L) 
2 B polypeptide(L) 
#
loop_
_entity_poly_seq.entity_id
_entity_poly_seq.hetero
_entity_poly_seq.mon_id
_entity_poly_seq.num
1 n VAL 1   
1 n GLU 2   
1 n VAL 3   
1 n LEU 4   
1 n LEU 5   
1 n GLY 6   
1 n GLY 7   
1 n GLY 8   
1 n ASP 9   
1 n GLY 10  
1 n SER 11  
1 n LEU 12  
1 n ALA 13  
1 n PHE 14  
1 n LEU 15  
1 n PRO 16  
1 n GLY 17  
1 n ASP 18  
1 n PHE 19  
1 n SER 20  
1 n VAL 21  
1 n ALA 22  
1 n SER 23  
1 n GLY 24  
1 n GLU 25  
1 n GLU 26  
1 n ILE 27  
1 n VAL 28  
1 n PHE 29  
1 n LYS 30  
1 n ASN 31  
1 n ASN 32  
1 n ALA 33  
1 n GLY 34  
1 n PHE 35  
1 n PRO 36  
1 n HIS 37  
1 n ASN 38  
1 n VAL 39  
1 n VAL 40  
1 n PHE 41  
1 n ASP 42  
1 n GLU 43  
1 n ASP 44  
1 n GLU 45  
1 n ILE 46  
1 n PRO 47  
1 n SER 48  
1 n GLY 49  
1 n VAL 50  
1 n ASP 51  
1 n ALA 52  
1 n ALA 53  
1 n LYS 54  
1 n ILE 55  
1 n SER 56  
1 n MET 57  
1 n SER 58  
1 n GLU 59  
1 n GLU 60  
1 n ASP 61  
1 n LEU 62  
1 n LEU 63  
1 n ASN 64  
1 n ALA 65  
1 n PRO 66  
1 n GLY 67  
1 n GLU 68  
1 n THR 69  
1 n TYR 70  
1 n LYS 71  
1 n VAL 72  
1 n THR 73  
1 n LEU 74  
1 n THR 75  
1 n GLU 76  
1 n LYS 77  
1 n GLY 78  
1 n THR 79  
1 n TYR 80  
1 n LYS 81  
1 n PHE 82  
1 n TYR 83  
1 n CYS 84  
1 n SER 85  
1 n PRO 86  
1 n HIS 87  
1 n GLN 88  
1 n GLY 89  
1 n ALA 90  
1 n GLY 91  
1 n MET 92  
1 n VAL 93  
1 n GLY 94  
1 n LYS 95  
1 n VAL 96  
1 n THR 97  
1 n VAL 98  
1 n ASN 99  
2 n TYR 1   
2 n PRO 2   
2 n ILE 3   
2 n PHE 4   
2 n ALA 5   
2 n GLN 6   
2 n GLN 7   
2 n ASN 8   
2 n TYR 9   
2 n GLU 10  
2 n ASN 11  
2 n PRO 12  
2 n ARG 13  
2 n GLU 14  
2 n ALA 15  
2 n THR 16  
2 n GLY 17  
2 n ARG 18  
2 n ILE 19  
2 n VAL 20  
2 n CYS 21  
2 n ALA 22  
2 n ASN 23  
2 n CYS 24  
2 n HIS 25  
2 n LEU 26  
2 n ALA 27  
2 n SER 28  
2 n LYS 29  
2 n PRO 30  
2 n VAL 31  
2 n ASP 32  
2 n ILE 33  
2 n GLU 34  
2 n VAL 35  
2 n PRO 36  
2 n GLN 37  
2 n ALA 38  
2 n VAL 39  
2 n LEU 40  
2 n PRO 41  
2 n ASP 42  
2 n THR 43  
2 n VAL 44  
2 n PHE 45  
2 n GLU 46  
2 n ALA 47  
2 n VAL 48  
2 n VAL 49  
2 n LYS 50  
2 n ILE 51  
2 n PRO 52  
2 n TYR 53  
2 n ASP 54  
2 n MET 55  
2 n GLN 56  
2 n LEU 57  
2 n LYS 58  
2 n GLN 59  
2 n VAL 60  
2 n LEU 61  
2 n ALA 62  
2 n ASN 63  
2 n GLY 64  
2 n LYS 65  
2 n LYS 66  
2 n GLY 67  
2 n ALA 68  
2 n LEU 69  
2 n ASN 70  
2 n VAL 71  
2 n GLY 72  
2 n ALA 73  
2 n VAL 74  
2 n LEU 75  
2 n ILE 76  
2 n LEU 77  
2 n PRO 78  
2 n GLU 79  
2 n GLY 80  
2 n PHE 81  
2 n GLU 82  
2 n LEU 83  
2 n ALA 84  
2 n PRO 85  
2 n PRO 86  
2 n ASP 87  
2 n ARG 88  
2 n ILE 89  
2 n SER 90  
2 n PRO 91  
2 n GLU 92  
2 n MET 93  
2 n LYS 94  
2 n GLU 95  
2 n LYS 96  
2 n ILE 97  
2 n GLY 98  
2 n ASN 99  
2 n LEU 100 
2 n SER 101 
2 n PHE 102 
2 n GLN 103 
2 n ASN 104 
2 n TYR 105 
2 n ARG 106 
2 n PRO 107 
2 n ASN 108 
2 n LYS 109 
2 n LYS 110 
2 n ASN 111 
2 n ILE 112 
2 n LEU 113 
2 n VAL 114 
2 n ILE 115 
2 n GLY 116 
2 n PRO 117 
2 n VAL 118 
2 n PRO 119 
2 n GLY 120 
2 n GLN 121 
2 n LYS 122 
2 n TYR 123 
2 n SER 124 
2 n GLU 125 
2 n ILE 126 
2 n THR 127 
2 n PHE 128 
2 n PRO 129 
2 n ILE 130 
2 n LEU 131 
2 n ALA 132 
2 n PRO 133 
2 n ASP 134 
2 n PRO 135 
2 n ALA 136 
2 n THR 137 
2 n ASN 138 
2 n LYS 139 
2 n ASP 140 
2 n VAL 141 
2 n HIS 142 
2 n PHE 143 
2 n LEU 144 
2 n LYS 145 
2 n TYR 146 
2 n PRO 147 
2 n ILE 148 
2 n TYR 149 
2 n VAL 150 
2 n GLY 151 
2 n GLY 152 
2 n ASN 153 
2 n ARG 154 
2 n GLY 155 
2 n ARG 156 
2 n GLY 157 
2 n GLN 158 
2 n ILE 159 
2 n TYR 160 
2 n PRO 161 
2 n ASP 162 
2 n GLY 163 
2 n SER 164 
2 n LYS 165 
2 n SER 166 
2 n ASN 167 
2 n ASN 168 
2 n THR 169 
2 n VAL 170 
2 n TYR 171 
2 n ASN 172 
2 n ALA 173 
2 n THR 174 
2 n ALA 175 
2 n GLY 176 
2 n GLY 177 
2 n ILE 178 
2 n ILE 179 
2 n SER 180 
2 n LYS 181 
2 n ILE 182 
2 n LEU 183 
2 n ARG 184 
2 n LYS 185 
2 n GLU 186 
2 n LYS 187 
2 n GLY 188 
2 n GLY 189 
2 n TYR 190 
2 n GLU 191 
2 n ILE 192 
2 n THR 193 
2 n ILE 194 
2 n VAL 195 
2 n ASP 196 
2 n ALA 197 
2 n SER 198 
2 n ASN 199 
2 n GLU 200 
2 n ARG 201 
2 n GLN 202 
2 n VAL 203 
2 n ILE 204 
2 n ASP 205 
2 n ILE 206 
2 n ILE 207 
2 n PRO 208 
2 n ARG 209 
2 n GLY 210 
2 n LEU 211 
2 n GLU 212 
2 n LEU 213 
2 n LEU 214 
2 n VAL 215 
2 n SER 216 
2 n GLU 217 
2 n GLY 218 
2 n GLU 219 
2 n SER 220 
2 n ILE 221 
2 n LYS 222 
2 n LEU 223 
2 n ASP 224 
2 n GLN 225 
2 n PRO 226 
2 n LEU 227 
2 n THR 228 
2 n SER 229 
2 n ASN 230 
2 n PRO 231 
2 n ASN 232 
2 n VAL 233 
2 n GLY 234 
2 n GLY 235 
2 n PHE 236 
2 n GLY 237 
2 n GLN 238 
2 n GLY 239 
2 n ASP 240 
2 n ALA 241 
2 n GLU 242 
2 n ILE 243 
2 n VAL 244 
2 n LEU 245 
2 n GLN 246 
2 n ASP 247 
2 n PRO 248 
2 n LEU 249 
2 n ARG 250 
#
_ma_data.content_type "model coordinates"
_ma_data.id           1
_ma_data.name         Model
#
_ma_model_list.data_id          1
_ma_model_list.model_group_id   1
_ma_model_list.model_group_name "AlphaFold-beta-20231127 (7a14c934-fe78-43c1-a552-7fb305b0ebd1 @ 2024-09-09 02:48:43)"
_ma_model_list.model_id         1
_ma_model_list.model_name       "Top ranked model"
_ma_model_list.model_type       "Ab initio model"
_ma_model_list.ordinal_id       1
#
loop_
_ma_protocol_step.method_type
_ma_protocol_step.ordinal_id
_ma_protocol_step.protocol_id
_ma_protocol_step.step_id
"coevolution MSA" 1 1 1 
"template search" 2 1 2 
modeling          3 1 3 
#
loop_
_ma_qa_metric.id
_ma_qa_metric.mode
_ma_qa_metric.name
_ma_qa_metric.software_group_id
_ma_qa_metric.type
1 global pLDDT 1 pLDDT 
2 local  pLDDT 1 pLDDT 
#
_ma_qa_metric_global.metric_id    1
_ma_qa_metric_global.metric_value 89.47
_ma_qa_metric_global.model_id     1
_ma_qa_metric_global.ordinal_id   1
#
_ma_software_group.group_id    1
_ma_software_group.ordinal_id  1
_ma_software_group.software_id 1
#
loop_
_ma_target_entity.data_id
_ma_target_entity.entity_id
_ma_target_entity.origin
1 1 . 
1 2 . 
1 3 . 
1 4 . 
#
loop_
_ma_target_entity_instance.asym_id
_ma_target_entity_instance.details
_ma_target_entity_instance.entity_id
A . 1 
B . 2 
C . 3 
D . 4 
#
loop_
_pdbx_data_usage.details
_pdbx_data_usage.id
_pdbx_data_usage.type
_pdbx_data_usage.url
;NON-COMMERCIAL USE ONLY, BY USING THIS FILE YOU AGREE TO THE TERMS OF USE FOUND
AT alphafoldserver.com/output-terms.
;
1 license    ? 
;THE INFORMATION IS NOT INTENDED FOR, HAS NOT BEEN VALIDATED FOR, AND IS NOT
APPROVED FOR CLINICAL USE. IT SHOULD NOT BE USED FOR CLINICAL PURPOSE OR RELIED
ON FOR MEDICAL OR OTHER PROFESSIONAL ADVICE. IT IS THEORETICAL MODELLING ONLY
AND CAUTION SHOULD BE EXERCISED IN ITS USE. IT IS PROVIDED "AS-IS" WITHOUT ANY
WARRANTY OF ANY KIND, WHETHER EXPRESSED OR IMPLIED. NO WARRANTY IS GIVEN THAT
USE OF THE INFORMATION SHALL NOT INFRINGE THE RIGHTS OF ANY THIRD PARTY.
;
2 disclaimer ? 
#
loop_
_pdbx_nonpoly_scheme.asym_id
_pdbx_nonpoly_scheme.auth_seq_num
_pdbx_nonpoly_scheme.entity_id
_pdbx_nonpoly_scheme.mon_id
_pdbx_nonpoly_scheme.pdb_ins_code
_pdbx_nonpoly_scheme.pdb_seq_num
_pdbx_nonpoly_scheme.pdb_strand_id
C 1 3 HEC . 1 C 
D 1 4 CU  . 1 D 
#
loop_
_pdbx_poly_seq_scheme.asym_id
_pdbx_poly_seq_scheme.auth_seq_num
_pdbx_poly_seq_scheme.entity_id
_pdbx_poly_seq_scheme.hetero
_pdbx_poly_seq_scheme.mon_id
_pdbx_poly_seq_scheme.pdb_ins_code
_pdbx_poly_seq_scheme.pdb_seq_num
_pdbx_poly_seq_scheme.pdb_strand_id
_pdbx_poly_seq_scheme.seq_id
A 1   1 n VAL . 1   A 1   
A 2   1 n GLU . 2   A 2   
A 3   1 n VAL . 3   A 3   
A 4   1 n LEU . 4   A 4   
A 5   1 n LEU . 5   A 5   
A 6   1 n GLY . 6   A 6   
A 7   1 n GLY . 7   A 7   
A 8   1 n GLY . 8   A 8   
A 9   1 n ASP . 9   A 9   
A 10  1 n GLY . 10  A 10  
A 11  1 n SER . 11  A 11  
A 12  1 n LEU . 12  A 12  
A 13  1 n ALA . 13  A 13  
A 14  1 n PHE . 14  A 14  
A 15  1 n LEU . 15  A 15  
A 16  1 n PRO . 16  A 16  
A 17  1 n GLY . 17  A 17  
A 18  1 n ASP . 18  A 18  
A 19  1 n PHE . 19  A 19  
A 20  1 n SER . 20  A 20  
A 21  1 n VAL . 21  A 21  
A 22  1 n ALA . 22  A 22  
A 23  1 n SER . 23  A 23  
A 24  1 n GLY . 24  A 24  
A 25  1 n GLU . 25  A 25  
A 26  1 n GLU . 26  A 26  
A 27  1 n ILE . 27  A 27  
A 28  1 n VAL . 28  A 28  
A 29  1 n PHE . 29  A 29  
A 30  1 n LYS . 30  A 30  
A 31  1 n ASN . 31  A 31  
A 32  1 n ASN . 32  A 32  
A 33  1 n ALA . 33  A 33  
A 34  1 n GLY . 34  A 34  
A 35  1 n PHE . 35  A 35  
A 36  1 n PRO . 36  A 36  
A 37  1 n HIS . 37  A 37  
A 38  1 n ASN . 38  A 38  
A 39  1 n VAL . 39  A 39  
A 40  1 n VAL . 40  A 40  
A 41  1 n PHE . 41  A 41  
A 42  1 n ASP . 42  A 42  
A 43  1 n GLU . 43  A 43  
A 44  1 n ASP . 44  A 44  
A 45  1 n GLU . 45  A 45  
A 46  1 n ILE . 46  A 46  
A 47  1 n PRO . 47  A 47  
A 48  1 n SER . 48  A 48  
A 49  1 n GLY . 49  A 49  
A 50  1 n VAL . 50  A 50  
A 51  1 n ASP . 51  A 51  
A 52  1 n ALA . 52  A 52  
A 53  1 n ALA . 53  A 53  
A 54  1 n LYS . 54  A 54  
A 55  1 n ILE . 55  A 55  
A 56  1 n SER . 56  A 56  
A 57  1 n MET . 57  A 57  
A 58  1 n SER . 58  A 58  
A 59  1 n GLU . 59  A 59  
A 60  1 n GLU . 60  A 60  
A 61  1 n ASP . 61  A 61  
A 62  1 n LEU . 62  A 62  
A 63  1 n LEU . 63  A 63  
A 64  1 n ASN . 64  A 64  
A 65  1 n ALA . 65  A 65  
A 66  1 n PRO . 66  A 66  
A 67  1 n GLY . 67  A 67  
A 68  1 n GLU . 68  A 68  
A 69  1 n THR . 69  A 69  
A 70  1 n TYR . 70  A 70  
A 71  1 n LYS . 71  A 71  
A 72  1 n VAL . 72  A 72  
A 73  1 n THR . 73  A 73  
A 74  1 n LEU . 74  A 74  
A 75  1 n THR . 75  A 75  
A 76  1 n GLU . 76  A 76  
A 77  1 n LYS . 77  A 77  
A 78  1 n GLY . 78  A 78  
A 79  1 n THR . 79  A 79  
A 80  1 n TYR . 80  A 80  
A 81  1 n LYS . 81  A 81  
A 82  1 n PHE . 82  A 82  
A 83  1 n TYR . 83  A 83  
A 84  1 n CYS . 84  A 84  
A 85  1 n SER . 85  A 85  
A 86  1 n PRO . 86  A 86  
A 87  1 n HIS . 87  A 87  
A 88  1 n GLN . 88  A 88  
A 89  1 n GLY . 89  A 89  
A 90  1 n ALA . 90  A 90  
A 91  1 n GLY . 91  A 91  
A 92  1 n MET . 92  A 92  
A 93  1 n VAL . 93  A 93  
A 94  1 n GLY . 94  A 94  
A 95  1 n LYS . 95  A 95  
A 96  1 n VAL . 96  A 96  
A 97  1 n THR . 97  A 97  
A 98  1 n VAL . 98  A 98  
A 99  1 n ASN . 99  A 99  
B 1   2 n TYR . 1   B 1   
B 2   2 n PRO . 2   B 2   
B 3   2 n ILE . 3   B 3   
B 4   2 n PHE . 4   B 4   
B 5   2 n ALA . 5   B 5   
B 6   2 n GLN . 6   B 6   
B 7   2 n GLN . 7   B 7   
B 8   2 n ASN . 8   B 8   
B 9   2 n TYR . 9   B 9   
B 10  2 n GLU . 10  B 10  
B 11  2 n ASN . 11  B 11  
B 12  2 n PRO . 12  B 12  
B 13  2 n ARG . 13  B 13  
B 14  2 n GLU . 14  B 14  
B 15  2 n ALA . 15  B 15  
B 16  2 n THR . 16  B 16  
B 17  2 n GLY . 17  B 17  
B 18  2 n ARG . 18  B 18  
B 19  2 n ILE . 19  B 19  
B 20  2 n VAL . 20  B 20  
B 21  2 n CYS . 21  B 21  
B 22  2 n ALA . 22  B 22  
B 23  2 n ASN . 23  B 23  
B 24  2 n CYS . 24  B 24  
B 25  2 n HIS . 25  B 25  
B 26  2 n LEU . 26  B 26  
B 27  2 n ALA . 27  B 27  
B 28  2 n SER . 28  B 28  
B 29  2 n LYS . 29  B 29  
B 30  2 n PRO . 30  B 30  
B 31  2 n VAL . 31  B 31  
B 32  2 n ASP . 32  B 32  
B 33  2 n ILE . 33  B 33  
B 34  2 n GLU . 34  B 34  
B 35  2 n VAL . 35  B 35  
B 36  2 n PRO . 36  B 36  
B 37  2 n GLN . 37  B 37  
B 38  2 n ALA . 38  B 38  
B 39  2 n VAL . 39  B 39  
B 40  2 n LEU . 40  B 40  
B 41  2 n PRO . 41  B 41  
B 42  2 n ASP . 42  B 42  
B 43  2 n THR . 43  B 43  
B 44  2 n VAL . 44  B 44  
B 45  2 n PHE . 45  B 45  
B 46  2 n GLU . 46  B 46  
B 47  2 n ALA . 47  B 47  
B 48  2 n VAL . 48  B 48  
B 49  2 n VAL . 49  B 49  
B 50  2 n LYS . 50  B 50  
B 51  2 n ILE . 51  B 51  
B 52  2 n PRO . 52  B 52  
B 53  2 n TYR . 53  B 53  
B 54  2 n ASP . 54  B 54  
B 55  2 n MET . 55  B 55  
B 56  2 n GLN . 56  B 56  
B 57  2 n LEU . 57  B 57  
B 58  2 n LYS . 58  B 58  
B 59  2 n GLN . 59  B 59  
B 60  2 n VAL . 60  B 60  
B 61  2 n LEU . 61  B 61  
B 62  2 n ALA . 62  B 62  
B 63  2 n ASN . 63  B 63  
B 64  2 n GLY . 64  B 64  
B 65  2 n LYS . 65  B 65  
B 66  2 n LYS . 66  B 66  
B 67  2 n GLY . 67  B 67  
B 68  2 n ALA . 68  B 68  
B 69  2 n LEU . 69  B 69  
B 70  2 n ASN . 70  B 70  
B 71  2 n VAL . 71  B 71  
B 72  2 n GLY . 72  B 72  
B 73  2 n ALA . 73  B 73  
B 74  2 n VAL . 74  B 74  
B 75  2 n LEU . 75  B 75  
B 76  2 n ILE . 76  B 76  
B 77  2 n LEU . 77  B 77  
B 78  2 n PRO . 78  B 78  
B 79  2 n GLU . 79  B 79  
B 80  2 n GLY . 80  B 80  
B 81  2 n PHE . 81  B 81  
B 82  2 n GLU . 82  B 82  
B 83  2 n LEU . 83  B 83  
B 84  2 n ALA . 84  B 84  
B 85  2 n PRO . 85  B 85  
B 86  2 n PRO . 86  B 86  
B 87  2 n ASP . 87  B 87  
B 88  2 n ARG . 88  B 88  
B 89  2 n ILE . 89  B 89  
B 90  2 n SER . 90  B 90  
B 91  2 n PRO . 91  B 91  
B 92  2 n GLU . 92  B 92  
B 93  2 n MET . 93  B 93  
B 94  2 n LYS . 94  B 94  
B 95  2 n GLU . 95  B 95  
B 96  2 n LYS . 96  B 96  
B 97  2 n ILE . 97  B 97  
B 98  2 n GLY . 98  B 98  
B 99  2 n ASN . 99  B 99  
B 100 2 n LEU . 100 B 100 
B 101 2 n SER . 101 B 101 
B 102 2 n PHE . 102 B 102 
B 103 2 n GLN . 103 B 103 
B 104 2 n ASN . 104 B 104 
B 105 2 n TYR . 105 B 105 
B 106 2 n ARG . 106 B 106 
B 107 2 n PRO . 107 B 107 
B 108 2 n ASN . 108 B 108 
B 109 2 n LYS . 109 B 109 
B 110 2 n LYS . 110 B 110 
B 111 2 n ASN . 111 B 111 
B 112 2 n ILE . 112 B 112 
B 113 2 n LEU . 113 B 113 
B 114 2 n VAL . 114 B 114 
B 115 2 n ILE . 115 B 115 
B 116 2 n GLY . 116 B 116 
B 117 2 n PRO . 117 B 117 
B 118 2 n VAL . 118 B 118 
B 119 2 n PRO . 119 B 119 
B 120 2 n GLY . 120 B 120 
B 121 2 n GLN . 121 B 121 
B 122 2 n LYS . 122 B 122 
B 123 2 n TYR . 123 B 123 
B 124 2 n SER . 124 B 124 
B 125 2 n GLU . 125 B 125 
B 126 2 n ILE . 126 B 126 
B 127 2 n THR . 127 B 127 
B 128 2 n PHE . 128 B 128 
B 129 2 n PRO . 129 B 129 
B 130 2 n ILE . 130 B 130 
B 131 2 n LEU . 131 B 131 
B 132 2 n ALA . 132 B 132 
B 133 2 n PRO . 133 B 133 
B 134 2 n ASP . 134 B 134 
B 135 2 n PRO . 135 B 135 
B 136 2 n ALA . 136 B 136 
B 137 2 n THR . 137 B 137 
B 138 2 n ASN . 138 B 138 
B 139 2 n LYS . 139 B 139 
B 140 2 n ASP . 140 B 140 
B 141 2 n VAL . 141 B 141 
B 142 2 n HIS . 142 B 142 
B 143 2 n PHE . 143 B 143 
B 144 2 n LEU . 144 B 144 
B 145 2 n LYS . 145 B 145 
B 146 2 n TYR . 146 B 146 
B 147 2 n PRO . 147 B 147 
B 148 2 n ILE . 148 B 148 
B 149 2 n TYR . 149 B 149 
B 150 2 n VAL . 150 B 150 
B 151 2 n GLY . 151 B 151 
B 152 2 n GLY . 152 B 152 
B 153 2 n ASN . 153 B 153 
B 154 2 n ARG . 154 B 154 
B 155 2 n GLY . 155 B 155 
B 156 2 n ARG . 156 B 156 
B 157 2 n GLY . 157 B 157 
B 158 2 n GLN . 158 B 158 
B 159 2 n ILE . 159 B 159 
B 160 2 n TYR . 160 B 160 
B 161 2 n PRO . 161 B 161 
B 162 2 n ASP . 162 B 162 
B 163 2 n GLY . 163 B 163 
B 164 2 n SER . 164 B 164 
B 165 2 n LYS . 165 B 165 
B 166 2 n SER . 166 B 166 
B 167 2 n ASN . 167 B 167 
B 168 2 n ASN . 168 B 168 
B 169 2 n THR . 169 B 169 
B 170 2 n VAL . 170 B 170 
B 171 2 n TYR . 171 B 171 
B 172 2 n ASN . 172 B 172 
B 173 2 n ALA . 173 B 173 
B 174 2 n THR . 174 B 174 
B 175 2 n ALA . 175 B 175 
B 176 2 n GLY . 176 B 176 
B 177 2 n GLY . 177 B 177 
B 178 2 n ILE . 178 B 178 
B 179 2 n ILE . 179 B 179 
B 180 2 n SER . 180 B 180 
B 181 2 n LYS . 181 B 181 
B 182 2 n ILE . 182 B 182 
B 183 2 n LEU . 183 B 183 
B 184 2 n ARG . 184 B 184 
B 185 2 n LYS . 185 B 185 
B 186 2 n GLU . 186 B 186 
B 187 2 n LYS . 187 B 187 
B 188 2 n GLY . 188 B 188 
B 189 2 n GLY . 189 B 189 
B 190 2 n TYR . 190 B 190 
B 191 2 n GLU . 191 B 191 
B 192 2 n ILE . 192 B 192 
B 193 2 n THR . 193 B 193 
B 194 2 n ILE . 194 B 194 
B 195 2 n VAL . 195 B 195 
B 196 2 n ASP . 196 B 196 
B 197 2 n ALA . 197 B 197 
B 198 2 n SER . 198 B 198 
B 199 2 n ASN . 199 B 199 
B 200 2 n GLU . 200 B 200 
B 201 2 n ARG . 201 B 201 
B 202 2 n GLN . 202 B 202 
B 203 2 n VAL . 203 B 203 
B 204 2 n ILE . 204 B 204 
B 205 2 n ASP . 205 B 205 
B 206 2 n ILE . 206 B 206 
B 207 2 n ILE . 207 B 207 
B 208 2 n PRO . 208 B 208 
B 209 2 n ARG . 209 B 209 
B 210 2 n GLY . 210 B 210 
B 211 2 n LEU . 211 B 211 
B 212 2 n GLU . 212 B 212 
B 213 2 n LEU . 213 B 213 
B 214 2 n LEU . 214 B 214 
B 215 2 n VAL . 215 B 215 
B 216 2 n SER . 216 B 216 
B 217 2 n GLU . 217 B 217 
B 218 2 n GLY . 218 B 218 
B 219 2 n GLU . 219 B 219 
B 220 2 n SER . 220 B 220 
B 221 2 n ILE . 221 B 221 
B 222 2 n LYS . 222 B 222 
B 223 2 n LEU . 223 B 223 
B 224 2 n ASP . 224 B 224 
B 225 2 n GLN . 225 B 225 
B 226 2 n PRO . 226 B 226 
B 227 2 n LEU . 227 B 227 
B 228 2 n THR . 228 B 228 
B 229 2 n SER . 229 B 229 
B 230 2 n ASN . 230 B 230 
B 231 2 n PRO . 231 B 231 
B 232 2 n ASN . 232 B 232 
B 233 2 n VAL . 233 B 233 
B 234 2 n GLY . 234 B 234 
B 235 2 n GLY . 235 B 235 
B 236 2 n PHE . 236 B 236 
B 237 2 n GLY . 237 B 237 
B 238 2 n GLN . 238 B 238 
B 239 2 n GLY . 239 B 239 
B 240 2 n ASP . 240 B 240 
B 241 2 n ALA . 241 B 241 
B 242 2 n GLU . 242 B 242 
B 243 2 n ILE . 243 B 243 
B 244 2 n VAL . 244 B 244 
B 245 2 n LEU . 245 B 245 
B 246 2 n GLN . 246 B 246 
B 247 2 n ASP . 247 B 247 
B 248 2 n PRO . 248 B 248 
B 249 2 n LEU . 249 B 249 
B 250 2 n ARG . 250 B 250 
#
_software.classification other
_software.date           ?
_software.description    "Structure prediction"
_software.name           AlphaFold
_software.pdbx_ordinal   1
_software.type           package
_software.version        "AlphaFold-beta-20231127 (7a14c934-fe78-43c1-a552-7fb305b0ebd1 @ 2024-09-09 02:48:43)"
#
loop_
_struct_asym.entity_id
_struct_asym.id
1 A 
2 B 
3 C 
4 D 
#
loop_
_atom_site.group_PDB
_atom_site.id
_atom_site.type_symbol
_atom_site.label_atom_id
_atom_site.label_alt_id
_atom_site.label_comp_id
_atom_site.label_asym_id
_atom_site.label_entity_id
_atom_site.label_seq_id
_atom_site.pdbx_PDB_ins_code
_atom_site.Cartn_x
_atom_site.Cartn_y
_atom_site.Cartn_z
_atom_site.occupancy
_atom_site.B_iso_or_equiv
_atom_site.auth_seq_id
_atom_site.auth_asym_id
_atom_site.pdbx_PDB_model_num
ATOM   1    N  N   . VAL A 1 1   ? -9.572  27.767  0.956   1.00 91.84 1   A 1 
ATOM   2    C  CA  . VAL A 1 1   ? -9.708  26.760  2.028   1.00 95.36 1   A 1 
ATOM   3    C  C   . VAL A 1 1   ? -8.465  25.876  2.074   1.00 96.75 1   A 1 
ATOM   4    O  O   . VAL A 1 1   ? -7.859  25.618  1.031   1.00 96.08 1   A 1 
ATOM   5    C  CB  . VAL A 1 1   ? -11.009 25.953  1.861   1.00 91.98 1   A 1 
ATOM   6    C  CG1 . VAL A 1 1   ? -10.999 25.049  0.626   1.00 83.81 1   A 1 
ATOM   7    C  CG2 . VAL A 1 1   ? -11.325 25.121  3.091   1.00 82.44 1   A 1 
ATOM   8    N  N   . GLU A 1 2   ? -8.047  25.421  3.268   1.00 97.56 2   A 1 
ATOM   9    C  CA  . GLU A 1 2   ? -6.997  24.414  3.450   1.00 97.61 2   A 1 
ATOM   10   C  C   . GLU A 1 2   ? -7.648  23.053  3.703   1.00 97.63 2   A 1 
ATOM   11   O  O   . GLU A 1 2   ? -8.561  22.925  4.520   1.00 96.72 2   A 1 
ATOM   12   C  CB  . GLU A 1 2   ? -6.012  24.830  4.570   1.00 96.51 2   A 1 
ATOM   13   C  CG  . GLU A 1 2   ? -4.823  23.860  4.717   1.00 90.64 2   A 1 
ATOM   14   C  CD  . GLU A 1 2   ? -3.723  24.326  5.706   1.00 87.99 2   A 1 
ATOM   15   O  OE1 . GLU A 1 2   ? -3.574  23.736  6.797   1.00 81.06 2   A 1 
ATOM   16   O  OE2 . GLU A 1 2   ? -2.913  25.222  5.368   1.00 80.33 2   A 1 
ATOM   17   N  N   . VAL A 1 3   ? -7.173  22.018  2.992   1.00 97.82 3   A 1 
ATOM   18   C  CA  . VAL A 1 3   ? -7.597  20.622  3.143   1.00 97.92 3   A 1 
ATOM   19   C  C   . VAL A 1 3   ? -6.380  19.796  3.512   1.00 97.84 3   A 1 
ATOM   20   O  O   . VAL A 1 3   ? -5.402  19.754  2.762   1.00 97.14 3   A 1 
ATOM   21   C  CB  . VAL A 1 3   ? -8.258  20.084  1.862   1.00 97.66 3   A 1 
ATOM   22   C  CG1 . VAL A 1 3   ? -8.719  18.633  2.028   1.00 95.51 3   A 1 
ATOM   23   C  CG2 . VAL A 1 3   ? -9.480  20.921  1.464   1.00 95.33 3   A 1 
ATOM   24   N  N   . LEU A 1 4   ? -6.420  19.126  4.663   1.00 97.43 4   A 1 
ATOM   25   C  CA  . LEU A 1 4   ? -5.331  18.264  5.103   1.00 97.03 4   A 1 
ATOM   26   C  C   . LEU A 1 4   ? -5.396  16.899  4.411   1.00 97.16 4   A 1 
ATOM   27   O  O   . LEU A 1 4   ? -6.467  16.306  4.267   1.00 96.60 4   A 1 
ATOM   28   C  CB  . LEU A 1 4   ? -5.342  18.118  6.634   1.00 96.33 4   A 1 
ATOM   29   C  CG  . LEU A 1 4   ? -5.153  19.433  7.415   1.00 93.61 4   A 1 
ATOM   30   C  CD1 . LEU A 1 4   ? -5.202  19.138  8.910   1.00 88.88 4   A 1 
ATOM   31   C  CD2 . LEU A 1 4   ? -3.821  20.107  7.105   1.00 87.70 4   A 1 
ATOM   32   N  N   . LEU A 1 5   ? -4.235  16.389  4.019   1.00 96.01 5   A 1 
ATOM   33   C  CA  . LEU A 1 5   ? -4.045  15.062  3.455   1.00 95.54 5   A 1 
ATOM   34   C  C   . LEU A 1 5   ? -3.549  14.121  4.551   1.00 93.94 5   A 1 
ATOM   35   O  O   . LEU A 1 5   ? -2.401  14.220  4.995   1.00 91.56 5   A 1 
ATOM   36   C  CB  . LEU A 1 5   ? -3.062  15.138  2.278   1.00 95.78 5   A 1 
ATOM   37   C  CG  . LEU A 1 5   ? -3.431  16.129  1.159   1.00 94.62 5   A 1 
ATOM   38   C  CD1 . LEU A 1 5   ? -2.334  16.166  0.106   1.00 89.48 5   A 1 
ATOM   39   C  CD2 . LEU A 1 5   ? -4.726  15.755  0.467   1.00 88.97 5   A 1 
ATOM   40   N  N   . GLY A 1 6   ? -4.414  13.214  4.992   1.00 89.65 6   A 1 
ATOM   41   C  CA  . GLY A 1 6   ? -4.175  12.299  6.105   1.00 88.29 6   A 1 
ATOM   42   C  C   . GLY A 1 6   ? -4.476  12.923  7.467   1.00 88.11 6   A 1 
ATOM   43   O  O   . GLY A 1 6   ? -4.134  14.075  7.749   1.00 86.37 6   A 1 
ATOM   44   N  N   . GLY A 1 7   ? -5.116  12.143  8.337   1.00 84.89 7   A 1 
ATOM   45   C  CA  . GLY A 1 7   ? -5.404  12.527  9.713   1.00 82.08 7   A 1 
ATOM   46   C  C   . GLY A 1 7   ? -4.194  12.359  10.627  1.00 80.26 7   A 1 
ATOM   47   O  O   . GLY A 1 7   ? -3.334  11.512  10.393  1.00 76.73 7   A 1 
ATOM   48   N  N   . GLY A 1 8   ? -4.142  13.138  11.713  1.00 76.89 8   A 1 
ATOM   49   C  CA  . GLY A 1 8   ? -3.086  13.007  12.725  1.00 73.09 8   A 1 
ATOM   50   C  C   . GLY A 1 8   ? -3.072  11.657  13.445  1.00 72.00 8   A 1 
ATOM   51   O  O   . GLY A 1 8   ? -2.057  11.271  14.006  1.00 69.11 8   A 1 
ATOM   52   N  N   . ASP A 1 9   ? -4.185  10.920  13.377  1.00 72.36 9   A 1 
ATOM   53   C  CA  . ASP A 1 9   ? -4.335  9.537   13.845  1.00 68.82 9   A 1 
ATOM   54   C  C   . ASP A 1 9   ? -3.841  8.500   12.821  1.00 68.54 9   A 1 
ATOM   55   O  O   . ASP A 1 9   ? -3.904  7.295   13.064  1.00 63.73 9   A 1 
ATOM   56   C  CB  . ASP A 1 9   ? -5.814  9.314   14.205  1.00 66.23 9   A 1 
ATOM   57   C  CG  . ASP A 1 9   ? -6.773  9.418   13.002  1.00 61.53 9   A 1 
ATOM   58   O  OD1 . ASP A 1 9   ? -6.351  9.907   11.926  1.00 56.74 9   A 1 
ATOM   59   O  OD2 . ASP A 1 9   ? -7.940  9.010   13.150  1.00 56.38 9   A 1 
ATOM   60   N  N   . GLY A 1 10  ? -3.355  8.939   11.656  1.00 67.29 10  A 1 
ATOM   61   C  CA  . GLY A 1 10  ? -2.941  8.091   10.548  1.00 64.93 10  A 1 
ATOM   62   C  C   . GLY A 1 10  ? -4.086  7.663   9.616   1.00 67.56 10  A 1 
ATOM   63   O  O   . GLY A 1 10  ? -3.868  6.819   8.749   1.00 65.36 10  A 1 
ATOM   64   N  N   . SER A 1 11  ? -5.287  8.239   9.768   1.00 71.81 11  A 1 
ATOM   65   C  CA  . SER A 1 11  ? -6.388  7.984   8.836   1.00 74.38 11  A 1 
ATOM   66   C  C   . SER A 1 11  ? -6.043  8.466   7.424   1.00 77.22 11  A 1 
ATOM   67   O  O   . SER A 1 11  ? -5.490  9.548   7.225   1.00 76.74 11  A 1 
ATOM   68   C  CB  . SER A 1 11  ? -7.696  8.602   9.330   1.00 71.75 11  A 1 
ATOM   69   O  OG  . SER A 1 11  ? -7.587  9.993   9.539   1.00 65.58 11  A 1 
ATOM   70   N  N   . LEU A 1 12  ? -6.365  7.650   6.416   1.00 78.29 12  A 1 
ATOM   71   C  CA  . LEU A 1 12  ? -6.175  7.976   5.005   1.00 79.32 12  A 1 
ATOM   72   C  C   . LEU A 1 12  ? -7.404  8.724   4.488   1.00 82.36 12  A 1 
ATOM   73   O  O   . LEU A 1 12  ? -8.263  8.156   3.818   1.00 82.18 12  A 1 
ATOM   74   C  CB  . LEU A 1 12  ? -5.876  6.692   4.214   1.00 76.70 12  A 1 
ATOM   75   C  CG  . LEU A 1 12  ? -4.603  5.951   4.648   1.00 72.64 12  A 1 
ATOM   76   C  CD1 . LEU A 1 12  ? -4.461  4.669   3.820   1.00 70.14 12  A 1 
ATOM   77   C  CD2 . LEU A 1 12  ? -3.335  6.786   4.450   1.00 68.84 12  A 1 
ATOM   78   N  N   . ALA A 1 13  ? -7.518  10.001  4.853   1.00 89.24 13  A 1 
ATOM   79   C  CA  . ALA A 1 13  ? -8.665  10.838  4.557   1.00 90.15 13  A 1 
ATOM   80   C  C   . ALA A 1 13  ? -8.254  12.258  4.175   1.00 91.69 13  A 1 
ATOM   81   O  O   . ALA A 1 13  ? -7.230  12.767  4.627   1.00 91.29 13  A 1 
ATOM   82   C  CB  . ALA A 1 13  ? -9.596  10.835  5.781   1.00 88.07 13  A 1 
ATOM   83   N  N   . PHE A 1 14  ? -9.084  12.920  3.376   1.00 96.08 14  A 1 
ATOM   84   C  CA  . PHE A 1 14  ? -9.063  14.370  3.223   1.00 96.72 14  A 1 
ATOM   85   C  C   . PHE A 1 14  ? -9.821  15.005  4.384   1.00 96.91 14  A 1 
ATOM   86   O  O   . PHE A 1 14  ? -10.909 14.553  4.737   1.00 95.93 14  A 1 
ATOM   87   C  CB  . PHE A 1 14  ? -9.681  14.766  1.880   1.00 96.83 14  A 1 
ATOM   88   C  CG  . PHE A 1 14  ? -8.932  14.242  0.673   1.00 96.94 14  A 1 
ATOM   89   C  CD1 . PHE A 1 14  ? -7.813  14.937  0.191   1.00 95.52 14  A 1 
ATOM   90   C  CD2 . PHE A 1 14  ? -9.349  13.065  0.028   1.00 95.45 14  A 1 
ATOM   91   C  CE1 . PHE A 1 14  ? -7.115  14.471  -0.933  1.00 95.06 14  A 1 
ATOM   92   C  CE2 . PHE A 1 14  ? -8.657  12.591  -1.103  1.00 94.84 14  A 1 
ATOM   93   C  CZ  . PHE A 1 14  ? -7.538  13.294  -1.587  1.00 95.91 14  A 1 
ATOM   94   N  N   . LEU A 1 15  ? -9.263  16.056  4.980   1.00 96.71 15  A 1 
ATOM   95   C  CA  . LEU A 1 15  ? -9.856  16.734  6.126   1.00 96.58 15  A 1 
ATOM   96   C  C   . LEU A 1 15  ? -9.971  18.247  5.869   1.00 96.88 15  A 1 
ATOM   97   O  O   . LEU A 1 15  ? -8.980  18.968  6.008   1.00 96.13 15  A 1 
ATOM   98   C  CB  . LEU A 1 15  ? -9.030  16.438  7.392   1.00 95.36 15  A 1 
ATOM   99   C  CG  . LEU A 1 15  ? -8.999  14.964  7.820   1.00 89.40 15  A 1 
ATOM   100  C  CD1 . LEU A 1 15  ? -8.027  14.809  8.983   1.00 79.06 15  A 1 
ATOM   101  C  CD2 . LEU A 1 15  ? -10.359 14.452  8.282   1.00 77.94 15  A 1 
ATOM   102  N  N   . PRO A 1 16  ? -11.173 18.776  5.497   1.00 96.41 16  A 1 
ATOM   103  C  CA  . PRO A 1 16  ? -12.447 18.074  5.355   1.00 96.71 16  A 1 
ATOM   104  C  C   . PRO A 1 16  ? -12.538 17.224  4.074   1.00 97.08 16  A 1 
ATOM   105  O  O   . PRO A 1 16  ? -11.896 17.526  3.070   1.00 96.52 16  A 1 
ATOM   106  C  CB  . PRO A 1 16  ? -13.501 19.182  5.378   1.00 95.89 16  A 1 
ATOM   107  C  CG  . PRO A 1 16  ? -12.770 20.358  4.735   1.00 94.13 16  A 1 
ATOM   108  C  CD  . PRO A 1 16  ? -11.349 20.198  5.254   1.00 95.78 16  A 1 
ATOM   109  N  N   . GLY A 1 17  ? -13.363 16.183  4.094   1.00 96.29 17  A 1 
ATOM   110  C  CA  . GLY A 1 17  ? -13.601 15.297  2.952   1.00 96.32 17  A 1 
ATOM   111  C  C   . GLY A 1 17  ? -14.815 15.666  2.083   1.00 97.25 17  A 1 
ATOM   112  O  O   . GLY A 1 17  ? -14.929 15.189  0.961   1.00 95.94 17  A 1 
ATOM   113  N  N   . ASP A 1 18  ? -15.724 16.516  2.591   1.00 97.20 18  A 1 
ATOM   114  C  CA  . ASP A 1 18  ? -16.828 17.130  1.839   1.00 97.61 18  A 1 
ATOM   115  C  C   . ASP A 1 18  ? -16.939 18.594  2.283   1.00 97.55 18  A 1 
ATOM   116  O  O   . ASP A 1 18  ? -17.098 18.870  3.471   1.00 95.94 18  A 1 
ATOM   117  C  CB  . ASP A 1 18  ? -18.144 16.347  2.049   1.00 96.86 18  A 1 
ATOM   118  C  CG  . ASP A 1 18  ? -19.275 16.717  1.070   1.00 94.38 18  A 1 
ATOM   119  O  OD1 . ASP A 1 18  ? -19.259 17.800  0.457   1.00 89.07 18  A 1 
ATOM   120  O  OD2 . ASP A 1 18  ? -20.189 15.883  0.852   1.00 87.39 18  A 1 
ATOM   121  N  N   . PHE A 1 19  ? -16.781 19.513  1.340   1.00 97.86 19  A 1 
ATOM   122  C  CA  . PHE A 1 19  ? -16.756 20.948  1.618   1.00 97.96 19  A 1 
ATOM   123  C  C   . PHE A 1 19  ? -17.264 21.761  0.426   1.00 98.10 19  A 1 
ATOM   124  O  O   . PHE A 1 19  ? -17.467 21.235  -0.666  1.00 97.69 19  A 1 
ATOM   125  C  CB  . PHE A 1 19  ? -15.346 21.380  2.055   1.00 97.45 19  A 1 
ATOM   126  C  CG  . PHE A 1 19  ? -14.260 21.178  1.021   1.00 97.96 19  A 1 
ATOM   127  C  CD1 . PHE A 1 19  ? -13.641 19.921  0.865   1.00 96.05 19  A 1 
ATOM   128  C  CD2 . PHE A 1 19  ? -13.830 22.253  0.213   1.00 95.50 19  A 1 
ATOM   129  C  CE1 . PHE A 1 19  ? -12.628 19.732  -0.080  1.00 94.90 19  A 1 
ATOM   130  C  CE2 . PHE A 1 19  ? -12.810 22.070  -0.734  1.00 95.10 19  A 1 
ATOM   131  C  CZ  . PHE A 1 19  ? -12.212 20.807  -0.886  1.00 96.80 19  A 1 
ATOM   132  N  N   . SER A 1 20  ? -17.482 23.048  0.643   1.00 98.16 20  A 1 
ATOM   133  C  CA  . SER A 1 20  ? -17.883 23.986  -0.404  1.00 97.99 20  A 1 
ATOM   134  C  C   . SER A 1 20  ? -16.896 25.137  -0.510  1.00 97.96 20  A 1 
ATOM   135  O  O   . SER A 1 20  ? -16.313 25.562  0.498   1.00 96.79 20  A 1 
ATOM   136  C  CB  . SER A 1 20  ? -19.297 24.513  -0.160  1.00 97.07 20  A 1 
ATOM   137  O  OG  . SER A 1 20  ? -20.241 23.454  -0.213  1.00 87.95 20  A 1 
ATOM   138  N  N   . VAL A 1 21  ? -16.738 25.667  -1.728  1.00 97.87 21  A 1 
ATOM   139  C  CA  . VAL A 1 21  ? -15.951 26.868  -2.038  1.00 97.74 21  A 1 
ATOM   140  C  C   . VAL A 1 21  ? -16.731 27.765  -2.988  1.00 97.82 21  A 1 
ATOM   141  O  O   . VAL A 1 21  ? -17.623 27.304  -3.712  1.00 97.18 21  A 1 
ATOM   142  C  CB  . VAL A 1 21  ? -14.568 26.528  -2.635  1.00 96.87 21  A 1 
ATOM   143  C  CG1 . VAL A 1 21  ? -13.710 25.744  -1.647  1.00 92.99 21  A 1 
ATOM   144  C  CG2 . VAL A 1 21  ? -14.657 25.738  -3.948  1.00 92.47 21  A 1 
ATOM   145  N  N   . ALA A 1 22  ? -16.384 29.047  -3.021  1.00 97.95 22  A 1 
ATOM   146  C  CA  . ALA A 1 22  ? -16.853 29.932  -4.081  1.00 97.83 22  A 1 
ATOM   147  C  C   . ALA A 1 22  ? -16.102 29.644  -5.393  1.00 97.93 22  A 1 
ATOM   148  O  O   . ALA A 1 22  ? -14.960 29.197  -5.401  1.00 96.65 22  A 1 
ATOM   149  C  CB  . ALA A 1 22  ? -16.687 31.385  -3.620  1.00 97.19 22  A 1 
ATOM   150  N  N   . SER A 1 23  ? -16.733 29.941  -6.532  1.00 97.34 23  A 1 
ATOM   151  C  CA  . SER A 1 23  ? -16.050 29.937  -7.822  1.00 97.48 23  A 1 
ATOM   152  C  C   . SER A 1 23  ? -14.852 30.888  -7.797  1.00 97.35 23  A 1 
ATOM   153  O  O   . SER A 1 23  ? -15.005 32.062  -7.470  1.00 95.56 23  A 1 
ATOM   154  C  CB  . SER A 1 23  ? -17.030 30.351  -8.919  1.00 96.61 23  A 1 
ATOM   155  O  OG  . SER A 1 23  ? -16.400 30.372  -10.183 1.00 93.97 23  A 1 
ATOM   156  N  N   . GLY A 1 24  ? -13.662 30.384  -8.139  1.00 97.15 24  A 1 
ATOM   157  C  CA  . GLY A 1 24  ? -12.414 31.130  -8.101  1.00 97.14 24  A 1 
ATOM   158  C  C   . GLY A 1 24  ? -11.683 31.126  -6.753  1.00 97.57 24  A 1 
ATOM   159  O  O   . GLY A 1 24  ? -10.586 31.673  -6.678  1.00 95.82 24  A 1 
ATOM   160  N  N   . GLU A 1 25  ? -12.240 30.519  -5.711  1.00 97.12 25  A 1 
ATOM   161  C  CA  . GLU A 1 25  ? -11.563 30.361  -4.424  1.00 97.21 25  A 1 
ATOM   162  C  C   . GLU A 1 25  ? -10.465 29.284  -4.521  1.00 97.46 25  A 1 
ATOM   163  O  O   . GLU A 1 25  ? -10.705 28.164  -4.967  1.00 96.43 25  A 1 
ATOM   164  C  CB  . GLU A 1 25  ? -12.584 30.040  -3.329  1.00 96.51 25  A 1 
ATOM   165  C  CG  . GLU A 1 25  ? -11.962 30.000  -1.926  1.00 94.19 25  A 1 
ATOM   166  C  CD  . GLU A 1 25  ? -12.981 29.660  -0.814  1.00 94.00 25  A 1 
ATOM   167  O  OE1 . GLU A 1 25  ? -12.530 29.307  0.295   1.00 88.69 25  A 1 
ATOM   168  O  OE2 . GLU A 1 25  ? -14.205 29.742  -1.066  1.00 88.43 25  A 1 
ATOM   169  N  N   . GLU A 1 26  ? -9.245  29.613  -4.085  1.00 97.61 26  A 1 
ATOM   170  C  CA  . GLU A 1 26  ? -8.135  28.662  -4.065  1.00 97.61 26  A 1 
ATOM   171  C  C   . GLU A 1 26  ? -8.353  27.578  -2.999  1.00 97.88 26  A 1 
ATOM   172  O  O   . GLU A 1 26  ? -8.618  27.865  -1.832  1.00 97.09 26  A 1 
ATOM   173  C  CB  . GLU A 1 26  ? -6.781  29.398  -3.877  1.00 96.62 26  A 1 
ATOM   174  C  CG  . GLU A 1 26  ? -5.570  28.457  -4.013  1.00 93.83 26  A 1 
ATOM   175  C  CD  . GLU A 1 26  ? -4.193  29.148  -3.829  1.00 92.91 26  A 1 
ATOM   176  O  OE1 . GLU A 1 26  ? -3.439  29.257  -4.809  1.00 86.96 26  A 1 
ATOM   177  O  OE2 . GLU A 1 26  ? -3.821  29.494  -2.685  1.00 86.88 26  A 1 
ATOM   178  N  N   . ILE A 1 27  ? -8.163  26.310  -3.394  1.00 97.88 27  A 1 
ATOM   179  C  CA  . ILE A 1 27  ? -8.091  25.154  -2.497  1.00 97.93 27  A 1 
ATOM   180  C  C   . ILE A 1 27  ? -6.617  24.788  -2.332  1.00 98.06 27  A 1 
ATOM   181  O  O   . ILE A 1 27  ? -5.924  24.507  -3.315  1.00 97.52 27  A 1 
ATOM   182  C  CB  . ILE A 1 27  ? -8.915  23.966  -3.022  1.00 97.76 27  A 1 
ATOM   183  C  CG1 . ILE A 1 27  ? -10.369 24.363  -3.352  1.00 96.44 27  A 1 
ATOM   184  C  CG2 . ILE A 1 27  ? -8.887  22.828  -1.986  1.00 96.63 27  A 1 
ATOM   185  C  CD1 . ILE A 1 27  ? -11.126 23.291  -4.142  1.00 94.86 27  A 1 
ATOM   186  N  N   . VAL A 1 28  ? -6.144  24.756  -1.093  1.00 98.28 28  A 1 
ATOM   187  C  CA  . VAL A 1 28  ? -4.783  24.348  -0.739  1.00 98.20 28  A 1 
ATOM   188  C  C   . VAL A 1 28  ? -4.848  22.981  -0.077  1.00 98.24 28  A 1 
ATOM   189  O  O   . VAL A 1 28  ? -5.223  22.859  1.086   1.00 97.78 28  A 1 
ATOM   190  C  CB  . VAL A 1 28  ? -4.099  25.389  0.171   1.00 97.81 28  A 1 
ATOM   191  C  CG1 . VAL A 1 28  ? -2.647  24.989  0.450   1.00 94.71 28  A 1 
ATOM   192  C  CG2 . VAL A 1 28  ? -4.089  26.779  -0.478  1.00 95.18 28  A 1 
ATOM   193  N  N   . PHE A 1 29  ? -4.476  21.948  -0.814  1.00 98.14 29  A 1 
ATOM   194  C  CA  . PHE A 1 29  ? -4.279  20.609  -0.263  1.00 98.08 29  A 1 
ATOM   195  C  C   . PHE A 1 29  ? -2.899  20.526  0.372   1.00 97.80 29  A 1 
ATOM   196  O  O   . PHE A 1 29  ? -1.898  20.769  -0.298  1.00 97.10 29  A 1 
ATOM   197  C  CB  . PHE A 1 29  ? -4.438  19.565  -1.367  1.00 97.98 29  A 1 
ATOM   198  C  CG  . PHE A 1 29  ? -5.838  19.475  -1.927  1.00 98.03 29  A 1 
ATOM   199  C  CD1 . PHE A 1 29  ? -6.818  18.699  -1.275  1.00 96.47 29  A 1 
ATOM   200  C  CD2 . PHE A 1 29  ? -6.175  20.156  -3.111  1.00 96.42 29  A 1 
ATOM   201  C  CE1 . PHE A 1 29  ? -8.108  18.598  -1.799  1.00 96.08 29  A 1 
ATOM   202  C  CE2 . PHE A 1 29  ? -7.469  20.057  -3.645  1.00 95.81 29  A 1 
ATOM   203  C  CZ  . PHE A 1 29  ? -8.439  19.271  -2.992  1.00 97.12 29  A 1 
ATOM   204  N  N   . LYS A 1 30  ? -2.818  20.182  1.652   1.00 97.28 30  A 1 
ATOM   205  C  CA  . LYS A 1 30  ? -1.584  20.177  2.428   1.00 97.05 30  A 1 
ATOM   206  C  C   . LYS A 1 30  ? -1.313  18.810  3.039   1.00 96.33 30  A 1 
ATOM   207  O  O   . LYS A 1 30  ? -2.123  18.272  3.780   1.00 95.22 30  A 1 
ATOM   208  C  CB  . LYS A 1 30  ? -1.685  21.273  3.483   1.00 96.43 30  A 1 
ATOM   209  C  CG  . LYS A 1 30  ? -0.421  21.423  4.354   1.00 92.71 30  A 1 
ATOM   210  C  CD  . LYS A 1 30  ? -0.735  22.590  5.287   1.00 90.22 30  A 1 
ATOM   211  C  CE  . LYS A 1 30  ? 0.298   22.928  6.331   1.00 81.05 30  A 1 
ATOM   212  N  NZ  . LYS A 1 30  ? -0.310  23.991  7.168   1.00 73.93 30  A 1 
ATOM   213  N  N   . ASN A 1 31  ? -0.123  18.297  2.757   1.00 94.19 31  A 1 
ATOM   214  C  CA  . ASN A 1 31  ? 0.340   17.026  3.275   1.00 92.57 31  A 1 
ATOM   215  C  C   . ASN A 1 31  ? 0.455   17.082  4.796   1.00 91.96 31  A 1 
ATOM   216  O  O   . ASN A 1 31  ? 1.078   17.999  5.335   1.00 89.75 31  A 1 
ATOM   217  C  CB  . ASN A 1 31  ? 1.682   16.693  2.605   1.00 89.94 31  A 1 
ATOM   218  C  CG  . ASN A 1 31  ? 1.804   15.250  2.188   1.00 86.95 31  A 1 
ATOM   219  O  OD1 . ASN A 1 31  ? 0.837   14.527  2.017   1.00 80.72 31  A 1 
ATOM   220  N  ND2 . ASN A 1 31  ? 3.010   14.797  1.947   1.00 79.37 31  A 1 
ATOM   221  N  N   . ASN A 1 32  ? -0.141  16.119  5.504   1.00 90.30 32  A 1 
ATOM   222  C  CA  . ASN A 1 32  ? -0.208  16.138  6.969   1.00 88.18 32  A 1 
ATOM   223  C  C   . ASN A 1 32  ? 0.343   14.848  7.587   1.00 85.12 32  A 1 
ATOM   224  O  O   . ASN A 1 32  ? 1.340   14.890  8.304   1.00 80.64 32  A 1 
ATOM   225  C  CB  . ASN A 1 32  ? -1.652  16.433  7.388   1.00 88.05 32  A 1 
ATOM   226  C  CG  . ASN A 1 32  ? -1.807  16.496  8.894   1.00 87.02 32  A 1 
ATOM   227  O  OD1 . ASN A 1 32  ? -1.083  17.190  9.587   1.00 82.72 32  A 1 
ATOM   228  N  ND2 . ASN A 1 32  ? -2.752  15.766  9.441   1.00 81.88 32  A 1 
ATOM   229  N  N   . ALA A 1 33  ? -0.279  13.701  7.311   1.00 82.41 33  A 1 
ATOM   230  C  CA  . ALA A 1 33  ? 0.121   12.410  7.859   1.00 79.62 33  A 1 
ATOM   231  C  C   . ALA A 1 33  ? -0.224  11.265  6.898   1.00 80.53 33  A 1 
ATOM   232  O  O   . ALA A 1 33  ? -1.068  11.413  6.019   1.00 78.21 33  A 1 
ATOM   233  C  CB  . ALA A 1 33  ? -0.571  12.220  9.215   1.00 76.21 33  A 1 
ATOM   234  N  N   . GLY A 1 34  ? 0.433   10.109  7.065   1.00 73.93 34  A 1 
ATOM   235  C  CA  . GLY A 1 34  ? 0.181   8.946   6.202   1.00 72.17 34  A 1 
ATOM   236  C  C   . GLY A 1 34  ? 0.576   9.157   4.733   1.00 74.36 34  A 1 
ATOM   237  O  O   . GLY A 1 34  ? 0.179   8.372   3.877   1.00 73.11 34  A 1 
ATOM   238  N  N   . PHE A 1 35  ? 1.356   10.199  4.451   1.00 73.79 35  A 1 
ATOM   239  C  CA  . PHE A 1 35  ? 1.910   10.482  3.129   1.00 72.32 35  A 1 
ATOM   240  C  C   . PHE A 1 35  ? 2.850   9.365   2.644   1.00 73.06 35  A 1 
ATOM   241  O  O   . PHE A 1 35  ? 3.325   8.562   3.441   1.00 70.25 35  A 1 
ATOM   242  C  CB  . PHE A 1 35  ? 2.590   11.864  3.131   1.00 70.10 35  A 1 
ATOM   243  C  CG  . PHE A 1 35  ? 3.598   12.099  4.237   1.00 69.59 35  A 1 
ATOM   244  C  CD1 . PHE A 1 35  ? 3.259   12.949  5.301   1.00 66.00 35  A 1 
ATOM   245  C  CD2 . PHE A 1 35  ? 4.867   11.508  4.204   1.00 65.24 35  A 1 
ATOM   246  C  CE1 . PHE A 1 35  ? 4.186   13.191  6.334   1.00 62.51 35  A 1 
ATOM   247  C  CE2 . PHE A 1 35  ? 5.785   11.734  5.234   1.00 62.07 35  A 1 
ATOM   248  C  CZ  . PHE A 1 35  ? 5.447   12.575  6.307   1.00 63.30 35  A 1 
ATOM   249  N  N   . PRO A 1 36  ? 3.145   9.332   1.337   1.00 76.71 36  A 1 
ATOM   250  C  CA  . PRO A 1 36  ? 2.793   10.335  0.332   1.00 76.64 36  A 1 
ATOM   251  C  C   . PRO A 1 36  ? 1.329   10.283  -0.116  1.00 80.47 36  A 1 
ATOM   252  O  O   . PRO A 1 36  ? 0.688   9.234   -0.102  1.00 80.46 36  A 1 
ATOM   253  C  CB  . PRO A 1 36  ? 3.737   10.076  -0.830  1.00 73.08 36  A 1 
ATOM   254  C  CG  . PRO A 1 36  ? 3.943   8.578   -0.762  1.00 69.03 36  A 1 
ATOM   255  C  CD  . PRO A 1 36  ? 3.964   8.301   0.740   1.00 69.69 36  A 1 
ATOM   256  N  N   . HIS A 1 37  ? 0.847   11.415  -0.577  1.00 86.80 37  A 1 
ATOM   257  C  CA  . HIS A 1 37  ? -0.474  11.597  -1.160  1.00 88.59 37  A 1 
ATOM   258  C  C   . HIS A 1 37  ? -0.387  12.360  -2.481  1.00 89.02 37  A 1 
ATOM   259  O  O   . HIS A 1 37  ? 0.613   12.986  -2.793  1.00 88.22 37  A 1 
ATOM   260  C  CB  . HIS A 1 37  ? -1.380  12.342  -0.169  1.00 89.37 37  A 1 
ATOM   261  C  CG  . HIS A 1 37  ? -1.540  11.654  1.154   1.00 89.62 37  A 1 
ATOM   262  N  ND1 . HIS A 1 37  ? -2.150  10.438  1.374   1.00 87.83 37  A 1 
ATOM   263  C  CD2 . HIS A 1 37  ? -1.132  12.114  2.390   1.00 88.09 37  A 1 
ATOM   264  C  CE1 . HIS A 1 37  ? -2.115  10.173  2.683   1.00 87.37 37  A 1 
ATOM   265  N  NE2 . HIS A 1 37  ? -1.500  11.183  3.336   1.00 87.91 37  A 1 
ATOM   266  N  N   . ASN A 1 38  ? -1.469  12.342  -3.248  1.00 91.90 38  A 1 
ATOM   267  C  CA  . ASN A 1 38  ? -1.728  13.273  -4.338  1.00 92.55 38  A 1 
ATOM   268  C  C   . ASN A 1 38  ? -3.219  13.620  -4.392  1.00 94.34 38  A 1 
ATOM   269  O  O   . ASN A 1 38  ? -4.012  13.152  -3.571  1.00 94.69 38  A 1 
ATOM   270  C  CB  . ASN A 1 38  ? -1.156  12.732  -5.658  1.00 90.18 38  A 1 
ATOM   271  C  CG  . ASN A 1 38  ? -1.843  11.503  -6.226  1.00 88.92 38  A 1 
ATOM   272  O  OD1 . ASN A 1 38  ? -2.857  11.030  -5.739  1.00 85.09 38  A 1 
ATOM   273  N  ND2 . ASN A 1 38  ? -1.298  10.959  -7.286  1.00 84.10 38  A 1 
ATOM   274  N  N   . VAL A 1 39  ? -3.591  14.459  -5.355  1.00 95.60 39  A 1 
ATOM   275  C  CA  . VAL A 1 39  ? -4.980  14.869  -5.582  1.00 96.84 39  A 1 
ATOM   276  C  C   . VAL A 1 39  ? -5.280  14.715  -7.063  1.00 96.97 39  A 1 
ATOM   277  O  O   . VAL A 1 39  ? -4.704  15.422  -7.897  1.00 96.31 39  A 1 
ATOM   278  C  CB  . VAL A 1 39  ? -5.232  16.310  -5.122  1.00 97.06 39  A 1 
ATOM   279  C  CG1 . VAL A 1 39  ? -6.704  16.688  -5.283  1.00 95.31 39  A 1 
ATOM   280  C  CG2 . VAL A 1 39  ? -4.852  16.512  -3.647  1.00 94.84 39  A 1 
ATOM   281  N  N   . VAL A 1 40  ? -6.183  13.798  -7.392  1.00 95.54 40  A 1 
ATOM   282  C  CA  . VAL A 1 40  ? -6.625  13.525  -8.761  1.00 94.99 40  A 1 
ATOM   283  C  C   . VAL A 1 40  ? -8.140  13.679  -8.807  1.00 95.70 40  A 1 
ATOM   284  O  O   . VAL A 1 40  ? -8.845  13.087  -7.997  1.00 95.73 40  A 1 
ATOM   285  C  CB  . VAL A 1 40  ? -6.198  12.115  -9.217  1.00 93.04 40  A 1 
ATOM   286  C  CG1 . VAL A 1 40  ? -6.568  11.872  -10.682 1.00 89.71 40  A 1 
ATOM   287  C  CG2 . VAL A 1 40  ? -4.679  11.909  -9.081  1.00 89.32 40  A 1 
ATOM   288  N  N   . PHE A 1 41  ? -8.635  14.480  -9.724  1.00 95.72 41  A 1 
ATOM   289  C  CA  . PHE A 1 41  ? -10.070 14.628  -9.958  1.00 96.22 41  A 1 
ATOM   290  C  C   . PHE A 1 41  ? -10.575 13.498  -10.861 1.00 95.38 41  A 1 
ATOM   291  O  O   . PHE A 1 41  ? -9.914  13.123  -11.827 1.00 93.92 41  A 1 
ATOM   292  C  CB  . PHE A 1 41  ? -10.392 16.014  -10.503 1.00 97.09 41  A 1 
ATOM   293  C  CG  . PHE A 1 41  ? -10.278 17.113  -9.465  1.00 97.62 41  A 1 
ATOM   294  C  CD1 . PHE A 1 41  ? -11.419 17.555  -8.770  1.00 96.62 41  A 1 
ATOM   295  C  CD2 . PHE A 1 41  ? -9.027  17.678  -9.144  1.00 96.40 41  A 1 
ATOM   296  C  CE1 . PHE A 1 41  ? -11.322 18.548  -7.784  1.00 96.54 41  A 1 
ATOM   297  C  CE2 . PHE A 1 41  ? -8.919  18.662  -8.156  1.00 96.46 41  A 1 
ATOM   298  C  CZ  . PHE A 1 41  ? -10.066 19.101  -7.478  1.00 97.59 41  A 1 
ATOM   299  N  N   . ASP A 1 42  ? -11.739 12.949  -10.535 1.00 93.83 42  A 1 
ATOM   300  C  CA  . ASP A 1 42  ? -12.368 11.891  -11.321 1.00 92.76 42  A 1 
ATOM   301  C  C   . ASP A 1 42  ? -13.070 12.511  -12.540 1.00 92.93 42  A 1 
ATOM   302  O  O   . ASP A 1 42  ? -14.026 13.261  -12.389 1.00 91.81 42  A 1 
ATOM   303  C  CB  . ASP A 1 42  ? -13.330 11.097  -10.432 1.00 90.53 42  A 1 
ATOM   304  C  CG  . ASP A 1 42  ? -13.822 9.798   -11.083 1.00 86.62 42  A 1 
ATOM   305  O  OD1 . ASP A 1 42  ? -13.838 9.719   -12.326 1.00 81.80 42  A 1 
ATOM   306  O  OD2 . ASP A 1 42  ? -14.142 8.865   -10.307 1.00 80.58 42  A 1 
ATOM   307  N  N   . GLU A 1 43  ? -12.593 12.185  -13.742 1.00 92.18 43  A 1 
ATOM   308  C  CA  . GLU A 1 43  ? -13.094 12.736  -15.008 1.00 91.31 43  A 1 
ATOM   309  C  C   . GLU A 1 43  ? -14.582 12.453  -15.238 1.00 92.06 43  A 1 
ATOM   310  O  O   . GLU A 1 43  ? -15.253 13.226  -15.914 1.00 90.11 43  A 1 
ATOM   311  C  CB  . GLU A 1 43  ? -12.233 12.214  -16.171 1.00 88.30 43  A 1 
ATOM   312  C  CG  . GLU A 1 43  ? -12.399 10.706  -16.443 1.00 76.69 43  A 1 
ATOM   313  C  CD  . GLU A 1 43  ? -11.372 10.117  -17.431 1.00 72.98 43  A 1 
ATOM   314  O  OE1 . GLU A 1 43  ? -11.247 8.864   -17.461 1.00 66.22 43  A 1 
ATOM   315  O  OE2 . GLU A 1 43  ? -10.664 10.880  -18.117 1.00 65.32 43  A 1 
ATOM   316  N  N   . ASP A 1 44  ? -15.111 11.386  -14.640 1.00 90.39 44  A 1 
ATOM   317  C  CA  . ASP A 1 44  ? -16.514 10.977  -14.743 1.00 90.08 44  A 1 
ATOM   318  C  C   . ASP A 1 44  ? -17.413 11.665  -13.683 1.00 91.81 44  A 1 
ATOM   319  O  O   . ASP A 1 44  ? -18.635 11.503  -13.700 1.00 90.58 44  A 1 
ATOM   320  C  CB  . ASP A 1 44  ? -16.602 9.441   -14.627 1.00 87.12 44  A 1 
ATOM   321  C  CG  . ASP A 1 44  ? -15.868 8.678   -15.742 1.00 83.14 44  A 1 
ATOM   322  O  OD1 . ASP A 1 44  ? -16.073 9.036   -16.924 1.00 78.38 44  A 1 
ATOM   323  O  OD2 . ASP A 1 44  ? -15.161 7.690   -15.424 1.00 76.67 44  A 1 
ATOM   324  N  N   . GLU A 1 45  ? -16.808 12.414  -12.747 1.00 92.46 45  A 1 
ATOM   325  C  CA  . GLU A 1 45  ? -17.483 12.959  -11.557 1.00 93.98 45  A 1 
ATOM   326  C  C   . GLU A 1 45  ? -17.130 14.438  -11.319 1.00 95.81 45  A 1 
ATOM   327  O  O   . GLU A 1 45  ? -17.032 14.916  -10.175 1.00 95.14 45  A 1 
ATOM   328  C  CB  . GLU A 1 45  ? -17.166 12.061  -10.350 1.00 92.29 45  A 1 
ATOM   329  C  CG  . GLU A 1 45  ? -17.746 10.622  -10.453 1.00 88.12 45  A 1 
ATOM   330  C  CD  . GLU A 1 45  ? -19.186 10.465  -9.906  1.00 82.03 45  A 1 
ATOM   331  O  OE1 . GLU A 1 45  ? -19.596 9.306   -9.632  1.00 74.28 45  A 1 
ATOM   332  O  OE2 . GLU A 1 45  ? -19.866 11.448  -9.547  1.00 72.49 45  A 1 
ATOM   333  N  N   . ILE A 1 46  ? -16.960 15.185  -12.417 1.00 95.99 46  A 1 
ATOM   334  C  CA  . ILE A 1 46  ? -16.736 16.642  -12.456 1.00 96.79 46  A 1 
ATOM   335  C  C   . ILE A 1 46  ? -17.754 17.312  -13.391 1.00 97.13 46  A 1 
ATOM   336  O  O   . ILE A 1 46  ? -18.362 16.639  -14.222 1.00 96.35 46  A 1 
ATOM   337  C  CB  . ILE A 1 46  ? -15.278 16.981  -12.852 1.00 95.97 46  A 1 
ATOM   338  C  CG1 . ILE A 1 46  ? -14.918 16.439  -14.248 1.00 93.18 46  A 1 
ATOM   339  C  CG2 . ILE A 1 46  ? -14.305 16.488  -11.764 1.00 92.94 46  A 1 
ATOM   340  C  CD1 . ILE A 1 46  ? -13.506 16.810  -14.723 1.00 90.62 46  A 1 
ATOM   341  N  N   . PRO A 1 47  ? -17.958 18.634  -13.298 1.00 97.04 47  A 1 
ATOM   342  C  CA  . PRO A 1 47  ? -18.879 19.344  -14.189 1.00 96.95 47  A 1 
ATOM   343  C  C   . PRO A 1 47  ? -18.482 19.238  -15.664 1.00 96.51 47  A 1 
ATOM   344  O  O   . PRO A 1 47  ? -17.303 19.193  -16.019 1.00 94.93 47  A 1 
ATOM   345  C  CB  . PRO A 1 47  ? -18.893 20.797  -13.709 1.00 96.55 47  A 1 
ATOM   346  C  CG  . PRO A 1 47  ? -18.476 20.689  -12.247 1.00 95.16 47  A 1 
ATOM   347  C  CD  . PRO A 1 47  ? -17.476 19.540  -12.269 1.00 96.94 47  A 1 
ATOM   348  N  N   . SER A 1 48  ? -19.477 19.260  -16.549 1.00 95.94 48  A 1 
ATOM   349  C  CA  . SER A 1 48  ? -19.269 19.236  -17.991 1.00 95.17 48  A 1 
ATOM   350  C  C   . SER A 1 48  ? -18.375 20.392  -18.461 1.00 95.18 48  A 1 
ATOM   351  O  O   . SER A 1 48  ? -18.542 21.532  -18.036 1.00 92.21 48  A 1 
ATOM   352  C  CB  . SER A 1 48  ? -20.605 19.314  -18.731 1.00 93.39 48  A 1 
ATOM   353  O  OG  . SER A 1 48  ? -21.425 18.214  -18.376 1.00 79.13 48  A 1 
ATOM   354  N  N   . GLY A 1 49  ? -17.439 20.083  -19.373 1.00 93.83 49  A 1 
ATOM   355  C  CA  . GLY A 1 49  ? -16.508 21.066  -19.934 1.00 93.59 49  A 1 
ATOM   356  C  C   . GLY A 1 49  ? -15.249 21.304  -19.105 1.00 94.89 49  A 1 
ATOM   357  O  O   . GLY A 1 49  ? -14.344 21.997  -19.573 1.00 92.38 49  A 1 
ATOM   358  N  N   . VAL A 1 50  ? -15.152 20.731  -17.918 1.00 96.38 50  A 1 
ATOM   359  C  CA  . VAL A 1 50  ? -13.928 20.766  -17.115 1.00 96.70 50  A 1 
ATOM   360  C  C   . VAL A 1 50  ? -12.984 19.649  -17.562 1.00 96.75 50  A 1 
ATOM   361  O  O   . VAL A 1 50  ? -13.375 18.492  -17.671 1.00 95.26 50  A 1 
ATOM   362  C  CB  . VAL A 1 50  ? -14.231 20.680  -15.615 1.00 96.38 50  A 1 
ATOM   363  C  CG1 . VAL A 1 50  ? -12.959 20.769  -14.778 1.00 92.93 50  A 1 
ATOM   364  C  CG2 . VAL A 1 50  ? -15.150 21.829  -15.190 1.00 92.82 50  A 1 
ATOM   365  N  N   . ASP A 1 51  ? -11.726 20.008  -17.799 1.00 96.84 51  A 1 
ATOM   366  C  CA  . ASP A 1 51  ? -10.658 19.059  -18.117 1.00 96.82 51  A 1 
ATOM   367  C  C   . ASP A 1 51  ? -9.977  18.595  -16.827 1.00 97.18 51  A 1 
ATOM   368  O  O   . ASP A 1 51  ? -9.241  19.354  -16.186 1.00 96.33 51  A 1 
ATOM   369  C  CB  . ASP A 1 51  ? -9.706  19.747  -19.102 1.00 95.68 51  A 1 
ATOM   370  C  CG  . ASP A 1 51  ? -8.527  18.896  -19.557 1.00 92.62 51  A 1 
ATOM   371  O  OD1 . ASP A 1 51  ? -8.357  17.769  -19.062 1.00 87.65 51  A 1 
ATOM   372  O  OD2 . ASP A 1 51  ? -7.750  19.447  -20.377 1.00 86.46 51  A 1 
ATOM   373  N  N   . ALA A 1 52  ? -10.208 17.343  -16.451 1.00 96.05 52  A 1 
ATOM   374  C  CA  . ALA A 1 52  ? -9.650  16.749  -15.244 1.00 95.89 52  A 1 
ATOM   375  C  C   . ALA A 1 52  ? -8.117  16.810  -15.211 1.00 96.20 52  A 1 
ATOM   376  O  O   . ALA A 1 52  ? -7.531  17.029  -14.155 1.00 95.35 52  A 1 
ATOM   377  C  CB  . ALA A 1 52  ? -10.143 15.300  -15.132 1.00 94.09 52  A 1 
ATOM   378  N  N   . ALA A 1 53  ? -7.446  16.688  -16.376 1.00 95.68 53  A 1 
ATOM   379  C  CA  . ALA A 1 53  ? -5.990  16.722  -16.453 1.00 95.10 53  A 1 
ATOM   380  C  C   . ALA A 1 53  ? -5.398  18.091  -16.068 1.00 95.52 53  A 1 
ATOM   381  O  O   . ALA A 1 53  ? -4.266  18.164  -15.610 1.00 94.25 53  A 1 
ATOM   382  C  CB  . ALA A 1 53  ? -5.573  16.314  -17.870 1.00 93.67 53  A 1 
ATOM   383  N  N   . LYS A 1 54  ? -6.163  19.183  -16.214 1.00 96.45 54  A 1 
ATOM   384  C  CA  . LYS A 1 54  ? -5.704  20.534  -15.850 1.00 96.24 54  A 1 
ATOM   385  C  C   . LYS A 1 54  ? -5.798  20.831  -14.362 1.00 96.41 54  A 1 
ATOM   386  O  O   . LYS A 1 54  ? -5.054  21.667  -13.861 1.00 94.96 54  A 1 
ATOM   387  C  CB  . LYS A 1 54  ? -6.497  21.586  -16.630 1.00 95.44 54  A 1 
ATOM   388  C  CG  . LYS A 1 54  ? -6.148  21.546  -18.117 1.00 88.59 54  A 1 
ATOM   389  C  CD  . LYS A 1 54  ? -6.953  22.612  -18.869 1.00 82.06 54  A 1 
ATOM   390  C  CE  . LYS A 1 54  ? -6.655  22.484  -20.344 1.00 72.26 54  A 1 
ATOM   391  N  NZ  . LYS A 1 54  ? -7.618  23.267  -21.149 1.00 63.64 54  A 1 
ATOM   392  N  N   . ILE A 1 55  ? -6.724  20.184  -13.665 1.00 97.35 55  A 1 
ATOM   393  C  CA  . ILE A 1 55  ? -6.991  20.431  -12.247 1.00 97.65 55  A 1 
ATOM   394  C  C   . ILE A 1 55  ? -6.416  19.339  -11.338 1.00 97.83 55  A 1 
ATOM   395  O  O   . ILE A 1 55  ? -6.359  19.522  -10.131 1.00 97.14 55  A 1 
ATOM   396  C  CB  . ILE A 1 55  ? -8.501  20.654  -12.007 1.00 97.37 55  A 1 
ATOM   397  C  CG1 . ILE A 1 55  ? -9.341  19.425  -12.400 1.00 95.81 55  A 1 
ATOM   398  C  CG2 . ILE A 1 55  ? -8.971  21.920  -12.748 1.00 95.55 55  A 1 
ATOM   399  C  CD1 . ILE A 1 55  ? -10.818 19.508  -11.998 1.00 94.04 55  A 1 
ATOM   400  N  N   . SER A 1 56  ? -5.990  18.214  -11.908 1.00 97.35 56  A 1 
ATOM   401  C  CA  . SER A 1 56  ? -5.400  17.094  -11.184 1.00 97.06 56  A 1 
ATOM   402  C  C   . SER A 1 56  ? -3.880  17.193  -11.134 1.00 96.92 56  A 1 
ATOM   403  O  O   . SER A 1 56  ? -3.250  17.712  -12.051 1.00 95.67 56  A 1 
ATOM   404  C  CB  . SER A 1 56  ? -5.792  15.766  -11.834 1.00 95.97 56  A 1 
ATOM   405  O  OG  . SER A 1 56  ? -7.193  15.619  -11.862 1.00 92.49 56  A 1 
ATOM   406  N  N   . MET A 1 57  ? -3.273  16.616  -10.097 1.00 95.89 57  A 1 
ATOM   407  C  CA  . MET A 1 57  ? -1.886  16.169  -10.163 1.00 94.77 57  A 1 
ATOM   408  C  C   . MET A 1 57  ? -1.772  14.997  -11.142 1.00 93.28 57  A 1 
ATOM   409  O  O   . MET A 1 57  ? -2.750  14.271  -11.374 1.00 90.91 57  A 1 
ATOM   410  C  CB  . MET A 1 57  ? -1.379  15.757  -8.777  1.00 94.39 57  A 1 
ATOM   411  C  CG  . MET A 1 57  ? -1.352  16.922  -7.786  1.00 92.75 57  A 1 
ATOM   412  S  SD  . MET A 1 57  ? -0.846  16.481  -6.094  1.00 92.34 57  A 1 
ATOM   413  C  CE  . MET A 1 57  ? 0.855   15.942  -6.385  1.00 87.49 57  A 1 
ATOM   414  N  N   . SER A 1 58  ? -0.578  14.769  -11.697 1.00 87.93 58  A 1 
ATOM   415  C  CA  . SER A 1 58  ? -0.298  13.501  -12.371 1.00 84.35 58  A 1 
ATOM   416  C  C   . SER A 1 58  ? -0.462  12.340  -11.392 1.00 83.03 58  A 1 
ATOM   417  O  O   . SER A 1 58  ? -0.093  12.452  -10.229 1.00 80.20 58  A 1 
ATOM   418  C  CB  . SER A 1 58  ? 1.129   13.515  -12.941 1.00 81.29 58  A 1 
ATOM   419  O  OG  . SER A 1 58  ? 1.457   12.255  -13.479 1.00 71.76 58  A 1 
ATOM   420  N  N   . GLU A 1 59  ? -0.988  11.193  -11.845 1.00 76.28 59  A 1 
ATOM   421  C  CA  . GLU A 1 59  ? -1.101  10.005  -10.988 1.00 72.98 59  A 1 
ATOM   422  C  C   . GLU A 1 59  ? 0.257   9.509   -10.468 1.00 72.20 59  A 1 
ATOM   423  O  O   . GLU A 1 59  ? 0.315   8.845   -9.440  1.00 69.66 59  A 1 
ATOM   424  C  CB  . GLU A 1 59  ? -1.798  8.857   -11.728 1.00 70.32 59  A 1 
ATOM   425  C  CG  . GLU A 1 59  ? -3.285  9.102   -12.028 1.00 64.60 59  A 1 
ATOM   426  C  CD  . GLU A 1 59  ? -4.071  7.817   -12.324 1.00 60.66 59  A 1 
ATOM   427  O  OE1 . GLU A 1 59  ? -5.317  7.867   -12.230 1.00 55.07 59  A 1 
ATOM   428  O  OE2 . GLU A 1 59  ? -3.449  6.757   -12.568 1.00 55.26 59  A 1 
ATOM   429  N  N   . GLU A 1 60  ? 1.344   9.835   -11.167 1.00 70.64 60  A 1 
ATOM   430  C  CA  . GLU A 1 60  ? 2.714   9.458   -10.803 1.00 69.19 60  A 1 
ATOM   431  C  C   . GLU A 1 60  ? 3.382   10.479  -9.862  1.00 71.12 60  A 1 
ATOM   432  O  O   . GLU A 1 60  ? 4.370   10.146  -9.202  1.00 69.28 60  A 1 
ATOM   433  C  CB  . GLU A 1 60  ? 3.544   9.232   -12.074 1.00 65.42 60  A 1 
ATOM   434  C  CG  . GLU A 1 60  ? 2.941   8.126   -12.975 1.00 58.62 60  A 1 
ATOM   435  C  CD  . GLU A 1 60  ? 3.789   7.743   -14.198 1.00 53.53 60  A 1 
ATOM   436  O  OE1 . GLU A 1 60  ? 3.408   6.741   -14.870 1.00 48.25 60  A 1 
ATOM   437  O  OE2 . GLU A 1 60  ? 4.813   8.402   -14.478 1.00 46.44 60  A 1 
ATOM   438  N  N   . ASP A 1 61  ? 2.848   11.699  -9.769  1.00 77.65 61  A 1 
ATOM   439  C  CA  . ASP A 1 61  ? 3.356   12.719  -8.865  1.00 78.58 61  A 1 
ATOM   440  C  C   . ASP A 1 61  ? 2.758   12.550  -7.470  1.00 80.66 61  A 1 
ATOM   441  O  O   . ASP A 1 61  ? 1.556   12.337  -7.300  1.00 80.56 61  A 1 
ATOM   442  C  CB  . ASP A 1 61  ? 3.090   14.130  -9.401  1.00 77.41 61  A 1 
ATOM   443  C  CG  . ASP A 1 61  ? 3.933   14.490  -10.629 1.00 72.58 61  A 1 
ATOM   444  O  OD1 . ASP A 1 61  ? 5.079   13.994  -10.726 1.00 67.99 61  A 1 
ATOM   445  O  OD2 . ASP A 1 61  ? 3.432   15.298  -11.441 1.00 66.23 61  A 1 
ATOM   446  N  N   . LEU A 1 62  ? 3.609   12.651  -6.449  1.00 81.26 62  A 1 
ATOM   447  C  CA  . LEU A 1 62  ? 3.221   12.480  -5.059  1.00 81.02 62  A 1 
ATOM   448  C  C   . LEU A 1 62  ? 3.845   13.572  -4.186  1.00 83.60 62  A 1 
ATOM   449  O  O   . LEU A 1 62  ? 5.014   13.915  -4.343  1.00 83.25 62  A 1 
ATOM   450  C  CB  . LEU A 1 62  ? 3.644   11.088  -4.558  1.00 78.50 62  A 1 
ATOM   451  C  CG  . LEU A 1 62  ? 2.973   9.885   -5.262  1.00 74.74 62  A 1 
ATOM   452  C  CD1 . LEU A 1 62  ? 3.542   8.571   -4.723  1.00 72.37 62  A 1 
ATOM   453  C  CD2 . LEU A 1 62  ? 1.464   9.841   -5.025  1.00 71.14 62  A 1 
ATOM   454  N  N   . LEU A 1 63  ? 3.068   14.049  -3.215  1.00 85.73 63  A 1 
ATOM   455  C  CA  . LEU A 1 63  ? 3.546   14.872  -2.114  1.00 87.08 63  A 1 
ATOM   456  C  C   . LEU A 1 63  ? 4.163   13.943  -1.058  1.00 85.35 63  A 1 
ATOM   457  O  O   . LEU A 1 63  ? 3.445   13.167  -0.425  1.00 83.61 63  A 1 
ATOM   458  C  CB  . LEU A 1 63  ? 2.392   15.709  -1.539  1.00 89.94 63  A 1 
ATOM   459  C  CG  . LEU A 1 63  ? 1.630   16.580  -2.555  1.00 91.00 63  A 1 
ATOM   460  C  CD1 . LEU A 1 63  ? 0.472   17.292  -1.866  1.00 88.53 63  A 1 
ATOM   461  C  CD2 . LEU A 1 63  ? 2.526   17.625  -3.201  1.00 88.83 63  A 1 
ATOM   462  N  N   . ASN A 1 64  ? 5.484   13.994  -0.898  1.00 80.19 64  A 1 
ATOM   463  C  CA  . ASN A 1 64  ? 6.234   13.036  -0.095  1.00 76.21 64  A 1 
ATOM   464  C  C   . ASN A 1 64  ? 6.582   13.539  1.308   1.00 76.39 64  A 1 
ATOM   465  O  O   . ASN A 1 64  ? 6.800   12.722  2.199   1.00 72.87 64  A 1 
ATOM   466  C  CB  . ASN A 1 64  ? 7.511   12.635  -0.856  1.00 72.51 64  A 1 
ATOM   467  C  CG  . ASN A 1 64  ? 7.215   11.862  -2.127  1.00 66.41 64  A 1 
ATOM   468  O  OD1 . ASN A 1 64  ? 6.839   10.699  -2.103  1.00 60.89 64  A 1 
ATOM   469  N  ND2 . ASN A 1 64  ? 7.367   12.479  -3.273  1.00 58.44 64  A 1 
ATOM   470  N  N   . ALA A 1 65  ? 6.646   14.850  1.508   1.00 77.33 65  A 1 
ATOM   471  C  CA  . ALA A 1 65  ? 7.079   15.449  2.764   1.00 78.39 65  A 1 
ATOM   472  C  C   . ALA A 1 65  ? 5.930   16.151  3.513   1.00 81.88 65  A 1 
ATOM   473  O  O   . ALA A 1 65  ? 4.965   16.613  2.900   1.00 81.86 65  A 1 
ATOM   474  C  CB  . ALA A 1 65  ? 8.254   16.391  2.485   1.00 74.63 65  A 1 
ATOM   475  N  N   . PRO A 1 66  ? 6.021   16.267  4.854   1.00 79.17 66  A 1 
ATOM   476  C  CA  . PRO A 1 66  ? 5.043   17.022  5.625   1.00 79.73 66  A 1 
ATOM   477  C  C   . PRO A 1 66  ? 4.996   18.479  5.191   1.00 83.06 66  A 1 
ATOM   478  O  O   . PRO A 1 66  ? 6.031   19.123  5.001   1.00 82.69 66  A 1 
ATOM   479  C  CB  . PRO A 1 66  ? 5.480   16.906  7.097   1.00 76.78 66  A 1 
ATOM   480  C  CG  . PRO A 1 66  ? 6.486   15.767  7.119   1.00 73.83 66  A 1 
ATOM   481  C  CD  . PRO A 1 66  ? 7.080   15.766  5.716   1.00 76.23 66  A 1 
ATOM   482  N  N   . GLY A 1 67  ? 3.787   19.029  5.061   1.00 86.29 67  A 1 
ATOM   483  C  CA  . GLY A 1 67  ? 3.585   20.435  4.713   1.00 88.49 67  A 1 
ATOM   484  C  C   . GLY A 1 67  ? 3.729   20.766  3.219   1.00 91.12 67  A 1 
ATOM   485  O  O   . GLY A 1 67  ? 3.425   21.897  2.854   1.00 90.70 67  A 1 
ATOM   486  N  N   . GLU A 1 68  ? 4.122   19.820  2.362   1.00 90.99 68  A 1 
ATOM   487  C  CA  . GLU A 1 68  ? 4.031   20.000  0.910   1.00 91.50 68  A 1 
ATOM   488  C  C   . GLU A 1 68  ? 2.577   20.232  0.500   1.00 93.56 68  A 1 
ATOM   489  O  O   . GLU A 1 68  ? 1.640   19.676  1.086   1.00 93.91 68  A 1 
ATOM   490  C  CB  . GLU A 1 68  ? 4.599   18.805  0.142   1.00 89.03 68  A 1 
ATOM   491  C  CG  . GLU A 1 68  ? 6.133   18.725  0.204   1.00 82.36 68  A 1 
ATOM   492  C  CD  . GLU A 1 68  ? 6.693   17.600  -0.682  1.00 79.58 68  A 1 
ATOM   493  O  OE1 . GLU A 1 68  ? 7.895   17.652  -1.011  1.00 73.24 68  A 1 
ATOM   494  O  OE2 . GLU A 1 68  ? 5.938   16.668  -1.042  1.00 72.44 68  A 1 
ATOM   495  N  N   . THR A 1 69  ? 2.378   21.063  -0.521  1.00 95.29 69  A 1 
ATOM   496  C  CA  . THR A 1 69  ? 1.039   21.495  -0.930  1.00 95.93 69  A 1 
ATOM   497  C  C   . THR A 1 69  ? 0.803   21.305  -2.420  1.00 95.70 69  A 1 
ATOM   498  O  O   . THR A 1 69  ? 1.690   21.539  -3.235  1.00 94.70 69  A 1 
ATOM   499  C  CB  . THR A 1 69  ? 0.760   22.964  -0.566  1.00 95.58 69  A 1 
ATOM   500  O  OG1 . THR A 1 69  ? 1.698   23.819  -1.175  1.00 89.91 69  A 1 
ATOM   501  C  CG2 . THR A 1 69  ? 0.794   23.219  0.934   1.00 89.36 69  A 1 
ATOM   502  N  N   . TYR A 1 70  ? -0.433  20.987  -2.773  1.00 96.91 70  A 1 
ATOM   503  C  CA  . TYR A 1 70  ? -0.981  21.141  -4.111  1.00 97.59 70  A 1 
ATOM   504  C  C   . TYR A 1 70  ? -2.098  22.181  -4.074  1.00 97.93 70  A 1 
ATOM   505  O  O   . TYR A 1 70  ? -2.985  22.113  -3.231  1.00 97.75 70  A 1 
ATOM   506  C  CB  . TYR A 1 70  ? -1.479  19.795  -4.639  1.00 97.44 70  A 1 
ATOM   507  C  CG  . TYR A 1 70  ? -2.171  19.912  -5.984  1.00 97.35 70  A 1 
ATOM   508  C  CD1 . TYR A 1 70  ? -3.560  19.706  -6.090  1.00 96.19 70  A 1 
ATOM   509  C  CD2 . TYR A 1 70  ? -1.432  20.269  -7.123  1.00 96.33 70  A 1 
ATOM   510  C  CE1 . TYR A 1 70  ? -4.202  19.835  -7.335  1.00 95.64 70  A 1 
ATOM   511  C  CE2 . TYR A 1 70  ? -2.059  20.410  -8.361  1.00 95.62 70  A 1 
ATOM   512  C  CZ  . TYR A 1 70  ? -3.446  20.190  -8.471  1.00 96.07 70  A 1 
ATOM   513  O  OH  . TYR A 1 70  ? -4.067  20.319  -9.683  1.00 94.74 70  A 1 
ATOM   514  N  N   . LYS A 1 71  ? -2.038  23.151  -4.969  1.00 97.78 71  A 1 
ATOM   515  C  CA  . LYS A 1 71  ? -2.997  24.251  -5.047  1.00 97.78 71  A 1 
ATOM   516  C  C   . LYS A 1 71  ? -3.791  24.151  -6.333  1.00 97.58 71  A 1 
ATOM   517  O  O   . LYS A 1 71  ? -3.213  23.959  -7.400  1.00 96.71 71  A 1 
ATOM   518  C  CB  . LYS A 1 71  ? -2.281  25.599  -4.958  1.00 97.21 71  A 1 
ATOM   519  C  CG  . LYS A 1 71  ? -1.554  25.791  -3.622  1.00 94.15 71  A 1 
ATOM   520  C  CD  . LYS A 1 71  ? -0.896  27.168  -3.637  1.00 92.62 71  A 1 
ATOM   521  C  CE  . LYS A 1 71  ? -0.503  27.628  -2.237  1.00 85.73 71  A 1 
ATOM   522  N  NZ  . LYS A 1 71  ? -0.763  29.091  -2.143  1.00 78.03 71  A 1 
ATOM   523  N  N   . VAL A 1 72  ? -5.108  24.332  -6.237  1.00 97.91 72  A 1 
ATOM   524  C  CA  . VAL A 1 72  ? -5.995  24.338  -7.396  1.00 97.98 72  A 1 
ATOM   525  C  C   . VAL A 1 72  ? -7.103  25.368  -7.212  1.00 97.94 72  A 1 
ATOM   526  O  O   . VAL A 1 72  ? -7.587  25.578  -6.099  1.00 97.32 72  A 1 
ATOM   527  C  CB  . VAL A 1 72  ? -6.532  22.926  -7.685  1.00 96.96 72  A 1 
ATOM   528  C  CG1 . VAL A 1 72  ? -7.483  22.399  -6.601  1.00 91.94 72  A 1 
ATOM   529  C  CG2 . VAL A 1 72  ? -7.229  22.853  -9.041  1.00 91.02 72  A 1 
ATOM   530  N  N   . THR A 1 73  ? -7.495  26.000  -8.304  1.00 97.86 73  A 1 
ATOM   531  C  CA  . THR A 1 73  ? -8.632  26.926  -8.345  1.00 97.64 73  A 1 
ATOM   532  C  C   . THR A 1 73  ? -9.667  26.383  -9.322  1.00 97.59 73  A 1 
ATOM   533  O  O   . THR A 1 73  ? -9.356  26.164  -10.492 1.00 96.26 73  A 1 
ATOM   534  C  CB  . THR A 1 73  ? -8.173  28.335  -8.732  1.00 96.59 73  A 1 
ATOM   535  O  OG1 . THR A 1 73  ? -7.190  28.791  -7.839  1.00 89.33 73  A 1 
ATOM   536  C  CG2 . THR A 1 73  ? -9.321  29.343  -8.672  1.00 87.55 73  A 1 
ATOM   537  N  N   . LEU A 1 74  ? -10.882 26.171  -8.835  1.00 97.22 74  A 1 
ATOM   538  C  CA  . LEU A 1 74  ? -11.998 25.679  -9.627  1.00 97.32 74  A 1 
ATOM   539  C  C   . LEU A 1 74  ? -12.950 26.842  -9.937  1.00 97.28 74  A 1 
ATOM   540  O  O   . LEU A 1 74  ? -13.273 27.638  -9.047  1.00 96.00 74  A 1 
ATOM   541  C  CB  . LEU A 1 74  ? -12.722 24.543  -8.881  1.00 97.25 74  A 1 
ATOM   542  C  CG  . LEU A 1 74  ? -11.820 23.371  -8.451  1.00 96.85 74  A 1 
ATOM   543  C  CD1 . LEU A 1 74  ? -12.642 22.352  -7.661  1.00 94.77 74  A 1 
ATOM   544  C  CD2 . LEU A 1 74  ? -11.178 22.657  -9.635  1.00 94.11 74  A 1 
ATOM   545  N  N   . THR A 1 75  ? -13.408 26.948  -11.185 1.00 97.39 75  A 1 
ATOM   546  C  CA  . THR A 1 75  ? -14.271 28.044  -11.636 1.00 96.99 75  A 1 
ATOM   547  C  C   . THR A 1 75  ? -15.669 27.572  -12.021 1.00 97.11 75  A 1 
ATOM   548  O  O   . THR A 1 75  ? -16.650 28.204  -11.624 1.00 95.66 75  A 1 
ATOM   549  C  CB  . THR A 1 75  ? -13.643 28.808  -12.810 1.00 95.49 75  A 1 
ATOM   550  O  OG1 . THR A 1 75  ? -13.285 27.922  -13.849 1.00 89.20 75  A 1 
ATOM   551  C  CG2 . THR A 1 75  ? -12.374 29.541  -12.382 1.00 86.30 75  A 1 
ATOM   552  N  N   . GLU A 1 76  ? -15.778 26.470  -12.740 1.00 96.79 76  A 1 
ATOM   553  C  CA  . GLU A 1 76  ? -17.067 25.924  -13.146 1.00 96.70 76  A 1 
ATOM   554  C  C   . GLU A 1 76  ? -17.854 25.425  -11.932 1.00 97.14 76  A 1 
ATOM   555  O  O   . GLU A 1 76  ? -17.370 24.613  -11.147 1.00 96.65 76  A 1 
ATOM   556  C  CB  . GLU A 1 76  ? -16.892 24.797  -14.171 1.00 95.88 76  A 1 
ATOM   557  C  CG  . GLU A 1 76  ? -16.344 25.278  -15.521 1.00 84.60 76  A 1 
ATOM   558  C  CD  . GLU A 1 76  ? -17.180 26.405  -16.143 1.00 81.35 76  A 1 
ATOM   559  O  OE1 . GLU A 1 76  ? -16.561 27.330  -16.721 1.00 74.80 76  A 1 
ATOM   560  O  OE2 . GLU A 1 76  ? -18.419 26.373  -16.000 1.00 72.59 76  A 1 
ATOM   561  N  N   . LYS A 1 77  ? -19.072 25.933  -11.786 1.00 97.30 77  A 1 
ATOM   562  C  CA  . LYS A 1 77  ? -19.937 25.564  -10.672 1.00 97.65 77  A 1 
ATOM   563  C  C   . LYS A 1 77  ? -20.408 24.118  -10.777 1.00 97.77 77  A 1 
ATOM   564  O  O   . LYS A 1 77  ? -20.669 23.618  -11.865 1.00 96.41 77  A 1 
ATOM   565  C  CB  . LYS A 1 77  ? -21.139 26.509  -10.567 1.00 97.10 77  A 1 
ATOM   566  C  CG  . LYS A 1 77  ? -20.699 27.938  -10.237 1.00 95.30 77  A 1 
ATOM   567  C  CD  . LYS A 1 77  ? -21.929 28.807  -9.939  1.00 93.25 77  A 1 
ATOM   568  C  CE  . LYS A 1 77  ? -21.458 30.197  -9.524  1.00 88.13 77  A 1 
ATOM   569  N  NZ  . LYS A 1 77  ? -22.445 30.840  -8.616  1.00 79.87 77  A 1 
ATOM   570  N  N   . GLY A 1 78  ? -20.551 23.473  -9.627  1.00 97.53 78  A 1 
ATOM   571  C  CA  . GLY A 1 78  ? -21.015 22.100  -9.538  1.00 97.65 78  A 1 
ATOM   572  C  C   . GLY A 1 78  ? -20.229 21.283  -8.520  1.00 98.14 78  A 1 
ATOM   573  O  O   . GLY A 1 78  ? -19.488 21.819  -7.693  1.00 97.59 78  A 1 
ATOM   574  N  N   . THR A 1 79  ? -20.422 19.971  -8.586  1.00 98.11 79  A 1 
ATOM   575  C  CA  . THR A 1 79  ? -19.755 19.029  -7.690  1.00 98.18 79  A 1 
ATOM   576  C  C   . THR A 1 79  ? -18.573 18.369  -8.384  1.00 98.10 79  A 1 
ATOM   577  O  O   . THR A 1 79  ? -18.696 17.919  -9.523  1.00 97.19 79  A 1 
ATOM   578  C  CB  . THR A 1 79  ? -20.738 17.974  -7.172  1.00 97.23 79  A 1 
ATOM   579  O  OG1 . THR A 1 79  ? -21.777 18.603  -6.460  1.00 85.55 79  A 1 
ATOM   580  C  CG2 . THR A 1 79  ? -20.093 16.984  -6.223  1.00 82.76 79  A 1 
ATOM   581  N  N   . TYR A 1 80  ? -17.451 18.277  -7.679  1.00 98.23 80  A 1 
ATOM   582  C  CA  . TYR A 1 80  ? -16.235 17.607  -8.130  1.00 98.36 80  A 1 
ATOM   583  C  C   . TYR A 1 80  ? -15.895 16.508  -7.129  1.00 98.34 80  A 1 
ATOM   584  O  O   . TYR A 1 80  ? -15.761 16.781  -5.938  1.00 97.74 80  A 1 
ATOM   585  C  CB  . TYR A 1 80  ? -15.079 18.606  -8.200  1.00 98.17 80  A 1 
ATOM   586  C  CG  . TYR A 1 80  ? -15.252 19.769  -9.143  1.00 98.25 80  A 1 
ATOM   587  C  CD1 . TYR A 1 80  ? -14.423 19.881  -10.280 1.00 97.21 80  A 1 
ATOM   588  C  CD2 . TYR A 1 80  ? -16.181 20.792  -8.880  1.00 97.12 80  A 1 
ATOM   589  C  CE1 . TYR A 1 80  ? -14.525 20.984  -11.140 1.00 96.60 80  A 1 
ATOM   590  C  CE2 . TYR A 1 80  ? -16.301 21.890  -9.734  1.00 96.52 80  A 1 
ATOM   591  C  CZ  . TYR A 1 80  ? -15.471 21.989  -10.868 1.00 97.78 80  A 1 
ATOM   592  O  OH  . TYR A 1 80  ? -15.577 23.063  -11.703 1.00 97.26 80  A 1 
ATOM   593  N  N   . LYS A 1 81  ? -15.737 15.267  -7.604  1.00 97.41 81  A 1 
ATOM   594  C  CA  . LYS A 1 81  ? -15.131 14.210  -6.798  1.00 97.02 81  A 1 
ATOM   595  C  C   . LYS A 1 81  ? -13.648 14.099  -7.122  1.00 96.73 81  A 1 
ATOM   596  O  O   . LYS A 1 81  ? -13.229 14.246  -8.257  1.00 95.99 81  A 1 
ATOM   597  C  CB  . LYS A 1 81  ? -15.853 12.873  -6.976  1.00 96.27 81  A 1 
ATOM   598  C  CG  . LYS A 1 81  ? -17.299 12.926  -6.476  1.00 90.57 81  A 1 
ATOM   599  C  CD  . LYS A 1 81  ? -17.904 11.520  -6.527  1.00 84.10 81  A 1 
ATOM   600  C  CE  . LYS A 1 81  ? -19.418 11.554  -6.341  1.00 75.26 81  A 1 
ATOM   601  N  NZ  . LYS A 1 81  ? -20.047 10.401  -7.024  1.00 65.98 81  A 1 
ATOM   602  N  N   . PHE A 1 82  ? -12.855 13.832  -6.089  1.00 96.90 82  A 1 
ATOM   603  C  CA  . PHE A 1 82  ? -11.417 13.653  -6.210  1.00 97.06 82  A 1 
ATOM   604  C  C   . PHE A 1 82  ? -10.936 12.548  -5.281  1.00 96.61 82  A 1 
ATOM   605  O  O   . PHE A 1 82  ? -11.648 12.121  -4.371  1.00 95.95 82  A 1 
ATOM   606  C  CB  . PHE A 1 82  ? -10.698 14.988  -5.960  1.00 97.29 82  A 1 
ATOM   607  C  CG  . PHE A 1 82  ? -10.980 15.611  -4.614  1.00 97.82 82  A 1 
ATOM   608  C  CD1 . PHE A 1 82  ? -12.016 16.561  -4.470  1.00 95.96 82  A 1 
ATOM   609  C  CD2 . PHE A 1 82  ? -10.218 15.255  -3.486  1.00 95.63 82  A 1 
ATOM   610  C  CE1 . PHE A 1 82  ? -12.286 17.134  -3.212  1.00 95.57 82  A 1 
ATOM   611  C  CE2 . PHE A 1 82  ? -10.485 15.825  -2.237  1.00 95.39 82  A 1 
ATOM   612  C  CZ  . PHE A 1 82  ? -11.514 16.757  -2.100  1.00 97.35 82  A 1 
ATOM   613  N  N   . TYR A 1 83  ? -9.735  12.070  -5.523  1.00 95.21 83  A 1 
ATOM   614  C  CA  . TYR A 1 83  ? -9.139  11.000  -4.735  1.00 93.98 83  A 1 
ATOM   615  C  C   . TYR A 1 83  ? -7.620  11.154  -4.634  1.00 93.98 83  A 1 
ATOM   616  O  O   . TYR A 1 83  ? -6.990  11.851  -5.423  1.00 93.47 83  A 1 
ATOM   617  C  CB  . TYR A 1 83  ? -9.533  9.640   -5.335  1.00 92.17 83  A 1 
ATOM   618  C  CG  . TYR A 1 83  ? -9.128  9.435   -6.785  1.00 90.89 83  A 1 
ATOM   619  C  CD1 . TYR A 1 83  ? -10.004 9.791   -7.834  1.00 88.76 83  A 1 
ATOM   620  C  CD2 . TYR A 1 83  ? -7.889  8.860   -7.101  1.00 87.84 83  A 1 
ATOM   621  C  CE1 . TYR A 1 83  ? -9.640  9.593   -9.169  1.00 85.71 83  A 1 
ATOM   622  C  CE2 . TYR A 1 83  ? -7.512  8.658   -8.440  1.00 85.56 83  A 1 
ATOM   623  C  CZ  . TYR A 1 83  ? -8.389  9.018   -9.480  1.00 85.37 83  A 1 
ATOM   624  O  OH  . TYR A 1 83  ? -8.026  8.815   -10.783 1.00 81.72 83  A 1 
ATOM   625  N  N   . CYS A 1 84  ? -7.041  10.459  -3.664  1.00 92.26 84  A 1 
ATOM   626  C  CA  . CYS A 1 84  ? -5.612  10.225  -3.601  1.00 91.08 84  A 1 
ATOM   627  C  C   . CYS A 1 84  ? -5.298  8.915   -4.336  1.00 89.21 84  A 1 
ATOM   628  O  O   . CYS A 1 84  ? -5.711  7.847   -3.883  1.00 86.69 84  A 1 
ATOM   629  C  CB  . CYS A 1 84  ? -5.196  10.176  -2.129  1.00 90.87 84  A 1 
ATOM   630  S  SG  . CYS A 1 84  ? -3.432  9.820   -2.017  1.00 90.12 84  A 1 
ATOM   631  N  N   . SER A 1 85  ? -4.561  8.983   -5.449  1.00 81.54 85  A 1 
ATOM   632  C  CA  . SER A 1 85  ? -4.278  7.823   -6.315  1.00 78.53 85  A 1 
ATOM   633  C  C   . SER A 1 85  ? -3.714  6.609   -5.552  1.00 78.36 85  A 1 
ATOM   634  O  O   . SER A 1 85  ? -4.326  5.542   -5.615  1.00 76.75 85  A 1 
ATOM   635  C  CB  . SER A 1 85  ? -3.396  8.237   -7.497  1.00 75.78 85  A 1 
ATOM   636  O  OG  . SER A 1 85  ? -3.137  7.135   -8.335  1.00 68.40 85  A 1 
ATOM   637  N  N   . PRO A 1 86  ? -2.621  6.720   -4.750  1.00 73.86 86  A 1 
ATOM   638  C  CA  . PRO A 1 86  ? -2.113  5.576   -4.001  1.00 72.10 86  A 1 
ATOM   639  C  C   . PRO A 1 86  ? -3.106  5.042   -2.967  1.00 73.06 86  A 1 
ATOM   640  O  O   . PRO A 1 86  ? -3.116  3.839   -2.719  1.00 71.92 86  A 1 
ATOM   641  C  CB  . PRO A 1 86  ? -0.811  6.059   -3.345  1.00 70.32 86  A 1 
ATOM   642  C  CG  . PRO A 1 86  ? -0.947  7.576   -3.292  1.00 68.56 86  A 1 
ATOM   643  C  CD  . PRO A 1 86  ? -1.764  7.874   -4.544  1.00 69.94 86  A 1 
ATOM   644  N  N   . HIS A 1 87  ? -3.957  5.877   -2.388  1.00 77.83 87  A 1 
ATOM   645  C  CA  . HIS A 1 87  ? -4.868  5.508   -1.297  1.00 78.41 87  A 1 
ATOM   646  C  C   . HIS A 1 87  ? -6.347  5.417   -1.706  1.00 78.39 87  A 1 
ATOM   647  O  O   . HIS A 1 87  ? -7.196  5.182   -0.847  1.00 77.04 87  A 1 
ATOM   648  C  CB  . HIS A 1 87  ? -4.672  6.473   -0.131  1.00 79.42 87  A 1 
ATOM   649  C  CG  . HIS A 1 87  ? -3.269  6.505   0.396   1.00 77.52 87  A 1 
ATOM   650  N  ND1 . HIS A 1 87  ? -2.515  7.629   0.631   1.00 74.68 87  A 1 
ATOM   651  C  CD2 . HIS A 1 87  ? -2.487  5.446   0.766   1.00 75.03 87  A 1 
ATOM   652  C  CE1 . HIS A 1 87  ? -1.327  7.258   1.131   1.00 74.98 87  A 1 
ATOM   653  N  NE2 . HIS A 1 87  ? -1.272  5.934   1.219   1.00 75.04 87  A 1 
ATOM   654  N  N   . GLN A 1 88  ? -6.688  5.539   -2.990  1.00 77.39 88  A 1 
ATOM   655  C  CA  . GLN A 1 88  ? -8.072  5.481   -3.464  1.00 75.64 88  A 1 
ATOM   656  C  C   . GLN A 1 88  ? -8.793  4.210   -2.999  1.00 74.61 88  A 1 
ATOM   657  O  O   . GLN A 1 88  ? -9.927  4.269   -2.530  1.00 72.27 88  A 1 
ATOM   658  C  CB  . GLN A 1 88  ? -8.075  5.558   -4.999  1.00 73.62 88  A 1 
ATOM   659  C  CG  . GLN A 1 88  ? -9.496  5.676   -5.568  1.00 68.93 88  A 1 
ATOM   660  C  CD  . GLN A 1 88  ? -9.560  5.517   -7.093  1.00 69.34 88  A 1 
ATOM   661  O  OE1 . GLN A 1 88  ? -8.790  4.796   -7.699  1.00 63.30 88  A 1 
ATOM   662  N  NE2 . GLN A 1 88  ? -10.517 6.131   -7.743  1.00 62.96 88  A 1 
ATOM   663  N  N   . GLY A 1 89  ? -8.121  3.069   -3.078  1.00 71.65 89  A 1 
ATOM   664  C  CA  . GLY A 1 89  ? -8.685  1.799   -2.625  1.00 67.69 89  A 1 
ATOM   665  C  C   . GLY A 1 89  ? -8.916  1.710   -1.119  1.00 68.47 89  A 1 
ATOM   666  O  O   . GLY A 1 89  ? -9.776  0.957   -0.688  1.00 65.88 89  A 1 
ATOM   667  N  N   . ALA A 1 90  ? -8.202  2.506   -0.330  1.00 71.51 90  A 1 
ATOM   668  C  CA  . ALA A 1 90  ? -8.404  2.617   1.106   1.00 70.07 90  A 1 
ATOM   669  C  C   . ALA A 1 90  ? -9.496  3.635   1.493   1.00 71.92 90  A 1 
ATOM   670  O  O   . ALA A 1 90  ? -9.691  3.909   2.671   1.00 70.45 90  A 1 
ATOM   671  C  CB  . ALA A 1 90  ? -7.050  2.944   1.749   1.00 67.81 90  A 1 
ATOM   672  N  N   . GLY A 1 91  ? -10.197 4.204   0.522   1.00 76.73 91  A 1 
ATOM   673  C  CA  . GLY A 1 91  ? -11.287 5.151   0.751   1.00 78.75 91  A 1 
ATOM   674  C  C   . GLY A 1 91  ? -10.848 6.608   0.899   1.00 83.63 91  A 1 
ATOM   675  O  O   . GLY A 1 91  ? -11.661 7.435   1.302   1.00 83.38 91  A 1 
ATOM   676  N  N   . MET A 1 92  ? -9.602  6.951   0.556   1.00 88.02 92  A 1 
ATOM   677  C  CA  . MET A 1 92  ? -9.161  8.346   0.527   1.00 90.34 92  A 1 
ATOM   678  C  C   . MET A 1 92  ? -9.715  9.059   -0.705  1.00 91.20 92  A 1 
ATOM   679  O  O   . MET A 1 92  ? -9.047  9.231   -1.729  1.00 91.25 92  A 1 
ATOM   680  C  CB  . MET A 1 92  ? -7.640  8.437   0.651   1.00 91.08 92  A 1 
ATOM   681  C  CG  . MET A 1 92  ? -7.199  9.887   0.903   1.00 89.96 92  A 1 
ATOM   682  S  SD  . MET A 1 92  ? -5.441  10.034  1.307   1.00 90.09 92  A 1 
ATOM   683  C  CE  . MET A 1 92  ? -5.347  11.821  1.558   1.00 88.51 92  A 1 
ATOM   684  N  N   . VAL A 1 93  ? -10.981 9.440   -0.584  1.00 93.38 93  A 1 
ATOM   685  C  CA  . VAL A 1 93  ? -11.773 10.142  -1.590  1.00 94.60 93  A 1 
ATOM   686  C  C   . VAL A 1 93  ? -12.400 11.379  -0.951  1.00 96.07 93  A 1 
ATOM   687  O  O   . VAL A 1 93  ? -12.634 11.416  0.256   1.00 95.98 93  A 1 
ATOM   688  C  CB  . VAL A 1 93  ? -12.847 9.234   -2.225  1.00 92.90 93  A 1 
ATOM   689  C  CG1 . VAL A 1 93  ? -12.202 8.021   -2.904  1.00 83.71 93  A 1 
ATOM   690  C  CG2 . VAL A 1 93  ? -13.872 8.723   -1.209  1.00 83.43 93  A 1 
ATOM   691  N  N   . GLY A 1 94  ? -12.664 12.391  -1.764  1.00 96.57 94  A 1 
ATOM   692  C  CA  . GLY A 1 94  ? -13.256 13.635  -1.309  1.00 97.11 94  A 1 
ATOM   693  C  C   . GLY A 1 94  ? -14.207 14.227  -2.327  1.00 97.79 94  A 1 
ATOM   694  O  O   . GLY A 1 94  ? -14.315 13.767  -3.472  1.00 97.36 94  A 1 
ATOM   695  N  N   . LYS A 1 95  ? -14.911 15.255  -1.894  1.00 97.91 95  A 1 
ATOM   696  C  CA  . LYS A 1 95  ? -15.865 15.994  -2.709  1.00 98.24 95  A 1 
ATOM   697  C  C   . LYS A 1 95  ? -15.799 17.474  -2.376  1.00 98.23 95  A 1 
ATOM   698  O  O   . LYS A 1 95  ? -15.784 17.857  -1.212  1.00 97.78 95  A 1 
ATOM   699  C  CB  . LYS A 1 95  ? -17.252 15.390  -2.461  1.00 97.45 95  A 1 
ATOM   700  C  CG  . LYS A 1 95  ? -18.373 16.113  -3.218  1.00 93.86 95  A 1 
ATOM   701  C  CD  . LYS A 1 95  ? -19.706 15.414  -2.934  1.00 92.41 95  A 1 
ATOM   702  C  CE  . LYS A 1 95  ? -20.886 16.352  -3.180  1.00 81.94 95  A 1 
ATOM   703  N  NZ  . LYS A 1 95  ? -21.736 16.439  -1.964  1.00 75.80 95  A 1 
ATOM   704  N  N   . VAL A 1 96  ? -15.820 18.300  -3.406  1.00 98.10 96  A 1 
ATOM   705  C  CA  . VAL A 1 96  ? -15.984 19.743  -3.269  1.00 98.26 96  A 1 
ATOM   706  C  C   . VAL A 1 96  ? -17.169 20.209  -4.100  1.00 98.34 96  A 1 
ATOM   707  O  O   . VAL A 1 96  ? -17.366 19.753  -5.226  1.00 98.02 96  A 1 
ATOM   708  C  CB  . VAL A 1 96  ? -14.683 20.500  -3.591  1.00 97.75 96  A 1 
ATOM   709  C  CG1 . VAL A 1 96  ? -14.162 20.266  -5.007  1.00 96.11 96  A 1 
ATOM   710  C  CG2 . VAL A 1 96  ? -14.844 22.001  -3.354  1.00 94.33 96  A 1 
ATOM   711  N  N   . THR A 1 97  ? -17.970 21.127  -3.554  1.00 98.13 97  A 1 
ATOM   712  C  CA  . THR A 1 97  ? -19.024 21.827  -4.288  1.00 98.00 97  A 1 
ATOM   713  C  C   . THR A 1 97  ? -18.596 23.265  -4.529  1.00 98.15 97  A 1 
ATOM   714  O  O   . THR A 1 97  ? -18.291 23.983  -3.572  1.00 97.40 97  A 1 
ATOM   715  C  CB  . THR A 1 97  ? -20.362 21.752  -3.544  1.00 97.62 97  A 1 
ATOM   716  O  OG1 . THR A 1 97  ? -20.714 20.392  -3.345  1.00 94.69 97  A 1 
ATOM   717  C  CG2 . THR A 1 97  ? -21.500 22.395  -4.329  1.00 94.16 97  A 1 
ATOM   718  N  N   . VAL A 1 98  ? -18.560 23.676  -5.785  1.00 97.94 98  A 1 
ATOM   719  C  CA  . VAL A 1 98  ? -18.264 25.058  -6.197  1.00 97.85 98  A 1 
ATOM   720  C  C   . VAL A 1 98  ? -19.583 25.801  -6.399  1.00 97.69 98  A 1 
ATOM   721  O  O   . VAL A 1 98  ? -20.430 25.357  -7.171  1.00 96.46 98  A 1 
ATOM   722  C  CB  . VAL A 1 98  ? -17.399 25.099  -7.467  1.00 97.31 98  A 1 
ATOM   723  C  CG1 . VAL A 1 98  ? -17.027 26.529  -7.842  1.00 94.67 98  A 1 
ATOM   724  C  CG2 . VAL A 1 98  ? -16.101 24.303  -7.279  1.00 94.86 98  A 1 
ATOM   725  N  N   . ASN A 1 99  ? -19.753 26.932  -5.707  1.00 96.91 99  A 1 
ATOM   726  C  CA  . ASN A 1 99  ? -20.974 27.734  -5.687  1.00 96.18 99  A 1 
ATOM   727  C  C   . ASN A 1 99  ? -20.852 29.072  -6.422  1.00 94.49 99  A 1 
ATOM   728  O  O   . ASN A 1 99  ? -19.810 29.731  -6.324  1.00 86.74 99  A 1 
ATOM   729  C  CB  . ASN A 1 99  ? -21.422 27.940  -4.234  1.00 92.79 99  A 1 
ATOM   730  C  CG  . ASN A 1 99  ? -21.859 26.639  -3.551  1.00 90.98 99  A 1 
ATOM   731  O  OD1 . ASN A 1 99  ? -22.702 25.896  -4.040  1.00 78.89 99  A 1 
ATOM   732  N  ND2 . ASN A 1 99  ? -21.321 26.350  -2.395  1.00 77.05 99  A 1 
ATOM   733  O  OXT . ASN A 1 99  ? -21.848 29.483  -7.069  1.00 76.84 99  A 1 
ATOM   734  N  N   . TYR B 2 1   ? -0.186  -0.563  2.651   1.00 88.34 1   B 1 
ATOM   735  C  CA  . TYR B 2 1   ? 0.755   0.549   2.891   1.00 88.19 1   B 1 
ATOM   736  C  C   . TYR B 2 1   ? 1.504   0.357   4.215   1.00 89.15 1   B 1 
ATOM   737  O  O   . TYR B 2 1   ? 0.947   -0.282  5.104   1.00 88.57 1   B 1 
ATOM   738  C  CB  . TYR B 2 1   ? 0.005   1.877   2.920   1.00 86.04 1   B 1 
ATOM   739  C  CG  . TYR B 2 1   ? -0.933  2.067   1.760   1.00 84.70 1   B 1 
ATOM   740  C  CD1 . TYR B 2 1   ? -0.425  2.295   0.467   1.00 82.46 1   B 1 
ATOM   741  C  CD2 . TYR B 2 1   ? -2.324  1.966   1.954   1.00 82.10 1   B 1 
ATOM   742  C  CE1 . TYR B 2 1   ? -1.290  2.408   -0.623  1.00 79.70 1   B 1 
ATOM   743  C  CE2 . TYR B 2 1   ? -3.195  2.084   0.866   1.00 79.62 1   B 1 
ATOM   744  C  CZ  . TYR B 2 1   ? -2.677  2.300   -0.422  1.00 78.38 1   B 1 
ATOM   745  O  OH  . TYR B 2 1   ? -3.526  2.392   -1.488  1.00 74.88 1   B 1 
ATOM   746  N  N   . PRO B 2 2   ? 2.709   0.971   4.406   1.00 88.29 2   B 1 
ATOM   747  C  CA  . PRO B 2 2   ? 3.395   0.980   5.703   1.00 89.19 2   B 1 
ATOM   748  C  C   . PRO B 2 2   ? 2.483   1.409   6.859   1.00 89.51 2   B 1 
ATOM   749  O  O   . PRO B 2 2   ? 2.488   0.757   7.893   1.00 89.05 2   B 1 
ATOM   750  C  CB  . PRO B 2 2   ? 4.583   1.927   5.519   1.00 89.55 2   B 1 
ATOM   751  C  CG  . PRO B 2 2   ? 4.899   1.781   4.035   1.00 88.72 2   B 1 
ATOM   752  C  CD  . PRO B 2 2   ? 3.516   1.631   3.402   1.00 89.63 2   B 1 
ATOM   753  N  N   . ILE B 2 3   ? 1.614   2.405   6.657   1.00 84.69 3   B 1 
ATOM   754  C  CA  . ILE B 2 3   ? 0.662   2.860   7.679   1.00 83.38 3   B 1 
ATOM   755  C  C   . ILE B 2 3   ? -0.287  1.751   8.162   1.00 84.60 3   B 1 
ATOM   756  O  O   . ILE B 2 3   ? -0.585  1.697   9.349   1.00 84.87 3   B 1 
ATOM   757  C  CB  . ILE B 2 3   ? -0.103  4.108   7.181   1.00 80.54 3   B 1 
ATOM   758  C  CG1 . ILE B 2 3   ? -0.879  4.834   8.304   1.00 74.24 3   B 1 
ATOM   759  C  CG2 . ILE B 2 3   ? -1.073  3.784   6.029   1.00 74.20 3   B 1 
ATOM   760  C  CD1 . ILE B 2 3   ? 0.013   5.384   9.416   1.00 69.50 3   B 1 
ATOM   761  N  N   . PHE B 2 4   ? -0.699  0.809   7.299   1.00 85.18 4   B 1 
ATOM   762  C  CA  . PHE B 2 4   ? -1.515  -0.325  7.720   1.00 85.74 4   B 1 
ATOM   763  C  C   . PHE B 2 4   ? -0.745  -1.252  8.671   1.00 87.63 4   B 1 
ATOM   764  O  O   . PHE B 2 4   ? -1.319  -1.739  9.640   1.00 88.09 4   B 1 
ATOM   765  C  CB  . PHE B 2 4   ? -2.015  -1.124  6.510   1.00 84.57 4   B 1 
ATOM   766  C  CG  . PHE B 2 4   ? -2.972  -0.423  5.565   1.00 83.54 4   B 1 
ATOM   767  C  CD1 . PHE B 2 4   ? -3.714  0.709   5.953   1.00 81.37 4   B 1 
ATOM   768  C  CD2 . PHE B 2 4   ? -3.179  -0.977  4.279   1.00 80.96 4   B 1 
ATOM   769  C  CE1 . PHE B 2 4   ? -4.644  1.277   5.081   1.00 79.62 4   B 1 
ATOM   770  C  CE2 . PHE B 2 4   ? -4.113  -0.412  3.408   1.00 79.42 4   B 1 
ATOM   771  C  CZ  . PHE B 2 4   ? -4.848  0.717   3.811   1.00 79.31 4   B 1 
ATOM   772  N  N   . ALA B 2 5   ? 0.542   -1.443  8.432   1.00 90.84 5   B 1 
ATOM   773  C  CA  . ALA B 2 5   ? 1.394   -2.177  9.359   1.00 92.26 5   B 1 
ATOM   774  C  C   . ALA B 2 5   ? 1.554   -1.404  10.672  1.00 91.60 5   B 1 
ATOM   775  O  O   . ALA B 2 5   ? 1.305   -1.962  11.735  1.00 91.21 5   B 1 
ATOM   776  C  CB  . ALA B 2 5   ? 2.733   -2.474  8.684   1.00 94.09 5   B 1 
ATOM   777  N  N   . GLN B 2 6   ? 1.873   -0.106  10.611  1.00 87.16 6   B 1 
ATOM   778  C  CA  . GLN B 2 6   ? 2.073   0.748   11.794  1.00 86.28 6   B 1 
ATOM   779  C  C   . GLN B 2 6   ? 0.843   0.775   12.722  1.00 85.63 6   B 1 
ATOM   780  O  O   . GLN B 2 6   ? 0.992   0.729   13.945  1.00 84.75 6   B 1 
ATOM   781  C  CB  . GLN B 2 6   ? 2.402   2.177   11.337  1.00 85.04 6   B 1 
ATOM   782  C  CG  . GLN B 2 6   ? 3.764   2.309   10.654  1.00 83.25 6   B 1 
ATOM   783  C  CD  . GLN B 2 6   ? 3.951   3.697   10.051  1.00 84.27 6   B 1 
ATOM   784  O  OE1 . GLN B 2 6   ? 3.557   3.966   8.931   1.00 80.02 6   B 1 
ATOM   785  N  NE2 . GLN B 2 6   ? 4.525   4.637   10.768  1.00 78.52 6   B 1 
ATOM   786  N  N   . GLN B 2 7   ? -0.358  0.826   12.138  1.00 83.40 7   B 1 
ATOM   787  C  CA  . GLN B 2 7   ? -1.615  0.878   12.886  1.00 81.79 7   B 1 
ATOM   788  C  C   . GLN B 2 7   ? -1.999  -0.465  13.509  1.00 83.13 7   B 1 
ATOM   789  O  O   . GLN B 2 7   ? -2.497  -0.488  14.631  1.00 82.23 7   B 1 
ATOM   790  C  CB  . GLN B 2 7   ? -2.723  1.362   11.950  1.00 78.32 7   B 1 
ATOM   791  C  CG  . GLN B 2 7   ? -2.614  2.868   11.649  1.00 72.92 7   B 1 
ATOM   792  C  CD  . GLN B 2 7   ? -3.588  3.323   10.562  1.00 70.19 7   B 1 
ATOM   793  O  OE1 . GLN B 2 7   ? -3.992  2.573   9.689   1.00 65.75 7   B 1 
ATOM   794  N  NE2 . GLN B 2 7   ? -3.990  4.569   10.577  1.00 64.14 7   B 1 
ATOM   795  N  N   . ASN B 2 8   ? -1.772  -1.580  12.805  1.00 88.23 8   B 1 
ATOM   796  C  CA  . ASN B 2 8   ? -2.324  -2.884  13.183  1.00 89.45 8   B 1 
ATOM   797  C  C   . ASN B 2 8   ? -1.308  -3.830  13.851  1.00 91.44 8   B 1 
ATOM   798  O  O   . ASN B 2 8   ? -1.713  -4.812  14.471  1.00 91.15 8   B 1 
ATOM   799  C  CB  . ASN B 2 8   ? -2.981  -3.525  11.953  1.00 88.07 8   B 1 
ATOM   800  C  CG  . ASN B 2 8   ? -4.177  -2.721  11.470  1.00 85.56 8   B 1 
ATOM   801  O  OD1 . ASN B 2 8   ? -5.251  -2.787  12.025  1.00 76.69 8   B 1 
ATOM   802  N  ND2 . ASN B 2 8   ? -4.014  -1.930  10.438  1.00 74.15 8   B 1 
ATOM   803  N  N   . TYR B 2 9   ? -0.008  -3.557  13.744  1.00 94.57 9   B 1 
ATOM   804  C  CA  . TYR B 2 9   ? 1.046   -4.427  14.280  1.00 95.54 9   B 1 
ATOM   805  C  C   . TYR B 2 9   ? 2.058   -3.611  15.075  1.00 95.72 9   B 1 
ATOM   806  O  O   . TYR B 2 9   ? 2.750   -2.762  14.519  1.00 94.80 9   B 1 
ATOM   807  C  CB  . TYR B 2 9   ? 1.724   -5.184  13.134  1.00 95.86 9   B 1 
ATOM   808  C  CG  . TYR B 2 9   ? 0.797   -6.038  12.296  1.00 95.85 9   B 1 
ATOM   809  C  CD1 . TYR B 2 9   ? 0.530   -7.371  12.658  1.00 93.93 9   B 1 
ATOM   810  C  CD2 . TYR B 2 9   ? 0.176   -5.495  11.152  1.00 93.87 9   B 1 
ATOM   811  C  CE1 . TYR B 2 9   ? -0.331  -8.164  11.885  1.00 92.97 9   B 1 
ATOM   812  C  CE2 . TYR B 2 9   ? -0.694  -6.283  10.372  1.00 93.21 9   B 1 
ATOM   813  C  CZ  . TYR B 2 9   ? -0.940  -7.620  10.741  1.00 93.82 9   B 1 
ATOM   814  O  OH  . TYR B 2 9   ? -1.789  -8.389  9.983   1.00 92.39 9   B 1 
ATOM   815  N  N   . GLU B 2 10  ? 2.201   -3.891  16.365  1.00 94.53 10  B 1 
ATOM   816  C  CA  . GLU B 2 10  ? 3.185   -3.194  17.207  1.00 94.76 10  B 1 
ATOM   817  C  C   . GLU B 2 10  ? 4.626   -3.494  16.775  1.00 95.47 10  B 1 
ATOM   818  O  O   . GLU B 2 10  ? 5.460   -2.595  16.696  1.00 94.21 10  B 1 
ATOM   819  C  CB  . GLU B 2 10  ? 2.973   -3.596  18.666  1.00 93.06 10  B 1 
ATOM   820  C  CG  . GLU B 2 10  ? 3.855   -2.736  19.584  1.00 81.43 10  B 1 
ATOM   821  C  CD  . GLU B 2 10  ? 3.770   -3.116  21.064  1.00 73.71 10  B 1 
ATOM   822  O  OE1 . GLU B 2 10  ? 4.598   -2.551  21.816  1.00 67.73 10  B 1 
ATOM   823  O  OE2 . GLU B 2 10  ? 2.913   -3.948  21.427  1.00 65.94 10  B 1 
ATOM   824  N  N   . ASN B 2 11  ? 4.899   -4.766  16.456  1.00 96.12 11  B 1 
ATOM   825  C  CA  . ASN B 2 11  ? 6.174   -5.200  15.920  1.00 96.78 11  B 1 
ATOM   826  C  C   . ASN B 2 11  ? 5.983   -5.635  14.458  1.00 97.51 11  B 1 
ATOM   827  O  O   . ASN B 2 11  ? 5.204   -6.557  14.204  1.00 97.32 11  B 1 
ATOM   828  C  CB  . ASN B 2 11  ? 6.743   -6.314  16.812  1.00 95.49 11  B 1 
ATOM   829  C  CG  . ASN B 2 11  ? 8.165   -6.699  16.442  1.00 86.52 11  B 1 
ATOM   830  O  OD1 . ASN B 2 11  ? 8.683   -6.370  15.394  1.00 78.34 11  B 1 
ATOM   831  N  ND2 . ASN B 2 11  ? 8.857   -7.410  17.307  1.00 76.55 11  B 1 
ATOM   832  N  N   . PRO B 2 12  ? 6.680   -5.017  13.483  1.00 97.89 12  B 1 
ATOM   833  C  CA  . PRO B 2 12  ? 6.533   -5.385  12.083  1.00 98.12 12  B 1 
ATOM   834  C  C   . PRO B 2 12  ? 7.183   -6.726  11.725  1.00 98.40 12  B 1 
ATOM   835  O  O   . PRO B 2 12  ? 6.939   -7.236  10.636  1.00 98.03 12  B 1 
ATOM   836  C  CB  . PRO B 2 12  ? 7.170   -4.233  11.303  1.00 97.70 12  B 1 
ATOM   837  C  CG  . PRO B 2 12  ? 8.245   -3.722  12.256  1.00 96.55 12  B 1 
ATOM   838  C  CD  . PRO B 2 12  ? 7.598   -3.911  13.625  1.00 97.67 12  B 1 
ATOM   839  N  N   . ARG B 2 13  ? 8.000   -7.310  12.601  1.00 98.11 13  B 1 
ATOM   840  C  CA  . ARG B 2 13  ? 8.666   -8.598  12.396  1.00 98.16 13  B 1 
ATOM   841  C  C   . ARG B 2 13  ? 8.186   -9.613  13.425  1.00 97.71 13  B 1 
ATOM   842  O  O   . ARG B 2 13  ? 8.375   -9.437  14.625  1.00 96.76 13  B 1 
ATOM   843  C  CB  . ARG B 2 13  ? 10.181  -8.387  12.418  1.00 97.88 13  B 1 
ATOM   844  C  CG  . ARG B 2 13  ? 10.956  -9.652  12.005  1.00 97.36 13  B 1 
ATOM   845  C  CD  . ARG B 2 13  ? 12.452  -9.338  11.870  1.00 96.52 13  B 1 
ATOM   846  N  NE  . ARG B 2 13  ? 13.225  -10.527 11.498  1.00 94.92 13  B 1 
ATOM   847  C  CZ  . ARG B 2 13  ? 13.868  -11.363 12.317  1.00 94.76 13  B 1 
ATOM   848  N  NH1 . ARG B 2 13  ? 13.857  -11.214 13.611  1.00 89.87 13  B 1 
ATOM   849  N  NH2 . ARG B 2 13  ? 14.548  -12.359 11.826  1.00 90.26 13  B 1 
ATOM   850  N  N   . GLU B 2 14  ? 7.581   -10.693 12.943  1.00 97.72 14  B 1 
ATOM   851  C  CA  . GLU B 2 14  ? 7.126   -11.811 13.756  1.00 97.38 14  B 1 
ATOM   852  C  C   . GLU B 2 14  ? 8.312   -12.619 14.304  1.00 97.28 14  B 1 
ATOM   853  O  O   . GLU B 2 14  ? 9.423   -12.561 13.786  1.00 96.13 14  B 1 
ATOM   854  C  CB  . GLU B 2 14  ? 6.203   -12.715 12.927  1.00 96.25 14  B 1 
ATOM   855  C  CG  . GLU B 2 14  ? 4.908   -12.025 12.463  1.00 90.83 14  B 1 
ATOM   856  C  CD  . GLU B 2 14  ? 4.072   -12.907 11.517  1.00 88.15 14  B 1 
ATOM   857  O  OE1 . GLU B 2 14  ? 2.953   -12.519 11.138  1.00 82.17 14  B 1 
ATOM   858  O  OE2 . GLU B 2 14  ? 4.553   -13.980 11.085  1.00 82.27 14  B 1 
ATOM   859  N  N   . ALA B 2 15  ? 8.055   -13.446 15.318  1.00 96.70 15  B 1 
ATOM   860  C  CA  . ALA B 2 15  ? 9.077   -14.308 15.916  1.00 96.28 15  B 1 
ATOM   861  C  C   . ALA B 2 15  ? 9.723   -15.285 14.913  1.00 96.55 15  B 1 
ATOM   862  O  O   . ALA B 2 15  ? 10.882  -15.657 15.061  1.00 94.81 15  B 1 
ATOM   863  C  CB  . ALA B 2 15  ? 8.418   -15.073 17.071  1.00 95.05 15  B 1 
ATOM   864  N  N   . THR B 2 16  ? 8.999   -15.654 13.852  1.00 96.56 16  B 1 
ATOM   865  C  CA  . THR B 2 16  ? 9.497   -16.489 12.744  1.00 96.45 16  B 1 
ATOM   866  C  C   . THR B 2 16  ? 10.457  -15.743 11.808  1.00 96.91 16  B 1 
ATOM   867  O  O   . THR B 2 16  ? 11.055  -16.362 10.931  1.00 95.54 16  B 1 
ATOM   868  C  CB  . THR B 2 16  ? 8.317   -17.015 11.917  1.00 95.68 16  B 1 
ATOM   869  O  OG1 . THR B 2 16  ? 7.583   -15.928 11.405  1.00 91.52 16  B 1 
ATOM   870  C  CG2 . THR B 2 16  ? 7.361   -17.877 12.731  1.00 89.54 16  B 1 
ATOM   871  N  N   . GLY B 2 17  ? 10.586  -14.432 11.955  1.00 97.35 17  B 1 
ATOM   872  C  CA  . GLY B 2 17  ? 11.319  -13.559 11.045  1.00 97.36 17  B 1 
ATOM   873  C  C   . GLY B 2 17  ? 10.479  -13.001 9.896   1.00 97.91 17  B 1 
ATOM   874  O  O   . GLY B 2 17  ? 10.961  -12.117 9.186   1.00 97.22 17  B 1 
ATOM   875  N  N   . ARG B 2 18  ? 9.230   -13.448 9.718   1.00 98.17 18  B 1 
ATOM   876  C  CA  . ARG B 2 18  ? 8.337   -12.920 8.692   1.00 98.20 18  B 1 
ATOM   877  C  C   . ARG B 2 18  ? 7.961   -11.479 9.016   1.00 98.47 18  B 1 
ATOM   878  O  O   . ARG B 2 18  ? 7.578   -11.173 10.143  1.00 98.04 18  B 1 
ATOM   879  C  CB  . ARG B 2 18  ? 7.105   -13.817 8.548   1.00 97.57 18  B 1 
ATOM   880  C  CG  . ARG B 2 18  ? 6.233   -13.420 7.348   1.00 92.84 18  B 1 
ATOM   881  C  CD  . ARG B 2 18  ? 5.038   -14.361 7.164   1.00 91.48 18  B 1 
ATOM   882  N  NE  . ARG B 2 18  ? 4.055   -14.203 8.250   1.00 86.22 18  B 1 
ATOM   883  C  CZ  . ARG B 2 18  ? 2.807   -14.637 8.261   1.00 84.31 18  B 1 
ATOM   884  N  NH1 . ARG B 2 18  ? 2.315   -15.324 7.278   1.00 73.77 18  B 1 
ATOM   885  N  NH2 . ARG B 2 18  ? 2.043   -14.372 9.277   1.00 74.72 18  B 1 
ATOM   886  N  N   . ILE B 2 19  ? 8.013   -10.609 8.021   1.00 98.51 19  B 1 
ATOM   887  C  CA  . ILE B 2 19  ? 7.579   -9.215  8.148   1.00 98.69 19  B 1 
ATOM   888  C  C   . ILE B 2 19  ? 6.099   -9.103  7.782   1.00 98.65 19  B 1 
ATOM   889  O  O   . ILE B 2 19  ? 5.655   -9.650  6.774   1.00 98.31 19  B 1 
ATOM   890  C  CB  . ILE B 2 19  ? 8.510   -8.286  7.338   1.00 98.53 19  B 1 
ATOM   891  C  CG1 . ILE B 2 19  ? 9.911   -8.289  7.987   1.00 97.92 19  B 1 
ATOM   892  C  CG2 . ILE B 2 19  ? 7.937   -6.865  7.267   1.00 98.10 19  B 1 
ATOM   893  C  CD1 . ILE B 2 19  ? 10.987  -7.538  7.192   1.00 96.15 19  B 1 
ATOM   894  N  N   . VAL B 2 20  ? 5.325   -8.369  8.578   1.00 98.58 20  B 1 
ATOM   895  C  CA  . VAL B 2 20  ? 3.851   -8.340  8.552   1.00 98.49 20  B 1 
ATOM   896  C  C   . VAL B 2 20  ? 3.236   -7.847  7.241   1.00 98.43 20  B 1 
ATOM   897  O  O   . VAL B 2 20  ? 2.084   -8.157  6.962   1.00 97.77 20  B 1 
ATOM   898  C  CB  . VAL B 2 20  ? 3.290   -7.516  9.720   1.00 97.98 20  B 1 
ATOM   899  C  CG1 . VAL B 2 20  ? 3.730   -8.105  11.067  1.00 96.22 20  B 1 
ATOM   900  C  CG2 . VAL B 2 20  ? 3.710   -6.034  9.645   1.00 96.69 20  B 1 
ATOM   901  N  N   . CYS B 2 21  ? 3.992   -7.152  6.401   1.00 98.41 21  B 1 
ATOM   902  C  CA  . CYS B 2 21  ? 3.559   -6.784  5.053   1.00 98.42 21  B 1 
ATOM   903  C  C   . CYS B 2 21  ? 3.120   -8.016  4.238   1.00 98.31 21  B 1 
ATOM   904  O  O   . CYS B 2 21  ? 2.198   -7.930  3.438   1.00 97.68 21  B 1 
ATOM   905  C  CB  . CYS B 2 21  ? 4.689   -6.054  4.319   1.00 98.26 21  B 1 
ATOM   906  S  SG  . CYS B 2 21  ? 5.585   -4.846  5.317   1.00 98.08 21  B 1 
ATOM   907  N  N   . ALA B 2 22  ? 3.746   -9.173  4.480   1.00 98.40 22  B 1 
ATOM   908  C  CA  . ALA B 2 22  ? 3.425   -10.445 3.832   1.00 98.33 22  B 1 
ATOM   909  C  C   . ALA B 2 22  ? 2.025   -10.990 4.181   1.00 98.14 22  B 1 
ATOM   910  O  O   . ALA B 2 22  ? 1.524   -11.864 3.484   1.00 97.30 22  B 1 
ATOM   911  C  CB  . ALA B 2 22  ? 4.513   -11.463 4.196   1.00 98.09 22  B 1 
ATOM   912  N  N   . ASN B 2 23  ? 1.363   -10.457 5.208   1.00 98.04 23  B 1 
ATOM   913  C  CA  . ASN B 2 23  ? -0.014  -10.813 5.545   1.00 97.67 23  B 1 
ATOM   914  C  C   . ASN B 2 23  ? -1.032  -10.286 4.522   1.00 97.57 23  B 1 
ATOM   915  O  O   . ASN B 2 23  ? -2.125  -10.832 4.415   1.00 96.39 23  B 1 
ATOM   916  C  CB  . ASN B 2 23  ? -0.336  -10.300 6.965   1.00 97.33 23  B 1 
ATOM   917  C  CG  . ASN B 2 23  ? 0.470   -10.991 8.046   1.00 96.20 23  B 1 
ATOM   918  O  OD1 . ASN B 2 23  ? 0.993   -12.078 7.874   1.00 89.73 23  B 1 
ATOM   919  N  ND2 . ASN B 2 23  ? 0.583   -10.399 9.215   1.00 88.52 23  B 1 
ATOM   920  N  N   . CYS B 2 24  ? -0.672  -9.252  3.768   1.00 97.76 24  B 1 
ATOM   921  C  CA  . CYS B 2 24  ? -1.552  -8.620  2.783   1.00 97.41 24  B 1 
ATOM   922  C  C   . CYS B 2 24  ? -0.953  -8.573  1.374   1.00 97.62 24  B 1 
ATOM   923  O  O   . CYS B 2 24  ? -1.684  -8.595  0.392   1.00 96.71 24  B 1 
ATOM   924  C  CB  . CYS B 2 24  ? -1.885  -7.203  3.263   1.00 96.58 24  B 1 
ATOM   925  S  SG  . CYS B 2 24  ? -2.548  -7.161  4.943   1.00 95.45 24  B 1 
ATOM   926  N  N   . HIS B 2 25  ? 0.367   -8.498  1.259   1.00 98.31 25  B 1 
ATOM   927  C  CA  . HIS B 2 25  ? 1.108   -8.563  0.009   1.00 98.35 25  B 1 
ATOM   928  C  C   . HIS B 2 25  ? 1.541   -10.010 -0.235  1.00 98.49 25  B 1 
ATOM   929  O  O   . HIS B 2 25  ? 2.615   -10.431 0.188   1.00 97.52 25  B 1 
ATOM   930  C  CB  . HIS B 2 25  ? 2.286   -7.587  0.049   1.00 98.02 25  B 1 
ATOM   931  C  CG  . HIS B 2 25  ? 1.854   -6.158  0.082   1.00 97.84 25  B 1 
ATOM   932  N  ND1 . HIS B 2 25  ? 1.435   -5.419  -1.014  1.00 95.62 25  B 1 
ATOM   933  C  CD2 . HIS B 2 25  ? 1.777   -5.358  1.179   1.00 95.80 25  B 1 
ATOM   934  C  CE1 . HIS B 2 25  ? 1.121   -4.193  -0.571  1.00 95.21 25  B 1 
ATOM   935  N  NE2 . HIS B 2 25  ? 1.312   -4.118  0.752   1.00 95.42 25  B 1 
ATOM   936  N  N   . LEU B 2 26  ? 0.673   -10.796 -0.897  1.00 98.16 26  B 1 
ATOM   937  C  CA  . LEU B 2 26  ? 0.746   -12.263 -0.897  1.00 97.90 26  B 1 
ATOM   938  C  C   . LEU B 2 26  ? 1.723   -12.849 -1.920  1.00 97.94 26  B 1 
ATOM   939  O  O   . LEU B 2 26  ? 2.096   -14.017 -1.802  1.00 96.59 26  B 1 
ATOM   940  C  CB  . LEU B 2 26  ? -0.662  -12.835 -1.109  1.00 97.56 26  B 1 
ATOM   941  C  CG  . LEU B 2 26  ? -1.733  -12.372 -0.099  1.00 96.90 26  B 1 
ATOM   942  C  CD1 . LEU B 2 26  ? -3.048  -13.080 -0.402  1.00 95.16 26  B 1 
ATOM   943  C  CD2 . LEU B 2 26  ? -1.336  -12.659 1.348   1.00 94.56 26  B 1 
ATOM   944  N  N   . ALA B 2 27  ? 2.129   -12.081 -2.940  1.00 98.05 27  B 1 
ATOM   945  C  CA  . ALA B 2 27  ? 3.115   -12.539 -3.914  1.00 97.90 27  B 1 
ATOM   946  C  C   . ALA B 2 27  ? 4.531   -12.204 -3.453  1.00 98.06 27  B 1 
ATOM   947  O  O   . ALA B 2 27  ? 4.795   -11.099 -2.978  1.00 97.69 27  B 1 
ATOM   948  C  CB  . ALA B 2 27  ? 2.804   -11.937 -5.284  1.00 97.52 27  B 1 
ATOM   949  N  N   . SER B 2 28  ? 5.467   -13.127 -3.672  1.00 98.25 28  B 1 
ATOM   950  C  CA  . SER B 2 28  ? 6.879   -12.924 -3.345  1.00 98.17 28  B 1 
ATOM   951  C  C   . SER B 2 28  ? 7.646   -12.365 -4.544  1.00 98.16 28  B 1 
ATOM   952  O  O   . SER B 2 28  ? 7.555   -12.882 -5.661  1.00 97.16 28  B 1 
ATOM   953  C  CB  . SER B 2 28  ? 7.519   -14.224 -2.866  1.00 97.23 28  B 1 
ATOM   954  O  OG  . SER B 2 28  ? 6.834   -14.702 -1.726  1.00 84.10 28  B 1 
ATOM   955  N  N   . LYS B 2 29  ? 8.438   -11.325 -4.311  1.00 98.32 29  B 1 
ATOM   956  C  CA  . LYS B 2 29  ? 9.438   -10.798 -5.246  1.00 98.30 29  B 1 
ATOM   957  C  C   . LYS B 2 29  ? 10.696  -10.381 -4.486  1.00 98.48 29  B 1 
ATOM   958  O  O   . LYS B 2 29  ? 10.562  -9.811  -3.409  1.00 97.93 29  B 1 
ATOM   959  C  CB  . LYS B 2 29  ? 8.882   -9.603  -6.036  1.00 97.92 29  B 1 
ATOM   960  C  CG  . LYS B 2 29  ? 7.942   -10.028 -7.165  1.00 95.43 29  B 1 
ATOM   961  C  CD  . LYS B 2 29  ? 7.718   -8.867  -8.144  1.00 89.56 29  B 1 
ATOM   962  C  CE  . LYS B 2 29  ? 6.974   -9.360  -9.387  1.00 84.02 29  B 1 
ATOM   963  N  NZ  . LYS B 2 29  ? 6.993   -8.355  -10.472 1.00 74.00 29  B 1 
ATOM   964  N  N   . PRO B 2 30  ? 11.895  -10.614 -5.023  1.00 98.13 30  B 1 
ATOM   965  C  CA  . PRO B 2 30  ? 13.138  -10.387 -4.299  1.00 98.09 30  B 1 
ATOM   966  C  C   . PRO B 2 30  ? 13.322  -8.915  -3.909  1.00 98.10 30  B 1 
ATOM   967  O  O   . PRO B 2 30  ? 12.851  -8.004  -4.590  1.00 97.61 30  B 1 
ATOM   968  C  CB  . PRO B 2 30  ? 14.251  -10.891 -5.219  1.00 97.08 30  B 1 
ATOM   969  C  CG  . PRO B 2 30  ? 13.636  -10.775 -6.615  1.00 94.27 30  B 1 
ATOM   970  C  CD  . PRO B 2 30  ? 12.169  -11.105 -6.367  1.00 97.39 30  B 1 
ATOM   971  N  N   . VAL B 2 31  ? 14.020  -8.709  -2.795  1.00 98.38 31  B 1 
ATOM   972  C  CA  . VAL B 2 31  ? 14.530  -7.429  -2.304  1.00 98.20 31  B 1 
ATOM   973  C  C   . VAL B 2 31  ? 15.983  -7.657  -1.912  1.00 98.24 31  B 1 
ATOM   974  O  O   . VAL B 2 31  ? 16.316  -8.757  -1.478  1.00 96.98 31  B 1 
ATOM   975  C  CB  . VAL B 2 31  ? 13.693  -6.929  -1.108  1.00 96.85 31  B 1 
ATOM   976  C  CG1 . VAL B 2 31  ? 14.301  -5.739  -0.375  1.00 88.38 31  B 1 
ATOM   977  C  CG2 . VAL B 2 31  ? 12.305  -6.510  -1.591  1.00 89.52 31  B 1 
ATOM   978  N  N   . ASP B 2 32  ? 16.798  -6.642  -2.056  1.00 98.23 32  B 1 
ATOM   979  C  CA  . ASP B 2 32  ? 18.193  -6.675  -1.633  1.00 97.92 32  B 1 
ATOM   980  C  C   . ASP B 2 32  ? 18.495  -5.470  -0.736  1.00 98.05 32  B 1 
ATOM   981  O  O   . ASP B 2 32  ? 17.774  -4.466  -0.761  1.00 97.14 32  B 1 
ATOM   982  C  CB  . ASP B 2 32  ? 19.088  -6.736  -2.879  1.00 96.52 32  B 1 
ATOM   983  C  CG  . ASP B 2 32  ? 20.520  -7.158  -2.573  1.00 84.82 32  B 1 
ATOM   984  O  OD1 . ASP B 2 32  ? 20.762  -7.645  -1.458  1.00 80.35 32  B 1 
ATOM   985  O  OD2 . ASP B 2 32  ? 21.357  -6.994  -3.496  1.00 78.51 32  B 1 
ATOM   986  N  N   . ILE B 2 33  ? 19.540  -5.582  0.074   1.00 98.28 33  B 1 
ATOM   987  C  CA  . ILE B 2 33  ? 20.002  -4.516  0.958   1.00 98.23 33  B 1 
ATOM   988  C  C   . ILE B 2 33  ? 21.521  -4.515  1.008   1.00 98.20 33  B 1 
ATOM   989  O  O   . ILE B 2 33  ? 22.153  -5.529  1.295   1.00 97.37 33  B 1 
ATOM   990  C  CB  . ILE B 2 33  ? 19.349  -4.597  2.356   1.00 97.76 33  B 1 
ATOM   991  C  CG1 . ILE B 2 33  ? 19.883  -3.450  3.245   1.00 96.39 33  B 1 
ATOM   992  C  CG2 . ILE B 2 33  ? 19.525  -5.967  3.026   1.00 95.90 33  B 1 
ATOM   993  C  CD1 . ILE B 2 33  ? 19.163  -3.309  4.585   1.00 93.75 33  B 1 
ATOM   994  N  N   . GLU B 2 34  ? 22.099  -3.347  0.785   1.00 98.08 34  B 1 
ATOM   995  C  CA  . GLU B 2 34  ? 23.528  -3.103  0.883   1.00 97.60 34  B 1 
ATOM   996  C  C   . GLU B 2 34  ? 23.809  -2.142  2.029   1.00 97.70 34  B 1 
ATOM   997  O  O   . GLU B 2 34  ? 23.256  -1.041  2.104   1.00 96.77 34  B 1 
ATOM   998  C  CB  . GLU B 2 34  ? 24.068  -2.572  -0.449  1.00 96.36 34  B 1 
ATOM   999  C  CG  . GLU B 2 34  ? 24.029  -3.645  -1.553  1.00 82.23 34  B 1 
ATOM   1000 C  CD  . GLU B 2 34  ? 24.428  -3.127  -2.944  1.00 75.15 34  B 1 
ATOM   1001 O  OE1 . GLU B 2 34  ? 24.424  -3.939  -3.899  1.00 68.71 34  B 1 
ATOM   1002 O  OE2 . GLU B 2 34  ? 24.625  -1.906  -3.129  1.00 67.52 34  B 1 
ATOM   1003 N  N   . VAL B 2 35  ? 24.693  -2.557  2.937   1.00 97.91 35  B 1 
ATOM   1004 C  CA  . VAL B 2 35  ? 25.208  -1.746  4.043   1.00 97.84 35  B 1 
ATOM   1005 C  C   . VAL B 2 35  ? 26.729  -1.889  4.115   1.00 97.83 35  B 1 
ATOM   1006 O  O   . VAL B 2 35  ? 27.269  -2.897  3.651   1.00 96.95 35  B 1 
ATOM   1007 C  CB  . VAL B 2 35  ? 24.558  -2.115  5.391   1.00 96.78 35  B 1 
ATOM   1008 C  CG1 . VAL B 2 35  ? 23.047  -1.856  5.380   1.00 92.61 35  B 1 
ATOM   1009 C  CG2 . VAL B 2 35  ? 24.798  -3.569  5.812   1.00 92.83 35  B 1 
ATOM   1010 N  N   . PRO B 2 36  ? 27.448  -0.928  4.717   1.00 97.82 36  B 1 
ATOM   1011 C  CA  . PRO B 2 36  ? 28.866  -1.110  5.023   1.00 97.50 36  B 1 
ATOM   1012 C  C   . PRO B 2 36  ? 29.088  -2.345  5.900   1.00 97.66 36  B 1 
ATOM   1013 O  O   . PRO B 2 36  ? 28.277  -2.662  6.769   1.00 96.63 36  B 1 
ATOM   1014 C  CB  . PRO B 2 36  ? 29.310  0.174   5.738   1.00 96.71 36  B 1 
ATOM   1015 C  CG  . PRO B 2 36  ? 28.260  1.200   5.322   1.00 94.65 36  B 1 
ATOM   1016 C  CD  . PRO B 2 36  ? 26.989  0.364   5.171   1.00 97.25 36  B 1 
ATOM   1017 N  N   . GLN B 2 37  ? 30.227  -3.035  5.737   1.00 97.10 37  B 1 
ATOM   1018 C  CA  . GLN B 2 37  ? 30.571  -4.156  6.618   1.00 96.82 37  B 1 
ATOM   1019 C  C   . GLN B 2 37  ? 30.767  -3.716  8.073   1.00 97.21 37  B 1 
ATOM   1020 O  O   . GLN B 2 37  ? 30.451  -4.464  8.997   1.00 95.89 37  B 1 
ATOM   1021 C  CB  . GLN B 2 37  ? 31.853  -4.837  6.130   1.00 95.27 37  B 1 
ATOM   1022 C  CG  . GLN B 2 37  ? 31.642  -5.642  4.847   1.00 81.47 37  B 1 
ATOM   1023 C  CD  . GLN B 2 37  ? 32.878  -6.456  4.461   1.00 73.63 37  B 1 
ATOM   1024 O  OE1 . GLN B 2 37  ? 33.982  -6.248  4.941   1.00 65.84 37  B 1 
ATOM   1025 N  NE2 . GLN B 2 37  ? 32.737  -7.416  3.583   1.00 62.48 37  B 1 
ATOM   1026 N  N   . ALA B 2 38  ? 31.286  -2.511  8.269   1.00 97.42 38  B 1 
ATOM   1027 C  CA  . ALA B 2 38  ? 31.524  -1.920  9.570   1.00 97.32 38  B 1 
ATOM   1028 C  C   . ALA B 2 38  ? 31.274  -0.411  9.540   1.00 97.60 38  B 1 
ATOM   1029 O  O   . ALA B 2 38  ? 31.448  0.238   8.507   1.00 96.74 38  B 1 
ATOM   1030 C  CB  . ALA B 2 38  ? 32.959  -2.253  10.018  1.00 96.06 38  B 1 
ATOM   1031 N  N   . VAL B 2 39  ? 30.909  0.141   10.692  1.00 97.50 39  B 1 
ATOM   1032 C  CA  . VAL B 2 39  ? 30.715  1.574   10.903  1.00 97.50 39  B 1 
ATOM   1033 C  C   . VAL B 2 39  ? 31.293  1.980   12.257  1.00 97.53 39  B 1 
ATOM   1034 O  O   . VAL B 2 39  ? 31.261  1.209   13.215  1.00 96.73 39  B 1 
ATOM   1035 C  CB  . VAL B 2 39  ? 29.227  1.934   10.754  1.00 96.54 39  B 1 
ATOM   1036 C  CG1 . VAL B 2 39  ? 28.346  1.371   11.873  1.00 89.75 39  B 1 
ATOM   1037 C  CG2 . VAL B 2 39  ? 29.027  3.443   10.651  1.00 90.13 39  B 1 
ATOM   1038 N  N   . LEU B 2 40  ? 31.836  3.186   12.323  1.00 97.08 40  B 1 
ATOM   1039 C  CA  . LEU B 2 40  ? 32.283  3.780   13.582  1.00 96.98 40  B 1 
ATOM   1040 C  C   . LEU B 2 40  ? 31.082  4.312   14.390  1.00 97.20 40  B 1 
ATOM   1041 O  O   . LEU B 2 40  ? 30.055  4.649   13.790  1.00 96.55 40  B 1 
ATOM   1042 C  CB  . LEU B 2 40  ? 33.311  4.885   13.299  1.00 96.37 40  B 1 
ATOM   1043 C  CG  . LEU B 2 40  ? 34.657  4.377   12.757  1.00 94.42 40  B 1 
ATOM   1044 C  CD1 . LEU B 2 40  ? 35.535  5.574   12.376  1.00 91.03 40  B 1 
ATOM   1045 C  CD2 . LEU B 2 40  ? 35.426  3.539   13.779  1.00 90.71 40  B 1 
ATOM   1046 N  N   . PRO B 2 41  ? 31.211  4.430   15.729  1.00 97.05 41  B 1 
ATOM   1047 C  CA  . PRO B 2 41  ? 30.216  5.098   16.554  1.00 96.88 41  B 1 
ATOM   1048 C  C   . PRO B 2 41  ? 29.912  6.532   16.093  1.00 96.75 41  B 1 
ATOM   1049 O  O   . PRO B 2 41  ? 30.762  7.183   15.492  1.00 95.74 41  B 1 
ATOM   1050 C  CB  . PRO B 2 41  ? 30.793  5.107   17.969  1.00 95.83 41  B 1 
ATOM   1051 C  CG  . PRO B 2 41  ? 31.767  3.938   17.974  1.00 93.45 41  B 1 
ATOM   1052 C  CD  . PRO B 2 41  ? 32.303  3.943   16.552  1.00 96.10 41  B 1 
ATOM   1053 N  N   . ASP B 2 42  ? 28.706  7.005   16.384  1.00 96.70 42  B 1 
ATOM   1054 C  CA  . ASP B 2 42  ? 28.218  8.351   16.040  1.00 96.51 42  B 1 
ATOM   1055 C  C   . ASP B 2 42  ? 28.472  8.755   14.574  1.00 96.61 42  B 1 
ATOM   1056 O  O   . ASP B 2 42  ? 28.730  9.914   14.240  1.00 95.12 42  B 1 
ATOM   1057 C  CB  . ASP B 2 42  ? 28.724  9.382   17.073  1.00 95.75 42  B 1 
ATOM   1058 C  CG  . ASP B 2 42  ? 28.024  10.738  16.889  1.00 94.82 42  B 1 
ATOM   1059 O  OD1 . ASP B 2 42  ? 26.799  10.751  16.654  1.00 91.30 42  B 1 
ATOM   1060 O  OD2 . ASP B 2 42  ? 28.693  11.795  16.882  1.00 90.10 42  B 1 
ATOM   1061 N  N   . THR B 2 43  ? 28.425  7.774   13.661  1.00 96.87 43  B 1 
ATOM   1062 C  CA  . THR B 2 43  ? 28.702  7.983   12.247  1.00 96.82 43  B 1 
ATOM   1063 C  C   . THR B 2 43  ? 27.452  7.729   11.418  1.00 97.41 43  B 1 
ATOM   1064 O  O   . THR B 2 43  ? 26.723  6.765   11.646  1.00 96.74 43  B 1 
ATOM   1065 C  CB  . THR B 2 43  ? 29.880  7.109   11.788  1.00 95.59 43  B 1 
ATOM   1066 O  OG1 . THR B 2 43  ? 31.037  7.470   12.517  1.00 86.17 43  B 1 
ATOM   1067 C  CG2 . THR B 2 43  ? 30.233  7.313   10.315  1.00 83.96 43  B 1 
ATOM   1068 N  N   . VAL B 2 44  ? 27.207  8.582   10.426  1.00 97.27 44  B 1 
ATOM   1069 C  CA  . VAL B 2 44  ? 26.133  8.388   9.452   1.00 97.44 44  B 1 
ATOM   1070 C  C   . VAL B 2 44  ? 26.617  7.467   8.336   1.00 97.34 44  B 1 
ATOM   1071 O  O   . VAL B 2 44  ? 27.654  7.710   7.730   1.00 96.65 44  B 1 
ATOM   1072 C  CB  . VAL B 2 44  ? 25.617  9.720   8.892   1.00 96.98 44  B 1 
ATOM   1073 C  CG1 . VAL B 2 44  ? 24.481  9.505   7.883   1.00 95.12 44  B 1 
ATOM   1074 C  CG2 . VAL B 2 44  ? 25.070  10.601  10.015  1.00 95.23 44  B 1 
ATOM   1075 N  N   . PHE B 2 45  ? 25.826  6.433   8.036   1.00 97.49 45  B 1 
ATOM   1076 C  CA  . PHE B 2 45  ? 26.049  5.519   6.920   1.00 97.40 45  B 1 
ATOM   1077 C  C   . PHE B 2 45  ? 24.780  5.350   6.076   1.00 97.56 45  B 1 
ATOM   1078 O  O   . PHE B 2 45  ? 23.682  5.706   6.495   1.00 97.29 45  B 1 
ATOM   1079 C  CB  . PHE B 2 45  ? 26.590  4.178   7.427   1.00 97.43 45  B 1 
ATOM   1080 C  CG  . PHE B 2 45  ? 25.595  3.347   8.208   1.00 97.85 45  B 1 
ATOM   1081 C  CD1 . PHE B 2 45  ? 25.424  3.557   9.591   1.00 97.44 45  B 1 
ATOM   1082 C  CD2 . PHE B 2 45  ? 24.842  2.347   7.570   1.00 97.43 45  B 1 
ATOM   1083 C  CE1 . PHE B 2 45  ? 24.519  2.771   10.320  1.00 97.04 45  B 1 
ATOM   1084 C  CE2 . PHE B 2 45  ? 23.939  1.557   8.290   1.00 97.15 45  B 1 
ATOM   1085 C  CZ  . PHE B 2 45  ? 23.777  1.767   9.668   1.00 97.43 45  B 1 
ATOM   1086 N  N   . GLU B 2 46  ? 24.938  4.799   4.880   1.00 97.37 46  B 1 
ATOM   1087 C  CA  . GLU B 2 46  ? 23.844  4.534   3.950   1.00 97.12 46  B 1 
ATOM   1088 C  C   . GLU B 2 46  ? 23.436  3.054   4.023   1.00 97.52 46  B 1 
ATOM   1089 O  O   . GLU B 2 46  ? 24.281  2.174   3.876   1.00 96.96 46  B 1 
ATOM   1090 C  CB  . GLU B 2 46  ? 24.265  4.907   2.516   1.00 95.04 46  B 1 
ATOM   1091 C  CG  . GLU B 2 46  ? 24.588  6.401   2.350   1.00 85.76 46  B 1 
ATOM   1092 C  CD  . GLU B 2 46  ? 25.122  6.788   0.952   1.00 87.13 46  B 1 
ATOM   1093 O  OE1 . GLU B 2 46  ? 25.382  7.984   0.704   1.00 81.15 46  B 1 
ATOM   1094 O  OE2 . GLU B 2 46  ? 25.301  5.937   0.060   1.00 81.68 46  B 1 
ATOM   1095 N  N   . ALA B 2 47  ? 22.149  2.783   4.196   1.00 97.69 47  B 1 
ATOM   1096 C  CA  . ALA B 2 47  ? 21.565  1.480   3.904   1.00 97.73 47  B 1 
ATOM   1097 C  C   . ALA B 2 47  ? 20.760  1.602   2.606   1.00 97.64 47  B 1 
ATOM   1098 O  O   . ALA B 2 47  ? 19.737  2.279   2.566   1.00 97.15 47  B 1 
ATOM   1099 C  CB  . ALA B 2 47  ? 20.708  1.009   5.092   1.00 97.78 47  B 1 
ATOM   1100 N  N   . VAL B 2 48  ? 21.238  0.966   1.526   1.00 97.87 48  B 1 
ATOM   1101 C  CA  . VAL B 2 48  ? 20.598  1.021   0.212   1.00 97.75 48  B 1 
ATOM   1102 C  C   . VAL B 2 48  ? 19.694  -0.200  0.045   1.00 98.00 48  B 1 
ATOM   1103 O  O   . VAL B 2 48  ? 20.172  -1.326  -0.013  1.00 97.74 48  B 1 
ATOM   1104 C  CB  . VAL B 2 48  ? 21.617  1.131   -0.927  1.00 97.09 48  B 1 
ATOM   1105 C  CG1 . VAL B 2 48  ? 20.908  1.291   -2.278  1.00 95.15 48  B 1 
ATOM   1106 C  CG2 . VAL B 2 48  ? 22.529  2.348   -0.727  1.00 95.49 48  B 1 
ATOM   1107 N  N   . VAL B 2 49  ? 18.380  0.029   -0.057  1.00 97.95 49  B 1 
ATOM   1108 C  CA  . VAL B 2 49  ? 17.376  -1.018  -0.250  1.00 98.00 49  B 1 
ATOM   1109 C  C   . VAL B 2 49  ? 16.961  -1.039  -1.710  1.00 98.08 49  B 1 
ATOM   1110 O  O   . VAL B 2 49  ? 16.498  -0.030  -2.236  1.00 97.67 49  B 1 
ATOM   1111 C  CB  . VAL B 2 49  ? 16.162  -0.803  0.673   1.00 98.02 49  B 1 
ATOM   1112 C  CG1 . VAL B 2 49  ? 15.085  -1.858  0.442   1.00 96.89 49  B 1 
ATOM   1113 C  CG2 . VAL B 2 49  ? 16.593  -0.872  2.143   1.00 97.02 49  B 1 
ATOM   1114 N  N   . LYS B 2 50  ? 17.068  -2.210  -2.352  1.00 98.28 50  B 1 
ATOM   1115 C  CA  . LYS B 2 50  ? 16.723  -2.427  -3.759  1.00 98.23 50  B 1 
ATOM   1116 C  C   . LYS B 2 50  ? 15.416  -3.206  -3.860  1.00 98.43 50  B 1 
ATOM   1117 O  O   . LYS B 2 50  ? 15.284  -4.301  -3.308  1.00 98.10 50  B 1 
ATOM   1118 C  CB  . LYS B 2 50  ? 17.875  -3.137  -4.487  1.00 97.80 50  B 1 
ATOM   1119 C  CG  . LYS B 2 50  ? 19.186  -2.323  -4.414  1.00 94.74 50  B 1 
ATOM   1120 C  CD  . LYS B 2 50  ? 20.336  -2.996  -5.176  1.00 90.04 50  B 1 
ATOM   1121 C  CE  . LYS B 2 50  ? 21.582  -2.115  -5.025  1.00 82.59 50  B 1 
ATOM   1122 N  NZ  . LYS B 2 50  ? 22.812  -2.755  -5.553  1.00 71.60 50  B 1 
ATOM   1123 N  N   . ILE B 2 51  ? 14.445  -2.655  -4.581  1.00 98.26 51  B 1 
ATOM   1124 C  CA  . ILE B 2 51  ? 13.100  -3.209  -4.758  1.00 98.30 51  B 1 
ATOM   1125 C  C   . ILE B 2 51  ? 12.822  -3.393  -6.268  1.00 98.17 51  B 1 
ATOM   1126 O  O   . ILE B 2 51  ? 11.970  -2.701  -6.838  1.00 97.30 51  B 1 
ATOM   1127 C  CB  . ILE B 2 51  ? 12.034  -2.346  -4.030  1.00 98.17 51  B 1 
ATOM   1128 C  CG1 . ILE B 2 51  ? 12.454  -2.003  -2.574  1.00 97.36 51  B 1 
ATOM   1129 C  CG2 . ILE B 2 51  ? 10.685  -3.094  -4.016  1.00 97.26 51  B 1 
ATOM   1130 C  CD1 . ILE B 2 51  ? 11.465  -1.089  -1.835  1.00 95.51 51  B 1 
ATOM   1131 N  N   . PRO B 2 52  ? 13.536  -4.283  -6.969  1.00 97.79 52  B 1 
ATOM   1132 C  CA  . PRO B 2 52  ? 13.485  -4.375  -8.423  1.00 97.58 52  B 1 
ATOM   1133 C  C   . PRO B 2 52  ? 12.138  -4.900  -8.931  1.00 97.30 52  B 1 
ATOM   1134 O  O   . PRO B 2 52  ? 11.509  -5.772  -8.328  1.00 96.32 52  B 1 
ATOM   1135 C  CB  . PRO B 2 52  ? 14.642  -5.300  -8.814  1.00 96.83 52  B 1 
ATOM   1136 C  CG  . PRO B 2 52  ? 14.802  -6.191  -7.580  1.00 95.43 52  B 1 
ATOM   1137 C  CD  . PRO B 2 52  ? 14.498  -5.233  -6.441  1.00 97.45 52  B 1 
ATOM   1138 N  N   . TYR B 2 53  ? 11.701  -4.395  -10.087 1.00 97.39 53  B 1 
ATOM   1139 C  CA  . TYR B 2 53  ? 10.585  -4.928  -10.862 1.00 96.69 53  B 1 
ATOM   1140 C  C   . TYR B 2 53  ? 10.685  -4.435  -12.314 1.00 96.65 53  B 1 
ATOM   1141 O  O   . TYR B 2 53  ? 11.458  -3.525  -12.609 1.00 95.13 53  B 1 
ATOM   1142 C  CB  . TYR B 2 53  ? 9.239   -4.541  -10.223 1.00 94.88 53  B 1 
ATOM   1143 C  CG  . TYR B 2 53  ? 8.860   -3.080  -10.335 1.00 94.91 53  B 1 
ATOM   1144 C  CD1 . TYR B 2 53  ? 9.464   -2.107  -9.514  1.00 93.06 53  B 1 
ATOM   1145 C  CD2 . TYR B 2 53  ? 7.909   -2.681  -11.293 1.00 92.87 53  B 1 
ATOM   1146 C  CE1 . TYR B 2 53  ? 9.140   -0.753  -9.647  1.00 90.46 53  B 1 
ATOM   1147 C  CE2 . TYR B 2 53  ? 7.571   -1.318  -11.439 1.00 90.99 53  B 1 
ATOM   1148 C  CZ  . TYR B 2 53  ? 8.194   -0.369  -10.620 1.00 91.31 53  B 1 
ATOM   1149 O  OH  . TYR B 2 53  ? 7.888   0.960   -10.792 1.00 87.98 53  B 1 
ATOM   1150 N  N   . ASP B 2 54  ? 9.899   -5.025  -13.208 1.00 96.11 54  B 1 
ATOM   1151 C  CA  . ASP B 2 54  ? 9.784   -4.524  -14.581 1.00 95.43 54  B 1 
ATOM   1152 C  C   . ASP B 2 54  ? 8.961   -3.227  -14.591 1.00 94.52 54  B 1 
ATOM   1153 O  O   . ASP B 2 54  ? 7.745   -3.228  -14.395 1.00 92.20 54  B 1 
ATOM   1154 C  CB  . ASP B 2 54  ? 9.178   -5.597  -15.484 1.00 94.47 54  B 1 
ATOM   1155 C  CG  . ASP B 2 54  ? 9.021   -5.157  -16.936 1.00 90.29 54  B 1 
ATOM   1156 O  OD1 . ASP B 2 54  ? 9.357   -3.995  -17.258 1.00 86.23 54  B 1 
ATOM   1157 O  OD2 . ASP B 2 54  ? 8.534   -5.989  -17.732 1.00 85.80 54  B 1 
ATOM   1158 N  N   . MET B 2 55  ? 9.644   -2.105  -14.809 1.00 93.16 55  B 1 
ATOM   1159 C  CA  . MET B 2 55  ? 9.028   -0.771  -14.809 1.00 91.61 55  B 1 
ATOM   1160 C  C   . MET B 2 55  ? 8.047   -0.544  -15.962 1.00 91.49 55  B 1 
ATOM   1161 O  O   . MET B 2 55  ? 7.265   0.409   -15.919 1.00 88.21 55  B 1 
ATOM   1162 C  CB  . MET B 2 55  ? 10.126  0.300   -14.851 1.00 88.57 55  B 1 
ATOM   1163 C  CG  . MET B 2 55  ? 10.999  0.278   -13.596 1.00 84.01 55  B 1 
ATOM   1164 S  SD  . MET B 2 55  ? 12.187  1.643   -13.560 1.00 77.69 55  B 1 
ATOM   1165 C  CE  . MET B 2 55  ? 13.090  1.220   -12.069 1.00 69.06 55  B 1 
ATOM   1166 N  N   . GLN B 2 56  ? 8.043   -1.403  -16.996 1.00 92.39 56  B 1 
ATOM   1167 C  CA  . GLN B 2 56  ? 7.063   -1.332  -18.084 1.00 91.63 56  B 1 
ATOM   1168 C  C   . GLN B 2 56  ? 5.706   -1.926  -17.667 1.00 91.87 56  B 1 
ATOM   1169 O  O   . GLN B 2 56  ? 4.681   -1.608  -18.273 1.00 89.33 56  B 1 
ATOM   1170 C  CB  . GLN B 2 56  ? 7.598   -2.051  -19.326 1.00 90.78 56  B 1 
ATOM   1171 C  CG  . GLN B 2 56  ? 8.909   -1.435  -19.832 1.00 84.22 56  B 1 
ATOM   1172 C  CD  . GLN B 2 56  ? 9.371   -2.017  -21.164 1.00 73.88 56  B 1 
ATOM   1173 O  OE1 . GLN B 2 56  ? 8.745   -2.871  -21.782 1.00 66.23 56  B 1 
ATOM   1174 N  NE2 . GLN B 2 56  ? 10.480  -1.568  -21.692 1.00 64.21 56  B 1 
ATOM   1175 N  N   . LEU B 2 57  ? 5.680   -2.766  -16.637 1.00 90.76 57  B 1 
ATOM   1176 C  CA  . LEU B 2 57  ? 4.445   -3.358  -16.152 1.00 90.40 57  B 1 
ATOM   1177 C  C   . LEU B 2 57  ? 3.558   -2.305  -15.486 1.00 91.64 57  B 1 
ATOM   1178 O  O   . LEU B 2 57  ? 3.981   -1.523  -14.633 1.00 90.55 57  B 1 
ATOM   1179 C  CB  . LEU B 2 57  ? 4.728   -4.522  -15.190 1.00 87.19 57  B 1 
ATOM   1180 C  CG  . LEU B 2 57  ? 5.380   -5.753  -15.845 1.00 79.10 57  B 1 
ATOM   1181 C  CD1 . LEU B 2 57  ? 5.678   -6.804  -14.773 1.00 73.00 57  B 1 
ATOM   1182 C  CD2 . LEU B 2 57  ? 4.470   -6.408  -16.893 1.00 73.78 57  B 1 
ATOM   1183 N  N   . LYS B 2 58  ? 2.272   -2.361  -15.850 1.00 92.88 58  B 1 
ATOM   1184 C  CA  . LYS B 2 58  ? 1.206   -1.614  -15.188 1.00 93.14 58  B 1 
ATOM   1185 C  C   . LYS B 2 58  ? 0.363   -2.571  -14.348 1.00 94.06 58  B 1 
ATOM   1186 O  O   . LYS B 2 58  ? 0.093   -3.706  -14.762 1.00 93.40 58  B 1 
ATOM   1187 C  CB  . LYS B 2 58  ? 0.383   -0.832  -16.223 1.00 91.57 58  B 1 
ATOM   1188 C  CG  . LYS B 2 58  ? 1.172   0.211   -17.037 1.00 86.95 58  B 1 
ATOM   1189 C  CD  . LYS B 2 58  ? 1.713   1.395   -16.210 1.00 81.14 58  B 1 
ATOM   1190 C  CE  . LYS B 2 58  ? 2.369   2.466   -17.094 1.00 73.61 58  B 1 
ATOM   1191 N  NZ  . LYS B 2 58  ? 2.790   3.687   -16.332 1.00 64.97 58  B 1 
ATOM   1192 N  N   . GLN B 2 59  ? -0.081  -2.124  -13.181 1.00 92.04 59  B 1 
ATOM   1193 C  CA  . GLN B 2 59  ? -0.974  -2.867  -12.301 1.00 91.86 59  B 1 
ATOM   1194 C  C   . GLN B 2 59  ? -2.425  -2.395  -12.433 1.00 91.43 59  B 1 
ATOM   1195 O  O   . GLN B 2 59  ? -2.694  -1.295  -12.894 1.00 90.04 59  B 1 
ATOM   1196 C  CB  . GLN B 2 59  ? -0.490  -2.790  -10.847 1.00 90.60 59  B 1 
ATOM   1197 C  CG  . GLN B 2 59  ? -0.586  -1.396  -10.221 1.00 89.53 59  B 1 
ATOM   1198 C  CD  . GLN B 2 59  ? -0.210  -1.391  -8.747  1.00 91.30 59  B 1 
ATOM   1199 O  OE1 . GLN B 2 59  ? -0.327  -2.381  -8.039  1.00 88.37 59  B 1 
ATOM   1200 N  NE2 . GLN B 2 59  ? 0.236   -0.269  -8.233  1.00 87.60 59  B 1 
ATOM   1201 N  N   . VAL B 2 60  ? -3.355  -3.221  -11.952 1.00 90.99 60  B 1 
ATOM   1202 C  CA  . VAL B 2 60  ? -4.753  -2.798  -11.755 1.00 90.42 60  B 1 
ATOM   1203 C  C   . VAL B 2 60  ? -4.818  -1.832  -10.574 1.00 88.57 60  B 1 
ATOM   1204 O  O   . VAL B 2 60  ? -4.409  -2.165  -9.464  1.00 87.07 60  B 1 
ATOM   1205 C  CB  . VAL B 2 60  ? -5.676  -4.002  -11.537 1.00 90.79 60  B 1 
ATOM   1206 C  CG1 . VAL B 2 60  ? -7.118  -3.577  -11.283 1.00 84.89 60  B 1 
ATOM   1207 C  CG2 . VAL B 2 60  ? -5.681  -4.903  -12.770 1.00 84.69 60  B 1 
ATOM   1208 N  N   . LEU B 2 61  ? -5.366  -0.642  -10.805 1.00 81.90 61  B 1 
ATOM   1209 C  CA  . LEU B 2 61  ? -5.649  0.347   -9.771  1.00 80.09 61  B 1 
ATOM   1210 C  C   . LEU B 2 61  ? -7.013  0.088   -9.114  1.00 81.00 61  B 1 
ATOM   1211 O  O   . LEU B 2 61  ? -7.815  -0.719  -9.587  1.00 80.32 61  B 1 
ATOM   1212 C  CB  . LEU B 2 61  ? -5.565  1.760   -10.369 1.00 77.79 61  B 1 
ATOM   1213 C  CG  . LEU B 2 61  ? -4.205  2.130   -11.010 1.00 74.11 61  B 1 
ATOM   1214 C  CD1 . LEU B 2 61  ? -4.270  3.581   -11.504 1.00 73.74 61  B 1 
ATOM   1215 C  CD2 . LEU B 2 61  ? -3.038  1.994   -10.027 1.00 71.13 61  B 1 
ATOM   1216 N  N   . ALA B 2 62  ? -7.303  0.781   -8.009  1.00 74.97 62  B 1 
ATOM   1217 C  CA  . ALA B 2 62  ? -8.564  0.619   -7.286  1.00 73.21 62  B 1 
ATOM   1218 C  C   . ALA B 2 62  ? -9.798  1.011   -8.116  1.00 73.85 62  B 1 
ATOM   1219 O  O   . ALA B 2 62  ? -10.864 0.415   -7.962  1.00 71.85 62  B 1 
ATOM   1220 C  CB  . ALA B 2 62  ? -8.475  1.435   -6.006  1.00 71.09 62  B 1 
ATOM   1221 N  N   . ASN B 2 63  ? -9.654  1.956   -9.050  1.00 73.75 63  B 1 
ATOM   1222 C  CA  . ASN B 2 63  ? -10.694 2.367   -9.996  1.00 72.17 63  B 1 
ATOM   1223 C  C   . ASN B 2 63  ? -10.891 1.379   -11.170 1.00 74.01 63  B 1 
ATOM   1224 O  O   . ASN B 2 63  ? -11.799 1.562   -11.971 1.00 72.12 63  B 1 
ATOM   1225 C  CB  . ASN B 2 63  ? -10.393 3.803   -10.467 1.00 68.45 63  B 1 
ATOM   1226 C  CG  . ASN B 2 63  ? -9.082  3.942   -11.231 1.00 66.06 63  B 1 
ATOM   1227 O  OD1 . ASN B 2 63  ? -8.460  2.965   -11.603 1.00 63.50 63  B 1 
ATOM   1228 N  ND2 . ASN B 2 63  ? -8.623  5.150   -11.472 1.00 62.31 63  B 1 
ATOM   1229 N  N   . GLY B 2 64  ? -10.063 0.330   -11.281 1.00 80.24 64  B 1 
ATOM   1230 C  CA  . GLY B 2 64  ? -10.094 -0.654  -12.357 1.00 81.53 64  B 1 
ATOM   1231 C  C   . GLY B 2 64  ? -9.225  -0.310  -13.566 1.00 82.79 64  B 1 
ATOM   1232 O  O   . GLY B 2 64  ? -8.997  -1.184  -14.413 1.00 81.16 64  B 1 
ATOM   1233 N  N   . LYS B 2 65  ? -8.678  0.909   -13.652 1.00 82.67 65  B 1 
ATOM   1234 C  CA  . LYS B 2 65  ? -7.736  1.314   -14.693 1.00 82.04 65  B 1 
ATOM   1235 C  C   . LYS B 2 65  ? -6.350  0.682   -14.442 1.00 84.45 65  B 1 
ATOM   1236 O  O   . LYS B 2 65  ? -6.074  0.150   -13.369 1.00 84.22 65  B 1 
ATOM   1237 C  CB  . LYS B 2 65  ? -7.675  2.856   -14.803 1.00 79.04 65  B 1 
ATOM   1238 C  CG  . LYS B 2 65  ? -9.024  3.498   -15.192 1.00 74.21 65  B 1 
ATOM   1239 C  CD  . LYS B 2 65  ? -8.923  5.035   -15.369 1.00 69.17 65  B 1 
ATOM   1240 C  CE  . LYS B 2 65  ? -10.294 5.660   -15.761 1.00 62.54 65  B 1 
ATOM   1241 N  NZ  . LYS B 2 65  ? -10.261 7.140   -15.915 1.00 56.03 65  B 1 
ATOM   1242 N  N   . LYS B 2 66  ? -5.479  0.735   -15.461 1.00 87.21 66  B 1 
ATOM   1243 C  CA  . LYS B 2 66  ? -4.073  0.337   -15.325 1.00 87.65 66  B 1 
ATOM   1244 C  C   . LYS B 2 66  ? -3.223  1.557   -14.975 1.00 86.61 66  B 1 
ATOM   1245 O  O   . LYS B 2 66  ? -3.395  2.603   -15.576 1.00 83.55 66  B 1 
ATOM   1246 C  CB  . LYS B 2 66  ? -3.579  -0.332  -16.611 1.00 87.87 66  B 1 
ATOM   1247 C  CG  . LYS B 2 66  ? -4.240  -1.682  -16.930 1.00 84.78 66  B 1 
ATOM   1248 C  CD  . LYS B 2 66  ? -3.792  -2.797  -15.986 1.00 80.07 66  B 1 
ATOM   1249 C  CE  . LYS B 2 66  ? -4.316  -4.149  -16.494 1.00 74.72 66  B 1 
ATOM   1250 N  NZ  . LYS B 2 66  ? -3.677  -5.296  -15.817 1.00 66.83 66  B 1 
ATOM   1251 N  N   . GLY B 2 67  ? -2.291  1.395   -14.042 1.00 83.65 67  B 1 
ATOM   1252 C  CA  . GLY B 2 67  ? -1.401  2.469   -13.607 1.00 83.59 67  B 1 
ATOM   1253 C  C   . GLY B 2 67  ? -0.042  1.973   -13.136 1.00 86.23 67  B 1 
ATOM   1254 O  O   . GLY B 2 67  ? 0.209   0.764   -13.070 1.00 86.04 67  B 1 
ATOM   1255 N  N   . ALA B 2 68  ? 0.845   2.902   -12.820 1.00 82.36 68  B 1 
ATOM   1256 C  CA  . ALA B 2 68  ? 2.185   2.604   -12.334 1.00 82.42 68  B 1 
ATOM   1257 C  C   . ALA B 2 68  ? 2.165   1.895   -10.964 1.00 85.01 68  B 1 
ATOM   1258 O  O   . ALA B 2 68  ? 1.168   1.901   -10.243 1.00 85.22 68  B 1 
ATOM   1259 C  CB  . ALA B 2 68  ? 2.998   3.903   -12.305 1.00 79.71 68  B 1 
ATOM   1260 N  N   . LEU B 2 69  ? 3.282   1.254   -10.617 1.00 86.60 69  B 1 
ATOM   1261 C  CA  . LEU B 2 69  ? 3.476   0.674   -9.300  1.00 88.18 69  B 1 
ATOM   1262 C  C   . LEU B 2 69  ? 4.174   1.686   -8.397  1.00 87.01 69  B 1 
ATOM   1263 O  O   . LEU B 2 69  ? 5.121   2.350   -8.811  1.00 86.25 69  B 1 
ATOM   1264 C  CB  . LEU B 2 69  ? 4.276   -0.637  -9.366  1.00 90.74 69  B 1 
ATOM   1265 C  CG  . LEU B 2 69  ? 3.501   -1.854  -9.903  1.00 91.21 69  B 1 
ATOM   1266 C  CD1 . LEU B 2 69  ? 3.293   -1.830  -11.424 1.00 88.54 69  B 1 
ATOM   1267 C  CD2 . LEU B 2 69  ? 4.247   -3.150  -9.561  1.00 88.87 69  B 1 
ATOM   1268 N  N   . ASN B 2 70  ? 3.751   1.730   -7.136  1.00 86.14 70  B 1 
ATOM   1269 C  CA  . ASN B 2 70  ? 4.489   2.374   -6.060  1.00 86.56 70  B 1 
ATOM   1270 C  C   . ASN B 2 70  ? 5.268   1.330   -5.260  1.00 89.23 70  B 1 
ATOM   1271 O  O   . ASN B 2 70  ? 4.908   0.154   -5.214  1.00 89.63 70  B 1 
ATOM   1272 C  CB  . ASN B 2 70  ? 3.537   3.203   -5.185  1.00 83.81 70  B 1 
ATOM   1273 C  CG  . ASN B 2 70  ? 2.783   4.242   -5.985  1.00 81.54 70  B 1 
ATOM   1274 O  OD1 . ASN B 2 70  ? 3.347   5.138   -6.567  1.00 77.27 70  B 1 
ATOM   1275 N  ND2 . ASN B 2 70  ? 1.473   4.135   -6.063  1.00 73.93 70  B 1 
ATOM   1276 N  N   . VAL B 2 71  ? 6.340   1.789   -4.615  1.00 90.98 71  B 1 
ATOM   1277 C  CA  . VAL B 2 71  ? 7.161   0.989   -3.712  1.00 91.49 71  B 1 
ATOM   1278 C  C   . VAL B 2 71  ? 7.104   1.540   -2.293  1.00 90.07 71  B 1 
ATOM   1279 O  O   . VAL B 2 71  ? 6.754   2.691   -2.063  1.00 89.08 71  B 1 
ATOM   1280 C  CB  . VAL B 2 71  ? 8.616   0.839   -4.195  1.00 92.36 71  B 1 
ATOM   1281 C  CG1 . VAL B 2 71  ? 8.661   0.150   -5.559  1.00 90.99 71  B 1 
ATOM   1282 C  CG2 . VAL B 2 71  ? 9.357   2.176   -4.257  1.00 91.14 71  B 1 
ATOM   1283 N  N   . GLY B 2 72  ? 7.443   0.690   -1.336  1.00 92.92 72  B 1 
ATOM   1284 C  CA  . GLY B 2 72  ? 7.608   1.072   0.058   1.00 93.61 72  B 1 
ATOM   1285 C  C   . GLY B 2 72  ? 8.397   0.012   0.799   1.00 95.45 72  B 1 
ATOM   1286 O  O   . GLY B 2 72  ? 8.497   -1.130  0.350   1.00 96.33 72  B 1 
ATOM   1287 N  N   . ALA B 2 73  ? 8.958   0.394   1.939   1.00 96.86 73  B 1 
ATOM   1288 C  CA  . ALA B 2 73  ? 9.778   -0.486  2.739   1.00 97.35 73  B 1 
ATOM   1289 C  C   . ALA B 2 73  ? 9.592   -0.242  4.240   1.00 97.22 73  B 1 
ATOM   1290 O  O   . ALA B 2 73  ? 9.179   0.831   4.677   1.00 96.84 73  B 1 
ATOM   1291 C  CB  . ALA B 2 73  ? 11.243  -0.328  2.317   1.00 97.56 73  B 1 
ATOM   1292 N  N   . VAL B 2 74  ? 9.930   -1.261  5.021   1.00 98.04 74  B 1 
ATOM   1293 C  CA  . VAL B 2 74  ? 10.226  -1.164  6.445   1.00 98.32 74  B 1 
ATOM   1294 C  C   . VAL B 2 74  ? 11.648  -1.659  6.665   1.00 98.41 74  B 1 
ATOM   1295 O  O   . VAL B 2 74  ? 12.014  -2.727  6.179   1.00 98.36 74  B 1 
ATOM   1296 C  CB  . VAL B 2 74  ? 9.181   -1.907  7.289   1.00 98.15 74  B 1 
ATOM   1297 C  CG1 . VAL B 2 74  ? 9.086   -3.411  6.993   1.00 97.07 74  B 1 
ATOM   1298 C  CG2 . VAL B 2 74  ? 9.445   -1.722  8.788   1.00 96.68 74  B 1 
ATOM   1299 N  N   . LEU B 2 75  ? 12.447  -0.864  7.369   1.00 98.52 75  B 1 
ATOM   1300 C  CA  . LEU B 2 75  ? 13.821  -1.180  7.735   1.00 98.53 75  B 1 
ATOM   1301 C  C   . LEU B 2 75  ? 13.903  -1.337  9.251   1.00 98.52 75  B 1 
ATOM   1302 O  O   . LEU B 2 75  ? 13.548  -0.426  9.991   1.00 98.13 75  B 1 
ATOM   1303 C  CB  . LEU B 2 75  ? 14.744  -0.066  7.206   1.00 98.41 75  B 1 
ATOM   1304 C  CG  . LEU B 2 75  ? 16.241  -0.332  7.453   1.00 97.84 75  B 1 
ATOM   1305 C  CD1 . LEU B 2 75  ? 16.751  -1.500  6.617   1.00 96.70 75  B 1 
ATOM   1306 C  CD2 . LEU B 2 75  ? 17.050  0.908   7.070   1.00 96.62 75  B 1 
ATOM   1307 N  N   . ILE B 2 76  ? 14.353  -2.506  9.704   1.00 98.66 76  B 1 
ATOM   1308 C  CA  . ILE B 2 76  ? 14.457  -2.882  11.113  1.00 98.55 76  B 1 
ATOM   1309 C  C   . ILE B 2 76  ? 15.936  -2.927  11.474  1.00 98.45 76  B 1 
ATOM   1310 O  O   . ILE B 2 76  ? 16.665  -3.829  11.058  1.00 98.03 76  B 1 
ATOM   1311 C  CB  . ILE B 2 76  ? 13.742  -4.219  11.381  1.00 98.47 76  B 1 
ATOM   1312 C  CG1 . ILE B 2 76  ? 12.257  -4.162  10.947  1.00 97.87 76  B 1 
ATOM   1313 C  CG2 . ILE B 2 76  ? 13.857  -4.590  12.872  1.00 98.09 76  B 1 
ATOM   1314 C  CD1 . ILE B 2 76  ? 11.567  -5.524  10.908  1.00 95.26 76  B 1 
ATOM   1315 N  N   . LEU B 2 77  ? 16.358  -1.933  12.236  1.00 98.11 77  B 1 
ATOM   1316 C  CA  . LEU B 2 77  ? 17.721  -1.744  12.701  1.00 97.91 77  B 1 
ATOM   1317 C  C   . LEU B 2 77  ? 17.898  -2.330  14.107  1.00 97.68 77  B 1 
ATOM   1318 O  O   . LEU B 2 77  ? 16.913  -2.558  14.812  1.00 96.83 77  B 1 
ATOM   1319 C  CB  . LEU B 2 77  ? 18.038  -0.241  12.684  1.00 97.83 77  B 1 
ATOM   1320 C  CG  . LEU B 2 77  ? 17.903  0.431   11.309  1.00 97.24 77  B 1 
ATOM   1321 C  CD1 . LEU B 2 77  ? 17.977  1.940   11.484  1.00 96.09 77  B 1 
ATOM   1322 C  CD2 . LEU B 2 77  ? 19.017  -0.003  10.354  1.00 95.59 77  B 1 
ATOM   1323 N  N   . PRO B 2 78  ? 19.139  -2.550  14.555  1.00 97.28 78  B 1 
ATOM   1324 C  CA  . PRO B 2 78  ? 19.425  -2.857  15.949  1.00 96.61 78  B 1 
ATOM   1325 C  C   . PRO B 2 78  ? 19.014  -1.694  16.857  1.00 96.50 78  B 1 
ATOM   1326 O  O   . PRO B 2 78  ? 18.973  -0.541  16.436  1.00 95.83 78  B 1 
ATOM   1327 C  CB  . PRO B 2 78  ? 20.936  -3.113  16.024  1.00 95.99 78  B 1 
ATOM   1328 C  CG  . PRO B 2 78  ? 21.370  -3.273  14.568  1.00 94.38 78  B 1 
ATOM   1329 C  CD  . PRO B 2 78  ? 20.362  -2.442  13.792  1.00 96.43 78  B 1 
ATOM   1330 N  N   . GLU B 2 79  ? 18.734  -1.993  18.127  1.00 95.32 79  B 1 
ATOM   1331 C  CA  . GLU B 2 79  ? 18.435  -0.960  19.120  1.00 94.63 79  B 1 
ATOM   1332 C  C   . GLU B 2 79  ? 19.588  0.050   19.233  1.00 95.27 79  B 1 
ATOM   1333 O  O   . GLU B 2 79  ? 20.763  -0.305  19.184  1.00 93.80 79  B 1 
ATOM   1334 C  CB  . GLU B 2 79  ? 18.133  -1.625  20.476  1.00 92.72 79  B 1 
ATOM   1335 C  CG  . GLU B 2 79  ? 17.425  -0.689  21.466  1.00 80.47 79  B 1 
ATOM   1336 C  CD  . GLU B 2 79  ? 16.031  -0.239  21.000  1.00 71.60 79  B 1 
ATOM   1337 O  OE1 . GLU B 2 79  ? 15.643  0.902   21.327  1.00 65.20 79  B 1 
ATOM   1338 O  OE2 . GLU B 2 79  ? 15.355  -1.020  20.297  1.00 63.67 79  B 1 
ATOM   1339 N  N   . GLY B 2 80  ? 19.241  1.337   19.348  1.00 95.71 80  B 1 
ATOM   1340 C  CA  . GLY B 2 80  ? 20.198  2.438   19.371  1.00 95.89 80  B 1 
ATOM   1341 C  C   . GLY B 2 80  ? 20.524  3.031   18.001  1.00 96.62 80  B 1 
ATOM   1342 O  O   . GLY B 2 80  ? 20.878  4.207   17.932  1.00 95.79 80  B 1 
ATOM   1343 N  N   . PHE B 2 81  ? 20.361  2.277   16.910  1.00 97.07 81  B 1 
ATOM   1344 C  CA  . PHE B 2 81  ? 20.439  2.830   15.569  1.00 97.30 81  B 1 
ATOM   1345 C  C   . PHE B 2 81  ? 19.164  3.611   15.255  1.00 97.34 81  B 1 
ATOM   1346 O  O   . PHE B 2 81  ? 18.064  3.156   15.563  1.00 96.66 81  B 1 
ATOM   1347 C  CB  . PHE B 2 81  ? 20.663  1.721   14.532  1.00 97.52 81  B 1 
ATOM   1348 C  CG  . PHE B 2 81  ? 22.028  1.075   14.550  1.00 97.57 81  B 1 
ATOM   1349 C  CD1 . PHE B 2 81  ? 22.937  1.291   13.498  1.00 96.78 81  B 1 
ATOM   1350 C  CD2 . PHE B 2 81  ? 22.409  0.235   15.610  1.00 96.71 81  B 1 
ATOM   1351 C  CE1 . PHE B 2 81  ? 24.196  0.686   13.498  1.00 96.32 81  B 1 
ATOM   1352 C  CE2 . PHE B 2 81  ? 23.678  -0.367  15.629  1.00 96.40 81  B 1 
ATOM   1353 C  CZ  . PHE B 2 81  ? 24.570  -0.139  14.572  1.00 96.92 81  B 1 
ATOM   1354 N  N   . GLU B 2 82  ? 19.287  4.769   14.619  1.00 97.76 82  B 1 
ATOM   1355 C  CA  . GLU B 2 82  ? 18.142  5.615   14.278  1.00 97.51 82  B 1 
ATOM   1356 C  C   . GLU B 2 82  ? 18.334  6.337   12.943  1.00 97.89 82  B 1 
ATOM   1357 O  O   . GLU B 2 82  ? 19.403  6.300   12.334  1.00 96.95 82  B 1 
ATOM   1358 C  CB  . GLU B 2 82  ? 17.811  6.572   15.449  1.00 95.27 82  B 1 
ATOM   1359 C  CG  . GLU B 2 82  ? 18.919  7.554   15.835  1.00 84.49 82  B 1 
ATOM   1360 C  CD  . GLU B 2 82  ? 18.515  8.480   17.021  1.00 86.91 82  B 1 
ATOM   1361 O  OE1 . GLU B 2 82  ? 19.269  9.427   17.318  1.00 79.63 82  B 1 
ATOM   1362 O  OE2 . GLU B 2 82  ? 17.443  8.273   17.652  1.00 79.72 82  B 1 
ATOM   1363 N  N   . LEU B 2 83  ? 17.266  6.975   12.460  1.00 96.70 83  B 1 
ATOM   1364 C  CA  . LEU B 2 83  ? 17.339  7.849   11.299  1.00 96.33 83  B 1 
ATOM   1365 C  C   . LEU B 2 83  ? 18.310  8.996   11.582  1.00 96.34 83  B 1 
ATOM   1366 O  O   . LEU B 2 83  ? 18.184  9.676   12.607  1.00 95.53 83  B 1 
ATOM   1367 C  CB  . LEU B 2 83  ? 15.931  8.377   10.984  1.00 94.95 83  B 1 
ATOM   1368 C  CG  . LEU B 2 83  ? 15.848  9.224   9.708   1.00 92.18 83  B 1 
ATOM   1369 C  CD1 . LEU B 2 83  ? 16.051  8.383   8.445   1.00 89.21 83  B 1 
ATOM   1370 C  CD2 . LEU B 2 83  ? 14.469  9.876   9.616   1.00 88.25 83  B 1 
ATOM   1371 N  N   . ALA B 2 84  ? 19.249  9.233   10.676  1.00 96.94 84  B 1 
ATOM   1372 C  CA  . ALA B 2 84  ? 20.190  10.332  10.829  1.00 96.51 84  B 1 
ATOM   1373 C  C   . ALA B 2 84  ? 19.451  11.682  10.831  1.00 95.98 84  B 1 
ATOM   1374 O  O   . ALA B 2 84  ? 18.637  11.932  9.943   1.00 94.74 84  B 1 
ATOM   1375 C  CB  . ALA B 2 84  ? 21.237  10.273  9.716   1.00 96.35 84  B 1 
ATOM   1376 N  N   . PRO B 2 85  ? 19.757  12.583  11.792  1.00 95.33 85  B 1 
ATOM   1377 C  CA  . PRO B 2 85  ? 19.217  13.935  11.775  1.00 94.43 85  B 1 
ATOM   1378 C  C   . PRO B 2 85  ? 19.621  14.684  10.495  1.00 94.21 85  B 1 
ATOM   1379 O  O   . PRO B 2 85  ? 20.741  14.502  10.011  1.00 93.09 85  B 1 
ATOM   1380 C  CB  . PRO B 2 85  ? 19.769  14.622  13.029  1.00 93.13 85  B 1 
ATOM   1381 C  CG  . PRO B 2 85  ? 20.126  13.464  13.949  1.00 90.98 85  B 1 
ATOM   1382 C  CD  . PRO B 2 85  ? 20.551  12.372  12.978  1.00 94.39 85  B 1 
ATOM   1383 N  N   . PRO B 2 86  ? 18.768  15.578  9.950   1.00 92.13 86  B 1 
ATOM   1384 C  CA  . PRO B 2 86  ? 19.046  16.268  8.680   1.00 90.69 86  B 1 
ATOM   1385 C  C   . PRO B 2 86  ? 20.362  17.051  8.638   1.00 92.02 86  B 1 
ATOM   1386 O  O   . PRO B 2 86  ? 20.968  17.180  7.576   1.00 90.35 86  B 1 
ATOM   1387 C  CB  . PRO B 2 86  ? 17.855  17.211  8.473   1.00 87.51 86  B 1 
ATOM   1388 C  CG  . PRO B 2 86  ? 16.716  16.520  9.219   1.00 83.94 86  B 1 
ATOM   1389 C  CD  . PRO B 2 86  ? 17.419  15.879  10.403  1.00 87.66 86  B 1 
ATOM   1390 N  N   . ASP B 2 87  ? 20.811  17.585  9.775   1.00 93.47 87  B 1 
ATOM   1391 C  CA  . ASP B 2 87  ? 22.058  18.327  9.939   1.00 93.92 87  B 1 
ATOM   1392 C  C   . ASP B 2 87  ? 23.305  17.426  9.898   1.00 94.72 87  B 1 
ATOM   1393 O  O   . ASP B 2 87  ? 24.402  17.913  9.612   1.00 92.70 87  B 1 
ATOM   1394 C  CB  . ASP B 2 87  ? 21.996  19.123  11.246  1.00 92.75 87  B 1 
ATOM   1395 C  CG  . ASP B 2 87  ? 21.856  18.244  12.495  1.00 83.63 87  B 1 
ATOM   1396 O  OD1 . ASP B 2 87  ? 20.937  17.396  12.499  1.00 74.75 87  B 1 
ATOM   1397 O  OD2 . ASP B 2 87  ? 22.655  18.424  13.433  1.00 76.96 87  B 1 
ATOM   1398 N  N   . ARG B 2 88  ? 23.142  16.114  10.108  1.00 95.27 88  B 1 
ATOM   1399 C  CA  . ARG B 2 88  ? 24.213  15.115  10.022  1.00 95.65 88  B 1 
ATOM   1400 C  C   . ARG B 2 88  ? 24.349  14.493  8.630   1.00 95.88 88  B 1 
ATOM   1401 O  O   . ARG B 2 88  ? 25.319  13.788  8.376   1.00 93.54 88  B 1 
ATOM   1402 C  CB  . ARG B 2 88  ? 23.997  14.033  11.094  1.00 94.64 88  B 1 
ATOM   1403 C  CG  . ARG B 2 88  ? 24.036  14.557  12.554  1.00 91.84 88  B 1 
ATOM   1404 C  CD  . ARG B 2 88  ? 25.436  15.012  12.992  1.00 90.36 88  B 1 
ATOM   1405 N  NE  . ARG B 2 88  ? 26.401  13.897  13.015  1.00 89.70 88  B 1 
ATOM   1406 C  CZ  . ARG B 2 88  ? 26.652  13.052  14.034  1.00 90.45 88  B 1 
ATOM   1407 N  NH1 . ARG B 2 88  ? 26.040  13.126  15.178  1.00 84.01 88  B 1 
ATOM   1408 N  NH2 . ARG B 2 88  ? 27.541  12.125  13.914  1.00 83.92 88  B 1 
ATOM   1409 N  N   . ILE B 2 89  ? 23.407  14.727  7.734   1.00 95.01 89  B 1 
ATOM   1410 C  CA  . ILE B 2 89  ? 23.390  14.144  6.388   1.00 94.85 89  B 1 
ATOM   1411 C  C   . ILE B 2 89  ? 24.179  15.037  5.431   1.00 94.89 89  B 1 
ATOM   1412 O  O   . ILE B 2 89  ? 23.874  16.226  5.289   1.00 93.43 89  B 1 
ATOM   1413 C  CB  . ILE B 2 89  ? 21.946  13.904  5.905   1.00 93.68 89  B 1 
ATOM   1414 C  CG1 . ILE B 2 89  ? 21.150  13.044  6.909   1.00 91.36 89  B 1 
ATOM   1415 C  CG2 . ILE B 2 89  ? 21.966  13.224  4.528   1.00 91.18 89  B 1 
ATOM   1416 C  CD1 . ILE B 2 89  ? 19.678  12.853  6.538   1.00 87.49 89  B 1 
ATOM   1417 N  N   . SER B 2 90  ? 25.158  14.454  4.731   1.00 94.97 90  B 1 
ATOM   1418 C  CA  . SER B 2 90  ? 25.964  15.182  3.751   1.00 94.69 90  B 1 
ATOM   1419 C  C   . SER B 2 90  ? 25.124  15.641  2.548   1.00 94.88 90  B 1 
ATOM   1420 O  O   . SER B 2 90  ? 24.079  15.036  2.256   1.00 94.18 90  B 1 
ATOM   1421 C  CB  . SER B 2 90  ? 27.174  14.348  3.305   1.00 93.88 90  B 1 
ATOM   1422 O  OG  . SER B 2 90  ? 26.867  13.466  2.244   1.00 90.32 90  B 1 
ATOM   1423 N  N   . PRO B 2 91  ? 25.555  16.678  1.809   1.00 94.85 91  B 1 
ATOM   1424 C  CA  . PRO B 2 91  ? 24.891  17.097  0.578   1.00 94.44 91  B 1 
ATOM   1425 C  C   . PRO B 2 91  ? 24.771  15.977  -0.453  1.00 94.05 91  B 1 
ATOM   1426 O  O   . PRO B 2 91  ? 23.700  15.794  -1.036  1.00 92.38 91  B 1 
ATOM   1427 C  CB  . PRO B 2 91  ? 25.729  18.264  0.044   1.00 93.99 91  B 1 
ATOM   1428 C  CG  . PRO B 2 91  ? 26.387  18.837  1.294   1.00 92.01 91  B 1 
ATOM   1429 C  CD  . PRO B 2 91  ? 26.643  17.590  2.131   1.00 94.36 91  B 1 
ATOM   1430 N  N   . GLU B 2 92  ? 25.810  15.166  -0.631  1.00 94.47 92  B 1 
ATOM   1431 C  CA  . GLU B 2 92  ? 25.838  14.044  -1.571  1.00 93.72 92  B 1 
ATOM   1432 C  C   . GLU B 2 92  ? 24.817  12.971  -1.187  1.00 93.58 92  B 1 
ATOM   1433 O  O   . GLU B 2 92  ? 24.107  12.432  -2.039  1.00 91.65 92  B 1 
ATOM   1434 C  CB  . GLU B 2 92  ? 27.232  13.399  -1.622  1.00 92.83 92  B 1 
ATOM   1435 C  CG  . GLU B 2 92  ? 28.405  14.339  -1.978  1.00 77.97 92  B 1 
ATOM   1436 C  CD  . GLU B 2 92  ? 28.861  15.269  -0.843  1.00 71.55 92  B 1 
ATOM   1437 O  OE1 . GLU B 2 92  ? 29.607  16.218  -1.142  1.00 64.99 92  B 1 
ATOM   1438 O  OE2 . GLU B 2 92  ? 28.446  15.043  0.317   1.00 64.86 92  B 1 
ATOM   1439 N  N   . MET B 2 93  ? 24.691  12.679  0.107   1.00 94.79 93  B 1 
ATOM   1440 C  CA  . MET B 2 93  ? 23.693  11.737  0.600   1.00 94.49 93  B 1 
ATOM   1441 C  C   . MET B 2 93  ? 22.270  12.291  0.440   1.00 93.84 93  B 1 
ATOM   1442 O  O   . MET B 2 93  ? 21.375  11.554  0.044   1.00 92.32 93  B 1 
ATOM   1443 C  CB  . MET B 2 93  ? 24.015  11.376  2.053   1.00 93.75 93  B 1 
ATOM   1444 C  CG  . MET B 2 93  ? 23.179  10.186  2.538   1.00 86.51 93  B 1 
ATOM   1445 S  SD  . MET B 2 93  ? 23.512  9.706   4.261   1.00 83.73 93  B 1 
ATOM   1446 C  CE  . MET B 2 93  ? 25.204  9.115   4.141   1.00 73.49 93  B 1 
ATOM   1447 N  N   . LYS B 2 94  ? 22.066  13.594  0.676   1.00 93.34 94  B 1 
ATOM   1448 C  CA  . LYS B 2 94  ? 20.770  14.248  0.428   1.00 92.04 94  B 1 
ATOM   1449 C  C   . LYS B 2 94  ? 20.341  14.136  -1.033  1.00 91.18 94  B 1 
ATOM   1450 O  O   . LYS B 2 94  ? 19.174  13.887  -1.298  1.00 89.71 94  B 1 
ATOM   1451 C  CB  . LYS B 2 94  ? 20.819  15.722  0.851   1.00 90.66 94  B 1 
ATOM   1452 C  CG  . LYS B 2 94  ? 20.767  15.877  2.372   1.00 81.45 94  B 1 
ATOM   1453 C  CD  . LYS B 2 94  ? 20.972  17.328  2.803   1.00 76.93 94  B 1 
ATOM   1454 C  CE  . LYS B 2 94  ? 20.886  17.387  4.330   1.00 69.01 94  B 1 
ATOM   1455 N  NZ  . LYS B 2 94  ? 21.371  18.665  4.899   1.00 62.29 94  B 1 
ATOM   1456 N  N   . GLU B 2 95  ? 21.267  14.275  -1.967  1.00 92.63 95  B 1 
ATOM   1457 C  CA  . GLU B 2 95  ? 20.993  14.125  -3.395  1.00 91.54 95  B 1 
ATOM   1458 C  C   . GLU B 2 95  ? 20.565  12.690  -3.739  1.00 90.74 95  B 1 
ATOM   1459 O  O   . GLU B 2 95  ? 19.568  12.491  -4.439  1.00 88.54 95  B 1 
ATOM   1460 C  CB  . GLU B 2 95  ? 22.225  14.571  -4.193  1.00 90.85 95  B 1 
ATOM   1461 C  CG  . GLU B 2 95  ? 21.923  14.643  -5.696  1.00 78.44 95  B 1 
ATOM   1462 C  CD  . GLU B 2 95  ? 23.091  15.198  -6.529  1.00 72.37 95  B 1 
ATOM   1463 O  OE1 . GLU B 2 95  ? 22.871  15.399  -7.753  1.00 65.78 95  B 1 
ATOM   1464 O  OE2 . GLU B 2 95  ? 24.185  15.434  -5.978  1.00 65.19 95  B 1 
ATOM   1465 N  N   . LYS B 2 96  ? 21.249  11.661  -3.189  1.00 91.37 96  B 1 
ATOM   1466 C  CA  . LYS B 2 96  ? 20.869  10.254  -3.366  1.00 90.70 96  B 1 
ATOM   1467 C  C   . LYS B 2 96  ? 19.501  9.917   -2.775  1.00 90.08 96  B 1 
ATOM   1468 O  O   . LYS B 2 96  ? 18.752  9.150   -3.370  1.00 87.62 96  B 1 
ATOM   1469 C  CB  . LYS B 2 96  ? 21.903  9.341   -2.711  1.00 90.15 96  B 1 
ATOM   1470 C  CG  . LYS B 2 96  ? 23.255  9.290   -3.429  1.00 82.78 96  B 1 
ATOM   1471 C  CD  . LYS B 2 96  ? 24.128  8.343   -2.606  1.00 80.59 96  B 1 
ATOM   1472 C  CE  . LYS B 2 96  ? 25.540  8.164   -3.107  1.00 73.19 96  B 1 
ATOM   1473 N  NZ  . LYS B 2 96  ? 26.257  7.269   -2.163  1.00 66.67 96  B 1 
ATOM   1474 N  N   . ILE B 2 97  ? 19.182  10.465  -1.604  1.00 90.35 97  B 1 
ATOM   1475 C  CA  . ILE B 2 97  ? 17.877  10.273  -0.957  1.00 88.89 97  B 1 
ATOM   1476 C  C   . ILE B 2 97  ? 16.764  10.868  -1.819  1.00 86.38 97  B 1 
ATOM   1477 O  O   . ILE B 2 97  ? 15.692  10.265  -1.956  1.00 81.81 97  B 1 
ATOM   1478 C  CB  . ILE B 2 97  ? 17.897  10.893  0.460   1.00 88.85 97  B 1 
ATOM   1479 C  CG1 . ILE B 2 97  ? 18.821  10.087  1.395   1.00 86.90 97  B 1 
ATOM   1480 C  CG2 . ILE B 2 97  ? 16.488  10.958  1.073   1.00 86.67 97  B 1 
ATOM   1481 C  CD1 . ILE B 2 97  ? 19.244  10.879  2.637   1.00 83.99 97  B 1 
ATOM   1482 N  N   . GLY B 2 98  ? 17.002  12.031  -2.417  1.00 83.81 98  B 1 
ATOM   1483 C  CA  . GLY B 2 98  ? 15.990  12.779  -3.148  1.00 80.82 98  B 1 
ATOM   1484 C  C   . GLY B 2 98  ? 14.903  13.351  -2.237  1.00 80.57 98  B 1 
ATOM   1485 O  O   . GLY B 2 98  ? 15.134  13.635  -1.059  1.00 76.34 98  B 1 
ATOM   1486 N  N   . ASN B 2 99  ? 13.703  13.521  -2.776  1.00 74.63 99  B 1 
ATOM   1487 C  CA  . ASN B 2 99  ? 12.565  14.081  -2.046  1.00 72.68 99  B 1 
ATOM   1488 C  C   . ASN B 2 99  ? 11.800  13.003  -1.246  1.00 74.39 99  B 1 
ATOM   1489 O  O   . ASN B 2 99  ? 10.599  12.810  -1.431  1.00 71.72 99  B 1 
ATOM   1490 C  CB  . ASN B 2 99  ? 11.658  14.874  -3.004  1.00 67.78 99  B 1 
ATOM   1491 C  CG  . ASN B 2 99  ? 10.684  15.756  -2.229  1.00 60.88 99  B 1 
ATOM   1492 O  OD1 . ASN B 2 99  ? 11.034  16.299  -1.199  1.00 54.31 99  B 1 
ATOM   1493 N  ND2 . ASN B 2 99  ? 9.474   15.926  -2.691  1.00 52.89 99  B 1 
ATOM   1494 N  N   . LEU B 2 100 ? 12.502  12.252  -0.401  1.00 77.82 100 B 1 
ATOM   1495 C  CA  . LEU B 2 100 ? 11.921  11.223  0.458   1.00 79.68 100 B 1 
ATOM   1496 C  C   . LEU B 2 100 ? 11.876  11.689  1.912   1.00 79.87 100 B 1 
ATOM   1497 O  O   . LEU B 2 100 ? 12.825  12.265  2.430   1.00 78.95 100 B 1 
ATOM   1498 C  CB  . LEU B 2 100 ? 12.694  9.907   0.330   1.00 80.41 100 B 1 
ATOM   1499 C  CG  . LEU B 2 100 ? 12.609  9.232   -1.050  1.00 80.48 100 B 1 
ATOM   1500 C  CD1 . LEU B 2 100 ? 13.367  7.902   -1.003  1.00 78.10 100 B 1 
ATOM   1501 C  CD2 . LEU B 2 100 ? 11.169  8.946   -1.470  1.00 78.78 100 B 1 
ATOM   1502 N  N   . SER B 2 101 ? 10.776  11.362  2.584   1.00 78.50 101 B 1 
ATOM   1503 C  CA  . SER B 2 101 ? 10.612  11.568  4.018   1.00 78.49 101 B 1 
ATOM   1504 C  C   . SER B 2 101 ? 10.421  10.224  4.713   1.00 80.93 101 B 1 
ATOM   1505 O  O   . SER B 2 101 ? 9.385   9.579   4.579   1.00 79.81 101 B 1 
ATOM   1506 C  CB  . SER B 2 101 ? 9.433   12.501  4.300   1.00 73.59 101 B 1 
ATOM   1507 O  OG  . SER B 2 101 ? 9.767   13.793  3.843   1.00 64.11 101 B 1 
ATOM   1508 N  N   . PHE B 2 102 ? 11.425  9.811   5.466   1.00 86.64 102 B 1 
ATOM   1509 C  CA  . PHE B 2 102 ? 11.376  8.621   6.305   1.00 87.56 102 B 1 
ATOM   1510 C  C   . PHE B 2 102 ? 10.638  8.917   7.607   1.00 86.42 102 B 1 
ATOM   1511 O  O   . PHE B 2 102 ? 10.693  10.029  8.132   1.00 84.90 102 B 1 
ATOM   1512 C  CB  . PHE B 2 102 ? 12.788  8.116   6.580   1.00 88.80 102 B 1 
ATOM   1513 C  CG  . PHE B 2 102 ? 13.578  7.819   5.317   1.00 90.36 102 B 1 
ATOM   1514 C  CD1 . PHE B 2 102 ? 13.443  6.575   4.683   1.00 88.45 102 B 1 
ATOM   1515 C  CD2 . PHE B 2 102 ? 14.408  8.805   4.756   1.00 88.92 102 B 1 
ATOM   1516 C  CE1 . PHE B 2 102 ? 14.146  6.311   3.496   1.00 88.05 102 B 1 
ATOM   1517 C  CE2 . PHE B 2 102 ? 15.105  8.545   3.572   1.00 88.40 102 B 1 
ATOM   1518 C  CZ  . PHE B 2 102 ? 14.974  7.295   2.938   1.00 90.04 102 B 1 
ATOM   1519 N  N   . GLN B 2 103 ? 9.980   7.907   8.166   1.00 85.45 103 B 1 
ATOM   1520 C  CA  . GLN B 2 103 ? 9.317   7.997   9.459   1.00 84.99 103 B 1 
ATOM   1521 C  C   . GLN B 2 103 ? 9.759   6.848   10.365  1.00 88.37 103 B 1 
ATOM   1522 O  O   . GLN B 2 103 ? 10.013  5.741   9.890   1.00 89.05 103 B 1 
ATOM   1523 C  CB  . GLN B 2 103 ? 7.799   7.987   9.284   1.00 80.14 103 B 1 
ATOM   1524 C  CG  . GLN B 2 103 ? 7.275   9.198   8.489   1.00 71.41 103 B 1 
ATOM   1525 C  CD  . GLN B 2 103 ? 5.748   9.196   8.378   1.00 67.79 103 B 1 
ATOM   1526 O  OE1 . GLN B 2 103 ? 5.052   8.265   8.756   1.00 60.37 103 B 1 
ATOM   1527 N  NE2 . GLN B 2 103 ? 5.157   10.242  7.870   1.00 56.56 103 B 1 
ATOM   1528 N  N   . ASN B 2 104 ? 9.772   7.093   11.677  1.00 89.14 104 B 1 
ATOM   1529 C  CA  . ASN B 2 104 ? 9.835   6.007   12.642  1.00 90.38 104 B 1 
ATOM   1530 C  C   . ASN B 2 104 ? 8.558   5.172   12.543  1.00 90.54 104 B 1 
ATOM   1531 O  O   . ASN B 2 104 ? 7.465   5.717   12.387  1.00 89.77 104 B 1 
ATOM   1532 C  CB  . ASN B 2 104 ? 10.020  6.571   14.060  1.00 90.43 104 B 1 
ATOM   1533 C  CG  . ASN B 2 104 ? 11.341  7.301   14.254  1.00 90.38 104 B 1 
ATOM   1534 O  OD1 . ASN B 2 104 ? 12.327  7.075   13.593  1.00 85.81 104 B 1 
ATOM   1535 N  ND2 . ASN B 2 104 ? 11.398  8.216   15.200  1.00 85.75 104 B 1 
ATOM   1536 N  N   . TYR B 2 105 ? 8.670   3.858   12.688  1.00 91.68 105 B 1 
ATOM   1537 C  CA  . TYR B 2 105 ? 7.528   2.954   12.652  1.00 91.92 105 B 1 
ATOM   1538 C  C   . TYR B 2 105 ? 6.452   3.340   13.665  1.00 90.11 105 B 1 
ATOM   1539 O  O   . TYR B 2 105 ? 5.262   3.367   13.348  1.00 87.42 105 B 1 
ATOM   1540 C  CB  . TYR B 2 105 ? 8.016   1.527   12.906  1.00 92.99 105 B 1 
ATOM   1541 C  CG  . TYR B 2 105 ? 6.922   0.489   12.766  1.00 94.12 105 B 1 
ATOM   1542 C  CD1 . TYR B 2 105 ? 6.260   -0.028  13.900  1.00 93.97 105 B 1 
ATOM   1543 C  CD2 . TYR B 2 105 ? 6.544   0.057   11.480  1.00 94.11 105 B 1 
ATOM   1544 C  CE1 . TYR B 2 105 ? 5.240   -0.981  13.755  1.00 94.18 105 B 1 
ATOM   1545 C  CE2 . TYR B 2 105 ? 5.525   -0.902  11.333  1.00 94.26 105 B 1 
ATOM   1546 C  CZ  . TYR B 2 105 ? 4.879   -1.420  12.462  1.00 95.45 105 B 1 
ATOM   1547 O  OH  . TYR B 2 105 ? 3.896   -2.360  12.314  1.00 95.69 105 B 1 
ATOM   1548 N  N   . ARG B 2 106 ? 6.871   3.683   14.872  1.00 91.04 106 B 1 
ATOM   1549 C  CA  . ARG B 2 106 ? 6.073   4.337   15.916  1.00 90.45 106 B 1 
ATOM   1550 C  C   . ARG B 2 106 ? 6.953   5.344   16.660  1.00 90.96 106 B 1 
ATOM   1551 O  O   . ARG B 2 106 ? 8.176   5.208   16.619  1.00 89.62 106 B 1 
ATOM   1552 C  CB  . ARG B 2 106 ? 5.478   3.291   16.880  1.00 87.97 106 B 1 
ATOM   1553 C  CG  . ARG B 2 106 ? 4.413   2.413   16.194  1.00 83.41 106 B 1 
ATOM   1554 C  CD  . ARG B 2 106 ? 3.630   1.584   17.212  1.00 82.03 106 B 1 
ATOM   1555 N  NE  . ARG B 2 106 ? 2.584   0.795   16.544  1.00 81.61 106 B 1 
ATOM   1556 C  CZ  . ARG B 2 106 ? 1.631   0.081   17.124  1.00 80.84 106 B 1 
ATOM   1557 N  NH1 . ARG B 2 106 ? 1.524   0.001   18.423  1.00 73.56 106 B 1 
ATOM   1558 N  NH2 . ARG B 2 106 ? 0.776   -0.562  16.401  1.00 75.36 106 B 1 
ATOM   1559 N  N   . PRO B 2 107 ? 6.362   6.306   17.397  1.00 87.75 107 B 1 
ATOM   1560 C  CA  . PRO B 2 107 ? 7.146   7.302   18.137  1.00 86.65 107 B 1 
ATOM   1561 C  C   . PRO B 2 107 ? 8.193   6.715   19.099  1.00 88.50 107 B 1 
ATOM   1562 O  O   . PRO B 2 107 ? 9.249   7.300   19.299  1.00 86.22 107 B 1 
ATOM   1563 C  CB  . PRO B 2 107 ? 6.101   8.127   18.895  1.00 84.13 107 B 1 
ATOM   1564 C  CG  . PRO B 2 107 ? 4.864   8.034   18.006  1.00 82.36 107 B 1 
ATOM   1565 C  CD  . PRO B 2 107 ? 4.944   6.612   17.453  1.00 84.16 107 B 1 
ATOM   1566 N  N   . ASN B 2 108 ? 7.910   5.538   19.663  1.00 91.04 108 B 1 
ATOM   1567 C  CA  . ASN B 2 108 ? 8.791   4.802   20.577  1.00 91.02 108 B 1 
ATOM   1568 C  C   . ASN B 2 108 ? 9.651   3.721   19.890  1.00 92.60 108 B 1 
ATOM   1569 O  O   . ASN B 2 108 ? 10.300  2.941   20.578  1.00 90.05 108 B 1 
ATOM   1570 C  CB  . ASN B 2 108 ? 7.931   4.217   21.715  1.00 87.51 108 B 1 
ATOM   1571 C  CG  . ASN B 2 108 ? 6.980   3.126   21.251  1.00 77.45 108 B 1 
ATOM   1572 O  OD1 . ASN B 2 108 ? 6.514   3.087   20.123  1.00 65.20 108 B 1 
ATOM   1573 N  ND2 . ASN B 2 108 ? 6.636   2.203   22.121  1.00 70.51 108 B 1 
ATOM   1574 N  N   . LYS B 2 109 ? 9.645   3.639   18.552  1.00 92.85 109 B 1 
ATOM   1575 C  CA  . LYS B 2 109 ? 10.386  2.652   17.761  1.00 94.27 109 B 1 
ATOM   1576 C  C   . LYS B 2 109 ? 11.325  3.363   16.777  1.00 95.35 109 B 1 
ATOM   1577 O  O   . LYS B 2 109 ? 11.141  3.299   15.569  1.00 94.33 109 B 1 
ATOM   1578 C  CB  . LYS B 2 109 ? 9.409   1.706   17.034  1.00 92.86 109 B 1 
ATOM   1579 C  CG  . LYS B 2 109 ? 8.504   0.846   17.942  1.00 86.81 109 B 1 
ATOM   1580 C  CD  . LYS B 2 109 ? 9.258   -0.266  18.662  1.00 79.72 109 B 1 
ATOM   1581 C  CE  . LYS B 2 109 ? 8.233   -1.123  19.429  1.00 74.82 109 B 1 
ATOM   1582 N  NZ  . LYS B 2 109 ? 8.848   -2.285  20.108  1.00 65.80 109 B 1 
ATOM   1583 N  N   . LYS B 2 110 ? 12.319  4.070   17.318  1.00 95.57 110 B 1 
ATOM   1584 C  CA  . LYS B 2 110 ? 13.255  4.883   16.530  1.00 95.90 110 B 1 
ATOM   1585 C  C   . LYS B 2 110 ? 14.208  4.065   15.657  1.00 96.62 110 B 1 
ATOM   1586 O  O   . LYS B 2 110 ? 14.703  4.565   14.661  1.00 95.57 110 B 1 
ATOM   1587 C  CB  . LYS B 2 110 ? 14.088  5.773   17.446  1.00 94.41 110 B 1 
ATOM   1588 C  CG  . LYS B 2 110 ? 13.276  6.851   18.182  1.00 90.32 110 B 1 
ATOM   1589 C  CD  . LYS B 2 110 ? 14.286  7.723   18.906  1.00 84.84 110 B 1 
ATOM   1590 C  CE  . LYS B 2 110 ? 13.679  8.956   19.565  1.00 76.19 110 B 1 
ATOM   1591 N  NZ  . LYS B 2 110 ? 14.794  9.844   19.998  1.00 66.46 110 B 1 
ATOM   1592 N  N   . ASN B 2 111 ? 14.449  2.822   16.022  1.00 97.13 111 B 1 
ATOM   1593 C  CA  . ASN B 2 111 ? 15.275  1.879   15.275  1.00 97.39 111 B 1 
ATOM   1594 C  C   . ASN B 2 111 ? 14.520  1.197   14.128  1.00 97.76 111 B 1 
ATOM   1595 O  O   . ASN B 2 111 ? 15.110  0.428   13.370  1.00 97.27 111 B 1 
ATOM   1596 C  CB  . ASN B 2 111 ? 15.857  0.848   16.259  1.00 96.78 111 B 1 
ATOM   1597 C  CG  . ASN B 2 111 ? 14.802  -0.033  16.877  1.00 96.30 111 B 1 
ATOM   1598 O  OD1 . ASN B 2 111 ? 13.754  0.410   17.322  1.00 90.10 111 B 1 
ATOM   1599 N  ND2 . ASN B 2 111 ? 15.040  -1.324  16.921  1.00 90.58 111 B 1 
ATOM   1600 N  N   . ILE B 2 112 ? 13.207  1.450   13.962  1.00 97.55 112 B 1 
ATOM   1601 C  CA  . ILE B 2 112 ? 12.408  0.880   12.873  1.00 97.70 112 B 1 
ATOM   1602 C  C   . ILE B 2 112 ? 11.881  2.012   12.009  1.00 97.25 112 B 1 
ATOM   1603 O  O   . ILE B 2 112 ? 11.098  2.848   12.468  1.00 96.38 112 B 1 
ATOM   1604 C  CB  . ILE B 2 112 ? 11.279  -0.029  13.399  1.00 97.89 112 B 1 
ATOM   1605 C  CG1 . ILE B 2 112 ? 11.816  -1.080  14.397  1.00 97.25 112 B 1 
ATOM   1606 C  CG2 . ILE B 2 112 ? 10.604  -0.703  12.183  1.00 97.28 112 B 1 
ATOM   1607 C  CD1 . ILE B 2 112 ? 10.741  -2.001  14.982  1.00 95.55 112 B 1 
ATOM   1608 N  N   . LEU B 2 113 ? 12.289  2.031   10.752  1.00 96.52 113 B 1 
ATOM   1609 C  CA  . LEU B 2 113 ? 11.967  3.085   9.803   1.00 96.68 113 B 1 
ATOM   1610 C  C   . LEU B 2 113 ? 11.024  2.576   8.725   1.00 96.81 113 B 1 
ATOM   1611 O  O   . LEU B 2 113 ? 11.089  1.417   8.318   1.00 96.53 113 B 1 
ATOM   1612 C  CB  . LEU B 2 113 ? 13.256  3.660   9.196   1.00 96.70 113 B 1 
ATOM   1613 C  CG  . LEU B 2 113 ? 14.310  4.100   10.223  1.00 95.73 113 B 1 
ATOM   1614 C  CD1 . LEU B 2 113 ? 15.528  4.645   9.488   1.00 93.90 113 B 1 
ATOM   1615 C  CD2 . LEU B 2 113 ? 13.794  5.187   11.167  1.00 93.33 113 B 1 
ATOM   1616 N  N   . VAL B 2 114 ? 10.162  3.466   8.231   1.00 93.58 114 B 1 
ATOM   1617 C  CA  . VAL B 2 114 ? 9.260   3.188   7.110   1.00 92.53 114 B 1 
ATOM   1618 C  C   . VAL B 2 114 ? 9.349   4.273   6.051   1.00 91.27 114 B 1 
ATOM   1619 O  O   . VAL B 2 114 ? 9.614   5.437   6.341   1.00 89.95 114 B 1 
ATOM   1620 C  CB  . VAL B 2 114 ? 7.801   2.976   7.544   1.00 91.74 114 B 1 
ATOM   1621 C  CG1 . VAL B 2 114 ? 7.657   1.722   8.417   1.00 88.12 114 B 1 
ATOM   1622 C  CG2 . VAL B 2 114 ? 7.220   4.177   8.297   1.00 88.32 114 B 1 
ATOM   1623 N  N   . ILE B 2 115 ? 9.086   3.872   4.803   1.00 91.39 115 B 1 
ATOM   1624 C  CA  . ILE B 2 115 ? 8.975   4.764   3.660   1.00 90.53 115 B 1 
ATOM   1625 C  C   . ILE B 2 115 ? 7.927   4.238   2.680   1.00 90.49 115 B 1 
ATOM   1626 O  O   . ILE B 2 115 ? 7.748   3.029   2.531   1.00 89.82 115 B 1 
ATOM   1627 C  CB  . ILE B 2 115 ? 10.362  4.947   3.006   1.00 89.42 115 B 1 
ATOM   1628 C  CG1 . ILE B 2 115 ? 10.371  5.989   1.868   1.00 85.86 115 B 1 
ATOM   1629 C  CG2 . ILE B 2 115 ? 10.922  3.611   2.466   1.00 85.43 115 B 1 
ATOM   1630 C  CD1 . ILE B 2 115 ? 9.996   7.394   2.316   1.00 81.19 115 B 1 
ATOM   1631 N  N   . GLY B 2 116 ? 7.242   5.138   2.007   1.00 84.30 116 B 1 
ATOM   1632 C  CA  . GLY B 2 116 ? 6.285   4.818   0.960   1.00 82.98 116 B 1 
ATOM   1633 C  C   . GLY B 2 116 ? 4.819   4.989   1.368   1.00 82.33 116 B 1 
ATOM   1634 O  O   . GLY B 2 116 ? 4.505   5.156   2.543   1.00 79.61 116 B 1 
ATOM   1635 N  N   . PRO B 2 117 ? 3.913   4.914   0.385   1.00 80.39 117 B 1 
ATOM   1636 C  CA  . PRO B 2 117 ? 4.162   4.577   -1.016  1.00 78.83 117 B 1 
ATOM   1637 C  C   . PRO B 2 117 ? 4.828   5.718   -1.800  1.00 79.30 117 B 1 
ATOM   1638 O  O   . PRO B 2 117 ? 4.368   6.846   -1.754  1.00 78.19 117 B 1 
ATOM   1639 C  CB  . PRO B 2 117 ? 2.780   4.243   -1.578  1.00 76.74 117 B 1 
ATOM   1640 C  CG  . PRO B 2 117 ? 1.831   5.102   -0.744  1.00 73.18 117 B 1 
ATOM   1641 C  CD  . PRO B 2 117 ? 2.498   5.144   0.624   1.00 74.64 117 B 1 
ATOM   1642 N  N   . VAL B 2 118 ? 5.888   5.411   -2.548  1.00 79.05 118 B 1 
ATOM   1643 C  CA  . VAL B 2 118 ? 6.584   6.355   -3.435  1.00 79.24 118 B 1 
ATOM   1644 C  C   . VAL B 2 118 ? 6.673   5.781   -4.858  1.00 80.18 118 B 1 
ATOM   1645 O  O   . VAL B 2 118 ? 6.600   4.559   -5.012  1.00 80.59 118 B 1 
ATOM   1646 C  CB  . VAL B 2 118 ? 7.975   6.743   -2.896  1.00 78.95 118 B 1 
ATOM   1647 C  CG1 . VAL B 2 118 ? 7.858   7.496   -1.572  1.00 76.64 118 B 1 
ATOM   1648 C  CG2 . VAL B 2 118 ? 8.908   5.542   -2.711  1.00 76.64 118 B 1 
ATOM   1649 N  N   . PRO B 2 119 ? 6.827   6.603   -5.914  1.00 78.67 119 B 1 
ATOM   1650 C  CA  . PRO B 2 119 ? 6.838   6.123   -7.292  1.00 77.71 119 B 1 
ATOM   1651 C  C   . PRO B 2 119 ? 7.955   5.104   -7.550  1.00 80.43 119 B 1 
ATOM   1652 O  O   . PRO B 2 119 ? 9.143   5.429   -7.449  1.00 80.30 119 B 1 
ATOM   1653 C  CB  . PRO B 2 119 ? 6.996   7.371   -8.176  1.00 74.89 119 B 1 
ATOM   1654 C  CG  . PRO B 2 119 ? 6.472   8.498   -7.297  1.00 71.23 119 B 1 
ATOM   1655 C  CD  . PRO B 2 119 ? 6.874   8.056   -5.902  1.00 72.68 119 B 1 
ATOM   1656 N  N   . GLY B 2 120 ? 7.600   3.880   -7.929  1.00 86.49 120 B 1 
ATOM   1657 C  CA  . GLY B 2 120 ? 8.558   2.798   -8.120  1.00 87.44 120 B 1 
ATOM   1658 C  C   . GLY B 2 120 ? 9.569   3.057   -9.242  1.00 87.45 120 B 1 
ATOM   1659 O  O   . GLY B 2 120 ? 10.722  2.663   -9.117  1.00 86.40 120 B 1 
ATOM   1660 N  N   . GLN B 2 121 ? 9.163   3.760   -10.294 1.00 86.64 121 B 1 
ATOM   1661 C  CA  . GLN B 2 121 ? 10.067  4.131   -11.395 1.00 85.60 121 B 1 
ATOM   1662 C  C   . GLN B 2 121 ? 11.225  5.028   -10.941 1.00 86.39 121 B 1 
ATOM   1663 O  O   . GLN B 2 121 ? 12.307  4.951   -11.502 1.00 84.49 121 B 1 
ATOM   1664 C  CB  . GLN B 2 121 ? 9.273   4.847   -12.488 1.00 83.03 121 B 1 
ATOM   1665 C  CG  . GLN B 2 121 ? 8.320   3.909   -13.249 1.00 74.68 121 B 1 
ATOM   1666 C  CD  . GLN B 2 121 ? 7.571   4.638   -14.358 1.00 68.18 121 B 1 
ATOM   1667 O  OE1 . GLN B 2 121 ? 7.592   5.844   -14.466 1.00 61.41 121 B 1 
ATOM   1668 N  NE2 . GLN B 2 121 ? 6.864   3.953   -15.226 1.00 58.53 121 B 1 
ATOM   1669 N  N   . LYS B 2 122 ? 11.005  5.865   -9.924  1.00 86.31 122 B 1 
ATOM   1670 C  CA  . LYS B 2 122 ? 12.010  6.796   -9.396  1.00 85.92 122 B 1 
ATOM   1671 C  C   . LYS B 2 122 ? 12.791  6.213   -8.219  1.00 87.50 122 B 1 
ATOM   1672 O  O   . LYS B 2 122 ? 13.949  6.550   -8.033  1.00 86.65 122 B 1 
ATOM   1673 C  CB  . LYS B 2 122 ? 11.307  8.112   -9.039  1.00 82.80 122 B 1 
ATOM   1674 C  CG  . LYS B 2 122 ? 12.303  9.220   -8.700  1.00 73.39 122 B 1 
ATOM   1675 C  CD  . LYS B 2 122 ? 11.579  10.549  -8.449  1.00 69.23 122 B 1 
ATOM   1676 C  CE  . LYS B 2 122 ? 12.603  11.628  -8.062  1.00 60.79 122 B 1 
ATOM   1677 N  NZ  . LYS B 2 122 ? 11.941  12.888  -7.662  1.00 54.44 122 B 1 
ATOM   1678 N  N   . TYR B 2 123 ? 12.155  5.343   -7.433  1.00 88.35 123 B 1 
ATOM   1679 C  CA  . TYR B 2 123 ? 12.673  4.865   -6.151  1.00 89.30 123 B 1 
ATOM   1680 C  C   . TYR B 2 123 ? 12.735  3.330   -6.060  1.00 91.32 123 B 1 
ATOM   1681 O  O   . TYR B 2 123 ? 12.466  2.749   -5.010  1.00 91.22 123 B 1 
ATOM   1682 C  CB  . TYR B 2 123 ? 11.860  5.499   -5.019  1.00 87.60 123 B 1 
ATOM   1683 C  CG  . TYR B 2 123 ? 11.860  7.013   -5.009  1.00 86.24 123 B 1 
ATOM   1684 C  CD1 . TYR B 2 123 ? 13.030  7.724   -4.688  1.00 83.75 123 B 1 
ATOM   1685 C  CD2 . TYR B 2 123 ? 10.684  7.729   -5.303  1.00 83.60 123 B 1 
ATOM   1686 C  CE1 . TYR B 2 123 ? 13.025  9.127   -4.618  1.00 81.82 123 B 1 
ATOM   1687 C  CE2 . TYR B 2 123 ? 10.664  9.123   -5.236  1.00 81.35 123 B 1 
ATOM   1688 C  CZ  . TYR B 2 123 ? 11.830  9.823   -4.885  1.00 80.73 123 B 1 
ATOM   1689 O  OH  . TYR B 2 123 ? 11.815  11.197  -4.792  1.00 77.73 123 B 1 
ATOM   1690 N  N   . SER B 2 124 ? 13.109  2.657   -7.149  1.00 93.83 124 B 1 
ATOM   1691 C  CA  . SER B 2 124 ? 13.427  1.221   -7.084  1.00 94.63 124 B 1 
ATOM   1692 C  C   . SER B 2 124 ? 14.648  0.922   -6.211  1.00 96.11 124 B 1 
ATOM   1693 O  O   . SER B 2 124 ? 14.801  -0.207  -5.744  1.00 95.68 124 B 1 
ATOM   1694 C  CB  . SER B 2 124 ? 13.663  0.675   -8.490  1.00 92.69 124 B 1 
ATOM   1695 O  OG  . SER B 2 124 ? 14.709  1.374   -9.146  1.00 81.33 124 B 1 
ATOM   1696 N  N   . GLU B 2 125 ? 15.478  1.931   -5.964  1.00 95.93 125 B 1 
ATOM   1697 C  CA  . GLU B 2 125 ? 16.515  1.943   -4.948  1.00 95.97 125 B 1 
ATOM   1698 C  C   . GLU B 2 125 ? 16.237  3.090   -3.971  1.00 95.66 125 B 1 
ATOM   1699 O  O   . GLU B 2 125 ? 15.956  4.218   -4.377  1.00 93.83 125 B 1 
ATOM   1700 C  CB  . GLU B 2 125 ? 17.915  2.068   -5.568  1.00 94.80 125 B 1 
ATOM   1701 C  CG  . GLU B 2 125 ? 18.223  0.911   -6.526  1.00 84.01 125 B 1 
ATOM   1702 C  CD  . GLU B 2 125 ? 19.688  0.844   -6.987  1.00 85.14 125 B 1 
ATOM   1703 O  OE1 . GLU B 2 125 ? 20.041  -0.196  -7.594  1.00 80.46 125 B 1 
ATOM   1704 O  OE2 . GLU B 2 125 ? 20.450  1.792   -6.720  1.00 79.64 125 B 1 
ATOM   1705 N  N   . ILE B 2 126 ? 16.264  2.794   -2.679  1.00 96.35 126 B 1 
ATOM   1706 C  CA  . ILE B 2 126 ? 15.989  3.744   -1.601  1.00 96.10 126 B 1 
ATOM   1707 C  C   . ILE B 2 126 ? 17.192  3.769   -0.664  1.00 96.54 126 B 1 
ATOM   1708 O  O   . ILE B 2 126 ? 17.522  2.754   -0.051  1.00 96.15 126 B 1 
ATOM   1709 C  CB  . ILE B 2 126 ? 14.689  3.382   -0.850  1.00 95.25 126 B 1 
ATOM   1710 C  CG1 . ILE B 2 126 ? 13.474  3.387   -1.816  1.00 93.58 126 B 1 
ATOM   1711 C  CG2 . ILE B 2 126 ? 14.463  4.370   0.313   1.00 93.98 126 B 1 
ATOM   1712 C  CD1 . ILE B 2 126 ? 12.170  2.882   -1.176  1.00 89.54 126 B 1 
ATOM   1713 N  N   . THR B 2 127 ? 17.803  4.933   -0.509  1.00 96.67 127 B 1 
ATOM   1714 C  CA  . THR B 2 127 ? 18.929  5.142   0.401   1.00 96.52 127 B 1 
ATOM   1715 C  C   . THR B 2 127 ? 18.426  5.653   1.744   1.00 96.45 127 B 1 
ATOM   1716 O  O   . THR B 2 127 ? 17.972  6.789   1.845   1.00 95.45 127 B 1 
ATOM   1717 C  CB  . THR B 2 127 ? 19.943  6.123   -0.205  1.00 95.74 127 B 1 
ATOM   1718 O  OG1 . THR B 2 127 ? 20.403  5.623   -1.443  1.00 92.52 127 B 1 
ATOM   1719 C  CG2 . THR B 2 127 ? 21.172  6.307   0.679   1.00 92.48 127 B 1 
ATOM   1720 N  N   . PHE B 2 128 ? 18.538  4.829   2.787   1.00 97.06 128 B 1 
ATOM   1721 C  CA  . PHE B 2 128 ? 18.249  5.225   4.166   1.00 97.30 128 B 1 
ATOM   1722 C  C   . PHE B 2 128 ? 19.501  5.818   4.811   1.00 97.45 128 B 1 
ATOM   1723 O  O   . PHE B 2 128 ? 20.513  5.126   4.894   1.00 97.07 128 B 1 
ATOM   1724 C  CB  . PHE B 2 128 ? 17.758  4.017   4.979   1.00 97.41 128 B 1 
ATOM   1725 C  CG  . PHE B 2 128 ? 16.386  3.500   4.608   1.00 97.41 128 B 1 
ATOM   1726 C  CD1 . PHE B 2 128 ? 15.286  3.751   5.455   1.00 96.27 128 B 1 
ATOM   1727 C  CD2 . PHE B 2 128 ? 16.202  2.722   3.456   1.00 96.25 128 B 1 
ATOM   1728 C  CE1 . PHE B 2 128 ? 14.025  3.237   5.155   1.00 95.64 128 B 1 
ATOM   1729 C  CE2 . PHE B 2 128 ? 14.933  2.215   3.143   1.00 95.62 128 B 1 
ATOM   1730 C  CZ  . PHE B 2 128 ? 13.848  2.470   3.992   1.00 96.35 128 B 1 
ATOM   1731 N  N   . PRO B 2 129 ? 19.464  7.065   5.325   1.00 97.38 129 B 1 
ATOM   1732 C  CA  . PRO B 2 129 ? 20.546  7.644   6.104   1.00 97.14 129 B 1 
ATOM   1733 C  C   . PRO B 2 129 ? 20.411  7.220   7.571   1.00 97.30 129 B 1 
ATOM   1734 O  O   . PRO B 2 129 ? 19.456  7.595   8.253   1.00 96.74 129 B 1 
ATOM   1735 C  CB  . PRO B 2 129 ? 20.391  9.149   5.904   1.00 96.07 129 B 1 
ATOM   1736 C  CG  . PRO B 2 129 ? 18.878  9.337   5.775   1.00 94.11 129 B 1 
ATOM   1737 C  CD  . PRO B 2 129 ? 18.398  8.044   5.124   1.00 95.88 129 B 1 
ATOM   1738 N  N   . ILE B 2 130 ? 21.361  6.441   8.073   1.00 97.77 130 B 1 
ATOM   1739 C  CA  . ILE B 2 130 ? 21.313  5.883   9.429   1.00 97.97 130 B 1 
ATOM   1740 C  C   . ILE B 2 130 ? 22.439  6.462   10.275  1.00 97.90 130 B 1 
ATOM   1741 O  O   . ILE B 2 130 ? 23.581  6.502   9.840   1.00 97.60 130 B 1 
ATOM   1742 C  CB  . ILE B 2 130 ? 21.374  4.341   9.388   1.00 97.70 130 B 1 
ATOM   1743 C  CG1 . ILE B 2 130 ? 20.353  3.703   8.417   1.00 95.56 130 B 1 
ATOM   1744 C  CG2 . ILE B 2 130 ? 21.174  3.769   10.803  1.00 96.27 130 B 1 
ATOM   1745 C  CD1 . ILE B 2 130 ? 18.895  4.117   8.638   1.00 86.52 130 B 1 
ATOM   1746 N  N   . LEU B 2 131 ? 22.112  6.881   11.495  1.00 97.71 131 B 1 
ATOM   1747 C  CA  . LEU B 2 131 ? 23.088  7.242   12.516  1.00 97.74 131 B 1 
ATOM   1748 C  C   . LEU B 2 131 ? 23.396  6.025   13.389  1.00 97.76 131 B 1 
ATOM   1749 O  O   . LEU B 2 131 ? 22.512  5.499   14.067  1.00 97.25 131 B 1 
ATOM   1750 C  CB  . LEU B 2 131 ? 22.550  8.430   13.327  1.00 97.38 131 B 1 
ATOM   1751 C  CG  . LEU B 2 131 ? 23.520  8.931   14.418  1.00 96.63 131 B 1 
ATOM   1752 C  CD1 . LEU B 2 131 ? 24.820  9.469   13.827  1.00 94.75 131 B 1 
ATOM   1753 C  CD2 . LEU B 2 131 ? 22.854  10.062  15.204  1.00 94.39 131 B 1 
ATOM   1754 N  N   . ALA B 2 132 ? 24.651  5.592   13.385  1.00 97.72 132 B 1 
ATOM   1755 C  CA  . ALA B 2 132 ? 25.123  4.551   14.285  1.00 97.63 132 B 1 
ATOM   1756 C  C   . ALA B 2 132 ? 25.210  5.092   15.727  1.00 97.58 132 B 1 
ATOM   1757 O  O   . ALA B 2 132 ? 25.633  6.227   15.926  1.00 96.89 132 B 1 
ATOM   1758 C  CB  . ALA B 2 132 ? 26.483  4.038   13.802  1.00 97.22 132 B 1 
ATOM   1759 N  N   . PRO B 2 133 ? 24.836  4.288   16.740  1.00 97.44 133 B 1 
ATOM   1760 C  CA  . PRO B 2 133 ? 24.931  4.689   18.134  1.00 97.26 133 B 1 
ATOM   1761 C  C   . PRO B 2 133 ? 26.387  4.724   18.613  1.00 97.16 133 B 1 
ATOM   1762 O  O   . PRO B 2 133 ? 27.289  4.161   17.986  1.00 96.06 133 B 1 
ATOM   1763 C  CB  . PRO B 2 133 ? 24.102  3.660   18.899  1.00 96.62 133 B 1 
ATOM   1764 C  CG  . PRO B 2 133 ? 24.299  2.394   18.067  1.00 96.01 133 B 1 
ATOM   1765 C  CD  . PRO B 2 133 ? 24.329  2.928   16.639  1.00 96.98 133 B 1 
ATOM   1766 N  N   . ASP B 2 134 ? 26.599  5.337   19.779  1.00 96.21 134 B 1 
ATOM   1767 C  CA  . ASP B 2 134 ? 27.889  5.364   20.445  1.00 96.06 134 B 1 
ATOM   1768 C  C   . ASP B 2 134 ? 27.832  4.598   21.776  1.00 96.09 134 B 1 
ATOM   1769 O  O   . ASP B 2 134 ? 27.180  5.063   22.721  1.00 94.67 134 B 1 
ATOM   1770 C  CB  . ASP B 2 134 ? 28.346  6.821   20.632  1.00 94.80 134 B 1 
ATOM   1771 C  CG  . ASP B 2 134 ? 29.749  6.925   21.244  1.00 93.62 134 B 1 
ATOM   1772 O  OD1 . ASP B 2 134 ? 30.378  5.872   21.507  1.00 91.02 134 B 1 
ATOM   1773 O  OD2 . ASP B 2 134 ? 30.198  8.066   21.471  1.00 89.74 134 B 1 
ATOM   1774 N  N   . PRO B 2 135 ? 28.532  3.457   21.917  1.00 95.10 135 B 1 
ATOM   1775 C  CA  . PRO B 2 135 ? 28.607  2.724   23.179  1.00 94.37 135 B 1 
ATOM   1776 C  C   . PRO B 2 135 ? 29.199  3.523   24.342  1.00 93.88 135 B 1 
ATOM   1777 O  O   . PRO B 2 135 ? 28.962  3.186   25.500  1.00 91.38 135 B 1 
ATOM   1778 C  CB  . PRO B 2 135 ? 29.464  1.491   22.883  1.00 93.28 135 B 1 
ATOM   1779 C  CG  . PRO B 2 135 ? 29.287  1.289   21.386  1.00 92.35 135 B 1 
ATOM   1780 C  CD  . PRO B 2 135 ? 29.194  2.716   20.860  1.00 94.24 135 B 1 
ATOM   1781 N  N   . ALA B 2 136 ? 29.953  4.594   24.075  1.00 93.57 136 B 1 
ATOM   1782 C  CA  . ALA B 2 136 ? 30.476  5.476   25.131  1.00 92.45 136 B 1 
ATOM   1783 C  C   . ALA B 2 136 ? 29.365  6.297   25.811  1.00 92.55 136 B 1 
ATOM   1784 O  O   . ALA B 2 136 ? 29.503  6.679   26.974  1.00 89.86 136 B 1 
ATOM   1785 C  CB  . ALA B 2 136 ? 31.555  6.381   24.532  1.00 91.17 136 B 1 
ATOM   1786 N  N   . THR B 2 137 ? 28.246  6.546   25.102  1.00 93.20 137 B 1 
ATOM   1787 C  CA  . THR B 2 137 ? 27.114  7.338   25.595  1.00 92.46 137 B 1 
ATOM   1788 C  C   . THR B 2 137 ? 25.857  6.496   25.824  1.00 92.23 137 B 1 
ATOM   1789 O  O   . THR B 2 137 ? 25.067  6.815   26.717  1.00 88.58 137 B 1 
ATOM   1790 C  CB  . THR B 2 137 ? 26.797  8.506   24.651  1.00 90.77 137 B 1 
ATOM   1791 O  OG1 . THR B 2 137 ? 26.484  8.048   23.365  1.00 83.73 137 B 1 
ATOM   1792 C  CG2 . THR B 2 137 ? 27.986  9.468   24.517  1.00 81.13 137 B 1 
ATOM   1793 N  N   . ASN B 2 138 ? 25.684  5.393   25.091  1.00 92.23 138 B 1 
ATOM   1794 C  CA  . ASN B 2 138 ? 24.564  4.473   25.216  1.00 91.57 138 B 1 
ATOM   1795 C  C   . ASN B 2 138 ? 25.034  3.111   25.771  1.00 91.89 138 B 1 
ATOM   1796 O  O   . ASN B 2 138 ? 25.641  2.307   25.072  1.00 89.23 138 B 1 
ATOM   1797 C  CB  . ASN B 2 138 ? 23.853  4.349   23.868  1.00 89.07 138 B 1 
ATOM   1798 C  CG  . ASN B 2 138 ? 22.578  3.540   23.974  1.00 87.20 138 B 1 
ATOM   1799 O  OD1 . ASN B 2 138 ? 22.307  2.881   24.966  1.00 80.72 138 B 1 
ATOM   1800 N  ND2 . ASN B 2 138 ? 21.746  3.573   22.957  1.00 80.33 138 B 1 
ATOM   1801 N  N   . LYS B 2 139 ? 24.706  2.836   27.042  1.00 91.91 139 B 1 
ATOM   1802 C  CA  . LYS B 2 139 ? 25.134  1.617   27.742  1.00 91.66 139 B 1 
ATOM   1803 C  C   . LYS B 2 139 ? 24.476  0.335   27.223  1.00 91.87 139 B 1 
ATOM   1804 O  O   . LYS B 2 139 ? 24.987  -0.746  27.501  1.00 86.84 139 B 1 
ATOM   1805 C  CB  . LYS B 2 139 ? 24.866  1.749   29.244  1.00 89.02 139 B 1 
ATOM   1806 C  CG  . LYS B 2 139 ? 25.713  2.858   29.876  1.00 76.25 139 B 1 
ATOM   1807 C  CD  . LYS B 2 139 ? 25.485  2.873   31.386  1.00 62.74 139 B 1 
ATOM   1808 C  CE  . LYS B 2 139 ? 26.336  3.966   32.015  1.00 53.04 139 B 1 
ATOM   1809 N  NZ  . LYS B 2 139 ? 26.134  4.023   33.484  1.00 44.10 139 B 1 
ATOM   1810 N  N   . ASP B 2 140 ? 23.364  0.453   26.505  1.00 91.17 140 B 1 
ATOM   1811 C  CA  . ASP B 2 140 ? 22.623  -0.688  25.963  1.00 90.23 140 B 1 
ATOM   1812 C  C   . ASP B 2 140 ? 23.192  -1.161  24.614  1.00 91.44 140 B 1 
ATOM   1813 O  O   . ASP B 2 140 ? 22.769  -2.180  24.068  1.00 88.31 140 B 1 
ATOM   1814 C  CB  . ASP B 2 140 ? 21.136  -0.322  25.871  1.00 87.64 140 B 1 
ATOM   1815 C  CG  . ASP B 2 140 ? 20.533  0.070   27.229  1.00 83.21 140 B 1 
ATOM   1816 O  OD1 . ASP B 2 140 ? 20.896  -0.568  28.241  1.00 77.43 140 B 1 
ATOM   1817 O  OD2 . ASP B 2 140 ? 19.737  1.029   27.254  1.00 77.45 140 B 1 
ATOM   1818 N  N   . VAL B 2 141 ? 24.174  -0.451  24.090  1.00 92.06 141 B 1 
ATOM   1819 C  CA  . VAL B 2 141 ? 24.828  -0.743  22.817  1.00 93.26 141 B 1 
ATOM   1820 C  C   . VAL B 2 141 ? 26.281  -1.152  23.052  1.00 93.93 141 B 1 
ATOM   1821 O  O   . VAL B 2 141 ? 26.990  -0.577  23.871  1.00 92.00 141 B 1 
ATOM   1822 C  CB  . VAL B 2 141 ? 24.717  0.446   21.854  1.00 91.26 141 B 1 
ATOM   1823 C  CG1 . VAL B 2 141 ? 25.341  0.123   20.498  1.00 83.28 141 B 1 
ATOM   1824 C  CG2 . VAL B 2 141 ? 23.246  0.807   21.609  1.00 84.68 141 B 1 
ATOM   1825 N  N   . HIS B 2 142 ? 26.727  -2.146  22.280  1.00 94.65 142 B 1 
ATOM   1826 C  CA  . HIS B 2 142 ? 28.075  -2.699  22.395  1.00 94.71 142 B 1 
ATOM   1827 C  C   . HIS B 2 142 ? 28.745  -2.798  21.026  1.00 95.56 142 B 1 
ATOM   1828 O  O   . HIS B 2 142 ? 28.084  -2.786  19.989  1.00 93.34 142 B 1 
ATOM   1829 C  CB  . HIS B 2 142 ? 27.982  -4.067  23.082  1.00 93.20 142 B 1 
ATOM   1830 C  CG  . HIS B 2 142 ? 27.320  -4.022  24.432  1.00 91.78 142 B 1 
ATOM   1831 N  ND1 . HIS B 2 142 ? 27.581  -3.138  25.457  1.00 79.49 142 B 1 
ATOM   1832 C  CD2 . HIS B 2 142 ? 26.304  -4.835  24.886  1.00 80.05 142 B 1 
ATOM   1833 C  CE1 . HIS B 2 142 ? 26.744  -3.405  26.477  1.00 81.40 142 B 1 
ATOM   1834 N  NE2 . HIS B 2 142 ? 25.971  -4.439  26.165  1.00 82.83 142 B 1 
ATOM   1835 N  N   . PHE B 2 143 ? 30.062  -2.935  21.010  1.00 94.98 143 B 1 
ATOM   1836 C  CA  . PHE B 2 143 ? 30.830  -3.196  19.788  1.00 94.74 143 B 1 
ATOM   1837 C  C   . PHE B 2 143 ? 30.631  -4.654  19.352  1.00 94.02 143 B 1 
ATOM   1838 O  O   . PHE B 2 143 ? 31.400  -5.548  19.697  1.00 90.87 143 B 1 
ATOM   1839 C  CB  . PHE B 2 143 ? 32.303  -2.849  20.018  1.00 93.62 143 B 1 
ATOM   1840 C  CG  . PHE B 2 143 ? 32.540  -1.397  20.359  1.00 93.46 143 B 1 
ATOM   1841 C  CD1 . PHE B 2 143 ? 32.339  -0.409  19.397  1.00 91.04 143 B 1 
ATOM   1842 C  CD2 . PHE B 2 143 ? 32.959  -1.036  21.655  1.00 91.60 143 B 1 
ATOM   1843 C  CE1 . PHE B 2 143 ? 32.566  0.938   19.706  1.00 90.44 143 B 1 
ATOM   1844 C  CE2 . PHE B 2 143 ? 33.190  0.309   21.974  1.00 90.18 143 B 1 
ATOM   1845 C  CZ  . PHE B 2 143 ? 32.996  1.303   21.001  1.00 90.79 143 B 1 
ATOM   1846 N  N   . LEU B 2 144 ? 29.560  -4.903  18.621  1.00 93.83 144 B 1 
ATOM   1847 C  CA  . LEU B 2 144 ? 29.137  -6.224  18.170  1.00 93.94 144 B 1 
ATOM   1848 C  C   . LEU B 2 144 ? 28.791  -6.201  16.675  1.00 95.22 144 B 1 
ATOM   1849 O  O   . LEU B 2 144 ? 28.671  -5.145  16.059  1.00 93.68 144 B 1 
ATOM   1850 C  CB  . LEU B 2 144 ? 27.934  -6.695  19.007  1.00 91.09 144 B 1 
ATOM   1851 C  CG  . LEU B 2 144 ? 28.217  -6.942  20.501  1.00 88.13 144 B 1 
ATOM   1852 C  CD1 . LEU B 2 144 ? 26.919  -7.303  21.224  1.00 83.23 144 B 1 
ATOM   1853 C  CD2 . LEU B 2 144 ? 29.210  -8.092  20.724  1.00 82.85 144 B 1 
ATOM   1854 N  N   . LYS B 2 145 ? 28.594  -7.397  16.117  1.00 96.47 145 B 1 
ATOM   1855 C  CA  . LYS B 2 145 ? 27.971  -7.590  14.817  1.00 96.65 145 B 1 
ATOM   1856 C  C   . LYS B 2 145 ? 26.453  -7.616  15.000  1.00 96.43 145 B 1 
ATOM   1857 O  O   . LYS B 2 145 ? 25.949  -8.446  15.760  1.00 95.24 145 B 1 
ATOM   1858 C  CB  . LYS B 2 145 ? 28.507  -8.871  14.175  1.00 95.93 145 B 1 
ATOM   1859 C  CG  . LYS B 2 145 ? 28.157  -8.942  12.687  1.00 91.22 145 B 1 
ATOM   1860 C  CD  . LYS B 2 145 ? 28.690  -10.253 12.083  1.00 88.47 145 B 1 
ATOM   1861 C  CE  . LYS B 2 145 ? 28.608  -10.170 10.567  1.00 78.64 145 B 1 
ATOM   1862 N  NZ  . LYS B 2 145 ? 28.778  -11.486 9.924   1.00 72.75 145 B 1 
ATOM   1863 N  N   . TYR B 2 146 ? 25.746  -6.730  14.328  1.00 97.21 146 B 1 
ATOM   1864 C  CA  . TYR B 2 146 ? 24.306  -6.559  14.450  1.00 97.15 146 B 1 
ATOM   1865 C  C   . TYR B 2 146 ? 23.588  -6.953  13.160  1.00 97.42 146 B 1 
ATOM   1866 O  O   . TYR B 2 146 ? 24.053  -6.588  12.081  1.00 96.88 146 B 1 
ATOM   1867 C  CB  . TYR B 2 146 ? 24.005  -5.108  14.816  1.00 96.45 146 B 1 
ATOM   1868 C  CG  . TYR B 2 146 ? 24.388  -4.745  16.227  1.00 95.91 146 B 1 
ATOM   1869 C  CD1 . TYR B 2 146 ? 23.593  -5.180  17.301  1.00 93.95 146 B 1 
ATOM   1870 C  CD2 . TYR B 2 146 ? 25.535  -3.968  16.485  1.00 94.03 146 B 1 
ATOM   1871 C  CE1 . TYR B 2 146 ? 23.910  -4.826  18.620  1.00 92.42 146 B 1 
ATOM   1872 C  CE2 . TYR B 2 146 ? 25.864  -3.610  17.797  1.00 92.14 146 B 1 
ATOM   1873 C  CZ  . TYR B 2 146 ? 25.043  -4.036  18.867  1.00 92.51 146 B 1 
ATOM   1874 O  OH  . TYR B 2 146 ? 25.342  -3.675  20.157  1.00 89.82 146 B 1 
ATOM   1875 N  N   . PRO B 2 147 ? 22.444  -7.654  13.248  1.00 97.59 147 B 1 
ATOM   1876 C  CA  . PRO B 2 147 ? 21.606  -7.911  12.090  1.00 97.47 147 B 1 
ATOM   1877 C  C   . PRO B 2 147 ? 20.750  -6.691  11.739  1.00 97.91 147 B 1 
ATOM   1878 O  O   . PRO B 2 147 ? 20.243  -5.985  12.612  1.00 97.46 147 B 1 
ATOM   1879 C  CB  . PRO B 2 147 ? 20.745  -9.113  12.496  1.00 96.14 147 B 1 
ATOM   1880 C  CG  . PRO B 2 147 ? 20.566  -8.914  13.993  1.00 92.91 147 B 1 
ATOM   1881 C  CD  . PRO B 2 147 ? 21.876  -8.261  14.446  1.00 96.20 147 B 1 
ATOM   1882 N  N   . ILE B 2 148 ? 20.530  -6.492  10.440  1.00 98.11 148 B 1 
ATOM   1883 C  CA  . ILE B 2 148 ? 19.574  -5.534  9.880   1.00 98.30 148 B 1 
ATOM   1884 C  C   . ILE B 2 148 ? 18.588  -6.326  9.032   1.00 98.45 148 B 1 
ATOM   1885 O  O   . ILE B 2 148 ? 18.992  -7.176  8.245   1.00 98.08 148 B 1 
ATOM   1886 C  CB  . ILE B 2 148 ? 20.303  -4.452  9.064   1.00 98.05 148 B 1 
ATOM   1887 C  CG1 . ILE B 2 148 ? 21.223  -3.613  9.983   1.00 96.76 148 B 1 
ATOM   1888 C  CG2 . ILE B 2 148 ? 19.294  -3.545  8.330   1.00 96.73 148 B 1 
ATOM   1889 C  CD1 . ILE B 2 148 ? 22.093  -2.591  9.246   1.00 93.99 148 B 1 
ATOM   1890 N  N   . TYR B 2 149 ? 17.295  -6.036  9.160   1.00 98.56 149 B 1 
ATOM   1891 C  CA  . TYR B 2 149 ? 16.243  -6.685  8.382   1.00 98.58 149 B 1 
ATOM   1892 C  C   . TYR B 2 149 ? 15.495  -5.655  7.546   1.00 98.63 149 B 1 
ATOM   1893 O  O   . TYR B 2 149 ? 15.192  -4.561  8.019   1.00 98.44 149 B 1 
ATOM   1894 C  CB  . TYR B 2 149 ? 15.281  -7.441  9.300   1.00 98.44 149 B 1 
ATOM   1895 C  CG  . TYR B 2 149 ? 15.958  -8.392  10.261  1.00 98.18 149 B 1 
ATOM   1896 C  CD1 . TYR B 2 149 ? 16.414  -9.647  9.817   1.00 97.15 149 B 1 
ATOM   1897 C  CD2 . TYR B 2 149 ? 16.159  -8.019  11.606  1.00 97.11 149 B 1 
ATOM   1898 C  CE1 . TYR B 2 149 ? 17.052  -10.527 10.700  1.00 96.17 149 B 1 
ATOM   1899 C  CE2 . TYR B 2 149 ? 16.796  -8.892  12.501  1.00 96.14 149 B 1 
ATOM   1900 C  CZ  . TYR B 2 149 ? 17.239  -10.152 12.041  1.00 96.23 149 B 1 
ATOM   1901 O  OH  . TYR B 2 149 ? 17.855  -11.015 12.911  1.00 94.69 149 B 1 
ATOM   1902 N  N   . VAL B 2 150 ? 15.120  -6.019  6.325   1.00 98.55 150 B 1 
ATOM   1903 C  CA  . VAL B 2 150 ? 14.299  -5.177  5.461   1.00 98.69 150 B 1 
ATOM   1904 C  C   . VAL B 2 150 ? 13.114  -5.953  4.908   1.00 98.60 150 B 1 
ATOM   1905 O  O   . VAL B 2 150 ? 13.223  -7.132  4.560   1.00 98.33 150 B 1 
ATOM   1906 C  CB  . VAL B 2 150 ? 15.139  -4.509  4.362   1.00 98.08 150 B 1 
ATOM   1907 C  CG1 . VAL B 2 150 ? 15.654  -5.487  3.307   1.00 94.48 150 B 1 
ATOM   1908 C  CG2 . VAL B 2 150 ? 14.346  -3.400  3.670   1.00 93.82 150 B 1 
ATOM   1909 N  N   . GLY B 2 151 ? 11.975  -5.293  4.809   1.00 98.64 151 B 1 
ATOM   1910 C  CA  . GLY B 2 151 ? 10.861  -5.723  3.979   1.00 98.61 151 B 1 
ATOM   1911 C  C   . GLY B 2 151 ? 10.573  -4.664  2.929   1.00 98.78 151 B 1 
ATOM   1912 O  O   . GLY B 2 151 ? 10.346  -3.511  3.282   1.00 98.43 151 B 1 
ATOM   1913 N  N   . GLY B 2 152 ? 10.585  -5.034  1.658   1.00 98.54 152 B 1 
ATOM   1914 C  CA  . GLY B 2 152 ? 10.321  -4.137  0.541   1.00 98.61 152 B 1 
ATOM   1915 C  C   . GLY B 2 152 ? 9.156   -4.629  -0.309  1.00 98.78 152 B 1 
ATOM   1916 O  O   . GLY B 2 152 ? 9.052   -5.817  -0.628  1.00 98.46 152 B 1 
ATOM   1917 N  N   . ASN B 2 153 ? 8.272   -3.725  -0.689  1.00 98.24 153 B 1 
ATOM   1918 C  CA  . ASN B 2 153 ? 7.099   -4.045  -1.482  1.00 98.02 153 B 1 
ATOM   1919 C  C   . ASN B 2 153 ? 6.976   -3.150  -2.711  1.00 97.88 153 B 1 
ATOM   1920 O  O   . ASN B 2 153 ? 7.241   -1.950  -2.655  1.00 96.95 153 B 1 
ATOM   1921 C  CB  . ASN B 2 153 ? 5.840   -3.965  -0.601  1.00 97.78 153 B 1 
ATOM   1922 C  CG  . ASN B 2 153 ? 4.613   -4.332  -1.414  1.00 97.33 153 B 1 
ATOM   1923 O  OD1 . ASN B 2 153 ? 4.403   -5.479  -1.748  1.00 89.05 153 B 1 
ATOM   1924 N  ND2 . ASN B 2 153 ? 3.839   -3.358  -1.834  1.00 89.07 153 B 1 
ATOM   1925 N  N   . ARG B 2 154 ? 6.488   -3.727  -3.807  1.00 97.37 154 B 1 
ATOM   1926 C  CA  . ARG B 2 154 ? 6.037   -3.014  -4.995  1.00 97.44 154 B 1 
ATOM   1927 C  C   . ARG B 2 154 ? 4.642   -3.490  -5.380  1.00 97.33 154 B 1 
ATOM   1928 O  O   . ARG B 2 154 ? 4.364   -4.684  -5.403  1.00 96.59 154 B 1 
ATOM   1929 C  CB  . ARG B 2 154 ? 7.060   -3.126  -6.148  1.00 96.86 154 B 1 
ATOM   1930 C  CG  . ARG B 2 154 ? 7.181   -4.501  -6.821  1.00 95.03 154 B 1 
ATOM   1931 C  CD  . ARG B 2 154 ? 7.893   -5.565  -5.968  1.00 95.82 154 B 1 
ATOM   1932 N  NE  . ARG B 2 154 ? 9.306   -5.726  -6.342  1.00 96.31 154 B 1 
ATOM   1933 C  CZ  . ARG B 2 154 ? 10.248  -6.274  -5.620  1.00 97.21 154 B 1 
ATOM   1934 N  NH1 . ARG B 2 154 ? 10.069  -6.676  -4.390  1.00 91.54 154 B 1 
ATOM   1935 N  NH2 . ARG B 2 154 ? 11.423  -6.446  -6.113  1.00 93.58 154 B 1 
ATOM   1936 N  N   . GLY B 2 155 ? 3.763   -2.548  -5.697  1.00 93.90 155 B 1 
ATOM   1937 C  CA  . GLY B 2 155 ? 2.391   -2.818  -6.099  1.00 94.26 155 B 1 
ATOM   1938 C  C   . GLY B 2 155 ? 1.407   -2.943  -4.940  1.00 94.80 155 B 1 
ATOM   1939 O  O   . GLY B 2 155 ? 1.764   -3.053  -3.767  1.00 95.03 155 B 1 
ATOM   1940 N  N   . ARG B 2 156 ? 0.122   -2.915  -5.301  1.00 91.88 156 B 1 
ATOM   1941 C  CA  . ARG B 2 156 ? -1.000  -2.930  -4.361  1.00 91.34 156 B 1 
ATOM   1942 C  C   . ARG B 2 156 ? -1.125  -4.279  -3.658  1.00 92.13 156 B 1 
ATOM   1943 O  O   . ARG B 2 156 ? -0.805  -5.319  -4.235  1.00 91.82 156 B 1 
ATOM   1944 C  CB  . ARG B 2 156 ? -2.293  -2.561  -5.090  1.00 89.55 156 B 1 
ATOM   1945 C  CG  . ARG B 2 156 ? -2.257  -1.141  -5.706  1.00 86.30 156 B 1 
ATOM   1946 C  CD  . ARG B 2 156 ? -3.490  -0.838  -6.552  1.00 85.22 156 B 1 
ATOM   1947 N  NE  . ARG B 2 156 ? -4.726  -0.950  -5.774  1.00 83.94 156 B 1 
ATOM   1948 C  CZ  . ARG B 2 156 ? -5.792  -1.676  -6.042  1.00 84.39 156 B 1 
ATOM   1949 N  NH1 . ARG B 2 156 ? -5.936  -2.362  -7.143  1.00 78.61 156 B 1 
ATOM   1950 N  NH2 . ARG B 2 156 ? -6.762  -1.733  -5.193  1.00 79.08 156 B 1 
ATOM   1951 N  N   . GLY B 2 157 ? -1.629  -4.266  -2.435  1.00 93.38 157 B 1 
ATOM   1952 C  CA  . GLY B 2 157 ? -1.941  -5.461  -1.667  1.00 93.52 157 B 1 
ATOM   1953 C  C   . GLY B 2 157 ? -3.188  -6.198  -2.173  1.00 93.68 157 B 1 
ATOM   1954 O  O   . GLY B 2 157 ? -3.918  -5.716  -3.048  1.00 93.31 157 B 1 
ATOM   1955 N  N   . GLN B 2 158 ? -3.425  -7.372  -1.602  1.00 95.20 158 B 1 
ATOM   1956 C  CA  . GLN B 2 158 ? -4.526  -8.271  -1.937  1.00 95.34 158 B 1 
ATOM   1957 C  C   . GLN B 2 158 ? -5.652  -8.227  -0.905  1.00 94.95 158 B 1 
ATOM   1958 O  O   . GLN B 2 158 ? -6.794  -8.531  -1.230  1.00 94.15 158 B 1 
ATOM   1959 C  CB  . GLN B 2 158 ? -3.986  -9.701  -2.084  1.00 95.75 158 B 1 
ATOM   1960 C  CG  . GLN B 2 158 ? -3.157  -9.953  -3.364  1.00 95.78 158 B 1 
ATOM   1961 C  CD  . GLN B 2 158 ? -1.885  -9.118  -3.463  1.00 96.90 158 B 1 
ATOM   1962 O  OE1 . GLN B 2 158 ? -0.959  -9.235  -2.677  1.00 92.59 158 B 1 
ATOM   1963 N  NE2 . GLN B 2 158 ? -1.801  -8.237  -4.431  1.00 92.77 158 B 1 
ATOM   1964 N  N   . ILE B 2 159 ? -5.334  -7.850  0.329   1.00 94.57 159 B 1 
ATOM   1965 C  CA  . ILE B 2 159 ? -6.237  -7.853  1.480   1.00 93.91 159 B 1 
ATOM   1966 C  C   . ILE B 2 159 ? -6.115  -6.504  2.196   1.00 92.62 159 B 1 
ATOM   1967 O  O   . ILE B 2 159 ? -5.008  -5.992  2.382   1.00 91.04 159 B 1 
ATOM   1968 C  CB  . ILE B 2 159 ? -5.919  -9.042  2.418   1.00 93.83 159 B 1 
ATOM   1969 C  CG1 . ILE B 2 159 ? -5.958  -10.393 1.658   1.00 90.56 159 B 1 
ATOM   1970 C  CG2 . ILE B 2 159 ? -6.908  -9.087  3.598   1.00 90.09 159 B 1 
ATOM   1971 C  CD1 . ILE B 2 159 ? -5.533  -11.602 2.489   1.00 82.78 159 B 1 
ATOM   1972 N  N   . TYR B 2 160 ? -7.243  -5.926  2.595   1.00 85.60 160 B 1 
ATOM   1973 C  CA  . TYR B 2 160 ? -7.307  -4.716  3.416   1.00 84.38 160 B 1 
ATOM   1974 C  C   . TYR B 2 160 ? -7.271  -5.060  4.920   1.00 85.53 160 B 1 
ATOM   1975 O  O   . TYR B 2 160 ? -7.486  -6.210  5.290   1.00 84.93 160 B 1 
ATOM   1976 C  CB  . TYR B 2 160 ? -8.558  -3.919  3.043   1.00 82.40 160 B 1 
ATOM   1977 C  CG  . TYR B 2 160 ? -8.484  -3.281  1.673   1.00 79.72 160 B 1 
ATOM   1978 C  CD1 . TYR B 2 160 ? -7.685  -2.135  1.467   1.00 78.40 160 B 1 
ATOM   1979 C  CD2 . TYR B 2 160 ? -9.215  -3.815  0.590   1.00 77.58 160 B 1 
ATOM   1980 C  CE1 . TYR B 2 160 ? -7.603  -1.532  0.198   1.00 75.91 160 B 1 
ATOM   1981 C  CE2 . TYR B 2 160 ? -9.143  -3.226  -0.680  1.00 75.67 160 B 1 
ATOM   1982 C  CZ  . TYR B 2 160 ? -8.332  -2.096  -0.863  1.00 75.90 160 B 1 
ATOM   1983 O  OH  . TYR B 2 160 ? -8.246  -1.520  -2.115  1.00 72.20 160 B 1 
ATOM   1984 N  N   . PRO B 2 161 ? -7.044  -4.072  5.808   1.00 80.90 161 B 1 
ATOM   1985 C  CA  . PRO B 2 161 ? -7.051  -4.299  7.259   1.00 81.24 161 B 1 
ATOM   1986 C  C   . PRO B 2 161 ? -8.353  -4.881  7.815   1.00 83.12 161 B 1 
ATOM   1987 O  O   . PRO B 2 161 ? -8.315  -5.569  8.830   1.00 81.98 161 B 1 
ATOM   1988 C  CB  . PRO B 2 161 ? -6.761  -2.926  7.874   1.00 79.34 161 B 1 
ATOM   1989 C  CG  . PRO B 2 161 ? -5.954  -2.215  6.799   1.00 77.80 161 B 1 
ATOM   1990 C  CD  . PRO B 2 161 ? -6.606  -2.717  5.510   1.00 79.45 161 B 1 
ATOM   1991 N  N   . ASP B 2 162 ? -9.483  -4.648  7.162   1.00 83.12 162 B 1 
ATOM   1992 C  CA  . ASP B 2 162 ? -10.795 -5.205  7.526   1.00 83.06 162 B 1 
ATOM   1993 C  C   . ASP B 2 162 ? -10.994 -6.663  7.064   1.00 85.16 162 B 1 
ATOM   1994 O  O   . ASP B 2 162 ? -12.039 -7.262  7.321   1.00 83.62 162 B 1 
ATOM   1995 C  CB  . ASP B 2 162 ? -11.902 -4.284  6.978   1.00 79.72 162 B 1 
ATOM   1996 C  CG  . ASP B 2 162 ? -12.014 -4.263  5.446   1.00 77.04 162 B 1 
ATOM   1997 O  OD1 . ASP B 2 162 ? -11.162 -4.871  4.767   1.00 74.78 162 B 1 
ATOM   1998 O  OD2 . ASP B 2 162 ? -12.946 -3.621  4.933   1.00 74.76 162 B 1 
ATOM   1999 N  N   . GLY B 2 163 ? -10.009 -7.255  6.390   1.00 89.17 163 B 1 
ATOM   2000 C  CA  . GLY B 2 163 ? -10.058 -8.600  5.835   1.00 90.31 163 B 1 
ATOM   2001 C  C   . GLY B 2 163 ? -10.683 -8.701  4.444   1.00 91.77 163 B 1 
ATOM   2002 O  O   . GLY B 2 163 ? -10.626 -9.774  3.833   1.00 90.77 163 B 1 
ATOM   2003 N  N   . SER B 2 164 ? -11.245 -7.620  3.903   1.00 88.62 164 B 1 
ATOM   2004 C  CA  . SER B 2 164 ? -11.819 -7.624  2.561   1.00 88.03 164 B 1 
ATOM   2005 C  C   . SER B 2 164 ? -10.741 -7.762  1.477   1.00 89.50 164 B 1 
ATOM   2006 O  O   . SER B 2 164 ? -9.606  -7.310  1.614   1.00 89.59 164 B 1 
ATOM   2007 C  CB  . SER B 2 164 ? -12.702 -6.390  2.334   1.00 85.02 164 B 1 
ATOM   2008 O  OG  . SER B 2 164 ? -11.935 -5.210  2.260   1.00 80.09 164 B 1 
ATOM   2009 N  N   . LYS B 2 165 ? -11.098 -8.406  0.360   1.00 92.12 165 B 1 
ATOM   2010 C  CA  . LYS B 2 165 ? -10.222 -8.525  -0.801  1.00 92.62 165 B 1 
ATOM   2011 C  C   . LYS B 2 165 ? -10.170 -7.207  -1.586  1.00 92.46 165 B 1 
ATOM   2012 O  O   . LYS B 2 165 ? -11.198 -6.596  -1.856  1.00 91.52 165 B 1 
ATOM   2013 C  CB  . LYS B 2 165 ? -10.684 -9.664  -1.720  1.00 92.34 165 B 1 
ATOM   2014 C  CG  . LYS B 2 165 ? -10.338 -11.061 -1.183  1.00 87.78 165 B 1 
ATOM   2015 C  CD  . LYS B 2 165 ? -10.821 -12.113 -2.192  1.00 87.80 165 B 1 
ATOM   2016 C  CE  . LYS B 2 165 ? -10.143 -13.473 -1.981  1.00 81.07 165 B 1 
ATOM   2017 N  NZ  . LYS B 2 165 ? -10.411 -14.375 -3.132  1.00 76.34 165 B 1 
ATOM   2018 N  N   . SER B 2 166 ? -8.982  -6.830  -2.035  1.00 89.68 166 B 1 
ATOM   2019 C  CA  . SER B 2 166 ? -8.834  -5.800  -3.060  1.00 89.79 166 B 1 
ATOM   2020 C  C   . SER B 2 166 ? -9.230  -6.335  -4.444  1.00 90.60 166 B 1 
ATOM   2021 O  O   . SER B 2 166 ? -9.434  -7.539  -4.632  1.00 90.57 166 B 1 
ATOM   2022 C  CB  . SER B 2 166 ? -7.402  -5.250  -3.046  1.00 89.16 166 B 1 
ATOM   2023 O  OG  . SER B 2 166 ? -6.504  -6.107  -3.719  1.00 87.54 166 B 1 
ATOM   2024 N  N   . ASN B 2 167 ? -9.279  -5.469  -5.456  1.00 90.85 167 B 1 
ATOM   2025 C  CA  . ASN B 2 167 ? -9.404  -5.890  -6.851  1.00 90.97 167 B 1 
ATOM   2026 C  C   . ASN B 2 167 ? -8.053  -6.292  -7.486  1.00 92.47 167 B 1 
ATOM   2027 O  O   . ASN B 2 167 ? -7.970  -6.448  -8.699  1.00 91.97 167 B 1 
ATOM   2028 C  CB  . ASN B 2 167 ? -10.142 -4.802  -7.656  1.00 88.77 167 B 1 
ATOM   2029 C  CG  . ASN B 2 167 ? -9.305  -3.562  -7.915  1.00 87.70 167 B 1 
ATOM   2030 O  OD1 . ASN B 2 167 ? -8.511  -3.133  -7.095  1.00 84.79 167 B 1 
ATOM   2031 N  ND2 . ASN B 2 167 ? -9.468  -2.953  -9.061  1.00 84.27 167 B 1 
ATOM   2032 N  N   . ASN B 2 168 ? -6.987  -6.454  -6.692  1.00 94.06 168 B 1 
ATOM   2033 C  CA  . ASN B 2 168 ? -5.667  -6.872  -7.161  1.00 94.99 168 B 1 
ATOM   2034 C  C   . ASN B 2 168 ? -5.339  -8.312  -6.728  1.00 95.91 168 B 1 
ATOM   2035 O  O   . ASN B 2 168 ? -4.240  -8.606  -6.254  1.00 95.71 168 B 1 
ATOM   2036 C  CB  . ASN B 2 168 ? -4.614  -5.831  -6.744  1.00 94.46 168 B 1 
ATOM   2037 C  CG  . ASN B 2 168 ? -3.323  -5.995  -7.525  1.00 93.66 168 B 1 
ATOM   2038 O  OD1 . ASN B 2 168 ? -3.301  -6.327  -8.692  1.00 89.00 168 B 1 
ATOM   2039 N  ND2 . ASN B 2 168 ? -2.193  -5.732  -6.911  1.00 88.38 168 B 1 
ATOM   2040 N  N   . THR B 2 169 ? -6.328  -9.200  -6.848  1.00 96.76 169 B 1 
ATOM   2041 C  CA  . THR B 2 169 ? -6.212  -10.615 -6.483  1.00 97.04 169 B 1 
ATOM   2042 C  C   . THR B 2 169 ? -7.159  -11.465 -7.327  1.00 97.46 169 B 1 
ATOM   2043 O  O   . THR B 2 169 ? -8.074  -10.945 -7.969  1.00 96.96 169 B 1 
ATOM   2044 C  CB  . THR B 2 169 ? -6.477  -10.802 -4.978  1.00 96.45 169 B 1 
ATOM   2045 O  OG1 . THR B 2 169 ? -6.157  -12.111 -4.569  1.00 93.51 169 B 1 
ATOM   2046 C  CG2 . THR B 2 169 ? -7.918  -10.521 -4.567  1.00 93.21 169 B 1 
ATOM   2047 N  N   . VAL B 2 170 ? -6.972  -12.784 -7.312  1.00 97.59 170 B 1 
ATOM   2048 C  CA  . VAL B 2 170 ? -7.895  -13.743 -7.929  1.00 97.78 170 B 1 
ATOM   2049 C  C   . VAL B 2 170 ? -9.217  -13.762 -7.157  1.00 97.70 170 B 1 
ATOM   2050 O  O   . VAL B 2 170 ? -9.233  -13.784 -5.925  1.00 96.98 170 B 1 
ATOM   2051 C  CB  . VAL B 2 170 ? -7.278  -15.147 -7.990  1.00 97.07 170 B 1 
ATOM   2052 C  CG1 . VAL B 2 170 ? -8.214  -16.170 -8.633  1.00 93.60 170 B 1 
ATOM   2053 C  CG2 . VAL B 2 170 ? -5.979  -15.142 -8.799  1.00 93.45 170 B 1 
ATOM   2054 N  N   . TYR B 2 171 ? -10.327 -13.811 -7.890  1.00 97.76 171 B 1 
ATOM   2055 C  CA  . TYR B 2 171 ? -11.647 -14.093 -7.347  1.00 97.59 171 B 1 
ATOM   2056 C  C   . TYR B 2 171 ? -12.045 -15.514 -7.735  1.00 97.67 171 B 1 
ATOM   2057 O  O   . TYR B 2 171 ? -12.005 -15.873 -8.914  1.00 96.33 171 B 1 
ATOM   2058 C  CB  . TYR B 2 171 ? -12.659 -13.048 -7.823  1.00 97.13 171 B 1 
ATOM   2059 C  CG  . TYR B 2 171 ? -12.584 -11.762 -7.018  1.00 97.03 171 B 1 
ATOM   2060 C  CD1 . TYR B 2 171 ? -13.605 -11.431 -6.105  1.00 95.61 171 B 1 
ATOM   2061 C  CD2 . TYR B 2 171 ? -11.457 -10.919 -7.119  1.00 95.66 171 B 1 
ATOM   2062 C  CE1 . TYR B 2 171 ? -13.515 -10.281 -5.307  1.00 94.46 171 B 1 
ATOM   2063 C  CE2 . TYR B 2 171 ? -11.345 -9.770  -6.317  1.00 94.58 171 B 1 
ATOM   2064 C  CZ  . TYR B 2 171 ? -12.382 -9.462  -5.412  1.00 95.27 171 B 1 
ATOM   2065 O  OH  . TYR B 2 171 ? -12.266 -8.355  -4.610  1.00 93.83 171 B 1 
ATOM   2066 N  N   . ASN B 2 172 ? -12.390 -16.326 -6.738  1.00 97.48 172 B 1 
ATOM   2067 C  CA  . ASN B 2 172 ? -12.774 -17.720 -6.898  1.00 97.25 172 B 1 
ATOM   2068 C  C   . ASN B 2 172 ? -14.282 -17.872 -6.679  1.00 97.18 172 B 1 
ATOM   2069 O  O   . ASN B 2 172 ? -14.872 -17.089 -5.932  1.00 96.22 172 B 1 
ATOM   2070 C  CB  . ASN B 2 172 ? -11.990 -18.590 -5.902  1.00 96.68 172 B 1 
ATOM   2071 C  CG  . ASN B 2 172 ? -10.475 -18.544 -6.067  1.00 95.44 172 B 1 
ATOM   2072 O  OD1 . ASN B 2 172 ? -9.909  -18.086 -7.035  1.00 86.56 172 B 1 
ATOM   2073 N  ND2 . ASN B 2 172 ? -9.755  -19.027 -5.089  1.00 85.46 172 B 1 
ATOM   2074 N  N   . ALA B 2 173 ? -14.868 -18.907 -7.281  1.00 96.94 173 B 1 
ATOM   2075 C  CA  . ALA B 2 173 ? -16.269 -19.257 -7.096  1.00 96.49 173 B 1 
ATOM   2076 C  C   . ALA B 2 173 ? -16.566 -19.577 -5.624  1.00 96.07 173 B 1 
ATOM   2077 O  O   . ALA B 2 173 ? -15.891 -20.407 -5.016  1.00 94.84 173 B 1 
ATOM   2078 C  CB  . ALA B 2 173 ? -16.602 -20.440 -8.001  1.00 95.97 173 B 1 
ATOM   2079 N  N   . THR B 2 174 ? -17.613 -18.968 -5.070  1.00 95.50 174 B 1 
ATOM   2080 C  CA  . THR B 2 174 ? -18.071 -19.252 -3.700  1.00 94.25 174 B 1 
ATOM   2081 C  C   . THR B 2 174 ? -18.968 -20.486 -3.620  1.00 93.81 174 B 1 
ATOM   2082 O  O   . THR B 2 174 ? -19.263 -20.973 -2.532  1.00 91.52 174 B 1 
ATOM   2083 C  CB  . THR B 2 174 ? -18.789 -18.048 -3.088  1.00 92.92 174 B 1 
ATOM   2084 O  OG1 . THR B 2 174 ? -19.962 -17.765 -3.796  1.00 86.28 174 B 1 
ATOM   2085 C  CG2 . THR B 2 174 ? -17.905 -16.801 -3.059  1.00 84.53 174 B 1 
ATOM   2086 N  N   . ALA B 2 175 ? -19.377 -21.030 -4.771  1.00 94.42 175 B 1 
ATOM   2087 C  CA  . ALA B 2 175 ? -20.131 -22.259 -4.897  1.00 93.97 175 B 1 
ATOM   2088 C  C   . ALA B 2 175 ? -19.726 -23.015 -6.175  1.00 94.65 175 B 1 
ATOM   2089 O  O   . ALA B 2 175 ? -19.206 -22.435 -7.125  1.00 93.58 175 B 1 
ATOM   2090 C  CB  . ALA B 2 175 ? -21.627 -21.933 -4.888  1.00 91.91 175 B 1 
ATOM   2091 N  N   . GLY B 2 176 ? -19.991 -24.317 -6.202  1.00 93.88 176 B 1 
ATOM   2092 C  CA  . GLY B 2 176 ? -19.944 -25.117 -7.421  1.00 93.55 176 B 1 
ATOM   2093 C  C   . GLY B 2 176 ? -21.302 -25.147 -8.110  1.00 93.82 176 B 1 
ATOM   2094 O  O   . GLY B 2 176 ? -22.336 -25.029 -7.452  1.00 91.70 176 B 1 
ATOM   2095 N  N   . GLY B 2 177 ? -21.307 -25.334 -9.432  1.00 94.46 177 B 1 
ATOM   2096 C  CA  . GLY B 2 177 ? -22.536 -25.373 -10.219 1.00 94.51 177 B 1 
ATOM   2097 C  C   . GLY B 2 177 ? -22.325 -24.960 -11.663 1.00 95.39 177 B 1 
ATOM   2098 O  O   . GLY B 2 177 ? -21.218 -25.039 -12.199 1.00 94.24 177 B 1 
ATOM   2099 N  N   . ILE B 2 178 ? -23.404 -24.519 -12.294 1.00 94.83 178 B 1 
ATOM   2100 C  CA  . ILE B 2 178 ? -23.398 -23.994 -13.660 1.00 95.12 178 B 1 
ATOM   2101 C  C   . ILE B 2 178 ? -23.530 -22.482 -13.604 1.00 95.58 178 B 1 
ATOM   2102 O  O   . ILE B 2 178 ? -24.402 -21.956 -12.914 1.00 94.34 178 B 1 
ATOM   2103 C  CB  . ILE B 2 178 ? -24.510 -24.663 -14.504 1.00 94.06 178 B 1 
ATOM   2104 C  CG1 . ILE B 2 178 ? -24.269 -26.185 -14.588 1.00 89.45 178 B 1 
ATOM   2105 C  CG2 . ILE B 2 178 ? -24.556 -24.044 -15.918 1.00 88.52 178 B 1 
ATOM   2106 C  CD1 . ILE B 2 178 ? -25.402 -26.968 -15.278 1.00 75.97 178 B 1 
ATOM   2107 N  N   . ILE B 2 179 ? -22.703 -21.781 -14.368 1.00 95.71 179 B 1 
ATOM   2108 C  CA  . ILE B 2 179 ? -22.845 -20.338 -14.545 1.00 95.92 179 B 1 
ATOM   2109 C  C   . ILE B 2 179 ? -24.061 -20.083 -15.439 1.00 95.74 179 B 1 
ATOM   2110 O  O   . ILE B 2 179 ? -24.018 -20.313 -16.642 1.00 94.61 179 B 1 
ATOM   2111 C  CB  . ILE B 2 179 ? -21.560 -19.711 -15.121 1.00 95.79 179 B 1 
ATOM   2112 C  CG1 . ILE B 2 179 ? -20.384 -19.926 -14.141 1.00 94.20 179 B 1 
ATOM   2113 C  CG2 . ILE B 2 179 ? -21.784 -18.211 -15.384 1.00 94.43 179 B 1 
ATOM   2114 C  CD1 . ILE B 2 179 ? -19.041 -19.441 -14.677 1.00 91.26 179 B 1 
ATOM   2115 N  N   . SER B 2 180 ? -25.166 -19.610 -14.861 1.00 95.48 180 B 1 
ATOM   2116 C  CA  . SER B 2 180 ? -26.395 -19.329 -15.599 1.00 94.87 180 B 1 
ATOM   2117 C  C   . SER B 2 180 ? -26.393 -17.953 -16.254 1.00 95.28 180 B 1 
ATOM   2118 O  O   . SER B 2 180 ? -27.087 -17.745 -17.248 1.00 93.65 180 B 1 
ATOM   2119 C  CB  . SER B 2 180 ? -27.608 -19.470 -14.683 1.00 93.19 180 B 1 
ATOM   2120 O  OG  . SER B 2 180 ? -27.568 -18.515 -13.644 1.00 86.85 180 B 1 
ATOM   2121 N  N   . LYS B 2 181 ? -25.640 -16.995 -15.706 1.00 95.71 181 B 1 
ATOM   2122 C  CA  . LYS B 2 181 ? -25.580 -15.626 -16.206 1.00 96.30 181 B 1 
ATOM   2123 C  C   . LYS B 2 181 ? -24.308 -14.916 -15.767 1.00 96.85 181 B 1 
ATOM   2124 O  O   . LYS B 2 181 ? -23.921 -14.994 -14.605 1.00 95.93 181 B 1 
ATOM   2125 C  CB  . LYS B 2 181 ? -26.827 -14.876 -15.709 1.00 95.35 181 B 1 
ATOM   2126 C  CG  . LYS B 2 181 ? -26.993 -13.497 -16.348 1.00 88.69 181 B 1 
ATOM   2127 C  CD  . LYS B 2 181 ? -28.282 -12.845 -15.861 1.00 85.89 181 B 1 
ATOM   2128 C  CE  . LYS B 2 181 ? -28.458 -11.484 -16.536 1.00 74.33 181 B 1 
ATOM   2129 N  NZ  . LYS B 2 181 ? -29.681 -10.808 -16.056 1.00 66.29 181 B 1 
ATOM   2130 N  N   . ILE B 2 182 ? -23.735 -14.135 -16.679 1.00 96.69 182 B 1 
ATOM   2131 C  CA  . ILE B 2 182 ? -22.689 -13.146 -16.388 1.00 96.73 182 B 1 
ATOM   2132 C  C   . ILE B 2 182 ? -23.219 -11.764 -16.773 1.00 96.72 182 B 1 
ATOM   2133 O  O   . ILE B 2 182 ? -23.374 -11.451 -17.949 1.00 95.49 182 B 1 
ATOM   2134 C  CB  . ILE B 2 182 ? -21.371 -13.502 -17.098 1.00 96.35 182 B 1 
ATOM   2135 C  CG1 . ILE B 2 182 ? -20.867 -14.885 -16.641 1.00 95.01 182 B 1 
ATOM   2136 C  CG2 . ILE B 2 182 ? -20.327 -12.401 -16.821 1.00 94.98 182 B 1 
ATOM   2137 C  CD1 . ILE B 2 182 ? -19.576 -15.361 -17.329 1.00 93.85 182 B 1 
ATOM   2138 N  N   . LEU B 2 183 ? -23.514 -10.940 -15.789 1.00 96.62 183 B 1 
ATOM   2139 C  CA  . LEU B 2 183 ? -23.934 -9.561  -16.000 1.00 96.33 183 B 1 
ATOM   2140 C  C   . LEU B 2 183 ? -22.725 -8.629  -15.896 1.00 96.43 183 B 1 
ATOM   2141 O  O   . LEU B 2 183 ? -22.138 -8.491  -14.828 1.00 95.46 183 B 1 
ATOM   2142 C  CB  . LEU B 2 183 ? -25.036 -9.205  -14.991 1.00 95.22 183 B 1 
ATOM   2143 C  CG  . LEU B 2 183 ? -25.585 -7.776  -15.158 1.00 87.02 183 B 1 
ATOM   2144 C  CD1 . LEU B 2 183 ? -26.393 -7.632  -16.447 1.00 79.06 183 B 1 
ATOM   2145 C  CD2 . LEU B 2 183 ? -26.494 -7.429  -13.980 1.00 78.74 183 B 1 
ATOM   2146 N  N   . ARG B 2 184 ? -22.399 -7.945  -16.997 1.00 95.64 184 B 1 
ATOM   2147 C  CA  . ARG B 2 184 ? -21.412 -6.866  -16.962 1.00 94.61 184 B 1 
ATOM   2148 C  C   . ARG B 2 184 ? -22.048 -5.614  -16.365 1.00 94.40 184 B 1 
ATOM   2149 O  O   . ARG B 2 184 ? -23.076 -5.157  -16.838 1.00 91.87 184 B 1 
ATOM   2150 C  CB  . ARG B 2 184 ? -20.854 -6.629  -18.371 1.00 92.00 184 B 1 
ATOM   2151 C  CG  . ARG B 2 184 ? -19.689 -5.626  -18.357 1.00 76.27 184 B 1 
ATOM   2152 C  CD  . ARG B 2 184 ? -19.085 -5.486  -19.757 1.00 73.20 184 B 1 
ATOM   2153 N  NE  . ARG B 2 184 ? -17.951 -4.561  -19.761 1.00 63.65 184 B 1 
ATOM   2154 C  CZ  . ARG B 2 184 ? -17.181 -4.266  -20.813 1.00 57.12 184 B 1 
ATOM   2155 N  NH1 . ARG B 2 184 ? -17.401 -4.802  -21.978 1.00 52.46 184 B 1 
ATOM   2156 N  NH2 . ARG B 2 184 ? -16.189 -3.435  -20.680 1.00 49.65 184 B 1 
ATOM   2157 N  N   . LYS B 2 185 ? -21.403 -5.028  -15.352 1.00 93.24 185 B 1 
ATOM   2158 C  CA  . LYS B 2 185 ? -21.852 -3.788  -14.728 1.00 91.42 185 B 1 
ATOM   2159 C  C   . LYS B 2 185 ? -21.432 -2.580  -15.563 1.00 90.05 185 B 1 
ATOM   2160 O  O   . LYS B 2 185 ? -20.350 -2.566  -16.138 1.00 86.72 185 B 1 
ATOM   2161 C  CB  . LYS B 2 185 ? -21.321 -3.673  -13.301 1.00 89.56 185 B 1 
ATOM   2162 C  CG  . LYS B 2 185 ? -21.844 -4.809  -12.414 1.00 83.23 185 B 1 
ATOM   2163 C  CD  . LYS B 2 185 ? -21.406 -4.633  -10.950 1.00 77.83 185 B 1 
ATOM   2164 C  CE  . LYS B 2 185 ? -22.081 -5.753  -10.190 1.00 68.72 185 B 1 
ATOM   2165 N  NZ  . LYS B 2 185 ? -21.973 -5.633  -8.717  1.00 61.66 185 B 1 
ATOM   2166 N  N   . GLU B 2 186 ? -22.246 -1.538  -15.549 1.00 88.40 186 B 1 
ATOM   2167 C  CA  . GLU B 2 186 ? -22.024 -0.312  -16.329 1.00 85.30 186 B 1 
ATOM   2168 C  C   . GLU B 2 186 ? -20.704 0.385   -15.954 1.00 82.63 186 B 1 
ATOM   2169 O  O   . GLU B 2 186 ? -19.899 0.713   -16.825 1.00 76.72 186 B 1 
ATOM   2170 C  CB  . GLU B 2 186 ? -23.234 0.597   -16.086 1.00 83.29 186 B 1 
ATOM   2171 C  CG  . GLU B 2 186 ? -23.263 1.805   -17.020 1.00 71.94 186 B 1 
ATOM   2172 C  CD  . GLU B 2 186 ? -24.514 2.670   -16.788 1.00 63.93 186 B 1 
ATOM   2173 O  OE1 . GLU B 2 186 ? -24.760 3.551   -17.641 1.00 57.00 186 B 1 
ATOM   2174 O  OE2 . GLU B 2 186 ? -25.219 2.447   -15.774 1.00 57.75 186 B 1 
ATOM   2175 N  N   . LYS B 2 187 ? -20.415 0.523   -14.653 1.00 80.41 187 B 1 
ATOM   2176 C  CA  . LYS B 2 187 ? -19.149 1.090   -14.137 1.00 78.37 187 B 1 
ATOM   2177 C  C   . LYS B 2 187 ? -17.982 0.079   -14.108 1.00 79.37 187 B 1 
ATOM   2178 O  O   . LYS B 2 187 ? -16.985 0.306   -13.426 1.00 73.98 187 B 1 
ATOM   2179 C  CB  . LYS B 2 187 ? -19.377 1.796   -12.785 1.00 73.83 187 B 1 
ATOM   2180 C  CG  . LYS B 2 187 ? -20.346 2.995   -12.875 1.00 67.03 187 B 1 
ATOM   2181 C  CD  . LYS B 2 187 ? -20.281 3.896   -11.629 1.00 60.37 187 B 1 
ATOM   2182 C  CE  . LYS B 2 187 ? -21.174 5.140   -11.813 1.00 53.75 187 B 1 
ATOM   2183 N  NZ  . LYS B 2 187 ? -20.903 6.246   -10.842 1.00 47.71 187 B 1 
ATOM   2184 N  N   . GLY B 2 188 ? -18.109 -1.051  -14.810 1.00 84.23 188 B 1 
ATOM   2185 C  CA  . GLY B 2 188 ? -17.145 -2.147  -14.812 1.00 85.88 188 B 1 
ATOM   2186 C  C   . GLY B 2 188 ? -17.349 -3.153  -13.673 1.00 88.98 188 B 1 
ATOM   2187 O  O   . GLY B 2 188 ? -18.040 -2.898  -12.693 1.00 86.82 188 B 1 
ATOM   2188 N  N   . GLY B 2 189 ? -16.723 -4.322  -13.825 1.00 91.30 189 B 1 
ATOM   2189 C  CA  . GLY B 2 189 ? -16.952 -5.495  -12.988 1.00 93.58 189 B 1 
ATOM   2190 C  C   . GLY B 2 189 ? -18.113 -6.353  -13.495 1.00 95.55 189 B 1 
ATOM   2191 O  O   . GLY B 2 189 ? -18.729 -6.044  -14.520 1.00 94.77 189 B 1 
ATOM   2192 N  N   . TYR B 2 190 ? -18.394 -7.437  -12.783 1.00 96.62 190 B 1 
ATOM   2193 C  CA  . TYR B 2 190 ? -19.374 -8.436  -13.185 1.00 97.08 190 B 1 
ATOM   2194 C  C   . TYR B 2 190 ? -20.170 -8.964  -11.990 1.00 97.44 190 B 1 
ATOM   2195 O  O   . TYR B 2 190 ? -19.689 -8.981  -10.856 1.00 96.69 190 B 1 
ATOM   2196 C  CB  . TYR B 2 190 ? -18.674 -9.589  -13.915 1.00 96.73 190 B 1 
ATOM   2197 C  CG  . TYR B 2 190 ? -17.807 -9.178  -15.089 1.00 96.46 190 B 1 
ATOM   2198 C  CD1 . TYR B 2 190 ? -18.349 -9.094  -16.392 1.00 94.06 190 B 1 
ATOM   2199 C  CD2 . TYR B 2 190 ? -16.448 -8.859  -14.894 1.00 94.03 190 B 1 
ATOM   2200 C  CE1 . TYR B 2 190 ? -17.555 -8.710  -17.475 1.00 92.38 190 B 1 
ATOM   2201 C  CE2 . TYR B 2 190 ? -15.639 -8.460  -15.972 1.00 92.57 190 B 1 
ATOM   2202 C  CZ  . TYR B 2 190 ? -16.192 -8.395  -17.269 1.00 93.31 190 B 1 
ATOM   2203 O  OH  . TYR B 2 190 ? -15.406 -8.010  -18.328 1.00 91.11 190 B 1 
ATOM   2204 N  N   . GLU B 2 191 ? -21.380 -9.446  -12.274 1.00 97.00 191 B 1 
ATOM   2205 C  CA  . GLU B 2 191 ? -22.144 -10.334 -11.395 1.00 97.09 191 B 1 
ATOM   2206 C  C   . GLU B 2 191 ? -22.262 -11.692 -12.075 1.00 97.19 191 B 1 
ATOM   2207 O  O   . GLU B 2 191 ? -22.795 -11.793 -13.179 1.00 96.05 191 B 1 
ATOM   2208 C  CB  . GLU B 2 191 ? -23.533 -9.766  -11.094 1.00 96.02 191 B 1 
ATOM   2209 C  CG  . GLU B 2 191 ? -23.427 -8.502  -10.248 1.00 90.02 191 B 1 
ATOM   2210 C  CD  . GLU B 2 191 ? -24.744 -7.857  -9.850  1.00 89.43 191 B 1 
ATOM   2211 O  OE1 . GLU B 2 191 ? -24.635 -6.843  -9.111  1.00 83.58 191 B 1 
ATOM   2212 O  OE2 . GLU B 2 191 ? -25.812 -8.297  -10.305 1.00 83.90 191 B 1 
ATOM   2213 N  N   . ILE B 2 192 ? -21.756 -12.744 -11.433 1.00 97.28 192 B 1 
ATOM   2214 C  CA  . ILE B 2 192 ? -21.764 -14.108 -11.944 1.00 97.24 192 B 1 
ATOM   2215 C  C   . ILE B 2 192 ? -22.782 -14.908 -11.138 1.00 96.94 192 B 1 
ATOM   2216 O  O   . ILE B 2 192 ? -22.581 -15.130 -9.942  1.00 95.92 192 B 1 
ATOM   2217 C  CB  . ILE B 2 192 ? -20.352 -14.727 -11.909 1.00 96.90 192 B 1 
ATOM   2218 C  CG1 . ILE B 2 192 ? -19.371 -13.857 -12.727 1.00 95.49 192 B 1 
ATOM   2219 C  CG2 . ILE B 2 192 ? -20.408 -16.169 -12.448 1.00 95.57 192 B 1 
ATOM   2220 C  CD1 . ILE B 2 192 ? -17.946 -14.411 -12.814 1.00 92.50 192 B 1 
ATOM   2221 N  N   . THR B 2 193 ? -23.853 -15.352 -11.780 1.00 96.76 193 B 1 
ATOM   2222 C  CA  . THR B 2 193 ? -24.852 -16.214 -11.152 1.00 96.38 193 B 1 
ATOM   2223 C  C   . THR B 2 193 ? -24.453 -17.666 -11.337 1.00 96.48 193 B 1 
ATOM   2224 O  O   . THR B 2 193 ? -24.336 -18.145 -12.463 1.00 95.36 193 B 1 
ATOM   2225 C  CB  . THR B 2 193 ? -26.260 -15.968 -11.709 1.00 95.56 193 B 1 
ATOM   2226 O  OG1 . THR B 2 193 ? -26.588 -14.599 -11.648 1.00 91.80 193 B 1 
ATOM   2227 C  CG2 . THR B 2 193 ? -27.331 -16.717 -10.915 1.00 91.24 193 B 1 
ATOM   2228 N  N   . ILE B 2 194 ? -24.284 -18.383 -10.223 1.00 96.33 194 B 1 
ATOM   2229 C  CA  . ILE B 2 194 ? -23.933 -19.804 -10.173 1.00 95.92 194 B 1 
ATOM   2230 C  C   . ILE B 2 194 ? -25.146 -20.558 -9.641  1.00 95.53 194 B 1 
ATOM   2231 O  O   . ILE B 2 194 ? -25.661 -20.230 -8.574  1.00 94.35 194 B 1 
ATOM   2232 C  CB  . ILE B 2 194 ? -22.688 -20.026 -9.288  1.00 95.53 194 B 1 
ATOM   2233 C  CG1 . ILE B 2 194 ? -21.485 -19.178 -9.765  1.00 93.95 194 B 1 
ATOM   2234 C  CG2 . ILE B 2 194 ? -22.318 -21.525 -9.281  1.00 93.83 194 B 1 
ATOM   2235 C  CD1 . ILE B 2 194 ? -20.364 -19.068 -8.723  1.00 90.36 194 B 1 
ATOM   2236 N  N   . VAL B 2 195 ? -25.590 -21.580 -10.378 1.00 95.37 195 B 1 
ATOM   2237 C  CA  . VAL B 2 195 ? -26.719 -22.432 -9.995  1.00 94.55 195 B 1 
ATOM   2238 C  C   . VAL B 2 195 ? -26.184 -23.809 -9.648  1.00 93.74 195 B 1 
ATOM   2239 O  O   . VAL B 2 195 ? -25.590 -24.486 -10.483 1.00 91.68 195 B 1 
ATOM   2240 C  CB  . VAL B 2 195 ? -27.784 -22.511 -11.101 1.00 92.88 195 B 1 
ATOM   2241 C  CG1 . VAL B 2 195 ? -28.999 -23.312 -10.641 1.00 84.80 195 B 1 
ATOM   2242 C  CG2 . VAL B 2 195 ? -28.270 -21.113 -11.499 1.00 86.25 195 B 1 
ATOM   2243 N  N   . ASP B 2 196 ? -26.431 -24.251 -8.414  1.00 91.71 196 B 1 
ATOM   2244 C  CA  . ASP B 2 196 ? -26.113 -25.612 -7.987  1.00 88.61 196 B 1 
ATOM   2245 C  C   . ASP B 2 196 ? -27.041 -26.600 -8.703  1.00 86.98 196 B 1 
ATOM   2246 O  O   . ASP B 2 196 ? -28.260 -26.587 -8.534  1.00 81.87 196 B 1 
ATOM   2247 C  CB  . ASP B 2 196 ? -26.216 -25.703 -6.466  1.00 84.41 196 B 1 
ATOM   2248 C  CG  . ASP B 2 196 ? -25.837 -27.063 -5.879  1.00 77.79 196 B 1 
ATOM   2249 O  OD1 . ASP B 2 196 ? -26.024 -28.103 -6.544  1.00 70.21 196 B 1 
ATOM   2250 O  OD2 . ASP B 2 196 ? -25.437 -27.097 -4.699  1.00 70.82 196 B 1 
ATOM   2251 N  N   . ALA B 2 197 ? -26.469 -27.506 -9.497  1.00 83.20 197 B 1 
ATOM   2252 C  CA  . ALA B 2 197 ? -27.210 -28.475 -10.295 1.00 80.40 197 B 1 
ATOM   2253 C  C   . ALA B 2 197 ? -28.001 -29.497 -9.449  1.00 81.06 197 B 1 
ATOM   2254 O  O   . ALA B 2 197 ? -28.905 -30.146 -9.965  1.00 74.77 197 B 1 
ATOM   2255 C  CB  . ALA B 2 197 ? -26.219 -29.182 -11.220 1.00 75.05 197 B 1 
ATOM   2256 N  N   . SER B 2 198 ? -27.649 -29.662 -8.168  1.00 85.67 198 B 1 
ATOM   2257 C  CA  . SER B 2 198 ? -28.269 -30.654 -7.291  1.00 84.24 198 B 1 
ATOM   2258 C  C   . SER B 2 198 ? -29.493 -30.136 -6.534  1.00 84.04 198 B 1 
ATOM   2259 O  O   . SER B 2 198 ? -30.382 -30.921 -6.198  1.00 77.16 198 B 1 
ATOM   2260 C  CB  . SER B 2 198 ? -27.230 -31.205 -6.312  1.00 80.39 198 B 1 
ATOM   2261 O  OG  . SER B 2 198 ? -26.852 -30.270 -5.322  1.00 72.35 198 B 1 
ATOM   2262 N  N   . ASN B 2 199 ? -29.555 -28.832 -6.258  1.00 85.89 199 B 1 
ATOM   2263 C  CA  . ASN B 2 199 ? -30.591 -28.238 -5.406  1.00 85.18 199 B 1 
ATOM   2264 C  C   . ASN B 2 199 ? -31.154 -26.910 -5.936  1.00 86.29 199 B 1 
ATOM   2265 O  O   . ASN B 2 199 ? -31.927 -26.259 -5.232  1.00 79.31 199 B 1 
ATOM   2266 C  CB  . ASN B 2 199 ? -30.036 -28.128 -3.976  1.00 79.49 199 B 1 
ATOM   2267 C  CG  . ASN B 2 199 ? -28.813 -27.225 -3.866  1.00 74.33 199 B 1 
ATOM   2268 O  OD1 . ASN B 2 199 ? -28.744 -26.172 -4.454  1.00 66.96 199 B 1 
ATOM   2269 N  ND2 . ASN B 2 199 ? -27.821 -27.610 -3.098  1.00 67.88 199 B 1 
ATOM   2270 N  N   . GLU B 2 200 ? -30.765 -26.497 -7.136  1.00 84.27 200 B 1 
ATOM   2271 C  CA  . GLU B 2 200 ? -31.171 -25.263 -7.826  1.00 85.60 200 B 1 
ATOM   2272 C  C   . GLU B 2 200 ? -30.890 -23.964 -7.050  1.00 87.84 200 B 1 
ATOM   2273 O  O   . GLU B 2 200 ? -31.353 -22.885 -7.432  1.00 82.25 200 B 1 
ATOM   2274 C  CB  . GLU B 2 200 ? -32.623 -25.347 -8.304  1.00 80.24 200 B 1 
ATOM   2275 C  CG  . GLU B 2 200 ? -32.887 -26.549 -9.229  1.00 71.64 200 B 1 
ATOM   2276 C  CD  . GLU B 2 200 ? -34.294 -26.526 -9.845  1.00 65.58 200 B 1 
ATOM   2277 O  OE1 . GLU B 2 200 ? -34.498 -27.277 -10.828 1.00 58.54 200 B 1 
ATOM   2278 O  OE2 . GLU B 2 200 ? -35.160 -25.775 -9.345  1.00 60.33 200 B 1 
ATOM   2279 N  N   . ARG B 2 201 ? -30.101 -24.016 -5.972  1.00 89.05 201 B 1 
ATOM   2280 C  CA  . ARG B 2 201 ? -29.721 -22.814 -5.236  1.00 90.29 201 B 1 
ATOM   2281 C  C   . ARG B 2 201 ? -28.852 -21.926 -6.112  1.00 92.18 201 B 1 
ATOM   2282 O  O   . ARG B 2 201 ? -27.910 -22.388 -6.749  1.00 89.67 201 B 1 
ATOM   2283 C  CB  . ARG B 2 201 ? -28.999 -23.147 -3.932  1.00 85.65 201 B 1 
ATOM   2284 C  CG  . ARG B 2 201 ? -29.955 -23.762 -2.908  1.00 71.28 201 B 1 
ATOM   2285 C  CD  . ARG B 2 201 ? -29.205 -24.021 -1.607  1.00 66.91 201 B 1 
ATOM   2286 N  NE  . ARG B 2 201 ? -30.110 -24.552 -0.580  1.00 57.66 201 B 1 
ATOM   2287 C  CZ  . ARG B 2 201 ? -29.792 -24.804 0.680   1.00 52.11 201 B 1 
ATOM   2288 N  NH1 . ARG B 2 201 ? -28.582 -24.616 1.124   1.00 48.71 201 B 1 
ATOM   2289 N  NH2 . ARG B 2 201 ? -30.692 -25.253 1.505   1.00 44.63 201 B 1 
ATOM   2290 N  N   . GLN B 2 202 ? -29.155 -20.644 -6.085  1.00 92.96 202 B 1 
ATOM   2291 C  CA  . GLN B 2 202 ? -28.410 -19.630 -6.809  1.00 93.48 202 B 1 
ATOM   2292 C  C   . GLN B 2 202 ? -27.535 -18.837 -5.844  1.00 94.40 202 B 1 
ATOM   2293 O  O   . GLN B 2 202 ? -27.983 -18.425 -4.776  1.00 92.15 202 B 1 
ATOM   2294 C  CB  . GLN B 2 202 ? -29.355 -18.714 -7.598  1.00 89.08 202 B 1 
ATOM   2295 C  CG  . GLN B 2 202 ? -30.185 -19.528 -8.608  1.00 78.46 202 B 1 
ATOM   2296 C  CD  . GLN B 2 202 ? -31.020 -18.655 -9.549  1.00 79.45 202 B 1 
ATOM   2297 O  OE1 . GLN B 2 202 ? -31.008 -17.440 -9.535  1.00 72.43 202 B 1 
ATOM   2298 N  NE2 . GLN B 2 202 ? -31.787 -19.269 -10.417 1.00 70.90 202 B 1 
ATOM   2299 N  N   . VAL B 2 203 ? -26.296 -18.605 -6.266  1.00 95.02 203 B 1 
ATOM   2300 C  CA  . VAL B 2 203 ? -25.358 -17.687 -5.621  1.00 95.28 203 B 1 
ATOM   2301 C  C   . VAL B 2 203 ? -24.926 -16.662 -6.657  1.00 96.00 203 B 1 
ATOM   2302 O  O   . VAL B 2 203 ? -24.770 -16.997 -7.832  1.00 95.29 203 B 1 
ATOM   2303 C  CB  . VAL B 2 203 ? -24.166 -18.444 -5.023  1.00 92.80 203 B 1 
ATOM   2304 C  CG1 . VAL B 2 203 ? -23.149 -17.491 -4.380  1.00 82.16 203 B 1 
ATOM   2305 C  CG2 . VAL B 2 203 ? -24.640 -19.419 -3.927  1.00 82.24 203 B 1 
ATOM   2306 N  N   . ILE B 2 204 ? -24.752 -15.410 -6.242  1.00 96.46 204 B 1 
ATOM   2307 C  CA  . ILE B 2 204 ? -24.249 -14.344 -7.109  1.00 96.56 204 B 1 
ATOM   2308 C  C   . ILE B 2 204 ? -22.888 -13.909 -6.585  1.00 96.53 204 B 1 
ATOM   2309 O  O   . ILE B 2 204 ? -22.798 -13.292 -5.522  1.00 95.50 204 B 1 
ATOM   2310 C  CB  . ILE B 2 204 ? -25.242 -13.169 -7.221  1.00 95.81 204 B 1 
ATOM   2311 C  CG1 . ILE B 2 204 ? -26.612 -13.660 -7.754  1.00 93.08 204 B 1 
ATOM   2312 C  CG2 . ILE B 2 204 ? -24.650 -12.084 -8.144  1.00 93.08 204 B 1 
ATOM   2313 C  CD1 . ILE B 2 204 ? -27.692 -12.572 -7.815  1.00 85.45 204 B 1 
ATOM   2314 N  N   . ASP B 2 205 ? -21.850 -14.195 -7.357  1.00 96.64 205 B 1 
ATOM   2315 C  CA  . ASP B 2 205 ? -20.497 -13.739 -7.066  1.00 96.62 205 B 1 
ATOM   2316 C  C   . ASP B 2 205 ? -20.252 -12.376 -7.699  1.00 96.83 205 B 1 
ATOM   2317 O  O   . ASP B 2 205 ? -20.499 -12.149 -8.889  1.00 95.95 205 B 1 
ATOM   2318 C  CB  . ASP B 2 205 ? -19.466 -14.784 -7.506  1.00 96.21 205 B 1 
ATOM   2319 C  CG  . ASP B 2 205 ? -19.314 -15.938 -6.517  1.00 95.60 205 B 1 
ATOM   2320 O  OD1 . ASP B 2 205 ? -19.888 -15.887 -5.405  1.00 91.95 205 B 1 
ATOM   2321 O  OD2 . ASP B 2 205 ? -18.544 -16.875 -6.813  1.00 91.91 205 B 1 
ATOM   2322 N  N   . ILE B 2 206 ? -19.758 -11.435 -6.899  1.00 96.46 206 B 1 
ATOM   2323 C  CA  . ILE B 2 206 ? -19.452 -10.065 -7.323  1.00 95.93 206 B 1 
ATOM   2324 C  C   . ILE B 2 206 ? -17.972 -9.966  -7.684  1.00 96.26 206 B 1 
ATOM   2325 O  O   . ILE B 2 206 ? -17.104 -10.096 -6.823  1.00 95.46 206 B 1 
ATOM   2326 C  CB  . ILE B 2 206 ? -19.853 -9.045  -6.232  1.00 94.57 206 B 1 
ATOM   2327 C  CG1 . ILE B 2 206 ? -21.328 -9.178  -5.772  1.00 91.65 206 B 1 
ATOM   2328 C  CG2 . ILE B 2 206 ? -19.568 -7.618  -6.719  1.00 90.69 206 B 1 
ATOM   2329 C  CD1 . ILE B 2 206 ? -22.379 -9.012  -6.878  1.00 79.91 206 B 1 
ATOM   2330 N  N   . ILE B 2 207 ? -17.695 -9.675  -8.948  1.00 96.67 207 B 1 
ATOM   2331 C  CA  . ILE B 2 207 ? -16.351 -9.463  -9.461  1.00 96.77 207 B 1 
ATOM   2332 C  C   . ILE B 2 207 ? -16.104 -7.954  -9.600  1.00 96.30 207 B 1 
ATOM   2333 O  O   . ILE B 2 207 ? -16.846 -7.274  -10.308 1.00 95.52 207 B 1 
ATOM   2334 C  CB  . ILE B 2 207 ? -16.139 -10.203 -10.795 1.00 96.67 207 B 1 
ATOM   2335 C  CG1 . ILE B 2 207 ? -16.531 -11.701 -10.732 1.00 95.34 207 B 1 
ATOM   2336 C  CG2 . ILE B 2 207 ? -14.690 -10.053 -11.269 1.00 95.90 207 B 1 
ATOM   2337 C  CD1 . ILE B 2 207 ? -15.835 -12.507 -9.630  1.00 90.49 207 B 1 
ATOM   2338 N  N   . PRO B 2 208 ? -15.080 -7.397  -8.938  1.00 95.44 208 B 1 
ATOM   2339 C  CA  . PRO B 2 208 ? -14.789 -5.977  -8.996  1.00 94.32 208 B 1 
ATOM   2340 C  C   . PRO B 2 208 ? -14.200 -5.546  -10.346 1.00 94.51 208 B 1 
ATOM   2341 O  O   . PRO B 2 208 ? -13.893 -6.348  -11.220 1.00 93.45 208 B 1 
ATOM   2342 C  CB  . PRO B 2 208 ? -13.831 -5.722  -7.828  1.00 92.50 208 B 1 
ATOM   2343 C  CG  . PRO B 2 208 ? -13.079 -7.029  -7.726  1.00 90.41 208 B 1 
ATOM   2344 C  CD  . PRO B 2 208 ? -14.139 -8.071  -8.053  1.00 93.24 208 B 1 
ATOM   2345 N  N   . ARG B 2 209 ? -14.026 -4.240  -10.511 1.00 92.05 209 B 1 
ATOM   2346 C  CA  . ARG B 2 209 ? -13.517 -3.621  -11.728 1.00 90.69 209 B 1 
ATOM   2347 C  C   . ARG B 2 209 ? -12.067 -4.005  -12.031 1.00 91.68 209 B 1 
ATOM   2348 O  O   . ARG B 2 209 ? -11.259 -4.162  -11.116 1.00 89.06 209 B 1 
ATOM   2349 C  CB  . ARG B 2 209 ? -13.657 -2.097  -11.615 1.00 85.84 209 B 1 
ATOM   2350 C  CG  . ARG B 2 209 ? -15.130 -1.654  -11.634 1.00 76.66 209 B 1 
ATOM   2351 C  CD  . ARG B 2 209 ? -15.278 -0.131  -11.482 1.00 74.17 209 B 1 
ATOM   2352 N  NE  . ARG B 2 209 ? -15.218 0.286   -10.070 1.00 66.12 209 B 1 
ATOM   2353 C  CZ  . ARG B 2 209 ? -15.404 1.531   -9.635  1.00 60.27 209 B 1 
ATOM   2354 N  NH1 . ARG B 2 209 ? -15.591 2.525   -10.452 1.00 55.94 209 B 1 
ATOM   2355 N  NH2 . ARG B 2 209 ? -15.403 1.782   -8.366  1.00 51.93 209 B 1 
ATOM   2356 N  N   . GLY B 2 210 ? -11.744 -4.081  -13.309 1.00 91.28 210 B 1 
ATOM   2357 C  CA  . GLY B 2 210 ? -10.381 -4.250  -13.809 1.00 91.26 210 B 1 
ATOM   2358 C  C   . GLY B 2 210 ? -9.899  -5.695  -13.920 1.00 92.64 210 B 1 
ATOM   2359 O  O   . GLY B 2 210 ? -8.746  -5.904  -14.299 1.00 90.79 210 B 1 
ATOM   2360 N  N   . LEU B 2 211 ? -10.748 -6.668  -13.605 1.00 94.15 211 B 1 
ATOM   2361 C  CA  . LEU B 2 211 ? -10.421 -8.086  -13.696 1.00 94.92 211 B 1 
ATOM   2362 C  C   . LEU B 2 211 ? -10.875 -8.703  -15.015 1.00 94.95 211 B 1 
ATOM   2363 O  O   . LEU B 2 211 ? -11.945 -8.397  -15.534 1.00 92.69 211 B 1 
ATOM   2364 C  CB  . LEU B 2 211 ? -11.011 -8.837  -12.494 1.00 94.39 211 B 1 
ATOM   2365 C  CG  . LEU B 2 211 ? -10.439 -8.384  -11.141 1.00 93.58 211 B 1 
ATOM   2366 C  CD1 . LEU B 2 211 ? -11.092 -9.167  -10.017 1.00 89.71 211 B 1 
ATOM   2367 C  CD2 . LEU B 2 211 ? -8.935  -8.610  -11.040 1.00 89.08 211 B 1 
ATOM   2368 N  N   . GLU B 2 212 ? -10.051 -9.620  -15.534 1.00 94.51 212 B 1 
ATOM   2369 C  CA  . GLU B 2 212 ? -10.344 -10.457 -16.690 1.00 94.42 212 B 1 
ATOM   2370 C  C   . GLU B 2 212 ? -11.003 -11.760 -16.231 1.00 95.30 212 B 1 
ATOM   2371 O  O   . GLU B 2 212 ? -10.486 -12.439 -15.342 1.00 93.98 212 B 1 
ATOM   2372 C  CB  . GLU B 2 212 ? -9.048  -10.713 -17.442 1.00 92.13 212 B 1 
ATOM   2373 C  CG  . GLU B 2 212 ? -9.230  -11.515 -18.728 1.00 77.29 212 B 1 
ATOM   2374 C  CD  . GLU B 2 212 ? -7.892  -11.767 -19.444 1.00 71.23 212 B 1 
ATOM   2375 O  OE1 . GLU B 2 212 ? -7.938  -12.083 -20.646 1.00 64.49 212 B 1 
ATOM   2376 O  OE2 . GLU B 2 212 ? -6.834  -11.630 -18.778 1.00 63.95 212 B 1 
ATOM   2377 N  N   . LEU B 2 213 ? -12.144 -12.122 -16.830 1.00 95.58 213 B 1 
ATOM   2378 C  CA  . LEU B 2 213 ? -12.821 -13.373 -16.549 1.00 95.74 213 B 1 
ATOM   2379 C  C   . LEU B 2 213 ? -12.148 -14.540 -17.273 1.00 95.86 213 B 1 
ATOM   2380 O  O   . LEU B 2 213 ? -11.737 -14.411 -18.418 1.00 93.74 213 B 1 
ATOM   2381 C  CB  . LEU B 2 213 ? -14.309 -13.295 -16.934 1.00 94.26 213 B 1 
ATOM   2382 C  CG  . LEU B 2 213 ? -15.156 -12.283 -16.138 1.00 92.03 213 B 1 
ATOM   2383 C  CD1 . LEU B 2 213 ? -16.609 -12.380 -16.587 1.00 90.55 213 B 1 
ATOM   2384 C  CD2 . LEU B 2 213 ? -15.102 -12.525 -14.634 1.00 89.93 213 B 1 
ATOM   2385 N  N   . LEU B 2 214 ? -12.099 -15.700 -16.605 1.00 96.14 214 B 1 
ATOM   2386 C  CA  . LEU B 2 214 ? -11.658 -16.976 -17.171 1.00 95.73 214 B 1 
ATOM   2387 C  C   . LEU B 2 214 ? -12.823 -17.894 -17.547 1.00 95.98 214 B 1 
ATOM   2388 O  O   . LEU B 2 214 ? -12.593 -18.970 -18.086 1.00 93.46 214 B 1 
ATOM   2389 C  CB  . LEU B 2 214 ? -10.748 -17.680 -16.154 1.00 94.77 214 B 1 
ATOM   2390 C  CG  . LEU B 2 214 ? -9.439  -16.939 -15.818 1.00 93.40 214 B 1 
ATOM   2391 C  CD1 . LEU B 2 214 ? -8.661  -17.769 -14.793 1.00 90.84 214 B 1 
ATOM   2392 C  CD2 . LEU B 2 214 ? -8.562  -16.734 -17.043 1.00 90.56 214 B 1 
ATOM   2393 N  N   . VAL B 2 215 ? -14.052 -17.501 -17.226 1.00 96.41 215 B 1 
ATOM   2394 C  CA  . VAL B 2 215 ? -15.254 -18.330 -17.311 1.00 96.43 215 B 1 
ATOM   2395 C  C   . VAL B 2 215 ? -16.305 -17.695 -18.219 1.00 96.58 215 B 1 
ATOM   2396 O  O   . VAL B 2 215 ? -16.296 -16.483 -18.446 1.00 95.97 215 B 1 
ATOM   2397 C  CB  . VAL B 2 215 ? -15.826 -18.633 -15.915 1.00 95.71 215 B 1 
ATOM   2398 C  CG1 . VAL B 2 215 ? -14.834 -19.418 -15.063 1.00 92.46 215 B 1 
ATOM   2399 C  CG2 . VAL B 2 215 ? -16.237 -17.357 -15.164 1.00 92.67 215 B 1 
ATOM   2400 N  N   . SER B 2 216 ? -17.224 -18.535 -18.715 1.00 96.39 216 B 1 
ATOM   2401 C  CA  . SER B 2 216 ? -18.298 -18.147 -19.630 1.00 96.01 216 B 1 
ATOM   2402 C  C   . SER B 2 216 ? -19.652 -18.651 -19.135 1.00 96.45 216 B 1 
ATOM   2403 O  O   . SER B 2 216 ? -19.731 -19.583 -18.333 1.00 95.18 216 B 1 
ATOM   2404 C  CB  . SER B 2 216 ? -18.000 -18.689 -21.026 1.00 94.65 216 B 1 
ATOM   2405 O  OG  . SER B 2 216 ? -16.800 -18.127 -21.529 1.00 85.92 216 B 1 
ATOM   2406 N  N   . GLU B 2 217 ? -20.738 -18.062 -19.632 1.00 95.52 217 B 1 
ATOM   2407 C  CA  . GLU B 2 217 ? -22.086 -18.580 -19.389 1.00 95.74 217 B 1 
ATOM   2408 C  C   . GLU B 2 217 ? -22.230 -20.018 -19.909 1.00 95.27 217 B 1 
ATOM   2409 O  O   . GLU B 2 217 ? -21.717 -20.374 -20.973 1.00 92.57 217 B 1 
ATOM   2410 C  CB  . GLU B 2 217 ? -23.152 -17.679 -20.019 1.00 93.97 217 B 1 
ATOM   2411 C  CG  . GLU B 2 217 ? -23.275 -16.321 -19.318 1.00 87.95 217 B 1 
ATOM   2412 C  CD  . GLU B 2 217 ? -24.387 -15.420 -19.880 1.00 91.45 217 B 1 
ATOM   2413 O  OE1 . GLU B 2 217 ? -24.715 -14.416 -19.204 1.00 86.11 217 B 1 
ATOM   2414 O  OE2 . GLU B 2 217 ? -24.909 -15.703 -20.983 1.00 87.27 217 B 1 
ATOM   2415 N  N   . GLY B 2 218 ? -22.939 -20.858 -19.147 1.00 95.75 218 B 1 
ATOM   2416 C  CA  . GLY B 2 218 ? -23.121 -22.279 -19.427 1.00 95.33 218 B 1 
ATOM   2417 C  C   . GLY B 2 218 ? -21.991 -23.181 -18.935 1.00 95.70 218 B 1 
ATOM   2418 O  O   . GLY B 2 218 ? -22.146 -24.403 -18.944 1.00 93.65 218 B 1 
ATOM   2419 N  N   . GLU B 2 219 ? -20.869 -22.623 -18.466 1.00 95.69 219 B 1 
ATOM   2420 C  CA  . GLU B 2 219 ? -19.750 -23.408 -17.961 1.00 95.54 219 B 1 
ATOM   2421 C  C   . GLU B 2 219 ? -20.056 -24.030 -16.587 1.00 95.66 219 B 1 
ATOM   2422 O  O   . GLU B 2 219 ? -20.645 -23.399 -15.711 1.00 94.71 219 B 1 
ATOM   2423 C  CB  . GLU B 2 219 ? -18.484 -22.535 -17.919 1.00 94.02 219 B 1 
ATOM   2424 C  CG  . GLU B 2 219 ? -17.215 -23.353 -17.653 1.00 85.84 219 B 1 
ATOM   2425 C  CD  . GLU B 2 219 ? -15.936 -22.499 -17.649 1.00 88.32 219 B 1 
ATOM   2426 O  OE1 . GLU B 2 219 ? -14.963 -22.917 -17.001 1.00 82.63 219 B 1 
ATOM   2427 O  OE2 . GLU B 2 219 ? -15.941 -21.425 -18.295 1.00 84.43 219 B 1 
ATOM   2428 N  N   . SER B 2 220 ? -19.642 -25.287 -16.409 1.00 95.62 220 B 1 
ATOM   2429 C  CA  . SER B 2 220 ? -19.675 -25.954 -15.108 1.00 95.38 220 B 1 
ATOM   2430 C  C   . SER B 2 220 ? -18.398 -25.651 -14.334 1.00 95.33 220 B 1 
ATOM   2431 O  O   . SER B 2 220 ? -17.300 -25.947 -14.806 1.00 93.35 220 B 1 
ATOM   2432 C  CB  . SER B 2 220 ? -19.838 -27.469 -15.258 1.00 93.83 220 B 1 
ATOM   2433 O  OG  . SER B 2 220 ? -21.099 -27.778 -15.821 1.00 80.69 220 B 1 
ATOM   2434 N  N   . ILE B 2 221 ? -18.546 -25.133 -13.123 1.00 95.41 221 B 1 
ATOM   2435 C  CA  . ILE B 2 221 ? -17.439 -24.757 -12.245 1.00 95.04 221 B 1 
ATOM   2436 C  C   . ILE B 2 221 ? -17.519 -25.479 -10.901 1.00 95.54 221 B 1 
ATOM   2437 O  O   . ILE B 2 221 ? -18.569 -25.988 -10.495 1.00 94.56 221 B 1 
ATOM   2438 C  CB  . ILE B 2 221 ? -17.361 -23.230 -12.068 1.00 92.46 221 B 1 
ATOM   2439 C  CG1 . ILE B 2 221 ? -18.655 -22.658 -11.465 1.00 83.66 221 B 1 
ATOM   2440 C  CG2 . ILE B 2 221 ? -17.019 -22.555 -13.409 1.00 79.90 221 B 1 
ATOM   2441 C  CD1 . ILE B 2 221 ? -18.487 -21.221 -10.977 1.00 78.15 221 B 1 
ATOM   2442 N  N   . LYS B 2 222 ? -16.396 -25.524 -10.198 1.00 95.46 222 B 1 
ATOM   2443 C  CA  . LYS B 2 222 ? -16.283 -26.082 -8.848  1.00 95.34 222 B 1 
ATOM   2444 C  C   . LYS B 2 222 ? -16.165 -24.970 -7.817  1.00 95.66 222 B 1 
ATOM   2445 O  O   . LYS B 2 222 ? -15.737 -23.861 -8.146  1.00 94.70 222 B 1 
ATOM   2446 C  CB  . LYS B 2 222 ? -15.084 -27.043 -8.786  1.00 94.24 222 B 1 
ATOM   2447 C  CG  . LYS B 2 222 ? -15.261 -28.241 -9.728  1.00 87.44 222 B 1 
ATOM   2448 C  CD  . LYS B 2 222 ? -14.049 -29.173 -9.627  1.00 82.00 222 B 1 
ATOM   2449 C  CE  . LYS B 2 222 ? -14.223 -30.332 -10.604 1.00 70.02 222 B 1 
ATOM   2450 N  NZ  . LYS B 2 222 ? -13.042 -31.233 -10.592 1.00 61.59 222 B 1 
ATOM   2451 N  N   . LEU B 2 223 ? -16.490 -25.277 -6.564  1.00 94.66 223 B 1 
ATOM   2452 C  CA  . LEU B 2 223 ? -16.145 -24.436 -5.428  1.00 94.47 223 B 1 
ATOM   2453 C  C   . LEU B 2 223 ? -14.648 -24.101 -5.469  1.00 94.76 223 B 1 
ATOM   2454 O  O   . LEU B 2 223 ? -13.832 -24.962 -5.796  1.00 92.43 223 B 1 
ATOM   2455 C  CB  . LEU B 2 223 ? -16.526 -25.184 -4.140  1.00 93.04 223 B 1 
ATOM   2456 C  CG  . LEU B 2 223 ? -16.194 -24.437 -2.831  1.00 91.53 223 B 1 
ATOM   2457 C  CD1 . LEU B 2 223 ? -17.011 -23.151 -2.685  1.00 86.37 223 B 1 
ATOM   2458 C  CD2 . LEU B 2 223 ? -16.502 -25.325 -1.633  1.00 85.79 223 B 1 
ATOM   2459 N  N   . ASP B 2 224 ? -14.310 -22.855 -5.160  1.00 95.81 224 B 1 
ATOM   2460 C  CA  . ASP B 2 224 ? -12.957 -22.288 -5.161  1.00 96.29 224 B 1 
ATOM   2461 C  C   . ASP B 2 224 ? -12.254 -22.259 -6.525  1.00 96.97 224 B 1 
ATOM   2462 O  O   . ASP B 2 224 ? -11.094 -21.840 -6.612  1.00 95.74 224 B 1 
ATOM   2463 C  CB  . ASP B 2 224 ? -12.089 -22.925 -4.065  1.00 95.20 224 B 1 
ATOM   2464 C  CG  . ASP B 2 224 ? -12.654 -22.704 -2.665  1.00 88.94 224 B 1 
ATOM   2465 O  OD1 . ASP B 2 224 ? -13.081 -21.560 -2.397  1.00 84.03 224 B 1 
ATOM   2466 O  OD2 . ASP B 2 224 ? -12.619 -23.665 -1.863  1.00 81.77 224 B 1 
ATOM   2467 N  N   . GLN B 2 225 ? -12.930 -22.632 -7.630  1.00 96.40 225 B 1 
ATOM   2468 C  CA  . GLN B 2 225 ? -12.360 -22.486 -8.964  1.00 96.64 225 B 1 
ATOM   2469 C  C   . GLN B 2 225 ? -12.142 -20.994 -9.278  1.00 97.19 225 B 1 
ATOM   2470 O  O   . GLN B 2 225 ? -13.052 -20.192 -9.075  1.00 96.53 225 B 1 
ATOM   2471 C  CB  . GLN B 2 225 ? -13.258 -23.178 -10.003 1.00 95.41 225 B 1 
ATOM   2472 C  CG  . GLN B 2 225 ? -12.710 -23.059 -11.438 1.00 93.28 225 B 1 
ATOM   2473 C  CD  . GLN B 2 225 ? -13.522 -23.861 -12.454 1.00 94.08 225 B 1 
ATOM   2474 O  OE1 . GLN B 2 225 ? -14.089 -24.901 -12.152 1.00 88.59 225 B 1 
ATOM   2475 N  NE2 . GLN B 2 225 ? -13.592 -23.421 -13.681 1.00 87.07 225 B 1 
ATOM   2476 N  N   . PRO B 2 226 ? -10.966 -20.595 -9.821  1.00 97.24 226 B 1 
ATOM   2477 C  CA  . PRO B 2 226 ? -10.736 -19.226 -10.249 1.00 97.15 226 B 1 
ATOM   2478 C  C   . PRO B 2 226 ? -11.742 -18.778 -11.315 1.00 97.25 226 B 1 
ATOM   2479 O  O   . PRO B 2 226 ? -11.844 -19.388 -12.377 1.00 96.53 226 B 1 
ATOM   2480 C  CB  . PRO B 2 226 ? -9.297  -19.189 -10.770 1.00 96.75 226 B 1 
ATOM   2481 C  CG  . PRO B 2 226 ? -8.624  -20.343 -10.025 1.00 95.03 226 B 1 
ATOM   2482 C  CD  . PRO B 2 226 ? -9.743  -21.377 -9.924  1.00 96.77 226 B 1 
ATOM   2483 N  N   . LEU B 2 227 ? -12.445 -17.685 -11.049 1.00 97.24 227 B 1 
ATOM   2484 C  CA  . LEU B 2 227 ? -13.325 -17.007 -12.000 1.00 97.07 227 B 1 
ATOM   2485 C  C   . LEU B 2 227 ? -12.579 -15.951 -12.811 1.00 96.83 227 B 1 
ATOM   2486 O  O   . LEU B 2 227 ? -13.004 -15.577 -13.899 1.00 95.54 227 B 1 
ATOM   2487 C  CB  . LEU B 2 227 ? -14.489 -16.352 -11.234 1.00 96.85 227 B 1 
ATOM   2488 C  CG  . LEU B 2 227 ? -15.395 -17.323 -10.451 1.00 96.31 227 B 1 
ATOM   2489 C  CD1 . LEU B 2 227 ? -16.443 -16.524 -9.687  1.00 94.91 227 B 1 
ATOM   2490 C  CD2 . LEU B 2 227 ? -16.107 -18.302 -11.379 1.00 94.41 227 B 1 
ATOM   2491 N  N   . THR B 2 228 ? -11.455 -15.467 -12.294 1.00 96.94 228 B 1 
ATOM   2492 C  CA  . THR B 2 228 ? -10.644 -14.417 -12.898 1.00 96.84 228 B 1 
ATOM   2493 C  C   . THR B 2 228 ? -9.180  -14.828 -13.014 1.00 96.95 228 B 1 
ATOM   2494 O  O   . THR B 2 228 ? -8.692  -15.641 -12.218 1.00 96.19 228 B 1 
ATOM   2495 C  CB  . THR B 2 228 ? -10.730 -13.091 -12.124 1.00 96.30 228 B 1 
ATOM   2496 O  OG1 . THR B 2 228 ? -10.038 -13.149 -10.903 1.00 93.24 228 B 1 
ATOM   2497 C  CG2 . THR B 2 228 ? -12.168 -12.669 -11.826 1.00 93.37 228 B 1 
ATOM   2498 N  N   . SER B 2 229 ? -8.461  -14.211 -13.937 1.00 96.12 229 B 1 
ATOM   2499 C  CA  . SER B 2 229 ? -7.003  -14.221 -13.932 1.00 95.42 229 B 1 
ATOM   2500 C  C   . SER B 2 229 ? -6.452  -13.562 -12.658 1.00 96.17 229 B 1 
ATOM   2501 O  O   . SER B 2 229 ? -7.173  -12.885 -11.906 1.00 95.64 229 B 1 
ATOM   2502 C  CB  . SER B 2 229 ? -6.452  -13.557 -15.207 1.00 93.39 229 B 1 
ATOM   2503 O  OG  . SER B 2 229 ? -6.858  -12.213 -15.306 1.00 82.03 229 B 1 
ATOM   2504 N  N   . ASN B 2 230 ? -5.160  -13.776 -12.378 1.00 96.28 230 B 1 
ATOM   2505 C  CA  . ASN B 2 230 ? -4.485  -13.068 -11.301 1.00 96.42 230 B 1 
ATOM   2506 C  C   . ASN B 2 230 ? -3.942  -11.733 -11.823 1.00 96.62 230 B 1 
ATOM   2507 O  O   . ASN B 2 230 ? -2.973  -11.747 -12.586 1.00 96.26 230 B 1 
ATOM   2508 C  CB  . ASN B 2 230 ? -3.386  -13.946 -10.692 1.00 95.90 230 B 1 
ATOM   2509 C  CG  . ASN B 2 230 ? -2.762  -13.305 -9.462  1.00 95.23 230 B 1 
ATOM   2510 O  OD1 . ASN B 2 230 ? -3.076  -12.200 -9.054  1.00 92.87 230 B 1 
ATOM   2511 N  ND2 . ASN B 2 230 ? -1.849  -13.996 -8.809  1.00 91.07 230 B 1 
ATOM   2512 N  N   . PRO B 2 231 ? -4.502  -10.579 -11.417 1.00 96.97 231 B 1 
ATOM   2513 C  CA  . PRO B 2 231 ? -4.066  -9.281  -11.905 1.00 96.50 231 B 1 
ATOM   2514 C  C   . PRO B 2 231 ? -2.766  -8.800  -11.252 1.00 96.79 231 B 1 
ATOM   2515 O  O   . PRO B 2 231 ? -2.182  -7.822  -11.713 1.00 95.68 231 B 1 
ATOM   2516 C  CB  . PRO B 2 231 ? -5.232  -8.353  -11.573 1.00 95.90 231 B 1 
ATOM   2517 C  CG  . PRO B 2 231 ? -5.743  -8.924  -10.254 1.00 94.90 231 B 1 
ATOM   2518 C  CD  . PRO B 2 231 ? -5.589  -10.429 -10.460 1.00 96.31 231 B 1 
ATOM   2519 N  N   . ASN B 2 232 ? -2.331  -9.435  -10.165 1.00 97.10 232 B 1 
ATOM   2520 C  CA  . ASN B 2 232 ? -1.217  -8.952  -9.368  1.00 97.57 232 B 1 
ATOM   2521 C  C   . ASN B 2 232 ? 0.120   -9.161  -10.090 1.00 97.59 232 B 1 
ATOM   2522 O  O   . ASN B 2 232 ? 0.604   -10.275 -10.228 1.00 96.90 232 B 1 
ATOM   2523 C  CB  . ASN B 2 232 ? -1.232  -9.605  -7.985  1.00 97.48 232 B 1 
ATOM   2524 C  CG  . ASN B 2 232 ? -0.102  -9.087  -7.110  1.00 97.19 232 B 1 
ATOM   2525 O  OD1 . ASN B 2 232 ? 0.374   -7.971  -7.256  1.00 92.76 232 B 1 
ATOM   2526 N  ND2 . ASN B 2 232 ? 0.376   -9.883  -6.192  1.00 92.21 232 B 1 
ATOM   2527 N  N   . VAL B 2 233 ? 0.750   -8.053  -10.466 1.00 97.67 233 B 1 
ATOM   2528 C  CA  . VAL B 2 233 ? 2.105   -8.016  -11.049 1.00 97.48 233 B 1 
ATOM   2529 C  C   . VAL B 2 233 ? 3.162   -7.564  -10.039 1.00 97.65 233 B 1 
ATOM   2530 O  O   . VAL B 2 233 ? 4.352   -7.529  -10.354 1.00 96.58 233 B 1 
ATOM   2531 C  CB  . VAL B 2 233 ? 2.134   -7.139  -12.305 1.00 96.69 233 B 1 
ATOM   2532 C  CG1 . VAL B 2 233 ? 1.176   -7.672  -13.379 1.00 94.01 233 B 1 
ATOM   2533 C  CG2 . VAL B 2 233 ? 1.779   -5.675  -12.011 1.00 93.89 233 B 1 
ATOM   2534 N  N   . GLY B 2 234 ? 2.750   -7.215  -8.824  1.00 97.62 234 B 1 
ATOM   2535 C  CA  . GLY B 2 234 ? 3.606   -6.778  -7.733  1.00 97.74 234 B 1 
ATOM   2536 C  C   . GLY B 2 234 ? 4.170   -7.929  -6.899  1.00 98.17 234 B 1 
ATOM   2537 O  O   . GLY B 2 234 ? 4.205   -9.085  -7.324  1.00 97.52 234 B 1 
ATOM   2538 N  N   . GLY B 2 235 ? 4.629   -7.591  -5.707  1.00 98.06 235 B 1 
ATOM   2539 C  CA  . GLY B 2 235 ? 5.107   -8.573  -4.745  1.00 98.25 235 B 1 
ATOM   2540 C  C   . GLY B 2 235 ? 5.937   -7.963  -3.621  1.00 98.57 235 B 1 
ATOM   2541 O  O   . GLY B 2 235 ? 6.503   -6.879  -3.756  1.00 98.13 235 B 1 
ATOM   2542 N  N   . PHE B 2 236 ? 5.993   -8.692  -2.521  1.00 98.54 236 B 1 
ATOM   2543 C  CA  . PHE B 2 236 ? 6.769   -8.367  -1.336  1.00 98.62 236 B 1 
ATOM   2544 C  C   . PHE B 2 236 ? 7.984   -9.287  -1.219  1.00 98.50 236 B 1 
ATOM   2545 O  O   . PHE B 2 236 ? 7.921   -10.458 -1.596  1.00 98.07 236 B 1 
ATOM   2546 C  CB  . PHE B 2 236 ? 5.849   -8.469  -0.120  1.00 98.55 236 B 1 
ATOM   2547 C  CG  . PHE B 2 236 ? 6.553   -8.224  1.198   1.00 98.65 236 B 1 
ATOM   2548 C  CD1 . PHE B 2 236 ? 6.842   -9.298  2.060   1.00 98.29 236 B 1 
ATOM   2549 C  CD2 . PHE B 2 236 ? 6.963   -6.923  1.549   1.00 98.28 236 B 1 
ATOM   2550 C  CE1 . PHE B 2 236 ? 7.523   -9.072  3.264   1.00 98.07 236 B 1 
ATOM   2551 C  CE2 . PHE B 2 236 ? 7.644   -6.695  2.744   1.00 97.97 236 B 1 
ATOM   2552 C  CZ  . PHE B 2 236 ? 7.925   -7.771  3.603   1.00 98.16 236 B 1 
ATOM   2553 N  N   . GLY B 2 237 ? 9.077   -8.769  -0.700  1.00 98.45 237 B 1 
ATOM   2554 C  CA  . GLY B 2 237 ? 10.263  -9.539  -0.407  1.00 98.31 237 B 1 
ATOM   2555 C  C   . GLY B 2 237 ? 10.936  -9.076  0.879   1.00 98.57 237 B 1 
ATOM   2556 O  O   . GLY B 2 237 ? 10.704  -7.956  1.342   1.00 98.15 237 B 1 
ATOM   2557 N  N   . GLN B 2 238 ? 11.750  -9.948  1.442   1.00 98.41 238 B 1 
ATOM   2558 C  CA  . GLN B 2 238 ? 12.577  -9.659  2.606   1.00 98.21 238 B 1 
ATOM   2559 C  C   . GLN B 2 238 ? 14.049  -9.823  2.245   1.00 98.26 238 B 1 
ATOM   2560 O  O   . GLN B 2 238 ? 14.389  -10.635 1.387   1.00 97.20 238 B 1 
ATOM   2561 C  CB  . GLN B 2 238 ? 12.191  -10.563 3.780   1.00 96.68 238 B 1 
ATOM   2562 C  CG  . GLN B 2 238 ? 10.781  -10.257 4.285   1.00 92.34 238 B 1 
ATOM   2563 C  CD  . GLN B 2 238 ? 10.370  -11.074 5.509   1.00 95.67 238 B 1 
ATOM   2564 O  OE1 . GLN B 2 238 ? 9.204   -11.370 5.697   1.00 88.18 238 B 1 
ATOM   2565 N  NE2 . GLN B 2 238 ? 11.270  -11.428 6.399   1.00 87.39 238 B 1 
ATOM   2566 N  N   . GLY B 2 239 ? 14.894  -9.058  2.924   1.00 98.29 239 B 1 
ATOM   2567 C  CA  . GLY B 2 239 ? 16.330  -9.215  2.895   1.00 97.94 239 B 1 
ATOM   2568 C  C   . GLY B 2 239 ? 16.897  -8.992  4.289   1.00 98.20 239 B 1 
ATOM   2569 O  O   . GLY B 2 239 ? 16.236  -8.430  5.166   1.00 97.53 239 B 1 
ATOM   2570 N  N   . ASP B 2 240 ? 18.122  -9.445  4.483   1.00 97.73 240 B 1 
ATOM   2571 C  CA  . ASP B 2 240 ? 18.874  -9.227  5.699   1.00 97.30 240 B 1 
ATOM   2572 C  C   . ASP B 2 240 ? 20.327  -8.869  5.377   1.00 97.70 240 B 1 
ATOM   2573 O  O   . ASP B 2 240 ? 20.847  -9.196  4.308   1.00 95.92 240 B 1 
ATOM   2574 C  CB  . ASP B 2 240 ? 18.751  -10.441 6.644   1.00 93.90 240 B 1 
ATOM   2575 C  CG  . ASP B 2 240 ? 19.166  -11.761 6.013   1.00 84.46 240 B 1 
ATOM   2576 O  OD1 . ASP B 2 240 ? 18.291  -12.378 5.349   1.00 76.83 240 B 1 
ATOM   2577 O  OD2 . ASP B 2 240 ? 20.319  -12.182 6.246   1.00 78.74 240 B 1 
ATOM   2578 N  N   . ALA B 2 241 ? 20.942  -8.153  6.293   1.00 98.04 241 B 1 
ATOM   2579 C  CA  . ALA B 2 241 ? 22.341  -7.796  6.244   1.00 97.94 241 B 1 
ATOM   2580 C  C   . ALA B 2 241 ? 22.912  -7.790  7.663   1.00 98.13 241 B 1 
ATOM   2581 O  O   . ALA B 2 241 ? 22.194  -7.884  8.651   1.00 97.29 241 B 1 
ATOM   2582 C  CB  . ALA B 2 241 ? 22.484  -6.436  5.556   1.00 96.89 241 B 1 
ATOM   2583 N  N   . GLU B 2 242 ? 24.230  -7.655  7.750   1.00 97.74 242 B 1 
ATOM   2584 C  CA  . GLU B 2 242 ? 24.923  -7.538  9.029   1.00 97.73 242 B 1 
ATOM   2585 C  C   . GLU B 2 242 ? 25.883  -6.357  8.975   1.00 97.91 242 B 1 
ATOM   2586 O  O   . GLU B 2 242 ? 26.542  -6.121  7.962   1.00 96.71 242 B 1 
ATOM   2587 C  CB  . GLU B 2 242 ? 25.663  -8.834  9.351   1.00 95.88 242 B 1 
ATOM   2588 C  CG  . GLU B 2 242 ? 24.739  -10.057 9.533   1.00 85.44 242 B 1 
ATOM   2589 C  CD  . GLU B 2 242 ? 25.582  -11.305 9.839   1.00 84.79 242 B 1 
ATOM   2590 O  OE1 . GLU B 2 242 ? 25.460  -11.882 10.930  1.00 78.08 242 B 1 
ATOM   2591 O  OE2 . GLU B 2 242 ? 26.496  -11.636 9.041   1.00 77.79 242 B 1 
ATOM   2592 N  N   . ILE B 2 243 ? 26.002  -5.639  10.098  1.00 97.78 243 B 1 
ATOM   2593 C  CA  . ILE B 2 243 ? 26.935  -4.532  10.253  1.00 97.80 243 B 1 
ATOM   2594 C  C   . ILE B 2 243 ? 27.689  -4.678  11.569  1.00 97.88 243 B 1 
ATOM   2595 O  O   . ILE B 2 243 ? 27.118  -5.019  12.604  1.00 97.20 243 B 1 
ATOM   2596 C  CB  . ILE B 2 243 ? 26.213  -3.183  10.097  1.00 97.42 243 B 1 
ATOM   2597 C  CG1 . ILE B 2 243 ? 27.230  -2.042  9.918   1.00 96.16 243 B 1 
ATOM   2598 C  CG2 . ILE B 2 243 ? 25.249  -2.902  11.270  1.00 95.47 243 B 1 
ATOM   2599 C  CD1 . ILE B 2 243 ? 26.592  -0.745  9.424   1.00 92.95 243 B 1 
ATOM   2600 N  N   . VAL B 2 244 ? 28.986  -4.415  11.543  1.00 97.60 244 B 1 
ATOM   2601 C  CA  . VAL B 2 244 ? 29.818  -4.373  12.743  1.00 97.58 244 B 1 
ATOM   2602 C  C   . VAL B 2 244 ? 29.881  -2.937  13.253  1.00 97.61 244 B 1 
ATOM   2603 O  O   . VAL B 2 244 ? 30.337  -2.052  12.526  1.00 97.05 244 B 1 
ATOM   2604 C  CB  . VAL B 2 244 ? 31.220  -4.944  12.475  1.00 96.84 244 B 1 
ATOM   2605 C  CG1 . VAL B 2 244 ? 32.117  -4.863  13.708  1.00 94.11 244 B 1 
ATOM   2606 C  CG2 . VAL B 2 244 ? 31.145  -6.413  12.041  1.00 94.60 244 B 1 
ATOM   2607 N  N   . LEU B 2 245 ? 29.475  -2.705  14.497  1.00 96.83 245 B 1 
ATOM   2608 C  CA  . LEU B 2 245 ? 29.793  -1.455  15.181  1.00 96.72 245 B 1 
ATOM   2609 C  C   . LEU B 2 245 ? 31.238  -1.535  15.674  1.00 96.45 245 B 1 
ATOM   2610 O  O   . LEU B 2 245 ? 31.555  -2.298  16.592  1.00 94.85 245 B 1 
ATOM   2611 C  CB  . LEU B 2 245 ? 28.782  -1.197  16.305  1.00 96.43 245 B 1 
ATOM   2612 C  CG  . LEU B 2 245 ? 28.949  0.189   16.952  1.00 95.70 245 B 1 
ATOM   2613 C  CD1 . LEU B 2 245 ? 28.655  1.333   15.974  1.00 94.23 245 B 1 
ATOM   2614 C  CD2 . LEU B 2 245 ? 27.974  0.328   18.120  1.00 93.87 245 B 1 
ATOM   2615 N  N   . GLN B 2 246 ? 32.113  -0.810  15.009  1.00 96.13 246 B 1 
ATOM   2616 C  CA  . GLN B 2 246 ? 33.554  -0.940  15.186  1.00 95.47 246 B 1 
ATOM   2617 C  C   . GLN B 2 246 ? 34.047  -0.100  16.359  1.00 95.99 246 B 1 
ATOM   2618 O  O   . GLN B 2 246 ? 33.805  1.099   16.430  1.00 94.50 246 B 1 
ATOM   2619 C  CB  . GLN B 2 246 ? 34.253  -0.579  13.860  1.00 92.88 246 B 1 
ATOM   2620 C  CG  . GLN B 2 246 ? 35.761  -0.818  13.934  1.00 84.65 246 B 1 
ATOM   2621 C  CD  . GLN B 2 246 ? 36.487  -0.587  12.607  1.00 80.32 246 B 1 
ATOM   2622 O  OE1 . GLN B 2 246 ? 35.907  -0.280  11.578  1.00 72.55 246 B 1 
ATOM   2623 N  NE2 . GLN B 2 246 ? 37.786  -0.743  12.585  1.00 68.68 246 B 1 
ATOM   2624 N  N   . ASP B 2 247 ? 34.817  -0.732  17.254  1.00 94.24 247 B 1 
ATOM   2625 C  CA  . ASP B 2 247 ? 35.547  -0.021  18.304  1.00 93.56 247 B 1 
ATOM   2626 C  C   . ASP B 2 247 ? 36.682  0.809   17.682  1.00 93.26 247 B 1 
ATOM   2627 O  O   . ASP B 2 247 ? 37.568  0.231   17.049  1.00 90.97 247 B 1 
ATOM   2628 C  CB  . ASP B 2 247 ? 36.075  -1.058  19.310  1.00 91.71 247 B 1 
ATOM   2629 C  CG  . ASP B 2 247 ? 36.743  -0.466  20.549  1.00 90.87 247 B 1 
ATOM   2630 O  OD1 . ASP B 2 247 ? 37.108  0.727   20.533  1.00 86.87 247 B 1 
ATOM   2631 O  OD2 . ASP B 2 247 ? 36.929  -1.250  21.513  1.00 86.25 247 B 1 
ATOM   2632 N  N   . PRO B 2 248 ? 36.686  2.146   17.844  1.00 92.30 248 B 1 
ATOM   2633 C  CA  . PRO B 2 248 ? 37.718  2.998   17.247  1.00 90.60 248 B 1 
ATOM   2634 C  C   . PRO B 2 248 ? 39.122  2.773   17.825  1.00 90.21 248 B 1 
ATOM   2635 O  O   . PRO B 2 248 ? 40.097  3.263   17.268  1.00 85.26 248 B 1 
ATOM   2636 C  CB  . PRO B 2 248 ? 37.231  4.429   17.498  1.00 88.00 248 B 1 
ATOM   2637 C  CG  . PRO B 2 248 ? 36.385  4.308   18.760  1.00 86.42 248 B 1 
ATOM   2638 C  CD  . PRO B 2 248 ? 35.735  2.945   18.594  1.00 89.77 248 B 1 
ATOM   2639 N  N   . LEU B 2 249 ? 39.228  2.048   18.937  1.00 89.34 249 B 1 
ATOM   2640 C  CA  . LEU B 2 249 ? 40.501  1.706   19.573  1.00 87.42 249 B 1 
ATOM   2641 C  C   . LEU B 2 249 ? 41.097  0.376   19.072  1.00 85.10 249 B 1 
ATOM   2642 O  O   . LEU B 2 249 ? 42.160  -0.021  19.552  1.00 76.33 249 B 1 
ATOM   2643 C  CB  . LEU B 2 249 ? 40.313  1.674   21.103  1.00 84.32 249 B 1 
ATOM   2644 C  CG  . LEU B 2 249 ? 39.830  2.993   21.731  1.00 80.47 249 B 1 
ATOM   2645 C  CD1 . LEU B 2 249 ? 39.618  2.778   23.231  1.00 74.87 249 B 1 
ATOM   2646 C  CD2 . LEU B 2 249 ? 40.839  4.123   21.543  1.00 74.57 249 B 1 
ATOM   2647 N  N   . ARG B 2 250 ? 40.411  -0.333  18.139  1.00 81.25 250 B 1 
ATOM   2648 C  CA  . ARG B 2 250 ? 40.819  -1.633  17.613  1.00 78.76 250 B 1 
ATOM   2649 C  C   . ARG B 2 250 ? 41.200  -1.596  16.138  1.00 73.33 250 B 1 
ATOM   2650 O  O   . ARG B 2 250 ? 40.600  -0.814  15.383  1.00 66.13 250 B 1 
ATOM   2651 C  CB  . ARG B 2 250 ? 39.737  -2.692  17.858  1.00 72.30 250 B 1 
ATOM   2652 C  CG  . ARG B 2 250 ? 39.580  -2.998  19.347  1.00 64.89 250 B 1 
ATOM   2653 C  CD  . ARG B 2 250 ? 38.625  -4.178  19.510  1.00 57.92 250 B 1 
ATOM   2654 N  NE  . ARG B 2 250 ? 38.443  -4.504  20.933  1.00 52.87 250 B 1 
ATOM   2655 C  CZ  . ARG B 2 250 ? 37.838  -5.587  21.403  1.00 49.73 250 B 1 
ATOM   2656 N  NH1 . ARG B 2 250 ? 37.365  -6.503  20.599  1.00 50.93 250 B 1 
ATOM   2657 N  NH2 . ARG B 2 250 ? 37.709  -5.754  22.685  1.00 45.92 250 B 1 
ATOM   2658 O  OXT . ARG B 2 250 ? 42.087  -2.421  15.804  1.00 53.27 250 B 1 
HETATM 2659 FE FE  . HEC C 3 .   ? 0.647   -2.502  1.791   1.00 92.35 1   C 1 
HETATM 2660 C  CHA . HEC C 3 .   ? -0.608  -0.810  -0.906  1.00 88.17 1   C 1 
HETATM 2661 C  CHB . HEC C 3 .   ? 3.763   -1.327  1.083   1.00 93.65 1   C 1 
HETATM 2662 C  CHC . HEC C 3 .   ? 1.721   -3.565  4.808   1.00 95.79 1   C 1 
HETATM 2663 C  CHD . HEC C 3 .   ? -2.377  -3.916  2.341   1.00 90.48 1   C 1 
HETATM 2664 N  NA  . HEC C 3 .   ? 1.440   -1.294  0.376   1.00 90.70 1   C 1 
HETATM 2665 C  C1A . HEC C 3 .   ? 0.747   -0.680  -0.653  1.00 89.18 1   C 1 
HETATM 2666 C  C2A . HEC C 3 .   ? 1.660   0.109   -1.429  1.00 87.66 1   C 1 
HETATM 2667 C  C3A . HEC C 3 .   ? 2.890   -0.061  -0.873  1.00 89.83 1   C 1 
HETATM 2668 C  C4A . HEC C 3 .   ? 2.749   -0.925  0.255   1.00 91.90 1   C 1 
HETATM 2669 C  CMA . HEC C 3 .   ? 4.193   0.569   -1.359  1.00 88.95 1   C 1 
HETATM 2670 C  CAA . HEC C 3 .   ? 1.305   0.949   -2.652  1.00 83.75 1   C 1 
HETATM 2671 C  CBA . HEC C 3 .   ? 1.352   0.038   -3.863  1.00 85.22 1   C 1 
HETATM 2672 C  CGA . HEC C 3 .   ? 1.028   0.758   -5.147  1.00 81.99 1   C 1 
HETATM 2673 O  O1A . HEC C 3 .   ? 1.559   0.344   -6.200  1.00 81.00 1   C 1 
HETATM 2674 O  O2A . HEC C 3 .   ? 0.267   1.735   -5.126  1.00 78.65 1   C 1 
HETATM 2675 N  NB  . HEC C 3 .   ? 2.414   -2.448  2.761   1.00 94.77 1   C 1 
HETATM 2676 C  C1B . HEC C 3 .   ? 3.595   -1.986  2.270   1.00 95.18 1   C 1 
HETATM 2677 C  C2B . HEC C 3 .   ? 4.636   -2.266  3.201   1.00 96.32 1   C 1 
HETATM 2678 C  C3B . HEC C 3 .   ? 4.061   -2.894  4.264   1.00 96.50 1   C 1 
HETATM 2679 C  C4B . HEC C 3 .   ? 2.658   -2.998  3.985   1.00 95.82 1   C 1 
HETATM 2680 C  CMB . HEC C 3 .   ? 6.113   -1.919  2.990   1.00 95.97 1   C 1 
HETATM 2681 C  CAB . HEC C 3 .   ? 4.736   -3.431  5.531   1.00 96.45 1   C 1 
HETATM 2682 C  CBB . HEC C 3 .   ? 5.545   -2.518  6.270   1.00 95.50 1   C 1 
HETATM 2683 N  NC  . HEC C 3 .   ? -0.181  -3.534  3.299   1.00 92.88 1   C 1 
HETATM 2684 C  C1C . HEC C 3 .   ? 0.423   -3.855  4.475   1.00 94.72 1   C 1 
HETATM 2685 C  C2C . HEC C 3 .   ? -0.511  -4.561  5.305   1.00 94.48 1   C 1 
HETATM 2686 C  C3C . HEC C 3 .   ? -1.666  -4.662  4.622   1.00 92.63 1   C 1 
HETATM 2687 C  C4C . HEC C 3 .   ? -1.449  -4.026  3.347   1.00 92.05 1   C 1 
HETATM 2688 C  CMC . HEC C 3 .   ? -0.200  -5.091  6.703   1.00 94.24 1   C 1 
HETATM 2689 C  CAC . HEC C 3 .   ? -2.989  -5.360  5.023   1.00 89.78 1   C 1 
HETATM 2690 C  CBC . HEC C 3 .   ? -3.529  -5.077  6.291   1.00 87.16 1   C 1 
HETATM 2691 N  ND  . HEC C 3 .   ? -1.150  -2.390  0.878   1.00 89.38 1   C 1 
HETATM 2692 C  C1D . HEC C 3 .   ? -2.263  -3.107  1.236   1.00 89.23 1   C 1 
HETATM 2693 C  C2D . HEC C 3 .   ? -3.316  -2.867  0.278   1.00 87.82 1   C 1 
HETATM 2694 C  C3D . HEC C 3 .   ? -2.803  -1.977  -0.660  1.00 85.69 1   C 1 
HETATM 2695 C  C4D . HEC C 3 .   ? -1.449  -1.675  -0.252  1.00 88.80 1   C 1 
HETATM 2696 C  CMD . HEC C 3 .   ? -4.706  -3.499  0.293   1.00 85.58 1   C 1 
HETATM 2697 C  CAD . HEC C 3 .   ? -3.554  -1.426  -1.876  1.00 81.29 1   C 1 
HETATM 2698 C  CBD . HEC C 3 .   ? -4.455  -0.296  -1.439  1.00 77.27 1   C 1 
HETATM 2699 C  CGD . HEC C 3 .   ? -5.287  0.143   -2.625  1.00 74.19 1   C 1 
HETATM 2700 O  O1D . HEC C 3 .   ? -6.487  -0.200  -2.660  1.00 69.89 1   C 1 
HETATM 2701 O  O2D . HEC C 3 .   ? -4.753  0.762   -3.557  1.00 70.98 1   C 1 
HETATM 2702 CU CU  . CU  D 4 .   ? -3.186  9.406   0.047   1.00 86.64 1   D 1 
#
