# Supplementary material for: Plastocyanin and Cytochrome f Complex Structures Obtained by NMR, Molecular Dynamics, and AlphaFold 3 Methods Compared to Cryo-EM Data
Source: Int J Mol Sci. 2024 Oct 15;25(20):11083. doi: 10.3390/ijms252011083 (PMC11507376; doi:10.3390/ijms252011083)
Supplement: Supplementary file 1 [file ijms-25-11083-s001.zip › Supplementary/AF3_results/fold_1tkw_predict/fold_1tkw_predict_model_2.cif]

# By using this file you agree to the legally binding terms of use found at alphafoldserver.com/output-terms
data_52729ec9cc4321ce
#
_entry.id 52729ec9cc4321ce
#
loop_
_atom_type.symbol
C  
CU 
FE 
N  
O  
S  
#
loop_
_audit_author.name
_audit_author.pdbx_ordinal
"Google DeepMind" 1 
"Isomorphic Labs" 2 
#
_audit_conform.dict_location https://raw.githubusercontent.com/ihmwg/ModelCIF/master/dist/mmcif_ma.dic
_audit_conform.dict_name     mmcif_ma.dic
_audit_conform.dict_version  1.4.5
#
loop_
_chem_comp.formula
_chem_comp.formula_weight
_chem_comp.id
_chem_comp.mon_nstd_flag
_chem_comp.name
_chem_comp.pdbx_smiles
_chem_comp.pdbx_synonyms
_chem_comp.type
"C3 H7 N O2"       89.093  ALA y ALANINE           C[C@H](N)C(O)=O                                                                                   ? "L-PEPTIDE LINKING" 
"C6 H15 N4 O2"     175.209 ARG y ARGININE          N[C@@H](CCCNC(N)=[NH2+])C(O)=O                                                                    ? "L-PEPTIDE LINKING" 
"C4 H8 N2 O3"      132.118 ASN y ASPARAGINE        N[C@@H](CC(N)=O)C(O)=O                                                                            ? "L-PEPTIDE LINKING" 
"C4 H7 N O4"       133.103 ASP y "ASPARTIC ACID"   N[C@@H](CC(O)=O)C(O)=O                                                                            ? "L-PEPTIDE LINKING" 
Cu                 63.546  CU  . "COPPER (II) ION" "[Cu++]"                                                                                          ? NON-POLYMER         
"C3 H7 N O2 S"     121.158 CYS y CYSTEINE          N[C@@H](CS)C(O)=O                                                                                 ? "L-PEPTIDE LINKING" 
"C5 H10 N2 O3"     146.144 GLN y GLUTAMINE         N[C@@H](CCC(N)=O)C(O)=O                                                                           ? "L-PEPTIDE LINKING" 
"C5 H9 N O4"       147.129 GLU y "GLUTAMIC ACID"   N[C@@H](CCC(O)=O)C(O)=O                                                                           ? "L-PEPTIDE LINKING" 
"C2 H5 N O2"       75.067  GLY y GLYCINE           NCC(O)=O                                                                                          ? "PEPTIDE LINKING"   
"C34 H34 Fe N4 O4" 618.503 HEC . "HEME C"          C\C=C1/C(=C2C=C3N4C(=Cc5n6c(C=C7N8C(=C(C)\C7=C/C)C=C1N2[Fe@@]468)c(C)c5CCC(O)=O)C(=C3C)CCC(O)=O)C ? NON-POLYMER         
"C6 H10 N3 O2"     156.162 HIS y HISTIDINE         N[C@@H](Cc1c[nH]c[nH+]1)C(O)=O                                                                    ? "L-PEPTIDE LINKING" 
"C6 H13 N O2"      131.173 ILE y ISOLEUCINE        CC[C@H](C)[C@H](N)C(O)=O                                                                          ? "L-PEPTIDE LINKING" 
"C6 H13 N O2"      131.173 LEU y LEUCINE           CC(C)C[C@H](N)C(O)=O                                                                              ? "L-PEPTIDE LINKING" 
"C6 H15 N2 O2"     147.195 LYS y LYSINE            N[C@@H](CCCC[NH3+])C(O)=O                                                                         ? "L-PEPTIDE LINKING" 
"C5 H11 N O2 S"    149.211 MET y METHIONINE        CSCC[C@H](N)C(O)=O                                                                                ? "L-PEPTIDE LINKING" 
"C9 H11 N O2"      165.189 PHE y PHENYLALANINE     N[C@@H](Cc1ccccc1)C(O)=O                                                                          ? "L-PEPTIDE LINKING" 
"C5 H9 N O2"       115.130 PRO y PROLINE           OC(=O)[C@@H]1CCCN1                                                                                ? "L-PEPTIDE LINKING" 
"C3 H7 N O3"       105.093 SER y SERINE            N[C@@H](CO)C(O)=O                                                                                 ? "L-PEPTIDE LINKING" 
"C4 H9 N O3"       119.119 THR y THREONINE         C[C@@H](O)[C@H](N)C(O)=O                                                                          ? "L-PEPTIDE LINKING" 
"C9 H11 N O3"      181.189 TYR y TYROSINE          N[C@@H](Cc1ccc(O)cc1)C(O)=O                                                                       ? "L-PEPTIDE LINKING" 
"C5 H11 N O2"      117.146 VAL y VALINE            CC(C)[C@H](N)C(O)=O                                                                               ? "L-PEPTIDE LINKING" 
#
_citation.book_publisher          ?
_citation.country                 UK
_citation.id                      primary
_citation.journal_full            Nature
_citation.journal_id_ASTM         NATUAS
_citation.journal_id_CSD          0006
_citation.journal_id_ISSN         0028-0836
_citation.journal_volume          ?
_citation.page_first              ?
_citation.page_last               ?
_citation.pdbx_database_id_DOI    ?
_citation.pdbx_database_id_PubMed ?
_citation.title                   "Accurate structure prediction of biomolecular interactions with AlphaFold 3"
_citation.year                    2024
#
loop_
_citation_author.citation_id
_citation_author.name
_citation_author.ordinal
primary "Google DeepMind" 1 
primary "Isomorphic Labs" 2 
#
loop_
_entity.id
_entity.pdbx_description
_entity.type
1 . polymer     
2 . polymer     
3 . non-polymer 
4 . non-polymer 
#
loop_
_entity_poly.entity_id
_entity_poly.pdbx_strand_id
_entity_poly.type
1 A polypeptide(L) 
2 B polypeptide(L) 
#
loop_
_entity_poly_seq.entity_id
_entity_poly_seq.hetero
_entity_poly_seq.mon_id
_entity_poly_seq.num
1 n ILE 1   
1 n ASP 2   
1 n VAL 3   
1 n LEU 4   
1 n LEU 5   
1 n GLY 6   
1 n ALA 7   
1 n ASP 8   
1 n ASP 9   
1 n GLY 10  
1 n SER 11  
1 n LEU 12  
1 n ALA 13  
1 n PHE 14  
1 n VAL 15  
1 n PRO 16  
1 n SER 17  
1 n GLU 18  
1 n PHE 19  
1 n SER 20  
1 n ILE 21  
1 n SER 22  
1 n PRO 23  
1 n GLY 24  
1 n GLU 25  
1 n LYS 26  
1 n ILE 27  
1 n VAL 28  
1 n PHE 29  
1 n LYS 30  
1 n ASN 31  
1 n ASN 32  
1 n ALA 33  
1 n GLY 34  
1 n PHE 35  
1 n PRO 36  
1 n HIS 37  
1 n ASN 38  
1 n ILE 39  
1 n VAL 40  
1 n PHE 41  
1 n ASP 42  
1 n GLU 43  
1 n ASP 44  
1 n SER 45  
1 n ILE 46  
1 n PRO 47  
1 n SER 48  
1 n GLY 49  
1 n VAL 50  
1 n ASP 51  
1 n ALA 52  
1 n SER 53  
1 n LYS 54  
1 n ILE 55  
1 n SER 56  
1 n MET 57  
1 n SER 58  
1 n GLU 59  
1 n GLU 60  
1 n ASP 61  
1 n LEU 62  
1 n LEU 63  
1 n ASN 64  
1 n ALA 65  
1 n LYS 66  
1 n GLY 67  
1 n GLU 68  
1 n THR 69  
1 n PHE 70  
1 n GLU 71  
1 n VAL 72  
1 n ALA 73  
1 n LEU 74  
1 n SER 75  
1 n ASN 76  
1 n LYS 77  
1 n GLY 78  
1 n GLU 79  
1 n TYR 80  
1 n SER 81  
1 n PHE 82  
1 n TYR 83  
1 n CYS 84  
1 n SER 85  
1 n PRO 86  
1 n HIS 87  
1 n GLN 88  
1 n GLY 89  
1 n ALA 90  
1 n GLY 91  
1 n MET 92  
1 n VAL 93  
1 n GLY 94  
1 n LYS 95  
1 n VAL 96  
1 n THR 97  
1 n VAL 98  
1 n ASN 99  
2 n TYR 1   
2 n PRO 2   
2 n ILE 3   
2 n PHE 4   
2 n ALA 5   
2 n GLN 6   
2 n GLN 7   
2 n ASN 8   
2 n TYR 9   
2 n GLU 10  
2 n ASN 11  
2 n PRO 12  
2 n ARG 13  
2 n GLU 14  
2 n ALA 15  
2 n THR 16  
2 n GLY 17  
2 n ARG 18  
2 n ILE 19  
2 n VAL 20  
2 n CYS 21  
2 n ALA 22  
2 n ASN 23  
2 n CYS 24  
2 n HIS 25  
2 n LEU 26  
2 n ALA 27  
2 n SER 28  
2 n LYS 29  
2 n PRO 30  
2 n VAL 31  
2 n ASP 32  
2 n ILE 33  
2 n GLU 34  
2 n VAL 35  
2 n PRO 36  
2 n GLN 37  
2 n ALA 38  
2 n VAL 39  
2 n LEU 40  
2 n PRO 41  
2 n ASP 42  
2 n THR 43  
2 n VAL 44  
2 n PHE 45  
2 n GLU 46  
2 n ALA 47  
2 n VAL 48  
2 n VAL 49  
2 n LYS 50  
2 n ILE 51  
2 n PRO 52  
2 n TYR 53  
2 n ASP 54  
2 n MET 55  
2 n GLN 56  
2 n LEU 57  
2 n LYS 58  
2 n GLN 59  
2 n VAL 60  
2 n LEU 61  
2 n ALA 62  
2 n ASN 63  
2 n GLY 64  
2 n LYS 65  
2 n LYS 66  
2 n GLY 67  
2 n ALA 68  
2 n LEU 69  
2 n ASN 70  
2 n VAL 71  
2 n GLY 72  
2 n ALA 73  
2 n VAL 74  
2 n LEU 75  
2 n ILE 76  
2 n LEU 77  
2 n PRO 78  
2 n GLU 79  
2 n GLY 80  
2 n PHE 81  
2 n GLU 82  
2 n LEU 83  
2 n ALA 84  
2 n PRO 85  
2 n PRO 86  
2 n ASP 87  
2 n ARG 88  
2 n ILE 89  
2 n SER 90  
2 n PRO 91  
2 n GLU 92  
2 n MET 93  
2 n LYS 94  
2 n GLU 95  
2 n LYS 96  
2 n ILE 97  
2 n GLY 98  
2 n ASN 99  
2 n LEU 100 
2 n SER 101 
2 n PHE 102 
2 n GLN 103 
2 n ASN 104 
2 n TYR 105 
2 n ARG 106 
2 n PRO 107 
2 n ASN 108 
2 n LYS 109 
2 n LYS 110 
2 n ASN 111 
2 n ILE 112 
2 n LEU 113 
2 n VAL 114 
2 n ILE 115 
2 n GLY 116 
2 n PRO 117 
2 n VAL 118 
2 n PRO 119 
2 n GLY 120 
2 n GLN 121 
2 n LYS 122 
2 n TYR 123 
2 n SER 124 
2 n GLU 125 
2 n ILE 126 
2 n THR 127 
2 n PHE 128 
2 n PRO 129 
2 n ILE 130 
2 n LEU 131 
2 n ALA 132 
2 n PRO 133 
2 n ASP 134 
2 n PRO 135 
2 n ALA 136 
2 n THR 137 
2 n ASN 138 
2 n LYS 139 
2 n ASP 140 
2 n VAL 141 
2 n HIS 142 
2 n PHE 143 
2 n LEU 144 
2 n LYS 145 
2 n TYR 146 
2 n PRO 147 
2 n ILE 148 
2 n TYR 149 
2 n VAL 150 
2 n GLY 151 
2 n GLY 152 
2 n ASN 153 
2 n ARG 154 
2 n GLY 155 
2 n ARG 156 
2 n GLY 157 
2 n GLN 158 
2 n ILE 159 
2 n TYR 160 
2 n PRO 161 
2 n ASP 162 
2 n GLY 163 
2 n SER 164 
2 n LYS 165 
2 n SER 166 
2 n ASN 167 
2 n ASN 168 
2 n THR 169 
2 n VAL 170 
2 n TYR 171 
2 n ASN 172 
2 n ALA 173 
2 n THR 174 
2 n ALA 175 
2 n GLY 176 
2 n GLY 177 
2 n ILE 178 
2 n ILE 179 
2 n SER 180 
2 n LYS 181 
2 n ILE 182 
2 n LEU 183 
2 n ARG 184 
2 n LYS 185 
2 n GLU 186 
2 n LYS 187 
2 n GLY 188 
2 n GLY 189 
2 n TYR 190 
2 n GLU 191 
2 n ILE 192 
2 n THR 193 
2 n ILE 194 
2 n VAL 195 
2 n ASP 196 
2 n ALA 197 
2 n SER 198 
2 n ASN 199 
2 n GLU 200 
2 n ARG 201 
2 n GLN 202 
2 n VAL 203 
2 n ILE 204 
2 n ASP 205 
2 n ILE 206 
2 n ILE 207 
2 n PRO 208 
2 n ARG 209 
2 n GLY 210 
2 n LEU 211 
2 n GLU 212 
2 n LEU 213 
2 n LEU 214 
2 n VAL 215 
2 n SER 216 
2 n GLU 217 
2 n GLY 218 
2 n GLU 219 
2 n SER 220 
2 n ILE 221 
2 n LYS 222 
2 n LEU 223 
2 n ASP 224 
2 n GLN 225 
2 n PRO 226 
2 n LEU 227 
2 n THR 228 
2 n SER 229 
2 n ASN 230 
2 n PRO 231 
2 n ASN 232 
2 n VAL 233 
2 n GLY 234 
2 n GLY 235 
2 n PHE 236 
2 n GLY 237 
2 n GLN 238 
2 n GLY 239 
2 n ASP 240 
2 n ALA 241 
2 n GLU 242 
2 n ILE 243 
2 n VAL 244 
2 n LEU 245 
2 n GLN 246 
2 n ASP 247 
2 n PRO 248 
2 n LEU 249 
2 n ARG 250 
2 n VAL 251 
2 n GLN 252 
#
_ma_data.content_type "model coordinates"
_ma_data.id           1
_ma_data.name         Model
#
_ma_model_list.data_id          1
_ma_model_list.model_group_id   1
_ma_model_list.model_group_name "AlphaFold-beta-20231127 (7a14c934-fe78-43c1-a552-7fb305b0ebd1 @ 2024-10-01 03:27:37)"
_ma_model_list.model_id         1
_ma_model_list.model_name       "Top ranked model"
_ma_model_list.model_type       "Ab initio model"
_ma_model_list.ordinal_id       1
#
loop_
_ma_protocol_step.method_type
_ma_protocol_step.ordinal_id
_ma_protocol_step.protocol_id
_ma_protocol_step.step_id
"coevolution MSA" 1 1 1 
"template search" 2 1 2 
modeling          3 1 3 
#
loop_
_ma_qa_metric.id
_ma_qa_metric.mode
_ma_qa_metric.name
_ma_qa_metric.software_group_id
_ma_qa_metric.type
1 global pLDDT 1 pLDDT 
2 local  pLDDT 1 pLDDT 
#
_ma_qa_metric_global.metric_id    1
_ma_qa_metric_global.metric_value 89.78
_ma_qa_metric_global.model_id     1
_ma_qa_metric_global.ordinal_id   1
#
_ma_software_group.group_id    1
_ma_software_group.ordinal_id  1
_ma_software_group.software_id 1
#
loop_
_ma_target_entity.data_id
_ma_target_entity.entity_id
_ma_target_entity.origin
1 1 . 
1 2 . 
1 3 . 
1 4 . 
#
loop_
_ma_target_entity_instance.asym_id
_ma_target_entity_instance.details
_ma_target_entity_instance.entity_id
A . 1 
B . 2 
C . 3 
D . 4 
#
loop_
_pdbx_data_usage.details
_pdbx_data_usage.id
_pdbx_data_usage.type
_pdbx_data_usage.url
;NON-COMMERCIAL USE ONLY, BY USING THIS FILE YOU AGREE TO THE TERMS OF USE FOUND
AT alphafoldserver.com/output-terms.
;
1 license    ? 
;THE INFORMATION IS NOT INTENDED FOR, HAS NOT BEEN VALIDATED FOR, AND IS NOT
APPROVED FOR CLINICAL USE. IT SHOULD NOT BE USED FOR CLINICAL PURPOSE OR RELIED
ON FOR MEDICAL OR OTHER PROFESSIONAL ADVICE. IT IS THEORETICAL MODELLING ONLY
AND CAUTION SHOULD BE EXERCISED IN ITS USE. IT IS PROVIDED "AS-IS" WITHOUT ANY
WARRANTY OF ANY KIND, WHETHER EXPRESSED OR IMPLIED. NO WARRANTY IS GIVEN THAT
USE OF THE INFORMATION SHALL NOT INFRINGE THE RIGHTS OF ANY THIRD PARTY.
;
2 disclaimer ? 
#
loop_
_pdbx_nonpoly_scheme.asym_id
_pdbx_nonpoly_scheme.auth_seq_num
_pdbx_nonpoly_scheme.entity_id
_pdbx_nonpoly_scheme.mon_id
_pdbx_nonpoly_scheme.pdb_ins_code
_pdbx_nonpoly_scheme.pdb_seq_num
_pdbx_nonpoly_scheme.pdb_strand_id
C 1 3 HEC . 1 C 
D 1 4 CU  . 1 D 
#
loop_
_pdbx_poly_seq_scheme.asym_id
_pdbx_poly_seq_scheme.auth_seq_num
_pdbx_poly_seq_scheme.entity_id
_pdbx_poly_seq_scheme.hetero
_pdbx_poly_seq_scheme.mon_id
_pdbx_poly_seq_scheme.pdb_ins_code
_pdbx_poly_seq_scheme.pdb_seq_num
_pdbx_poly_seq_scheme.pdb_strand_id
_pdbx_poly_seq_scheme.seq_id
A 1   1 n ILE . 1   A 1   
A 2   1 n ASP . 2   A 2   
A 3   1 n VAL . 3   A 3   
A 4   1 n LEU . 4   A 4   
A 5   1 n LEU . 5   A 5   
A 6   1 n GLY . 6   A 6   
A 7   1 n ALA . 7   A 7   
A 8   1 n ASP . 8   A 8   
A 9   1 n ASP . 9   A 9   
A 10  1 n GLY . 10  A 10  
A 11  1 n SER . 11  A 11  
A 12  1 n LEU . 12  A 12  
A 13  1 n ALA . 13  A 13  
A 14  1 n PHE . 14  A 14  
A 15  1 n VAL . 15  A 15  
A 16  1 n PRO . 16  A 16  
A 17  1 n SER . 17  A 17  
A 18  1 n GLU . 18  A 18  
A 19  1 n PHE . 19  A 19  
A 20  1 n SER . 20  A 20  
A 21  1 n ILE . 21  A 21  
A 22  1 n SER . 22  A 22  
A 23  1 n PRO . 23  A 23  
A 24  1 n GLY . 24  A 24  
A 25  1 n GLU . 25  A 25  
A 26  1 n LYS . 26  A 26  
A 27  1 n ILE . 27  A 27  
A 28  1 n VAL . 28  A 28  
A 29  1 n PHE . 29  A 29  
A 30  1 n LYS . 30  A 30  
A 31  1 n ASN . 31  A 31  
A 32  1 n ASN . 32  A 32  
A 33  1 n ALA . 33  A 33  
A 34  1 n GLY . 34  A 34  
A 35  1 n PHE . 35  A 35  
A 36  1 n PRO . 36  A 36  
A 37  1 n HIS . 37  A 37  
A 38  1 n ASN . 38  A 38  
A 39  1 n ILE . 39  A 39  
A 40  1 n VAL . 40  A 40  
A 41  1 n PHE . 41  A 41  
A 42  1 n ASP . 42  A 42  
A 43  1 n GLU . 43  A 43  
A 44  1 n ASP . 44  A 44  
A 45  1 n SER . 45  A 45  
A 46  1 n ILE . 46  A 46  
A 47  1 n PRO . 47  A 47  
A 48  1 n SER . 48  A 48  
A 49  1 n GLY . 49  A 49  
A 50  1 n VAL . 50  A 50  
A 51  1 n ASP . 51  A 51  
A 52  1 n ALA . 52  A 52  
A 53  1 n SER . 53  A 53  
A 54  1 n LYS . 54  A 54  
A 55  1 n ILE . 55  A 55  
A 56  1 n SER . 56  A 56  
A 57  1 n MET . 57  A 57  
A 58  1 n SER . 58  A 58  
A 59  1 n GLU . 59  A 59  
A 60  1 n GLU . 60  A 60  
A 61  1 n ASP . 61  A 61  
A 62  1 n LEU . 62  A 62  
A 63  1 n LEU . 63  A 63  
A 64  1 n ASN . 64  A 64  
A 65  1 n ALA . 65  A 65  
A 66  1 n LYS . 66  A 66  
A 67  1 n GLY . 67  A 67  
A 68  1 n GLU . 68  A 68  
A 69  1 n THR . 69  A 69  
A 70  1 n PHE . 70  A 70  
A 71  1 n GLU . 71  A 71  
A 72  1 n VAL . 72  A 72  
A 73  1 n ALA . 73  A 73  
A 74  1 n LEU . 74  A 74  
A 75  1 n SER . 75  A 75  
A 76  1 n ASN . 76  A 76  
A 77  1 n LYS . 77  A 77  
A 78  1 n GLY . 78  A 78  
A 79  1 n GLU . 79  A 79  
A 80  1 n TYR . 80  A 80  
A 81  1 n SER . 81  A 81  
A 82  1 n PHE . 82  A 82  
A 83  1 n TYR . 83  A 83  
A 84  1 n CYS . 84  A 84  
A 85  1 n SER . 85  A 85  
A 86  1 n PRO . 86  A 86  
A 87  1 n HIS . 87  A 87  
A 88  1 n GLN . 88  A 88  
A 89  1 n GLY . 89  A 89  
A 90  1 n ALA . 90  A 90  
A 91  1 n GLY . 91  A 91  
A 92  1 n MET . 92  A 92  
A 93  1 n VAL . 93  A 93  
A 94  1 n GLY . 94  A 94  
A 95  1 n LYS . 95  A 95  
A 96  1 n VAL . 96  A 96  
A 97  1 n THR . 97  A 97  
A 98  1 n VAL . 98  A 98  
A 99  1 n ASN . 99  A 99  
B 1   2 n TYR . 1   B 1   
B 2   2 n PRO . 2   B 2   
B 3   2 n ILE . 3   B 3   
B 4   2 n PHE . 4   B 4   
B 5   2 n ALA . 5   B 5   
B 6   2 n GLN . 6   B 6   
B 7   2 n GLN . 7   B 7   
B 8   2 n ASN . 8   B 8   
B 9   2 n TYR . 9   B 9   
B 10  2 n GLU . 10  B 10  
B 11  2 n ASN . 11  B 11  
B 12  2 n PRO . 12  B 12  
B 13  2 n ARG . 13  B 13  
B 14  2 n GLU . 14  B 14  
B 15  2 n ALA . 15  B 15  
B 16  2 n THR . 16  B 16  
B 17  2 n GLY . 17  B 17  
B 18  2 n ARG . 18  B 18  
B 19  2 n ILE . 19  B 19  
B 20  2 n VAL . 20  B 20  
B 21  2 n CYS . 21  B 21  
B 22  2 n ALA . 22  B 22  
B 23  2 n ASN . 23  B 23  
B 24  2 n CYS . 24  B 24  
B 25  2 n HIS . 25  B 25  
B 26  2 n LEU . 26  B 26  
B 27  2 n ALA . 27  B 27  
B 28  2 n SER . 28  B 28  
B 29  2 n LYS . 29  B 29  
B 30  2 n PRO . 30  B 30  
B 31  2 n VAL . 31  B 31  
B 32  2 n ASP . 32  B 32  
B 33  2 n ILE . 33  B 33  
B 34  2 n GLU . 34  B 34  
B 35  2 n VAL . 35  B 35  
B 36  2 n PRO . 36  B 36  
B 37  2 n GLN . 37  B 37  
B 38  2 n ALA . 38  B 38  
B 39  2 n VAL . 39  B 39  
B 40  2 n LEU . 40  B 40  
B 41  2 n PRO . 41  B 41  
B 42  2 n ASP . 42  B 42  
B 43  2 n THR . 43  B 43  
B 44  2 n VAL . 44  B 44  
B 45  2 n PHE . 45  B 45  
B 46  2 n GLU . 46  B 46  
B 47  2 n ALA . 47  B 47  
B 48  2 n VAL . 48  B 48  
B 49  2 n VAL . 49  B 49  
B 50  2 n LYS . 50  B 50  
B 51  2 n ILE . 51  B 51  
B 52  2 n PRO . 52  B 52  
B 53  2 n TYR . 53  B 53  
B 54  2 n ASP . 54  B 54  
B 55  2 n MET . 55  B 55  
B 56  2 n GLN . 56  B 56  
B 57  2 n LEU . 57  B 57  
B 58  2 n LYS . 58  B 58  
B 59  2 n GLN . 59  B 59  
B 60  2 n VAL . 60  B 60  
B 61  2 n LEU . 61  B 61  
B 62  2 n ALA . 62  B 62  
B 63  2 n ASN . 63  B 63  
B 64  2 n GLY . 64  B 64  
B 65  2 n LYS . 65  B 65  
B 66  2 n LYS . 66  B 66  
B 67  2 n GLY . 67  B 67  
B 68  2 n ALA . 68  B 68  
B 69  2 n LEU . 69  B 69  
B 70  2 n ASN . 70  B 70  
B 71  2 n VAL . 71  B 71  
B 72  2 n GLY . 72  B 72  
B 73  2 n ALA . 73  B 73  
B 74  2 n VAL . 74  B 74  
B 75  2 n LEU . 75  B 75  
B 76  2 n ILE . 76  B 76  
B 77  2 n LEU . 77  B 77  
B 78  2 n PRO . 78  B 78  
B 79  2 n GLU . 79  B 79  
B 80  2 n GLY . 80  B 80  
B 81  2 n PHE . 81  B 81  
B 82  2 n GLU . 82  B 82  
B 83  2 n LEU . 83  B 83  
B 84  2 n ALA . 84  B 84  
B 85  2 n PRO . 85  B 85  
B 86  2 n PRO . 86  B 86  
B 87  2 n ASP . 87  B 87  
B 88  2 n ARG . 88  B 88  
B 89  2 n ILE . 89  B 89  
B 90  2 n SER . 90  B 90  
B 91  2 n PRO . 91  B 91  
B 92  2 n GLU . 92  B 92  
B 93  2 n MET . 93  B 93  
B 94  2 n LYS . 94  B 94  
B 95  2 n GLU . 95  B 95  
B 96  2 n LYS . 96  B 96  
B 97  2 n ILE . 97  B 97  
B 98  2 n GLY . 98  B 98  
B 99  2 n ASN . 99  B 99  
B 100 2 n LEU . 100 B 100 
B 101 2 n SER . 101 B 101 
B 102 2 n PHE . 102 B 102 
B 103 2 n GLN . 103 B 103 
B 104 2 n ASN . 104 B 104 
B 105 2 n TYR . 105 B 105 
B 106 2 n ARG . 106 B 106 
B 107 2 n PRO . 107 B 107 
B 108 2 n ASN . 108 B 108 
B 109 2 n LYS . 109 B 109 
B 110 2 n LYS . 110 B 110 
B 111 2 n ASN . 111 B 111 
B 112 2 n ILE . 112 B 112 
B 113 2 n LEU . 113 B 113 
B 114 2 n VAL . 114 B 114 
B 115 2 n ILE . 115 B 115 
B 116 2 n GLY . 116 B 116 
B 117 2 n PRO . 117 B 117 
B 118 2 n VAL . 118 B 118 
B 119 2 n PRO . 119 B 119 
B 120 2 n GLY . 120 B 120 
B 121 2 n GLN . 121 B 121 
B 122 2 n LYS . 122 B 122 
B 123 2 n TYR . 123 B 123 
B 124 2 n SER . 124 B 124 
B 125 2 n GLU . 125 B 125 
B 126 2 n ILE . 126 B 126 
B 127 2 n THR . 127 B 127 
B 128 2 n PHE . 128 B 128 
B 129 2 n PRO . 129 B 129 
B 130 2 n ILE . 130 B 130 
B 131 2 n LEU . 131 B 131 
B 132 2 n ALA . 132 B 132 
B 133 2 n PRO . 133 B 133 
B 134 2 n ASP . 134 B 134 
B 135 2 n PRO . 135 B 135 
B 136 2 n ALA . 136 B 136 
B 137 2 n THR . 137 B 137 
B 138 2 n ASN . 138 B 138 
B 139 2 n LYS . 139 B 139 
B 140 2 n ASP . 140 B 140 
B 141 2 n VAL . 141 B 141 
B 142 2 n HIS . 142 B 142 
B 143 2 n PHE . 143 B 143 
B 144 2 n LEU . 144 B 144 
B 145 2 n LYS . 145 B 145 
B 146 2 n TYR . 146 B 146 
B 147 2 n PRO . 147 B 147 
B 148 2 n ILE . 148 B 148 
B 149 2 n TYR . 149 B 149 
B 150 2 n VAL . 150 B 150 
B 151 2 n GLY . 151 B 151 
B 152 2 n GLY . 152 B 152 
B 153 2 n ASN . 153 B 153 
B 154 2 n ARG . 154 B 154 
B 155 2 n GLY . 155 B 155 
B 156 2 n ARG . 156 B 156 
B 157 2 n GLY . 157 B 157 
B 158 2 n GLN . 158 B 158 
B 159 2 n ILE . 159 B 159 
B 160 2 n TYR . 160 B 160 
B 161 2 n PRO . 161 B 161 
B 162 2 n ASP . 162 B 162 
B 163 2 n GLY . 163 B 163 
B 164 2 n SER . 164 B 164 
B 165 2 n LYS . 165 B 165 
B 166 2 n SER . 166 B 166 
B 167 2 n ASN . 167 B 167 
B 168 2 n ASN . 168 B 168 
B 169 2 n THR . 169 B 169 
B 170 2 n VAL . 170 B 170 
B 171 2 n TYR . 171 B 171 
B 172 2 n ASN . 172 B 172 
B 173 2 n ALA . 173 B 173 
B 174 2 n THR . 174 B 174 
B 175 2 n ALA . 175 B 175 
B 176 2 n GLY . 176 B 176 
B 177 2 n GLY . 177 B 177 
B 178 2 n ILE . 178 B 178 
B 179 2 n ILE . 179 B 179 
B 180 2 n SER . 180 B 180 
B 181 2 n LYS . 181 B 181 
B 182 2 n ILE . 182 B 182 
B 183 2 n LEU . 183 B 183 
B 184 2 n ARG . 184 B 184 
B 185 2 n LYS . 185 B 185 
B 186 2 n GLU . 186 B 186 
B 187 2 n LYS . 187 B 187 
B 188 2 n GLY . 188 B 188 
B 189 2 n GLY . 189 B 189 
B 190 2 n TYR . 190 B 190 
B 191 2 n GLU . 191 B 191 
B 192 2 n ILE . 192 B 192 
B 193 2 n THR . 193 B 193 
B 194 2 n ILE . 194 B 194 
B 195 2 n VAL . 195 B 195 
B 196 2 n ASP . 196 B 196 
B 197 2 n ALA . 197 B 197 
B 198 2 n SER . 198 B 198 
B 199 2 n ASN . 199 B 199 
B 200 2 n GLU . 200 B 200 
B 201 2 n ARG . 201 B 201 
B 202 2 n GLN . 202 B 202 
B 203 2 n VAL . 203 B 203 
B 204 2 n ILE . 204 B 204 
B 205 2 n ASP . 205 B 205 
B 206 2 n ILE . 206 B 206 
B 207 2 n ILE . 207 B 207 
B 208 2 n PRO . 208 B 208 
B 209 2 n ARG . 209 B 209 
B 210 2 n GLY . 210 B 210 
B 211 2 n LEU . 211 B 211 
B 212 2 n GLU . 212 B 212 
B 213 2 n LEU . 213 B 213 
B 214 2 n LEU . 214 B 214 
B 215 2 n VAL . 215 B 215 
B 216 2 n SER . 216 B 216 
B 217 2 n GLU . 217 B 217 
B 218 2 n GLY . 218 B 218 
B 219 2 n GLU . 219 B 219 
B 220 2 n SER . 220 B 220 
B 221 2 n ILE . 221 B 221 
B 222 2 n LYS . 222 B 222 
B 223 2 n LEU . 223 B 223 
B 224 2 n ASP . 224 B 224 
B 225 2 n GLN . 225 B 225 
B 226 2 n PRO . 226 B 226 
B 227 2 n LEU . 227 B 227 
B 228 2 n THR . 228 B 228 
B 229 2 n SER . 229 B 229 
B 230 2 n ASN . 230 B 230 
B 231 2 n PRO . 231 B 231 
B 232 2 n ASN . 232 B 232 
B 233 2 n VAL . 233 B 233 
B 234 2 n GLY . 234 B 234 
B 235 2 n GLY . 235 B 235 
B 236 2 n PHE . 236 B 236 
B 237 2 n GLY . 237 B 237 
B 238 2 n GLN . 238 B 238 
B 239 2 n GLY . 239 B 239 
B 240 2 n ASP . 240 B 240 
B 241 2 n ALA . 241 B 241 
B 242 2 n GLU . 242 B 242 
B 243 2 n ILE . 243 B 243 
B 244 2 n VAL . 244 B 244 
B 245 2 n LEU . 245 B 245 
B 246 2 n GLN . 246 B 246 
B 247 2 n ASP . 247 B 247 
B 248 2 n PRO . 248 B 248 
B 249 2 n LEU . 249 B 249 
B 250 2 n ARG . 250 B 250 
B 251 2 n VAL . 251 B 251 
B 252 2 n GLN . 252 B 252 
#
_software.classification other
_software.date           ?
_software.description    "Structure prediction"
_software.name           AlphaFold
_software.pdbx_ordinal   1
_software.type           package
_software.version        "AlphaFold-beta-20231127 (7a14c934-fe78-43c1-a552-7fb305b0ebd1 @ 2024-10-01 03:27:37)"
#
loop_
_struct_asym.entity_id
_struct_asym.id
1 A 
2 B 
3 C 
4 D 
#
loop_
_atom_site.group_PDB
_atom_site.id
_atom_site.type_symbol
_atom_site.label_atom_id
_atom_site.label_alt_id
_atom_site.label_comp_id
_atom_site.label_asym_id
_atom_site.label_entity_id
_atom_site.label_seq_id
_atom_site.pdbx_PDB_ins_code
_atom_site.Cartn_x
_atom_site.Cartn_y
_atom_site.Cartn_z
_atom_site.occupancy
_atom_site.B_iso_or_equiv
_atom_site.auth_seq_id
_atom_site.auth_asym_id
_atom_site.pdbx_PDB_model_num
ATOM   1    N  N   . ILE A 1 1   ? 7.791   -27.285 3.767   1.00 93.02 1   A 1 
ATOM   2    C  CA  . ILE A 1 1   ? 7.335   -26.476 4.912   1.00 95.62 1   A 1 
ATOM   3    C  C   . ILE A 1 1   ? 6.318   -25.437 4.440   1.00 96.74 1   A 1 
ATOM   4    O  O   . ILE A 1 1   ? 6.459   -24.883 3.352   1.00 96.16 1   A 1 
ATOM   5    C  CB  . ILE A 1 1   ? 8.532   -25.833 5.650   1.00 93.13 1   A 1 
ATOM   6    C  CG1 . ILE A 1 1   ? 8.074   -25.153 6.948   1.00 88.11 1   A 1 
ATOM   7    C  CG2 . ILE A 1 1   ? 9.290   -24.842 4.750   1.00 85.58 1   A 1 
ATOM   8    C  CD1 . ILE A 1 1   ? 9.222   -24.730 7.872   1.00 81.93 1   A 1 
ATOM   9    N  N   . ASP A 1 2   ? 5.301   -25.174 5.274   1.00 97.72 2   A 1 
ATOM   10   C  CA  . ASP A 1 2   ? 4.343   -24.100 5.053   1.00 97.75 2   A 1 
ATOM   11   C  C   . ASP A 1 2   ? 4.777   -22.848 5.823   1.00 97.93 2   A 1 
ATOM   12   O  O   . ASP A 1 2   ? 5.148   -22.918 6.993   1.00 96.84 2   A 1 
ATOM   13   C  CB  . ASP A 1 2   ? 2.931   -24.524 5.486   1.00 96.45 2   A 1 
ATOM   14   C  CG  . ASP A 1 2   ? 2.274   -25.568 4.582   1.00 92.58 2   A 1 
ATOM   15   O  OD1 . ASP A 1 2   ? 2.828   -25.886 3.513   1.00 86.17 2   A 1 
ATOM   16   O  OD2 . ASP A 1 2   ? 1.188   -26.041 4.960   1.00 84.93 2   A 1 
ATOM   17   N  N   . VAL A 1 3   ? 4.720   -21.694 5.150   1.00 97.93 3   A 1 
ATOM   18   C  CA  . VAL A 1 3   ? 5.006   -20.384 5.742   1.00 98.14 3   A 1 
ATOM   19   C  C   . VAL A 1 3   ? 3.804   -19.480 5.531   1.00 98.12 3   A 1 
ATOM   20   O  O   . VAL A 1 3   ? 3.401   -19.231 4.399   1.00 97.51 3   A 1 
ATOM   21   C  CB  . VAL A 1 3   ? 6.280   -19.756 5.144   1.00 97.88 3   A 1 
ATOM   22   C  CG1 . VAL A 1 3   ? 6.579   -18.396 5.771   1.00 95.97 3   A 1 
ATOM   23   C  CG2 . VAL A 1 3   ? 7.501   -20.659 5.352   1.00 95.59 3   A 1 
ATOM   24   N  N   . LEU A 1 4   ? 3.218   -18.986 6.623   1.00 98.02 4   A 1 
ATOM   25   C  CA  . LEU A 1 4   ? 2.070   -18.091 6.552   1.00 97.83 4   A 1 
ATOM   26   C  C   . LEU A 1 4   ? 2.517   -16.653 6.252   1.00 97.86 4   A 1 
ATOM   27   O  O   . LEU A 1 4   ? 3.499   -16.163 6.808   1.00 97.43 4   A 1 
ATOM   28   C  CB  . LEU A 1 4   ? 1.254   -18.144 7.853   1.00 97.34 4   A 1 
ATOM   29   C  CG  . LEU A 1 4   ? 0.671   -19.515 8.211   1.00 95.01 4   A 1 
ATOM   30   C  CD1 . LEU A 1 4   ? -0.096  -19.415 9.523   1.00 90.15 4   A 1 
ATOM   31   C  CD2 . LEU A 1 4   ? -0.270  -20.036 7.126   1.00 89.22 4   A 1 
ATOM   32   N  N   . LEU A 1 5   ? 1.762   -15.983 5.394   1.00 97.03 5   A 1 
ATOM   33   C  CA  . LEU A 1 5   ? 1.914   -14.566 5.091   1.00 96.51 5   A 1 
ATOM   34   C  C   . LEU A 1 5   ? 0.888   -13.786 5.910   1.00 95.10 5   A 1 
ATOM   35   O  O   . LEU A 1 5   ? -0.312  -13.835 5.630   1.00 93.00 5   A 1 
ATOM   36   C  CB  . LEU A 1 5   ? 1.722   -14.328 3.586   1.00 96.71 5   A 1 
ATOM   37   C  CG  . LEU A 1 5   ? 2.551   -15.220 2.658   1.00 95.34 5   A 1 
ATOM   38   C  CD1 . LEU A 1 5   ? 2.203   -14.912 1.203   1.00 90.61 5   A 1 
ATOM   39   C  CD2 . LEU A 1 5   ? 4.044   -15.022 2.846   1.00 90.05 5   A 1 
ATOM   40   N  N   . GLY A 1 6   ? 1.370   -13.076 6.929   1.00 92.78 6   A 1 
ATOM   41   C  CA  . GLY A 1 6   ? 0.537   -12.436 7.936   1.00 91.73 6   A 1 
ATOM   42   C  C   . GLY A 1 6   ? 0.174   -13.408 9.058   1.00 92.47 6   A 1 
ATOM   43   O  O   . GLY A 1 6   ? -0.310  -14.512 8.811   1.00 91.59 6   A 1 
ATOM   44   N  N   . ALA A 1 7   ? 0.405   -12.992 10.302  1.00 88.51 7   A 1 
ATOM   45   C  CA  . ALA A 1 7   ? 0.027   -13.759 11.477  1.00 86.62 7   A 1 
ATOM   46   C  C   . ALA A 1 7   ? -1.481  -13.646 11.743  1.00 84.91 7   A 1 
ATOM   47   O  O   . ALA A 1 7   ? -2.134  -12.707 11.303  1.00 82.41 7   A 1 
ATOM   48   C  CB  . ALA A 1 7   ? 0.855   -13.285 12.672  1.00 85.63 7   A 1 
ATOM   49   N  N   . ASP A 1 8   ? -2.031  -14.592 12.509  1.00 85.58 8   A 1 
ATOM   50   C  CA  . ASP A 1 8   ? -3.471  -14.628 12.805  1.00 83.00 8   A 1 
ATOM   51   C  C   . ASP A 1 8   ? -3.961  -13.399 13.581  1.00 80.60 8   A 1 
ATOM   52   O  O   . ASP A 1 8   ? -5.126  -13.030 13.481  1.00 77.71 8   A 1 
ATOM   53   C  CB  . ASP A 1 8   ? -3.799  -15.904 13.595  1.00 83.80 8   A 1 
ATOM   54   C  CG  . ASP A 1 8   ? -3.636  -17.191 12.786  1.00 83.11 8   A 1 
ATOM   55   O  OD1 . ASP A 1 8   ? -3.699  -17.136 11.546  1.00 79.62 8   A 1 
ATOM   56   O  OD2 . ASP A 1 8   ? -3.470  -18.256 13.420  1.00 78.78 8   A 1 
ATOM   57   N  N   . ASP A 1 9   ? -3.071  -12.723 14.309  1.00 78.99 9   A 1 
ATOM   58   C  CA  . ASP A 1 9   ? -3.369  -11.470 15.016  1.00 74.54 9   A 1 
ATOM   59   C  C   . ASP A 1 9   ? -3.332  -10.229 14.105  1.00 73.63 9   A 1 
ATOM   60   O  O   . ASP A 1 9   ? -3.546  -9.111  14.566  1.00 68.95 9   A 1 
ATOM   61   C  CB  . ASP A 1 9   ? -2.409  -11.326 16.221  1.00 72.65 9   A 1 
ATOM   62   C  CG  . ASP A 1 9   ? -0.944  -11.069 15.841  1.00 68.97 9   A 1 
ATOM   63   O  OD1 . ASP A 1 9   ? -0.606  -11.095 14.637  1.00 64.41 9   A 1 
ATOM   64   O  OD2 . ASP A 1 9   ? -0.139  -10.834 16.755  1.00 63.98 9   A 1 
ATOM   65   N  N   . GLY A 1 10  ? -3.073  -10.407 12.807  1.00 70.96 10  A 1 
ATOM   66   C  CA  . GLY A 1 10  ? -2.953  -9.329  11.827  1.00 68.31 10  A 1 
ATOM   67   C  C   . GLY A 1 10  ? -1.560  -8.712  11.715  1.00 70.86 10  A 1 
ATOM   68   O  O   . GLY A 1 10  ? -1.376  -7.761  10.950  1.00 68.61 10  A 1 
ATOM   69   N  N   . SER A 1 11  ? -0.564  -9.234  12.436  1.00 75.50 11  A 1 
ATOM   70   C  CA  . SER A 1 11  ? 0.818   -8.751  12.327  1.00 77.55 11  A 1 
ATOM   71   C  C   . SER A 1 11  ? 1.380   -9.002  10.924  1.00 81.04 11  A 1 
ATOM   72   O  O   . SER A 1 11  ? 1.189   -10.077 10.346  1.00 80.66 11  A 1 
ATOM   73   C  CB  . SER A 1 11  ? 1.729   -9.422  13.365  1.00 74.40 11  A 1 
ATOM   74   O  OG  . SER A 1 11  ? 1.289   -9.135  14.668  1.00 67.47 11  A 1 
ATOM   75   N  N   . LEU A 1 12  ? 2.105   -8.020  10.379  1.00 79.56 12  A 1 
ATOM   76   C  CA  . LEU A 1 12  ? 2.741   -8.097  9.066   1.00 80.83 12  A 1 
ATOM   77   C  C   . LEU A 1 12  ? 4.068   -8.863  9.167   1.00 83.78 12  A 1 
ATOM   78   O  O   . LEU A 1 12  ? 5.148   -8.280  9.163   1.00 83.81 12  A 1 
ATOM   79   C  CB  . LEU A 1 12  ? 2.924   -6.685  8.495   1.00 78.83 12  A 1 
ATOM   80   C  CG  . LEU A 1 12  ? 1.633   -5.884  8.301   1.00 75.17 12  A 1 
ATOM   81   C  CD1 . LEU A 1 12  ? 1.964   -4.472  7.814   1.00 72.45 12  A 1 
ATOM   82   C  CD2 . LEU A 1 12  ? 0.691   -6.543  7.289   1.00 71.36 12  A 1 
ATOM   83   N  N   . ALA A 1 13  ? 3.975   -10.187 9.298   1.00 89.84 13  A 1 
ATOM   84   C  CA  . ALA A 1 13  ? 5.117   -11.065 9.491   1.00 90.95 13  A 1 
ATOM   85   C  C   . ALA A 1 13  ? 4.953   -12.378 8.723   1.00 92.47 13  A 1 
ATOM   86   O  O   . ALA A 1 13  ? 3.842   -12.849 8.498   1.00 92.01 13  A 1 
ATOM   87   C  CB  . ALA A 1 13  ? 5.287   -11.338 10.995  1.00 89.07 13  A 1 
ATOM   88   N  N   . PHE A 1 14  ? 6.083   -12.994 8.345   1.00 96.46 14  A 1 
ATOM   89   C  CA  . PHE A 1 14  ? 6.123   -14.388 7.939   1.00 97.27 14  A 1 
ATOM   90   C  C   . PHE A 1 14  ? 6.067   -15.277 9.183   1.00 97.37 14  A 1 
ATOM   91   O  O   . PHE A 1 14  ? 6.691   -14.961 10.194  1.00 96.48 14  A 1 
ATOM   92   C  CB  . PHE A 1 14  ? 7.384   -14.673 7.123   1.00 97.26 14  A 1 
ATOM   93   C  CG  . PHE A 1 14  ? 7.467   -13.906 5.827   1.00 97.37 14  A 1 
ATOM   94   C  CD1 . PHE A 1 14  ? 6.773   -14.362 4.699   1.00 96.03 14  A 1 
ATOM   95   C  CD2 . PHE A 1 14  ? 8.235   -12.740 5.729   1.00 95.91 14  A 1 
ATOM   96   C  CE1 . PHE A 1 14  ? 6.844   -13.663 3.484   1.00 95.57 14  A 1 
ATOM   97   C  CE2 . PHE A 1 14  ? 8.310   -12.039 4.523   1.00 95.32 14  A 1 
ATOM   98   C  CZ  . PHE A 1 14  ? 7.611   -12.497 3.396   1.00 96.34 14  A 1 
ATOM   99   N  N   . VAL A 1 15  ? 5.338   -16.390 9.110   1.00 97.31 15  A 1 
ATOM   100  C  CA  . VAL A 1 15  ? 5.211   -17.327 10.235  1.00 97.22 15  A 1 
ATOM   101  C  C   . VAL A 1 15  ? 5.477   -18.754 9.751   1.00 97.52 15  A 1 
ATOM   102  O  O   . VAL A 1 15  ? 4.605   -19.359 9.112   1.00 97.16 15  A 1 
ATOM   103  C  CB  . VAL A 1 15  ? 3.824   -17.231 10.922  1.00 96.30 15  A 1 
ATOM   104  C  CG1 . VAL A 1 15  ? 3.783   -18.121 12.160  1.00 91.66 15  A 1 
ATOM   105  C  CG2 . VAL A 1 15  ? 3.518   -15.796 11.357  1.00 91.57 15  A 1 
ATOM   106  N  N   . PRO A 1 16  ? 6.669   -19.334 10.036  1.00 97.39 16  A 1 
ATOM   107  C  CA  . PRO A 1 16  ? 7.788   -18.729 10.770  1.00 97.40 16  A 1 
ATOM   108  C  C   . PRO A 1 16  ? 8.583   -17.722 9.931   1.00 97.70 16  A 1 
ATOM   109  O  O   . PRO A 1 16  ? 8.602   -17.801 8.706   1.00 97.26 16  A 1 
ATOM   110  C  CB  . PRO A 1 16  ? 8.661   -19.931 11.155  1.00 96.61 16  A 1 
ATOM   111  C  CG  . PRO A 1 16  ? 8.437   -20.912 10.015  1.00 94.82 16  A 1 
ATOM   112  C  CD  . PRO A 1 16  ? 6.977   -20.703 9.653   1.00 96.45 16  A 1 
ATOM   113  N  N   . SER A 1 17  ? 9.268   -16.777 10.593  1.00 97.03 17  A 1 
ATOM   114  C  CA  . SER A 1 17  ? 10.136  -15.803 9.928   1.00 96.98 17  A 1 
ATOM   115  C  C   . SER A 1 17  ? 11.558  -16.317 9.700   1.00 97.42 17  A 1 
ATOM   116  O  O   . SER A 1 17  ? 12.262  -15.821 8.830   1.00 96.31 17  A 1 
ATOM   117  C  CB  . SER A 1 17  ? 10.192  -14.505 10.735  1.00 95.04 17  A 1 
ATOM   118  O  OG  . SER A 1 17  ? 10.662  -14.747 12.048  1.00 86.88 17  A 1 
ATOM   119  N  N   . GLU A 1 18  ? 11.989  -17.317 10.469  1.00 97.37 18  A 1 
ATOM   120  C  CA  . GLU A 1 18  ? 13.285  -17.983 10.308  1.00 97.42 18  A 1 
ATOM   121  C  C   . GLU A 1 18  ? 13.090  -19.486 10.394  1.00 97.57 18  A 1 
ATOM   122  O  O   . GLU A 1 18  ? 12.448  -19.984 11.325  1.00 96.03 18  A 1 
ATOM   123  C  CB  . GLU A 1 18  ? 14.301  -17.511 11.360  1.00 95.77 18  A 1 
ATOM   124  C  CG  . GLU A 1 18  ? 14.661  -16.029 11.223  1.00 85.21 18  A 1 
ATOM   125  C  CD  . GLU A 1 18  ? 15.800  -15.599 12.153  1.00 82.50 18  A 1 
ATOM   126  O  OE1 . GLU A 1 18  ? 15.804  -14.427 12.561  1.00 75.27 18  A 1 
ATOM   127  O  OE2 . GLU A 1 18  ? 16.692  -16.429 12.438  1.00 74.07 18  A 1 
ATOM   128  N  N   . PHE A 1 19  ? 13.635  -20.220 9.421   1.00 97.73 19  A 1 
ATOM   129  C  CA  . PHE A 1 19  ? 13.509  -21.669 9.361   1.00 97.81 19  A 1 
ATOM   130  C  C   . PHE A 1 19  ? 14.630  -22.283 8.522   1.00 98.08 19  A 1 
ATOM   131  O  O   . PHE A 1 19  ? 15.379  -21.581 7.839   1.00 97.62 19  A 1 
ATOM   132  C  CB  . PHE A 1 19  ? 12.127  -22.055 8.822   1.00 97.41 19  A 1 
ATOM   133  C  CG  . PHE A 1 19  ? 11.781  -21.492 7.459   1.00 97.87 19  A 1 
ATOM   134  C  CD1 . PHE A 1 19  ? 11.272  -20.190 7.331   1.00 95.71 19  A 1 
ATOM   135  C  CD2 . PHE A 1 19  ? 11.953  -22.271 6.302   1.00 95.22 19  A 1 
ATOM   136  C  CE1 . PHE A 1 19  ? 10.943  -19.671 6.075   1.00 94.56 19  A 1 
ATOM   137  C  CE2 . PHE A 1 19  ? 11.627  -21.755 5.046   1.00 94.64 19  A 1 
ATOM   138  C  CZ  . PHE A 1 19  ? 11.122  -20.454 4.930   1.00 96.57 19  A 1 
ATOM   139  N  N   . SER A 1 20  ? 14.756  -23.602 8.580   1.00 97.96 20  A 1 
ATOM   140  C  CA  . SER A 1 20  ? 15.715  -24.364 7.783   1.00 97.81 20  A 1 
ATOM   141  C  C   . SER A 1 20  ? 14.996  -25.395 6.920   1.00 97.89 20  A 1 
ATOM   142  O  O   . SER A 1 20  ? 13.963  -25.935 7.321   1.00 96.61 20  A 1 
ATOM   143  C  CB  . SER A 1 20  ? 16.745  -25.059 8.671   1.00 96.67 20  A 1 
ATOM   144  O  OG  . SER A 1 20  ? 17.529  -24.113 9.363   1.00 85.16 20  A 1 
ATOM   145  N  N   . ILE A 1 21  ? 15.572  -25.686 5.751   1.00 97.72 21  A 1 
ATOM   146  C  CA  . ILE A 1 21  ? 15.096  -26.715 4.824   1.00 97.55 21  A 1 
ATOM   147  C  C   . ILE A 1 21  ? 16.272  -27.537 4.286   1.00 97.56 21  A 1 
ATOM   148  O  O   . ILE A 1 21  ? 17.418  -27.098 4.310   1.00 96.86 21  A 1 
ATOM   149  C  CB  . ILE A 1 21  ? 14.273  -26.121 3.654   1.00 96.53 21  A 1 
ATOM   150  C  CG1 . ILE A 1 21  ? 15.104  -25.140 2.800   1.00 93.46 21  A 1 
ATOM   151  C  CG2 . ILE A 1 21  ? 12.990  -25.462 4.174   1.00 92.73 21  A 1 
ATOM   152  C  CD1 . ILE A 1 21  ? 14.441  -24.749 1.474   1.00 90.96 21  A 1 
ATOM   153  N  N   . SER A 1 22  ? 15.966  -28.713 3.749   1.00 97.36 22  A 1 
ATOM   154  C  CA  . SER A 1 22  ? 16.921  -29.497 2.969   1.00 97.18 22  A 1 
ATOM   155  C  C   . SER A 1 22  ? 17.011  -28.969 1.529   1.00 97.28 22  A 1 
ATOM   156  O  O   . SER A 1 22  ? 16.035  -28.408 1.018   1.00 95.76 22  A 1 
ATOM   157  C  CB  . SER A 1 22  ? 16.505  -30.970 2.953   1.00 96.01 22  A 1 
ATOM   158  O  OG  . SER A 1 22  ? 16.454  -31.474 4.264   1.00 85.76 22  A 1 
ATOM   159  N  N   . PRO A 1 23  ? 18.147  -29.169 0.828   1.00 97.13 23  A 1 
ATOM   160  C  CA  . PRO A 1 23  ? 18.255  -28.802 -0.584  1.00 96.72 23  A 1 
ATOM   161  C  C   . PRO A 1 23  ? 17.159  -29.453 -1.436  1.00 96.43 23  A 1 
ATOM   162  O  O   . PRO A 1 23  ? 16.962  -30.667 -1.389  1.00 94.01 23  A 1 
ATOM   163  C  CB  . PRO A 1 23  ? 19.648  -29.277 -1.011  1.00 95.62 23  A 1 
ATOM   164  C  CG  . PRO A 1 23  ? 20.438  -29.310 0.286   1.00 93.11 23  A 1 
ATOM   165  C  CD  . PRO A 1 23  ? 19.408  -29.716 1.325   1.00 95.91 23  A 1 
ATOM   166  N  N   . GLY A 1 24  ? 16.438  -28.640 -2.211  1.00 96.08 24  A 1 
ATOM   167  C  CA  . GLY A 1 24  ? 15.346  -29.092 -3.069  1.00 95.47 24  A 1 
ATOM   168  C  C   . GLY A 1 24  ? 13.989  -29.248 -2.375  1.00 95.93 24  A 1 
ATOM   169  O  O   . GLY A 1 24  ? 12.998  -29.504 -3.056  1.00 93.73 24  A 1 
ATOM   170  N  N   . GLU A 1 25  ? 13.918  -29.078 -1.058  1.00 96.20 25  A 1 
ATOM   171  C  CA  . GLU A 1 25  ? 12.650  -29.077 -0.329  1.00 96.14 25  A 1 
ATOM   172  C  C   . GLU A 1 25  ? 11.811  -27.861 -0.731  1.00 96.19 25  A 1 
ATOM   173  O  O   . GLU A 1 25  ? 12.307  -26.736 -0.810  1.00 95.02 25  A 1 
ATOM   174  C  CB  . GLU A 1 25  ? 12.915  -29.104 1.180   1.00 95.05 25  A 1 
ATOM   175  C  CG  . GLU A 1 25  ? 11.644  -29.235 2.022   1.00 90.39 25  A 1 
ATOM   176  C  CD  . GLU A 1 25  ? 11.923  -29.234 3.535   1.00 89.74 25  A 1 
ATOM   177  O  OE1 . GLU A 1 25  ? 10.976  -28.954 4.300   1.00 84.38 25  A 1 
ATOM   178  O  OE2 . GLU A 1 25  ? 13.070  -29.500 3.933   1.00 83.97 25  A 1 
ATOM   179  N  N   . LYS A 1 26  ? 10.523  -28.087 -0.989  1.00 96.78 26  A 1 
ATOM   180  C  CA  . LYS A 1 26  ? 9.607   -27.006 -1.346  1.00 96.63 26  A 1 
ATOM   181  C  C   . LYS A 1 26  ? 9.188   -26.199 -0.120  1.00 97.38 26  A 1 
ATOM   182  O  O   . LYS A 1 26  ? 8.777   -26.756 0.899   1.00 96.41 26  A 1 
ATOM   183  C  CB  . LYS A 1 26  ? 8.363   -27.542 -2.060  1.00 94.25 26  A 1 
ATOM   184  C  CG  . LYS A 1 26  ? 8.617   -27.862 -3.545  1.00 83.38 26  A 1 
ATOM   185  C  CD  . LYS A 1 26  ? 7.290   -28.232 -4.203  1.00 79.77 26  A 1 
ATOM   186  C  CE  . LYS A 1 26  ? 7.395   -28.318 -5.713  1.00 69.03 26  A 1 
ATOM   187  N  NZ  . LYS A 1 26  ? 6.041   -28.356 -6.321  1.00 62.45 26  A 1 
ATOM   188  N  N   . ILE A 1 27  ? 9.226   -24.869 -0.268  1.00 97.55 27  A 1 
ATOM   189  C  CA  . ILE A 1 27  ? 8.585   -23.919 0.636   1.00 97.84 27  A 1 
ATOM   190  C  C   . ILE A 1 27  ? 7.261   -23.518 0.004   1.00 97.93 27  A 1 
ATOM   191  O  O   . ILE A 1 27  ? 7.236   -23.082 -1.154  1.00 97.42 27  A 1 
ATOM   192  C  CB  . ILE A 1 27  ? 9.470   -22.679 0.879   1.00 97.68 27  A 1 
ATOM   193  C  CG1 . ILE A 1 27  ? 10.902  -23.059 1.286   1.00 96.19 27  A 1 
ATOM   194  C  CG2 . ILE A 1 27  ? 8.816   -21.787 1.937   1.00 96.22 27  A 1 
ATOM   195  C  CD1 . ILE A 1 27  ? 11.888  -21.886 1.197   1.00 94.83 27  A 1 
ATOM   196  N  N   . VAL A 1 28  ? 6.169   -23.653 0.756   1.00 98.27 28  A 1 
ATOM   197  C  CA  . VAL A 1 28  ? 4.836   -23.204 0.344   1.00 98.24 28  A 1 
ATOM   198  C  C   . VAL A 1 28  ? 4.475   -21.978 1.173   1.00 98.20 28  A 1 
ATOM   199  O  O   . VAL A 1 28  ? 4.131   -22.085 2.346   1.00 97.86 28  A 1 
ATOM   200  C  CB  . VAL A 1 28  ? 3.785   -24.321 0.486   1.00 97.69 28  A 1 
ATOM   201  C  CG1 . VAL A 1 28  ? 2.430   -23.850 -0.046  1.00 94.57 28  A 1 
ATOM   202  C  CG2 . VAL A 1 28  ? 4.205   -25.578 -0.285  1.00 95.02 28  A 1 
ATOM   203  N  N   . PHE A 1 29  ? 4.582   -20.806 0.569   1.00 98.21 29  A 1 
ATOM   204  C  CA  . PHE A 1 29  ? 4.112   -19.566 1.175   1.00 98.25 29  A 1 
ATOM   205  C  C   . PHE A 1 29  ? 2.609   -19.460 0.981   1.00 98.02 29  A 1 
ATOM   206  O  O   . PHE A 1 29  ? 2.131   -19.496 -0.158  1.00 97.32 29  A 1 
ATOM   207  C  CB  . PHE A 1 29  ? 4.830   -18.374 0.552   1.00 98.09 29  A 1 
ATOM   208  C  CG  . PHE A 1 29  ? 6.307   -18.309 0.864   1.00 98.10 29  A 1 
ATOM   209  C  CD1 . PHE A 1 29  ? 6.746   -17.754 2.076   1.00 96.71 29  A 1 
ATOM   210  C  CD2 . PHE A 1 29  ? 7.255   -18.783 -0.053  1.00 96.76 29  A 1 
ATOM   211  C  CE1 . PHE A 1 29  ? 8.113   -17.660 2.369   1.00 96.31 29  A 1 
ATOM   212  C  CE2 . PHE A 1 29  ? 8.619   -18.696 0.236   1.00 96.05 29  A 1 
ATOM   213  C  CZ  . PHE A 1 29  ? 9.049   -18.132 1.443   1.00 97.11 29  A 1 
ATOM   214  N  N   . LYS A 1 30  ? 1.846   -19.313 2.070   1.00 98.07 30  A 1 
ATOM   215  C  CA  . LYS A 1 30  ? 0.388   -19.304 2.043   1.00 97.86 30  A 1 
ATOM   216  C  C   . LYS A 1 30  ? -0.166  -17.997 2.607   1.00 97.64 30  A 1 
ATOM   217  O  O   . LYS A 1 30  ? 0.111   -17.632 3.747   1.00 96.89 30  A 1 
ATOM   218  C  CB  . LYS A 1 30  ? -0.137  -20.530 2.799   1.00 97.04 30  A 1 
ATOM   219  C  CG  . LYS A 1 30  ? -1.650  -20.681 2.663   1.00 83.60 30  A 1 
ATOM   220  C  CD  . LYS A 1 30  ? -2.109  -21.999 3.288   1.00 83.27 30  A 1 
ATOM   221  C  CE  . LYS A 1 30  ? -3.604  -22.183 3.074   1.00 70.90 30  A 1 
ATOM   222  N  NZ  . LYS A 1 30  ? -4.066  -23.494 3.584   1.00 64.10 30  A 1 
ATOM   223  N  N   . ASN A 1 31  ? -0.978  -17.317 1.809   1.00 95.98 31  A 1 
ATOM   224  C  CA  . ASN A 1 31  ? -1.600  -16.054 2.180   1.00 95.05 31  A 1 
ATOM   225  C  C   . ASN A 1 31  ? -2.589  -16.264 3.336   1.00 94.88 31  A 1 
ATOM   226  O  O   . ASN A 1 31  ? -3.463  -17.132 3.247   1.00 93.42 31  A 1 
ATOM   227  C  CB  . ASN A 1 31  ? -2.288  -15.465 0.942   1.00 93.54 31  A 1 
ATOM   228  C  CG  . ASN A 1 31  ? -2.255  -13.950 0.904   1.00 91.68 31  A 1 
ATOM   229  O  OD1 . ASN A 1 31  ? -1.402  -13.310 1.493   1.00 86.32 31  A 1 
ATOM   230  N  ND2 . ASN A 1 31  ? -3.139  -13.348 0.150   1.00 85.94 31  A 1 
ATOM   231  N  N   . ASN A 1 32  ? -2.458  -15.499 4.426   1.00 93.82 32  A 1 
ATOM   232  C  CA  . ASN A 1 32  ? -3.235  -15.724 5.641   1.00 92.57 32  A 1 
ATOM   233  C  C   . ASN A 1 32  ? -4.019  -14.493 6.101   1.00 89.80 32  A 1 
ATOM   234  O  O   . ASN A 1 32  ? -5.251  -14.527 6.127   1.00 85.34 32  A 1 
ATOM   235  C  CB  . ASN A 1 32  ? -2.317  -16.264 6.742   1.00 92.71 32  A 1 
ATOM   236  C  CG  . ASN A 1 32  ? -3.101  -16.648 7.992   1.00 92.45 32  A 1 
ATOM   237  O  OD1 . ASN A 1 32  ? -4.134  -17.301 7.907   1.00 87.54 32  A 1 
ATOM   238  N  ND2 . ASN A 1 32  ? -2.631  -16.248 9.152   1.00 87.90 32  A 1 
ATOM   239  N  N   . ALA A 1 33  ? -3.330  -13.398 6.460   1.00 87.33 33  A 1 
ATOM   240  C  CA  . ALA A 1 33  ? -3.956  -12.195 6.989   1.00 85.04 33  A 1 
ATOM   241  C  C   . ALA A 1 33  ? -3.168  -10.937 6.588   1.00 85.81 33  A 1 
ATOM   242  O  O   . ALA A 1 33  ? -1.975  -11.010 6.319   1.00 84.35 33  A 1 
ATOM   243  C  CB  . ALA A 1 33  ? -4.054  -12.314 8.513   1.00 82.11 33  A 1 
ATOM   244  N  N   . GLY A 1 34  ? -3.837  -9.782  6.557   1.00 78.32 34  A 1 
ATOM   245  C  CA  . GLY A 1 34  ? -3.185  -8.520  6.215   1.00 76.69 34  A 1 
ATOM   246  C  C   . GLY A 1 34  ? -2.675  -8.437  4.781   1.00 78.79 34  A 1 
ATOM   247  O  O   . GLY A 1 34  ? -1.832  -7.595  4.471   1.00 77.75 34  A 1 
ATOM   248  N  N   . PHE A 1 35  ? -3.169  -9.291  3.891   1.00 78.66 35  A 1 
ATOM   249  C  CA  . PHE A 1 35  ? -2.851  -9.271  2.461   1.00 77.91 35  A 1 
ATOM   250  C  C   . PHE A 1 35  ? -3.338  -7.969  1.803   1.00 78.69 35  A 1 
ATOM   251  O  O   . PHE A 1 35  ? -4.224  -7.292  2.336   1.00 76.84 35  A 1 
ATOM   252  C  CB  . PHE A 1 35  ? -3.396  -10.528 1.768   1.00 76.24 35  A 1 
ATOM   253  C  CG  . PHE A 1 35  ? -4.817  -10.916 2.115   1.00 76.37 35  A 1 
ATOM   254  C  CD1 . PHE A 1 35  ? -5.901  -10.278 1.520   1.00 72.48 35  A 1 
ATOM   255  C  CD2 . PHE A 1 35  ? -5.049  -11.951 3.034   1.00 72.27 35  A 1 
ATOM   256  C  CE1 . PHE A 1 35  ? -7.218  -10.651 1.850   1.00 69.04 35  A 1 
ATOM   257  C  CE2 . PHE A 1 35  ? -6.348  -12.328 3.368   1.00 69.14 35  A 1 
ATOM   258  C  CZ  . PHE A 1 35  ? -7.444  -11.679 2.773   1.00 71.02 35  A 1 
ATOM   259  N  N   . PRO A 1 36  ? -2.776  -7.616  0.624   1.00 79.23 36  A 1 
ATOM   260  C  CA  . PRO A 1 36  ? -1.925  -8.436  -0.249  1.00 79.92 36  A 1 
ATOM   261  C  C   . PRO A 1 36  ? -0.472  -8.580  0.232   1.00 83.55 36  A 1 
ATOM   262  O  O   . PRO A 1 36  ? 0.083   -7.684  0.857   1.00 83.74 36  A 1 
ATOM   263  C  CB  . PRO A 1 36  ? -1.993  -7.735  -1.607  1.00 76.55 36  A 1 
ATOM   264  C  CG  . PRO A 1 36  ? -2.168  -6.274  -1.240  1.00 72.00 36  A 1 
ATOM   265  C  CD  . PRO A 1 36  ? -3.060  -6.331  -0.004  1.00 73.35 36  A 1 
ATOM   266  N  N   . HIS A 1 37  ? 0.140   -9.699  -0.124  1.00 89.30 37  A 1 
ATOM   267  C  CA  . HIS A 1 37  ? 1.552   -9.997  0.123   1.00 90.89 37  A 1 
ATOM   268  C  C   . HIS A 1 37  ? 2.228   -10.544 -1.137  1.00 91.13 37  A 1 
ATOM   269  O  O   . HIS A 1 37  ? 1.572   -10.978 -2.071  1.00 90.19 37  A 1 
ATOM   270  C  CB  . HIS A 1 37  ? 1.684   -11.020 1.262   1.00 91.52 37  A 1 
ATOM   271  C  CG  . HIS A 1 37  ? 1.096   -10.579 2.562   1.00 91.60 37  A 1 
ATOM   272  N  ND1 . HIS A 1 37  ? 1.561   -9.533  3.340   1.00 90.18 37  A 1 
ATOM   273  C  CD2 . HIS A 1 37  ? 0.029   -11.119 3.249   1.00 90.40 37  A 1 
ATOM   274  C  CE1 . HIS A 1 37  ? 0.808   -9.448  4.441   1.00 89.55 37  A 1 
ATOM   275  N  NE2 . HIS A 1 37  ? -0.133  -10.401 4.415   1.00 90.07 37  A 1 
ATOM   276  N  N   . ASN A 1 38  ? 3.561   -10.554 -1.136  1.00 93.12 38  A 1 
ATOM   277  C  CA  . ASN A 1 38  ? 4.380   -11.309 -2.082  1.00 93.54 38  A 1 
ATOM   278  C  C   . ASN A 1 38  ? 5.674   -11.777 -1.403  1.00 95.26 38  A 1 
ATOM   279  O  O   . ASN A 1 38  ? 5.883   -11.531 -0.207  1.00 95.57 38  A 1 
ATOM   280  C  CB  . ASN A 1 38  ? 4.624   -10.506 -3.368  1.00 91.51 38  A 1 
ATOM   281  C  CG  . ASN A 1 38  ? 5.521   -9.287  -3.228  1.00 90.47 38  A 1 
ATOM   282  O  OD1 . ASN A 1 38  ? 6.092   -9.004  -2.193  1.00 87.21 38  A 1 
ATOM   283  N  ND2 . ASN A 1 38  ? 5.656   -8.534  -4.302  1.00 85.94 38  A 1 
ATOM   284  N  N   . ILE A 1 39  ? 6.520   -12.481 -2.153  1.00 96.15 39  A 1 
ATOM   285  C  CA  . ILE A 1 39  ? 7.803   -12.995 -1.671  1.00 97.06 39  A 1 
ATOM   286  C  C   . ILE A 1 39  ? 8.878   -12.636 -2.684  1.00 97.08 39  A 1 
ATOM   287  O  O   . ILE A 1 39  ? 8.845   -13.091 -3.827  1.00 96.22 39  A 1 
ATOM   288  C  CB  . ILE A 1 39  ? 7.763   -14.521 -1.427  1.00 96.80 39  A 1 
ATOM   289  C  CG1 . ILE A 1 39  ? 6.657   -14.959 -0.447  1.00 91.15 39  A 1 
ATOM   290  C  CG2 . ILE A 1 39  ? 9.123   -14.992 -0.871  1.00 92.21 39  A 1 
ATOM   291  C  CD1 . ILE A 1 39  ? 5.297   -15.176 -1.111  1.00 82.12 39  A 1 
ATOM   292  N  N   . VAL A 1 40  ? 9.851   -11.821 -2.247  1.00 95.75 40  A 1 
ATOM   293  C  CA  . VAL A 1 40  ? 10.988  -11.403 -3.057  1.00 94.91 40  A 1 
ATOM   294  C  C   . VAL A 1 40  ? 12.269  -11.723 -2.287  1.00 95.54 40  A 1 
ATOM   295  O  O   . VAL A 1 40  ? 12.405  -11.344 -1.128  1.00 95.56 40  A 1 
ATOM   296  C  CB  . VAL A 1 40  ? 10.920  -9.896  -3.393  1.00 92.97 40  A 1 
ATOM   297  C  CG1 . VAL A 1 40  ? 12.059  -9.491  -4.338  1.00 89.84 40  A 1 
ATOM   298  C  CG2 . VAL A 1 40  ? 9.592   -9.531  -4.067  1.00 89.51 40  A 1 
ATOM   299  N  N   . PHE A 1 41  ? 13.197  -12.431 -2.916  1.00 96.01 41  A 1 
ATOM   300  C  CA  . PHE A 1 41  ? 14.502  -12.707 -2.325  1.00 96.34 41  A 1 
ATOM   301  C  C   . PHE A 1 41  ? 15.443  -11.525 -2.557  1.00 95.39 41  A 1 
ATOM   302  O  O   . PHE A 1 41  ? 15.461  -10.937 -3.633  1.00 93.87 41  A 1 
ATOM   303  C  CB  . PHE A 1 41  ? 15.067  -14.024 -2.858  1.00 97.06 41  A 1 
ATOM   304  C  CG  . PHE A 1 41  ? 14.387  -15.245 -2.287  1.00 97.52 41  A 1 
ATOM   305  C  CD1 . PHE A 1 41  ? 13.151  -15.687 -2.788  1.00 96.65 41  A 1 
ATOM   306  C  CD2 . PHE A 1 41  ? 14.969  -15.943 -1.211  1.00 96.55 41  A 1 
ATOM   307  C  CE1 . PHE A 1 41  ? 12.508  -16.806 -2.225  1.00 96.60 41  A 1 
ATOM   308  C  CE2 . PHE A 1 41  ? 14.336  -17.058 -0.654  1.00 96.59 41  A 1 
ATOM   309  C  CZ  . PHE A 1 41  ? 13.106  -17.485 -1.161  1.00 97.47 41  A 1 
ATOM   310  N  N   . ASP A 1 42  ? 16.227  -11.185 -1.532  1.00 93.11 42  A 1 
ATOM   311  C  CA  . ASP A 1 42  ? 17.191  -10.090 -1.596  1.00 91.65 42  A 1 
ATOM   312  C  C   . ASP A 1 42  ? 18.459  -10.559 -2.314  1.00 91.82 42  A 1 
ATOM   313  O  O   . ASP A 1 42  ? 19.208  -11.380 -1.792  1.00 90.61 42  A 1 
ATOM   314  C  CB  . ASP A 1 42  ? 17.475  -9.571  -0.183  1.00 88.83 42  A 1 
ATOM   315  C  CG  . ASP A 1 42  ? 18.326  -8.300  -0.154  1.00 83.82 42  A 1 
ATOM   316  O  OD1 . ASP A 1 42  ? 18.994  -7.988  -1.160  1.00 79.18 42  A 1 
ATOM   317  O  OD2 . ASP A 1 42  ? 18.311  -7.629  0.897   1.00 77.83 42  A 1 
ATOM   318  N  N   . GLU A 1 43  ? 18.719  -10.008 -3.505  1.00 90.55 43  A 1 
ATOM   319  C  CA  . GLU A 1 43  ? 19.861  -10.383 -4.341  1.00 89.34 43  A 1 
ATOM   320  C  C   . GLU A 1 43  ? 21.218  -10.170 -3.656  1.00 89.86 43  A 1 
ATOM   321  O  O   . GLU A 1 43  ? 22.183  -10.860 -3.984  1.00 87.70 43  A 1 
ATOM   322  C  CB  . GLU A 1 43  ? 19.792  -9.620  -5.675  1.00 86.36 43  A 1 
ATOM   323  C  CG  . GLU A 1 43  ? 20.004  -8.106  -5.535  1.00 74.33 43  A 1 
ATOM   324  C  CD  . GLU A 1 43  ? 19.783  -7.323  -6.832  1.00 69.02 43  A 1 
ATOM   325  O  OE1 . GLU A 1 43  ? 19.817  -6.076  -6.762  1.00 61.53 43  A 1 
ATOM   326  O  OE2 . GLU A 1 43  ? 19.552  -7.931  -7.902  1.00 60.27 43  A 1 
ATOM   327  N  N   . ASP A 1 44  ? 21.285  -9.272  -2.662  1.00 88.41 44  A 1 
ATOM   328  C  CA  . ASP A 1 44  ? 22.503  -8.996  -1.892  1.00 88.04 44  A 1 
ATOM   329  C  C   . ASP A 1 44  ? 22.636  -9.905  -0.656  1.00 90.17 44  A 1 
ATOM   330  O  O   . ASP A 1 44  ? 23.616  -9.802  0.092   1.00 89.02 44  A 1 
ATOM   331  C  CB  . ASP A 1 44  ? 22.520  -7.508  -1.486  1.00 84.83 44  A 1 
ATOM   332  C  CG  . ASP A 1 44  ? 22.490  -6.552  -2.676  1.00 80.22 44  A 1 
ATOM   333  O  OD1 . ASP A 1 44  ? 23.278  -6.751  -3.625  1.00 76.14 44  A 1 
ATOM   334  O  OD2 . ASP A 1 44  ? 21.693  -5.586  -2.639  1.00 74.20 44  A 1 
ATOM   335  N  N   . SER A 1 45  ? 21.670  -10.788 -0.414  1.00 91.09 45  A 1 
ATOM   336  C  CA  . SER A 1 45  ? 21.595  -11.637 0.780   1.00 92.63 45  A 1 
ATOM   337  C  C   . SER A 1 45  ? 21.130  -13.058 0.452   1.00 94.80 45  A 1 
ATOM   338  O  O   . SER A 1 45  ? 20.329  -13.655 1.171   1.00 94.27 45  A 1 
ATOM   339  C  CB  . SER A 1 45  ? 20.703  -10.981 1.840   1.00 90.04 45  A 1 
ATOM   340  O  OG  . SER A 1 45  ? 21.235  -9.735  2.242   1.00 80.81 45  A 1 
ATOM   341  N  N   . ILE A 1 46  ? 21.647  -13.604 -0.654  1.00 95.46 46  A 1 
ATOM   342  C  CA  . ILE A 1 46  ? 21.459  -14.986 -1.094  1.00 96.03 46  A 1 
ATOM   343  C  C   . ILE A 1 46  ? 22.824  -15.593 -1.468  1.00 96.28 46  A 1 
ATOM   344  O  O   . ILE A 1 46  ? 23.779  -14.848 -1.687  1.00 95.09 46  A 1 
ATOM   345  C  CB  . ILE A 1 46  ? 20.452  -15.079 -2.272  1.00 95.34 46  A 1 
ATOM   346  C  CG1 . ILE A 1 46  ? 20.919  -14.251 -3.490  1.00 92.25 46  A 1 
ATOM   347  C  CG2 . ILE A 1 46  ? 19.048  -14.671 -1.799  1.00 91.91 46  A 1 
ATOM   348  C  CD1 . ILE A 1 46  ? 20.008  -14.364 -4.713  1.00 90.09 46  A 1 
ATOM   349  N  N   . PRO A 1 47  ? 22.956  -16.930 -1.540  1.00 96.51 47  A 1 
ATOM   350  C  CA  . PRO A 1 47  ? 24.227  -17.563 -1.906  1.00 96.28 47  A 1 
ATOM   351  C  C   . PRO A 1 47  ? 24.728  -17.136 -3.291  1.00 95.94 47  A 1 
ATOM   352  O  O   . PRO A 1 47  ? 23.947  -16.884 -4.211  1.00 94.06 47  A 1 
ATOM   353  C  CB  . PRO A 1 47  ? 23.958  -19.070 -1.844  1.00 95.70 47  A 1 
ATOM   354  C  CG  . PRO A 1 47  ? 22.817  -19.179 -0.863  1.00 94.39 47  A 1 
ATOM   355  C  CD  . PRO A 1 47  ? 21.981  -17.938 -1.153  1.00 96.17 47  A 1 
ATOM   356  N  N   . SER A 1 48  ? 26.048  -17.091 -3.451  1.00 94.60 48  A 1 
ATOM   357  C  CA  . SER A 1 48  ? 26.675  -16.760 -4.722  1.00 93.87 48  A 1 
ATOM   358  C  C   . SER A 1 48  ? 26.233  -17.709 -5.840  1.00 93.96 48  A 1 
ATOM   359  O  O   . SER A 1 48  ? 26.133  -18.924 -5.638  1.00 90.82 48  A 1 
ATOM   360  C  CB  . SER A 1 48  ? 28.206  -16.794 -4.585  1.00 91.82 48  A 1 
ATOM   361  O  OG  . SER A 1 48  ? 28.634  -18.068 -4.157  1.00 77.30 48  A 1 
ATOM   362  N  N   . GLY A 1 49  ? 25.987  -17.148 -7.025  1.00 92.50 49  A 1 
ATOM   363  C  CA  . GLY A 1 49  ? 25.549  -17.915 -8.192  1.00 92.49 49  A 1 
ATOM   364  C  C   . GLY A 1 49  ? 24.047  -18.198 -8.251  1.00 93.79 49  A 1 
ATOM   365  O  O   . GLY A 1 49  ? 23.590  -18.793 -9.224  1.00 91.17 49  A 1 
ATOM   366  N  N   . VAL A 1 50  ? 23.283  -17.771 -7.249  1.00 95.26 50  A 1 
ATOM   367  C  CA  . VAL A 1 50  ? 21.820  -17.832 -7.287  1.00 95.74 50  A 1 
ATOM   368  C  C   . VAL A 1 50  ? 21.268  -16.546 -7.902  1.00 95.75 50  A 1 
ATOM   369  O  O   . VAL A 1 50  ? 21.661  -15.446 -7.515  1.00 94.36 50  A 1 
ATOM   370  C  CB  . VAL A 1 50  ? 21.227  -18.079 -5.893  1.00 95.24 50  A 1 
ATOM   371  C  CG1 . VAL A 1 50  ? 19.701  -18.170 -5.936  1.00 91.03 50  A 1 
ATOM   372  C  CG2 . VAL A 1 50  ? 21.764  -19.385 -5.304  1.00 91.10 50  A 1 
ATOM   373  N  N   . ASP A 1 51  ? 20.359  -16.703 -8.843  1.00 95.82 51  A 1 
ATOM   374  C  CA  . ASP A 1 51  ? 19.653  -15.582 -9.463  1.00 95.93 51  A 1 
ATOM   375  C  C   . ASP A 1 51  ? 18.327  -15.346 -8.713  1.00 96.19 51  A 1 
ATOM   376  O  O   . ASP A 1 51  ? 17.402  -16.158 -8.784  1.00 95.47 51  A 1 
ATOM   377  C  CB  . ASP A 1 51  ? 19.446  -15.903 -10.947 1.00 94.78 51  A 1 
ATOM   378  C  CG  . ASP A 1 51  ? 18.698  -14.835 -11.738 1.00 91.96 51  A 1 
ATOM   379  O  OD1 . ASP A 1 51  ? 18.204  -13.852 -11.149 1.00 87.30 51  A 1 
ATOM   380  O  OD2 . ASP A 1 51  ? 18.576  -15.032 -12.966 1.00 85.88 51  A 1 
ATOM   381  N  N   . ALA A 1 52  ? 18.252  -14.227 -7.998  1.00 95.13 52  A 1 
ATOM   382  C  CA  . ALA A 1 52  ? 17.080  -13.872 -7.213  1.00 95.00 52  A 1 
ATOM   383  C  C   . ALA A 1 52  ? 15.802  -13.781 -8.053  1.00 95.56 52  A 1 
ATOM   384  O  O   . ALA A 1 52  ? 14.727  -14.129 -7.578  1.00 94.59 52  A 1 
ATOM   385  C  CB  . ALA A 1 52  ? 17.348  -12.542 -6.497  1.00 93.23 52  A 1 
ATOM   386  N  N   . SER A 1 53  ? 15.905  -13.367 -9.322  1.00 94.49 53  A 1 
ATOM   387  C  CA  . SER A 1 53  ? 14.748  -13.228 -10.206 1.00 93.78 53  A 1 
ATOM   388  C  C   . SER A 1 53  ? 14.054  -14.565 -10.511 1.00 94.39 53  A 1 
ATOM   389  O  O   . SER A 1 53  ? 12.864  -14.590 -10.795 1.00 92.97 53  A 1 
ATOM   390  C  CB  . SER A 1 53  ? 15.148  -12.535 -11.509 1.00 92.09 53  A 1 
ATOM   391  O  OG  . SER A 1 53  ? 15.922  -13.369 -12.346 1.00 81.19 53  A 1 
ATOM   392  N  N   . LYS A 1 54  ? 14.784  -15.687 -10.415 1.00 95.52 54  A 1 
ATOM   393  C  CA  . LYS A 1 54  ? 14.249  -17.026 -10.687 1.00 95.33 54  A 1 
ATOM   394  C  C   . LYS A 1 54  ? 13.504  -17.640 -9.508  1.00 95.56 54  A 1 
ATOM   395  O  O   . LYS A 1 54  ? 12.731  -18.578 -9.703  1.00 93.84 54  A 1 
ATOM   396  C  CB  . LYS A 1 54  ? 15.374  -17.960 -11.131 1.00 94.50 54  A 1 
ATOM   397  C  CG  . LYS A 1 54  ? 15.973  -17.533 -12.469 1.00 89.64 54  A 1 
ATOM   398  C  CD  . LYS A 1 54  ? 17.047  -18.511 -12.913 1.00 81.47 54  A 1 
ATOM   399  C  CE  . LYS A 1 54  ? 17.624  -18.045 -14.239 1.00 73.12 54  A 1 
ATOM   400  N  NZ  . LYS A 1 54  ? 18.747  -18.891 -14.668 1.00 64.22 54  A 1 
ATOM   401  N  N   . ILE A 1 55  ? 13.747  -17.148 -8.297  1.00 96.97 55  A 1 
ATOM   402  C  CA  . ILE A 1 55  ? 13.165  -17.685 -7.062  1.00 97.38 55  A 1 
ATOM   403  C  C   . ILE A 1 55  ? 12.184  -16.713 -6.406  1.00 97.52 55  A 1 
ATOM   404  O  O   . ILE A 1 55  ? 11.543  -17.069 -5.424  1.00 96.91 55  A 1 
ATOM   405  C  CB  . ILE A 1 55  ? 14.275  -18.131 -6.086  1.00 97.01 55  A 1 
ATOM   406  C  CG1 . ILE A 1 55  ? 15.198  -16.961 -5.692  1.00 95.56 55  A 1 
ATOM   407  C  CG2 . ILE A 1 55  ? 15.080  -19.287 -6.696  1.00 95.26 55  A 1 
ATOM   408  C  CD1 . ILE A 1 55  ? 16.205  -17.280 -4.589  1.00 93.93 55  A 1 
ATOM   409  N  N   . SER A 1 56  ? 12.055  -15.503 -6.943  1.00 96.87 56  A 1 
ATOM   410  C  CA  . SER A 1 56  ? 11.183  -14.460 -6.421  1.00 96.58 56  A 1 
ATOM   411  C  C   . SER A 1 56  ? 9.914   -14.314 -7.247  1.00 96.43 56  A 1 
ATOM   412  O  O   . SER A 1 56  ? 9.917   -14.560 -8.451  1.00 94.78 56  A 1 
ATOM   413  C  CB  . SER A 1 56  ? 11.909  -13.108 -6.418  1.00 95.37 56  A 1 
ATOM   414  O  OG  . SER A 1 56  ? 13.089  -13.169 -5.644  1.00 91.47 56  A 1 
ATOM   415  N  N   . MET A 1 57  ? 8.843   -13.826 -6.619  1.00 95.37 57  A 1 
ATOM   416  C  CA  . MET A 1 57  ? 7.746   -13.201 -7.353  1.00 94.48 57  A 1 
ATOM   417  C  C   . MET A 1 57  ? 8.226   -11.870 -7.943  1.00 92.79 57  A 1 
ATOM   418  O  O   . MET A 1 57  ? 9.172   -11.258 -7.434  1.00 90.34 57  A 1 
ATOM   419  C  CB  . MET A 1 57  ? 6.546   -12.969 -6.426  1.00 94.39 57  A 1 
ATOM   420  C  CG  . MET A 1 57  ? 5.949   -14.269 -5.895  1.00 92.87 57  A 1 
ATOM   421  S  SD  . MET A 1 57  ? 4.559   -14.043 -4.751  1.00 92.69 57  A 1 
ATOM   422  C  CE  . MET A 1 57  ? 3.322   -13.332 -5.840  1.00 87.89 57  A 1 
ATOM   423  N  N   . SER A 1 58  ? 7.557   -11.401 -8.987  1.00 88.00 58  A 1 
ATOM   424  C  CA  . SER A 1 58  ? 7.711   -10.009 -9.403  1.00 84.47 58  A 1 
ATOM   425  C  C   . SER A 1 58  ? 7.243   -9.086  -8.272  1.00 83.33 58  A 1 
ATOM   426  O  O   . SER A 1 58  ? 6.267   -9.394  -7.590  1.00 80.39 58  A 1 
ATOM   427  C  CB  . SER A 1 58  ? 6.892   -9.738  -10.667 1.00 81.20 58  A 1 
ATOM   428  O  OG  . SER A 1 58  ? 6.951   -8.375  -11.010 1.00 72.00 58  A 1 
ATOM   429  N  N   . GLU A 1 59  ? 7.904   -7.934  -8.083  1.00 77.05 59  A 1 
ATOM   430  C  CA  . GLU A 1 59  ? 7.457   -6.945  -7.093  1.00 73.97 59  A 1 
ATOM   431  C  C   . GLU A 1 59  ? 6.027   -6.448  -7.362  1.00 73.82 59  A 1 
ATOM   432  O  O   . GLU A 1 59  ? 5.342   -5.995  -6.447  1.00 71.65 59  A 1 
ATOM   433  C  CB  . GLU A 1 59  ? 8.401   -5.740  -7.067  1.00 70.91 59  A 1 
ATOM   434  C  CG  . GLU A 1 59  ? 9.796   -6.065  -6.516  1.00 64.95 59  A 1 
ATOM   435  C  CD  . GLU A 1 59  ? 10.601  -4.829  -6.107  1.00 60.96 59  A 1 
ATOM   436  O  OE1 . GLU A 1 59  ? 11.671  -5.021  -5.499  1.00 55.42 59  A 1 
ATOM   437  O  OE2 . GLU A 1 59  ? 10.142  -3.691  -6.340  1.00 55.40 59  A 1 
ATOM   438  N  N   . GLU A 1 60  ? 5.566   -6.553  -8.609  1.00 72.31 60  A 1 
ATOM   439  C  CA  . GLU A 1 60  ? 4.224   -6.144  -9.026  1.00 71.15 60  A 1 
ATOM   440  C  C   . GLU A 1 60  ? 3.175   -7.248  -8.862  1.00 73.74 60  A 1 
ATOM   441  O  O   . GLU A 1 60  ? 1.975   -6.966  -8.919  1.00 72.00 60  A 1 
ATOM   442  C  CB  . GLU A 1 60  ? 4.254   -5.688  -10.489 1.00 67.28 60  A 1 
ATOM   443  C  CG  . GLU A 1 60  ? 5.187   -4.498  -10.713 1.00 59.34 60  A 1 
ATOM   444  C  CD  . GLU A 1 60  ? 5.185   -3.999  -12.160 1.00 53.59 60  A 1 
ATOM   445  O  OE1 . GLU A 1 60  ? 6.171   -3.360  -12.548 1.00 48.20 60  A 1 
ATOM   446  O  OE2 . GLU A 1 60  ? 4.195   -4.240  -12.886 1.00 46.31 60  A 1 
ATOM   447  N  N   . ASP A 1 61  ? 3.596   -8.500  -8.677  1.00 78.19 61  A 1 
ATOM   448  C  CA  . ASP A 1 61  ? 2.677   -9.594  -8.438  1.00 79.19 61  A 1 
ATOM   449  C  C   . ASP A 1 61  ? 2.383   -9.709  -6.949  1.00 81.59 61  A 1 
ATOM   450  O  O   . ASP A 1 61  ? 3.269   -9.601  -6.103  1.00 81.48 61  A 1 
ATOM   451  C  CB  . ASP A 1 61  ? 3.207   -10.910 -9.010  1.00 77.55 61  A 1 
ATOM   452  C  CG  . ASP A 1 61  ? 3.127   -10.980 -10.536 1.00 71.93 61  A 1 
ATOM   453  O  OD1 . ASP A 1 61  ? 2.233   -10.336 -11.119 1.00 66.81 61  A 1 
ATOM   454  O  OD2 . ASP A 1 61  ? 3.953   -11.713 -11.113 1.00 64.86 61  A 1 
ATOM   455  N  N   . LEU A 1 62  ? 1.110   -9.920  -6.623  1.00 83.38 62  A 1 
ATOM   456  C  CA  . LEU A 1 62  ? 0.628   -9.981  -5.255  1.00 83.04 62  A 1 
ATOM   457  C  C   . LEU A 1 62  ? -0.337  -11.154 -5.080  1.00 84.82 62  A 1 
ATOM   458  O  O   . LEU A 1 62  ? -1.150  -11.435 -5.957  1.00 84.37 62  A 1 
ATOM   459  C  CB  . LEU A 1 62  ? -0.076  -8.666  -4.882  1.00 80.78 62  A 1 
ATOM   460  C  CG  . LEU A 1 62  ? 0.803   -7.406  -4.888  1.00 77.40 62  A 1 
ATOM   461  C  CD1 . LEU A 1 62  ? -0.064  -6.181  -4.614  1.00 74.75 62  A 1 
ATOM   462  C  CD2 . LEU A 1 62  ? 1.897   -7.459  -3.828  1.00 73.76 62  A 1 
ATOM   463  N  N   . LEU A 1 63  ? -0.268  -11.785 -3.909  1.00 88.12 63  A 1 
ATOM   464  C  CA  . LEU A 1 63  ? -1.276  -12.717 -3.427  1.00 89.35 63  A 1 
ATOM   465  C  C   . LEU A 1 63  ? -2.361  -11.912 -2.718  1.00 87.55 63  A 1 
ATOM   466  O  O   . LEU A 1 63  ? -2.098  -11.294 -1.683  1.00 85.65 63  A 1 
ATOM   467  C  CB  . LEU A 1 63  ? -0.632  -13.758 -2.511  1.00 91.79 63  A 1 
ATOM   468  C  CG  . LEU A 1 63  ? 0.539   -14.550 -3.130  1.00 92.49 63  A 1 
ATOM   469  C  CD1 . LEU A 1 63  ? 1.115   -15.513 -2.097  1.00 90.74 63  A 1 
ATOM   470  C  CD2 . LEU A 1 63  ? 0.110   -15.338 -4.353  1.00 90.79 63  A 1 
ATOM   471  N  N   . ASN A 1 64  ? -3.558  -11.875 -3.293  1.00 84.17 64  A 1 
ATOM   472  C  CA  . ASN A 1 64  ? -4.620  -10.966 -2.875  1.00 79.94 64  A 1 
ATOM   473  C  C   . ASN A 1 64  ? -5.711  -11.625 -2.031  1.00 79.26 64  A 1 
ATOM   474  O  O   . ASN A 1 64  ? -6.414  -10.925 -1.309  1.00 75.28 64  A 1 
ATOM   475  C  CB  . ASN A 1 64  ? -5.234  -10.312 -4.121  1.00 76.63 64  A 1 
ATOM   476  C  CG  . ASN A 1 64  ? -4.282  -9.330  -4.782  1.00 71.28 64  A 1 
ATOM   477  O  OD1 . ASN A 1 64  ? -4.027  -8.253  -4.269  1.00 65.51 64  A 1 
ATOM   478  N  ND2 . ASN A 1 64  ? -3.733  -9.684  -5.917  1.00 63.51 64  A 1 
ATOM   479  N  N   . ALA A 1 65  ? -5.868  -12.949 -2.099  1.00 82.29 65  A 1 
ATOM   480  C  CA  . ALA A 1 65  ? -6.926  -13.662 -1.398  1.00 83.17 65  A 1 
ATOM   481  C  C   . ALA A 1 65  ? -6.361  -14.673 -0.390  1.00 86.94 65  A 1 
ATOM   482  O  O   . ALA A 1 65  ? -5.271  -15.211 -0.560  1.00 87.17 65  A 1 
ATOM   483  C  CB  . ALA A 1 65  ? -7.853  -14.332 -2.415  1.00 79.23 65  A 1 
ATOM   484  N  N   . LYS A 1 66  ? -7.131  -14.946 0.666   1.00 83.42 66  A 1 
ATOM   485  C  CA  . LYS A 1 66  ? -6.748  -15.931 1.667   1.00 85.30 66  A 1 
ATOM   486  C  C   . LYS A 1 66  ? -6.594  -17.312 1.034   1.00 87.22 66  A 1 
ATOM   487  O  O   . LYS A 1 66  ? -7.467  -17.778 0.311   1.00 87.11 66  A 1 
ATOM   488  C  CB  . LYS A 1 66  ? -7.771  -15.946 2.813   1.00 84.23 66  A 1 
ATOM   489  C  CG  . LYS A 1 66  ? -7.351  -16.919 3.923   1.00 83.12 66  A 1 
ATOM   490  C  CD  . LYS A 1 66  ? -8.136  -16.700 5.214   1.00 81.39 66  A 1 
ATOM   491  C  CE  . LYS A 1 66  ? -7.599  -17.662 6.277   1.00 78.33 66  A 1 
ATOM   492  N  NZ  . LYS A 1 66  ? -7.641  -17.072 7.638   1.00 73.73 66  A 1 
ATOM   493  N  N   . GLY A 1 67  ? -5.483  -17.973 1.349   1.00 91.79 67  A 1 
ATOM   494  C  CA  . GLY A 1 67  ? -5.182  -19.321 0.862   1.00 92.74 67  A 1 
ATOM   495  C  C   . GLY A 1 67  ? -4.454  -19.380 -0.475  1.00 94.05 67  A 1 
ATOM   496  O  O   . GLY A 1 67  ? -4.014  -20.464 -0.836  1.00 93.40 67  A 1 
ATOM   497  N  N   . GLU A 1 68  ? -4.275  -18.260 -1.186  1.00 93.58 68  A 1 
ATOM   498  C  CA  . GLU A 1 68  ? -3.389  -18.217 -2.351  1.00 93.60 68  A 1 
ATOM   499  C  C   . GLU A 1 68  ? -1.954  -18.546 -1.942  1.00 95.15 68  A 1 
ATOM   500  O  O   . GLU A 1 68  ? -1.514  -18.191 -0.843  1.00 95.35 68  A 1 
ATOM   501  C  CB  . GLU A 1 68  ? -3.440  -16.852 -3.046  1.00 91.36 68  A 1 
ATOM   502  C  CG  . GLU A 1 68  ? -4.757  -16.599 -3.794  1.00 85.42 68  A 1 
ATOM   503  C  CD  . GLU A 1 68  ? -4.756  -15.256 -4.549  1.00 82.70 68  A 1 
ATOM   504  O  OE1 . GLU A 1 68  ? -5.580  -15.108 -5.475  1.00 76.58 68  A 1 
ATOM   505  O  OE2 . GLU A 1 68  ? -3.954  -14.363 -4.218  1.00 75.59 68  A 1 
ATOM   506  N  N   . THR A 1 69  ? -1.216  -19.232 -2.822  1.00 96.34 69  A 1 
ATOM   507  C  CA  . THR A 1 69  ? 0.117   -19.739 -2.507  1.00 96.73 69  A 1 
ATOM   508  C  C   . THR A 1 69  ? 1.165   -19.332 -3.539  1.00 96.68 69  A 1 
ATOM   509  O  O   . THR A 1 69  ? 0.871   -19.153 -4.717  1.00 95.78 69  A 1 
ATOM   510  C  CB  . THR A 1 69  ? 0.139   -21.267 -2.360  1.00 96.17 69  A 1 
ATOM   511  O  OG1 . THR A 1 69  ? -0.320  -21.897 -3.538  1.00 90.96 69  A 1 
ATOM   512  C  CG2 . THR A 1 69  ? -0.727  -21.747 -1.201  1.00 90.32 69  A 1 
ATOM   513  N  N   . PHE A 1 70  ? 2.405   -19.231 -3.075  1.00 97.34 70  A 1 
ATOM   514  C  CA  . PHE A 1 70  ? 3.596   -19.186 -3.905  1.00 97.69 70  A 1 
ATOM   515  C  C   . PHE A 1 70  ? 4.534   -20.301 -3.451  1.00 97.98 70  A 1 
ATOM   516  O  O   . PHE A 1 70  ? 4.854   -20.401 -2.269  1.00 97.63 70  A 1 
ATOM   517  C  CB  . PHE A 1 70  ? 4.266   -17.805 -3.822  1.00 97.48 70  A 1 
ATOM   518  C  CG  . PHE A 1 70  ? 5.591   -17.729 -4.538  1.00 97.27 70  A 1 
ATOM   519  C  CD1 . PHE A 1 70  ? 5.638   -17.758 -5.938  1.00 95.60 70  A 1 
ATOM   520  C  CD2 . PHE A 1 70  ? 6.787   -17.635 -3.817  1.00 95.74 70  A 1 
ATOM   521  C  CE1 . PHE A 1 70  ? 6.875   -17.700 -6.604  1.00 94.65 70  A 1 
ATOM   522  C  CE2 . PHE A 1 70  ? 8.022   -17.569 -4.476  1.00 94.75 70  A 1 
ATOM   523  C  CZ  . PHE A 1 70  ? 8.065   -17.603 -5.872  1.00 95.26 70  A 1 
ATOM   524  N  N   . GLU A 1 71  ? 4.970   -21.146 -4.380  1.00 97.62 71  A 1 
ATOM   525  C  CA  . GLU A 1 71  ? 5.872   -22.259 -4.100  1.00 97.40 71  A 1 
ATOM   526  C  C   . GLU A 1 71  ? 7.253   -21.995 -4.685  1.00 97.33 71  A 1 
ATOM   527  O  O   . GLU A 1 71  ? 7.377   -21.576 -5.836  1.00 96.13 71  A 1 
ATOM   528  C  CB  . GLU A 1 71  ? 5.335   -23.584 -4.647  1.00 96.04 71  A 1 
ATOM   529  C  CG  . GLU A 1 71  ? 4.012   -24.028 -4.026  1.00 87.01 71  A 1 
ATOM   530  C  CD  . GLU A 1 71  ? 3.569   -25.428 -4.473  1.00 84.47 71  A 1 
ATOM   531  O  OE1 . GLU A 1 71  ? 2.455   -25.842 -4.062  1.00 78.25 71  A 1 
ATOM   532  O  OE2 . GLU A 1 71  ? 4.320   -26.127 -5.199  1.00 77.72 71  A 1 
ATOM   533  N  N   . VAL A 1 72  ? 8.305   -22.306 -3.914  1.00 97.67 72  A 1 
ATOM   534  C  CA  . VAL A 1 72  ? 9.681   -22.229 -4.388  1.00 97.45 72  A 1 
ATOM   535  C  C   . VAL A 1 72  ? 10.507  -23.377 -3.804  1.00 97.51 72  A 1 
ATOM   536  O  O   . VAL A 1 72  ? 10.289  -23.799 -2.667  1.00 96.64 72  A 1 
ATOM   537  C  CB  . VAL A 1 72  ? 10.294  -20.845 -4.088  1.00 96.04 72  A 1 
ATOM   538  C  CG1 . VAL A 1 72  ? 10.484  -20.578 -2.593  1.00 88.35 72  A 1 
ATOM   539  C  CG2 . VAL A 1 72  ? 11.628  -20.653 -4.810  1.00 87.79 72  A 1 
ATOM   540  N  N   . ALA A 1 73  ? 11.450  -23.893 -4.591  1.00 96.71 73  A 1 
ATOM   541  C  CA  . ALA A 1 73  ? 12.455  -24.838 -4.132  1.00 95.99 73  A 1 
ATOM   542  C  C   . ALA A 1 73  ? 13.842  -24.207 -4.262  1.00 95.93 73  A 1 
ATOM   543  O  O   . ALA A 1 73  ? 14.160  -23.610 -5.288  1.00 93.55 73  A 1 
ATOM   544  C  CB  . ALA A 1 73  ? 12.335  -26.148 -4.922  1.00 93.70 73  A 1 
ATOM   545  N  N   . LEU A 1 74  ? 14.673  -24.348 -3.218  1.00 96.46 74  A 1 
ATOM   546  C  CA  . LEU A 1 74  ? 16.020  -23.801 -3.171  1.00 96.52 74  A 1 
ATOM   547  C  C   . LEU A 1 74  ? 17.030  -24.951 -3.117  1.00 96.23 74  A 1 
ATOM   548  O  O   . LEU A 1 74  ? 16.967  -25.784 -2.217  1.00 94.50 74  A 1 
ATOM   549  C  CB  . LEU A 1 74  ? 16.172  -22.869 -1.958  1.00 96.44 74  A 1 
ATOM   550  C  CG  . LEU A 1 74  ? 15.143  -21.723 -1.869  1.00 96.17 74  A 1 
ATOM   551  C  CD1 . LEU A 1 74  ? 15.348  -20.945 -0.567  1.00 94.24 74  A 1 
ATOM   552  C  CD2 . LEU A 1 74  ? 15.248  -20.767 -3.046  1.00 93.68 74  A 1 
ATOM   553  N  N   . SER A 1 75  ? 17.947  -24.998 -4.081  1.00 95.80 75  A 1 
ATOM   554  C  CA  . SER A 1 75  ? 18.898  -26.109 -4.193  1.00 95.08 75  A 1 
ATOM   555  C  C   . SER A 1 75  ? 20.277  -25.779 -3.620  1.00 95.71 75  A 1 
ATOM   556  O  O   . SER A 1 75  ? 20.906  -26.637 -3.007  1.00 93.42 75  A 1 
ATOM   557  C  CB  . SER A 1 75  ? 19.032  -26.538 -5.655  1.00 92.06 75  A 1 
ATOM   558  O  OG  . SER A 1 75  ? 17.771  -26.904 -6.182  1.00 81.02 75  A 1 
ATOM   559  N  N   . ASN A 1 76  ? 20.753  -24.556 -3.801  1.00 96.18 76  A 1 
ATOM   560  C  CA  . ASN A 1 76  ? 22.077  -24.151 -3.329  1.00 96.23 76  A 1 
ATOM   561  C  C   . ASN A 1 76  ? 22.050  -23.943 -1.812  1.00 96.87 76  A 1 
ATOM   562  O  O   . ASN A 1 76  ? 21.202  -23.218 -1.300  1.00 95.77 76  A 1 
ATOM   563  C  CB  . ASN A 1 76  ? 22.539  -22.875 -4.045  1.00 94.99 76  A 1 
ATOM   564  C  CG  . ASN A 1 76  ? 22.845  -23.072 -5.525  1.00 91.45 76  A 1 
ATOM   565  O  OD1 . ASN A 1 76  ? 22.296  -23.919 -6.202  1.00 80.07 76  A 1 
ATOM   566  N  ND2 . ASN A 1 76  ? 23.747  -22.284 -6.065  1.00 79.09 76  A 1 
ATOM   567  N  N   . LYS A 1 77  ? 22.985  -24.570 -1.105  1.00 96.50 77  A 1 
ATOM   568  C  CA  . LYS A 1 77  ? 23.111  -24.408 0.339   1.00 97.07 77  A 1 
ATOM   569  C  C   . LYS A 1 77  ? 23.511  -22.983 0.722   1.00 97.16 77  A 1 
ATOM   570  O  O   . LYS A 1 77  ? 24.245  -22.321 -0.013  1.00 95.58 77  A 1 
ATOM   571  C  CB  . LYS A 1 77  ? 24.121  -25.414 0.915   1.00 96.25 77  A 1 
ATOM   572  C  CG  . LYS A 1 77  ? 23.653  -26.857 0.778   1.00 93.78 77  A 1 
ATOM   573  C  CD  . LYS A 1 77  ? 24.596  -27.788 1.541   1.00 91.78 77  A 1 
ATOM   574  C  CE  . LYS A 1 77  ? 24.070  -29.212 1.511   1.00 85.97 77  A 1 
ATOM   575  N  NZ  . LYS A 1 77  ? 24.554  -29.985 2.687   1.00 78.54 77  A 1 
ATOM   576  N  N   . GLY A 1 78  ? 23.053  -22.544 1.884   1.00 97.17 78  A 1 
ATOM   577  C  CA  . GLY A 1 78  ? 23.376  -21.237 2.424   1.00 97.22 78  A 1 
ATOM   578  C  C   . GLY A 1 78  ? 22.156  -20.519 3.000   1.00 97.88 78  A 1 
ATOM   579  O  O   . GLY A 1 78  ? 21.085  -21.108 3.139   1.00 97.25 78  A 1 
ATOM   580  N  N   . GLU A 1 79  ? 22.352  -19.250 3.341   1.00 97.60 79  A 1 
ATOM   581  C  CA  . GLU A 1 79  ? 21.299  -18.401 3.882   1.00 97.72 79  A 1 
ATOM   582  C  C   . GLU A 1 79  ? 20.678  -17.536 2.788   1.00 97.76 79  A 1 
ATOM   583  O  O   . GLU A 1 79  ? 21.384  -16.977 1.946   1.00 96.77 79  A 1 
ATOM   584  C  CB  . GLU A 1 79  ? 21.833  -17.516 5.015   1.00 96.68 79  A 1 
ATOM   585  C  CG  . GLU A 1 79  ? 22.409  -18.320 6.186   1.00 87.21 79  A 1 
ATOM   586  C  CD  . GLU A 1 79  ? 22.658  -17.437 7.411   1.00 84.68 79  A 1 
ATOM   587  O  OE1 . GLU A 1 79  ? 22.421  -17.912 8.543   1.00 77.54 79  A 1 
ATOM   588  O  OE2 . GLU A 1 79  ? 23.023  -16.251 7.249   1.00 76.72 79  A 1 
ATOM   589  N  N   . TYR A 1 80  ? 19.352  -17.422 2.820   1.00 98.07 80  A 1 
ATOM   590  C  CA  . TYR A 1 80  ? 18.576  -16.630 1.886   1.00 98.19 80  A 1 
ATOM   591  C  C   . TYR A 1 80  ? 17.686  -15.678 2.676   1.00 98.11 80  A 1 
ATOM   592  O  O   . TYR A 1 80  ? 16.808  -16.129 3.415   1.00 97.60 80  A 1 
ATOM   593  C  CB  . TYR A 1 80  ? 17.694  -17.525 1.010   1.00 97.90 80  A 1 
ATOM   594  C  CG  . TYR A 1 80  ? 18.398  -18.512 0.102   1.00 97.94 80  A 1 
ATOM   595  C  CD1 . TYR A 1 80  ? 19.064  -19.632 0.637   1.00 96.84 80  A 1 
ATOM   596  C  CD2 . TYR A 1 80  ? 18.331  -18.360 -1.284  1.00 96.80 80  A 1 
ATOM   597  C  CE1 . TYR A 1 80  ? 19.672  -20.571 -0.205  1.00 96.16 80  A 1 
ATOM   598  C  CE2 . TYR A 1 80  ? 18.931  -19.297 -2.140  1.00 96.09 80  A 1 
ATOM   599  C  CZ  . TYR A 1 80  ? 19.600  -20.396 -1.593  1.00 97.14 80  A 1 
ATOM   600  O  OH  . TYR A 1 80  ? 20.190  -21.316 -2.422  1.00 96.29 80  A 1 
ATOM   601  N  N   . SER A 1 81  ? 17.881  -14.380 2.499   1.00 97.35 81  A 1 
ATOM   602  C  CA  . SER A 1 81  ? 16.962  -13.379 3.025   1.00 96.76 81  A 1 
ATOM   603  C  C   . SER A 1 81  ? 15.863  -13.089 2.005   1.00 96.80 81  A 1 
ATOM   604  O  O   . SER A 1 81  ? 16.122  -13.002 0.804   1.00 96.07 81  A 1 
ATOM   605  C  CB  . SER A 1 81  ? 17.693  -12.092 3.399   1.00 95.26 81  A 1 
ATOM   606  O  OG  . SER A 1 81  ? 18.644  -12.349 4.419   1.00 86.67 81  A 1 
ATOM   607  N  N   . PHE A 1 82  ? 14.636  -12.940 2.486   1.00 97.01 82  A 1 
ATOM   608  C  CA  . PHE A 1 82  ? 13.495  -12.579 1.653   1.00 97.18 82  A 1 
ATOM   609  C  C   . PHE A 1 82  ? 12.597  -11.573 2.372   1.00 96.80 82  A 1 
ATOM   610  O  O   . PHE A 1 82  ? 12.704  -11.372 3.584   1.00 96.20 82  A 1 
ATOM   611  C  CB  . PHE A 1 82  ? 12.719  -13.832 1.215   1.00 97.38 82  A 1 
ATOM   612  C  CG  . PHE A 1 82  ? 12.185  -14.671 2.357   1.00 97.86 82  A 1 
ATOM   613  C  CD1 . PHE A 1 82  ? 10.940  -14.385 2.936   1.00 95.84 82  A 1 
ATOM   614  C  CD2 . PHE A 1 82  ? 12.921  -15.763 2.844   1.00 95.64 82  A 1 
ATOM   615  C  CE1 . PHE A 1 82  ? 10.455  -15.156 3.994   1.00 95.56 82  A 1 
ATOM   616  C  CE2 . PHE A 1 82  ? 12.446  -16.542 3.902   1.00 95.37 82  A 1 
ATOM   617  C  CZ  . PHE A 1 82  ? 11.206  -16.230 4.474   1.00 97.35 82  A 1 
ATOM   618  N  N   . TYR A 1 83  ? 11.739  -10.934 1.616   1.00 95.71 83  A 1 
ATOM   619  C  CA  . TYR A 1 83  ? 10.817  -9.940  2.152   1.00 94.76 83  A 1 
ATOM   620  C  C   . TYR A 1 83  ? 9.514   -9.916  1.368   1.00 94.97 83  A 1 
ATOM   621  O  O   . TYR A 1 83  ? 9.436   -10.385 0.231   1.00 94.53 83  A 1 
ATOM   622  C  CB  . TYR A 1 83  ? 11.494  -8.559  2.169   1.00 93.05 83  A 1 
ATOM   623  C  CG  . TYR A 1 83  ? 11.962  -8.060  0.820   1.00 91.78 83  A 1 
ATOM   624  C  CD1 . TYR A 1 83  ? 11.118  -7.296  -0.001  1.00 89.75 83  A 1 
ATOM   625  C  CD2 . TYR A 1 83  ? 13.254  -8.345  0.364   1.00 88.86 83  A 1 
ATOM   626  C  CE1 . TYR A 1 83  ? 11.548  -6.832  -1.248  1.00 86.75 83  A 1 
ATOM   627  C  CE2 . TYR A 1 83  ? 13.705  -7.889  -0.889  1.00 86.60 83  A 1 
ATOM   628  C  CZ  . TYR A 1 83  ? 12.843  -7.130  -1.686  1.00 86.43 83  A 1 
ATOM   629  O  OH  . TYR A 1 83  ? 13.274  -6.678  -2.904  1.00 82.67 83  A 1 
ATOM   630  N  N   . CYS A 1 84  ? 8.489   -9.335  1.981   1.00 93.35 84  A 1 
ATOM   631  C  CA  . CYS A 1 84  ? 7.269   -8.934  1.305   1.00 92.55 84  A 1 
ATOM   632  C  C   . CYS A 1 84  ? 7.438   -7.494  0.812   1.00 90.72 84  A 1 
ATOM   633  O  O   . CYS A 1 84  ? 7.549   -6.578  1.625   1.00 88.47 84  A 1 
ATOM   634  C  CB  . CYS A 1 84  ? 6.094   -9.072  2.275   1.00 92.73 84  A 1 
ATOM   635  S  SG  . CYS A 1 84  ? 4.571   -8.490  1.508   1.00 92.21 84  A 1 
ATOM   636  N  N   . SER A 1 85  ? 7.462   -7.292  -0.507  1.00 84.71 85  A 1 
ATOM   637  C  CA  . SER A 1 85  ? 7.732   -5.977  -1.105  1.00 81.72 85  A 1 
ATOM   638  C  C   . SER A 1 85  ? 6.785   -4.871  -0.604  1.00 81.38 85  A 1 
ATOM   639  O  O   . SER A 1 85  ? 7.286   -3.829  -0.167  1.00 79.55 85  A 1 
ATOM   640  C  CB  . SER A 1 85  ? 7.742   -6.082  -2.640  1.00 78.89 85  A 1 
ATOM   641  O  OG  . SER A 1 85  ? 8.004   -4.829  -3.230  1.00 70.61 85  A 1 
ATOM   642  N  N   . PRO A 1 86  ? 5.446   -5.059  -0.556  1.00 77.28 86  A 1 
ATOM   643  C  CA  . PRO A 1 86  ? 4.549   -4.053  0.005   1.00 75.72 86  A 1 
ATOM   644  C  C   . PRO A 1 86  ? 4.849   -3.698  1.461   1.00 76.65 86  A 1 
ATOM   645  O  O   . PRO A 1 86  ? 4.709   -2.543  1.846   1.00 75.54 86  A 1 
ATOM   646  C  CB  . PRO A 1 86  ? 3.143   -4.663  -0.122  1.00 74.41 86  A 1 
ATOM   647  C  CG  . PRO A 1 86  ? 3.262   -5.652  -1.254  1.00 72.77 86  A 1 
ATOM   648  C  CD  . PRO A 1 86  ? 4.684   -6.172  -1.113  1.00 74.56 86  A 1 
ATOM   649  N  N   . HIS A 1 87  ? 5.259   -4.672  2.265   1.00 81.40 87  A 1 
ATOM   650  C  CA  . HIS A 1 87  ? 5.388   -4.529  3.720   1.00 82.52 87  A 1 
ATOM   651  C  C   . HIS A 1 87  ? 6.831   -4.590  4.229   1.00 82.38 87  A 1 
ATOM   652  O  O   . HIS A 1 87  ? 7.044   -4.660  5.435   1.00 80.96 87  A 1 
ATOM   653  C  CB  . HIS A 1 87  ? 4.516   -5.589  4.398   1.00 83.62 87  A 1 
ATOM   654  C  CG  . HIS A 1 87  ? 3.075   -5.521  4.010   1.00 82.66 87  A 1 
ATOM   655  N  ND1 . HIS A 1 87  ? 2.330   -6.578  3.548   1.00 79.56 87  A 1 
ATOM   656  C  CD2 . HIS A 1 87  ? 2.226   -4.448  4.053   1.00 80.32 87  A 1 
ATOM   657  C  CE1 . HIS A 1 87  ? 1.081   -6.162  3.328   1.00 80.26 87  A 1 
ATOM   658  N  NE2 . HIS A 1 87  ? 0.988   -4.866  3.617   1.00 80.70 87  A 1 
ATOM   659  N  N   . GLN A 1 88  ? 7.832   -4.525  3.354   1.00 79.78 88  A 1 
ATOM   660  C  CA  . GLN A 1 88  ? 9.243   -4.579  3.759   1.00 78.52 88  A 1 
ATOM   661  C  C   . GLN A 1 88  ? 9.577   -3.517  4.808   1.00 77.61 88  A 1 
ATOM   662  O  O   . GLN A 1 88  ? 10.249  -3.805  5.800   1.00 75.94 88  A 1 
ATOM   663  C  CB  . GLN A 1 88  ? 10.135  -4.413  2.529   1.00 76.97 88  A 1 
ATOM   664  C  CG  . GLN A 1 88  ? 11.622  -4.605  2.866   1.00 73.55 88  A 1 
ATOM   665  C  CD  . GLN A 1 88  ? 12.559  -4.322  1.684   1.00 74.10 88  A 1 
ATOM   666  O  OE1 . GLN A 1 88  ? 12.239  -3.582  0.776   1.00 69.10 88  A 1 
ATOM   667  N  NE2 . GLN A 1 88  ? 13.747  -4.890  1.705   1.00 68.52 88  A 1 
ATOM   668  N  N   . GLY A 1 89  ? 9.082   -2.300  4.621   1.00 73.65 89  A 1 
ATOM   669  C  CA  . GLY A 1 89  ? 9.304   -1.213  5.573   1.00 69.76 89  A 1 
ATOM   670  C  C   . GLY A 1 89  ? 8.618   -1.412  6.925   1.00 69.95 89  A 1 
ATOM   671  O  O   . GLY A 1 89  ? 9.067   -0.851  7.914   1.00 67.45 89  A 1 
ATOM   672  N  N   . ALA A 1 90  ? 7.581   -2.240  6.988   1.00 72.40 90  A 1 
ATOM   673  C  CA  . ALA A 1 90  ? 6.936   -2.624  8.238   1.00 70.46 90  A 1 
ATOM   674  C  C   . ALA A 1 90  ? 7.663   -3.779  8.955   1.00 71.41 90  A 1 
ATOM   675  O  O   . ALA A 1 90  ? 7.217   -4.213  10.011  1.00 69.17 90  A 1 
ATOM   676  C  CB  . ALA A 1 90  ? 5.474   -2.967  7.950   1.00 68.76 90  A 1 
ATOM   677  N  N   . GLY A 1 91  ? 8.758   -4.273  8.394   1.00 77.21 91  A 1 
ATOM   678  C  CA  . GLY A 1 91  ? 9.548   -5.358  8.974   1.00 78.89 91  A 1 
ATOM   679  C  C   . GLY A 1 91  ? 9.100   -6.761  8.568   1.00 83.74 91  A 1 
ATOM   680  O  O   . GLY A 1 91  ? 9.530   -7.732  9.180   1.00 83.26 91  A 1 
ATOM   681  N  N   . MET A 1 92  ? 8.265   -6.888  7.530   1.00 88.43 92  A 1 
ATOM   682  C  CA  . MET A 1 92  ? 7.882   -8.198  7.000   1.00 91.00 92  A 1 
ATOM   683  C  C   . MET A 1 92  ? 9.027   -8.781  6.160   1.00 91.71 92  A 1 
ATOM   684  O  O   . MET A 1 92  ? 9.039   -8.705  4.930   1.00 91.57 92  A 1 
ATOM   685  C  CB  . MET A 1 92  ? 6.556   -8.124  6.246   1.00 92.13 92  A 1 
ATOM   686  C  CG  . MET A 1 92  ? 6.021   -9.512  5.921   1.00 91.14 92  A 1 
ATOM   687  S  SD  . MET A 1 92  ? 4.319   -9.485  5.317   1.00 91.64 92  A 1 
ATOM   688  C  CE  . MET A 1 92  ? 4.071   -11.247 5.021   1.00 90.39 92  A 1 
ATOM   689  N  N   . VAL A 1 93  ? 10.011  -9.333  6.881   1.00 93.36 93  A 1 
ATOM   690  C  CA  . VAL A 1 93  ? 11.223  -9.936  6.339   1.00 94.24 93  A 1 
ATOM   691  C  C   . VAL A 1 93  ? 11.401  -11.328 6.945   1.00 95.79 93  A 1 
ATOM   692  O  O   . VAL A 1 93  ? 10.878  -11.622 8.024   1.00 95.89 93  A 1 
ATOM   693  C  CB  . VAL A 1 93  ? 12.467  -9.054  6.593   1.00 92.27 93  A 1 
ATOM   694  C  CG1 . VAL A 1 93  ? 12.297  -7.673  5.945   1.00 84.32 93  A 1 
ATOM   695  C  CG2 . VAL A 1 93  ? 12.759  -8.867  8.084   1.00 83.96 93  A 1 
ATOM   696  N  N   . GLY A 1 94  ? 12.137  -12.192 6.247   1.00 96.57 94  A 1 
ATOM   697  C  CA  . GLY A 1 94  ? 12.400  -13.541 6.712   1.00 97.10 94  A 1 
ATOM   698  C  C   . GLY A 1 94  ? 13.749  -14.063 6.242   1.00 97.79 94  A 1 
ATOM   699  O  O   . GLY A 1 94  ? 14.416  -13.458 5.402   1.00 97.41 94  A 1 
ATOM   700  N  N   . LYS A 1 95  ? 14.146  -15.199 6.808   1.00 97.74 95  A 1 
ATOM   701  C  CA  . LYS A 1 95  ? 15.379  -15.891 6.440   1.00 97.94 95  A 1 
ATOM   702  C  C   . LYS A 1 95  ? 15.140  -17.393 6.395   1.00 98.12 95  A 1 
ATOM   703  O  O   . LYS A 1 95  ? 14.547  -17.961 7.306   1.00 97.59 95  A 1 
ATOM   704  C  CB  . LYS A 1 95  ? 16.504  -15.526 7.410   1.00 96.94 95  A 1 
ATOM   705  C  CG  . LYS A 1 95  ? 17.879  -15.985 6.891   1.00 88.95 95  A 1 
ATOM   706  C  CD  . LYS A 1 95  ? 19.041  -15.554 7.796   1.00 87.85 95  A 1 
ATOM   707  C  CE  . LYS A 1 95  ? 19.105  -16.403 9.059   1.00 75.86 95  A 1 
ATOM   708  N  NZ  . LYS A 1 95  ? 20.430  -16.289 9.723   1.00 68.48 95  A 1 
ATOM   709  N  N   . VAL A 1 96  ? 15.638  -18.033 5.352   1.00 98.00 96  A 1 
ATOM   710  C  CA  . VAL A 1 96  ? 15.682  -19.490 5.261   1.00 98.19 96  A 1 
ATOM   711  C  C   . VAL A 1 96  ? 17.125  -19.945 5.114   1.00 98.22 96  A 1 
ATOM   712  O  O   . VAL A 1 96  ? 17.904  -19.355 4.359   1.00 97.73 96  A 1 
ATOM   713  C  CB  . VAL A 1 96  ? 14.772  -20.033 4.136   1.00 97.47 96  A 1 
ATOM   714  C  CG1 . VAL A 1 96  ? 15.098  -19.475 2.757   1.00 95.01 96  A 1 
ATOM   715  C  CG2 . VAL A 1 96  ? 14.826  -21.567 4.089   1.00 93.23 96  A 1 
ATOM   716  N  N   . THR A 1 97  ? 17.512  -21.004 5.849   1.00 97.94 97  A 1 
ATOM   717  C  CA  . THR A 1 97  ? 18.813  -21.661 5.720   1.00 97.83 97  A 1 
ATOM   718  C  C   . THR A 1 97  ? 18.629  -22.998 5.026   1.00 97.87 97  A 1 
ATOM   719  O  O   . THR A 1 97  ? 17.851  -23.832 5.479   1.00 96.94 97  A 1 
ATOM   720  C  CB  . THR A 1 97  ? 19.481  -21.841 7.092   1.00 97.28 97  A 1 
ATOM   721  O  OG1 . THR A 1 97  ? 19.570  -20.589 7.749   1.00 93.40 97  A 1 
ATOM   722  C  CG2 . THR A 1 97  ? 20.893  -22.396 6.962   1.00 92.73 97  A 1 
ATOM   723  N  N   . VAL A 1 98  ? 19.340  -23.202 3.914   1.00 97.63 98  A 1 
ATOM   724  C  CA  . VAL A 1 98  ? 19.388  -24.485 3.207   1.00 97.48 98  A 1 
ATOM   725  C  C   . VAL A 1 98  ? 20.624  -25.242 3.683   1.00 97.07 98  A 1 
ATOM   726  O  O   . VAL A 1 98  ? 21.748  -24.774 3.505   1.00 95.45 98  A 1 
ATOM   727  C  CB  . VAL A 1 98  ? 19.408  -24.295 1.681   1.00 96.73 98  A 1 
ATOM   728  C  CG1 . VAL A 1 98  ? 19.357  -25.634 0.964   1.00 94.13 98  A 1 
ATOM   729  C  CG2 . VAL A 1 98  ? 18.231  -23.445 1.209   1.00 94.69 98  A 1 
ATOM   730  N  N   . ASN A 1 99  ? 20.437  -26.415 4.316   1.00 94.62 99  A 1 
ATOM   731  C  CA  . ASN A 1 99  ? 21.487  -27.219 4.944   1.00 92.99 99  A 1 
ATOM   732  C  C   . ASN A 1 99  ? 21.872  -28.465 4.143   1.00 91.06 99  A 1 
ATOM   733  O  O   . ASN A 1 99  ? 21.014  -29.063 3.483   1.00 83.00 99  A 1 
ATOM   734  C  CB  . ASN A 1 99  ? 21.051  -27.620 6.360   1.00 87.37 99  A 1 
ATOM   735  C  CG  . ASN A 1 99  ? 20.968  -26.442 7.319   1.00 85.26 99  A 1 
ATOM   736  O  OD1 . ASN A 1 99  ? 21.849  -25.595 7.384   1.00 73.25 99  A 1 
ATOM   737  N  ND2 . ASN A 1 99  ? 19.919  -26.372 8.103   1.00 73.70 99  A 1 
ATOM   738  O  OXT . ASN A 1 99  ? 23.053  -28.884 4.240   1.00 70.79 99  A 1 
ATOM   739  N  N   . TYR B 2 1   ? 0.361   2.357   5.301   1.00 89.64 1   B 1 
ATOM   740  C  CA  . TYR B 2 1   ? -0.624  1.399   4.783   1.00 89.55 1   B 1 
ATOM   741  C  C   . TYR B 2 1   ? -2.005  1.623   5.400   1.00 90.46 1   B 1 
ATOM   742  O  O   . TYR B 2 1   ? -2.074  2.081   6.542   1.00 90.00 1   B 1 
ATOM   743  C  CB  . TYR B 2 1   ? -0.177  -0.037  5.066   1.00 87.42 1   B 1 
ATOM   744  C  CG  . TYR B 2 1   ? 1.244   -0.337  4.664   1.00 86.32 1   B 1 
ATOM   745  C  CD1 . TYR B 2 1   ? 1.592   -0.427  3.306   1.00 84.03 1   B 1 
ATOM   746  C  CD2 . TYR B 2 1   ? 2.237   -0.506  5.636   1.00 83.73 1   B 1 
ATOM   747  C  CE1 . TYR B 2 1   ? 2.912   -0.672  2.932   1.00 81.47 1   B 1 
ATOM   748  C  CE2 . TYR B 2 1   ? 3.559   -0.753  5.266   1.00 81.25 1   B 1 
ATOM   749  C  CZ  . TYR B 2 1   ? 3.894   -0.833  3.913   1.00 80.79 1   B 1 
ATOM   750  O  OH  . TYR B 2 1   ? 5.191   -1.060  3.549   1.00 77.81 1   B 1 
ATOM   751  N  N   . PRO B 2 2   ? -3.112  1.228   4.711   1.00 90.09 2   B 1 
ATOM   752  C  CA  . PRO B 2 2   ? -4.451  1.235   5.307   1.00 90.89 2   B 1 
ATOM   753  C  C   . PRO B 2 2   ? -4.505  0.540   6.673   1.00 90.91 2   B 1 
ATOM   754  O  O   . PRO B 2 2   ? -5.127  1.067   7.588   1.00 90.52 2   B 1 
ATOM   755  C  CB  . PRO B 2 2   ? -5.336  0.542   4.272   1.00 91.38 2   B 1 
ATOM   756  C  CG  . PRO B 2 2   ? -4.647  0.877   2.961   1.00 90.66 2   B 1 
ATOM   757  C  CD  . PRO B 2 2   ? -3.167  0.827   3.311   1.00 91.65 2   B 1 
ATOM   758  N  N   . ILE B 2 3   ? -3.784  -0.567  6.852   1.00 87.66 3   B 1 
ATOM   759  C  CA  . ILE B 2 3   ? -3.743  -1.276  8.132   1.00 86.08 3   B 1 
ATOM   760  C  C   . ILE B 2 3   ? -3.196  -0.413  9.282   1.00 86.82 3   B 1 
ATOM   761  O  O   . ILE B 2 3   ? -3.673  -0.538  10.410  1.00 86.55 3   B 1 
ATOM   762  C  CB  . ILE B 2 3   ? -2.972  -2.611  7.989   1.00 83.25 3   B 1 
ATOM   763  C  CG1 . ILE B 2 3   ? -3.255  -3.526  9.193   1.00 77.00 3   B 1 
ATOM   764  C  CG2 . ILE B 2 3   ? -1.462  -2.383  7.797   1.00 76.34 3   B 1 
ATOM   765  C  CD1 . ILE B 2 3   ? -2.804  -4.966  8.991   1.00 71.46 3   B 1 
ATOM   766  N  N   . PHE B 2 4   ? -2.257  0.512   9.020   1.00 86.89 4   B 1 
ATOM   767  C  CA  . PHE B 2 4   ? -1.778  1.434   10.048  1.00 87.31 4   B 1 
ATOM   768  C  C   . PHE B 2 4   ? -2.893  2.382   10.501  1.00 89.14 4   B 1 
ATOM   769  O  O   . PHE B 2 4   ? -3.021  2.663   11.692  1.00 89.46 4   B 1 
ATOM   770  C  CB  . PHE B 2 4   ? -0.573  2.245   9.547   1.00 86.29 4   B 1 
ATOM   771  C  CG  . PHE B 2 4   ? 0.697   1.471   9.275   1.00 85.71 4   B 1 
ATOM   772  C  CD1 . PHE B 2 4   ? 0.918   0.177   9.761   1.00 83.33 4   B 1 
ATOM   773  C  CD2 . PHE B 2 4   ? 1.728   2.104   8.538   1.00 83.20 4   B 1 
ATOM   774  C  CE1 . PHE B 2 4   ? 2.126   -0.485  9.528   1.00 81.98 4   B 1 
ATOM   775  C  CE2 . PHE B 2 4   ? 2.939   1.448   8.309   1.00 81.67 4   B 1 
ATOM   776  C  CZ  . PHE B 2 4   ? 3.137   0.155   8.802   1.00 81.92 4   B 1 
ATOM   777  N  N   . ALA B 2 5   ? -3.732  2.839   9.579   1.00 92.20 5   B 1 
ATOM   778  C  CA  . ALA B 2 5   ? -4.910  3.616   9.931   1.00 93.47 5   B 1 
ATOM   779  C  C   . ALA B 2 5   ? -5.912  2.764   10.720  1.00 92.93 5   B 1 
ATOM   780  O  O   . ALA B 2 5   ? -6.339  3.170   11.795  1.00 92.60 5   B 1 
ATOM   781  C  CB  . ALA B 2 5   ? -5.535  4.199   8.657   1.00 95.05 5   B 1 
ATOM   782  N  N   . GLN B 2 6   ? -6.230  1.558   10.242  1.00 89.18 6   B 1 
ATOM   783  C  CA  . GLN B 2 6   ? -7.192  0.656   10.892  1.00 88.38 6   B 1 
ATOM   784  C  C   . GLN B 2 6   ? -6.809  0.326   12.345  1.00 87.73 6   B 1 
ATOM   785  O  O   . GLN B 2 6   ? -7.682  0.262   13.213  1.00 86.63 6   B 1 
ATOM   786  C  CB  . GLN B 2 6   ? -7.295  -0.646  10.091  1.00 87.28 6   B 1 
ATOM   787  C  CG  . GLN B 2 6   ? -7.963  -0.483  8.722   1.00 85.80 6   B 1 
ATOM   788  C  CD  . GLN B 2 6   ? -7.859  -1.757  7.901   1.00 86.43 6   B 1 
ATOM   789  O  OE1 . GLN B 2 6   ? -6.887  -1.986  7.196   1.00 82.90 6   B 1 
ATOM   790  N  NE2 . GLN B 2 6   ? -8.844  -2.630  7.971   1.00 81.26 6   B 1 
ATOM   791  N  N   . GLN B 2 7   ? -5.512  0.137   12.602  1.00 85.50 7   B 1 
ATOM   792  C  CA  . GLN B 2 7   ? -5.007  -0.225  13.921  1.00 84.09 7   B 1 
ATOM   793  C  C   . GLN B 2 7   ? -4.952  0.965   14.886  1.00 85.42 7   B 1 
ATOM   794  O  O   . GLN B 2 7   ? -5.197  0.791   16.080  1.00 84.61 7   B 1 
ATOM   795  C  CB  . GLN B 2 7   ? -3.623  -0.857  13.781  1.00 80.92 7   B 1 
ATOM   796  C  CG  . GLN B 2 7   ? -3.691  -2.274  13.190  1.00 75.02 7   B 1 
ATOM   797  C  CD  . GLN B 2 7   ? -2.315  -2.854  12.854  1.00 71.61 7   B 1 
ATOM   798  O  OE1 . GLN B 2 7   ? -1.339  -2.144  12.670  1.00 66.75 7   B 1 
ATOM   799  N  NE2 . GLN B 2 7   ? -2.211  -4.163  12.749  1.00 64.99 7   B 1 
ATOM   800  N  N   . ASN B 2 8   ? -4.642  2.176   14.393  1.00 89.53 8   B 1 
ATOM   801  C  CA  . ASN B 2 8   ? -4.340  3.328   15.244  1.00 90.68 8   B 1 
ATOM   802  C  C   . ASN B 2 8   ? -5.453  4.378   15.323  1.00 92.52 8   B 1 
ATOM   803  O  O   . ASN B 2 8   ? -5.426  5.226   16.219  1.00 92.24 8   B 1 
ATOM   804  C  CB  . ASN B 2 8   ? -3.007  3.946   14.801  1.00 89.42 8   B 1 
ATOM   805  C  CG  . ASN B 2 8   ? -1.839  2.993   15.011  1.00 86.75 8   B 1 
ATOM   806  O  OD1 . ASN B 2 8   ? -1.345  2.830   16.119  1.00 77.18 8   B 1 
ATOM   807  N  ND2 . ASN B 2 8   ? -1.393  2.335   13.966  1.00 74.58 8   B 1 
ATOM   808  N  N   . TYR B 2 9   ? -6.431  4.346   14.423  1.00 95.59 9   B 1 
ATOM   809  C  CA  . TYR B 2 9   ? -7.501  5.339   14.364  1.00 96.31 9   B 1 
ATOM   810  C  C   . TYR B 2 9   ? -8.865  4.653   14.231  1.00 96.50 9   B 1 
ATOM   811  O  O   . TYR B 2 9   ? -9.127  3.967   13.250  1.00 95.65 9   B 1 
ATOM   812  C  CB  . TYR B 2 9   ? -7.276  6.298   13.189  1.00 96.56 9   B 1 
ATOM   813  C  CG  . TYR B 2 9   ? -5.950  7.027   13.217  1.00 96.48 9   B 1 
ATOM   814  C  CD1 . TYR B 2 9   ? -4.821  6.476   12.590  1.00 94.74 9   B 1 
ATOM   815  C  CD2 . TYR B 2 9   ? -5.825  8.251   13.881  1.00 94.61 9   B 1 
ATOM   816  C  CE1 . TYR B 2 9   ? -3.585  7.140   12.618  1.00 93.74 9   B 1 
ATOM   817  C  CE2 . TYR B 2 9   ? -4.596  8.931   13.915  1.00 93.94 9   B 1 
ATOM   818  C  CZ  . TYR B 2 9   ? -3.478  8.368   13.283  1.00 94.43 9   B 1 
ATOM   819  O  OH  . TYR B 2 9   ? -2.268  9.022   13.315  1.00 92.90 9   B 1 
ATOM   820  N  N   . GLU B 2 10  ? -9.746  4.869   15.205  1.00 95.33 10  B 1 
ATOM   821  C  CA  . GLU B 2 10  ? -11.096 4.286   15.174  1.00 95.57 10  B 1 
ATOM   822  C  C   . GLU B 2 10  ? -11.926 4.829   14.009  1.00 96.28 10  B 1 
ATOM   823  O  O   . GLU B 2 10  ? -12.630 4.080   13.330  1.00 95.14 10  B 1 
ATOM   824  C  CB  . GLU B 2 10  ? -11.792 4.570   16.512  1.00 94.09 10  B 1 
ATOM   825  C  CG  . GLU B 2 10  ? -13.156 3.882   16.588  1.00 82.07 10  B 1 
ATOM   826  C  CD  . GLU B 2 10  ? -13.891 4.129   17.897  1.00 74.26 10  B 1 
ATOM   827  O  OE1 . GLU B 2 10  ? -15.004 3.561   18.029  1.00 68.36 10  B 1 
ATOM   828  O  OE2 . GLU B 2 10  ? -13.378 4.872   18.754  1.00 66.26 10  B 1 
ATOM   829  N  N   . ASN B 2 11  ? -11.820 6.141   13.756  1.00 96.61 11  B 1 
ATOM   830  C  CA  . ASN B 2 11  ? -12.463 6.790   12.630  1.00 97.15 11  B 1 
ATOM   831  C  C   . ASN B 2 11  ? -11.381 7.328   11.681  1.00 97.81 11  B 1 
ATOM   832  O  O   . ASN B 2 11  ? -10.545 8.120   12.113  1.00 97.57 11  B 1 
ATOM   833  C  CB  . ASN B 2 11  ? -13.396 7.896   13.155  1.00 95.88 11  B 1 
ATOM   834  C  CG  . ASN B 2 11  ? -14.281 8.493   12.071  1.00 86.70 11  B 1 
ATOM   835  O  OD1 . ASN B 2 11  ? -14.044 8.360   10.881  1.00 78.34 11  B 1 
ATOM   836  N  ND2 . ASN B 2 11  ? -15.344 9.168   12.451  1.00 76.58 11  B 1 
ATOM   837  N  N   . PRO B 2 12  ? -11.376 6.923   10.394  1.00 98.09 12  B 1 
ATOM   838  C  CA  . PRO B 2 12  ? -10.372 7.407   9.449   1.00 98.34 12  B 1 
ATOM   839  C  C   . PRO B 2 12  ? -10.566 8.868   9.038   1.00 98.50 12  B 1 
ATOM   840  O  O   . PRO B 2 12  ? -9.670  9.438   8.422   1.00 98.16 12  B 1 
ATOM   841  C  CB  . PRO B 2 12  ? -10.490 6.467   8.251   1.00 97.93 12  B 1 
ATOM   842  C  CG  . PRO B 2 12  ? -11.949 6.054   8.272   1.00 96.92 12  B 1 
ATOM   843  C  CD  . PRO B 2 12  ? -12.264 5.970   9.764   1.00 97.95 12  B 1 
ATOM   844  N  N   . ARG B 2 13  ? -11.697 9.482   9.352   1.00 98.10 13  B 1 
ATOM   845  C  CA  . ARG B 2 13  ? -12.002 10.872  9.016   1.00 98.15 13  B 1 
ATOM   846  C  C   . ARG B 2 13  ? -12.222 11.686  10.290  1.00 97.81 13  B 1 
ATOM   847  O  O   . ARG B 2 13  ? -13.129 11.399  11.068  1.00 96.86 13  B 1 
ATOM   848  C  CB  . ARG B 2 13  ? -13.203 10.914  8.071   1.00 97.90 13  B 1 
ATOM   849  C  CG  . ARG B 2 13  ? -13.480 12.316  7.514   1.00 97.32 13  B 1 
ATOM   850  C  CD  . ARG B 2 13  ? -14.570 12.254  6.443   1.00 96.46 13  B 1 
ATOM   851  N  NE  . ARG B 2 13  ? -14.885 13.579  5.905   1.00 94.80 13  B 1 
ATOM   852  C  CZ  . ARG B 2 13  ? -15.876 14.386  6.292   1.00 94.63 13  B 1 
ATOM   853  N  NH1 . ARG B 2 13  ? -16.706 14.045  7.253   1.00 89.45 13  B 1 
ATOM   854  N  NH2 . ARG B 2 13  ? -16.053 15.536  5.704   1.00 90.03 13  B 1 
ATOM   855  N  N   . GLU B 2 14  ? -11.387 12.708  10.485  1.00 97.73 14  B 1 
ATOM   856  C  CA  . GLU B 2 14  ? -11.480 13.644  11.599  1.00 97.35 14  B 1 
ATOM   857  C  C   . GLU B 2 14  ? -12.708 14.558  11.446  1.00 97.39 14  B 1 
ATOM   858  O  O   . GLU B 2 14  ? -13.254 14.722  10.357  1.00 96.15 14  B 1 
ATOM   859  C  CB  . GLU B 2 14  ? -10.192 14.474  11.684  1.00 96.18 14  B 1 
ATOM   860  C  CG  . GLU B 2 14  ? -8.939  13.647  11.995  1.00 90.43 14  B 1 
ATOM   861  C  CD  . GLU B 2 14  ? -7.629  14.455  11.923  1.00 87.51 14  B 1 
ATOM   862  O  OE1 . GLU B 2 14  ? -6.585  13.918  12.332  1.00 81.60 14  B 1 
ATOM   863  O  OE2 . GLU B 2 14  ? -7.645  15.600  11.417  1.00 81.56 14  B 1 
ATOM   864  N  N   . ALA B 2 15  ? -13.097 15.216  12.536  1.00 96.63 15  B 1 
ATOM   865  C  CA  . ALA B 2 15  ? -14.221 16.154  12.530  1.00 96.19 15  B 1 
ATOM   866  C  C   . ALA B 2 15  ? -14.048 17.313  11.533  1.00 96.55 15  B 1 
ATOM   867  O  O   . ALA B 2 15  ? -15.027 17.833  11.004  1.00 94.81 15  B 1 
ATOM   868  C  CB  . ALA B 2 15  ? -14.407 16.688  13.959  1.00 94.92 15  B 1 
ATOM   869  N  N   . THR B 2 16  ? -12.800 17.684  11.223  1.00 96.56 16  B 1 
ATOM   870  C  CA  . THR B 2 16  ? -12.457 18.694  10.219  1.00 96.56 16  B 1 
ATOM   871  C  C   . THR B 2 16  ? -12.653 18.209  8.780   1.00 96.92 16  B 1 
ATOM   872  O  O   . THR B 2 16  ? -12.567 19.007  7.847   1.00 95.61 16  B 1 
ATOM   873  C  CB  . THR B 2 16  ? -10.995 19.119  10.382  1.00 95.87 16  B 1 
ATOM   874  O  OG1 . THR B 2 16  ? -10.162 17.985  10.241  1.00 92.08 16  B 1 
ATOM   875  C  CG2 . THR B 2 16  ? -10.715 19.738  11.746  1.00 90.26 16  B 1 
ATOM   876  N  N   . GLY B 2 17  ? -12.898 16.915  8.575   1.00 97.58 17  B 1 
ATOM   877  C  CA  . GLY B 2 17  ? -12.965 16.283  7.267   1.00 97.58 17  B 1 
ATOM   878  C  C   . GLY B 2 17  ? -11.642 15.703  6.780   1.00 98.03 17  B 1 
ATOM   879  O  O   . GLY B 2 17  ? -11.615 15.002  5.771   1.00 97.35 17  B 1 
ATOM   880  N  N   . ARG B 2 18  ? -10.540 15.963  7.493   1.00 98.25 18  B 1 
ATOM   881  C  CA  . ARG B 2 18  ? -9.224  15.441  7.135   1.00 98.22 18  B 1 
ATOM   882  C  C   . ARG B 2 18  ? -9.164  13.934  7.359   1.00 98.47 18  B 1 
ATOM   883  O  O   . ARG B 2 18  ? -9.611  13.438  8.396   1.00 98.12 18  B 1 
ATOM   884  C  CB  . ARG B 2 18  ? -8.157  16.181  7.946   1.00 97.49 18  B 1 
ATOM   885  C  CG  . ARG B 2 18  ? -6.726  15.773  7.613   1.00 92.21 18  B 1 
ATOM   886  C  CD  . ARG B 2 18  ? -5.767  16.768  8.275   1.00 90.78 18  B 1 
ATOM   887  N  NE  . ARG B 2 18  ? -4.369  16.332  8.196   1.00 85.22 18  B 1 
ATOM   888  C  CZ  . ARG B 2 18  ? -3.715  15.680  9.137   1.00 83.00 18  B 1 
ATOM   889  N  NH1 . ARG B 2 18  ? -4.287  15.313  10.252  1.00 72.35 18  B 1 
ATOM   890  N  NH2 . ARG B 2 18  ? -2.459  15.389  8.972   1.00 73.23 18  B 1 
ATOM   891  N  N   . ILE B 2 19  ? -8.590  13.202  6.406   1.00 98.53 19  B 1 
ATOM   892  C  CA  . ILE B 2 19  ? -8.427  11.750  6.499   1.00 98.68 19  B 1 
ATOM   893  C  C   . ILE B 2 19  ? -7.044  11.427  7.091   1.00 98.66 19  B 1 
ATOM   894  O  O   . ILE B 2 19  ? -6.038  12.007  6.690   1.00 98.42 19  B 1 
ATOM   895  C  CB  . ILE B 2 19  ? -8.703  11.083  5.138   1.00 98.59 19  B 1 
ATOM   896  C  CG1 . ILE B 2 19  ? -10.202 11.228  4.807   1.00 97.96 19  B 1 
ATOM   897  C  CG2 . ILE B 2 19  ? -8.288  9.603   5.147   1.00 98.18 19  B 1 
ATOM   898  C  CD1 . ILE B 2 19  ? -10.603 10.750  3.411   1.00 96.02 19  B 1 
ATOM   899  N  N   . VAL B 2 20  ? -6.990  10.477  8.014   1.00 98.69 20  B 1 
ATOM   900  C  CA  . VAL B 2 20  ? -5.830  10.202  8.873   1.00 98.57 20  B 1 
ATOM   901  C  C   . VAL B 2 20  ? -4.571  9.746   8.131   1.00 98.51 20  B 1 
ATOM   902  O  O   . VAL B 2 20  ? -3.475  9.880   8.665   1.00 97.93 20  B 1 
ATOM   903  C  CB  . VAL B 2 20  ? -6.182  9.178   9.973   1.00 98.17 20  B 1 
ATOM   904  C  CG1 . VAL B 2 20  ? -7.311  9.705   10.862  1.00 96.59 20  B 1 
ATOM   905  C  CG2 . VAL B 2 20  ? -6.576  7.816   9.386   1.00 97.02 20  B 1 
ATOM   906  N  N   . CYS B 2 21  ? -4.694  9.272   6.898   1.00 98.64 21  B 1 
ATOM   907  C  CA  . CYS B 2 21  ? -3.542  8.956   6.049   1.00 98.51 21  B 1 
ATOM   908  C  C   . CYS B 2 21  ? -2.592  10.148  5.922   1.00 98.42 21  B 1 
ATOM   909  O  O   . CYS B 2 21  ? -1.379  9.977   5.854   1.00 97.86 21  B 1 
ATOM   910  C  CB  . CYS B 2 21  ? -4.024  8.519   4.659   1.00 98.38 21  B 1 
ATOM   911  S  SG  . CYS B 2 21  ? -5.463  7.417   4.650   1.00 98.22 21  B 1 
ATOM   912  N  N   . ALA B 2 22  ? -3.133  11.374  5.934   1.00 98.52 22  B 1 
ATOM   913  C  CA  . ALA B 2 22  ? -2.379  12.618  5.850   1.00 98.44 22  B 1 
ATOM   914  C  C   . ALA B 2 22  ? -1.500  12.899  7.083   1.00 98.30 22  B 1 
ATOM   915  O  O   . ALA B 2 22  ? -0.686  13.822  7.046   1.00 97.49 22  B 1 
ATOM   916  C  CB  . ALA B 2 22  ? -3.360  13.772  5.595   1.00 98.19 22  B 1 
ATOM   917  N  N   . ASN B 2 23  ? -1.617  12.128  8.158   1.00 98.13 23  B 1 
ATOM   918  C  CA  . ASN B 2 23  ? -0.707  12.209  9.296   1.00 97.86 23  B 1 
ATOM   919  C  C   . ASN B 2 23  ? 0.690   11.665  8.983   1.00 97.79 23  B 1 
ATOM   920  O  O   . ASN B 2 23  ? 1.655   12.060  9.632   1.00 96.77 23  B 1 
ATOM   921  C  CB  . ASN B 2 23  ? -1.314  11.464  10.504  1.00 97.56 23  B 1 
ATOM   922  C  CG  . ASN B 2 23  ? -2.494  12.193  11.109  1.00 96.50 23  B 1 
ATOM   923  O  OD1 . ASN B 2 23  ? -2.589  13.404  11.061  1.00 89.94 23  B 1 
ATOM   924  N  ND2 . ASN B 2 23  ? -3.418  11.477  11.719  1.00 88.68 23  B 1 
ATOM   925  N  N   . CYS B 2 24  ? 0.803   10.794  7.997   1.00 98.16 24  B 1 
ATOM   926  C  CA  . CYS B 2 24  ? 2.062   10.143  7.645   1.00 97.81 24  B 1 
ATOM   927  C  C   . CYS B 2 24  ? 2.439   10.331  6.170   1.00 97.93 24  B 1 
ATOM   928  O  O   . CYS B 2 24  ? 3.627   10.368  5.843   1.00 97.02 24  B 1 
ATOM   929  C  CB  . CYS B 2 24  ? 1.972   8.651   7.977   1.00 97.13 24  B 1 
ATOM   930  S  SG  . CYS B 2 24  ? 1.458   8.313   9.680   1.00 96.10 24  B 1 
ATOM   931  N  N   . HIS B 2 25  ? 1.471   10.444  5.280   1.00 98.53 25  B 1 
ATOM   932  C  CA  . HIS B 2 25  ? 1.666   10.747  3.866   1.00 98.56 25  B 1 
ATOM   933  C  C   . HIS B 2 25  ? 1.559   12.260  3.678   1.00 98.59 25  B 1 
ATOM   934  O  O   . HIS B 2 25  ? 0.472   12.805  3.489   1.00 97.71 25  B 1 
ATOM   935  C  CB  . HIS B 2 25  ? 0.643   9.979   3.026   1.00 98.34 25  B 1 
ATOM   936  C  CG  . HIS B 2 25  ? 0.843   8.496   3.080   1.00 98.26 25  B 1 
ATOM   937  N  ND1 . HIS B 2 25  ? 1.765   7.795   2.321   1.00 96.51 25  B 1 
ATOM   938  C  CD2 . HIS B 2 25  ? 0.201   7.601   3.881   1.00 96.63 25  B 1 
ATOM   939  C  CE1 . HIS B 2 25  ? 1.668   6.507   2.659   1.00 96.15 25  B 1 
ATOM   940  N  NE2 . HIS B 2 25  ? 0.731   6.362   3.601   1.00 96.29 25  B 1 
ATOM   941  N  N   . LEU B 2 26  ? 2.709   12.960  3.779   1.00 98.16 26  B 1 
ATOM   942  C  CA  . LEU B 2 26  ? 2.745   14.407  3.992   1.00 97.83 26  B 1 
ATOM   943  C  C   . LEU B 2 26  ? 2.650   15.240  2.707   1.00 97.84 26  B 1 
ATOM   944  O  O   . LEU B 2 26  ? 2.324   16.427  2.776   1.00 96.37 26  B 1 
ATOM   945  C  CB  . LEU B 2 26  ? 4.019   14.777  4.775   1.00 97.48 26  B 1 
ATOM   946  C  CG  . LEU B 2 26  ? 4.195   14.071  6.128   1.00 96.83 26  B 1 
ATOM   947  C  CD1 . LEU B 2 26  ? 5.467   14.580  6.802   1.00 95.12 26  B 1 
ATOM   948  C  CD2 . LEU B 2 26  ? 3.005   14.288  7.056   1.00 94.53 26  B 1 
ATOM   949  N  N   . ALA B 2 27  ? 2.937   14.659  1.538   1.00 97.97 27  B 1 
ATOM   950  C  CA  . ALA B 2 27  ? 2.797   15.363  0.267   1.00 97.82 27  B 1 
ATOM   951  C  C   . ALA B 2 27  ? 1.368   15.238  -0.267  1.00 98.07 27  B 1 
ATOM   952  O  O   . ALA B 2 27  ? 0.752   14.180  -0.174  1.00 97.67 27  B 1 
ATOM   953  C  CB  . ALA B 2 27  ? 3.817   14.828  -0.737  1.00 97.44 27  B 1 
ATOM   954  N  N   . SER B 2 28  ? 0.869   16.317  -0.874  1.00 98.26 28  B 1 
ATOM   955  C  CA  . SER B 2 28  ? -0.464  16.340  -1.472  1.00 98.19 28  B 1 
ATOM   956  C  C   . SER B 2 28  ? -0.397  16.055  -2.972  1.00 98.18 28  B 1 
ATOM   957  O  O   . SER B 2 28  ? 0.382   16.673  -3.699  1.00 97.23 28  B 1 
ATOM   958  C  CB  . SER B 2 28  ? -1.143  17.689  -1.226  1.00 97.27 28  B 1 
ATOM   959  O  OG  . SER B 2 28  ? -1.281  17.912  0.157   1.00 84.24 28  B 1 
ATOM   960  N  N   . LYS B 2 29  ? -1.232  15.132  -3.433  1.00 98.30 29  B 1 
ATOM   961  C  CA  . LYS B 2 29  ? -1.475  14.879  -4.857  1.00 98.30 29  B 1 
ATOM   962  C  C   . LYS B 2 29  ? -2.956  14.584  -5.077  1.00 98.45 29  B 1 
ATOM   963  O  O   . LYS B 2 29  ? -3.556  13.902  -4.250  1.00 97.95 29  B 1 
ATOM   964  C  CB  . LYS B 2 29  ? -0.630  13.697  -5.362  1.00 97.94 29  B 1 
ATOM   965  C  CG  . LYS B 2 29  ? 0.833   14.077  -5.613  1.00 95.54 29  B 1 
ATOM   966  C  CD  . LYS B 2 29  ? 1.599   12.906  -6.231  1.00 90.01 29  B 1 
ATOM   967  C  CE  . LYS B 2 29  ? 3.052   13.262  -6.534  1.00 84.71 29  B 1 
ATOM   968  N  NZ  . LYS B 2 29  ? 3.178   14.098  -7.753  1.00 74.91 29  B 1 
ATOM   969  N  N   . PRO B 2 30  ? -3.551  15.059  -6.172  1.00 98.22 30  B 1 
ATOM   970  C  CA  . PRO B 2 30  ? -4.993  14.933  -6.364  1.00 98.19 30  B 1 
ATOM   971  C  C   . PRO B 2 30  ? -5.444  13.478  -6.498  1.00 98.32 30  B 1 
ATOM   972  O  O   . PRO B 2 30  ? -4.705  12.608  -6.963  1.00 97.85 30  B 1 
ATOM   973  C  CB  . PRO B 2 30  ? -5.288  15.738  -7.639  1.00 97.13 30  B 1 
ATOM   974  C  CG  . PRO B 2 30  ? -3.970  15.701  -8.401  1.00 94.27 30  B 1 
ATOM   975  C  CD  . PRO B 2 30  ? -2.931  15.749  -7.293  1.00 97.44 30  B 1 
ATOM   976  N  N   . VAL B 2 31  ? -6.688  13.245  -6.086  1.00 98.46 31  B 1 
ATOM   977  C  CA  . VAL B 2 31  ? -7.449  12.041  -6.394  1.00 98.41 31  B 1 
ATOM   978  C  C   . VAL B 2 31  ? -8.811  12.462  -6.937  1.00 98.33 31  B 1 
ATOM   979  O  O   . VAL B 2 31  ? -9.235  13.602  -6.733  1.00 97.29 31  B 1 
ATOM   980  C  CB  . VAL B 2 31  ? -7.616  11.098  -5.175  1.00 97.40 31  B 1 
ATOM   981  C  CG1 . VAL B 2 31  ? -6.263  10.673  -4.624  1.00 90.08 31  B 1 
ATOM   982  C  CG2 . VAL B 2 31  ? -8.449  11.731  -4.066  1.00 90.78 31  B 1 
ATOM   983  N  N   . ASP B 2 32  ? -9.480  11.556  -7.610  1.00 98.30 32  B 1 
ATOM   984  C  CA  . ASP B 2 32  ? -10.820 11.791  -8.133  1.00 98.14 32  B 1 
ATOM   985  C  C   . ASP B 2 32  ? -11.708 10.584  -7.825  1.00 98.27 32  B 1 
ATOM   986  O  O   . ASP B 2 32  ? -11.212 9.480   -7.586  1.00 97.33 32  B 1 
ATOM   987  C  CB  . ASP B 2 32  ? -10.730 12.093  -9.632  1.00 96.69 32  B 1 
ATOM   988  C  CG  . ASP B 2 32  ? -11.998 12.701  -10.209 1.00 85.14 32  B 1 
ATOM   989  O  OD1 . ASP B 2 32  ? -12.854 13.156  -9.432  1.00 80.92 32  B 1 
ATOM   990  O  OD2 . ASP B 2 32  ? -12.105 12.713  -11.459 1.00 79.20 32  B 1 
ATOM   991  N  N   . ILE B 2 33  ? -13.015 10.807  -7.805  1.00 98.35 33  B 1 
ATOM   992  C  CA  . ILE B 2 33  ? -14.006 9.766   -7.583  1.00 98.31 33  B 1 
ATOM   993  C  C   . ILE B 2 33  ? -15.224 10.012  -8.470  1.00 98.30 33  B 1 
ATOM   994  O  O   . ILE B 2 33  ? -15.785 11.107  -8.478  1.00 97.52 33  B 1 
ATOM   995  C  CB  . ILE B 2 33  ? -14.376 9.610   -6.090  1.00 97.89 33  B 1 
ATOM   996  C  CG1 . ILE B 2 33  ? -15.439 8.506   -5.916  1.00 96.67 33  B 1 
ATOM   997  C  CG2 . ILE B 2 33  ? -14.822 10.933  -5.453  1.00 96.18 33  B 1 
ATOM   998  C  CD1 . ILE B 2 33  ? -15.703 8.112   -4.470  1.00 94.16 33  B 1 
ATOM   999  N  N   . GLU B 2 34  ? -15.633 8.979   -9.187  1.00 98.16 34  B 1 
ATOM   1000 C  CA  . GLU B 2 34  ? -16.821 8.987   -10.030 1.00 97.81 34  B 1 
ATOM   1001 C  C   . GLU B 2 34  ? -17.829 7.970   -9.506  1.00 97.94 34  B 1 
ATOM   1002 O  O   . GLU B 2 34  ? -17.505 6.796   -9.303  1.00 97.00 34  B 1 
ATOM   1003 C  CB  . GLU B 2 34  ? -16.450 8.693   -11.484 1.00 96.56 34  B 1 
ATOM   1004 C  CG  . GLU B 2 34  ? -15.654 9.843   -12.127 1.00 82.49 34  B 1 
ATOM   1005 C  CD  . GLU B 2 34  ? -15.186 9.543   -13.547 1.00 75.31 34  B 1 
ATOM   1006 O  OE1 . GLU B 2 34  ? -14.499 10.413  -14.138 1.00 68.96 34  B 1 
ATOM   1007 O  OE2 . GLU B 2 34  ? -15.431 8.430   -14.064 1.00 67.70 34  B 1 
ATOM   1008 N  N   . VAL B 2 35  ? -19.057 8.432   -9.288  1.00 98.03 35  B 1 
ATOM   1009 C  CA  . VAL B 2 35  ? -20.200 7.608   -8.908  1.00 97.91 35  B 1 
ATOM   1010 C  C   . VAL B 2 35  ? -21.400 7.989   -9.770  1.00 97.92 35  B 1 
ATOM   1011 O  O   . VAL B 2 35  ? -21.445 9.105   -10.291 1.00 97.10 35  B 1 
ATOM   1012 C  CB  . VAL B 2 35  ? -20.542 7.731   -7.405  1.00 97.01 35  B 1 
ATOM   1013 C  CG1 . VAL B 2 35  ? -19.395 7.243   -6.530  1.00 93.12 35  B 1 
ATOM   1014 C  CG2 . VAL B 2 35  ? -20.905 9.161   -6.993  1.00 93.28 35  B 1 
ATOM   1015 N  N   . PRO B 2 36  ? -22.402 7.106   -9.922  1.00 97.93 36  B 1 
ATOM   1016 C  CA  . PRO B 2 36  ? -23.665 7.483   -10.551 1.00 97.62 36  B 1 
ATOM   1017 C  C   . PRO B 2 36  ? -24.317 8.652   -9.807  1.00 97.76 36  B 1 
ATOM   1018 O  O   . PRO B 2 36  ? -24.208 8.760   -8.587  1.00 96.63 36  B 1 
ATOM   1019 C  CB  . PRO B 2 36  ? -24.545 6.230   -10.496 1.00 96.81 36  B 1 
ATOM   1020 C  CG  . PRO B 2 36  ? -23.549 5.098   -10.333 1.00 94.77 36  B 1 
ATOM   1021 C  CD  . PRO B 2 36  ? -22.430 5.715   -9.513  1.00 97.31 36  B 1 
ATOM   1022 N  N   . GLN B 2 37  ? -25.031 9.520   -10.527 1.00 96.93 37  B 1 
ATOM   1023 C  CA  . GLN B 2 37  ? -25.757 10.620  -9.872  1.00 96.41 37  B 1 
ATOM   1024 C  C   . GLN B 2 37  ? -26.877 10.105  -8.969  1.00 96.92 37  B 1 
ATOM   1025 O  O   . GLN B 2 37  ? -27.162 10.700  -7.934  1.00 95.48 37  B 1 
ATOM   1026 C  CB  . GLN B 2 37  ? -26.333 11.576  -10.917 1.00 94.78 37  B 1 
ATOM   1027 C  CG  . GLN B 2 37  ? -25.245 12.358  -11.651 1.00 81.31 37  B 1 
ATOM   1028 C  CD  . GLN B 2 37  ? -25.580 13.830  -11.831 1.00 73.77 37  B 1 
ATOM   1029 O  OE1 . GLN B 2 37  ? -26.727 14.251  -11.788 1.00 66.08 37  B 1 
ATOM   1030 N  NE2 . GLN B 2 37  ? -24.579 14.668  -12.023 1.00 63.04 37  B 1 
ATOM   1031 N  N   . ALA B 2 38  ? -27.503 9.004   -9.362  1.00 96.84 38  B 1 
ATOM   1032 C  CA  . ALA B 2 38  ? -28.578 8.375   -8.609  1.00 96.71 38  B 1 
ATOM   1033 C  C   . ALA B 2 38  ? -28.527 6.851   -8.759  1.00 97.13 38  B 1 
ATOM   1034 O  O   . ALA B 2 38  ? -28.115 6.338   -9.799  1.00 96.27 38  B 1 
ATOM   1035 C  CB  . ALA B 2 38  ? -29.921 8.935   -9.086  1.00 95.24 38  B 1 
ATOM   1036 N  N   . VAL B 2 39  ? -28.968 6.148   -7.725  1.00 97.11 39  B 1 
ATOM   1037 C  CA  . VAL B 2 39  ? -29.101 4.689   -7.713  1.00 97.12 39  B 1 
ATOM   1038 C  C   . VAL B 2 39  ? -30.437 4.284   -7.093  1.00 97.12 39  B 1 
ATOM   1039 O  O   . VAL B 2 39  ? -30.966 4.978   -6.225  1.00 96.31 39  B 1 
ATOM   1040 C  CB  . VAL B 2 39  ? -27.947 3.998   -6.968  1.00 96.27 39  B 1 
ATOM   1041 C  CG1 . VAL B 2 39  ? -26.630 4.218   -7.704  1.00 89.34 39  B 1 
ATOM   1042 C  CG2 . VAL B 2 39  ? -27.804 4.468   -5.516  1.00 89.79 39  B 1 
ATOM   1043 N  N   . LEU B 2 40  ? -30.963 3.155   -7.538  1.00 96.75 40  B 1 
ATOM   1044 C  CA  . LEU B 2 40  ? -32.145 2.550   -6.932  1.00 96.69 40  B 1 
ATOM   1045 C  C   . LEU B 2 40  ? -31.763 1.745   -5.686  1.00 96.91 40  B 1 
ATOM   1046 O  O   . LEU B 2 40  ? -30.615 1.292   -5.570  1.00 96.42 40  B 1 
ATOM   1047 C  CB  . LEU B 2 40  ? -32.873 1.681   -7.963  1.00 95.87 40  B 1 
ATOM   1048 C  CG  . LEU B 2 40  ? -33.515 2.459   -9.119  1.00 93.93 40  B 1 
ATOM   1049 C  CD1 . LEU B 2 40  ? -34.094 1.474   -10.139 1.00 90.76 40  B 1 
ATOM   1050 C  CD2 . LEU B 2 40  ? -34.634 3.377   -8.648  1.00 90.31 40  B 1 
ATOM   1051 N  N   . PRO B 2 41  ? -32.713 1.545   -4.738  1.00 96.76 41  B 1 
ATOM   1052 C  CA  . PRO B 2 41  ? -32.489 0.675   -3.590  1.00 96.66 41  B 1 
ATOM   1053 C  C   . PRO B 2 41  ? -32.103 -0.752  -3.992  1.00 96.77 41  B 1 
ATOM   1054 O  O   . PRO B 2 41  ? -32.529 -1.254  -5.023  1.00 95.77 41  B 1 
ATOM   1055 C  CB  . PRO B 2 41  ? -33.824 0.661   -2.830  1.00 95.59 41  B 1 
ATOM   1056 C  CG  . PRO B 2 41  ? -34.479 1.955   -3.241  1.00 92.95 41  B 1 
ATOM   1057 C  CD  . PRO B 2 41  ? -34.031 2.149   -4.675  1.00 95.84 41  B 1 
ATOM   1058 N  N   . ASP B 2 42  ? -31.303 -1.403  -3.151  1.00 96.92 42  B 1 
ATOM   1059 C  CA  . ASP B 2 42  ? -30.852 -2.787  -3.326  1.00 96.82 42  B 1 
ATOM   1060 C  C   . ASP B 2 42  ? -30.217 -3.069  -4.703  1.00 96.93 42  B 1 
ATOM   1061 O  O   . ASP B 2 42  ? -30.353 -4.151  -5.279  1.00 95.69 42  B 1 
ATOM   1062 C  CB  . ASP B 2 42  ? -31.985 -3.769  -2.959  1.00 96.14 42  B 1 
ATOM   1063 C  CG  . ASP B 2 42  ? -31.483 -5.213  -2.876  1.00 95.14 42  B 1 
ATOM   1064 O  OD1 . ASP B 2 42  ? -30.383 -5.431  -2.331  1.00 91.56 42  B 1 
ATOM   1065 O  OD2 . ASP B 2 42  ? -32.157 -6.130  -3.388  1.00 90.35 42  B 1 
ATOM   1066 N  N   . THR B 2 43  ? -29.513 -2.067  -5.252  1.00 97.07 43  B 1 
ATOM   1067 C  CA  . THR B 2 43  ? -28.774 -2.227  -6.505  1.00 96.91 43  B 1 
ATOM   1068 C  C   . THR B 2 43  ? -27.272 -2.086  -6.275  1.00 97.54 43  B 1 
ATOM   1069 O  O   . THR B 2 43  ? -26.827 -1.375  -5.378  1.00 97.04 43  B 1 
ATOM   1070 C  CB  . THR B 2 43  ? -29.229 -1.248  -7.599  1.00 95.89 43  B 1 
ATOM   1071 O  OG1 . THR B 2 43  ? -29.023 0.089   -7.220  1.00 87.59 43  B 1 
ATOM   1072 C  CG2 . THR B 2 43  ? -30.700 -1.438  -7.954  1.00 86.18 43  B 1 
ATOM   1073 N  N   . VAL B 2 44  ? -26.495 -2.782  -7.105  1.00 97.46 44  B 1 
ATOM   1074 C  CA  . VAL B 2 44  ? -25.039 -2.673  -7.095  1.00 97.62 44  B 1 
ATOM   1075 C  C   . VAL B 2 44  ? -24.610 -1.604  -8.094  1.00 97.54 44  B 1 
ATOM   1076 O  O   . VAL B 2 44  ? -25.012 -1.635  -9.252  1.00 96.90 44  B 1 
ATOM   1077 C  CB  . VAL B 2 44  ? -24.363 -4.021  -7.392  1.00 97.25 44  B 1 
ATOM   1078 C  CG1 . VAL B 2 44  ? -22.841 -3.897  -7.400  1.00 95.52 44  B 1 
ATOM   1079 C  CG2 . VAL B 2 44  ? -24.756 -5.054  -6.341  1.00 95.62 44  B 1 
ATOM   1080 N  N   . PHE B 2 45  ? -23.756 -0.665  -7.647  1.00 97.69 45  B 1 
ATOM   1081 C  CA  . PHE B 2 45  ? -23.156 0.359   -8.492  1.00 97.61 45  B 1 
ATOM   1082 C  C   . PHE B 2 45  ? -21.639 0.400   -8.319  1.00 97.68 45  B 1 
ATOM   1083 O  O   . PHE B 2 45  ? -21.083 -0.166  -7.379  1.00 97.43 45  B 1 
ATOM   1084 C  CB  . PHE B 2 45  ? -23.804 1.723   -8.210  1.00 97.63 45  B 1 
ATOM   1085 C  CG  . PHE B 2 45  ? -23.472 2.313   -6.854  1.00 98.00 45  B 1 
ATOM   1086 C  CD1 . PHE B 2 45  ? -24.246 1.976   -5.729  1.00 97.64 45  B 1 
ATOM   1087 C  CD2 . PHE B 2 45  ? -22.411 3.218   -6.704  1.00 97.62 45  B 1 
ATOM   1088 C  CE1 . PHE B 2 45  ? -23.967 2.532   -4.481  1.00 97.31 45  B 1 
ATOM   1089 C  CE2 . PHE B 2 45  ? -22.123 3.781   -5.456  1.00 97.39 45  B 1 
ATOM   1090 C  CZ  . PHE B 2 45  ? -22.901 3.441   -4.346  1.00 97.63 45  B 1 
ATOM   1091 N  N   . GLU B 2 46  ? -20.957 1.081   -9.239  1.00 97.48 46  B 1 
ATOM   1092 C  CA  . GLU B 2 46  ? -19.508 1.241   -9.236  1.00 97.24 46  B 1 
ATOM   1093 C  C   . GLU B 2 46  ? -19.137 2.610   -8.669  1.00 97.60 46  B 1 
ATOM   1094 O  O   . GLU B 2 46  ? -19.639 3.635   -9.125  1.00 97.08 46  B 1 
ATOM   1095 C  CB  . GLU B 2 46  ? -18.957 1.081   -10.662 1.00 95.20 46  B 1 
ATOM   1096 C  CG  . GLU B 2 46  ? -19.222 -0.299  -11.278 1.00 86.12 46  B 1 
ATOM   1097 C  CD  . GLU B 2 46  ? -18.790 -0.429  -12.753 1.00 87.43 46  B 1 
ATOM   1098 O  OE1 . GLU B 2 46  ? -19.109 -1.463  -13.378 1.00 81.52 46  B 1 
ATOM   1099 O  OE2 . GLU B 2 46  ? -18.135 0.461   -13.321 1.00 82.12 46  B 1 
ATOM   1100 N  N   . ALA B 2 47  ? -18.224 2.646   -7.700  1.00 97.76 47  B 1 
ATOM   1101 C  CA  . ALA B 2 47  ? -17.510 3.858   -7.320  1.00 97.83 47  B 1 
ATOM   1102 C  C   . ALA B 2 47  ? -16.075 3.733   -7.840  1.00 97.81 47  B 1 
ATOM   1103 O  O   . ALA B 2 47  ? -15.310 2.895   -7.370  1.00 97.33 47  B 1 
ATOM   1104 C  CB  . ALA B 2 47  ? -17.569 4.045   -5.797  1.00 97.90 47  B 1 
ATOM   1105 N  N   . VAL B 2 48  ? -15.715 4.547   -8.842  1.00 97.86 48  B 1 
ATOM   1106 C  CA  . VAL B 2 48  ? -14.393 4.502   -9.472  1.00 97.86 48  B 1 
ATOM   1107 C  C   . VAL B 2 48  ? -13.503 5.568   -8.845  1.00 98.00 48  B 1 
ATOM   1108 O  O   . VAL B 2 48  ? -13.764 6.762   -8.992  1.00 97.80 48  B 1 
ATOM   1109 C  CB  . VAL B 2 48  ? -14.486 4.661   -10.999 1.00 97.11 48  B 1 
ATOM   1110 C  CG1 . VAL B 2 48  ? -13.101 4.527   -11.635 1.00 95.29 48  B 1 
ATOM   1111 C  CG2 . VAL B 2 48  ? -15.404 3.598   -11.604 1.00 95.57 48  B 1 
ATOM   1112 N  N   . VAL B 2 49  ? -12.441 5.134   -8.161  1.00 98.05 49  B 1 
ATOM   1113 C  CA  . VAL B 2 49  ? -11.463 6.019   -7.523  1.00 98.21 49  B 1 
ATOM   1114 C  C   . VAL B 2 49  ? -10.223 6.090   -8.398  1.00 98.15 49  B 1 
ATOM   1115 O  O   . VAL B 2 49  ? -9.624  5.065   -8.721  1.00 97.88 49  B 1 
ATOM   1116 C  CB  . VAL B 2 49  ? -11.121 5.531   -6.101  1.00 98.15 49  B 1 
ATOM   1117 C  CG1 . VAL B 2 49  ? -10.052 6.408   -5.457  1.00 97.16 49  B 1 
ATOM   1118 C  CG2 . VAL B 2 49  ? -12.368 5.544   -5.216  1.00 97.26 49  B 1 
ATOM   1119 N  N   . LYS B 2 50  ? -9.809  7.311   -8.762  1.00 98.39 50  B 1 
ATOM   1120 C  CA  . LYS B 2 50  ? -8.646  7.577   -9.605  1.00 98.32 50  B 1 
ATOM   1121 C  C   . LYS B 2 50  ? -7.516  8.152   -8.759  1.00 98.53 50  B 1 
ATOM   1122 O  O   . LYS B 2 50  ? -7.701  9.140   -8.046  1.00 98.22 50  B 1 
ATOM   1123 C  CB  . LYS B 2 50  ? -9.022  8.509   -10.766 1.00 97.95 50  B 1 
ATOM   1124 C  CG  . LYS B 2 50  ? -10.164 7.937   -11.621 1.00 95.10 50  B 1 
ATOM   1125 C  CD  . LYS B 2 50  ? -10.522 8.856   -12.792 1.00 90.85 50  B 1 
ATOM   1126 C  CE  . LYS B 2 50  ? -11.685 8.236   -13.565 1.00 83.57 50  B 1 
ATOM   1127 N  NZ  . LYS B 2 50  ? -12.233 9.137   -14.596 1.00 72.78 50  B 1 
ATOM   1128 N  N   . ILE B 2 51  ? -6.335  7.533   -8.839  1.00 98.46 51  B 1 
ATOM   1129 C  CA  . ILE B 2 51  ? -5.149  7.889   -8.053  1.00 98.44 51  B 1 
ATOM   1130 C  C   . ILE B 2 51  ? -3.982  8.160   -9.021  1.00 98.39 51  B 1 
ATOM   1131 O  O   . ILE B 2 51  ? -3.033  7.375   -9.092  1.00 97.56 51  B 1 
ATOM   1132 C  CB  . ILE B 2 51  ? -4.839  6.790   -7.001  1.00 98.35 51  B 1 
ATOM   1133 C  CG1 . ILE B 2 51  ? -6.106  6.376   -6.205  1.00 97.63 51  B 1 
ATOM   1134 C  CG2 . ILE B 2 51  ? -3.755  7.281   -6.036  1.00 97.54 51  B 1 
ATOM   1135 C  CD1 . ILE B 2 51  ? -5.866  5.267   -5.170  1.00 95.97 51  B 1 
ATOM   1136 N  N   . PRO B 2 52  ? -4.025  9.241   -9.818  1.00 98.06 52  B 1 
ATOM   1137 C  CA  . PRO B 2 52  ? -3.077  9.454   -10.903 1.00 97.78 52  B 1 
ATOM   1138 C  C   . PRO B 2 52  ? -1.672  9.806   -10.398 1.00 97.64 52  B 1 
ATOM   1139 O  O   . PRO B 2 52  ? -1.500  10.481  -9.378  1.00 96.74 52  B 1 
ATOM   1140 C  CB  . PRO B 2 52  ? -3.674  10.598  -11.726 1.00 97.16 52  B 1 
ATOM   1141 C  CG  . PRO B 2 52  ? -4.489  11.380  -10.706 1.00 95.81 52  B 1 
ATOM   1142 C  CD  . PRO B 2 52  ? -5.037  10.292  -9.802  1.00 97.70 52  B 1 
ATOM   1143 N  N   . TYR B 2 53  ? -0.653  9.366   -11.134 1.00 97.57 53  B 1 
ATOM   1144 C  CA  . TYR B 2 53  ? 0.734   9.775   -10.975 1.00 97.05 53  B 1 
ATOM   1145 C  C   . TYR B 2 53  ? 1.511   9.448   -12.255 1.00 97.08 53  B 1 
ATOM   1146 O  O   . TYR B 2 53  ? 1.018   8.713   -13.110 1.00 95.63 53  B 1 
ATOM   1147 C  CB  . TYR B 2 53  ? 1.370   9.112   -9.739  1.00 95.56 53  B 1 
ATOM   1148 C  CG  . TYR B 2 53  ? 1.596   7.620   -9.859  1.00 95.65 53  B 1 
ATOM   1149 C  CD1 . TYR B 2 53  ? 0.534   6.715   -9.689  1.00 94.09 53  B 1 
ATOM   1150 C  CD2 . TYR B 2 53  ? 2.877   7.118   -10.152 1.00 93.97 53  B 1 
ATOM   1151 C  CE1 . TYR B 2 53  ? 0.741   5.336   -9.817  1.00 91.84 53  B 1 
ATOM   1152 C  CE2 . TYR B 2 53  ? 3.092   5.735   -10.282 1.00 92.29 53  B 1 
ATOM   1153 C  CZ  . TYR B 2 53  ? 2.024   4.857   -10.116 1.00 92.71 53  B 1 
ATOM   1154 O  OH  . TYR B 2 53  ? 2.236   3.508   -10.259 1.00 89.73 53  B 1 
ATOM   1155 N  N   . ASP B 2 54  ? 2.729   9.982   -12.379 1.00 96.62 54  B 1 
ATOM   1156 C  CA  . ASP B 2 54  ? 3.618   9.627   -13.485 1.00 96.03 54  B 1 
ATOM   1157 C  C   . ASP B 2 54  ? 4.200   8.230   -13.250 1.00 95.22 54  B 1 
ATOM   1158 O  O   . ASP B 2 54  ? 5.057   8.027   -12.387 1.00 93.12 54  B 1 
ATOM   1159 C  CB  . ASP B 2 54  ? 4.704   10.692  -13.640 1.00 95.09 54  B 1 
ATOM   1160 C  CG  . ASP B 2 54  ? 5.673   10.412  -14.786 1.00 91.03 54  B 1 
ATOM   1161 O  OD1 . ASP B 2 54  ? 5.559   9.354   -15.446 1.00 87.09 54  B 1 
ATOM   1162 O  OD2 . ASP B 2 54  ? 6.566   11.262  -15.013 1.00 86.47 54  B 1 
ATOM   1163 N  N   . MET B 2 55  ? 3.727   7.256   -14.023 1.00 94.07 55  B 1 
ATOM   1164 C  CA  . MET B 2 55  ? 4.145   5.860   -13.883 1.00 92.52 55  B 1 
ATOM   1165 C  C   . MET B 2 55  ? 5.601   5.599   -14.282 1.00 92.26 55  B 1 
ATOM   1166 O  O   . MET B 2 55  ? 6.139   4.536   -13.977 1.00 89.34 55  B 1 
ATOM   1167 C  CB  . MET B 2 55  ? 3.207   4.958   -14.700 1.00 89.96 55  B 1 
ATOM   1168 C  CG  . MET B 2 55  ? 1.781   4.987   -14.169 1.00 85.14 55  B 1 
ATOM   1169 S  SD  . MET B 2 55  ? 0.703   3.783   -14.982 1.00 79.22 55  B 1 
ATOM   1170 C  CE  . MET B 2 55  ? -0.841  4.151   -14.140 1.00 70.11 55  B 1 
ATOM   1171 N  N   . GLN B 2 56  ? 6.270   6.555   -14.930 1.00 93.16 56  B 1 
ATOM   1172 C  CA  . GLN B 2 56  ? 7.700   6.451   -15.234 1.00 92.44 56  B 1 
ATOM   1173 C  C   . GLN B 2 56  ? 8.567   6.740   -14.007 1.00 92.46 56  B 1 
ATOM   1174 O  O   . GLN B 2 56  ? 9.715   6.299   -13.943 1.00 90.08 56  B 1 
ATOM   1175 C  CB  . GLN B 2 56  ? 8.072   7.406   -16.376 1.00 91.65 56  B 1 
ATOM   1176 C  CG  . GLN B 2 56  ? 7.296   7.105   -17.662 1.00 84.77 56  B 1 
ATOM   1177 C  CD  . GLN B 2 56  ? 7.719   7.989   -18.826 1.00 74.32 56  B 1 
ATOM   1178 O  OE1 . GLN B 2 56  ? 8.677   8.743   -18.778 1.00 66.40 56  B 1 
ATOM   1179 N  NE2 . GLN B 2 56  ? 7.021   7.912   -19.932 1.00 64.29 56  B 1 
ATOM   1180 N  N   . LEU B 2 57  ? 8.031   7.465   -13.020 1.00 91.59 57  B 1 
ATOM   1181 C  CA  . LEU B 2 57  ? 8.760   7.788   -11.799 1.00 91.02 57  B 1 
ATOM   1182 C  C   . LEU B 2 57  ? 8.943   6.542   -10.929 1.00 92.20 57  B 1 
ATOM   1183 O  O   . LEU B 2 57  ? 8.041   5.728   -10.750 1.00 91.15 57  B 1 
ATOM   1184 C  CB  . LEU B 2 57  ? 8.050   8.893   -11.006 1.00 88.05 57  B 1 
ATOM   1185 C  CG  . LEU B 2 57  ? 8.034   10.269  -11.702 1.00 79.73 57  B 1 
ATOM   1186 C  CD1 . LEU B 2 57  ? 7.236   11.251  -10.854 1.00 73.67 57  B 1 
ATOM   1187 C  CD2 . LEU B 2 57  ? 9.440   10.827  -11.906 1.00 74.48 57  B 1 
ATOM   1188 N  N   . LYS B 2 58  ? 10.151  6.449   -10.349 1.00 93.18 58  B 1 
ATOM   1189 C  CA  . LYS B 2 58  ? 10.481  5.450   -9.341  1.00 93.40 58  B 1 
ATOM   1190 C  C   . LYS B 2 58  ? 10.670  6.150   -8.000  1.00 94.18 58  B 1 
ATOM   1191 O  O   . LYS B 2 58  ? 11.218  7.249   -7.932  1.00 93.57 58  B 1 
ATOM   1192 C  CB  . LYS B 2 58  ? 11.729  4.660   -9.757  1.00 92.11 58  B 1 
ATOM   1193 C  CG  . LYS B 2 58  ? 11.614  3.931   -11.093 1.00 87.53 58  B 1 
ATOM   1194 C  CD  . LYS B 2 58  ? 10.485  2.903   -11.115 1.00 81.04 58  B 1 
ATOM   1195 C  CE  . LYS B 2 58  ? 10.436  2.158   -12.447 1.00 73.47 58  B 1 
ATOM   1196 N  NZ  . LYS B 2 58  ? 9.285   1.217   -12.522 1.00 64.62 58  B 1 
ATOM   1197 N  N   . GLN B 2 59  ? 10.223  5.506   -6.923  1.00 92.73 59  B 1 
ATOM   1198 C  CA  . GLN B 2 59  ? 10.439  5.985   -5.560  1.00 92.45 59  B 1 
ATOM   1199 C  C   . GLN B 2 59  ? 11.615  5.264   -4.911  1.00 92.14 59  B 1 
ATOM   1200 O  O   . GLN B 2 59  ? 12.010  4.185   -5.346  1.00 90.97 59  B 1 
ATOM   1201 C  CB  . GLN B 2 59  ? 9.161   5.841   -4.721  1.00 91.40 59  B 1 
ATOM   1202 C  CG  . GLN B 2 59  ? 8.745   4.394   -4.449  1.00 90.53 59  B 1 
ATOM   1203 C  CD  . GLN B 2 59  ? 7.552   4.300   -3.513  1.00 91.71 59  B 1 
ATOM   1204 O  OE1 . GLN B 2 59  ? 7.271   5.197   -2.729  1.00 89.34 59  B 1 
ATOM   1205 N  NE2 . GLN B 2 59  ? 6.826   3.206   -3.574  1.00 88.45 59  B 1 
ATOM   1206 N  N   . VAL B 2 60  ? 12.148  5.841   -3.833  1.00 91.46 60  B 1 
ATOM   1207 C  CA  . VAL B 2 60  ? 13.071  5.115   -2.957  1.00 91.23 60  B 1 
ATOM   1208 C  C   . VAL B 2 60  ? 12.301  4.079   -2.150  1.00 89.49 60  B 1 
ATOM   1209 O  O   . VAL B 2 60  ? 11.266  4.382   -1.536  1.00 87.93 60  B 1 
ATOM   1210 C  CB  . VAL B 2 60  ? 13.892  6.080   -2.080  1.00 91.80 60  B 1 
ATOM   1211 C  CG1 . VAL B 2 60  ? 13.067  6.808   -1.028  1.00 87.18 60  B 1 
ATOM   1212 C  CG2 . VAL B 2 60  ? 15.035  5.330   -1.397  1.00 86.98 60  B 1 
ATOM   1213 N  N   . LEU B 2 61  ? 12.781  2.840   -2.156  1.00 85.33 61  B 1 
ATOM   1214 C  CA  . LEU B 2 61  ? 12.225  1.754   -1.358  1.00 83.86 61  B 1 
ATOM   1215 C  C   . LEU B 2 61  ? 12.884  1.703   0.027   1.00 84.92 61  B 1 
ATOM   1216 O  O   . LEU B 2 61  ? 13.908  2.343   0.269   1.00 84.32 61  B 1 
ATOM   1217 C  CB  . LEU B 2 61  ? 12.378  0.426   -2.112  1.00 81.54 61  B 1 
ATOM   1218 C  CG  . LEU B 2 61  ? 11.734  0.374   -3.506  1.00 77.98 61  B 1 
ATOM   1219 C  CD1 . LEU B 2 61  ? 11.948  -1.012  -4.115  1.00 76.35 61  B 1 
ATOM   1220 C  CD2 . LEU B 2 61  ? 10.240  0.673   -3.465  1.00 74.57 61  B 1 
ATOM   1221 N  N   . ALA B 2 62  ? 12.317  0.913   0.939   1.00 78.35 62  B 1 
ATOM   1222 C  CA  . ALA B 2 62  ? 12.866  0.744   2.286   1.00 77.13 62  B 1 
ATOM   1223 C  C   . ALA B 2 62  ? 14.297  0.167   2.278   1.00 77.67 62  B 1 
ATOM   1224 O  O   . ALA B 2 62  ? 15.094  0.483   3.158   1.00 76.32 62  B 1 
ATOM   1225 C  CB  . ALA B 2 62  ? 11.920  -0.140  3.087   1.00 75.86 62  B 1 
ATOM   1226 N  N   . ASN B 2 63  ? 14.649  -0.623  1.271   1.00 76.36 63  B 1 
ATOM   1227 C  CA  . ASN B 2 63  ? 15.994  -1.172  1.085   1.00 74.66 63  B 1 
ATOM   1228 C  C   . ASN B 2 63  ? 16.997  -0.177  0.450   1.00 76.61 63  B 1 
ATOM   1229 O  O   . ASN B 2 63  ? 18.155  -0.525  0.266   1.00 75.19 63  B 1 
ATOM   1230 C  CB  . ASN B 2 63  ? 15.898  -2.492  0.299   1.00 71.21 63  B 1 
ATOM   1231 C  CG  . ASN B 2 63  ? 15.419  -2.320  -1.133  1.00 68.95 63  B 1 
ATOM   1232 O  OD1 . ASN B 2 63  ? 15.277  -1.220  -1.635  1.00 66.62 63  B 1 
ATOM   1233 N  ND2 . ASN B 2 63  ? 15.167  -3.413  -1.830  1.00 65.32 63  B 1 
ATOM   1234 N  N   . GLY B 2 64  ? 16.559  1.037   0.104   1.00 81.83 64  B 1 
ATOM   1235 C  CA  . GLY B 2 64  ? 17.390  2.063   -0.520  1.00 83.41 64  B 1 
ATOM   1236 C  C   . GLY B 2 64  ? 17.433  2.022   -2.044  1.00 84.97 64  B 1 
ATOM   1237 O  O   . GLY B 2 64  ? 17.930  2.973   -2.660  1.00 83.76 64  B 1 
ATOM   1238 N  N   . LYS B 2 65  ? 16.910  0.969   -2.677  1.00 83.28 65  B 1 
ATOM   1239 C  CA  . LYS B 2 65  ? 16.835  0.863   -4.134  1.00 83.13 65  B 1 
ATOM   1240 C  C   . LYS B 2 65  ? 15.652  1.676   -4.673  1.00 85.56 65  B 1 
ATOM   1241 O  O   . LYS B 2 65  ? 14.770  2.104   -3.922  1.00 85.46 65  B 1 
ATOM   1242 C  CB  . LYS B 2 65  ? 16.768  -0.613  -4.558  1.00 80.73 65  B 1 
ATOM   1243 C  CG  . LYS B 2 65  ? 18.025  -1.380  -4.135  1.00 75.98 65  B 1 
ATOM   1244 C  CD  . LYS B 2 65  ? 18.013  -2.842  -4.592  1.00 70.28 65  B 1 
ATOM   1245 C  CE  . LYS B 2 65  ? 19.303  -3.526  -4.111  1.00 63.34 65  B 1 
ATOM   1246 N  NZ  . LYS B 2 65  ? 19.361  -4.964  -4.418  1.00 56.20 65  B 1 
ATOM   1247 N  N   . LYS B 2 66  ? 15.639  1.905   -5.988  1.00 87.51 66  B 1 
ATOM   1248 C  CA  . LYS B 2 66  ? 14.497  2.527   -6.669  1.00 88.05 66  B 1 
ATOM   1249 C  C   . LYS B 2 66  ? 13.522  1.454   -7.146  1.00 87.20 66  B 1 
ATOM   1250 O  O   . LYS B 2 66  ? 13.944  0.437   -7.680  1.00 84.32 66  B 1 
ATOM   1251 C  CB  . LYS B 2 66  ? 14.975  3.399   -7.837  1.00 88.51 66  B 1 
ATOM   1252 C  CG  . LYS B 2 66  ? 15.793  4.632   -7.407  1.00 85.65 66  B 1 
ATOM   1253 C  CD  . LYS B 2 66  ? 14.942  5.658   -6.672  1.00 80.80 66  B 1 
ATOM   1254 C  CE  . LYS B 2 66  ? 15.733  6.951   -6.433  1.00 75.64 66  B 1 
ATOM   1255 N  NZ  . LYS B 2 66  ? 14.885  8.014   -5.861  1.00 67.39 66  B 1 
ATOM   1256 N  N   . GLY B 2 67  ? 12.235  1.704   -6.973  1.00 84.26 67  B 1 
ATOM   1257 C  CA  . GLY B 2 67  ? 11.196  0.768   -7.375  1.00 84.25 67  B 1 
ATOM   1258 C  C   . GLY B 2 67  ? 9.867   1.447   -7.696  1.00 87.12 67  B 1 
ATOM   1259 O  O   . GLY B 2 67  ? 9.724   2.667   -7.563  1.00 87.01 67  B 1 
ATOM   1260 N  N   . ALA B 2 68  ? 8.909   0.653   -8.146  1.00 83.39 68  B 1 
ATOM   1261 C  CA  . ALA B 2 68  ? 7.576   1.124   -8.503  1.00 83.80 68  B 1 
ATOM   1262 C  C   . ALA B 2 68  ? 6.792   1.622   -7.277  1.00 86.43 68  B 1 
ATOM   1263 O  O   . ALA B 2 68  ? 7.143   1.345   -6.128  1.00 86.74 68  B 1 
ATOM   1264 C  CB  . ALA B 2 68  ? 6.840   0.002   -9.237  1.00 81.18 68  B 1 
ATOM   1265 N  N   . LEU B 2 69  ? 5.735   2.384   -7.522  1.00 88.03 69  B 1 
ATOM   1266 C  CA  . LEU B 2 69  ? 4.826   2.844   -6.481  1.00 89.68 69  B 1 
ATOM   1267 C  C   . LEU B 2 69  ? 3.647   1.893   -6.343  1.00 88.50 69  B 1 
ATOM   1268 O  O   . LEU B 2 69  ? 3.116   1.391   -7.335  1.00 87.65 69  B 1 
ATOM   1269 C  CB  . LEU B 2 69  ? 4.332   4.271   -6.771  1.00 92.07 69  B 1 
ATOM   1270 C  CG  . LEU B 2 69  ? 5.341   5.409   -6.509  1.00 92.34 69  B 1 
ATOM   1271 C  CD1 . LEU B 2 69  ? 6.447   5.479   -7.559  1.00 89.93 69  B 1 
ATOM   1272 C  CD2 . LEU B 2 69  ? 4.626   6.759   -6.473  1.00 90.18 69  B 1 
ATOM   1273 N  N   . ASN B 2 70  ? 3.201   1.686   -5.110  1.00 87.74 70  B 1 
ATOM   1274 C  CA  . ASN B 2 70  ? 1.912   1.074   -4.813  1.00 88.29 70  B 1 
ATOM   1275 C  C   . ASN B 2 70  ? 0.884   2.153   -4.488  1.00 90.63 70  B 1 
ATOM   1276 O  O   . ASN B 2 70  ? 1.222   3.263   -4.062  1.00 91.00 70  B 1 
ATOM   1277 C  CB  . ASN B 2 70  ? 2.042   0.043   -3.680  1.00 85.55 70  B 1 
ATOM   1278 C  CG  . ASN B 2 70  ? 3.066   -1.027  -3.972  1.00 83.35 70  B 1 
ATOM   1279 O  OD1 . ASN B 2 70  ? 2.927   -1.818  -4.877  1.00 78.82 70  B 1 
ATOM   1280 N  ND2 . ASN B 2 70  ? 4.133   -1.067  -3.206  1.00 75.68 70  B 1 
ATOM   1281 N  N   . VAL B 2 71  ? -0.387  1.805   -4.663  1.00 92.05 71  B 1 
ATOM   1282 C  CA  . VAL B 2 71  ? -1.526  2.653   -4.323  1.00 92.56 71  B 1 
ATOM   1283 C  C   . VAL B 2 71  ? -2.411  1.981   -3.279  1.00 91.49 71  B 1 
ATOM   1284 O  O   . VAL B 2 71  ? -2.367  0.767   -3.076  1.00 90.56 71  B 1 
ATOM   1285 C  CB  . VAL B 2 71  ? -2.355  3.068   -5.557  1.00 93.26 71  B 1 
ATOM   1286 C  CG1 . VAL B 2 71  ? -1.494  3.865   -6.533  1.00 91.92 71  B 1 
ATOM   1287 C  CG2 . VAL B 2 71  ? -2.979  1.872   -6.266  1.00 92.10 71  B 1 
ATOM   1288 N  N   . GLY B 2 72  ? -3.216  2.789   -2.601  1.00 93.54 72  B 1 
ATOM   1289 C  CA  . GLY B 2 72  ? -4.238  2.316   -1.685  1.00 94.22 72  B 1 
ATOM   1290 C  C   . GLY B 2 72  ? -5.238  3.420   -1.406  1.00 95.99 72  B 1 
ATOM   1291 O  O   . GLY B 2 72  ? -4.975  4.598   -1.663  1.00 96.75 72  B 1 
ATOM   1292 N  N   . ALA B 2 73  ? -6.393  3.040   -0.883  1.00 97.37 73  B 1 
ATOM   1293 C  CA  . ALA B 2 73  ? -7.468  3.976   -0.615  1.00 97.79 73  B 1 
ATOM   1294 C  C   . ALA B 2 73  ? -8.291  3.580   0.613   1.00 97.73 73  B 1 
ATOM   1295 O  O   . ALA B 2 73  ? -8.335  2.414   1.010   1.00 97.35 73  B 1 
ATOM   1296 C  CB  . ALA B 2 73  ? -8.355  4.103   -1.859  1.00 97.85 73  B 1 
ATOM   1297 N  N   . VAL B 2 74  ? -8.969  4.571   1.183   1.00 98.30 74  B 1 
ATOM   1298 C  CA  . VAL B 2 74  ? -10.092 4.395   2.101   1.00 98.42 74  B 1 
ATOM   1299 C  C   . VAL B 2 74  ? -11.305 5.093   1.489   1.00 98.52 74  B 1 
ATOM   1300 O  O   . VAL B 2 74  ? -11.209 6.244   1.048   1.00 98.46 74  B 1 
ATOM   1301 C  CB  . VAL B 2 74  ? -9.760  4.892   3.521   1.00 98.29 74  B 1 
ATOM   1302 C  CG1 . VAL B 2 74  ? -9.391  6.384   3.586   1.00 97.36 74  B 1 
ATOM   1303 C  CG2 . VAL B 2 74  ? -10.914 4.615   4.486   1.00 96.94 74  B 1 
ATOM   1304 N  N   . LEU B 2 75  ? -12.423 4.389   1.435   1.00 98.63 75  B 1 
ATOM   1305 C  CA  . LEU B 2 75  ? -13.690 4.888   0.908   1.00 98.61 75  B 1 
ATOM   1306 C  C   . LEU B 2 75  ? -14.714 4.923   2.036   1.00 98.63 75  B 1 
ATOM   1307 O  O   . LEU B 2 75  ? -14.991 3.899   2.659   1.00 98.29 75  B 1 
ATOM   1308 C  CB  . LEU B 2 75  ? -14.143 4.004   -0.263  1.00 98.48 75  B 1 
ATOM   1309 C  CG  . LEU B 2 75  ? -15.430 4.476   -0.961  1.00 97.94 75  B 1 
ATOM   1310 C  CD1 . LEU B 2 75  ? -15.216 5.801   -1.680  1.00 96.94 75  B 1 
ATOM   1311 C  CD2 . LEU B 2 75  ? -15.879 3.434   -1.988  1.00 96.90 75  B 1 
ATOM   1312 N  N   . ILE B 2 76  ? -15.267 6.105   2.316   1.00 98.68 76  B 1 
ATOM   1313 C  CA  . ILE B 2 76  ? -16.212 6.357   3.398   1.00 98.68 76  B 1 
ATOM   1314 C  C   . ILE B 2 76  ? -17.581 6.616   2.781   1.00 98.57 76  B 1 
ATOM   1315 O  O   . ILE B 2 76  ? -17.813 7.661   2.167   1.00 98.13 76  B 1 
ATOM   1316 C  CB  . ILE B 2 76  ? -15.740 7.523   4.288   1.00 98.53 76  B 1 
ATOM   1317 C  CG1 . ILE B 2 76  ? -14.330 7.251   4.858   1.00 97.97 76  B 1 
ATOM   1318 C  CG2 . ILE B 2 76  ? -16.748 7.768   5.423   1.00 98.18 76  B 1 
ATOM   1319 C  CD1 . ILE B 2 76  ? -13.671 8.467   5.505   1.00 95.46 76  B 1 
ATOM   1320 N  N   . LEU B 2 77  ? -18.470 5.647   2.941   1.00 98.24 77  B 1 
ATOM   1321 C  CA  . LEU B 2 77  ? -19.822 5.657   2.408   1.00 98.10 77  B 1 
ATOM   1322 C  C   . LEU B 2 77  ? -20.820 6.128   3.477   1.00 97.89 77  B 1 
ATOM   1323 O  O   . LEU B 2 77  ? -20.505 6.113   4.667   1.00 97.12 77  B 1 
ATOM   1324 C  CB  . LEU B 2 77  ? -20.170 4.242   1.925   1.00 97.98 77  B 1 
ATOM   1325 C  CG  . LEU B 2 77  ? -19.242 3.676   0.839   1.00 97.41 77  B 1 
ATOM   1326 C  CD1 . LEU B 2 77  ? -19.516 2.192   0.663   1.00 96.34 77  B 1 
ATOM   1327 C  CD2 . LEU B 2 77  ? -19.454 4.384   -0.492  1.00 95.88 77  B 1 
ATOM   1328 N  N   . PRO B 2 78  ? -22.047 6.521   3.082   1.00 97.45 78  B 1 
ATOM   1329 C  CA  . PRO B 2 78  ? -23.127 6.752   4.030   1.00 96.92 78  B 1 
ATOM   1330 C  C   . PRO B 2 78  ? -23.496 5.464   4.770   1.00 96.94 78  B 1 
ATOM   1331 O  O   . PRO B 2 78  ? -23.306 4.362   4.252   1.00 96.26 78  B 1 
ATOM   1332 C  CB  . PRO B 2 78  ? -24.309 7.264   3.196   1.00 96.33 78  B 1 
ATOM   1333 C  CG  . PRO B 2 78  ? -23.701 7.608   1.841   1.00 94.71 78  B 1 
ATOM   1334 C  CD  . PRO B 2 78  ? -22.498 6.696   1.721   1.00 96.75 78  B 1 
ATOM   1335 N  N   . GLU B 2 79  ? -24.051 5.597   5.965   1.00 95.82 79  B 1 
ATOM   1336 C  CA  . GLU B 2 79  ? -24.528 4.451   6.731   1.00 95.24 79  B 1 
ATOM   1337 C  C   . GLU B 2 79  ? -25.570 3.650   5.929   1.00 95.75 79  B 1 
ATOM   1338 O  O   . GLU B 2 79  ? -26.419 4.215   5.247   1.00 94.52 79  B 1 
ATOM   1339 C  CB  . GLU B 2 79  ? -25.119 4.933   8.064   1.00 93.41 79  B 1 
ATOM   1340 C  CG  . GLU B 2 79  ? -25.162 3.850   9.140   1.00 81.25 79  B 1 
ATOM   1341 C  CD  . GLU B 2 79  ? -23.772 3.398   9.614   1.00 72.13 79  B 1 
ATOM   1342 O  OE1 . GLU B 2 79  ? -23.654 2.236   10.062  1.00 65.48 79  B 1 
ATOM   1343 O  OE2 . GLU B 2 79  ? -22.819 4.198   9.537   1.00 63.76 79  B 1 
ATOM   1344 N  N   . GLY B 2 80  ? -25.480 2.323   5.994   1.00 96.20 80  B 1 
ATOM   1345 C  CA  . GLY B 2 80  ? -26.325 1.411   5.227   1.00 96.39 80  B 1 
ATOM   1346 C  C   . GLY B 2 80  ? -25.740 0.987   3.883   1.00 97.04 80  B 1 
ATOM   1347 O  O   . GLY B 2 80  ? -26.075 -0.096  3.394   1.00 96.22 80  B 1 
ATOM   1348 N  N   . PHE B 2 81  ? -24.850 1.782   3.291   1.00 97.45 81  B 1 
ATOM   1349 C  CA  . PHE B 2 81  ? -24.107 1.372   2.104   1.00 97.62 81  B 1 
ATOM   1350 C  C   . PHE B 2 81  ? -22.962 0.438   2.520   1.00 97.60 81  B 1 
ATOM   1351 O  O   . PHE B 2 81  ? -22.289 0.682   3.525   1.00 96.93 81  B 1 
ATOM   1352 C  CB  . PHE B 2 81  ? -23.546 2.589   1.356   1.00 97.78 81  B 1 
ATOM   1353 C  CG  . PHE B 2 81  ? -24.573 3.445   0.654   1.00 97.82 81  B 1 
ATOM   1354 C  CD1 . PHE B 2 81  ? -25.462 4.253   1.381   1.00 97.12 81  B 1 
ATOM   1355 C  CD2 . PHE B 2 81  ? -24.633 3.469   -0.749  1.00 97.04 81  B 1 
ATOM   1356 C  CE1 . PHE B 2 81  ? -26.404 5.055   0.724   1.00 96.64 81  B 1 
ATOM   1357 C  CE2 . PHE B 2 81  ? -25.560 4.271   -1.412  1.00 96.71 81  B 1 
ATOM   1358 C  CZ  . PHE B 2 81  ? -26.454 5.059   -0.676  1.00 97.13 81  B 1 
ATOM   1359 N  N   . GLU B 2 82  ? -22.726 -0.620  1.759   1.00 97.85 82  B 1 
ATOM   1360 C  CA  . GLU B 2 82  ? -21.682 -1.594  2.068   1.00 97.60 82  B 1 
ATOM   1361 C  C   . GLU B 2 82  ? -21.059 -2.175  0.799   1.00 97.98 82  B 1 
ATOM   1362 O  O   . GLU B 2 82  ? -21.530 -1.945  -0.319  1.00 97.15 82  B 1 
ATOM   1363 C  CB  . GLU B 2 82  ? -22.236 -2.686  3.003   1.00 95.43 82  B 1 
ATOM   1364 C  CG  . GLU B 2 82  ? -23.362 -3.544  2.415   1.00 85.01 82  B 1 
ATOM   1365 C  CD  . GLU B 2 82  ? -23.925 -4.554  3.432   1.00 87.64 82  B 1 
ATOM   1366 O  OE1 . GLU B 2 82  ? -25.084 -4.978  3.267   1.00 80.56 82  B 1 
ATOM   1367 O  OE2 . GLU B 2 82  ? -23.208 -4.923  4.393   1.00 80.67 82  B 1 
ATOM   1368 N  N   . LEU B 2 83  ? -19.971 -2.929  0.969   1.00 97.04 83  B 1 
ATOM   1369 C  CA  . LEU B 2 83  ? -19.370 -3.687  -0.117  1.00 96.53 83  B 1 
ATOM   1370 C  C   . LEU B 2 83  ? -20.383 -4.693  -0.663  1.00 96.63 83  B 1 
ATOM   1371 O  O   . LEU B 2 83  ? -20.981 -5.455  0.095   1.00 95.87 83  B 1 
ATOM   1372 C  CB  . LEU B 2 83  ? -18.111 -4.402  0.405   1.00 95.16 83  B 1 
ATOM   1373 C  CG  . LEU B 2 83  ? -17.313 -5.159  -0.663  1.00 92.45 83  B 1 
ATOM   1374 C  CD1 . LEU B 2 83  ? -16.638 -4.205  -1.643  1.00 89.47 83  B 1 
ATOM   1375 C  CD2 . LEU B 2 83  ? -16.229 -6.004  0.012   1.00 88.59 83  B 1 
ATOM   1376 N  N   . ALA B 2 84  ? -20.574 -4.710  -1.984  1.00 97.13 84  B 1 
ATOM   1377 C  CA  . ALA B 2 84  ? -21.474 -5.673  -2.608  1.00 96.80 84  B 1 
ATOM   1378 C  C   . ALA B 2 84  ? -20.959 -7.100  -2.381  1.00 96.28 84  B 1 
ATOM   1379 O  O   . ALA B 2 84  ? -19.778 -7.368  -2.623  1.00 95.16 84  B 1 
ATOM   1380 C  CB  . ALA B 2 84  ? -21.612 -5.360  -4.095  1.00 96.60 84  B 1 
ATOM   1381 N  N   . PRO B 2 85  ? -21.816 -8.033  -1.945  1.00 95.64 85  B 1 
ATOM   1382 C  CA  . PRO B 2 85  ? -21.400 -9.419  -1.805  1.00 94.71 85  B 1 
ATOM   1383 C  C   . PRO B 2 85  ? -21.103 -10.041 -3.179  1.00 94.50 85  B 1 
ATOM   1384 O  O   . PRO B 2 85  ? -21.719 -9.654  -4.172  1.00 93.48 85  B 1 
ATOM   1385 C  CB  . PRO B 2 85  ? -22.558 -10.110 -1.067  1.00 93.56 85  B 1 
ATOM   1386 C  CG  . PRO B 2 85  ? -23.768 -9.265  -1.433  1.00 91.40 85  B 1 
ATOM   1387 C  CD  . PRO B 2 85  ? -23.215 -7.861  -1.572  1.00 94.76 85  B 1 
ATOM   1388 N  N   . PRO B 2 86  ? -20.169 -11.009 -3.274  1.00 92.61 86  B 1 
ATOM   1389 C  CA  . PRO B 2 86  ? -19.702 -11.539 -4.555  1.00 91.26 86  B 1 
ATOM   1390 C  C   . PRO B 2 86  ? -20.802 -12.085 -5.472  1.00 92.53 86  B 1 
ATOM   1391 O  O   . PRO B 2 86  ? -20.678 -11.985 -6.695  1.00 91.13 86  B 1 
ATOM   1392 C  CB  . PRO B 2 86  ? -18.718 -12.656 -4.176  1.00 88.07 86  B 1 
ATOM   1393 C  CG  . PRO B 2 86  ? -18.197 -12.228 -2.820  1.00 84.45 86  B 1 
ATOM   1394 C  CD  . PRO B 2 86  ? -19.393 -11.564 -2.161  1.00 88.19 86  B 1 
ATOM   1395 N  N   . ASP B 2 87  ? -21.870 -12.630 -4.919  1.00 93.97 87  B 1 
ATOM   1396 C  CA  . ASP B 2 87  ? -23.011 -13.165 -5.649  1.00 94.40 87  B 1 
ATOM   1397 C  C   . ASP B 2 87  ? -23.889 -12.080 -6.293  1.00 95.11 87  B 1 
ATOM   1398 O  O   . ASP B 2 87  ? -24.660 -12.376 -7.200  1.00 93.34 87  B 1 
ATOM   1399 C  CB  . ASP B 2 87  ? -23.843 -14.056 -4.717  1.00 93.13 87  B 1 
ATOM   1400 C  CG  . ASP B 2 87  ? -24.426 -13.306 -3.519  1.00 83.79 87  B 1 
ATOM   1401 O  OD1 . ASP B 2 87  ? -23.667 -12.567 -2.858  1.00 74.09 87  B 1 
ATOM   1402 O  OD2 . ASP B 2 87  ? -25.624 -13.479 -3.247  1.00 76.87 87  B 1 
ATOM   1403 N  N   . ARG B 2 88  ? -23.747 -10.823 -5.864  1.00 95.58 88  B 1 
ATOM   1404 C  CA  . ARG B 2 88  ? -24.456 -9.669  -6.428  1.00 95.98 88  B 1 
ATOM   1405 C  C   . ARG B 2 88  ? -23.656 -8.933  -7.502  1.00 96.25 88  B 1 
ATOM   1406 O  O   . ARG B 2 88  ? -24.192 -8.028  -8.148  1.00 94.09 88  B 1 
ATOM   1407 C  CB  . ARG B 2 88  ? -24.863 -8.708  -5.299  1.00 95.13 88  B 1 
ATOM   1408 C  CG  . ARG B 2 88  ? -25.842 -9.307  -4.253  1.00 92.31 88  B 1 
ATOM   1409 C  CD  . ARG B 2 88  ? -27.240 -9.567  -4.830  1.00 90.74 88  B 1 
ATOM   1410 N  NE  . ARG B 2 88  ? -27.900 -8.325  -5.267  1.00 90.00 88  B 1 
ATOM   1411 C  CZ  . ARG B 2 88  ? -28.658 -7.512  -4.520  1.00 90.82 88  B 1 
ATOM   1412 N  NH1 . ARG B 2 88  ? -28.919 -7.748  -3.265  1.00 84.32 88  B 1 
ATOM   1413 N  NH2 . ARG B 2 88  ? -29.185 -6.437  -5.044  1.00 84.44 88  B 1 
ATOM   1414 N  N   . ILE B 2 89  ? -22.404 -9.281  -7.699  1.00 95.43 89  B 1 
ATOM   1415 C  CA  . ILE B 2 89  ? -21.518 -8.617  -8.658  1.00 95.15 89  B 1 
ATOM   1416 C  C   . ILE B 2 89  ? -21.576 -9.341  -10.005 1.00 95.07 89  B 1 
ATOM   1417 O  O   . ILE B 2 89  ? -21.303 -10.539 -10.084 1.00 93.68 89  B 1 
ATOM   1418 C  CB  . ILE B 2 89  ? -20.076 -8.528  -8.112  1.00 94.01 89  B 1 
ATOM   1419 C  CG1 . ILE B 2 89  ? -20.039 -7.851  -6.732  1.00 91.75 89  B 1 
ATOM   1420 C  CG2 . ILE B 2 89  ? -19.190 -7.753  -9.103  1.00 91.56 89  B 1 
ATOM   1421 C  CD1 . ILE B 2 89  ? -18.662 -7.844  -6.072  1.00 88.00 89  B 1 
ATOM   1422 N  N   . SER B 2 90  ? -21.898 -8.601  -11.071 1.00 95.08 90  B 1 
ATOM   1423 C  CA  . SER B 2 90  ? -21.958 -9.159  -12.418 1.00 94.75 90  B 1 
ATOM   1424 C  C   . SER B 2 90  ? -20.570 -9.612  -12.906 1.00 94.85 90  B 1 
ATOM   1425 O  O   . SER B 2 90  ? -19.553 -9.084  -12.439 1.00 94.18 90  B 1 
ATOM   1426 C  CB  . SER B 2 90  ? -22.558 -8.144  -13.399 1.00 93.83 90  B 1 
ATOM   1427 O  OG  . SER B 2 90  ? -21.666 -7.081  -13.660 1.00 89.84 90  B 1 
ATOM   1428 N  N   . PRO B 2 91  ? -20.489 -10.559 -13.856 1.00 95.08 91  B 1 
ATOM   1429 C  CA  . PRO B 2 91  ? -19.214 -10.957 -14.451 1.00 94.62 91  B 1 
ATOM   1430 C  C   . PRO B 2 91  ? -18.435 -9.786  -15.055 1.00 94.29 91  B 1 
ATOM   1431 O  O   . PRO B 2 91  ? -17.223 -9.703  -14.869 1.00 92.68 91  B 1 
ATOM   1432 C  CB  . PRO B 2 91  ? -19.599 -11.991 -15.520 1.00 94.26 91  B 1 
ATOM   1433 C  CG  . PRO B 2 91  ? -20.903 -12.564 -15.018 1.00 92.25 91  B 1 
ATOM   1434 C  CD  . PRO B 2 91  ? -21.587 -11.378 -14.364 1.00 94.56 91  B 1 
ATOM   1435 N  N   . GLU B 2 92  ? -19.117 -8.855  -15.713 1.00 94.59 92  B 1 
ATOM   1436 C  CA  . GLU B 2 92  ? -18.505 -7.673  -16.326 1.00 93.70 92  B 1 
ATOM   1437 C  C   . GLU B 2 92  ? -17.872 -6.761  -15.265 1.00 93.45 92  B 1 
ATOM   1438 O  O   . GLU B 2 92  ? -16.772 -6.240  -15.455 1.00 91.57 92  B 1 
ATOM   1439 C  CB  . GLU B 2 92  ? -19.549 -6.882  -17.123 1.00 92.81 92  B 1 
ATOM   1440 C  CG  . GLU B 2 92  ? -20.246 -7.650  -18.260 1.00 78.21 92  B 1 
ATOM   1441 C  CD  . GLU B 2 92  ? -21.351 -8.609  -17.811 1.00 71.74 92  B 1 
ATOM   1442 O  OE1 . GLU B 2 92  ? -21.794 -9.408  -18.658 1.00 65.11 92  B 1 
ATOM   1443 O  OE2 . GLU B 2 92  ? -21.747 -8.565  -16.629 1.00 64.99 92  B 1 
ATOM   1444 N  N   . MET B 2 93  ? -18.545 -6.586  -14.130 1.00 94.88 93  B 1 
ATOM   1445 C  CA  . MET B 2 93  ? -18.016 -5.794  -13.030 1.00 94.58 93  B 1 
ATOM   1446 C  C   . MET B 2 93  ? -16.825 -6.497  -12.359 1.00 93.90 93  B 1 
ATOM   1447 O  O   . MET B 2 93  ? -15.840 -5.846  -12.030 1.00 92.50 93  B 1 
ATOM   1448 C  CB  . MET B 2 93  ? -19.133 -5.480  -12.037 1.00 93.94 93  B 1 
ATOM   1449 C  CG  . MET B 2 93  ? -18.715 -4.419  -11.017 1.00 86.54 93  B 1 
ATOM   1450 S  SD  . MET B 2 93  ? -20.021 -3.991  -9.825  1.00 83.58 93  B 1 
ATOM   1451 C  CE  . MET B 2 93  ? -21.234 -3.217  -10.893 1.00 73.04 93  B 1 
ATOM   1452 N  N   . LYS B 2 94  ? -16.878 -7.828  -12.205 1.00 93.32 94  B 1 
ATOM   1453 C  CA  . LYS B 2 94  ? -15.749 -8.611  -11.688 1.00 92.02 94  B 1 
ATOM   1454 C  C   . LYS B 2 94  ? -14.501 -8.438  -12.549 1.00 91.18 94  B 1 
ATOM   1455 O  O   . LYS B 2 94  ? -13.409 -8.305  -12.013 1.00 89.65 94  B 1 
ATOM   1456 C  CB  . LYS B 2 94  ? -16.119 -10.096 -11.582 1.00 90.71 94  B 1 
ATOM   1457 C  CG  . LYS B 2 94  ? -17.030 -10.371 -10.389 1.00 81.17 94  B 1 
ATOM   1458 C  CD  . LYS B 2 94  ? -17.489 -11.825 -10.346 1.00 76.55 94  B 1 
ATOM   1459 C  CE  . LYS B 2 94  ? -18.378 -12.017 -9.114  1.00 68.32 94  B 1 
ATOM   1460 N  NZ  . LYS B 2 94  ? -19.110 -13.302 -9.114  1.00 61.76 94  B 1 
ATOM   1461 N  N   . GLU B 2 95  ? -14.667 -8.402  -13.859 1.00 92.52 95  B 1 
ATOM   1462 C  CA  . GLU B 2 95  ? -13.562 -8.190  -14.790 1.00 91.21 95  B 1 
ATOM   1463 C  C   . GLU B 2 95  ? -12.924 -6.801  -14.616 1.00 90.51 95  B 1 
ATOM   1464 O  O   . GLU B 2 95  ? -11.703 -6.678  -14.601 1.00 88.38 95  B 1 
ATOM   1465 C  CB  . GLU B 2 95  ? -14.064 -8.431  -16.217 1.00 90.44 95  B 1 
ATOM   1466 C  CG  . GLU B 2 95  ? -12.921 -8.514  -17.240 1.00 78.07 95  B 1 
ATOM   1467 C  CD  . GLU B 2 95  ? -13.393 -8.947  -18.633 1.00 71.90 95  B 1 
ATOM   1468 O  OE1 . GLU B 2 95  ? -12.508 -9.222  -19.477 1.00 65.28 95  B 1 
ATOM   1469 O  OE2 . GLU B 2 95  ? -14.611 -9.018  -18.882 1.00 64.37 95  B 1 
ATOM   1470 N  N   . LYS B 2 96  ? -13.740 -5.749  -14.412 1.00 91.35 96  B 1 
ATOM   1471 C  CA  . LYS B 2 96  ? -13.236 -4.395  -14.136 1.00 90.82 96  B 1 
ATOM   1472 C  C   . LYS B 2 96  ? -12.514 -4.286  -12.795 1.00 90.25 96  B 1 
ATOM   1473 O  O   . LYS B 2 96  ? -11.527 -3.563  -12.688 1.00 88.00 96  B 1 
ATOM   1474 C  CB  . LYS B 2 96  ? -14.387 -3.386  -14.132 1.00 90.27 96  B 1 
ATOM   1475 C  CG  . LYS B 2 96  ? -14.984 -3.090  -15.501 1.00 82.78 96  B 1 
ATOM   1476 C  CD  . LYS B 2 96  ? -16.062 -2.030  -15.269 1.00 80.75 96  B 1 
ATOM   1477 C  CE  . LYS B 2 96  ? -16.787 -1.563  -16.516 1.00 73.39 96  B 1 
ATOM   1478 N  NZ  . LYS B 2 96  ? -17.803 -0.576  -16.105 1.00 67.21 96  B 1 
ATOM   1479 N  N   . ILE B 2 97  ? -13.014 -4.966  -11.765 1.00 90.59 97  B 1 
ATOM   1480 C  CA  . ILE B 2 97  ? -12.398 -4.968  -10.431 1.00 89.38 97  B 1 
ATOM   1481 C  C   . ILE B 2 97  ? -11.014 -5.629  -10.481 1.00 86.89 97  B 1 
ATOM   1482 O  O   . ILE B 2 97  ? -10.076 -5.157  -9.843  1.00 82.55 97  B 1 
ATOM   1483 C  CB  . ILE B 2 97  ? -13.327 -5.678  -9.416  1.00 89.46 97  B 1 
ATOM   1484 C  CG1 . ILE B 2 97  ? -14.593 -4.837  -9.167  1.00 87.67 97  B 1 
ATOM   1485 C  CG2 . ILE B 2 97  ? -12.613 -5.945  -8.082  1.00 87.49 97  B 1 
ATOM   1486 C  CD1 . ILE B 2 97  ? -15.735 -5.648  -8.574  1.00 85.17 97  B 1 
ATOM   1487 N  N   . GLY B 2 98  ? -10.878 -6.695  -11.259 1.00 84.63 98  B 1 
ATOM   1488 C  CA  . GLY B 2 98  ? -9.656  -7.488  -11.308 1.00 81.93 98  B 1 
ATOM   1489 C  C   . GLY B 2 98  ? -9.437  -8.303  -10.033 1.00 81.65 98  B 1 
ATOM   1490 O  O   . GLY B 2 98  ? -10.376 -8.605  -9.298  1.00 77.59 98  B 1 
ATOM   1491 N  N   . ASN B 2 99  ? -8.185  -8.663  -9.769  1.00 76.60 99  B 1 
ATOM   1492 C  CA  . ASN B 2 99  ? -7.818  -9.468  -8.599  1.00 74.68 99  B 1 
ATOM   1493 C  C   . ASN B 2 99  ? -7.594  -8.582  -7.361  1.00 76.19 99  B 1 
ATOM   1494 O  O   . ASN B 2 99  ? -6.479  -8.476  -6.857  1.00 73.60 99  B 1 
ATOM   1495 C  CB  . ASN B 2 99  ? -6.609  -10.352 -8.935  1.00 69.92 99  B 1 
ATOM   1496 C  CG  . ASN B 2 99  ? -6.368  -11.411 -7.866  1.00 62.63 99  B 1 
ATOM   1497 O  OD1 . ASN B 2 99  ? -7.281  -11.805 -7.160  1.00 55.75 99  B 1 
ATOM   1498 N  ND2 . ASN B 2 99  ? -5.153  -11.906 -7.734  1.00 54.49 99  B 1 
ATOM   1499 N  N   . LEU B 2 100 ? -8.644  -7.899  -6.897  1.00 78.33 100 B 1 
ATOM   1500 C  CA  . LEU B 2 100 ? -8.605  -7.041  -5.713  1.00 80.25 100 B 1 
ATOM   1501 C  C   . LEU B 2 100 ? -9.487  -7.599  -4.597  1.00 80.29 100 B 1 
ATOM   1502 O  O   . LEU B 2 100 ? -10.612 -8.040  -4.831  1.00 79.27 100 B 1 
ATOM   1503 C  CB  . LEU B 2 100 ? -9.037  -5.612  -6.062  1.00 81.18 100 B 1 
ATOM   1504 C  CG  . LEU B 2 100 ? -8.079  -4.834  -6.982  1.00 81.56 100 B 1 
ATOM   1505 C  CD1 . LEU B 2 100 ? -8.635  -3.430  -7.206  1.00 79.11 100 B 1 
ATOM   1506 C  CD2 . LEU B 2 100 ? -6.682  -4.720  -6.385  1.00 79.70 100 B 1 
ATOM   1507 N  N   . SER B 2 101 ? -8.984  -7.519  -3.362  1.00 81.53 101 B 1 
ATOM   1508 C  CA  . SER B 2 101 ? -9.724  -7.874  -2.154  1.00 81.25 101 B 1 
ATOM   1509 C  C   . SER B 2 101 ? -9.955  -6.637  -1.296  1.00 84.02 101 B 1 
ATOM   1510 O  O   . SER B 2 101 ? -9.037  -6.133  -0.654  1.00 82.82 101 B 1 
ATOM   1511 C  CB  . SER B 2 101 ? -8.969  -8.946  -1.363  1.00 76.31 101 B 1 
ATOM   1512 O  OG  . SER B 2 101 ? -9.021  -10.178 -2.054  1.00 65.89 101 B 1 
ATOM   1513 N  N   . PHE B 2 102 ? -11.180 -6.147  -1.286  1.00 87.53 102 B 1 
ATOM   1514 C  CA  . PHE B 2 102 ? -11.602 -5.055  -0.414  1.00 88.65 102 B 1 
ATOM   1515 C  C   . PHE B 2 102 ? -11.898 -5.578  0.990   1.00 87.52 102 B 1 
ATOM   1516 O  O   . PHE B 2 102 ? -12.344 -6.711  1.162   1.00 85.98 102 B 1 
ATOM   1517 C  CB  . PHE B 2 102 ? -12.836 -4.362  -1.000  1.00 90.25 102 B 1 
ATOM   1518 C  CG  . PHE B 2 102 ? -12.617 -3.822  -2.389  1.00 91.66 102 B 1 
ATOM   1519 C  CD1 . PHE B 2 102 ? -12.021 -2.571  -2.585  1.00 90.29 102 B 1 
ATOM   1520 C  CD2 . PHE B 2 102 ? -12.985 -4.581  -3.508  1.00 90.76 102 B 1 
ATOM   1521 C  CE1 . PHE B 2 102 ? -11.801 -2.074  -3.862  1.00 90.18 102 B 1 
ATOM   1522 C  CE2 . PHE B 2 102 ? -12.762 -4.090  -4.800  1.00 90.63 102 B 1 
ATOM   1523 C  CZ  . PHE B 2 102 ? -12.171 -2.840  -4.980  1.00 91.82 102 B 1 
ATOM   1524 N  N   . GLN B 2 103 ? -11.684 -4.734  1.994   1.00 87.57 103 B 1 
ATOM   1525 C  CA  . GLN B 2 103 ? -11.992 -5.055  3.383   1.00 87.25 103 B 1 
ATOM   1526 C  C   . GLN B 2 103 ? -12.797 -3.927  4.028   1.00 90.25 103 B 1 
ATOM   1527 O  O   . GLN B 2 103 ? -12.625 -2.756  3.680   1.00 90.89 103 B 1 
ATOM   1528 C  CB  . GLN B 2 103 ? -10.699 -5.296  4.176   1.00 82.90 103 B 1 
ATOM   1529 C  CG  . GLN B 2 103 ? -9.892  -6.497  3.674   1.00 73.55 103 B 1 
ATOM   1530 C  CD  . GLN B 2 103 ? -8.629  -6.754  4.494   1.00 69.70 103 B 1 
ATOM   1531 O  OE1 . GLN B 2 103 ? -8.278  -6.011  5.397   1.00 62.04 103 B 1 
ATOM   1532 N  NE2 . GLN B 2 103 ? -7.916  -7.820  4.210   1.00 58.17 103 B 1 
ATOM   1533 N  N   . ASN B 2 104 ? -13.640 -4.274  5.009   1.00 91.12 104 B 1 
ATOM   1534 C  CA  . ASN B 2 104 ? -14.212 -3.278  5.902   1.00 92.17 104 B 1 
ATOM   1535 C  C   . ASN B 2 104 ? -13.100 -2.658  6.746   1.00 92.30 104 B 1 
ATOM   1536 O  O   . ASN B 2 104 ? -12.180 -3.348  7.177   1.00 91.55 104 B 1 
ATOM   1537 C  CB  . ASN B 2 104 ? -15.282 -3.919  6.805   1.00 91.94 104 B 1 
ATOM   1538 C  CG  . ASN B 2 104 ? -16.485 -4.443  6.035   1.00 91.42 104 B 1 
ATOM   1539 O  OD1 . ASN B 2 104 ? -16.793 -4.039  4.937   1.00 86.47 104 B 1 
ATOM   1540 N  ND2 . ASN B 2 104 ? -17.206 -5.381  6.629   1.00 86.36 104 B 1 
ATOM   1541 N  N   . TYR B 2 105 ? -13.193 -1.359  7.016   1.00 93.46 105 B 1 
ATOM   1542 C  CA  . TYR B 2 105 ? -12.216 -0.650  7.846   1.00 93.61 105 B 1 
ATOM   1543 C  C   . TYR B 2 105 ? -12.056 -1.308  9.219   1.00 92.04 105 B 1 
ATOM   1544 O  O   . TYR B 2 105 ? -10.944 -1.513  9.696   1.00 89.53 105 B 1 
ATOM   1545 C  CB  . TYR B 2 105 ? -12.641 0.808   7.993   1.00 94.23 105 B 1 
ATOM   1546 C  CG  . TYR B 2 105 ? -11.624 1.648   8.737   1.00 95.29 105 B 1 
ATOM   1547 C  CD1 . TYR B 2 105 ? -10.466 2.110   8.082   1.00 95.11 105 B 1 
ATOM   1548 C  CD2 . TYR B 2 105 ? -11.803 1.954   10.090  1.00 95.18 105 B 1 
ATOM   1549 C  CE1 . TYR B 2 105 ? -9.514  2.867   8.763   1.00 95.24 105 B 1 
ATOM   1550 C  CE2 . TYR B 2 105 ? -10.852 2.719   10.787  1.00 95.28 105 B 1 
ATOM   1551 C  CZ  . TYR B 2 105 ? -9.710  3.174   10.117  1.00 96.27 105 B 1 
ATOM   1552 O  OH  . TYR B 2 105 ? -8.777  3.914   10.787  1.00 96.35 105 B 1 
ATOM   1553 N  N   . ARG B 2 106 ? -13.180 -1.671  9.830   1.00 92.24 106 B 1 
ATOM   1554 C  CA  . ARG B 2 106 ? -13.269 -2.536  11.012  1.00 91.67 106 B 1 
ATOM   1555 C  C   . ARG B 2 106 ? -14.479 -3.460  10.860  1.00 92.16 106 B 1 
ATOM   1556 O  O   . ARG B 2 106 ? -15.382 -3.136  10.082  1.00 90.85 106 B 1 
ATOM   1557 C  CB  . ARG B 2 106 ? -13.369 -1.701  12.297  1.00 89.20 106 B 1 
ATOM   1558 C  CG  . ARG B 2 106 ? -12.050 -0.966  12.607  1.00 84.37 106 B 1 
ATOM   1559 C  CD  . ARG B 2 106 ? -12.047 -0.383  14.013  1.00 83.21 106 B 1 
ATOM   1560 N  NE  . ARG B 2 106 ? -10.759 0.261   14.299  1.00 82.93 106 B 1 
ATOM   1561 C  CZ  . ARG B 2 106 ? -10.386 0.797   15.444  1.00 82.62 106 B 1 
ATOM   1562 N  NH1 . ARG B 2 106 ? -11.179 0.819   16.493  1.00 74.68 106 B 1 
ATOM   1563 N  NH2 . ARG B 2 106 ? -9.202  1.332   15.557  1.00 77.24 106 B 1 
ATOM   1564 N  N   . PRO B 2 107 ? -14.544 -4.583  11.607  1.00 89.56 107 B 1 
ATOM   1565 C  CA  . PRO B 2 107 ? -15.658 -5.528  11.492  1.00 88.46 107 B 1 
ATOM   1566 C  C   . PRO B 2 107 ? -17.047 -4.901  11.657  1.00 90.01 107 B 1 
ATOM   1567 O  O   . PRO B 2 107 ? -18.005 -5.330  11.016  1.00 88.02 107 B 1 
ATOM   1568 C  CB  . PRO B 2 107 ? -15.381 -6.573  12.579  1.00 85.82 107 B 1 
ATOM   1569 C  CG  . PRO B 2 107 ? -13.873 -6.564  12.703  1.00 84.04 107 B 1 
ATOM   1570 C  CD  . PRO B 2 107 ? -13.506 -5.102  12.493  1.00 86.40 107 B 1 
ATOM   1571 N  N   . ASN B 2 108 ? -17.160 -3.867  12.496  1.00 92.21 108 B 1 
ATOM   1572 C  CA  . ASN B 2 108 ? -18.399 -3.142  12.772  1.00 92.24 108 B 1 
ATOM   1573 C  C   . ASN B 2 108 ? -18.572 -1.857  11.934  1.00 93.73 108 B 1 
ATOM   1574 O  O   . ASN B 2 108 ? -19.502 -1.096  12.180  1.00 91.08 108 B 1 
ATOM   1575 C  CB  . ASN B 2 108 ? -18.479 -2.851  14.279  1.00 88.83 108 B 1 
ATOM   1576 C  CG  . ASN B 2 108 ? -17.405 -1.882  14.759  1.00 78.53 108 B 1 
ATOM   1577 O  OD1 . ASN B 2 108 ? -16.321 -1.776  14.210  1.00 65.49 108 B 1 
ATOM   1578 N  ND2 . ASN B 2 108 ? -17.681 -1.157  15.814  1.00 70.99 108 B 1 
ATOM   1579 N  N   . LYS B 2 109 ? -17.698 -1.604  10.957  1.00 94.15 109 B 1 
ATOM   1580 C  CA  . LYS B 2 109 ? -17.726 -0.415  10.093  1.00 95.35 109 B 1 
ATOM   1581 C  C   . LYS B 2 109 ? -17.879 -0.836  8.622   1.00 96.25 109 B 1 
ATOM   1582 O  O   . LYS B 2 109 ? -16.975 -0.650  7.812   1.00 95.29 109 B 1 
ATOM   1583 C  CB  . LYS B 2 109 ? -16.466 0.436   10.325  1.00 94.27 109 B 1 
ATOM   1584 C  CG  . LYS B 2 109 ? -16.379 1.075   11.723  1.00 87.89 109 B 1 
ATOM   1585 C  CD  . LYS B 2 109 ? -16.531 2.588   11.675  1.00 80.27 109 B 1 
ATOM   1586 C  CE  . LYS B 2 109 ? -16.352 3.197   13.063  1.00 75.26 109 B 1 
ATOM   1587 N  NZ  . LYS B 2 109 ? -16.478 4.679   13.042  1.00 66.03 109 B 1 
ATOM   1588 N  N   . LYS B 2 110 ? -19.028 -1.414  8.296   1.00 96.18 110 B 1 
ATOM   1589 C  CA  . LYS B 2 110 ? -19.297 -1.972  6.962   1.00 96.44 110 B 1 
ATOM   1590 C  C   . LYS B 2 110 ? -19.402 -0.912  5.862   1.00 97.00 110 B 1 
ATOM   1591 O  O   . LYS B 2 110 ? -19.215 -1.229  4.692   1.00 95.97 110 B 1 
ATOM   1592 C  CB  . LYS B 2 110 ? -20.584 -2.790  6.984   1.00 95.07 110 B 1 
ATOM   1593 C  CG  . LYS B 2 110 ? -20.517 -4.026  7.882   1.00 91.02 110 B 1 
ATOM   1594 C  CD  . LYS B 2 110 ? -21.803 -4.826  7.700   1.00 85.27 110 B 1 
ATOM   1595 C  CE  . LYS B 2 110 ? -21.787 -6.120  8.492   1.00 76.26 110 B 1 
ATOM   1596 N  NZ  . LYS B 2 110 ? -22.990 -6.926  8.154   1.00 66.19 110 B 1 
ATOM   1597 N  N   . ASN B 2 111 ? -19.695 0.324   6.223   1.00 97.44 111 B 1 
ATOM   1598 C  CA  . ASN B 2 111 ? -19.794 1.439   5.291   1.00 97.68 111 B 1 
ATOM   1599 C  C   . ASN B 2 111 ? -18.438 2.089   4.979   1.00 97.95 111 B 1 
ATOM   1600 O  O   . ASN B 2 111 ? -18.374 2.992   4.154   1.00 97.46 111 B 1 
ATOM   1601 C  CB  . ASN B 2 111 ? -20.794 2.468   5.840   1.00 97.05 111 B 1 
ATOM   1602 C  CG  . ASN B 2 111 ? -20.296 3.136   7.097   1.00 96.58 111 B 1 
ATOM   1603 O  OD1 . ASN B 2 111 ? -19.877 2.500   8.054   1.00 90.45 111 B 1 
ATOM   1604 N  ND2 . ASN B 2 111 ? -20.317 4.456   7.126   1.00 90.91 111 B 1 
ATOM   1605 N  N   . ILE B 2 112 ? -17.335 1.649   5.625   1.00 97.87 112 B 1 
ATOM   1606 C  CA  . ILE B 2 112 ? -15.999 2.176   5.372   1.00 98.03 112 B 1 
ATOM   1607 C  C   . ILE B 2 112 ? -15.124 1.046   4.835   1.00 97.78 112 B 1 
ATOM   1608 O  O   . ILE B 2 112 ? -14.910 0.041   5.508   1.00 96.97 112 B 1 
ATOM   1609 C  CB  . ILE B 2 112 ? -15.383 2.829   6.621   1.00 98.14 112 B 1 
ATOM   1610 C  CG1 . ILE B 2 112 ? -16.346 3.866   7.235   1.00 97.52 112 B 1 
ATOM   1611 C  CG2 . ILE B 2 112 ? -14.041 3.473   6.234   1.00 97.52 112 B 1 
ATOM   1612 C  CD1 . ILE B 2 112 ? -15.809 4.565   8.492   1.00 95.61 112 B 1 
ATOM   1613 N  N   . LEU B 2 113 ? -14.623 1.221   3.620   1.00 97.14 113 B 1 
ATOM   1614 C  CA  . LEU B 2 113 ? -13.864 0.204   2.912   1.00 97.27 113 B 1 
ATOM   1615 C  C   . LEU B 2 113 ? -12.413 0.641   2.720   1.00 97.30 113 B 1 
ATOM   1616 O  O   . LEU B 2 113 ? -12.127 1.827   2.555   1.00 96.94 113 B 1 
ATOM   1617 C  CB  . LEU B 2 113 ? -14.526 -0.094  1.553   1.00 97.14 113 B 1 
ATOM   1618 C  CG  . LEU B 2 113 ? -16.020 -0.446  1.629   1.00 96.25 113 B 1 
ATOM   1619 C  CD1 . LEU B 2 113 ? -16.559 -0.679  0.221   1.00 94.49 113 B 1 
ATOM   1620 C  CD2 . LEU B 2 113 ? -16.279 -1.688  2.473   1.00 93.95 113 B 1 
ATOM   1621 N  N   . VAL B 2 114 ? -11.504 -0.335  2.711   1.00 94.87 114 B 1 
ATOM   1622 C  CA  . VAL B 2 114 ? -10.086 -0.103  2.442   1.00 93.93 114 B 1 
ATOM   1623 C  C   . VAL B 2 114 ? -9.566  -1.064  1.377   1.00 92.76 114 B 1 
ATOM   1624 O  O   . VAL B 2 114 ? -10.061 -2.177  1.221   1.00 91.57 114 B 1 
ATOM   1625 C  CB  . VAL B 2 114 ? -9.202  -0.180  3.706   1.00 93.04 114 B 1 
ATOM   1626 C  CG1 . VAL B 2 114 ? -9.546  0.953   4.676   1.00 90.11 114 B 1 
ATOM   1627 C  CG2 . VAL B 2 114 ? -9.317  -1.525  4.422   1.00 90.37 114 B 1 
ATOM   1628 N  N   . ILE B 2 115 ? -8.532  -0.611  0.655   1.00 92.39 115 B 1 
ATOM   1629 C  CA  . ILE B 2 115 ? -7.817  -1.411  -0.334  1.00 91.60 115 B 1 
ATOM   1630 C  C   . ILE B 2 115 ? -6.349  -0.986  -0.365  1.00 91.38 115 B 1 
ATOM   1631 O  O   . ILE B 2 115 ? -6.019  0.182   -0.151  1.00 90.69 115 B 1 
ATOM   1632 C  CB  . ILE B 2 115 ? -8.498  -1.279  -1.713  1.00 90.55 115 B 1 
ATOM   1633 C  CG1 . ILE B 2 115 ? -7.870  -2.185  -2.789  1.00 87.30 115 B 1 
ATOM   1634 C  CG2 . ILE B 2 115 ? -8.484  0.182   -2.212  1.00 86.90 115 B 1 
ATOM   1635 C  CD1 . ILE B 2 115 ? -7.962  -3.671  -2.476  1.00 83.47 115 B 1 
ATOM   1636 N  N   . GLY B 2 116 ? -5.461  -1.932  -0.644  1.00 85.74 116 B 1 
ATOM   1637 C  CA  . GLY B 2 116 ? -4.032  -1.690  -0.808  1.00 84.68 116 B 1 
ATOM   1638 C  C   . GLY B 2 116 ? -3.186  -2.171  0.362   1.00 84.20 116 B 1 
ATOM   1639 O  O   . GLY B 2 116 ? -3.704  -2.492  1.434   1.00 81.73 116 B 1 
ATOM   1640 N  N   . PRO B 2 117 ? -1.861  -2.202  0.164   1.00 82.57 117 B 1 
ATOM   1641 C  CA  . PRO B 2 117 ? -1.135  -1.716  -1.009  1.00 81.63 117 B 1 
ATOM   1642 C  C   . PRO B 2 117 ? -1.261  -2.650  -2.223  1.00 82.42 117 B 1 
ATOM   1643 O  O   . PRO B 2 117 ? -1.111  -3.855  -2.096  1.00 81.14 117 B 1 
ATOM   1644 C  CB  . PRO B 2 117 ? 0.316   -1.621  -0.530  1.00 79.40 117 B 1 
ATOM   1645 C  CG  . PRO B 2 117 ? 0.417   -2.714  0.516   1.00 75.54 117 B 1 
ATOM   1646 C  CD  . PRO B 2 117 ? -0.954  -2.725  1.171   1.00 77.13 117 B 1 
ATOM   1647 N  N   . VAL B 2 118 ? -1.527  -2.072  -3.391  1.00 81.76 118 B 1 
ATOM   1648 C  CA  . VAL B 2 118 ? -1.593  -2.783  -4.679  1.00 81.92 118 B 1 
ATOM   1649 C  C   . VAL B 2 118 ? -0.776  -2.032  -5.739  1.00 82.58 118 B 1 
ATOM   1650 O  O   . VAL B 2 118 ? -0.564  -0.826  -5.593  1.00 82.80 118 B 1 
ATOM   1651 C  CB  . VAL B 2 118 ? -3.047  -3.006  -5.151  1.00 81.48 118 B 1 
ATOM   1652 C  CG1 . VAL B 2 118 ? -3.804  -3.929  -4.192  1.00 78.63 118 B 1 
ATOM   1653 C  CG2 . VAL B 2 118 ? -3.824  -1.695  -5.319  1.00 78.72 118 B 1 
ATOM   1654 N  N   . PRO B 2 119 ? -0.280  -2.700  -6.800  1.00 80.99 119 B 1 
ATOM   1655 C  CA  . PRO B 2 119 ? 0.585   -2.056  -7.788  1.00 79.90 119 B 1 
ATOM   1656 C  C   . PRO B 2 119 ? -0.089  -0.889  -8.503  1.00 82.23 119 B 1 
ATOM   1657 O  O   . PRO B 2 119 ? -1.104  -1.058  -9.179  1.00 82.00 119 B 1 
ATOM   1658 C  CB  . PRO B 2 119 ? 0.962   -3.171  -8.777  1.00 77.00 119 B 1 
ATOM   1659 C  CG  . PRO B 2 119 ? 0.780   -4.440  -7.978  1.00 73.51 119 B 1 
ATOM   1660 C  CD  . PRO B 2 119 ? -0.397  -4.124  -7.076  1.00 75.33 119 B 1 
ATOM   1661 N  N   . GLY B 2 120 ? 0.496   0.310   -8.405  1.00 88.55 120 B 1 
ATOM   1662 C  CA  . GLY B 2 120 ? -0.063  1.513   -9.003  1.00 89.21 120 B 1 
ATOM   1663 C  C   . GLY B 2 120 ? -0.175  1.450   -10.525 1.00 89.27 120 B 1 
ATOM   1664 O  O   . GLY B 2 120 ? -1.108  2.006   -11.088 1.00 88.19 120 B 1 
ATOM   1665 N  N   . GLN B 2 121 ? 0.738   0.741   -11.194 1.00 87.92 121 B 1 
ATOM   1666 C  CA  . GLN B 2 121 ? 0.696   0.568   -12.647 1.00 87.03 121 B 1 
ATOM   1667 C  C   . GLN B 2 121 ? -0.565  -0.176  -13.119 1.00 87.67 121 B 1 
ATOM   1668 O  O   . GLN B 2 121 ? -1.074  0.112   -14.198 1.00 85.80 121 B 1 
ATOM   1669 C  CB  . GLN B 2 121 ? 1.928   -0.188  -13.134 1.00 84.45 121 B 1 
ATOM   1670 C  CG  . GLN B 2 121 ? 3.238   0.594   -12.982 1.00 75.24 121 B 1 
ATOM   1671 C  CD  . GLN B 2 121 ? 4.420   -0.161  -13.583 1.00 68.41 121 B 1 
ATOM   1672 O  OE1 . GLN B 2 121 ? 4.265   -1.108  -14.329 1.00 61.22 121 B 1 
ATOM   1673 N  NE2 . GLN B 2 121 ? 5.635   0.228   -13.280 1.00 58.44 121 B 1 
ATOM   1674 N  N   . LYS B 2 122 ? -1.065  -1.118  -12.321 1.00 87.51 122 B 1 
ATOM   1675 C  CA  . LYS B 2 122 ? -2.263  -1.900  -12.642 1.00 86.90 122 B 1 
ATOM   1676 C  C   . LYS B 2 122 ? -3.543  -1.250  -12.104 1.00 88.24 122 B 1 
ATOM   1677 O  O   . LYS B 2 122 ? -4.592  -1.407  -12.709 1.00 87.24 122 B 1 
ATOM   1678 C  CB  . LYS B 2 122 ? -2.119  -3.336  -12.107 1.00 83.94 122 B 1 
ATOM   1679 C  CG  . LYS B 2 122 ? -1.040  -4.152  -12.831 1.00 73.71 122 B 1 
ATOM   1680 C  CD  . LYS B 2 122 ? -0.970  -5.597  -12.300 1.00 69.14 122 B 1 
ATOM   1681 C  CE  . LYS B 2 122 ? 0.105   -6.410  -13.026 1.00 60.41 122 B 1 
ATOM   1682 N  NZ  . LYS B 2 122 ? 0.322   -7.751  -12.426 1.00 54.03 122 B 1 
ATOM   1683 N  N   . TYR B 2 123 ? -3.444  -0.534  -10.987 1.00 89.37 123 B 1 
ATOM   1684 C  CA  . TYR B 2 123 ? -4.601  -0.081  -10.213 1.00 90.21 123 B 1 
ATOM   1685 C  C   . TYR B 2 123 ? -4.609  1.428   -9.928  1.00 91.81 123 B 1 
ATOM   1686 O  O   . TYR B 2 123 ? -5.067  1.873   -8.885  1.00 91.71 123 B 1 
ATOM   1687 C  CB  . TYR B 2 123 ? -4.705  -0.918  -8.931  1.00 88.63 123 B 1 
ATOM   1688 C  CG  . TYR B 2 123 ? -4.840  -2.408  -9.173  1.00 87.31 123 B 1 
ATOM   1689 C  CD1 . TYR B 2 123 ? -5.997  -2.930  -9.772  1.00 84.83 123 B 1 
ATOM   1690 C  CD2 . TYR B 2 123 ? -3.810  -3.288  -8.814  1.00 84.85 123 B 1 
ATOM   1691 C  CE1 . TYR B 2 123 ? -6.138  -4.308  -9.988  1.00 83.18 123 B 1 
ATOM   1692 C  CE2 . TYR B 2 123 ? -3.934  -4.665  -9.026  1.00 82.75 123 B 1 
ATOM   1693 C  CZ  . TYR B 2 123 ? -5.101  -5.172  -9.611  1.00 82.23 123 B 1 
ATOM   1694 O  OH  . TYR B 2 123 ? -5.243  -6.527  -9.817  1.00 79.29 123 B 1 
ATOM   1695 N  N   . SER B 2 124 ? -4.139  2.230   -10.880 1.00 94.01 124 B 1 
ATOM   1696 C  CA  . SER B 2 124 ? -4.295  3.693   -10.806 1.00 94.81 124 B 1 
ATOM   1697 C  C   . SER B 2 124 ? -5.773  4.118   -10.814 1.00 96.30 124 B 1 
ATOM   1698 O  O   . SER B 2 124 ? -6.111  5.202   -10.343 1.00 95.88 124 B 1 
ATOM   1699 C  CB  . SER B 2 124 ? -3.558  4.347   -11.967 1.00 93.05 124 B 1 
ATOM   1700 O  OG  . SER B 2 124 ? -3.537  5.752   -11.831 1.00 81.66 124 B 1 
ATOM   1701 N  N   . GLU B 2 125 ? -6.648  3.250   -11.313 1.00 96.02 125 B 1 
ATOM   1702 C  CA  . GLU B 2 125 ? -8.094  3.343   -11.166 1.00 96.07 125 B 1 
ATOM   1703 C  C   . GLU B 2 125 ? -8.598  2.093   -10.445 1.00 95.79 125 B 1 
ATOM   1704 O  O   . GLU B 2 125 ? -8.256  0.973   -10.815 1.00 93.94 125 B 1 
ATOM   1705 C  CB  . GLU B 2 125 ? -8.786  3.512   -12.526 1.00 94.89 125 B 1 
ATOM   1706 C  CG  . GLU B 2 125 ? -8.341  4.791   -13.243 1.00 84.24 125 B 1 
ATOM   1707 C  CD  . GLU B 2 125 ? -9.137  5.108   -14.511 1.00 85.46 125 B 1 
ATOM   1708 O  OE1 . GLU B 2 125 ? -8.834  6.161   -15.118 1.00 80.72 125 B 1 
ATOM   1709 O  OE2 . GLU B 2 125 ? -10.040 4.336   -14.881 1.00 79.96 125 B 1 
ATOM   1710 N  N   . ILE B 2 126 ? -9.377  2.283   -9.380  1.00 96.36 126 B 1 
ATOM   1711 C  CA  . ILE B 2 126 ? -9.908  1.207   -8.542  1.00 96.24 126 B 1 
ATOM   1712 C  C   . ILE B 2 126 ? -11.429 1.292   -8.558  1.00 96.61 126 B 1 
ATOM   1713 O  O   . ILE B 2 126 ? -11.996 2.305   -8.142  1.00 96.26 126 B 1 
ATOM   1714 C  CB  . ILE B 2 126 ? -9.344  1.287   -7.109  1.00 95.46 126 B 1 
ATOM   1715 C  CG1 . ILE B 2 126 ? -7.810  1.173   -7.109  1.00 93.95 126 B 1 
ATOM   1716 C  CG2 . ILE B 2 126 ? -9.980  0.190   -6.231  1.00 94.28 126 B 1 
ATOM   1717 C  CD1 . ILE B 2 126 ? -7.161  1.410   -5.748  1.00 90.28 126 B 1 
ATOM   1718 N  N   . THR B 2 127 ? -12.077 0.223   -8.992  1.00 96.69 127 B 1 
ATOM   1719 C  CA  . THR B 2 127 ? -13.539 0.126   -9.035  1.00 96.43 127 B 1 
ATOM   1720 C  C   . THR B 2 127 ? -14.051 -0.580  -7.784  1.00 96.47 127 B 1 
ATOM   1721 O  O   . THR B 2 127 ? -13.847 -1.785  -7.623  1.00 95.58 127 B 1 
ATOM   1722 C  CB  . THR B 2 127 ? -13.998 -0.615  -10.299 1.00 95.67 127 B 1 
ATOM   1723 O  OG1 . THR B 2 127 ? -13.522 0.067   -11.439 1.00 92.40 127 B 1 
ATOM   1724 C  CG2 . THR B 2 127 ? -15.516 -0.680  -10.409 1.00 92.37 127 B 1 
ATOM   1725 N  N   . PHE B 2 128 ? -14.734 0.153   -6.908  1.00 97.16 128 B 1 
ATOM   1726 C  CA  . PHE B 2 128 ? -15.396 -0.401  -5.734  1.00 97.53 128 B 1 
ATOM   1727 C  C   . PHE B 2 128 ? -16.822 -0.831  -6.103  1.00 97.56 128 B 1 
ATOM   1728 O  O   . PHE B 2 128 ? -17.609 0.016   -6.546  1.00 97.16 128 B 1 
ATOM   1729 C  CB  . PHE B 2 128 ? -15.449 0.626   -4.601  1.00 97.57 128 B 1 
ATOM   1730 C  CG  . PHE B 2 128 ? -14.124 0.949   -3.943  1.00 97.62 128 B 1 
ATOM   1731 C  CD1 . PHE B 2 128 ? -13.190 1.778   -4.588  1.00 96.66 128 B 1 
ATOM   1732 C  CD2 . PHE B 2 128 ? -13.843 0.459   -2.668  1.00 96.63 128 B 1 
ATOM   1733 C  CE1 . PHE B 2 128 ? -11.984 2.102   -3.956  1.00 96.14 128 B 1 
ATOM   1734 C  CE2 . PHE B 2 128 ? -12.637 0.781   -2.030  1.00 96.13 128 B 1 
ATOM   1735 C  CZ  . PHE B 2 128 ? -11.706 1.605   -2.678  1.00 96.79 128 B 1 
ATOM   1736 N  N   . PRO B 2 129 ? -17.207 -2.103  -5.896  1.00 97.59 129 B 1 
ATOM   1737 C  CA  . PRO B 2 129 ? -18.588 -2.551  -6.078  1.00 97.34 129 B 1 
ATOM   1738 C  C   . PRO B 2 129 ? -19.388 -2.287  -4.798  1.00 97.50 129 B 1 
ATOM   1739 O  O   . PRO B 2 129 ? -19.110 -2.875  -3.749  1.00 96.99 129 B 1 
ATOM   1740 C  CB  . PRO B 2 129 ? -18.455 -4.039  -6.392  1.00 96.27 129 B 1 
ATOM   1741 C  CG  . PRO B 2 129 ? -17.233 -4.463  -5.595  1.00 94.39 129 B 1 
ATOM   1742 C  CD  . PRO B 2 129 ? -16.340 -3.231  -5.564  1.00 96.12 129 B 1 
ATOM   1743 N  N   . ILE B 2 130 ? -20.386 -1.412  -4.866  1.00 97.85 130 B 1 
ATOM   1744 C  CA  . ILE B 2 130 ? -21.153 -0.990  -3.688  1.00 98.08 130 B 1 
ATOM   1745 C  C   . ILE B 2 130 ? -22.604 -1.424  -3.816  1.00 98.11 130 B 1 
ATOM   1746 O  O   . ILE B 2 130 ? -23.224 -1.240  -4.860  1.00 97.81 130 B 1 
ATOM   1747 C  CB  . ILE B 2 130 ? -21.049 0.542   -3.486  1.00 97.89 130 B 1 
ATOM   1748 C  CG1 . ILE B 2 130 ? -19.590 1.055   -3.500  1.00 95.95 130 B 1 
ATOM   1749 C  CG2 . ILE B 2 130 ? -21.743 0.954   -2.179  1.00 96.56 130 B 1 
ATOM   1750 C  CD1 . ILE B 2 130 ? -18.653 0.391   -2.481  1.00 87.04 130 B 1 
ATOM   1751 N  N   . LEU B 2 131 ? -23.155 -1.980  -2.730  1.00 97.94 131 B 1 
ATOM   1752 C  CA  . LEU B 2 131 ? -24.572 -2.288  -2.607  1.00 97.94 131 B 1 
ATOM   1753 C  C   . LEU B 2 131 ? -25.296 -1.120  -1.938  1.00 98.06 131 B 1 
ATOM   1754 O  O   . LEU B 2 131 ? -25.004 -0.781  -0.786  1.00 97.54 131 B 1 
ATOM   1755 C  CB  . LEU B 2 131 ? -24.752 -3.600  -1.830  1.00 97.65 131 B 1 
ATOM   1756 C  CG  . LEU B 2 131 ? -26.213 -4.044  -1.660  1.00 96.91 131 B 1 
ATOM   1757 C  CD1 . LEU B 2 131 ? -26.878 -4.337  -3.002  1.00 95.08 131 B 1 
ATOM   1758 C  CD2 . LEU B 2 131 ? -26.265 -5.310  -0.801  1.00 94.70 131 B 1 
ATOM   1759 N  N   . ALA B 2 132 ? -26.238 -0.514  -2.648  1.00 97.92 132 B 1 
ATOM   1760 C  CA  . ALA B 2 132 ? -27.096 0.525   -2.096  1.00 97.81 132 B 1 
ATOM   1761 C  C   . ALA B 2 132 ? -28.111 -0.089  -1.115  1.00 97.77 132 B 1 
ATOM   1762 O  O   . ALA B 2 132 ? -28.666 -1.154  -1.399  1.00 97.14 132 B 1 
ATOM   1763 C  CB  . ALA B 2 132 ? -27.794 1.273   -3.229  1.00 97.41 132 B 1 
ATOM   1764 N  N   . PRO B 2 133 ? -28.398 0.572   0.018   1.00 97.72 133 B 1 
ATOM   1765 C  CA  . PRO B 2 133 ? -29.386 0.085   0.970   1.00 97.58 133 B 1 
ATOM   1766 C  C   . PRO B 2 133 ? -30.815 0.258   0.451   1.00 97.46 133 B 1 
ATOM   1767 O  O   . PRO B 2 133 ? -31.062 0.984   -0.513  1.00 96.44 133 B 1 
ATOM   1768 C  CB  . PRO B 2 133 ? -29.140 0.913   2.235   1.00 97.00 133 B 1 
ATOM   1769 C  CG  . PRO B 2 133 ? -28.668 2.240   1.675   1.00 96.48 133 B 1 
ATOM   1770 C  CD  . PRO B 2 133 ? -27.841 1.847   0.461   1.00 97.31 133 B 1 
ATOM   1771 N  N   . ASP B 2 134 ? -31.768 -0.396  1.128   1.00 96.72 134 B 1 
ATOM   1772 C  CA  . ASP B 2 134 ? -33.182 -0.296  0.801   1.00 96.59 134 B 1 
ATOM   1773 C  C   . ASP B 2 134 ? -33.960 0.320   1.973   1.00 96.59 134 B 1 
ATOM   1774 O  O   . ASP B 2 134 ? -34.098 -0.318  3.019   1.00 95.34 134 B 1 
ATOM   1775 C  CB  . ASP B 2 134 ? -33.729 -1.684  0.428   1.00 95.48 134 B 1 
ATOM   1776 C  CG  . ASP B 2 134 ? -35.191 -1.653  -0.007  1.00 94.34 134 B 1 
ATOM   1777 O  OD1 . ASP B 2 134 ? -35.788 -0.558  -0.059  1.00 91.78 134 B 1 
ATOM   1778 O  OD2 . ASP B 2 134 ? -35.745 -2.736  -0.286  1.00 90.61 134 B 1 
ATOM   1779 N  N   . PRO B 2 135 ? -34.523 1.535   1.820   1.00 95.62 135 B 1 
ATOM   1780 C  CA  . PRO B 2 135 ? -35.352 2.147   2.855   1.00 94.97 135 B 1 
ATOM   1781 C  C   . PRO B 2 135 ? -36.591 1.337   3.240   1.00 94.46 135 B 1 
ATOM   1782 O  O   . PRO B 2 135 ? -37.113 1.526   4.341   1.00 92.12 135 B 1 
ATOM   1783 C  CB  . PRO B 2 135 ? -35.751 3.514   2.284   1.00 93.93 135 B 1 
ATOM   1784 C  CG  . PRO B 2 135 ? -34.646 3.823   1.304   1.00 92.99 135 B 1 
ATOM   1785 C  CD  . PRO B 2 135 ? -34.300 2.462   0.726   1.00 94.91 135 B 1 
ATOM   1786 N  N   . ALA B 2 136 ? -37.053 0.436   2.386   1.00 94.35 136 B 1 
ATOM   1787 C  CA  . ALA B 2 136 ? -38.182 -0.443  2.714   1.00 93.39 136 B 1 
ATOM   1788 C  C   . ALA B 2 136 ? -37.829 -1.491  3.787   1.00 93.36 136 B 1 
ATOM   1789 O  O   . ALA B 2 136 ? -38.711 -1.942  4.518   1.00 90.93 136 B 1 
ATOM   1790 C  CB  . ALA B 2 136 ? -38.678 -1.119  1.436   1.00 92.09 136 B 1 
ATOM   1791 N  N   . THR B 2 137 ? -36.555 -1.852  3.904   1.00 94.03 137 B 1 
ATOM   1792 C  CA  . THR B 2 137 ? -36.062 -2.837  4.872   1.00 93.39 137 B 1 
ATOM   1793 C  C   . THR B 2 137 ? -35.170 -2.224  5.952   1.00 93.14 137 B 1 
ATOM   1794 O  O   . THR B 2 137 ? -35.137 -2.730  7.076   1.00 89.58 137 B 1 
ATOM   1795 C  CB  . THR B 2 137 ? -35.314 -3.979  4.168   1.00 91.69 137 B 1 
ATOM   1796 O  OG1 . THR B 2 137 ? -34.212 -3.477  3.436   1.00 84.18 137 B 1 
ATOM   1797 C  CG2 . THR B 2 137 ? -36.218 -4.724  3.187   1.00 81.58 137 B 1 
ATOM   1798 N  N   . ASN B 2 138 ? -34.483 -1.117  5.649   1.00 93.33 138 B 1 
ATOM   1799 C  CA  . ASN B 2 138 ? -33.639 -0.390  6.593   1.00 92.66 138 B 1 
ATOM   1800 C  C   . ASN B 2 138 ? -34.266 0.968   6.948   1.00 92.76 138 B 1 
ATOM   1801 O  O   . ASN B 2 138 ? -34.284 1.903   6.156   1.00 90.24 138 B 1 
ATOM   1802 C  CB  . ASN B 2 138 ? -32.230 -0.248  6.013   1.00 90.29 138 B 1 
ATOM   1803 C  CG  . ASN B 2 138 ? -31.247 0.338   7.014   1.00 87.66 138 B 1 
ATOM   1804 O  OD1 . ASN B 2 138 ? -31.617 0.892   8.031   1.00 80.83 138 B 1 
ATOM   1805 N  ND2 . ASN B 2 138 ? -29.967 0.220   6.739   1.00 80.22 138 B 1 
ATOM   1806 N  N   . LYS B 2 139 ? -34.749 1.072   8.180   1.00 92.73 139 B 1 
ATOM   1807 C  CA  . LYS B 2 139 ? -35.506 2.211   8.696   1.00 92.28 139 B 1 
ATOM   1808 C  C   . LYS B 2 139 ? -34.639 3.458   8.922   1.00 92.57 139 B 1 
ATOM   1809 O  O   . LYS B 2 139 ? -35.169 4.563   8.978   1.00 87.79 139 B 1 
ATOM   1810 C  CB  . LYS B 2 139 ? -36.212 1.821   10.010  1.00 89.72 139 B 1 
ATOM   1811 C  CG  . LYS B 2 139 ? -36.144 0.313   10.277  1.00 77.19 139 B 1 
ATOM   1812 C  CD  . LYS B 2 139 ? -36.645 -0.112  11.635  1.00 63.15 139 B 1 
ATOM   1813 C  CE  . LYS B 2 139 ? -36.338 -1.599  11.778  1.00 53.82 139 B 1 
ATOM   1814 N  NZ  . LYS B 2 139 ? -36.745 -2.143  13.077  1.00 44.94 139 B 1 
ATOM   1815 N  N   . ASP B 2 140 ? -33.316 3.288   9.022   1.00 91.99 140 B 1 
ATOM   1816 C  CA  . ASP B 2 140 ? -32.370 4.376   9.263   1.00 91.13 140 B 1 
ATOM   1817 C  C   . ASP B 2 140 ? -31.881 5.030   7.964   1.00 92.31 140 B 1 
ATOM   1818 O  O   . ASP B 2 140 ? -31.129 6.006   7.996   1.00 89.36 140 B 1 
ATOM   1819 C  CB  . ASP B 2 140 ? -31.201 3.845   10.105  1.00 88.63 140 B 1 
ATOM   1820 C  CG  . ASP B 2 140 ? -31.651 3.243   11.431  1.00 84.16 140 B 1 
ATOM   1821 O  OD1 . ASP B 2 140 ? -32.542 3.828   12.082  1.00 78.27 140 B 1 
ATOM   1822 O  OD2 . ASP B 2 140 ? -31.119 2.180   11.807  1.00 78.23 140 B 1 
ATOM   1823 N  N   . VAL B 2 141 ? -32.318 4.519   6.824   1.00 93.17 141 B 1 
ATOM   1824 C  CA  . VAL B 2 141 ? -31.951 5.021   5.496   1.00 94.19 141 B 1 
ATOM   1825 C  C   . VAL B 2 141 ? -33.178 5.637   4.821   1.00 94.74 141 B 1 
ATOM   1826 O  O   . VAL B 2 141 ? -34.278 5.094   4.880   1.00 92.89 141 B 1 
ATOM   1827 C  CB  . VAL B 2 141 ? -31.334 3.902   4.639   1.00 92.43 141 B 1 
ATOM   1828 C  CG1 . VAL B 2 141 ? -30.933 4.410   3.262   1.00 84.95 141 B 1 
ATOM   1829 C  CG2 . VAL B 2 141 ? -30.084 3.338   5.319   1.00 85.97 141 B 1 
ATOM   1830 N  N   . HIS B 2 142 ? -32.956 6.772   4.155   1.00 95.28 142 B 1 
ATOM   1831 C  CA  . HIS B 2 142 ? -34.018 7.520   3.488   1.00 95.20 142 B 1 
ATOM   1832 C  C   . HIS B 2 142 ? -33.638 7.868   2.046   1.00 95.78 142 B 1 
ATOM   1833 O  O   . HIS B 2 142 ? -32.467 7.828   1.677   1.00 93.75 142 B 1 
ATOM   1834 C  CB  . HIS B 2 142 ? -34.327 8.780   4.300   1.00 93.74 142 B 1 
ATOM   1835 C  CG  . HIS B 2 142 ? -34.654 8.504   5.741   1.00 92.32 142 B 1 
ATOM   1836 N  ND1 . HIS B 2 142 ? -35.594 7.604   6.200   1.00 79.69 142 B 1 
ATOM   1837 C  CD2 . HIS B 2 142 ? -34.077 9.047   6.851   1.00 80.34 142 B 1 
ATOM   1838 C  CE1 . HIS B 2 142 ? -35.574 7.611   7.534   1.00 81.89 142 B 1 
ATOM   1839 N  NE2 . HIS B 2 142 ? -34.672 8.481   7.962   1.00 83.43 142 B 1 
ATOM   1840 N  N   . PHE B 2 143 ? -34.612 8.231   1.235   1.00 95.35 143 B 1 
ATOM   1841 C  CA  . PHE B 2 143 ? -34.392 8.712   -0.125  1.00 95.10 143 B 1 
ATOM   1842 C  C   . PHE B 2 143 ? -33.841 10.143  -0.100  1.00 94.43 143 B 1 
ATOM   1843 O  O   . PHE B 2 143 ? -34.584 11.116  -0.168  1.00 91.60 143 B 1 
ATOM   1844 C  CB  . PHE B 2 143 ? -35.684 8.598   -0.938  1.00 94.16 143 B 1 
ATOM   1845 C  CG  . PHE B 2 143 ? -36.185 7.181   -1.103  1.00 94.02 143 B 1 
ATOM   1846 C  CD1 . PHE B 2 143 ? -35.459 6.262   -1.859  1.00 91.92 143 B 1 
ATOM   1847 C  CD2 . PHE B 2 143 ? -37.389 6.780   -0.507  1.00 92.41 143 B 1 
ATOM   1848 C  CE1 . PHE B 2 143 ? -35.918 4.956   -2.022  1.00 91.32 143 B 1 
ATOM   1849 C  CE2 . PHE B 2 143 ? -37.858 5.476   -0.666  1.00 91.12 143 B 1 
ATOM   1850 C  CZ  . PHE B 2 143 ? -37.123 4.559   -1.428  1.00 91.61 143 B 1 
ATOM   1851 N  N   . LEU B 2 144 ? -32.531 10.254  0.050   1.00 94.34 144 B 1 
ATOM   1852 C  CA  . LEU B 2 144 ? -31.816 11.517  0.174   1.00 94.43 144 B 1 
ATOM   1853 C  C   . LEU B 2 144 ? -30.589 11.530  -0.733  1.00 95.60 144 B 1 
ATOM   1854 O  O   . LEU B 2 144 ? -30.183 10.506  -1.282  1.00 94.21 144 B 1 
ATOM   1855 C  CB  . LEU B 2 144 ? -31.408 11.729  1.640   1.00 91.85 144 B 1 
ATOM   1856 C  CG  . LEU B 2 144 ? -32.555 11.938  2.639   1.00 88.70 144 B 1 
ATOM   1857 C  CD1 . LEU B 2 144 ? -32.014 11.996  4.061   1.00 84.03 144 B 1 
ATOM   1858 C  CD2 . LEU B 2 144 ? -33.334 13.228  2.367   1.00 83.40 144 B 1 
ATOM   1859 N  N   . LYS B 2 145 ? -29.996 12.727  -0.859  1.00 96.67 145 B 1 
ATOM   1860 C  CA  . LYS B 2 145 ? -28.653 12.877  -1.409  1.00 96.86 145 B 1 
ATOM   1861 C  C   . LYS B 2 145 ? -27.640 12.655  -0.281  1.00 96.63 145 B 1 
ATOM   1862 O  O   . LYS B 2 145 ? -27.711 13.323  0.752   1.00 95.79 145 B 1 
ATOM   1863 C  CB  . LYS B 2 145 ? -28.501 14.253  -2.056  1.00 96.27 145 B 1 
ATOM   1864 C  CG  . LYS B 2 145 ? -27.141 14.386  -2.746  1.00 91.82 145 B 1 
ATOM   1865 C  CD  . LYS B 2 145 ? -26.903 15.797  -3.285  1.00 89.27 145 B 1 
ATOM   1866 C  CE  . LYS B 2 145 ? -27.724 16.108  -4.530  1.00 79.57 145 B 1 
ATOM   1867 N  NZ  . LYS B 2 145 ? -27.224 17.367  -5.141  1.00 73.92 145 B 1 
ATOM   1868 N  N   . TYR B 2 146 ? -26.698 11.748  -0.491  1.00 97.53 146 B 1 
ATOM   1869 C  CA  . TYR B 2 146 ? -25.692 11.365  0.490   1.00 97.46 146 B 1 
ATOM   1870 C  C   . TYR B 2 146 ? -24.283 11.726  0.017   1.00 97.70 146 B 1 
ATOM   1871 O  O   . TYR B 2 146 ? -23.972 11.550  -1.161  1.00 97.15 146 B 1 
ATOM   1872 C  CB  . TYR B 2 146 ? -25.792 9.863   0.742   1.00 96.86 146 B 1 
ATOM   1873 C  CG  . TYR B 2 146 ? -27.025 9.454   1.512   1.00 96.38 146 B 1 
ATOM   1874 C  CD1 . TYR B 2 146 ? -27.083 9.650   2.901   1.00 94.55 146 B 1 
ATOM   1875 C  CD2 . TYR B 2 146 ? -28.123 8.869   0.864   1.00 94.62 146 B 1 
ATOM   1876 C  CE1 . TYR B 2 146 ? -28.208 9.257   3.642   1.00 93.08 146 B 1 
ATOM   1877 C  CE2 . TYR B 2 146 ? -29.254 8.472   1.587   1.00 92.88 146 B 1 
ATOM   1878 C  CZ  . TYR B 2 146 ? -29.284 8.664   2.977   1.00 93.21 146 B 1 
ATOM   1879 O  OH  . TYR B 2 146 ? -30.386 8.272   3.705   1.00 90.63 146 B 1 
ATOM   1880 N  N   . PRO B 2 147 ? -23.406 12.188  0.927   1.00 97.77 147 B 1 
ATOM   1881 C  CA  . PRO B 2 147 ? -21.999 12.409  0.597   1.00 97.67 147 B 1 
ATOM   1882 C  C   . PRO B 2 147 ? -21.203 11.099  0.644   1.00 98.04 147 B 1 
ATOM   1883 O  O   . PRO B 2 147 ? -21.452 10.225  1.473   1.00 97.70 147 B 1 
ATOM   1884 C  CB  . PRO B 2 147 ? -21.511 13.400  1.659   1.00 96.45 147 B 1 
ATOM   1885 C  CG  . PRO B 2 147 ? -22.333 13.040  2.875   1.00 93.32 147 B 1 
ATOM   1886 C  CD  . PRO B 2 147 ? -23.680 12.590  2.305   1.00 96.51 147 B 1 
ATOM   1887 N  N   . ILE B 2 148 ? -20.203 11.011  -0.229  1.00 98.24 148 B 1 
ATOM   1888 C  CA  . ILE B 2 148 ? -19.185 9.955   -0.227  1.00 98.44 148 B 1 
ATOM   1889 C  C   . ILE B 2 148 ? -17.825 10.640  -0.139  1.00 98.59 148 B 1 
ATOM   1890 O  O   . ILE B 2 148 ? -17.579 11.610  -0.843  1.00 98.16 148 B 1 
ATOM   1891 C  CB  . ILE B 2 148 ? -19.301 9.081   -1.490  1.00 98.12 148 B 1 
ATOM   1892 C  CG1 . ILE B 2 148 ? -20.652 8.341   -1.510  1.00 96.69 148 B 1 
ATOM   1893 C  CG2 . ILE B 2 148 ? -18.134 8.086   -1.571  1.00 96.69 148 B 1 
ATOM   1894 C  CD1 . ILE B 2 148 ? -20.926 7.546   -2.794  1.00 93.85 148 B 1 
ATOM   1895 N  N   . TYR B 2 149 ? -16.930 10.127  0.715   1.00 98.58 149 B 1 
ATOM   1896 C  CA  . TYR B 2 149 ? -15.584 10.649  0.875   1.00 98.69 149 B 1 
ATOM   1897 C  C   . TYR B 2 149 ? -14.551 9.588   0.512   1.00 98.63 149 B 1 
ATOM   1898 O  O   . TYR B 2 149 ? -14.708 8.415   0.827   1.00 98.48 149 B 1 
ATOM   1899 C  CB  . TYR B 2 149 ? -15.362 11.142  2.311   1.00 98.50 149 B 1 
ATOM   1900 C  CG  . TYR B 2 149 ? -16.418 12.106  2.808   1.00 98.24 149 B 1 
ATOM   1901 C  CD1 . TYR B 2 149 ? -16.391 13.452  2.413   1.00 97.23 149 B 1 
ATOM   1902 C  CD2 . TYR B 2 149 ? -17.444 11.662  3.654   1.00 97.19 149 B 1 
ATOM   1903 C  CE1 . TYR B 2 149 ? -17.369 14.346  2.862   1.00 96.24 149 B 1 
ATOM   1904 C  CE2 . TYR B 2 149 ? -18.429 12.545  4.109   1.00 96.21 149 B 1 
ATOM   1905 C  CZ  . TYR B 2 149 ? -18.384 13.887  3.712   1.00 96.29 149 B 1 
ATOM   1906 O  OH  . TYR B 2 149 ? -19.343 14.770  4.166   1.00 94.77 149 B 1 
ATOM   1907 N  N   . VAL B 2 150 ? -13.453 10.013  -0.123  1.00 98.69 150 B 1 
ATOM   1908 C  CA  . VAL B 2 150 ? -12.341 9.117   -0.443  1.00 98.68 150 B 1 
ATOM   1909 C  C   . VAL B 2 150 ? -11.014 9.729   -0.019  1.00 98.70 150 B 1 
ATOM   1910 O  O   . VAL B 2 150 ? -10.801 10.937  -0.130  1.00 98.42 150 B 1 
ATOM   1911 C  CB  . VAL B 2 150 ? -12.350 8.722   -1.935  1.00 98.19 150 B 1 
ATOM   1912 C  CG1 . VAL B 2 150 ? -12.046 9.895   -2.874  1.00 95.02 150 B 1 
ATOM   1913 C  CG2 . VAL B 2 150 ? -11.362 7.587   -2.210  1.00 94.40 150 B 1 
ATOM   1914 N  N   . GLY B 2 151 ? -10.113 8.891   0.475   1.00 98.70 151 B 1 
ATOM   1915 C  CA  . GLY B 2 151 ? -8.701  9.197   0.594   1.00 98.70 151 B 1 
ATOM   1916 C  C   . GLY B 2 151 ? -7.902  8.213   -0.250  1.00 98.78 151 B 1 
ATOM   1917 O  O   . GLY B 2 151 ? -8.064  7.010   -0.086  1.00 98.51 151 B 1 
ATOM   1918 N  N   . GLY B 2 152 ? -7.061  8.712   -1.156  1.00 98.61 152 B 1 
ATOM   1919 C  CA  . GLY B 2 152 ? -6.249  7.891   -2.046  1.00 98.61 152 B 1 
ATOM   1920 C  C   . GLY B 2 152 ? -4.774  8.252   -1.935  1.00 98.77 152 B 1 
ATOM   1921 O  O   . GLY B 2 152 ? -4.406  9.428   -1.916  1.00 98.49 152 B 1 
ATOM   1922 N  N   . ASN B 2 153 ? -3.918  7.244   -1.866  1.00 98.54 153 B 1 
ATOM   1923 C  CA  . ASN B 2 153 ? -2.481  7.437   -1.727  1.00 98.31 153 B 1 
ATOM   1924 C  C   . ASN B 2 153 ? -1.701  6.641   -2.773  1.00 98.15 153 B 1 
ATOM   1925 O  O   . ASN B 2 153 ? -2.056  5.508   -3.105  1.00 97.30 153 B 1 
ATOM   1926 C  CB  . ASN B 2 153 ? -2.040  7.057   -0.308  1.00 98.16 153 B 1 
ATOM   1927 C  CG  . ASN B 2 153 ? -0.556  7.330   -0.133  1.00 97.79 153 B 1 
ATOM   1928 O  OD1 . ASN B 2 153 ? -0.131  8.463   -0.044  1.00 89.76 153 B 1 
ATOM   1929 N  ND2 . ASN B 2 153 ? 0.260   6.291   -0.173  1.00 90.02 153 B 1 
ATOM   1930 N  N   . ARG B 2 154 ? -0.592  7.234   -3.240  1.00 97.76 154 B 1 
ATOM   1931 C  CA  . ARG B 2 154 ? 0.445   6.547   -4.002  1.00 97.73 154 B 1 
ATOM   1932 C  C   . ARG B 2 154 ? 1.800   6.845   -3.377  1.00 97.63 154 B 1 
ATOM   1933 O  O   . ARG B 2 154 ? 2.097   7.982   -3.011  1.00 96.98 154 B 1 
ATOM   1934 C  CB  . ARG B 2 154 ? 0.385   6.910   -5.506  1.00 97.30 154 B 1 
ATOM   1935 C  CG  . ARG B 2 154 ? 0.921   8.288   -5.918  1.00 95.49 154 B 1 
ATOM   1936 C  CD  . ARG B 2 154 ? 0.020   9.473   -5.543  1.00 96.32 154 B 1 
ATOM   1937 N  NE  . ARG B 2 154 ? -1.133  9.620   -6.449  1.00 96.54 154 B 1 
ATOM   1938 C  CZ  . ARG B 2 154 ? -2.305  10.144  -6.155  1.00 97.42 154 B 1 
ATOM   1939 N  NH1 . ARG B 2 154 ? -2.601  10.568  -4.950  1.00 91.67 154 B 1 
ATOM   1940 N  NH2 . ARG B 2 154 ? -3.214  10.273  -7.075  1.00 93.80 154 B 1 
ATOM   1941 N  N   . GLY B 2 155 ? 2.646   5.824   -3.255  1.00 95.00 155 B 1 
ATOM   1942 C  CA  . GLY B 2 155 ? 3.983   5.952   -2.700  1.00 95.28 155 B 1 
ATOM   1943 C  C   . GLY B 2 155 ? 4.051   5.803   -1.178  1.00 95.74 155 B 1 
ATOM   1944 O  O   . GLY B 2 155 ? 3.046   5.849   -0.461  1.00 95.87 155 B 1 
ATOM   1945 N  N   . ARG B 2 156 ? 5.265   5.625   -0.696  1.00 93.68 156 B 1 
ATOM   1946 C  CA  . ARG B 2 156 ? 5.564   5.351   0.710   1.00 93.00 156 B 1 
ATOM   1947 C  C   . ARG B 2 156 ? 5.358   6.592   1.582   1.00 93.72 156 B 1 
ATOM   1948 O  O   . ARG B 2 156 ? 5.535   7.724   1.128   1.00 93.46 156 B 1 
ATOM   1949 C  CB  . ARG B 2 156 ? 6.994   4.813   0.849   1.00 91.46 156 B 1 
ATOM   1950 C  CG  . ARG B 2 156 ? 7.234   3.503   0.066   1.00 88.85 156 B 1 
ATOM   1951 C  CD  . ARG B 2 156 ? 8.693   3.050   0.106   1.00 87.59 156 B 1 
ATOM   1952 N  NE  . ARG B 2 156 ? 9.150   2.846   1.476   1.00 86.29 156 B 1 
ATOM   1953 C  CZ  . ARG B 2 156 ? 10.191  3.407   2.079   1.00 86.73 156 B 1 
ATOM   1954 N  NH1 . ARG B 2 156 ? 11.030  4.198   1.455   1.00 81.31 156 B 1 
ATOM   1955 N  NH2 . ARG B 2 156 ? 10.402  3.172   3.338   1.00 82.01 156 B 1 
ATOM   1956 N  N   . GLY B 2 157 ? 5.018   6.374   2.846   1.00 95.47 157 B 1 
ATOM   1957 C  CA  . GLY B 2 157 ? 4.874   7.424   3.839   1.00 95.52 157 B 1 
ATOM   1958 C  C   . GLY B 2 157 ? 6.215   7.972   4.342   1.00 95.67 157 B 1 
ATOM   1959 O  O   . GLY B 2 157 ? 7.289   7.453   4.022   1.00 95.15 157 B 1 
ATOM   1960 N  N   . GLN B 2 158 ? 6.134   9.030   5.142   1.00 96.41 158 B 1 
ATOM   1961 C  CA  . GLN B 2 158 ? 7.278   9.746   5.699   1.00 96.51 158 B 1 
ATOM   1962 C  C   . GLN B 2 158 ? 7.495   9.423   7.179   1.00 96.38 158 B 1 
ATOM   1963 O  O   . GLN B 2 158 ? 8.603   9.598   7.683   1.00 95.54 158 B 1 
ATOM   1964 C  CB  . GLN B 2 158 ? 7.076   11.255  5.506   1.00 96.73 158 B 1 
ATOM   1965 C  CG  . GLN B 2 158 ? 7.260   11.755  4.059   1.00 96.48 158 B 1 
ATOM   1966 C  CD  . GLN B 2 158 ? 6.250   11.189  3.075   1.00 97.27 158 B 1 
ATOM   1967 O  OE1 . GLN B 2 158 ? 5.049   11.413  3.177   1.00 92.88 158 B 1 
ATOM   1968 N  NE2 . GLN B 2 158 ? 6.704   10.420  2.103   1.00 93.12 158 B 1 
ATOM   1969 N  N   . ILE B 2 159 ? 6.465   8.967   7.873   1.00 95.87 159 B 1 
ATOM   1970 C  CA  . ILE B 2 159 ? 6.460   8.722   9.316   1.00 95.42 159 B 1 
ATOM   1971 C  C   . ILE B 2 159 ? 5.835   7.342   9.576   1.00 94.43 159 B 1 
ATOM   1972 O  O   . ILE B 2 159 ? 4.814   7.003   8.985   1.00 93.00 159 B 1 
ATOM   1973 C  CB  . ILE B 2 159 ? 5.692   9.835   10.067  1.00 95.42 159 B 1 
ATOM   1974 C  CG1 . ILE B 2 159 ? 6.253   11.238  9.716   1.00 92.80 159 B 1 
ATOM   1975 C  CG2 . ILE B 2 159 ? 5.744   9.616   11.580  1.00 92.69 159 B 1 
ATOM   1976 C  CD1 . ILE B 2 159 ? 5.457   12.403  10.306  1.00 85.05 159 B 1 
ATOM   1977 N  N   . TYR B 2 160 ? 6.449   6.566   10.457  1.00 89.23 160 B 1 
ATOM   1978 C  CA  . TYR B 2 160 ? 5.920   5.281   10.912  1.00 88.28 160 B 1 
ATOM   1979 C  C   . TYR B 2 160 ? 4.979   5.454   12.123  1.00 89.01 160 B 1 
ATOM   1980 O  O   . TYR B 2 160 ? 4.993   6.512   12.760  1.00 88.42 160 B 1 
ATOM   1981 C  CB  . TYR B 2 160 ? 7.079   4.335   11.233  1.00 86.34 160 B 1 
ATOM   1982 C  CG  . TYR B 2 160 ? 7.822   3.853   10.017  1.00 84.60 160 B 1 
ATOM   1983 C  CD1 . TYR B 2 160 ? 7.249   2.894   9.158   1.00 82.68 160 B 1 
ATOM   1984 C  CD2 . TYR B 2 160 ? 9.101   4.349   9.709   1.00 82.54 160 B 1 
ATOM   1985 C  CE1 . TYR B 2 160 ? 7.936   2.432   8.026   1.00 80.88 160 B 1 
ATOM   1986 C  CE2 . TYR B 2 160 ? 9.796   3.900   8.577   1.00 80.48 160 B 1 
ATOM   1987 C  CZ  . TYR B 2 160 ? 9.201   2.947   7.746   1.00 80.57 160 B 1 
ATOM   1988 O  OH  . TYR B 2 160 ? 9.875   2.510   6.621   1.00 77.17 160 B 1 
ATOM   1989 N  N   . PRO B 2 161 ? 4.186   4.432   12.484  1.00 84.71 161 B 1 
ATOM   1990 C  CA  . PRO B 2 161 ? 3.300   4.504   13.654  1.00 85.20 161 B 1 
ATOM   1991 C  C   . PRO B 2 161 ? 4.007   4.828   14.975  1.00 86.91 161 B 1 
ATOM   1992 O  O   . PRO B 2 161 ? 3.396   5.411   15.861  1.00 85.91 161 B 1 
ATOM   1993 C  CB  . PRO B 2 161 ? 2.624   3.130   13.713  1.00 83.39 161 B 1 
ATOM   1994 C  CG  . PRO B 2 161 ? 2.621   2.673   12.263  1.00 81.88 161 B 1 
ATOM   1995 C  CD  . PRO B 2 161 ? 3.942   3.208   11.732  1.00 83.35 161 B 1 
ATOM   1996 N  N   . ASP B 2 162 ? 5.288   4.485   15.111  1.00 86.84 162 B 1 
ATOM   1997 C  CA  . ASP B 2 162 ? 6.105   4.789   16.287  1.00 86.96 162 B 1 
ATOM   1998 C  C   . ASP B 2 162 ? 6.648   6.229   16.303  1.00 88.97 162 B 1 
ATOM   1999 O  O   . ASP B 2 162 ? 7.340   6.622   17.242  1.00 87.87 162 B 1 
ATOM   2000 C  CB  . ASP B 2 162 ? 7.239   3.757   16.406  1.00 83.84 162 B 1 
ATOM   2001 C  CG  . ASP B 2 162 ? 8.307   3.857   15.301  1.00 81.09 162 B 1 
ATOM   2002 O  OD1 . ASP B 2 162 ? 8.126   4.647   14.351  1.00 78.97 162 B 1 
ATOM   2003 O  OD2 . ASP B 2 162 ? 9.316   3.136   15.394  1.00 78.52 162 B 1 
ATOM   2004 N  N   . GLY B 2 163 ? 6.358   7.029   15.275  1.00 91.57 163 B 1 
ATOM   2005 C  CA  . GLY B 2 163 ? 6.831   8.398   15.139  1.00 92.34 163 B 1 
ATOM   2006 C  C   . GLY B 2 163 ? 8.182   8.550   14.440  1.00 93.49 163 B 1 
ATOM   2007 O  O   . GLY B 2 163 ? 8.591   9.675   14.139  1.00 92.50 163 B 1 
ATOM   2008 N  N   . SER B 2 164 ? 8.896   7.457   14.150  1.00 91.24 164 B 1 
ATOM   2009 C  CA  . SER B 2 164 ? 10.184  7.513   13.460  1.00 90.61 164 B 1 
ATOM   2010 C  C   . SER B 2 164 ? 10.027  7.910   11.988  1.00 91.94 164 B 1 
ATOM   2011 O  O   . SER B 2 164 ? 9.000   7.650   11.350  1.00 91.79 164 B 1 
ATOM   2012 C  CB  . SER B 2 164 ? 10.945  6.191   13.602  1.00 87.95 164 B 1 
ATOM   2013 O  OG  . SER B 2 164 ? 10.301  5.139   12.916  1.00 82.95 164 B 1 
ATOM   2014 N  N   . LYS B 2 165 ? 11.057  8.563   11.423  1.00 93.62 165 B 1 
ATOM   2015 C  CA  . LYS B 2 165 ? 11.078  8.952   10.016  1.00 93.92 165 B 1 
ATOM   2016 C  C   . LYS B 2 165 ? 11.434  7.766   9.121   1.00 93.87 165 B 1 
ATOM   2017 O  O   . LYS B 2 165 ? 12.347  7.003   9.432   1.00 92.86 165 B 1 
ATOM   2018 C  CB  . LYS B 2 165 ? 12.056  10.109  9.781   1.00 93.41 165 B 1 
ATOM   2019 C  CG  . LYS B 2 165 ? 11.649  11.399  10.510  1.00 87.93 165 B 1 
ATOM   2020 C  CD  . LYS B 2 165 ? 12.623  12.562  10.276  1.00 87.82 165 B 1 
ATOM   2021 C  CE  . LYS B 2 165 ? 12.529  13.094  8.842   1.00 80.25 165 B 1 
ATOM   2022 N  NZ  . LYS B 2 165 ? 13.352  14.300  8.617   1.00 75.17 165 B 1 
ATOM   2023 N  N   . SER B 2 166 ? 10.763  7.641   7.989   1.00 93.07 166 B 1 
ATOM   2024 C  CA  . SER B 2 166 ? 11.185  6.731   6.934   1.00 93.07 166 B 1 
ATOM   2025 C  C   . SER B 2 166 ? 12.386  7.302   6.161   1.00 93.40 166 B 1 
ATOM   2026 O  O   . SER B 2 166 ? 12.780  8.457   6.353   1.00 93.22 166 B 1 
ATOM   2027 C  CB  . SER B 2 166 ? 10.010  6.421   5.998   1.00 92.44 166 B 1 
ATOM   2028 O  OG  . SER B 2 166 ? 9.779   7.477   5.089   1.00 90.92 166 B 1 
ATOM   2029 N  N   . ASN B 2 167 ? 12.951  6.522   5.240   1.00 92.96 167 B 1 
ATOM   2030 C  CA  . ASN B 2 167 ? 13.946  7.015   4.289   1.00 92.99 167 B 1 
ATOM   2031 C  C   . ASN B 2 167 ? 13.314  7.706   3.064   1.00 94.27 167 B 1 
ATOM   2032 O  O   . ASN B 2 167 ? 14.012  7.987   2.095   1.00 93.93 167 B 1 
ATOM   2033 C  CB  . ASN B 2 167 ? 14.906  5.878   3.887   1.00 90.89 167 B 1 
ATOM   2034 C  CG  . ASN B 2 167 ? 14.278  4.843   2.976   1.00 90.10 167 B 1 
ATOM   2035 O  OD1 . ASN B 2 167 ? 13.106  4.515   3.072   1.00 86.89 167 B 1 
ATOM   2036 N  ND2 . ASN B 2 167 ? 15.055  4.299   2.061   1.00 86.15 167 B 1 
ATOM   2037 N  N   . ASN B 2 168 ? 12.003  7.979   3.083   1.00 95.78 168 B 1 
ATOM   2038 C  CA  . ASN B 2 168 ? 11.305  8.658   1.991   1.00 96.58 168 B 1 
ATOM   2039 C  C   . ASN B 2 168 ? 10.932  10.100  2.364   1.00 97.23 168 B 1 
ATOM   2040 O  O   . ASN B 2 168 ? 9.812   10.559  2.139   1.00 96.74 168 B 1 
ATOM   2041 C  CB  . ASN B 2 168 ? 10.098  7.813   1.539   1.00 96.22 168 B 1 
ATOM   2042 C  CG  . ASN B 2 168 ? 9.565   8.264   0.185   1.00 95.76 168 B 1 
ATOM   2043 O  OD1 . ASN B 2 168 ? 10.299  8.686   -0.690  1.00 90.72 168 B 1 
ATOM   2044 N  ND2 . ASN B 2 168 ? 8.270   8.162   -0.022  1.00 90.09 168 B 1 
ATOM   2045 N  N   . THR B 2 169 ? 11.882  10.810  2.982   1.00 97.17 169 B 1 
ATOM   2046 C  CA  . THR B 2 169 ? 11.714  12.196  3.431   1.00 97.31 169 B 1 
ATOM   2047 C  C   . THR B 2 169 ? 13.057  12.914  3.481   1.00 97.67 169 B 1 
ATOM   2048 O  O   . THR B 2 169 ? 14.114  12.277  3.410   1.00 97.00 169 B 1 
ATOM   2049 C  CB  . THR B 2 169 ? 10.989  12.230  4.792   1.00 96.69 169 B 1 
ATOM   2050 O  OG1 . THR B 2 169 ? 10.655  13.553  5.148   1.00 93.21 169 B 1 
ATOM   2051 C  CG2 . THR B 2 169 ? 11.822  11.625  5.917   1.00 93.11 169 B 1 
ATOM   2052 N  N   . VAL B 2 170 ? 13.044  14.247  3.600   1.00 97.38 170 B 1 
ATOM   2053 C  CA  . VAL B 2 170 ? 14.256  15.062  3.755   1.00 97.56 170 B 1 
ATOM   2054 C  C   . VAL B 2 170 ? 14.865  14.840  5.141   1.00 97.40 170 B 1 
ATOM   2055 O  O   . VAL B 2 170 ? 14.153  14.785  6.146   1.00 96.52 170 B 1 
ATOM   2056 C  CB  . VAL B 2 170 ? 13.956  16.554  3.544   1.00 96.77 170 B 1 
ATOM   2057 C  CG1 . VAL B 2 170 ? 15.199  17.428  3.707   1.00 92.80 170 B 1 
ATOM   2058 C  CG2 . VAL B 2 170 ? 13.384  16.805  2.144   1.00 92.83 170 B 1 
ATOM   2059 N  N   . TYR B 2 171 ? 16.190  14.732  5.193   1.00 97.76 171 B 1 
ATOM   2060 C  CA  . TYR B 2 171 ? 16.954  14.741  6.436   1.00 97.58 171 B 1 
ATOM   2061 C  C   . TYR B 2 171 ? 17.691  16.075  6.547   1.00 97.55 171 B 1 
ATOM   2062 O  O   . TYR B 2 171 ? 18.399  16.474  5.616   1.00 96.35 171 B 1 
ATOM   2063 C  CB  . TYR B 2 171 ? 17.903  13.539  6.502   1.00 97.05 171 B 1 
ATOM   2064 C  CG  . TYR B 2 171 ? 17.188  12.262  6.898   1.00 96.88 171 B 1 
ATOM   2065 C  CD1 . TYR B 2 171 ? 16.233  11.674  6.046   1.00 95.43 171 B 1 
ATOM   2066 C  CD2 . TYR B 2 171 ? 17.437  11.673  8.152   1.00 95.42 171 B 1 
ATOM   2067 C  CE1 . TYR B 2 171 ? 15.530  10.529  6.441   1.00 94.18 171 B 1 
ATOM   2068 C  CE2 . TYR B 2 171 ? 16.737  10.519  8.557   1.00 94.30 171 B 1 
ATOM   2069 C  CZ  . TYR B 2 171 ? 15.783  9.956   7.699   1.00 94.94 171 B 1 
ATOM   2070 O  OH  . TYR B 2 171 ? 15.080  8.851   8.098   1.00 93.37 171 B 1 
ATOM   2071 N  N   . ASN B 2 172 ? 17.508  16.769  7.677   1.00 97.18 172 B 1 
ATOM   2072 C  CA  . ASN B 2 172 ? 18.091  18.076  7.951   1.00 97.06 172 B 1 
ATOM   2073 C  C   . ASN B 2 172 ? 19.164  17.966  9.032   1.00 96.88 172 B 1 
ATOM   2074 O  O   . ASN B 2 172 ? 19.107  17.071  9.874   1.00 95.85 172 B 1 
ATOM   2075 C  CB  . ASN B 2 172 ? 16.987  19.056  8.381   1.00 96.50 172 B 1 
ATOM   2076 C  CG  . ASN B 2 172 ? 15.878  19.249  7.349   1.00 95.33 172 B 1 
ATOM   2077 O  OD1 . ASN B 2 172 ? 16.038  19.038  6.166   1.00 86.73 172 B 1 
ATOM   2078 N  ND2 . ASN B 2 172 ? 14.720  19.665  7.794   1.00 85.59 172 B 1 
ATOM   2079 N  N   . ALA B 2 173 ? 20.112  18.910  9.040   1.00 96.84 173 B 1 
ATOM   2080 C  CA  . ALA B 2 173 ? 21.156  18.985  10.055  1.00 96.59 173 B 1 
ATOM   2081 C  C   . ALA B 2 173 ? 20.553  19.206  11.451  1.00 96.17 173 B 1 
ATOM   2082 O  O   . ALA B 2 173 ? 19.766  20.128  11.650  1.00 94.97 173 B 1 
ATOM   2083 C  CB  . ALA B 2 173 ? 22.126  20.109  9.692   1.00 96.07 173 B 1 
ATOM   2084 N  N   . THR B 2 174 ? 20.960  18.392  12.422  1.00 95.44 174 B 1 
ATOM   2085 C  CA  . THR B 2 174 ? 20.531  18.549  13.819  1.00 94.18 174 B 1 
ATOM   2086 C  C   . THR B 2 174 ? 21.346  19.601  14.570  1.00 93.92 174 B 1 
ATOM   2087 O  O   . THR B 2 174 ? 20.986  19.972  15.690  1.00 91.49 174 B 1 
ATOM   2088 C  CB  . THR B 2 174 ? 20.577  17.218  14.580  1.00 92.77 174 B 1 
ATOM   2089 O  OG1 . THR B 2 174 ? 21.901  16.734  14.637  1.00 85.18 174 B 1 
ATOM   2090 C  CG2 . THR B 2 174 ? 19.692  16.163  13.930  1.00 83.16 174 B 1 
ATOM   2091 N  N   . ALA B 2 175 ? 22.417  20.109  13.968  1.00 94.40 175 B 1 
ATOM   2092 C  CA  . ALA B 2 175 ? 23.238  21.194  14.488  1.00 93.97 175 B 1 
ATOM   2093 C  C   . ALA B 2 175 ? 23.849  22.009  13.339  1.00 94.77 175 B 1 
ATOM   2094 O  O   . ALA B 2 175 ? 23.976  21.523  12.214  1.00 93.72 175 B 1 
ATOM   2095 C  CB  . ALA B 2 175 ? 24.330  20.627  15.391  1.00 91.94 175 B 1 
ATOM   2096 N  N   . GLY B 2 176 ? 24.244  23.247  13.636  1.00 93.98 176 B 1 
ATOM   2097 C  CA  . GLY B 2 176 ? 25.078  24.051  12.745  1.00 93.89 176 B 1 
ATOM   2098 C  C   . GLY B 2 176 ? 26.558  23.818  13.018  1.00 94.12 176 B 1 
ATOM   2099 O  O   . GLY B 2 176 ? 26.947  23.456  14.128  1.00 92.15 176 B 1 
ATOM   2100 N  N   . GLY B 2 177 ? 27.401  24.050  12.001  1.00 94.55 177 B 1 
ATOM   2101 C  CA  . GLY B 2 177 ? 28.842  23.877  12.115  1.00 94.64 177 B 1 
ATOM   2102 C  C   . GLY B 2 177 ? 29.495  23.553  10.784  1.00 95.46 177 B 1 
ATOM   2103 O  O   . GLY B 2 177 ? 28.949  23.843  9.717   1.00 94.35 177 B 1 
ATOM   2104 N  N   . ILE B 2 178 ? 30.684  22.963  10.860  1.00 94.93 178 B 1 
ATOM   2105 C  CA  . ILE B 2 178 ? 31.429  22.496  9.689   1.00 95.11 178 B 1 
ATOM   2106 C  C   . ILE B 2 178 ? 31.319  20.981  9.609   1.00 95.58 178 B 1 
ATOM   2107 O  O   . ILE B 2 178 ? 31.515  20.282  10.606  1.00 94.33 178 B 1 
ATOM   2108 C  CB  . ILE B 2 178 ? 32.893  22.982  9.737   1.00 94.04 178 B 1 
ATOM   2109 C  CG1 . ILE B 2 178 ? 32.934  24.524  9.695   1.00 89.36 178 B 1 
ATOM   2110 C  CG2 . ILE B 2 178 ? 33.709  22.385  8.574   1.00 88.59 178 B 1 
ATOM   2111 C  CD1 . ILE B 2 178 ? 34.330  25.128  9.888   1.00 75.85 178 B 1 
ATOM   2112 N  N   . ILE B 2 179 ? 31.041  20.471  8.422   1.00 95.50 179 B 1 
ATOM   2113 C  CA  . ILE B 2 179 ? 31.066  19.037  8.177   1.00 95.71 179 B 1 
ATOM   2114 C  C   . ILE B 2 179 ? 32.528  18.580  8.149   1.00 95.51 179 B 1 
ATOM   2115 O  O   . ILE B 2 179 ? 33.251  18.848  7.194   1.00 94.28 179 B 1 
ATOM   2116 C  CB  . ILE B 2 179 ? 30.326  18.679  6.874   1.00 95.56 179 B 1 
ATOM   2117 C  CG1 . ILE B 2 179 ? 28.839  19.080  6.978   1.00 93.80 179 B 1 
ATOM   2118 C  CG2 . ILE B 2 179 ? 30.465  17.181  6.589   1.00 94.13 179 B 1 
ATOM   2119 C  CD1 . ILE B 2 179 ? 28.047  18.886  5.691   1.00 91.13 179 B 1 
ATOM   2120 N  N   . SER B 2 180 ? 32.968  17.899  9.193   1.00 95.45 180 B 1 
ATOM   2121 C  CA  . SER B 2 180 ? 34.353  17.423  9.294   1.00 94.85 180 B 1 
ATOM   2122 C  C   . SER B 2 180 ? 34.565  16.082  8.594   1.00 95.17 180 B 1 
ATOM   2123 O  O   . SER B 2 180 ? 35.685  15.783  8.185   1.00 93.58 180 B 1 
ATOM   2124 C  CB  . SER B 2 180 ? 34.764  17.314  10.762  1.00 93.19 180 B 1 
ATOM   2125 O  OG  . SER B 2 180 ? 33.979  16.352  11.435  1.00 86.50 180 B 1 
ATOM   2126 N  N   . LYS B 2 181 ? 33.512  15.273  8.467   1.00 95.52 181 B 1 
ATOM   2127 C  CA  . LYS B 2 181 ? 33.594  13.948  7.858   1.00 96.12 181 B 1 
ATOM   2128 C  C   . LYS B 2 181 ? 32.238  13.474  7.360   1.00 96.58 181 B 1 
ATOM   2129 O  O   . LYS B 2 181 ? 31.234  13.622  8.049   1.00 95.62 181 B 1 
ATOM   2130 C  CB  . LYS B 2 181 ? 34.164  12.967  8.893   1.00 95.09 181 B 1 
ATOM   2131 C  CG  . LYS B 2 181 ? 34.485  11.591  8.319   1.00 88.57 181 B 1 
ATOM   2132 C  CD  . LYS B 2 181 ? 35.109  10.702  9.391   1.00 85.78 181 B 1 
ATOM   2133 C  CE  . LYS B 2 181 ? 35.465  9.336   8.807   1.00 74.53 181 B 1 
ATOM   2134 N  NZ  . LYS B 2 181 ? 36.060  8.452   9.825   1.00 66.31 181 B 1 
ATOM   2135 N  N   . ILE B 2 182 ? 32.245  12.833  6.194   1.00 96.48 182 B 1 
ATOM   2136 C  CA  . ILE B 2 182 ? 31.118  12.052  5.691   1.00 96.64 182 B 1 
ATOM   2137 C  C   . ILE B 2 182 ? 31.594  10.614  5.512   1.00 96.53 182 B 1 
ATOM   2138 O  O   . ILE B 2 182 ? 32.375  10.322  4.613   1.00 95.17 182 B 1 
ATOM   2139 C  CB  . ILE B 2 182 ? 30.538  12.647  4.391   1.00 96.16 182 B 1 
ATOM   2140 C  CG1 . ILE B 2 182 ? 30.048  14.088  4.630   1.00 94.68 182 B 1 
ATOM   2141 C  CG2 . ILE B 2 182 ? 29.403  11.750  3.871   1.00 94.72 182 B 1 
ATOM   2142 C  CD1 . ILE B 2 182 ? 29.501  14.799  3.386   1.00 93.55 182 B 1 
ATOM   2143 N  N   . LEU B 2 183 ? 31.141  9.720   6.369   1.00 96.51 183 B 1 
ATOM   2144 C  CA  . LEU B 2 183 ? 31.431  8.300   6.263   1.00 96.22 183 B 1 
ATOM   2145 C  C   . LEU B 2 183 ? 30.323  7.606   5.480   1.00 96.24 183 B 1 
ATOM   2146 O  O   . LEU B 2 183 ? 29.174  7.583   5.918   1.00 95.28 183 B 1 
ATOM   2147 C  CB  . LEU B 2 183 ? 31.593  7.697   7.670   1.00 95.07 183 B 1 
ATOM   2148 C  CG  . LEU B 2 183 ? 31.877  6.188   7.683   1.00 87.21 183 B 1 
ATOM   2149 C  CD1 . LEU B 2 183 ? 33.235  5.863   7.073   1.00 79.16 183 B 1 
ATOM   2150 C  CD2 . LEU B 2 183 ? 31.845  5.659   9.112   1.00 78.56 183 B 1 
ATOM   2151 N  N   . ARG B 2 184 ? 30.672  7.020   4.343   1.00 95.32 184 B 1 
ATOM   2152 C  CA  . ARG B 2 184 ? 29.748  6.159   3.603   1.00 94.31 184 B 1 
ATOM   2153 C  C   . ARG B 2 184 ? 29.719  4.773   4.247   1.00 94.00 184 B 1 
ATOM   2154 O  O   . ARG B 2 184 ? 30.765  4.149   4.420   1.00 91.48 184 B 1 
ATOM   2155 C  CB  . ARG B 2 184 ? 30.170  6.103   2.126   1.00 91.82 184 B 1 
ATOM   2156 C  CG  . ARG B 2 184 ? 29.156  5.347   1.270   1.00 76.11 184 B 1 
ATOM   2157 C  CD  . ARG B 2 184 ? 29.564  5.389   -0.212  1.00 72.88 184 B 1 
ATOM   2158 N  NE  . ARG B 2 184 ? 28.605  4.682   -1.047  1.00 63.26 184 B 1 
ATOM   2159 C  CZ  . ARG B 2 184 ? 28.675  4.559   -2.368  1.00 56.50 184 B 1 
ATOM   2160 N  NH1 . ARG B 2 184 ? 29.658  5.093   -3.047  1.00 51.81 184 B 1 
ATOM   2161 N  NH2 . ARG B 2 184 ? 27.751  3.905   -3.018  1.00 49.07 184 B 1 
ATOM   2162 N  N   . LYS B 2 185 ? 28.534  4.287   4.585   1.00 92.82 185 B 1 
ATOM   2163 C  CA  . LYS B 2 185 ? 28.356  2.977   5.199   1.00 90.81 185 B 1 
ATOM   2164 C  C   . LYS B 2 185 ? 28.337  1.884   4.127   1.00 89.48 185 B 1 
ATOM   2165 O  O   . LYS B 2 185 ? 27.853  2.096   3.015   1.00 86.18 185 B 1 
ATOM   2166 C  CB  . LYS B 2 185 ? 27.094  2.953   6.068   1.00 88.93 185 B 1 
ATOM   2167 C  CG  . LYS B 2 185 ? 27.076  4.098   7.093   1.00 82.55 185 B 1 
ATOM   2168 C  CD  . LYS B 2 185 ? 25.901  4.037   8.067   1.00 77.52 185 B 1 
ATOM   2169 C  CE  . LYS B 2 185 ? 26.166  3.030   9.176   1.00 68.11 185 B 1 
ATOM   2170 N  NZ  . LYS B 2 185 ? 25.497  3.427   10.442  1.00 61.17 185 B 1 
ATOM   2171 N  N   . GLU B 2 186 ? 28.825  0.696   4.475   1.00 87.32 186 B 1 
ATOM   2172 C  CA  . GLU B 2 186 ? 28.958  -0.442  3.547   1.00 84.02 186 B 1 
ATOM   2173 C  C   . GLU B 2 186 ? 27.618  -0.845  2.914   1.00 81.33 186 B 1 
ATOM   2174 O  O   . GLU B 2 186 ? 27.536  -1.062  1.707   1.00 75.48 186 B 1 
ATOM   2175 C  CB  . GLU B 2 186 ? 29.571  -1.604  4.322   1.00 81.99 186 B 1 
ATOM   2176 C  CG  . GLU B 2 186 ? 29.925  -2.802  3.436   1.00 70.77 186 B 1 
ATOM   2177 C  CD  . GLU B 2 186 ? 30.519  -3.968  4.233   1.00 63.12 186 B 1 
ATOM   2178 O  OE1 . GLU B 2 186 ? 30.839  -4.995  3.599   1.00 55.90 186 B 1 
ATOM   2179 O  OE2 . GLU B 2 186 ? 30.647  -3.850  5.466   1.00 56.77 186 B 1 
ATOM   2180 N  N   . LYS B 2 187 ? 26.543  -0.881  3.712   1.00 79.61 187 B 1 
ATOM   2181 C  CA  . LYS B 2 187 ? 25.193  -1.227  3.248   1.00 77.58 187 B 1 
ATOM   2182 C  C   . LYS B 2 187 ? 24.414  -0.026  2.683   1.00 78.76 187 B 1 
ATOM   2183 O  O   . LYS B 2 187 ? 23.198  -0.092  2.523   1.00 73.67 187 B 1 
ATOM   2184 C  CB  . LYS B 2 187 ? 24.416  -1.950  4.356   1.00 72.75 187 B 1 
ATOM   2185 C  CG  . LYS B 2 187 ? 25.062  -3.290  4.729   1.00 65.56 187 B 1 
ATOM   2186 C  CD  . LYS B 2 187 ? 24.172  -4.091  5.677   1.00 59.00 187 B 1 
ATOM   2187 C  CE  . LYS B 2 187 ? 24.808  -5.452  5.961   1.00 52.34 187 B 1 
ATOM   2188 N  NZ  . LYS B 2 187 ? 23.929  -6.333  6.763   1.00 46.73 187 B 1 
ATOM   2189 N  N   . GLY B 2 188 ? 25.107  1.085   2.395   1.00 83.30 188 B 1 
ATOM   2190 C  CA  . GLY B 2 188 ? 24.508  2.341   1.981   1.00 84.86 188 B 1 
ATOM   2191 C  C   . GLY B 2 188 ? 24.110  3.228   3.159   1.00 88.18 188 B 1 
ATOM   2192 O  O   . GLY B 2 188 ? 24.059  2.808   4.310   1.00 86.02 188 B 1 
ATOM   2193 N  N   . GLY B 2 189 ? 23.824  4.500   2.857   1.00 90.73 189 B 1 
ATOM   2194 C  CA  . GLY B 2 189 ? 23.620  5.542   3.847   1.00 93.15 189 B 1 
ATOM   2195 C  C   . GLY B 2 189 ? 24.938  6.175   4.295   1.00 95.39 189 B 1 
ATOM   2196 O  O   . GLY B 2 189 ? 26.013  5.797   3.831   1.00 94.55 189 B 1 
ATOM   2197 N  N   . TYR B 2 190 ? 24.844  7.161   5.189   1.00 96.43 190 B 1 
ATOM   2198 C  CA  . TYR B 2 190 ? 25.977  7.975   5.610   1.00 96.98 190 B 1 
ATOM   2199 C  C   . TYR B 2 190 ? 25.921  8.310   7.095   1.00 97.34 190 B 1 
ATOM   2200 O  O   . TYR B 2 190 ? 24.849  8.395   7.698   1.00 96.57 190 B 1 
ATOM   2201 C  CB  . TYR B 2 190 ? 26.029  9.268   4.786   1.00 96.58 190 B 1 
ATOM   2202 C  CG  . TYR B 2 190 ? 26.029  9.070   3.280   1.00 96.20 190 B 1 
ATOM   2203 C  CD1 . TYR B 2 190 ? 27.234  8.915   2.576   1.00 93.80 190 B 1 
ATOM   2204 C  CD2 . TYR B 2 190 ? 24.816  9.017   2.570   1.00 93.76 190 B 1 
ATOM   2205 C  CE1 . TYR B 2 190 ? 27.238  8.724   1.192   1.00 92.04 190 B 1 
ATOM   2206 C  CE2 . TYR B 2 190 ? 24.804  8.817   1.183   1.00 92.21 190 B 1 
ATOM   2207 C  CZ  . TYR B 2 190 ? 26.019  8.675   0.498   1.00 92.84 190 B 1 
ATOM   2208 O  OH  . TYR B 2 190 ? 26.010  8.480   -0.861  1.00 90.57 190 B 1 
ATOM   2209 N  N   . GLU B 2 191 ? 27.113  8.559   7.670   1.00 97.03 191 B 1 
ATOM   2210 C  CA  . GLU B 2 191 ? 27.277  9.222   8.954   1.00 96.97 191 B 1 
ATOM   2211 C  C   . GLU B 2 191 ? 27.965  10.563  8.700   1.00 97.15 191 B 1 
ATOM   2212 O  O   . GLU B 2 191 ? 29.097  10.603  8.205   1.00 95.97 191 B 1 
ATOM   2213 C  CB  . GLU B 2 191 ? 28.085  8.359   9.922   1.00 95.93 191 B 1 
ATOM   2214 C  CG  . GLU B 2 191 ? 27.322  7.101   10.324  1.00 89.84 191 B 1 
ATOM   2215 C  CD  . GLU B 2 191 ? 28.070  6.153   11.260  1.00 88.78 191 B 1 
ATOM   2216 O  OE1 . GLU B 2 191 ? 27.498  5.075   11.528  1.00 82.99 191 B 1 
ATOM   2217 O  OE2 . GLU B 2 191 ? 29.203  6.474   11.678  1.00 83.08 191 B 1 
ATOM   2218 N  N   . ILE B 2 192 ? 27.282  11.662  8.997   1.00 97.27 192 B 1 
ATOM   2219 C  CA  . ILE B 2 192 ? 27.781  13.020  8.766   1.00 97.22 192 B 1 
ATOM   2220 C  C   . ILE B 2 192 ? 28.192  13.609  10.112  1.00 97.02 192 B 1 
ATOM   2221 O  O   . ILE B 2 192 ? 27.345  13.842  10.974  1.00 95.95 192 B 1 
ATOM   2222 C  CB  . ILE B 2 192 ? 26.737  13.891  8.040   1.00 96.95 192 B 1 
ATOM   2223 C  CG1 . ILE B 2 192 ? 26.343  13.240  6.699   1.00 95.41 192 B 1 
ATOM   2224 C  CG2 . ILE B 2 192 ? 27.284  15.307  7.837   1.00 95.50 192 B 1 
ATOM   2225 C  CD1 . ILE B 2 192 ? 25.352  14.048  5.866   1.00 92.29 192 B 1 
ATOM   2226 N  N   . THR B 2 193 ? 29.478  13.868  10.272  1.00 96.66 193 B 1 
ATOM   2227 C  CA  . THR B 2 193 ? 30.012  14.512  11.471  1.00 96.36 193 B 1 
ATOM   2228 C  C   . THR B 2 193 ? 29.994  16.026  11.290  1.00 96.46 193 B 1 
ATOM   2229 O  O   . THR B 2 193 ? 30.588  16.539  10.341  1.00 95.31 193 B 1 
ATOM   2230 C  CB  . THR B 2 193 ? 31.437  14.030  11.773  1.00 95.53 193 B 1 
ATOM   2231 O  OG1 . THR B 2 193 ? 31.453  12.627  11.923  1.00 91.65 193 B 1 
ATOM   2232 C  CG2 . THR B 2 193 ? 31.971  14.631  13.061  1.00 91.19 193 B 1 
ATOM   2233 N  N   . ILE B 2 194 ? 29.342  16.733  12.215  1.00 96.22 194 B 1 
ATOM   2234 C  CA  . ILE B 2 194 ? 29.235  18.192  12.226  1.00 95.81 194 B 1 
ATOM   2235 C  C   . ILE B 2 194 ? 29.937  18.702  13.481  1.00 95.42 194 B 1 
ATOM   2236 O  O   . ILE B 2 194 ? 29.638  18.245  14.581  1.00 94.22 194 B 1 
ATOM   2237 C  CB  . ILE B 2 194 ? 27.762  18.644  12.176  1.00 95.48 194 B 1 
ATOM   2238 C  CG1 . ILE B 2 194 ? 27.015  18.039  10.969  1.00 93.86 194 B 1 
ATOM   2239 C  CG2 . ILE B 2 194 ? 27.680  20.178  12.144  1.00 93.83 194 B 1 
ATOM   2240 C  CD1 . ILE B 2 194 ? 25.493  18.124  11.081  1.00 90.32 194 B 1 
ATOM   2241 N  N   . VAL B 2 195 ? 30.866  19.645  13.319  1.00 95.36 195 B 1 
ATOM   2242 C  CA  . VAL B 2 195 ? 31.612  20.246  14.427  1.00 94.59 195 B 1 
ATOM   2243 C  C   . VAL B 2 195 ? 31.220  21.710  14.558  1.00 93.82 195 B 1 
ATOM   2244 O  O   . VAL B 2 195 ? 31.382  22.493  13.619  1.00 91.89 195 B 1 
ATOM   2245 C  CB  . VAL B 2 195 ? 33.132  20.088  14.242  1.00 92.85 195 B 1 
ATOM   2246 C  CG1 . VAL B 2 195 ? 33.891  20.680  15.423  1.00 84.67 195 B 1 
ATOM   2247 C  CG2 . VAL B 2 195 ? 33.509  18.613  14.131  1.00 86.14 195 B 1 
ATOM   2248 N  N   . ASP B 2 196 ? 30.719  22.088  15.740  1.00 91.90 196 B 1 
ATOM   2249 C  CA  . ASP B 2 196 ? 30.418  23.477  16.078  1.00 88.92 196 B 1 
ATOM   2250 C  C   . ASP B 2 196 ? 31.725  24.271  16.202  1.00 87.26 196 B 1 
ATOM   2251 O  O   . ASP B 2 196 ? 32.614  23.933  16.982  1.00 82.35 196 B 1 
ATOM   2252 C  CB  . ASP B 2 196 ? 29.596  23.506  17.372  1.00 84.90 196 B 1 
ATOM   2253 C  CG  . ASP B 2 196 ? 29.130  24.904  17.774  1.00 78.12 196 B 1 
ATOM   2254 O  OD1 . ASP B 2 196 ? 29.937  25.845  17.757  1.00 70.19 196 B 1 
ATOM   2255 O  OD2 . ASP B 2 196 ? 27.956  25.037  18.153  1.00 71.10 196 B 1 
ATOM   2256 N  N   . ALA B 2 197 ? 31.859  25.371  15.439  1.00 84.30 197 B 1 
ATOM   2257 C  CA  . ALA B 2 197 ? 33.068  26.175  15.394  1.00 81.64 197 B 1 
ATOM   2258 C  C   . ALA B 2 197 ? 33.369  26.932  16.702  1.00 82.49 197 B 1 
ATOM   2259 O  O   . ALA B 2 197 ? 34.501  27.346  16.924  1.00 76.05 197 B 1 
ATOM   2260 C  CB  . ALA B 2 197 ? 32.946  27.152  14.221  1.00 76.09 197 B 1 
ATOM   2261 N  N   . SER B 2 198 ? 32.371  27.136  17.568  1.00 86.48 198 B 1 
ATOM   2262 C  CA  . SER B 2 198 ? 32.516  27.933  18.790  1.00 85.23 198 B 1 
ATOM   2263 C  C   . SER B 2 198 ? 32.931  27.114  20.009  1.00 85.31 198 B 1 
ATOM   2264 O  O   . SER B 2 198 ? 33.628  27.627  20.885  1.00 78.81 198 B 1 
ATOM   2265 C  CB  . SER B 2 198 ? 31.209  28.684  19.075  1.00 81.54 198 B 1 
ATOM   2266 O  OG  . SER B 2 198 ? 30.156  27.819  19.448  1.00 73.18 198 B 1 
ATOM   2267 N  N   . ASN B 2 199 ? 32.528  25.847  20.081  1.00 86.57 199 B 1 
ATOM   2268 C  CA  . ASN B 2 199 ? 32.746  25.003  21.247  1.00 85.65 199 B 1 
ATOM   2269 C  C   . ASN B 2 199 ? 33.327  23.621  20.914  1.00 86.25 199 B 1 
ATOM   2270 O  O   . ASN B 2 199 ? 33.470  22.786  21.803  1.00 79.36 199 B 1 
ATOM   2271 C  CB  . ASN B 2 199 ? 31.432  24.909  22.050  1.00 80.29 199 B 1 
ATOM   2272 C  CG  . ASN B 2 199 ? 30.294  24.291  21.258  1.00 75.38 199 B 1 
ATOM   2273 O  OD1 . ASN B 2 199 ? 30.495  23.479  20.382  1.00 67.97 199 B 1 
ATOM   2274 N  ND2 . ASN B 2 199 ? 29.066  24.647  21.553  1.00 68.70 199 B 1 
ATOM   2275 N  N   . GLU B 2 200 ? 33.640  23.373  19.647  1.00 84.78 200 B 1 
ATOM   2276 C  CA  . GLU B 2 200 ? 34.167  22.106  19.117  1.00 85.82 200 B 1 
ATOM   2277 C  C   . GLU B 2 200 ? 33.280  20.889  19.407  1.00 87.71 200 B 1 
ATOM   2278 O  O   . GLU B 2 200 ? 33.711  19.741  19.267  1.00 82.23 200 B 1 
ATOM   2279 C  CB  . GLU B 2 200 ? 35.619  21.887  19.530  1.00 80.46 200 B 1 
ATOM   2280 C  CG  . GLU B 2 200 ? 36.540  23.033  19.082  1.00 71.73 200 B 1 
ATOM   2281 C  CD  . GLU B 2 200 ? 38.019  22.713  19.293  1.00 65.80 200 B 1 
ATOM   2282 O  OE1 . GLU B 2 200 ? 38.840  23.287  18.547  1.00 58.68 200 B 1 
ATOM   2283 O  OE2 . GLU B 2 200 ? 38.340  21.908  20.182  1.00 60.18 200 B 1 
ATOM   2284 N  N   . ARG B 2 201 ? 32.030  21.122  19.786  1.00 89.66 201 B 1 
ATOM   2285 C  CA  . ARG B 2 201 ? 31.097  20.038  20.038  1.00 90.46 201 B 1 
ATOM   2286 C  C   . ARG B 2 201 ? 30.787  19.312  18.738  1.00 92.17 201 B 1 
ATOM   2287 O  O   . ARG B 2 201 ? 30.377  19.923  17.749  1.00 89.64 201 B 1 
ATOM   2288 C  CB  . ARG B 2 201 ? 29.835  20.568  20.720  1.00 85.80 201 B 1 
ATOM   2289 C  CG  . ARG B 2 201 ? 28.901  19.421  21.131  1.00 71.37 201 B 1 
ATOM   2290 C  CD  . ARG B 2 201 ? 27.692  19.976  21.879  1.00 67.11 201 B 1 
ATOM   2291 N  NE  . ARG B 2 201 ? 26.800  18.893  22.276  1.00 57.58 201 B 1 
ATOM   2292 C  CZ  . ARG B 2 201 ? 25.717  19.027  23.029  1.00 52.01 201 B 1 
ATOM   2293 N  NH1 . ARG B 2 201 ? 25.342  20.193  23.487  1.00 48.58 201 B 1 
ATOM   2294 N  NH2 . ARG B 2 201 ? 24.991  17.982  23.322  1.00 44.55 201 B 1 
ATOM   2295 N  N   . GLN B 2 202 ? 30.943  17.999  18.765  1.00 92.87 202 B 1 
ATOM   2296 C  CA  . GLN B 2 202 ? 30.679  17.135  17.629  1.00 93.36 202 B 1 
ATOM   2297 C  C   . GLN B 2 202 ? 29.303  16.477  17.761  1.00 94.22 202 B 1 
ATOM   2298 O  O   . GLN B 2 202 ? 28.941  15.970  18.820  1.00 91.97 202 B 1 
ATOM   2299 C  CB  . GLN B 2 202 ? 31.810  16.105  17.533  1.00 89.04 202 B 1 
ATOM   2300 C  CG  . GLN B 2 202 ? 31.673  15.175  16.334  1.00 78.15 202 B 1 
ATOM   2301 C  CD  . GLN B 2 202 ? 32.833  14.181  16.237  1.00 79.43 202 B 1 
ATOM   2302 O  OE1 . GLN B 2 202 ? 33.974  14.494  16.521  1.00 72.48 202 B 1 
ATOM   2303 N  NE2 . GLN B 2 202 ? 32.570  12.967  15.826  1.00 71.03 202 B 1 
ATOM   2304 N  N   . VAL B 2 203 ? 28.571  16.461  16.658  1.00 95.12 203 B 1 
ATOM   2305 C  CA  . VAL B 2 203 ? 27.367  15.642  16.506  1.00 95.38 203 B 1 
ATOM   2306 C  C   . VAL B 2 203 ? 27.499  14.770  15.262  1.00 96.14 203 B 1 
ATOM   2307 O  O   . VAL B 2 203 ? 28.233  15.118  14.331  1.00 95.38 203 B 1 
ATOM   2308 C  CB  . VAL B 2 203 ? 26.079  16.485  16.454  1.00 92.98 203 B 1 
ATOM   2309 C  CG1 . VAL B 2 203 ? 25.900  17.290  17.745  1.00 82.81 203 B 1 
ATOM   2310 C  CG2 . VAL B 2 203 ? 26.044  17.428  15.260  1.00 82.97 203 B 1 
ATOM   2311 N  N   . ILE B 2 204 ? 26.811  13.638  15.241  1.00 96.49 204 B 1 
ATOM   2312 C  CA  . ILE B 2 204 ? 26.797  12.722  14.101  1.00 96.49 204 B 1 
ATOM   2313 C  C   . ILE B 2 204 ? 25.351  12.534  13.653  1.00 96.41 204 B 1 
ATOM   2314 O  O   . ILE B 2 204 ? 24.543  11.970  14.396  1.00 95.25 204 B 1 
ATOM   2315 C  CB  . ILE B 2 204 ? 27.477  11.380  14.426  1.00 95.69 204 B 1 
ATOM   2316 C  CG1 . ILE B 2 204 ? 28.940  11.600  14.862  1.00 92.86 204 B 1 
ATOM   2317 C  CG2 . ILE B 2 204 ? 27.408  10.453  13.197  1.00 92.88 204 B 1 
ATOM   2318 C  CD1 . ILE B 2 204 ? 29.672  10.327  15.297  1.00 85.35 204 B 1 
ATOM   2319 N  N   . ASP B 2 205 ? 25.051  12.982  12.448  1.00 96.62 205 B 1 
ATOM   2320 C  CA  . ASP B 2 205 ? 23.754  12.770  11.821  1.00 96.60 205 B 1 
ATOM   2321 C  C   . ASP B 2 205 ? 23.774  11.496  10.978  1.00 96.71 205 B 1 
ATOM   2322 O  O   . ASP B 2 205 ? 24.659  11.297  10.141  1.00 95.77 205 B 1 
ATOM   2323 C  CB  . ASP B 2 205 ? 23.340  14.001  11.003  1.00 96.09 205 B 1 
ATOM   2324 C  CG  . ASP B 2 205 ? 22.789  15.133  11.857  1.00 95.28 205 B 1 
ATOM   2325 O  OD1 . ASP B 2 205 ? 22.518  14.937  13.057  1.00 91.46 205 B 1 
ATOM   2326 O  OD2 . ASP B 2 205 ? 22.563  16.237  11.309  1.00 91.33 205 B 1 
ATOM   2327 N  N   . ILE B 2 206 ? 22.805  10.621  11.204  1.00 96.57 206 B 1 
ATOM   2328 C  CA  . ILE B 2 206 ? 22.659  9.354   10.495  1.00 95.92 206 B 1 
ATOM   2329 C  C   . ILE B 2 206 ? 21.704  9.545   9.318   1.00 96.36 206 B 1 
ATOM   2330 O  O   . ILE B 2 206 ? 20.533  9.877   9.503   1.00 95.55 206 B 1 
ATOM   2331 C  CB  . ILE B 2 206 ? 22.167  8.232   11.438  1.00 94.52 206 B 1 
ATOM   2332 C  CG1 . ILE B 2 206 ? 23.036  8.097   12.708  1.00 91.27 206 B 1 
ATOM   2333 C  CG2 . ILE B 2 206 ? 22.086  6.905   10.684  1.00 90.05 206 B 1 
ATOM   2334 C  CD1 . ILE B 2 206 ? 24.504  7.778   12.459  1.00 78.97 206 B 1 
ATOM   2335 N  N   . ILE B 2 207 ? 22.205  9.319   8.105   1.00 96.87 207 B 1 
ATOM   2336 C  CA  . ILE B 2 207 ? 21.427  9.400   6.881   1.00 96.99 207 B 1 
ATOM   2337 C  C   . ILE B 2 207 ? 21.162  7.981   6.376   1.00 96.53 207 B 1 
ATOM   2338 O  O   . ILE B 2 207 ? 22.109  7.238   6.116   1.00 95.68 207 B 1 
ATOM   2339 C  CB  . ILE B 2 207 ? 22.154  10.243  5.814   1.00 96.87 207 B 1 
ATOM   2340 C  CG1 . ILE B 2 207 ? 22.595  11.626  6.337   1.00 95.44 207 B 1 
ATOM   2341 C  CG2 . ILE B 2 207 ? 21.286  10.391  4.563   1.00 95.97 207 B 1 
ATOM   2342 C  CD1 . ILE B 2 207 ? 21.473  12.494  6.905   1.00 90.35 207 B 1 
ATOM   2343 N  N   . PRO B 2 208 ? 19.896  7.565   6.231   1.00 95.84 208 B 1 
ATOM   2344 C  CA  . PRO B 2 208 ? 19.579  6.229   5.751   1.00 94.91 208 B 1 
ATOM   2345 C  C   . PRO B 2 208 ? 19.936  6.048   4.275   1.00 95.12 208 B 1 
ATOM   2346 O  O   . PRO B 2 208 ? 20.143  6.999   3.520   1.00 94.11 208 B 1 
ATOM   2347 C  CB  . PRO B 2 208 ? 18.087  6.064   6.014   1.00 93.19 208 B 1 
ATOM   2348 C  CG  . PRO B 2 208 ? 17.557  7.471   5.938   1.00 91.22 208 B 1 
ATOM   2349 C  CD  . PRO B 2 208 ? 18.685  8.316   6.518   1.00 93.93 208 B 1 
ATOM   2350 N  N   . ARG B 2 209 ? 20.007  4.796   3.842   1.00 91.47 209 B 1 
ATOM   2351 C  CA  . ARG B 2 209 ? 20.332  4.423   2.463   1.00 89.98 209 B 1 
ATOM   2352 C  C   . ARG B 2 209 ? 19.287  4.925   1.459   1.00 91.19 209 B 1 
ATOM   2353 O  O   . ARG B 2 209 ? 18.108  5.053   1.785   1.00 88.76 209 B 1 
ATOM   2354 C  CB  . ARG B 2 209 ? 20.536  2.905   2.372   1.00 84.74 209 B 1 
ATOM   2355 C  CG  . ARG B 2 209 ? 19.295  2.105   2.782   1.00 74.84 209 B 1 
ATOM   2356 C  CD  . ARG B 2 209 ? 19.608  0.610   2.827   1.00 72.24 209 B 1 
ATOM   2357 N  NE  . ARG B 2 209 ? 18.471  -0.152  3.347   1.00 64.31 209 B 1 
ATOM   2358 C  CZ  . ARG B 2 209 ? 18.402  -1.473  3.442   1.00 58.17 209 B 1 
ATOM   2359 N  NH1 . ARG B 2 209 ? 19.385  -2.241  3.046   1.00 54.26 209 B 1 
ATOM   2360 N  NH2 . ARG B 2 209 ? 17.331  -2.030  3.938   1.00 50.34 209 B 1 
ATOM   2361 N  N   . GLY B 2 210 ? 19.736  5.159   0.238   1.00 91.09 210 B 1 
ATOM   2362 C  CA  . GLY B 2 210 ? 18.889  5.552   -0.891  1.00 91.38 210 B 1 
ATOM   2363 C  C   . GLY B 2 210 ? 18.696  7.053   -1.052  1.00 92.94 210 B 1 
ATOM   2364 O  O   . GLY B 2 210 ? 18.046  7.468   -2.008  1.00 91.59 210 B 1 
ATOM   2365 N  N   . LEU B 2 211 ? 19.272  7.864   -0.162  1.00 94.47 211 B 1 
ATOM   2366 C  CA  . LEU B 2 211 ? 19.175  9.318   -0.229  1.00 95.31 211 B 1 
ATOM   2367 C  C   . LEU B 2 211 ? 20.373  9.942   -0.931  1.00 95.27 211 B 1 
ATOM   2368 O  O   . LEU B 2 211 ? 21.515  9.507   -0.765  1.00 93.24 211 B 1 
ATOM   2369 C  CB  . LEU B 2 211 ? 18.980  9.899   1.179   1.00 94.97 211 B 1 
ATOM   2370 C  CG  . LEU B 2 211 ? 17.688  9.449   1.867   1.00 94.23 211 B 1 
ATOM   2371 C  CD1 . LEU B 2 211 ? 17.582  10.110  3.231   1.00 90.57 211 B 1 
ATOM   2372 C  CD2 . LEU B 2 211 ? 16.448  9.812   1.067   1.00 89.95 211 B 1 
ATOM   2373 N  N   . GLU B 2 212 ? 20.119  11.003  -1.689  1.00 94.74 212 B 1 
ATOM   2374 C  CA  . GLU B 2 212 ? 21.132  11.830  -2.337  1.00 94.60 212 B 1 
ATOM   2375 C  C   . GLU B 2 212 ? 21.567  12.947  -1.385  1.00 95.33 212 B 1 
ATOM   2376 O  O   . GLU B 2 212 ? 20.732  13.708  -0.897  1.00 94.10 212 B 1 
ATOM   2377 C  CB  . GLU B 2 212 ? 20.543  12.394  -3.627  1.00 92.49 212 B 1 
ATOM   2378 C  CG  . GLU B 2 212 ? 21.509  13.264  -4.428  1.00 78.41 212 B 1 
ATOM   2379 C  CD  . GLU B 2 212 ? 20.852  13.893  -5.665  1.00 72.44 212 B 1 
ATOM   2380 O  OE1 . GLU B 2 212 ? 21.597  14.466  -6.475  1.00 65.71 212 B 1 
ATOM   2381 O  OE2 . GLU B 2 212 ? 19.611  13.811  -5.799  1.00 65.18 212 B 1 
ATOM   2382 N  N   . LEU B 2 213 ? 22.876  13.055  -1.122  1.00 95.78 213 B 1 
ATOM   2383 C  CA  . LEU B 2 213 ? 23.416  14.140  -0.312  1.00 95.81 213 B 1 
ATOM   2384 C  C   . LEU B 2 213 ? 23.490  15.442  -1.112  1.00 96.09 213 B 1 
ATOM   2385 O  O   . LEU B 2 213 ? 23.850  15.445  -2.283  1.00 94.03 213 B 1 
ATOM   2386 C  CB  . LEU B 2 213 ? 24.807  13.778  0.228   1.00 94.33 213 B 1 
ATOM   2387 C  CG  . LEU B 2 213 ? 24.855  12.613  1.225   1.00 91.83 213 B 1 
ATOM   2388 C  CD1 . LEU B 2 213 ? 26.290  12.448  1.734   1.00 90.24 213 B 1 
ATOM   2389 C  CD2 . LEU B 2 213 ? 23.940  12.830  2.421   1.00 89.49 213 B 1 
ATOM   2390 N  N   . LEU B 2 214 ? 23.201  16.559  -0.434  1.00 96.12 214 B 1 
ATOM   2391 C  CA  . LEU B 2 214 ? 23.365  17.915  -0.950  1.00 95.70 214 B 1 
ATOM   2392 C  C   . LEU B 2 214 ? 24.631  18.597  -0.427  1.00 95.97 214 B 1 
ATOM   2393 O  O   . LEU B 2 214 ? 24.922  19.722  -0.820  1.00 93.66 214 B 1 
ATOM   2394 C  CB  . LEU B 2 214 ? 22.136  18.750  -0.575  1.00 94.99 214 B 1 
ATOM   2395 C  CG  . LEU B 2 214 ? 20.806  18.266  -1.171  1.00 93.59 214 B 1 
ATOM   2396 C  CD1 . LEU B 2 214 ? 19.692  19.195  -0.695  1.00 90.99 214 B 1 
ATOM   2397 C  CD2 . LEU B 2 214 ? 20.829  18.256  -2.691  1.00 90.64 214 B 1 
ATOM   2398 N  N   . VAL B 2 215 ? 25.359  17.958  0.484   1.00 96.51 215 B 1 
ATOM   2399 C  CA  . VAL B 2 215 ? 26.467  18.542  1.237   1.00 96.40 215 B 1 
ATOM   2400 C  C   . VAL B 2 215 ? 27.751  17.736  1.047   1.00 96.58 215 B 1 
ATOM   2401 O  O   . VAL B 2 215 ? 27.715  16.556  0.710   1.00 95.91 215 B 1 
ATOM   2402 C  CB  . VAL B 2 215 ? 26.116  18.698  2.730   1.00 95.73 215 B 1 
ATOM   2403 C  CG1 . VAL B 2 215 ? 24.936  19.646  2.916   1.00 92.52 215 B 1 
ATOM   2404 C  CG2 . VAL B 2 215 ? 25.795  17.348  3.387   1.00 92.76 215 B 1 
ATOM   2405 N  N   . SER B 2 216 ? 28.896  18.396  1.302   1.00 96.16 216 B 1 
ATOM   2406 C  CA  . SER B 2 216 ? 30.235  17.823  1.158   1.00 95.84 216 B 1 
ATOM   2407 C  C   . SER B 2 216 ? 31.079  18.073  2.410   1.00 96.08 216 B 1 
ATOM   2408 O  O   . SER B 2 216 ? 30.790  18.966  3.200   1.00 94.84 216 B 1 
ATOM   2409 C  CB  . SER B 2 216 ? 30.915  18.423  -0.067  1.00 94.38 216 B 1 
ATOM   2410 O  OG  . SER B 2 216 ? 30.204  18.093  -1.244  1.00 85.16 216 B 1 
ATOM   2411 N  N   . GLU B 2 217 ? 32.156  17.304  2.580   1.00 95.12 217 B 1 
ATOM   2412 C  CA  . GLU B 2 217 ? 33.135  17.559  3.629   1.00 95.33 217 B 1 
ATOM   2413 C  C   . GLU B 2 217 ? 33.760  18.955  3.480   1.00 94.97 217 B 1 
ATOM   2414 O  O   . GLU B 2 217 ? 34.041  19.415  2.374   1.00 92.07 217 B 1 
ATOM   2415 C  CB  . GLU B 2 217 ? 34.239  16.493  3.630   1.00 93.62 217 B 1 
ATOM   2416 C  CG  . GLU B 2 217 ? 33.740  15.125  4.096   1.00 87.41 217 B 1 
ATOM   2417 C  CD  . GLU B 2 217 ? 34.827  14.057  4.184   1.00 90.94 217 B 1 
ATOM   2418 O  OE1 . GLU B 2 217 ? 34.589  13.025  4.846   1.00 85.76 217 B 1 
ATOM   2419 O  OE2 . GLU B 2 217 ? 35.918  14.232  3.589   1.00 86.73 217 B 1 
ATOM   2420 N  N   . GLY B 2 218 ? 33.978  19.625  4.615   1.00 95.48 218 B 1 
ATOM   2421 C  CA  . GLY B 2 218 ? 34.502  20.988  4.678   1.00 95.14 218 B 1 
ATOM   2422 C  C   . GLY B 2 218 ? 33.446  22.080  4.538   1.00 95.63 218 B 1 
ATOM   2423 O  O   . GLY B 2 218 ? 33.752  23.251  4.777   1.00 93.43 218 B 1 
ATOM   2424 N  N   . GLU B 2 219 ? 32.215  21.749  4.193   1.00 95.49 219 B 1 
ATOM   2425 C  CA  . GLU B 2 219 ? 31.149  22.724  4.020   1.00 95.20 219 B 1 
ATOM   2426 C  C   . GLU B 2 219 ? 30.610  23.226  5.363   1.00 95.55 219 B 1 
ATOM   2427 O  O   . GLU B 2 219 ? 30.452  22.464  6.316   1.00 94.54 219 B 1 
ATOM   2428 C  CB  . GLU B 2 219 ? 30.032  22.108  3.161   1.00 93.82 219 B 1 
ATOM   2429 C  CG  . GLU B 2 219 ? 29.006  23.131  2.676   1.00 85.22 219 B 1 
ATOM   2430 C  CD  . GLU B 2 219 ? 27.972  22.536  1.724   1.00 87.97 219 B 1 
ATOM   2431 O  OE1 . GLU B 2 219 ? 26.932  23.186  1.510   1.00 82.07 219 B 1 
ATOM   2432 O  OE2 . GLU B 2 219 ? 28.206  21.434  1.179   1.00 83.93 219 B 1 
ATOM   2433 N  N   . SER B 2 220 ? 30.326  24.527  5.438   1.00 95.63 220 B 1 
ATOM   2434 C  CA  . SER B 2 220 ? 29.652  25.127  6.584   1.00 95.37 220 B 1 
ATOM   2435 C  C   . SER B 2 220 ? 28.143  25.054  6.402   1.00 95.24 220 B 1 
ATOM   2436 O  O   . SER B 2 220 ? 27.618  25.485  5.373   1.00 93.30 220 B 1 
ATOM   2437 C  CB  . SER B 2 220 ? 30.098  26.582  6.757   1.00 93.83 220 B 1 
ATOM   2438 O  OG  . SER B 2 220 ? 29.554  27.129  7.938   1.00 81.02 220 B 1 
ATOM   2439 N  N   . ILE B 2 221 ? 27.448  24.522  7.402   1.00 95.31 221 B 1 
ATOM   2440 C  CA  . ILE B 2 221 ? 26.000  24.329  7.375   1.00 94.93 221 B 1 
ATOM   2441 C  C   . ILE B 2 221 ? 25.336  24.957  8.595   1.00 95.52 221 B 1 
ATOM   2442 O  O   . ILE B 2 221 ? 25.980  25.247  9.608   1.00 94.65 221 B 1 
ATOM   2443 C  CB  . ILE B 2 221 ? 25.627  22.832  7.246   1.00 92.14 221 B 1 
ATOM   2444 C  CG1 . ILE B 2 221 ? 26.203  22.005  8.410   1.00 82.50 221 B 1 
ATOM   2445 C  CG2 . ILE B 2 221 ? 26.086  22.282  5.891   1.00 78.63 221 B 1 
ATOM   2446 C  CD1 . ILE B 2 221 ? 25.534  20.646  8.543   1.00 77.11 221 B 1 
ATOM   2447 N  N   . LYS B 2 222 ? 24.036  25.167  8.514   1.00 95.59 222 B 1 
ATOM   2448 C  CA  . LYS B 2 222 ? 23.213  25.703  9.592   1.00 95.52 222 B 1 
ATOM   2449 C  C   . LYS B 2 222 ? 22.302  24.621  10.170  1.00 95.77 222 B 1 
ATOM   2450 O  O   . LYS B 2 222 ? 22.003  23.636  9.500   1.00 94.83 222 B 1 
ATOM   2451 C  CB  . LYS B 2 222 ? 22.400  26.902  9.079   1.00 94.49 222 B 1 
ATOM   2452 C  CG  . LYS B 2 222 ? 23.299  28.048  8.619   1.00 87.17 222 B 1 
ATOM   2453 C  CD  . LYS B 2 222 ? 22.474  29.240  8.143   1.00 81.90 222 B 1 
ATOM   2454 C  CE  . LYS B 2 222 ? 23.401  30.355  7.674   1.00 69.65 222 B 1 
ATOM   2455 N  NZ  . LYS B 2 222 ? 22.641  31.526  7.189   1.00 61.35 222 B 1 
ATOM   2456 N  N   . LEU B 2 223 ? 21.842  24.840  11.403  1.00 95.08 223 B 1 
ATOM   2457 C  CA  . LEU B 2 223 ? 20.772  24.052  11.998  1.00 94.97 223 B 1 
ATOM   2458 C  C   . LEU B 2 223 ? 19.568  24.003  11.041  1.00 95.26 223 B 1 
ATOM   2459 O  O   . LEU B 2 223 ? 19.223  25.019  10.431  1.00 93.22 223 B 1 
ATOM   2460 C  CB  . LEU B 2 223 ? 20.386  24.682  13.346  1.00 93.62 223 B 1 
ATOM   2461 C  CG  . LEU B 2 223 ? 19.222  24.003  14.082  1.00 92.02 223 B 1 
ATOM   2462 C  CD1 . LEU B 2 223 ? 19.575  22.584  14.517  1.00 86.70 223 B 1 
ATOM   2463 C  CD2 . LEU B 2 223 ? 18.854  24.808  15.326  1.00 86.17 223 B 1 
ATOM   2464 N  N   . ASP B 2 224 ? 18.960  22.842  10.911  1.00 96.04 224 B 1 
ATOM   2465 C  CA  . ASP B 2 224 ? 17.811  22.539  10.043  1.00 96.29 224 B 1 
ATOM   2466 C  C   . ASP B 2 224 ? 18.077  22.676  8.537   1.00 96.95 224 B 1 
ATOM   2467 O  O   . ASP B 2 224 ? 17.160  22.510  7.738   1.00 95.74 224 B 1 
ATOM   2468 C  CB  . ASP B 2 224 ? 16.565  23.312  10.481  1.00 95.18 224 B 1 
ATOM   2469 C  CG  . ASP B 2 224 ? 16.125  22.974  11.901  1.00 88.52 224 B 1 
ATOM   2470 O  OD1 . ASP B 2 224 ? 16.164  21.777  12.259  1.00 83.42 224 B 1 
ATOM   2471 O  OD2 . ASP B 2 224 ? 15.718  23.910  12.631  1.00 81.18 224 B 1 
ATOM   2472 N  N   . GLN B 2 225 ? 19.320  22.938  8.110   1.00 96.54 225 B 1 
ATOM   2473 C  CA  . GLN B 2 225 ? 19.655  22.942  6.688   1.00 96.60 225 B 1 
ATOM   2474 C  C   . GLN B 2 225 ? 19.472  21.527  6.107   1.00 97.15 225 B 1 
ATOM   2475 O  O   . GLN B 2 225 ? 19.978  20.566  6.691   1.00 96.49 225 B 1 
ATOM   2476 C  CB  . GLN B 2 225 ? 21.074  23.466  6.476   1.00 95.54 225 B 1 
ATOM   2477 C  CG  . GLN B 2 225 ? 21.495  23.496  4.994   1.00 93.34 225 B 1 
ATOM   2478 C  CD  . GLN B 2 225 ? 22.878  24.122  4.777   1.00 94.11 225 B 1 
ATOM   2479 O  OE1 . GLN B 2 225 ? 23.311  24.989  5.513   1.00 88.61 225 B 1 
ATOM   2480 N  NE2 . GLN B 2 225 ? 23.577  23.703  3.755   1.00 86.96 225 B 1 
ATOM   2481 N  N   . PRO B 2 226 ? 18.806  21.376  4.944   1.00 97.22 226 B 1 
ATOM   2482 C  CA  . PRO B 2 226 ? 18.693  20.077  4.290   1.00 97.17 226 B 1 
ATOM   2483 C  C   . PRO B 2 226 ? 20.063  19.474  3.965   1.00 97.17 226 B 1 
ATOM   2484 O  O   . PRO B 2 226 ? 20.870  20.081  3.269   1.00 96.29 226 B 1 
ATOM   2485 C  CB  . PRO B 2 226 ? 17.865  20.331  3.032   1.00 96.59 226 B 1 
ATOM   2486 C  CG  . PRO B 2 226 ? 17.046  21.556  3.394   1.00 94.66 226 B 1 
ATOM   2487 C  CD  . PRO B 2 226 ? 17.996  22.369  4.258   1.00 96.63 226 B 1 
ATOM   2488 N  N   . LEU B 2 227 ? 20.300  18.261  4.446   1.00 97.32 227 B 1 
ATOM   2489 C  CA  . LEU B 2 227 ? 21.480  17.457  4.111   1.00 97.15 227 B 1 
ATOM   2490 C  C   . LEU B 2 227 ? 21.233  16.585  2.882   1.00 97.04 227 B 1 
ATOM   2491 O  O   . LEU B 2 227 ? 22.179  16.172  2.216   1.00 95.80 227 B 1 
ATOM   2492 C  CB  . LEU B 2 227 ? 21.858  16.575  5.310   1.00 96.91 227 B 1 
ATOM   2493 C  CG  . LEU B 2 227 ? 22.228  17.330  6.598   1.00 96.31 227 B 1 
ATOM   2494 C  CD1 . LEU B 2 227 ? 22.494  16.323  7.715   1.00 95.03 227 B 1 
ATOM   2495 C  CD2 . LEU B 2 227 ? 23.464  18.194  6.404   1.00 94.50 227 B 1 
ATOM   2496 N  N   . THR B 2 228 ? 19.980  16.319  2.568   1.00 96.94 228 B 1 
ATOM   2497 C  CA  . THR B 2 228 ? 19.565  15.472  1.452   1.00 96.94 228 B 1 
ATOM   2498 C  C   . THR B 2 228 ? 18.524  16.169  0.588   1.00 96.95 228 B 1 
ATOM   2499 O  O   . THR B 2 228 ? 17.789  17.044  1.060   1.00 96.31 228 B 1 
ATOM   2500 C  CB  . THR B 2 228 ? 18.999  14.119  1.916   1.00 96.32 228 B 1 
ATOM   2501 O  OG1 . THR B 2 228 ? 17.723  14.258  2.500   1.00 93.24 228 B 1 
ATOM   2502 C  CG2 . THR B 2 228 ? 19.907  13.421  2.929   1.00 93.46 228 B 1 
ATOM   2503 N  N   . SER B 2 229 ? 18.416  15.741  -0.662  1.00 96.14 229 B 1 
ATOM   2504 C  CA  . SER B 2 229 ? 17.257  16.045  -1.485  1.00 95.41 229 B 1 
ATOM   2505 C  C   . SER B 2 229 ? 15.980  15.418  -0.893  1.00 96.16 229 B 1 
ATOM   2506 O  O   . SER B 2 229 ? 16.041  14.586  0.020   1.00 95.67 229 B 1 
ATOM   2507 C  CB  . SER B 2 229 ? 17.487  15.585  -2.930  1.00 93.61 229 B 1 
ATOM   2508 O  OG  . SER B 2 229 ? 17.715  14.195  -2.995  1.00 82.32 229 B 1 
ATOM   2509 N  N   . ASN B 2 230 ? 14.820  15.849  -1.390  1.00 96.38 230 B 1 
ATOM   2510 C  CA  . ASN B 2 230 ? 13.564  15.210  -1.036  1.00 96.21 230 B 1 
ATOM   2511 C  C   . ASN B 2 230 ? 13.310  14.027  -1.979  1.00 96.53 230 B 1 
ATOM   2512 O  O   . ASN B 2 230 ? 13.042  14.258  -3.158  1.00 96.14 230 B 1 
ATOM   2513 C  CB  . ASN B 2 230 ? 12.415  16.222  -1.073  1.00 95.40 230 B 1 
ATOM   2514 C  CG  . ASN B 2 230 ? 11.103  15.630  -0.553  1.00 94.21 230 B 1 
ATOM   2515 O  OD1 . ASN B 2 230 ? 11.001  14.459  -0.223  1.00 91.24 230 B 1 
ATOM   2516 N  ND2 . ASN B 2 230 ? 10.076  16.433  -0.449  1.00 89.18 230 B 1 
ATOM   2517 N  N   . PRO B 2 231 ? 13.363  12.773  -1.494  1.00 97.06 231 B 1 
ATOM   2518 C  CA  . PRO B 2 231 ? 13.176  11.608  -2.350  1.00 96.80 231 B 1 
ATOM   2519 C  C   . PRO B 2 231 ? 11.712  11.326  -2.678  1.00 97.07 231 B 1 
ATOM   2520 O  O   . PRO B 2 231 ? 11.439  10.511  -3.562  1.00 96.11 231 B 1 
ATOM   2521 C  CB  . PRO B 2 231 ? 13.784  10.469  -1.536  1.00 96.15 231 B 1 
ATOM   2522 C  CG  . PRO B 2 231 ? 13.451  10.857  -0.108  1.00 95.22 231 B 1 
ATOM   2523 C  CD  . PRO B 2 231 ? 13.616  12.370  -0.114  1.00 96.49 231 B 1 
ATOM   2524 N  N   . ASN B 2 232 ? 10.769  11.950  -1.972  1.00 97.31 232 B 1 
ATOM   2525 C  CA  . ASN B 2 232 ? 9.361   11.612  -2.085  1.00 97.66 232 B 1 
ATOM   2526 C  C   . ASN B 2 232 ? 8.772   12.106  -3.407  1.00 97.66 232 B 1 
ATOM   2527 O  O   . ASN B 2 232 ? 8.682   13.304  -3.655  1.00 97.06 232 B 1 
ATOM   2528 C  CB  . ASN B 2 232 ? 8.583   12.158  -0.884  1.00 97.58 232 B 1 
ATOM   2529 C  CG  . ASN B 2 232 ? 7.111   11.765  -0.950  1.00 97.19 232 B 1 
ATOM   2530 O  OD1 . ASN B 2 232 ? 6.740   10.742  -1.503  1.00 92.50 232 B 1 
ATOM   2531 N  ND2 . ASN B 2 232 ? 6.243   12.575  -0.392  1.00 91.68 232 B 1 
ATOM   2532 N  N   . VAL B 2 233 ? 8.318   11.165  -4.232  1.00 97.88 233 B 1 
ATOM   2533 C  CA  . VAL B 2 233 ? 7.619   11.433  -5.498  1.00 97.65 233 B 1 
ATOM   2534 C  C   . VAL B 2 233 ? 6.130   11.088  -5.421  1.00 97.89 233 B 1 
ATOM   2535 O  O   . VAL B 2 233 ? 5.389   11.319  -6.380  1.00 96.87 233 B 1 
ATOM   2536 C  CB  . VAL B 2 233 ? 8.294   10.699  -6.672  1.00 96.91 233 B 1 
ATOM   2537 C  CG1 . VAL B 2 233 ? 9.749   11.144  -6.832  1.00 94.60 233 B 1 
ATOM   2538 C  CG2 . VAL B 2 233 ? 8.244   9.177   -6.505  1.00 94.56 233 B 1 
ATOM   2539 N  N   . GLY B 2 234 ? 5.679   10.537  -4.300  1.00 97.81 234 B 1 
ATOM   2540 C  CA  . GLY B 2 234 ? 4.297   10.162  -4.059  1.00 97.91 234 B 1 
ATOM   2541 C  C   . GLY B 2 234 ? 3.465   11.290  -3.463  1.00 98.29 234 B 1 
ATOM   2542 O  O   . GLY B 2 234 ? 3.842   12.461  -3.481  1.00 97.53 234 B 1 
ATOM   2543 N  N   . GLY B 2 235 ? 2.312   10.920  -2.922  1.00 98.17 235 B 1 
ATOM   2544 C  CA  . GLY B 2 235 ? 1.440   11.862  -2.247  1.00 98.36 235 B 1 
ATOM   2545 C  C   . GLY B 2 235 ? 0.040   11.310  -1.989  1.00 98.55 235 B 1 
ATOM   2546 O  O   . GLY B 2 235 ? -0.402  10.349  -2.623  1.00 98.24 235 B 1 
ATOM   2547 N  N   . PHE B 2 236 ? -0.635  11.945  -1.042  1.00 98.64 236 B 1 
ATOM   2548 C  CA  . PHE B 2 236 ? -1.989  11.630  -0.628  1.00 98.60 236 B 1 
ATOM   2549 C  C   . PHE B 2 236 ? -2.949  12.728  -1.077  1.00 98.64 236 B 1 
ATOM   2550 O  O   . PHE B 2 236 ? -2.589  13.905  -1.100  1.00 98.24 236 B 1 
ATOM   2551 C  CB  . PHE B 2 236 ? -2.013  11.440  0.893   1.00 98.64 236 B 1 
ATOM   2552 C  CG  . PHE B 2 236 ? -3.393  11.206  1.453   1.00 98.71 236 B 1 
ATOM   2553 C  CD1 . PHE B 2 236 ? -4.042  9.975   1.249   1.00 98.42 236 B 1 
ATOM   2554 C  CD2 . PHE B 2 236 ? -4.057  12.216  2.159   1.00 98.41 236 B 1 
ATOM   2555 C  CE1 . PHE B 2 236 ? -5.329  9.769   1.728   1.00 98.23 236 B 1 
ATOM   2556 C  CE2 . PHE B 2 236 ? -5.355  12.016  2.645   1.00 98.14 236 B 1 
ATOM   2557 C  CZ  . PHE B 2 236 ? -5.990  10.788  2.427   1.00 98.29 236 B 1 
ATOM   2558 N  N   . GLY B 2 237 ? -4.167  12.351  -1.415  1.00 98.59 237 B 1 
ATOM   2559 C  CA  . GLY B 2 237 ? -5.222  13.297  -1.732  1.00 98.42 237 B 1 
ATOM   2560 C  C   . GLY B 2 237 ? -6.577  12.827  -1.234  1.00 98.67 237 B 1 
ATOM   2561 O  O   . GLY B 2 237 ? -6.784  11.638  -0.969  1.00 98.24 237 B 1 
ATOM   2562 N  N   . GLN B 2 238 ? -7.497  13.772  -1.097  1.00 98.44 238 B 1 
ATOM   2563 C  CA  . GLN B 2 238 ? -8.889  13.510  -0.751  1.00 98.24 238 B 1 
ATOM   2564 C  C   . GLN B 2 238 ? -9.805  13.964  -1.885  1.00 98.27 238 B 1 
ATOM   2565 O  O   . GLN B 2 238 ? -9.497  14.917  -2.589  1.00 97.34 238 B 1 
ATOM   2566 C  CB  . GLN B 2 238 ? -9.259  14.216  0.556   1.00 96.77 238 B 1 
ATOM   2567 C  CG  . GLN B 2 238 ? -8.501  13.650  1.758   1.00 92.27 238 B 1 
ATOM   2568 C  CD  . GLN B 2 238 ? -8.900  14.262  3.092   1.00 95.66 238 B 1 
ATOM   2569 O  OE1 . GLN B 2 238 ? -8.104  14.322  4.011   1.00 88.07 238 B 1 
ATOM   2570 N  NE2 . GLN B 2 238 ? -10.133 14.697  3.272   1.00 87.29 238 B 1 
ATOM   2571 N  N   . GLY B 2 239 ? -10.932 13.282  -2.010  1.00 98.38 239 B 1 
ATOM   2572 C  CA  . GLY B 2 239 ? -12.005 13.674  -2.899  1.00 98.01 239 B 1 
ATOM   2573 C  C   . GLY B 2 239 ? -13.353 13.416  -2.240  1.00 98.32 239 B 1 
ATOM   2574 O  O   . GLY B 2 239 ? -13.442 12.705  -1.234  1.00 97.63 239 B 1 
ATOM   2575 N  N   . ASP B 2 240 ? -14.394 14.012  -2.801  1.00 97.83 240 B 1 
ATOM   2576 C  CA  . ASP B 2 240 ? -15.764 13.761  -2.382  1.00 97.52 240 B 1 
ATOM   2577 C  C   . ASP B 2 240 ? -16.686 13.686  -3.595  1.00 97.90 240 B 1 
ATOM   2578 O  O   . ASP B 2 240 ? -16.361 14.146  -4.690  1.00 96.36 240 B 1 
ATOM   2579 C  CB  . ASP B 2 240 ? -16.230 14.802  -1.349  1.00 94.26 240 B 1 
ATOM   2580 C  CG  . ASP B 2 240 ? -16.117 16.232  -1.843  1.00 84.57 240 B 1 
ATOM   2581 O  OD1 . ASP B 2 240 ? -17.066 16.701  -2.508  1.00 77.02 240 B 1 
ATOM   2582 O  OD2 . ASP B 2 240 ? -15.090 16.877  -1.537  1.00 79.04 240 B 1 
ATOM   2583 N  N   . ALA B 2 241 ? -17.819 13.037  -3.399  1.00 98.02 241 B 1 
ATOM   2584 C  CA  . ALA B 2 241 ? -18.879 12.928  -4.383  1.00 98.04 241 B 1 
ATOM   2585 C  C   . ALA B 2 241 ? -20.227 12.908  -3.662  1.00 98.23 241 B 1 
ATOM   2586 O  O   . ALA B 2 241 ? -20.295 12.786  -2.444  1.00 97.42 241 B 1 
ATOM   2587 C  CB  . ALA B 2 241 ? -18.666 11.669  -5.219  1.00 97.13 241 B 1 
ATOM   2588 N  N   . GLU B 2 242 ? -21.302 13.014  -4.432  1.00 97.84 242 B 1 
ATOM   2589 C  CA  . GLU B 2 242 ? -22.660 12.888  -3.925  1.00 97.80 242 B 1 
ATOM   2590 C  C   . GLU B 2 242 ? -23.405 11.827  -4.720  1.00 97.90 242 B 1 
ATOM   2591 O  O   . GLU B 2 242 ? -23.218 11.696  -5.932  1.00 96.89 242 B 1 
ATOM   2592 C  CB  . GLU B 2 242 ? -23.412 14.221  -3.989  1.00 96.12 242 B 1 
ATOM   2593 C  CG  . GLU B 2 242 ? -22.663 15.424  -3.420  1.00 85.76 242 B 1 
ATOM   2594 C  CD  . GLU B 2 242 ? -23.567 16.651  -3.354  1.00 84.68 242 B 1 
ATOM   2595 O  OE1 . GLU B 2 242 ? -24.018 17.131  -4.424  1.00 78.17 242 B 1 
ATOM   2596 O  OE2 . GLU B 2 242 ? -23.896 17.100  -2.243  1.00 77.71 242 B 1 
ATOM   2597 N  N   . ILE B 2 243 ? -24.295 11.096  -4.048  1.00 97.75 243 B 1 
ATOM   2598 C  CA  . ILE B 2 243 ? -25.169 10.126  -4.694  1.00 97.82 243 B 1 
ATOM   2599 C  C   . ILE B 2 243 ? -26.588 10.265  -4.153  1.00 97.85 243 B 1 
ATOM   2600 O  O   . ILE B 2 243 ? -26.804 10.423  -2.954  1.00 97.17 243 B 1 
ATOM   2601 C  CB  . ILE B 2 243 ? -24.599 8.700   -4.550  1.00 97.26 243 B 1 
ATOM   2602 C  CG1 . ILE B 2 243 ? -25.306 7.735   -5.510  1.00 95.49 243 B 1 
ATOM   2603 C  CG2 . ILE B 2 243 ? -24.663 8.187   -3.096  1.00 94.66 243 B 1 
ATOM   2604 C  CD1 . ILE B 2 243 ? -24.544 6.424   -5.705  1.00 91.52 243 B 1 
ATOM   2605 N  N   . VAL B 2 244 ? -27.570 10.219  -5.040  1.00 97.40 244 B 1 
ATOM   2606 C  CA  . VAL B 2 244 ? -28.984 10.232  -4.671  1.00 97.26 244 B 1 
ATOM   2607 C  C   . VAL B 2 244 ? -29.485 8.794   -4.571  1.00 97.33 244 B 1 
ATOM   2608 O  O   . VAL B 2 244 ? -29.417 8.045   -5.541  1.00 96.86 244 B 1 
ATOM   2609 C  CB  . VAL B 2 244 ? -29.824 11.043  -5.673  1.00 96.39 244 B 1 
ATOM   2610 C  CG1 . VAL B 2 244 ? -31.312 10.996  -5.342  1.00 93.72 244 B 1 
ATOM   2611 C  CG2 . VAL B 2 244 ? -29.378 12.507  -5.699  1.00 94.11 244 B 1 
ATOM   2612 N  N   . LEU B 2 245 ? -30.018 8.410   -3.411  1.00 96.92 245 B 1 
ATOM   2613 C  CA  . LEU B 2 245 ? -30.790 7.183   -3.300  1.00 96.80 245 B 1 
ATOM   2614 C  C   . LEU B 2 245 ? -32.196 7.469   -3.827  1.00 96.48 245 B 1 
ATOM   2615 O  O   . LEU B 2 245 ? -32.980 8.195   -3.201  1.00 94.83 245 B 1 
ATOM   2616 C  CB  . LEU B 2 245 ? -30.779 6.663   -1.857  1.00 96.58 245 B 1 
ATOM   2617 C  CG  . LEU B 2 245 ? -31.410 5.269   -1.700  1.00 95.87 245 B 1 
ATOM   2618 C  CD1 . LEU B 2 245 ? -30.630 4.192   -2.454  1.00 94.64 245 B 1 
ATOM   2619 C  CD2 . LEU B 2 245 ? -31.444 4.895   -0.223  1.00 94.33 245 B 1 
ATOM   2620 N  N   . GLN B 2 246 ? -32.498 6.952   -5.014  1.00 96.22 246 B 1 
ATOM   2621 C  CA  . GLN B 2 246 ? -33.674 7.319   -5.791  1.00 95.56 246 B 1 
ATOM   2622 C  C   . GLN B 2 246 ? -34.898 6.507   -5.362  1.00 95.86 246 B 1 
ATOM   2623 O  O   . GLN B 2 246 ? -34.877 5.279   -5.372  1.00 94.56 246 B 1 
ATOM   2624 C  CB  . GLN B 2 246 ? -33.356 7.105   -7.282  1.00 92.98 246 B 1 
ATOM   2625 C  CG  . GLN B 2 246 ? -34.498 7.469   -8.242  1.00 84.81 246 B 1 
ATOM   2626 C  CD  . GLN B 2 246 ? -34.864 8.942   -8.182  1.00 79.69 246 B 1 
ATOM   2627 O  OE1 . GLN B 2 246 ? -34.038 9.817   -8.410  1.00 71.81 246 B 1 
ATOM   2628 N  NE2 . GLN B 2 246 ? -36.108 9.252   -7.866  1.00 67.95 246 B 1 
ATOM   2629 N  N   . ASP B 2 247 ? -35.980 7.209   -5.043  1.00 94.32 247 B 1 
ATOM   2630 C  CA  . ASP B 2 247 ? -37.273 6.567   -4.808  1.00 93.65 247 B 1 
ATOM   2631 C  C   . ASP B 2 247 ? -37.823 5.993   -6.125  1.00 93.38 247 B 1 
ATOM   2632 O  O   . ASP B 2 247 ? -38.042 6.765   -7.071  1.00 91.45 247 B 1 
ATOM   2633 C  CB  . ASP B 2 247 ? -38.246 7.592   -4.198  1.00 92.00 247 B 1 
ATOM   2634 C  CG  . ASP B 2 247 ? -39.606 7.015   -3.804  1.00 90.75 247 B 1 
ATOM   2635 O  OD1 . ASP B 2 247 ? -39.934 5.881   -4.211  1.00 87.17 247 B 1 
ATOM   2636 O  OD2 . ASP B 2 247 ? -40.351 7.732   -3.109  1.00 86.33 247 B 1 
ATOM   2637 N  N   . PRO B 2 248 ? -38.090 4.682   -6.217  1.00 91.82 248 B 1 
ATOM   2638 C  CA  . PRO B 2 248 ? -38.647 4.073   -7.430  1.00 90.34 248 B 1 
ATOM   2639 C  C   . PRO B 2 248 ? -39.964 4.710   -7.885  1.00 90.04 248 B 1 
ATOM   2640 O  O   . PRO B 2 248 ? -40.235 4.751   -9.078  1.00 85.74 248 B 1 
ATOM   2641 C  CB  . PRO B 2 248 ? -38.858 2.600   -7.063  1.00 87.86 248 B 1 
ATOM   2642 C  CG  . PRO B 2 248 ? -37.893 2.354   -5.931  1.00 85.95 248 B 1 
ATOM   2643 C  CD  . PRO B 2 248 ? -37.847 3.679   -5.188  1.00 89.30 248 B 1 
ATOM   2644 N  N   . LEU B 2 249 ? -40.758 5.240   -6.952  1.00 89.62 249 B 1 
ATOM   2645 C  CA  . LEU B 2 249 ? -42.047 5.880   -7.264  1.00 88.32 249 B 1 
ATOM   2646 C  C   . LEU B 2 249 ? -41.899 7.224   -7.982  1.00 86.84 249 B 1 
ATOM   2647 O  O   . LEU B 2 249 ? -42.871 7.723   -8.544  1.00 79.95 249 B 1 
ATOM   2648 C  CB  . LEU B 2 249 ? -42.858 6.068   -5.972  1.00 85.86 249 B 1 
ATOM   2649 C  CG  . LEU B 2 249 ? -43.207 4.779   -5.216  1.00 81.40 249 B 1 
ATOM   2650 C  CD1 . LEU B 2 249 ? -43.945 5.131   -3.937  1.00 75.06 249 B 1 
ATOM   2651 C  CD2 . LEU B 2 249 ? -44.078 3.848   -6.048  1.00 74.87 249 B 1 
ATOM   2652 N  N   . ARG B 2 250 ? -40.697 7.833   -7.985  1.00 80.98 250 B 1 
ATOM   2653 C  CA  . ARG B 2 250 ? -40.410 9.054   -8.750  1.00 78.95 250 B 1 
ATOM   2654 C  C   . ARG B 2 250 ? -40.000 8.765   -10.191 1.00 77.67 250 B 1 
ATOM   2655 O  O   . ARG B 2 250 ? -39.981 9.685   -11.005 1.00 69.22 250 B 1 
ATOM   2656 C  CB  . ARG B 2 250 ? -39.330 9.878   -8.053  1.00 73.46 250 B 1 
ATOM   2657 C  CG  . ARG B 2 250 ? -39.865 10.570  -6.808  1.00 64.58 250 B 1 
ATOM   2658 C  CD  . ARG B 2 250 ? -38.808 11.536  -6.276  1.00 59.39 250 B 1 
ATOM   2659 N  NE  . ARG B 2 250 ? -39.379 12.482  -5.309  1.00 53.99 250 B 1 
ATOM   2660 C  CZ  . ARG B 2 250 ? -38.828 13.618  -4.936  1.00 48.87 250 B 1 
ATOM   2661 N  NH1 . ARG B 2 250 ? -37.645 13.989  -5.372  1.00 45.93 250 B 1 
ATOM   2662 N  NH2 . ARG B 2 250 ? -39.456 14.410  -4.116  1.00 43.72 250 B 1 
ATOM   2663 N  N   . VAL B 2 251 ? -39.652 7.530   -10.508 1.00 69.06 251 B 1 
ATOM   2664 C  CA  . VAL B 2 251 ? -39.303 7.106   -11.865 1.00 66.53 251 B 1 
ATOM   2665 C  C   . VAL B 2 251 ? -40.586 6.631   -12.556 1.00 65.02 251 B 1 
ATOM   2666 O  O   . VAL B 2 251 ? -40.918 5.449   -12.544 1.00 58.70 251 B 1 
ATOM   2667 C  CB  . VAL B 2 251 ? -38.204 6.026   -11.864 1.00 61.01 251 B 1 
ATOM   2668 C  CG1 . VAL B 2 251 ? -37.708 5.773   -13.277 1.00 55.51 251 B 1 
ATOM   2669 C  CG2 . VAL B 2 251 ? -37.009 6.460   -11.008 1.00 56.11 251 B 1 
ATOM   2670 N  N   . GLN B 2 252 ? -41.317 7.582   -13.103 1.00 56.59 252 B 1 
ATOM   2671 C  CA  . GLN B 2 252 ? -42.576 7.342   -13.814 1.00 55.75 252 B 1 
ATOM   2672 C  C   . GLN B 2 252 ? -42.421 7.669   -15.303 1.00 52.88 252 B 1 
ATOM   2673 O  O   . GLN B 2 252 ? -41.691 8.610   -15.644 1.00 47.30 252 B 1 
ATOM   2674 C  CB  . GLN B 2 252 ? -43.720 8.157   -13.201 1.00 49.79 252 B 1 
ATOM   2675 C  CG  . GLN B 2 252 ? -44.030 7.770   -11.745 1.00 44.39 252 B 1 
ATOM   2676 C  CD  . GLN B 2 252 ? -44.605 6.371   -11.585 1.00 38.71 252 B 1 
ATOM   2677 O  OE1 . GLN B 2 252 ? -45.374 5.879   -12.404 1.00 36.70 252 B 1 
ATOM   2678 N  NE2 . GLN B 2 252 ? -44.262 5.682   -10.520 1.00 35.89 252 B 1 
ATOM   2679 O  OXT . GLN B 2 252 ? -43.074 6.971   -16.102 1.00 38.57 252 B 1 
HETATM 2680 FE FE  . HEC C 3 .   ? 0.454   4.520   4.499   1.00 93.27 1   C 1 
HETATM 2681 C  CHA . HEC C 3 .   ? 2.976   2.900   2.828   1.00 90.23 1   C 1 
HETATM 2682 C  CHB . HEC C 3 .   ? -1.654  3.959   1.876   1.00 94.81 1   C 1 
HETATM 2683 C  CHC . HEC C 3 .   ? -2.174  5.482   6.415   1.00 96.57 1   C 1 
HETATM 2684 C  CHD . HEC C 3 .   ? 2.606   5.348   6.994   1.00 91.76 1   C 1 
HETATM 2685 N  NA  . HEC C 3 .   ? 0.612   3.592   2.697   1.00 92.32 1   C 1 
HETATM 2686 C  C1A . HEC C 3 .   ? 1.743   2.975   2.188   1.00 90.99 1   C 1 
HETATM 2687 C  C2A . HEC C 3 .   ? 1.438   2.441   0.891   1.00 89.35 1   C 1 
HETATM 2688 C  C3A . HEC C 3 .   ? 0.143   2.759   0.622   1.00 91.33 1   C 1 
HETATM 2689 C  C4A . HEC C 3 .   ? -0.377  3.471   1.753   1.00 93.12 1   C 1 
HETATM 2690 C  CMA . HEC C 3 .   ? -0.629  2.418   -0.655  1.00 89.88 1   C 1 
HETATM 2691 C  CAA . HEC C 3 .   ? 2.408   1.676   -0.026  1.00 85.55 1   C 1 
HETATM 2692 C  CBA . HEC C 3 .   ? 3.220   2.697   -0.804  1.00 86.80 1   C 1 
HETATM 2693 C  CGA . HEC C 3 .   ? 4.198   2.040   -1.759  1.00 83.45 1   C 1 
HETATM 2694 O  O1A . HEC C 3 .   ? 4.427   2.608   -2.846  1.00 82.37 1   C 1 
HETATM 2695 O  O2A . HEC C 3 .   ? 4.740   0.961   -1.438  1.00 79.57 1   C 1 
HETATM 2696 N  NB  . HEC C 3 .   ? -1.545  4.673   4.200   1.00 95.71 1   C 1 
HETATM 2697 C  C1B . HEC C 3 .   ? -2.205  4.466   3.021   1.00 96.06 1   C 1 
HETATM 2698 C  C2B . HEC C 3 .   ? -3.578  4.836   3.177   1.00 96.95 1   C 1 
HETATM 2699 C  C3B . HEC C 3 .   ? -3.727  5.258   4.462   1.00 97.25 1   C 1 
HETATM 2700 C  C4B . HEC C 3 .   ? -2.445  5.150   5.106   1.00 96.68 1   C 1 
HETATM 2701 C  CMB . HEC C 3 .   ? -4.640  4.769   2.067   1.00 96.51 1   C 1 
HETATM 2702 C  CAB . HEC C 3 .   ? -5.000  5.788   5.146   1.00 96.72 1   C 1 
HETATM 2703 C  CBB . HEC C 3 .   ? -6.174  4.966   5.067   1.00 96.12 1   C 1 
HETATM 2704 N  NC  . HEC C 3 .   ? 0.257   5.258   6.369   1.00 94.24 1   C 1 
HETATM 2705 C  C1C . HEC C 3 .   ? -0.917  5.571   6.988   1.00 95.77 1   C 1 
HETATM 2706 C  C2C . HEC C 3 .   ? -0.640  6.036   8.311   1.00 95.47 1   C 1 
HETATM 2707 C  C3C . HEC C 3 .   ? 0.703   6.005   8.478   1.00 93.96 1   C 1 
HETATM 2708 C  C4C . HEC C 3 .   ? 1.266   5.523   7.249   1.00 93.68 1   C 1 
HETATM 2709 C  CMC . HEC C 3 .   ? -1.708  6.492   9.313   1.00 94.94 1   C 1 
HETATM 2710 C  CAC . HEC C 3 .   ? 1.547   6.436   9.710   1.00 91.23 1   C 1 
HETATM 2711 C  CBC . HEC C 3 .   ? 1.186   5.919   10.974  1.00 88.28 1   C 1 
HETATM 2712 N  ND  . HEC C 3 .   ? 2.428   4.191   4.840   1.00 91.56 1   C 1 
HETATM 2713 C  C1D . HEC C 3 .   ? 3.140   4.679   5.919   1.00 91.22 1   C 1 
HETATM 2714 C  C2D . HEC C 3 .   ? 4.535   4.349   5.744   1.00 90.03 1   C 1 
HETATM 2715 C  C3D . HEC C 3 .   ? 4.645   3.641   4.538   1.00 88.50 1   C 1 
HETATM 2716 C  C4D . HEC C 3 .   ? 3.303   3.542   4.003   1.00 90.68 1   C 1 
HETATM 2717 C  CMD . HEC C 3 .   ? 5.679   4.736   6.691   1.00 88.30 1   C 1 
HETATM 2718 C  CAD . HEC C 3 .   ? 5.947   3.080   3.936   1.00 84.68 1   C 1 
HETATM 2719 C  CBD . HEC C 3 .   ? 6.267   1.744   4.568   1.00 80.84 1   C 1 
HETATM 2720 C  CGD . HEC C 3 .   ? 7.615   1.263   4.050   1.00 76.67 1   C 1 
HETATM 2721 O  O1D . HEC C 3 .   ? 8.619   1.439   4.764   1.00 73.75 1   C 1 
HETATM 2722 O  O2D . HEC C 3 .   ? 7.685   0.780   2.902   1.00 72.99 1   C 1 
HETATM 2723 CU CU  . CU  D 4 .   ? 3.178   -8.389  3.087   1.00 88.90 1   D 1 
#
