# Supplementary material for: Plastocyanin and Cytochrome f Complex Structures Obtained by NMR, Molecular Dynamics, and AlphaFold 3 Methods Compared to Cryo-EM Data
Source: Int J Mol Sci. 2024 Oct 15;25(20):11083. doi: 10.3390/ijms252011083 (PMC11507376; doi:10.3390/ijms252011083)
Supplement: Supplementary file 1 [file ijms-25-11083-s001.zip › Supplementary/AF3_results/fold_1tkw_predict/fold_1tkw_predict_model_3.cif]

# By using this file you agree to the legally binding terms of use found at alphafoldserver.com/output-terms
data_52729ec9cc4321ce
#
_entry.id 52729ec9cc4321ce
#
loop_
_atom_type.symbol
C  
CU 
FE 
N  
O  
S  
#
loop_
_audit_author.name
_audit_author.pdbx_ordinal
"Google DeepMind" 1 
"Isomorphic Labs" 2 
#
_audit_conform.dict_location https://raw.githubusercontent.com/ihmwg/ModelCIF/master/dist/mmcif_ma.dic
_audit_conform.dict_name     mmcif_ma.dic
_audit_conform.dict_version  1.4.5
#
loop_
_chem_comp.formula
_chem_comp.formula_weight
_chem_comp.id
_chem_comp.mon_nstd_flag
_chem_comp.name
_chem_comp.pdbx_smiles
_chem_comp.pdbx_synonyms
_chem_comp.type
"C3 H7 N O2"       89.093  ALA y ALANINE           C[C@H](N)C(O)=O                                                                                   ? "L-PEPTIDE LINKING" 
"C6 H15 N4 O2"     175.209 ARG y ARGININE          N[C@@H](CCCNC(N)=[NH2+])C(O)=O                                                                    ? "L-PEPTIDE LINKING" 
"C4 H8 N2 O3"      132.118 ASN y ASPARAGINE        N[C@@H](CC(N)=O)C(O)=O                                                                            ? "L-PEPTIDE LINKING" 
"C4 H7 N O4"       133.103 ASP y "ASPARTIC ACID"   N[C@@H](CC(O)=O)C(O)=O                                                                            ? "L-PEPTIDE LINKING" 
Cu                 63.546  CU  . "COPPER (II) ION" "[Cu++]"                                                                                          ? NON-POLYMER         
"C3 H7 N O2 S"     121.158 CYS y CYSTEINE          N[C@@H](CS)C(O)=O                                                                                 ? "L-PEPTIDE LINKING" 
"C5 H10 N2 O3"     146.144 GLN y GLUTAMINE         N[C@@H](CCC(N)=O)C(O)=O                                                                           ? "L-PEPTIDE LINKING" 
"C5 H9 N O4"       147.129 GLU y "GLUTAMIC ACID"   N[C@@H](CCC(O)=O)C(O)=O                                                                           ? "L-PEPTIDE LINKING" 
"C2 H5 N O2"       75.067  GLY y GLYCINE           NCC(O)=O                                                                                          ? "PEPTIDE LINKING"   
"C34 H34 Fe N4 O4" 618.503 HEC . "HEME C"          C\C=C1/C(=C2C=C3N4C(=Cc5n6c(C=C7N8C(=C(C)\C7=C/C)C=C1N2[Fe@@]468)c(C)c5CCC(O)=O)C(=C3C)CCC(O)=O)C ? NON-POLYMER         
"C6 H10 N3 O2"     156.162 HIS y HISTIDINE         N[C@@H](Cc1c[nH]c[nH+]1)C(O)=O                                                                    ? "L-PEPTIDE LINKING" 
"C6 H13 N O2"      131.173 ILE y ISOLEUCINE        CC[C@H](C)[C@H](N)C(O)=O                                                                          ? "L-PEPTIDE LINKING" 
"C6 H13 N O2"      131.173 LEU y LEUCINE           CC(C)C[C@H](N)C(O)=O                                                                              ? "L-PEPTIDE LINKING" 
"C6 H15 N2 O2"     147.195 LYS y LYSINE            N[C@@H](CCCC[NH3+])C(O)=O                                                                         ? "L-PEPTIDE LINKING" 
"C5 H11 N O2 S"    149.211 MET y METHIONINE        CSCC[C@H](N)C(O)=O                                                                                ? "L-PEPTIDE LINKING" 
"C9 H11 N O2"      165.189 PHE y PHENYLALANINE     N[C@@H](Cc1ccccc1)C(O)=O                                                                          ? "L-PEPTIDE LINKING" 
"C5 H9 N O2"       115.130 PRO y PROLINE           OC(=O)[C@@H]1CCCN1                                                                                ? "L-PEPTIDE LINKING" 
"C3 H7 N O3"       105.093 SER y SERINE            N[C@@H](CO)C(O)=O                                                                                 ? "L-PEPTIDE LINKING" 
"C4 H9 N O3"       119.119 THR y THREONINE         C[C@@H](O)[C@H](N)C(O)=O                                                                          ? "L-PEPTIDE LINKING" 
"C9 H11 N O3"      181.189 TYR y TYROSINE          N[C@@H](Cc1ccc(O)cc1)C(O)=O                                                                       ? "L-PEPTIDE LINKING" 
"C5 H11 N O2"      117.146 VAL y VALINE            CC(C)[C@H](N)C(O)=O                                                                               ? "L-PEPTIDE LINKING" 
#
_citation.book_publisher          ?
_citation.country                 UK
_citation.id                      primary
_citation.journal_full            Nature
_citation.journal_id_ASTM         NATUAS
_citation.journal_id_CSD          0006
_citation.journal_id_ISSN         0028-0836
_citation.journal_volume          ?
_citation.page_first              ?
_citation.page_last               ?
_citation.pdbx_database_id_DOI    ?
_citation.pdbx_database_id_PubMed ?
_citation.title                   "Accurate structure prediction of biomolecular interactions with AlphaFold 3"
_citation.year                    2024
#
loop_
_citation_author.citation_id
_citation_author.name
_citation_author.ordinal
primary "Google DeepMind" 1 
primary "Isomorphic Labs" 2 
#
loop_
_entity.id
_entity.pdbx_description
_entity.type
1 . polymer     
2 . polymer     
3 . non-polymer 
4 . non-polymer 
#
loop_
_entity_poly.entity_id
_entity_poly.pdbx_strand_id
_entity_poly.type
1 A polypeptide(L) 
2 B polypeptide(L) 
#
loop_
_entity_poly_seq.entity_id
_entity_poly_seq.hetero
_entity_poly_seq.mon_id
_entity_poly_seq.num
1 n ILE 1   
1 n ASP 2   
1 n VAL 3   
1 n LEU 4   
1 n LEU 5   
1 n GLY 6   
1 n ALA 7   
1 n ASP 8   
1 n ASP 9   
1 n GLY 10  
1 n SER 11  
1 n LEU 12  
1 n ALA 13  
1 n PHE 14  
1 n VAL 15  
1 n PRO 16  
1 n SER 17  
1 n GLU 18  
1 n PHE 19  
1 n SER 20  
1 n ILE 21  
1 n SER 22  
1 n PRO 23  
1 n GLY 24  
1 n GLU 25  
1 n LYS 26  
1 n ILE 27  
1 n VAL 28  
1 n PHE 29  
1 n LYS 30  
1 n ASN 31  
1 n ASN 32  
1 n ALA 33  
1 n GLY 34  
1 n PHE 35  
1 n PRO 36  
1 n HIS 37  
1 n ASN 38  
1 n ILE 39  
1 n VAL 40  
1 n PHE 41  
1 n ASP 42  
1 n GLU 43  
1 n ASP 44  
1 n SER 45  
1 n ILE 46  
1 n PRO 47  
1 n SER 48  
1 n GLY 49  
1 n VAL 50  
1 n ASP 51  
1 n ALA 52  
1 n SER 53  
1 n LYS 54  
1 n ILE 55  
1 n SER 56  
1 n MET 57  
1 n SER 58  
1 n GLU 59  
1 n GLU 60  
1 n ASP 61  
1 n LEU 62  
1 n LEU 63  
1 n ASN 64  
1 n ALA 65  
1 n LYS 66  
1 n GLY 67  
1 n GLU 68  
1 n THR 69  
1 n PHE 70  
1 n GLU 71  
1 n VAL 72  
1 n ALA 73  
1 n LEU 74  
1 n SER 75  
1 n ASN 76  
1 n LYS 77  
1 n GLY 78  
1 n GLU 79  
1 n TYR 80  
1 n SER 81  
1 n PHE 82  
1 n TYR 83  
1 n CYS 84  
1 n SER 85  
1 n PRO 86  
1 n HIS 87  
1 n GLN 88  
1 n GLY 89  
1 n ALA 90  
1 n GLY 91  
1 n MET 92  
1 n VAL 93  
1 n GLY 94  
1 n LYS 95  
1 n VAL 96  
1 n THR 97  
1 n VAL 98  
1 n ASN 99  
2 n TYR 1   
2 n PRO 2   
2 n ILE 3   
2 n PHE 4   
2 n ALA 5   
2 n GLN 6   
2 n GLN 7   
2 n ASN 8   
2 n TYR 9   
2 n GLU 10  
2 n ASN 11  
2 n PRO 12  
2 n ARG 13  
2 n GLU 14  
2 n ALA 15  
2 n THR 16  
2 n GLY 17  
2 n ARG 18  
2 n ILE 19  
2 n VAL 20  
2 n CYS 21  
2 n ALA 22  
2 n ASN 23  
2 n CYS 24  
2 n HIS 25  
2 n LEU 26  
2 n ALA 27  
2 n SER 28  
2 n LYS 29  
2 n PRO 30  
2 n VAL 31  
2 n ASP 32  
2 n ILE 33  
2 n GLU 34  
2 n VAL 35  
2 n PRO 36  
2 n GLN 37  
2 n ALA 38  
2 n VAL 39  
2 n LEU 40  
2 n PRO 41  
2 n ASP 42  
2 n THR 43  
2 n VAL 44  
2 n PHE 45  
2 n GLU 46  
2 n ALA 47  
2 n VAL 48  
2 n VAL 49  
2 n LYS 50  
2 n ILE 51  
2 n PRO 52  
2 n TYR 53  
2 n ASP 54  
2 n MET 55  
2 n GLN 56  
2 n LEU 57  
2 n LYS 58  
2 n GLN 59  
2 n VAL 60  
2 n LEU 61  
2 n ALA 62  
2 n ASN 63  
2 n GLY 64  
2 n LYS 65  
2 n LYS 66  
2 n GLY 67  
2 n ALA 68  
2 n LEU 69  
2 n ASN 70  
2 n VAL 71  
2 n GLY 72  
2 n ALA 73  
2 n VAL 74  
2 n LEU 75  
2 n ILE 76  
2 n LEU 77  
2 n PRO 78  
2 n GLU 79  
2 n GLY 80  
2 n PHE 81  
2 n GLU 82  
2 n LEU 83  
2 n ALA 84  
2 n PRO 85  
2 n PRO 86  
2 n ASP 87  
2 n ARG 88  
2 n ILE 89  
2 n SER 90  
2 n PRO 91  
2 n GLU 92  
2 n MET 93  
2 n LYS 94  
2 n GLU 95  
2 n LYS 96  
2 n ILE 97  
2 n GLY 98  
2 n ASN 99  
2 n LEU 100 
2 n SER 101 
2 n PHE 102 
2 n GLN 103 
2 n ASN 104 
2 n TYR 105 
2 n ARG 106 
2 n PRO 107 
2 n ASN 108 
2 n LYS 109 
2 n LYS 110 
2 n ASN 111 
2 n ILE 112 
2 n LEU 113 
2 n VAL 114 
2 n ILE 115 
2 n GLY 116 
2 n PRO 117 
2 n VAL 118 
2 n PRO 119 
2 n GLY 120 
2 n GLN 121 
2 n LYS 122 
2 n TYR 123 
2 n SER 124 
2 n GLU 125 
2 n ILE 126 
2 n THR 127 
2 n PHE 128 
2 n PRO 129 
2 n ILE 130 
2 n LEU 131 
2 n ALA 132 
2 n PRO 133 
2 n ASP 134 
2 n PRO 135 
2 n ALA 136 
2 n THR 137 
2 n ASN 138 
2 n LYS 139 
2 n ASP 140 
2 n VAL 141 
2 n HIS 142 
2 n PHE 143 
2 n LEU 144 
2 n LYS 145 
2 n TYR 146 
2 n PRO 147 
2 n ILE 148 
2 n TYR 149 
2 n VAL 150 
2 n GLY 151 
2 n GLY 152 
2 n ASN 153 
2 n ARG 154 
2 n GLY 155 
2 n ARG 156 
2 n GLY 157 
2 n GLN 158 
2 n ILE 159 
2 n TYR 160 
2 n PRO 161 
2 n ASP 162 
2 n GLY 163 
2 n SER 164 
2 n LYS 165 
2 n SER 166 
2 n ASN 167 
2 n ASN 168 
2 n THR 169 
2 n VAL 170 
2 n TYR 171 
2 n ASN 172 
2 n ALA 173 
2 n THR 174 
2 n ALA 175 
2 n GLY 176 
2 n GLY 177 
2 n ILE 178 
2 n ILE 179 
2 n SER 180 
2 n LYS 181 
2 n ILE 182 
2 n LEU 183 
2 n ARG 184 
2 n LYS 185 
2 n GLU 186 
2 n LYS 187 
2 n GLY 188 
2 n GLY 189 
2 n TYR 190 
2 n GLU 191 
2 n ILE 192 
2 n THR 193 
2 n ILE 194 
2 n VAL 195 
2 n ASP 196 
2 n ALA 197 
2 n SER 198 
2 n ASN 199 
2 n GLU 200 
2 n ARG 201 
2 n GLN 202 
2 n VAL 203 
2 n ILE 204 
2 n ASP 205 
2 n ILE 206 
2 n ILE 207 
2 n PRO 208 
2 n ARG 209 
2 n GLY 210 
2 n LEU 211 
2 n GLU 212 
2 n LEU 213 
2 n LEU 214 
2 n VAL 215 
2 n SER 216 
2 n GLU 217 
2 n GLY 218 
2 n GLU 219 
2 n SER 220 
2 n ILE 221 
2 n LYS 222 
2 n LEU 223 
2 n ASP 224 
2 n GLN 225 
2 n PRO 226 
2 n LEU 227 
2 n THR 228 
2 n SER 229 
2 n ASN 230 
2 n PRO 231 
2 n ASN 232 
2 n VAL 233 
2 n GLY 234 
2 n GLY 235 
2 n PHE 236 
2 n GLY 237 
2 n GLN 238 
2 n GLY 239 
2 n ASP 240 
2 n ALA 241 
2 n GLU 242 
2 n ILE 243 
2 n VAL 244 
2 n LEU 245 
2 n GLN 246 
2 n ASP 247 
2 n PRO 248 
2 n LEU 249 
2 n ARG 250 
2 n VAL 251 
2 n GLN 252 
#
_ma_data.content_type "model coordinates"
_ma_data.id           1
_ma_data.name         Model
#
_ma_model_list.data_id          1
_ma_model_list.model_group_id   1
_ma_model_list.model_group_name "AlphaFold-beta-20231127 (7a14c934-fe78-43c1-a552-7fb305b0ebd1 @ 2024-10-01 03:27:37)"
_ma_model_list.model_id         1
_ma_model_list.model_name       "Top ranked model"
_ma_model_list.model_type       "Ab initio model"
_ma_model_list.ordinal_id       1
#
loop_
_ma_protocol_step.method_type
_ma_protocol_step.ordinal_id
_ma_protocol_step.protocol_id
_ma_protocol_step.step_id
"coevolution MSA" 1 1 1 
"template search" 2 1 2 
modeling          3 1 3 
#
loop_
_ma_qa_metric.id
_ma_qa_metric.mode
_ma_qa_metric.name
_ma_qa_metric.software_group_id
_ma_qa_metric.type
1 global pLDDT 1 pLDDT 
2 local  pLDDT 1 pLDDT 
#
_ma_qa_metric_global.metric_id    1
_ma_qa_metric_global.metric_value 89.66
_ma_qa_metric_global.model_id     1
_ma_qa_metric_global.ordinal_id   1
#
_ma_software_group.group_id    1
_ma_software_group.ordinal_id  1
_ma_software_group.software_id 1
#
loop_
_ma_target_entity.data_id
_ma_target_entity.entity_id
_ma_target_entity.origin
1 1 . 
1 2 . 
1 3 . 
1 4 . 
#
loop_
_ma_target_entity_instance.asym_id
_ma_target_entity_instance.details
_ma_target_entity_instance.entity_id
A . 1 
B . 2 
C . 3 
D . 4 
#
loop_
_pdbx_data_usage.details
_pdbx_data_usage.id
_pdbx_data_usage.type
_pdbx_data_usage.url
;NON-COMMERCIAL USE ONLY, BY USING THIS FILE YOU AGREE TO THE TERMS OF USE FOUND
AT alphafoldserver.com/output-terms.
;
1 license    ? 
;THE INFORMATION IS NOT INTENDED FOR, HAS NOT BEEN VALIDATED FOR, AND IS NOT
APPROVED FOR CLINICAL USE. IT SHOULD NOT BE USED FOR CLINICAL PURPOSE OR RELIED
ON FOR MEDICAL OR OTHER PROFESSIONAL ADVICE. IT IS THEORETICAL MODELLING ONLY
AND CAUTION SHOULD BE EXERCISED IN ITS USE. IT IS PROVIDED "AS-IS" WITHOUT ANY
WARRANTY OF ANY KIND, WHETHER EXPRESSED OR IMPLIED. NO WARRANTY IS GIVEN THAT
USE OF THE INFORMATION SHALL NOT INFRINGE THE RIGHTS OF ANY THIRD PARTY.
;
2 disclaimer ? 
#
loop_
_pdbx_nonpoly_scheme.asym_id
_pdbx_nonpoly_scheme.auth_seq_num
_pdbx_nonpoly_scheme.entity_id
_pdbx_nonpoly_scheme.mon_id
_pdbx_nonpoly_scheme.pdb_ins_code
_pdbx_nonpoly_scheme.pdb_seq_num
_pdbx_nonpoly_scheme.pdb_strand_id
C 1 3 HEC . 1 C 
D 1 4 CU  . 1 D 
#
loop_
_pdbx_poly_seq_scheme.asym_id
_pdbx_poly_seq_scheme.auth_seq_num
_pdbx_poly_seq_scheme.entity_id
_pdbx_poly_seq_scheme.hetero
_pdbx_poly_seq_scheme.mon_id
_pdbx_poly_seq_scheme.pdb_ins_code
_pdbx_poly_seq_scheme.pdb_seq_num
_pdbx_poly_seq_scheme.pdb_strand_id
_pdbx_poly_seq_scheme.seq_id
A 1   1 n ILE . 1   A 1   
A 2   1 n ASP . 2   A 2   
A 3   1 n VAL . 3   A 3   
A 4   1 n LEU . 4   A 4   
A 5   1 n LEU . 5   A 5   
A 6   1 n GLY . 6   A 6   
A 7   1 n ALA . 7   A 7   
A 8   1 n ASP . 8   A 8   
A 9   1 n ASP . 9   A 9   
A 10  1 n GLY . 10  A 10  
A 11  1 n SER . 11  A 11  
A 12  1 n LEU . 12  A 12  
A 13  1 n ALA . 13  A 13  
A 14  1 n PHE . 14  A 14  
A 15  1 n VAL . 15  A 15  
A 16  1 n PRO . 16  A 16  
A 17  1 n SER . 17  A 17  
A 18  1 n GLU . 18  A 18  
A 19  1 n PHE . 19  A 19  
A 20  1 n SER . 20  A 20  
A 21  1 n ILE . 21  A 21  
A 22  1 n SER . 22  A 22  
A 23  1 n PRO . 23  A 23  
A 24  1 n GLY . 24  A 24  
A 25  1 n GLU . 25  A 25  
A 26  1 n LYS . 26  A 26  
A 27  1 n ILE . 27  A 27  
A 28  1 n VAL . 28  A 28  
A 29  1 n PHE . 29  A 29  
A 30  1 n LYS . 30  A 30  
A 31  1 n ASN . 31  A 31  
A 32  1 n ASN . 32  A 32  
A 33  1 n ALA . 33  A 33  
A 34  1 n GLY . 34  A 34  
A 35  1 n PHE . 35  A 35  
A 36  1 n PRO . 36  A 36  
A 37  1 n HIS . 37  A 37  
A 38  1 n ASN . 38  A 38  
A 39  1 n ILE . 39  A 39  
A 40  1 n VAL . 40  A 40  
A 41  1 n PHE . 41  A 41  
A 42  1 n ASP . 42  A 42  
A 43  1 n GLU . 43  A 43  
A 44  1 n ASP . 44  A 44  
A 45  1 n SER . 45  A 45  
A 46  1 n ILE . 46  A 46  
A 47  1 n PRO . 47  A 47  
A 48  1 n SER . 48  A 48  
A 49  1 n GLY . 49  A 49  
A 50  1 n VAL . 50  A 50  
A 51  1 n ASP . 51  A 51  
A 52  1 n ALA . 52  A 52  
A 53  1 n SER . 53  A 53  
A 54  1 n LYS . 54  A 54  
A 55  1 n ILE . 55  A 55  
A 56  1 n SER . 56  A 56  
A 57  1 n MET . 57  A 57  
A 58  1 n SER . 58  A 58  
A 59  1 n GLU . 59  A 59  
A 60  1 n GLU . 60  A 60  
A 61  1 n ASP . 61  A 61  
A 62  1 n LEU . 62  A 62  
A 63  1 n LEU . 63  A 63  
A 64  1 n ASN . 64  A 64  
A 65  1 n ALA . 65  A 65  
A 66  1 n LYS . 66  A 66  
A 67  1 n GLY . 67  A 67  
A 68  1 n GLU . 68  A 68  
A 69  1 n THR . 69  A 69  
A 70  1 n PHE . 70  A 70  
A 71  1 n GLU . 71  A 71  
A 72  1 n VAL . 72  A 72  
A 73  1 n ALA . 73  A 73  
A 74  1 n LEU . 74  A 74  
A 75  1 n SER . 75  A 75  
A 76  1 n ASN . 76  A 76  
A 77  1 n LYS . 77  A 77  
A 78  1 n GLY . 78  A 78  
A 79  1 n GLU . 79  A 79  
A 80  1 n TYR . 80  A 80  
A 81  1 n SER . 81  A 81  
A 82  1 n PHE . 82  A 82  
A 83  1 n TYR . 83  A 83  
A 84  1 n CYS . 84  A 84  
A 85  1 n SER . 85  A 85  
A 86  1 n PRO . 86  A 86  
A 87  1 n HIS . 87  A 87  
A 88  1 n GLN . 88  A 88  
A 89  1 n GLY . 89  A 89  
A 90  1 n ALA . 90  A 90  
A 91  1 n GLY . 91  A 91  
A 92  1 n MET . 92  A 92  
A 93  1 n VAL . 93  A 93  
A 94  1 n GLY . 94  A 94  
A 95  1 n LYS . 95  A 95  
A 96  1 n VAL . 96  A 96  
A 97  1 n THR . 97  A 97  
A 98  1 n VAL . 98  A 98  
A 99  1 n ASN . 99  A 99  
B 1   2 n TYR . 1   B 1   
B 2   2 n PRO . 2   B 2   
B 3   2 n ILE . 3   B 3   
B 4   2 n PHE . 4   B 4   
B 5   2 n ALA . 5   B 5   
B 6   2 n GLN . 6   B 6   
B 7   2 n GLN . 7   B 7   
B 8   2 n ASN . 8   B 8   
B 9   2 n TYR . 9   B 9   
B 10  2 n GLU . 10  B 10  
B 11  2 n ASN . 11  B 11  
B 12  2 n PRO . 12  B 12  
B 13  2 n ARG . 13  B 13  
B 14  2 n GLU . 14  B 14  
B 15  2 n ALA . 15  B 15  
B 16  2 n THR . 16  B 16  
B 17  2 n GLY . 17  B 17  
B 18  2 n ARG . 18  B 18  
B 19  2 n ILE . 19  B 19  
B 20  2 n VAL . 20  B 20  
B 21  2 n CYS . 21  B 21  
B 22  2 n ALA . 22  B 22  
B 23  2 n ASN . 23  B 23  
B 24  2 n CYS . 24  B 24  
B 25  2 n HIS . 25  B 25  
B 26  2 n LEU . 26  B 26  
B 27  2 n ALA . 27  B 27  
B 28  2 n SER . 28  B 28  
B 29  2 n LYS . 29  B 29  
B 30  2 n PRO . 30  B 30  
B 31  2 n VAL . 31  B 31  
B 32  2 n ASP . 32  B 32  
B 33  2 n ILE . 33  B 33  
B 34  2 n GLU . 34  B 34  
B 35  2 n VAL . 35  B 35  
B 36  2 n PRO . 36  B 36  
B 37  2 n GLN . 37  B 37  
B 38  2 n ALA . 38  B 38  
B 39  2 n VAL . 39  B 39  
B 40  2 n LEU . 40  B 40  
B 41  2 n PRO . 41  B 41  
B 42  2 n ASP . 42  B 42  
B 43  2 n THR . 43  B 43  
B 44  2 n VAL . 44  B 44  
B 45  2 n PHE . 45  B 45  
B 46  2 n GLU . 46  B 46  
B 47  2 n ALA . 47  B 47  
B 48  2 n VAL . 48  B 48  
B 49  2 n VAL . 49  B 49  
B 50  2 n LYS . 50  B 50  
B 51  2 n ILE . 51  B 51  
B 52  2 n PRO . 52  B 52  
B 53  2 n TYR . 53  B 53  
B 54  2 n ASP . 54  B 54  
B 55  2 n MET . 55  B 55  
B 56  2 n GLN . 56  B 56  
B 57  2 n LEU . 57  B 57  
B 58  2 n LYS . 58  B 58  
B 59  2 n GLN . 59  B 59  
B 60  2 n VAL . 60  B 60  
B 61  2 n LEU . 61  B 61  
B 62  2 n ALA . 62  B 62  
B 63  2 n ASN . 63  B 63  
B 64  2 n GLY . 64  B 64  
B 65  2 n LYS . 65  B 65  
B 66  2 n LYS . 66  B 66  
B 67  2 n GLY . 67  B 67  
B 68  2 n ALA . 68  B 68  
B 69  2 n LEU . 69  B 69  
B 70  2 n ASN . 70  B 70  
B 71  2 n VAL . 71  B 71  
B 72  2 n GLY . 72  B 72  
B 73  2 n ALA . 73  B 73  
B 74  2 n VAL . 74  B 74  
B 75  2 n LEU . 75  B 75  
B 76  2 n ILE . 76  B 76  
B 77  2 n LEU . 77  B 77  
B 78  2 n PRO . 78  B 78  
B 79  2 n GLU . 79  B 79  
B 80  2 n GLY . 80  B 80  
B 81  2 n PHE . 81  B 81  
B 82  2 n GLU . 82  B 82  
B 83  2 n LEU . 83  B 83  
B 84  2 n ALA . 84  B 84  
B 85  2 n PRO . 85  B 85  
B 86  2 n PRO . 86  B 86  
B 87  2 n ASP . 87  B 87  
B 88  2 n ARG . 88  B 88  
B 89  2 n ILE . 89  B 89  
B 90  2 n SER . 90  B 90  
B 91  2 n PRO . 91  B 91  
B 92  2 n GLU . 92  B 92  
B 93  2 n MET . 93  B 93  
B 94  2 n LYS . 94  B 94  
B 95  2 n GLU . 95  B 95  
B 96  2 n LYS . 96  B 96  
B 97  2 n ILE . 97  B 97  
B 98  2 n GLY . 98  B 98  
B 99  2 n ASN . 99  B 99  
B 100 2 n LEU . 100 B 100 
B 101 2 n SER . 101 B 101 
B 102 2 n PHE . 102 B 102 
B 103 2 n GLN . 103 B 103 
B 104 2 n ASN . 104 B 104 
B 105 2 n TYR . 105 B 105 
B 106 2 n ARG . 106 B 106 
B 107 2 n PRO . 107 B 107 
B 108 2 n ASN . 108 B 108 
B 109 2 n LYS . 109 B 109 
B 110 2 n LYS . 110 B 110 
B 111 2 n ASN . 111 B 111 
B 112 2 n ILE . 112 B 112 
B 113 2 n LEU . 113 B 113 
B 114 2 n VAL . 114 B 114 
B 115 2 n ILE . 115 B 115 
B 116 2 n GLY . 116 B 116 
B 117 2 n PRO . 117 B 117 
B 118 2 n VAL . 118 B 118 
B 119 2 n PRO . 119 B 119 
B 120 2 n GLY . 120 B 120 
B 121 2 n GLN . 121 B 121 
B 122 2 n LYS . 122 B 122 
B 123 2 n TYR . 123 B 123 
B 124 2 n SER . 124 B 124 
B 125 2 n GLU . 125 B 125 
B 126 2 n ILE . 126 B 126 
B 127 2 n THR . 127 B 127 
B 128 2 n PHE . 128 B 128 
B 129 2 n PRO . 129 B 129 
B 130 2 n ILE . 130 B 130 
B 131 2 n LEU . 131 B 131 
B 132 2 n ALA . 132 B 132 
B 133 2 n PRO . 133 B 133 
B 134 2 n ASP . 134 B 134 
B 135 2 n PRO . 135 B 135 
B 136 2 n ALA . 136 B 136 
B 137 2 n THR . 137 B 137 
B 138 2 n ASN . 138 B 138 
B 139 2 n LYS . 139 B 139 
B 140 2 n ASP . 140 B 140 
B 141 2 n VAL . 141 B 141 
B 142 2 n HIS . 142 B 142 
B 143 2 n PHE . 143 B 143 
B 144 2 n LEU . 144 B 144 
B 145 2 n LYS . 145 B 145 
B 146 2 n TYR . 146 B 146 
B 147 2 n PRO . 147 B 147 
B 148 2 n ILE . 148 B 148 
B 149 2 n TYR . 149 B 149 
B 150 2 n VAL . 150 B 150 
B 151 2 n GLY . 151 B 151 
B 152 2 n GLY . 152 B 152 
B 153 2 n ASN . 153 B 153 
B 154 2 n ARG . 154 B 154 
B 155 2 n GLY . 155 B 155 
B 156 2 n ARG . 156 B 156 
B 157 2 n GLY . 157 B 157 
B 158 2 n GLN . 158 B 158 
B 159 2 n ILE . 159 B 159 
B 160 2 n TYR . 160 B 160 
B 161 2 n PRO . 161 B 161 
B 162 2 n ASP . 162 B 162 
B 163 2 n GLY . 163 B 163 
B 164 2 n SER . 164 B 164 
B 165 2 n LYS . 165 B 165 
B 166 2 n SER . 166 B 166 
B 167 2 n ASN . 167 B 167 
B 168 2 n ASN . 168 B 168 
B 169 2 n THR . 169 B 169 
B 170 2 n VAL . 170 B 170 
B 171 2 n TYR . 171 B 171 
B 172 2 n ASN . 172 B 172 
B 173 2 n ALA . 173 B 173 
B 174 2 n THR . 174 B 174 
B 175 2 n ALA . 175 B 175 
B 176 2 n GLY . 176 B 176 
B 177 2 n GLY . 177 B 177 
B 178 2 n ILE . 178 B 178 
B 179 2 n ILE . 179 B 179 
B 180 2 n SER . 180 B 180 
B 181 2 n LYS . 181 B 181 
B 182 2 n ILE . 182 B 182 
B 183 2 n LEU . 183 B 183 
B 184 2 n ARG . 184 B 184 
B 185 2 n LYS . 185 B 185 
B 186 2 n GLU . 186 B 186 
B 187 2 n LYS . 187 B 187 
B 188 2 n GLY . 188 B 188 
B 189 2 n GLY . 189 B 189 
B 190 2 n TYR . 190 B 190 
B 191 2 n GLU . 191 B 191 
B 192 2 n ILE . 192 B 192 
B 193 2 n THR . 193 B 193 
B 194 2 n ILE . 194 B 194 
B 195 2 n VAL . 195 B 195 
B 196 2 n ASP . 196 B 196 
B 197 2 n ALA . 197 B 197 
B 198 2 n SER . 198 B 198 
B 199 2 n ASN . 199 B 199 
B 200 2 n GLU . 200 B 200 
B 201 2 n ARG . 201 B 201 
B 202 2 n GLN . 202 B 202 
B 203 2 n VAL . 203 B 203 
B 204 2 n ILE . 204 B 204 
B 205 2 n ASP . 205 B 205 
B 206 2 n ILE . 206 B 206 
B 207 2 n ILE . 207 B 207 
B 208 2 n PRO . 208 B 208 
B 209 2 n ARG . 209 B 209 
B 210 2 n GLY . 210 B 210 
B 211 2 n LEU . 211 B 211 
B 212 2 n GLU . 212 B 212 
B 213 2 n LEU . 213 B 213 
B 214 2 n LEU . 214 B 214 
B 215 2 n VAL . 215 B 215 
B 216 2 n SER . 216 B 216 
B 217 2 n GLU . 217 B 217 
B 218 2 n GLY . 218 B 218 
B 219 2 n GLU . 219 B 219 
B 220 2 n SER . 220 B 220 
B 221 2 n ILE . 221 B 221 
B 222 2 n LYS . 222 B 222 
B 223 2 n LEU . 223 B 223 
B 224 2 n ASP . 224 B 224 
B 225 2 n GLN . 225 B 225 
B 226 2 n PRO . 226 B 226 
B 227 2 n LEU . 227 B 227 
B 228 2 n THR . 228 B 228 
B 229 2 n SER . 229 B 229 
B 230 2 n ASN . 230 B 230 
B 231 2 n PRO . 231 B 231 
B 232 2 n ASN . 232 B 232 
B 233 2 n VAL . 233 B 233 
B 234 2 n GLY . 234 B 234 
B 235 2 n GLY . 235 B 235 
B 236 2 n PHE . 236 B 236 
B 237 2 n GLY . 237 B 237 
B 238 2 n GLN . 238 B 238 
B 239 2 n GLY . 239 B 239 
B 240 2 n ASP . 240 B 240 
B 241 2 n ALA . 241 B 241 
B 242 2 n GLU . 242 B 242 
B 243 2 n ILE . 243 B 243 
B 244 2 n VAL . 244 B 244 
B 245 2 n LEU . 245 B 245 
B 246 2 n GLN . 246 B 246 
B 247 2 n ASP . 247 B 247 
B 248 2 n PRO . 248 B 248 
B 249 2 n LEU . 249 B 249 
B 250 2 n ARG . 250 B 250 
B 251 2 n VAL . 251 B 251 
B 252 2 n GLN . 252 B 252 
#
_software.classification other
_software.date           ?
_software.description    "Structure prediction"
_software.name           AlphaFold
_software.pdbx_ordinal   1
_software.type           package
_software.version        "AlphaFold-beta-20231127 (7a14c934-fe78-43c1-a552-7fb305b0ebd1 @ 2024-10-01 03:27:37)"
#
loop_
_struct_asym.entity_id
_struct_asym.id
1 A 
2 B 
3 C 
4 D 
#
loop_
_atom_site.group_PDB
_atom_site.id
_atom_site.type_symbol
_atom_site.label_atom_id
_atom_site.label_alt_id
_atom_site.label_comp_id
_atom_site.label_asym_id
_atom_site.label_entity_id
_atom_site.label_seq_id
_atom_site.pdbx_PDB_ins_code
_atom_site.Cartn_x
_atom_site.Cartn_y
_atom_site.Cartn_z
_atom_site.occupancy
_atom_site.B_iso_or_equiv
_atom_site.auth_seq_id
_atom_site.auth_asym_id
_atom_site.pdbx_PDB_model_num
ATOM   1    N  N   . ILE A 1 1   ? -2.391  -17.120 -24.677 1.00 93.02 1   A 1 
ATOM   2    C  CA  . ILE A 1 1   ? -1.508  -15.956 -24.451 1.00 95.62 1   A 1 
ATOM   3    C  C   . ILE A 1 1   ? -1.070  -15.912 -22.991 1.00 96.84 1   A 1 
ATOM   4    O  O   . ILE A 1 1   ? -1.844  -16.263 -22.106 1.00 96.20 1   A 1 
ATOM   5    C  CB  . ILE A 1 1   ? -2.184  -14.651 -24.921 1.00 93.14 1   A 1 
ATOM   6    C  CG1 . ILE A 1 1   ? -1.204  -13.468 -24.871 1.00 88.27 1   A 1 
ATOM   7    C  CG2 . ILE A 1 1   ? -3.461  -14.343 -24.102 1.00 85.68 1   A 1 
ATOM   8    C  CD1 . ILE A 1 1   ? -1.707  -12.204 -25.592 1.00 82.11 1   A 1 
ATOM   9    N  N   . ASP A 1 2   ? 0.176   -15.475 -22.748 1.00 97.72 2   A 1 
ATOM   10   C  CA  . ASP A 1 2   ? 0.673   -15.182 -21.411 1.00 97.75 2   A 1 
ATOM   11   C  C   . ASP A 1 2   ? 0.495   -13.690 -21.107 1.00 97.93 2   A 1 
ATOM   12   O  O   . ASP A 1 2   ? 0.831   -12.834 -21.933 1.00 96.88 2   A 1 
ATOM   13   C  CB  . ASP A 1 2   ? 2.154   -15.571 -21.287 1.00 96.50 2   A 1 
ATOM   14   C  CG  . ASP A 1 2   ? 2.430   -17.072 -21.225 1.00 92.80 2   A 1 
ATOM   15   O  OD1 . ASP A 1 2   ? 1.504   -17.884 -21.047 1.00 86.41 2   A 1 
ATOM   16   O  OD2 . ASP A 1 2   ? 3.628   -17.435 -21.215 1.00 85.22 2   A 1 
ATOM   17   N  N   . VAL A 1 3   ? -0.009  -13.373 -19.904 1.00 97.93 3   A 1 
ATOM   18   C  CA  . VAL A 1 3   ? -0.166  -12.002 -19.396 1.00 98.14 3   A 1 
ATOM   19   C  C   . VAL A 1 3   ? 0.576   -11.892 -18.075 1.00 98.02 3   A 1 
ATOM   20   O  O   . VAL A 1 3   ? 0.281   -12.617 -17.125 1.00 97.47 3   A 1 
ATOM   21   C  CB  . VAL A 1 3   ? -1.652  -11.627 -19.240 1.00 97.90 3   A 1 
ATOM   22   C  CG1 . VAL A 1 3   ? -1.813  -10.195 -18.726 1.00 96.04 3   A 1 
ATOM   23   C  CG2 . VAL A 1 3   ? -2.405  -11.735 -20.566 1.00 95.60 3   A 1 
ATOM   24   N  N   . LEU A 1 4   ? 1.547   -10.974 -17.995 1.00 97.92 4   A 1 
ATOM   25   C  CA  . LEU A 1 4   ? 2.306   -10.731 -16.772 1.00 97.73 4   A 1 
ATOM   26   C  C   . LEU A 1 4   ? 1.524   -9.837  -15.811 1.00 97.77 4   A 1 
ATOM   27   O  O   . LEU A 1 4   ? 0.919   -8.843  -16.215 1.00 97.37 4   A 1 
ATOM   28   C  CB  . LEU A 1 4   ? 3.688   -10.141 -17.092 1.00 97.26 4   A 1 
ATOM   29   C  CG  . LEU A 1 4   ? 4.585   -11.012 -17.980 1.00 94.92 4   A 1 
ATOM   30   C  CD1 . LEU A 1 4   ? 5.915   -10.296 -18.211 1.00 90.15 4   A 1 
ATOM   31   C  CD2 . LEU A 1 4   ? 4.880   -12.374 -17.352 1.00 89.24 4   A 1 
ATOM   32   N  N   . LEU A 1 5   ? 1.586   -10.167 -14.519 1.00 96.83 5   A 1 
ATOM   33   C  CA  . LEU A 1 5   ? 1.059   -9.378  -13.420 1.00 96.31 5   A 1 
ATOM   34   C  C   . LEU A 1 5   ? 2.208   -8.568  -12.808 1.00 94.80 5   A 1 
ATOM   35   O  O   . LEU A 1 5   ? 3.070   -9.127  -12.127 1.00 92.85 5   A 1 
ATOM   36   C  CB  . LEU A 1 5   ? 0.407   -10.302 -12.384 1.00 96.53 5   A 1 
ATOM   37   C  CG  . LEU A 1 5   ? -0.668  -11.252 -12.930 1.00 95.16 5   A 1 
ATOM   38   C  CD1 . LEU A 1 5   ? -1.078  -12.232 -11.840 1.00 90.41 5   A 1 
ATOM   39   C  CD2 . LEU A 1 5   ? -1.911  -10.507 -13.385 1.00 89.83 5   A 1 
ATOM   40   N  N   . GLY A 1 6   ? 2.215   -7.260  -13.070 1.00 92.65 6   A 1 
ATOM   41   C  CA  . GLY A 1 6   ? 3.331   -6.370  -12.771 1.00 91.63 6   A 1 
ATOM   42   C  C   . GLY A 1 6   ? 4.387   -6.391  -13.880 1.00 92.26 6   A 1 
ATOM   43   O  O   . GLY A 1 6   ? 4.826   -7.453  -14.319 1.00 91.41 6   A 1 
ATOM   44   N  N   . ALA A 1 7   ? 4.786   -5.200  -14.333 1.00 88.41 7   A 1 
ATOM   45   C  CA  . ALA A 1 7   ? 5.846   -5.044  -15.326 1.00 86.42 7   A 1 
ATOM   46   C  C   . ALA A 1 7   ? 7.234   -5.219  -14.686 1.00 84.51 7   A 1 
ATOM   47   O  O   . ALA A 1 7   ? 7.406   -5.050  -13.485 1.00 81.79 7   A 1 
ATOM   48   C  CB  . ALA A 1 7   ? 5.683   -3.678  -15.995 1.00 85.48 7   A 1 
ATOM   49   N  N   . ASP A 1 8   ? 8.241   -5.509  -15.507 1.00 85.08 8   A 1 
ATOM   50   C  CA  . ASP A 1 8   ? 9.618   -5.740  -15.037 1.00 82.50 8   A 1 
ATOM   51   C  C   . ASP A 1 8   ? 10.251  -4.501  -14.389 1.00 79.90 8   A 1 
ATOM   52   O  O   . ASP A 1 8   ? 11.139  -4.622  -13.548 1.00 76.99 8   A 1 
ATOM   53   C  CB  . ASP A 1 8   ? 10.487  -6.218  -16.208 1.00 83.50 8   A 1 
ATOM   54   C  CG  . ASP A 1 8   ? 10.118  -7.615  -16.720 1.00 82.97 8   A 1 
ATOM   55   O  OD1 . ASP A 1 8   ? 9.544   -8.407  -15.949 1.00 79.59 8   A 1 
ATOM   56   O  OD2 . ASP A 1 8   ? 10.447  -7.906  -17.893 1.00 78.76 8   A 1 
ATOM   57   N  N   . ASP A 1 9   ? 9.778   -3.296  -14.737 1.00 78.17 9   A 1 
ATOM   58   C  CA  . ASP A 1 9   ? 10.186  -2.021  -14.121 1.00 73.64 9   A 1 
ATOM   59   C  C   . ASP A 1 9   ? 9.514   -1.751  -12.759 1.00 72.63 9   A 1 
ATOM   60   O  O   . ASP A 1 9   ? 9.766   -0.731  -12.113 1.00 67.80 9   A 1 
ATOM   61   C  CB  . ASP A 1 9   ? 9.944   -0.871  -15.124 1.00 71.64 9   A 1 
ATOM   62   C  CG  . ASP A 1 9   ? 8.465   -0.550  -15.382 1.00 68.05 9   A 1 
ATOM   63   O  OD1 . ASP A 1 9   ? 7.582   -1.276  -14.870 1.00 63.44 9   A 1 
ATOM   64   O  OD2 . ASP A 1 9   ? 8.191   0.449   -16.065 1.00 63.29 9   A 1 
ATOM   65   N  N   . GLY A 1 10  ? 8.656   -2.658  -12.286 1.00 70.27 10  A 1 
ATOM   66   C  CA  . GLY A 1 10  ? 7.883   -2.540  -11.051 1.00 67.81 10  A 1 
ATOM   67   C  C   . GLY A 1 10  ? 6.550   -1.803  -11.198 1.00 70.05 10  A 1 
ATOM   68   O  O   . GLY A 1 10  ? 5.855   -1.609  -10.194 1.00 67.72 10  A 1 
ATOM   69   N  N   . SER A 1 11  ? 6.157   -1.404  -12.414 1.00 74.30 11  A 1 
ATOM   70   C  CA  . SER A 1 11  ? 4.859   -0.783  -12.655 1.00 76.37 11  A 1 
ATOM   71   C  C   . SER A 1 11  ? 3.715   -1.758  -12.330 1.00 79.94 11  A 1 
ATOM   72   O  O   . SER A 1 11  ? 3.754   -2.934  -12.681 1.00 79.63 11  A 1 
ATOM   73   C  CB  . SER A 1 11  ? 4.730   -0.295  -14.100 1.00 73.25 11  A 1 
ATOM   74   O  OG  . SER A 1 11  ? 5.688   0.701   -14.362 1.00 66.59 11  A 1 
ATOM   75   N  N   . LEU A 1 12  ? 2.652   -1.250  -11.676 1.00 78.76 12  A 1 
ATOM   76   C  CA  . LEU A 1 12  ? 1.455   -2.017  -11.339 1.00 79.83 12  A 1 
ATOM   77   C  C   . LEU A 1 12  ? 0.516   -2.096  -12.551 1.00 82.77 12  A 1 
ATOM   78   O  O   . LEU A 1 12  ? -0.484  -1.387  -12.631 1.00 82.81 12  A 1 
ATOM   79   C  CB  . LEU A 1 12  ? 0.773   -1.396  -10.107 1.00 77.58 12  A 1 
ATOM   80   C  CG  . LEU A 1 12  ? 1.623   -1.374  -8.832  1.00 73.90 12  A 1 
ATOM   81   C  CD1 . LEU A 1 12  ? 0.847   -0.666  -7.716  1.00 71.41 12  A 1 
ATOM   82   C  CD2 . LEU A 1 12  ? 1.985   -2.776  -8.348  1.00 70.16 12  A 1 
ATOM   83   N  N   . ALA A 1 13  ? 0.871   -2.947  -13.520 1.00 89.54 13  A 1 
ATOM   84   C  CA  . ALA A 1 13  ? 0.151   -3.107  -14.773 1.00 90.76 13  A 1 
ATOM   85   C  C   . ALA A 1 13  ? 0.083   -4.575  -15.208 1.00 92.15 13  A 1 
ATOM   86   O  O   . ALA A 1 13  ? 0.969   -5.374  -14.893 1.00 91.85 13  A 1 
ATOM   87   C  CB  . ALA A 1 13  ? 0.833   -2.242  -15.842 1.00 89.03 13  A 1 
ATOM   88   N  N   . PHE A 1 14  ? -0.954  -4.932  -15.978 1.00 96.47 14  A 1 
ATOM   89   C  CA  . PHE A 1 14  ? -0.958  -6.146  -16.785 1.00 97.18 14  A 1 
ATOM   90   C  C   . PHE A 1 14  ? -0.103  -5.926  -18.031 1.00 97.35 14  A 1 
ATOM   91   O  O   . PHE A 1 14  ? -0.142  -4.856  -18.632 1.00 96.53 14  A 1 
ATOM   92   C  CB  . PHE A 1 14  ? -2.393  -6.525  -17.166 1.00 97.24 14  A 1 
ATOM   93   C  CG  . PHE A 1 14  ? -3.277  -6.855  -15.984 1.00 97.33 14  A 1 
ATOM   94   C  CD1 . PHE A 1 14  ? -3.215  -8.129  -15.396 1.00 96.11 14  A 1 
ATOM   95   C  CD2 . PHE A 1 14  ? -4.170  -5.900  -15.466 1.00 96.00 14  A 1 
ATOM   96   C  CE1 . PHE A 1 14  ? -4.032  -8.450  -14.299 1.00 95.67 14  A 1 
ATOM   97   C  CE2 . PHE A 1 14  ? -4.990  -6.213  -14.369 1.00 95.44 14  A 1 
ATOM   98   C  CZ  . PHE A 1 14  ? -4.922  -7.491  -13.785 1.00 96.35 14  A 1 
ATOM   99   N  N   . VAL A 1 15  ? 0.666   -6.940  -18.441 1.00 97.21 15  A 1 
ATOM   100  C  CA  . VAL A 1 15  ? 1.527   -6.867  -19.627 1.00 97.22 15  A 1 
ATOM   101  C  C   . VAL A 1 15  ? 1.286   -8.085  -20.522 1.00 97.52 15  A 1 
ATOM   102  O  O   . VAL A 1 15  ? 1.765   -9.180  -20.208 1.00 97.17 15  A 1 
ATOM   103  C  CB  . VAL A 1 15  ? 3.019   -6.736  -19.253 1.00 96.33 15  A 1 
ATOM   104  C  CG1 . VAL A 1 15  ? 3.865   -6.518  -20.512 1.00 91.90 15  A 1 
ATOM   105  C  CG2 . VAL A 1 15  ? 3.266   -5.544  -18.321 1.00 91.81 15  A 1 
ATOM   106  N  N   . PRO A 1 16  ? 0.550   -7.937  -21.656 1.00 97.28 16  A 1 
ATOM   107  C  CA  . PRO A 1 16  ? -0.096  -6.714  -22.136 1.00 97.40 16  A 1 
ATOM   108  C  C   . PRO A 1 16  ? -1.369  -6.357  -21.347 1.00 97.70 16  A 1 
ATOM   109  O  O   . PRO A 1 16  ? -2.027  -7.230  -20.791 1.00 97.28 16  A 1 
ATOM   110  C  CB  . PRO A 1 16  ? -0.415  -7.009  -23.604 1.00 96.66 16  A 1 
ATOM   111  C  CG  . PRO A 1 16  ? -0.674  -8.512  -23.604 1.00 94.91 16  A 1 
ATOM   112  C  CD  . PRO A 1 16  ? 0.326   -9.031  -22.580 1.00 96.49 16  A 1 
ATOM   113  N  N   . SER A 1 17  ? -1.743  -5.063  -21.328 1.00 97.03 17  A 1 
ATOM   114  C  CA  . SER A 1 17  ? -2.987  -4.593  -20.702 1.00 96.95 17  A 1 
ATOM   115  C  C   . SER A 1 17  ? -4.200  -4.689  -21.627 1.00 97.42 17  A 1 
ATOM   116  O  O   . SER A 1 17  ? -5.325  -4.761  -21.152 1.00 96.31 17  A 1 
ATOM   117  C  CB  . SER A 1 17  ? -2.829  -3.146  -20.231 1.00 95.09 17  A 1 
ATOM   118  O  OG  . SER A 1 17  ? -2.455  -2.309  -21.307 1.00 87.12 17  A 1 
ATOM   119  N  N   . GLU A 1 18  ? -3.983  -4.708  -22.948 1.00 97.47 18  A 1 
ATOM   120  C  CA  . GLU A 1 18  ? -5.022  -4.888  -23.959 1.00 97.52 18  A 1 
ATOM   121  C  C   . GLU A 1 18  ? -4.552  -5.907  -24.989 1.00 97.65 18  A 1 
ATOM   122  O  O   . GLU A 1 18  ? -3.448  -5.809  -25.517 1.00 96.08 18  A 1 
ATOM   123  C  CB  . GLU A 1 18  ? -5.388  -3.562  -24.643 1.00 95.62 18  A 1 
ATOM   124  C  CG  . GLU A 1 18  ? -6.003  -2.549  -23.672 1.00 84.87 18  A 1 
ATOM   125  C  CD  . GLU A 1 18  ? -6.547  -1.287  -24.369 1.00 82.05 18  A 1 
ATOM   126  O  OE1 . GLU A 1 18  ? -6.962  -0.362  -23.630 1.00 74.87 18  A 1 
ATOM   127  O  OE2 . GLU A 1 18  ? -6.582  -1.252  -25.621 1.00 73.37 18  A 1 
ATOM   128  N  N   . PHE A 1 19  ? -5.390  -6.900  -25.274 1.00 97.73 19  A 1 
ATOM   129  C  CA  . PHE A 1 19  ? -5.072  -7.966  -26.223 1.00 97.81 19  A 1 
ATOM   130  C  C   . PHE A 1 19  ? -6.342  -8.614  -26.773 1.00 98.05 19  A 1 
ATOM   131  O  O   . PHE A 1 19  ? -7.446  -8.402  -26.278 1.00 97.62 19  A 1 
ATOM   132  C  CB  . PHE A 1 19  ? -4.146  -9.004  -25.561 1.00 97.45 19  A 1 
ATOM   133  C  CG  . PHE A 1 19  ? -4.690  -9.651  -24.309 1.00 97.90 19  A 1 
ATOM   134  C  CD1 . PHE A 1 19  ? -4.549  -9.018  -23.055 1.00 95.86 19  A 1 
ATOM   135  C  CD2 . PHE A 1 19  ? -5.325  -10.903 -24.371 1.00 95.35 19  A 1 
ATOM   136  C  CE1 . PHE A 1 19  ? -5.041  -9.621  -21.889 1.00 94.77 19  A 1 
ATOM   137  C  CE2 . PHE A 1 19  ? -5.815  -11.510 -23.205 1.00 94.84 19  A 1 
ATOM   138  C  CZ  . PHE A 1 19  ? -5.675  -10.868 -21.968 1.00 96.67 19  A 1 
ATOM   139  N  N   . SER A 1 20  ? -6.181  -9.429  -27.816 1.00 97.98 20  A 1 
ATOM   140  C  CA  . SER A 1 20  ? -7.263  -10.209 -28.408 1.00 97.81 20  A 1 
ATOM   141  C  C   . SER A 1 20  ? -6.933  -11.696 -28.379 1.00 97.86 20  A 1 
ATOM   142  O  O   . SER A 1 20  ? -5.764  -12.076 -28.491 1.00 96.63 20  A 1 
ATOM   143  C  CB  . SER A 1 20  ? -7.554  -9.759  -29.842 1.00 96.66 20  A 1 
ATOM   144  O  OG  . SER A 1 20  ? -7.975  -8.409  -29.865 1.00 85.12 20  A 1 
ATOM   145  N  N   . ILE A 1 21  ? -7.970  -12.533 -28.254 1.00 97.72 21  A 1 
ATOM   146  C  CA  . ILE A 1 21  ? -7.876  -13.994 -28.299 1.00 97.47 21  A 1 
ATOM   147  C  C   . ILE A 1 21  ? -8.979  -14.578 -29.183 1.00 97.56 21  A 1 
ATOM   148  O  O   . ILE A 1 21  ? -10.011 -13.945 -29.426 1.00 96.83 21  A 1 
ATOM   149  C  CB  . ILE A 1 21  ? -7.919  -14.616 -26.883 1.00 96.49 21  A 1 
ATOM   150  C  CG1 . ILE A 1 21  ? -9.233  -14.308 -26.140 1.00 93.44 21  A 1 
ATOM   151  C  CG2 . ILE A 1 21  ? -6.686  -14.190 -26.066 1.00 92.81 21  A 1 
ATOM   152  C  CD1 . ILE A 1 21  ? -9.441  -15.146 -24.865 1.00 90.95 21  A 1 
ATOM   153  N  N   . SER A 1 22  ? -8.791  -15.814 -29.611 1.00 97.38 22  A 1 
ATOM   154  C  CA  . SER A 1 22  ? -9.847  -16.612 -30.226 1.00 97.19 22  A 1 
ATOM   155  C  C   . SER A 1 22  ? -10.792 -17.195 -29.166 1.00 97.26 22  A 1 
ATOM   156  O  O   . SER A 1 22  ? -10.372 -17.445 -28.030 1.00 95.72 22  A 1 
ATOM   157  C  CB  . SER A 1 22  ? -9.240  -17.734 -31.072 1.00 95.99 22  A 1 
ATOM   158  O  OG  . SER A 1 22  ? -8.427  -17.188 -32.079 1.00 85.75 22  A 1 
ATOM   159  N  N   . PRO A 1 23  ? -12.065 -17.485 -29.495 1.00 97.13 23  A 1 
ATOM   160  C  CA  . PRO A 1 23  ? -12.972 -18.162 -28.579 1.00 96.82 23  A 1 
ATOM   161  C  C   . PRO A 1 23  ? -12.399 -19.500 -28.085 1.00 96.53 23  A 1 
ATOM   162  O  O   . PRO A 1 23  ? -12.019 -20.350 -28.878 1.00 94.10 23  A 1 
ATOM   163  C  CB  . PRO A 1 23  ? -14.276 -18.370 -29.365 1.00 95.61 23  A 1 
ATOM   164  C  CG  . PRO A 1 23  ? -14.231 -17.285 -30.432 1.00 93.04 23  A 1 
ATOM   165  C  CD  . PRO A 1 23  ? -12.744 -17.162 -30.748 1.00 95.90 23  A 1 
ATOM   166  N  N   . GLY A 1 24  ? -12.356 -19.690 -26.762 1.00 95.95 24  A 1 
ATOM   167  C  CA  . GLY A 1 24  ? -11.810 -20.882 -26.122 1.00 95.55 24  A 1 
ATOM   168  C  C   . GLY A 1 24  ? -10.288 -20.895 -25.952 1.00 96.03 24  A 1 
ATOM   169  O  O   . GLY A 1 24  ? -9.767  -21.817 -25.322 1.00 93.75 24  A 1 
ATOM   170  N  N   . GLU A 1 25  ? -9.565  -19.893 -26.454 1.00 96.20 25  A 1 
ATOM   171  C  CA  . GLU A 1 25  ? -8.128  -19.741 -26.215 1.00 96.14 25  A 1 
ATOM   172  C  C   . GLU A 1 25  ? -7.857  -19.472 -24.734 1.00 96.26 25  A 1 
ATOM   173  O  O   . GLU A 1 25  ? -8.537  -18.696 -24.066 1.00 95.07 25  A 1 
ATOM   174  C  CB  . GLU A 1 25  ? -7.549  -18.641 -27.109 1.00 95.07 25  A 1 
ATOM   175  C  CG  . GLU A 1 25  ? -6.018  -18.555 -27.033 1.00 90.47 25  A 1 
ATOM   176  C  CD  . GLU A 1 25  ? -5.437  -17.443 -27.918 1.00 89.87 25  A 1 
ATOM   177  O  OE1 . GLU A 1 25  ? -4.271  -17.059 -27.667 1.00 84.52 25  A 1 
ATOM   178  O  OE2 . GLU A 1 25  ? -6.142  -16.971 -28.836 1.00 84.10 25  A 1 
ATOM   179  N  N   . LYS A 1 26  ? -6.829  -20.127 -24.208 1.00 96.88 26  A 1 
ATOM   180  C  CA  . LYS A 1 26  ? -6.452  -20.031 -22.805 1.00 96.73 26  A 1 
ATOM   181  C  C   . LYS A 1 26  ? -5.592  -18.788 -22.558 1.00 97.46 26  A 1 
ATOM   182  O  O   . LYS A 1 26  ? -4.559  -18.609 -23.206 1.00 96.49 26  A 1 
ATOM   183  C  CB  . LYS A 1 26  ? -5.745  -21.328 -22.402 1.00 94.34 26  A 1 
ATOM   184  C  CG  . LYS A 1 26  ? -5.611  -21.489 -20.886 1.00 83.50 26  A 1 
ATOM   185  C  CD  . LYS A 1 26  ? -4.912  -22.819 -20.603 1.00 79.90 26  A 1 
ATOM   186  C  CE  . LYS A 1 26  ? -4.857  -23.066 -19.114 1.00 69.13 26  A 1 
ATOM   187  N  NZ  . LYS A 1 26  ? -4.011  -24.233 -18.767 1.00 62.49 26  A 1 
ATOM   188  N  N   . ILE A 1 27  ? -5.981  -17.975 -21.578 1.00 97.58 27  A 1 
ATOM   189  C  CA  . ILE A 1 27  ? -5.172  -16.892 -21.026 1.00 97.84 27  A 1 
ATOM   190  C  C   . ILE A 1 27  ? -4.477  -17.430 -19.781 1.00 97.93 27  A 1 
ATOM   191  O  O   . ILE A 1 27  ? -5.147  -17.955 -18.881 1.00 97.38 27  A 1 
ATOM   192  C  CB  . ILE A 1 27  ? -6.031  -15.655 -20.699 1.00 97.67 27  A 1 
ATOM   193  C  CG1 . ILE A 1 27  ? -6.923  -15.224 -21.876 1.00 96.18 27  A 1 
ATOM   194  C  CG2 . ILE A 1 27  ? -5.110  -14.500 -20.262 1.00 96.22 27  A 1 
ATOM   195  C  CD1 . ILE A 1 27  ? -8.007  -14.212 -21.480 1.00 94.79 27  A 1 
ATOM   196  N  N   . VAL A 1 28  ? -3.154  -17.284 -19.711 1.00 98.28 28  A 1 
ATOM   197  C  CA  . VAL A 1 28  ? -2.349  -17.635 -18.539 1.00 98.24 28  A 1 
ATOM   198  C  C   . VAL A 1 28  ? -1.811  -16.348 -17.928 1.00 98.20 28  A 1 
ATOM   199  O  O   . VAL A 1 28  ? -0.881  -15.739 -18.446 1.00 97.88 28  A 1 
ATOM   200  C  CB  . VAL A 1 28  ? -1.207  -18.612 -18.901 1.00 97.69 28  A 1 
ATOM   201  C  CG1 . VAL A 1 28  ? -0.471  -19.069 -17.637 1.00 94.65 28  A 1 
ATOM   202  C  CG2 . VAL A 1 28  ? -1.735  -19.859 -19.621 1.00 95.04 28  A 1 
ATOM   203  N  N   . PHE A 1 29  ? -2.399  -15.923 -16.810 1.00 98.21 29  A 1 
ATOM   204  C  CA  . PHE A 1 29  ? -1.892  -14.824 -16.017 1.00 98.18 29  A 1 
ATOM   205  C  C   . PHE A 1 29  ? -0.747  -15.319 -15.135 1.00 97.92 29  A 1 
ATOM   206  O  O   . PHE A 1 29  ? -0.923  -16.265 -14.386 1.00 97.20 29  A 1 
ATOM   207  C  CB  . PHE A 1 29  ? -3.027  -14.228 -15.177 1.00 98.06 29  A 1 
ATOM   208  C  CG  . PHE A 1 29  ? -4.114  -13.569 -15.990 1.00 98.09 29  A 1 
ATOM   209  C  CD1 . PHE A 1 29  ? -3.971  -12.229 -16.414 1.00 96.72 29  A 1 
ATOM   210  C  CD2 . PHE A 1 29  ? -5.294  -14.264 -16.325 1.00 96.77 29  A 1 
ATOM   211  C  CE1 . PHE A 1 29  ? -4.983  -11.598 -17.149 1.00 96.37 29  A 1 
ATOM   212  C  CE2 . PHE A 1 29  ? -6.308  -13.642 -17.060 1.00 96.10 29  A 1 
ATOM   213  C  CZ  . PHE A 1 29  ? -6.154  -12.302 -17.472 1.00 97.14 29  A 1 
ATOM   214  N  N   . LYS A 1 30  ? 0.437   -14.680 -15.208 1.00 98.05 30  A 1 
ATOM   215  C  CA  . LYS A 1 30  ? 1.650   -15.070 -14.484 1.00 97.77 30  A 1 
ATOM   216  C  C   . LYS A 1 30  ? 2.106   -13.952 -13.551 1.00 97.54 30  A 1 
ATOM   217  O  O   . LYS A 1 30  ? 2.383   -12.842 -13.997 1.00 96.78 30  A 1 
ATOM   218  C  CB  . LYS A 1 30  ? 2.771   -15.450 -15.461 1.00 97.00 30  A 1 
ATOM   219  C  CG  . LYS A 1 30  ? 2.406   -16.685 -16.300 1.00 83.42 30  A 1 
ATOM   220  C  CD  . LYS A 1 30  ? 3.562   -17.121 -17.208 1.00 83.07 30  A 1 
ATOM   221  C  CE  . LYS A 1 30  ? 3.119   -18.379 -17.964 1.00 70.76 30  A 1 
ATOM   222  N  NZ  . LYS A 1 30  ? 4.070   -18.780 -19.029 1.00 64.03 30  A 1 
ATOM   223  N  N   . ASN A 1 31  ? 2.242   -14.264 -12.264 1.00 95.69 31  A 1 
ATOM   224  C  CA  . ASN A 1 31  ? 2.712   -13.322 -11.256 1.00 94.69 31  A 1 
ATOM   225  C  C   . ASN A 1 31  ? 4.177   -12.950 -11.515 1.00 94.45 31  A 1 
ATOM   226  O  O   . ASN A 1 31  ? 5.039   -13.833 -11.581 1.00 93.00 31  A 1 
ATOM   227  C  CB  . ASN A 1 31  ? 2.511   -13.958 -9.872  1.00 93.00 31  A 1 
ATOM   228  C  CG  . ASN A 1 31  ? 2.152   -12.948 -8.799  1.00 91.00 31  A 1 
ATOM   229  O  OD1 . ASN A 1 31  ? 1.689   -11.853 -9.053  1.00 85.64 31  A 1 
ATOM   230  N  ND2 . ASN A 1 31  ? 2.296   -13.316 -7.552  1.00 85.18 31  A 1 
ATOM   231  N  N   . ASN A 1 32  ? 4.495   -11.653 -11.680 1.00 93.42 32  A 1 
ATOM   232  C  CA  . ASN A 1 32  ? 5.820   -11.203 -12.093 1.00 92.07 32  A 1 
ATOM   233  C  C   . ASN A 1 32  ? 6.500   -10.280 -11.080 1.00 89.20 32  A 1 
ATOM   234  O  O   . ASN A 1 32  ? 7.542   -10.647 -10.523 1.00 84.71 32  A 1 
ATOM   235  C  CB  . ASN A 1 32  ? 5.740   -10.574 -13.491 1.00 92.26 32  A 1 
ATOM   236  C  CG  . ASN A 1 32  ? 7.120   -10.221 -14.026 1.00 92.05 32  A 1 
ATOM   237  O  OD1 . ASN A 1 32  ? 8.064   -10.995 -13.900 1.00 87.24 32  A 1 
ATOM   238  N  ND2 . ASN A 1 32  ? 7.271   -9.068  -14.625 1.00 87.67 32  A 1 
ATOM   239  N  N   . ALA A 1 33  ? 5.935   -9.091  -10.820 1.00 86.83 33  A 1 
ATOM   240  C  CA  . ALA A 1 33  ? 6.516   -8.074  -9.959  1.00 84.84 33  A 1 
ATOM   241  C  C   . ALA A 1 33  ? 5.431   -7.269  -9.226  1.00 85.61 33  A 1 
ATOM   242  O  O   . ALA A 1 33  ? 4.308   -7.172  -9.693  1.00 84.12 33  A 1 
ATOM   243  C  CB  . ALA A 1 33  ? 7.395   -7.154  -10.819 1.00 81.77 33  A 1 
ATOM   244  N  N   . GLY A 1 34  ? 5.774   -6.688  -8.061  1.00 77.72 34  A 1 
ATOM   245  C  CA  . GLY A 1 34  ? 4.828   -5.877  -7.289  1.00 76.06 34  A 1 
ATOM   246  C  C   . GLY A 1 34  ? 3.639   -6.655  -6.719  1.00 77.96 34  A 1 
ATOM   247  O  O   . GLY A 1 34  ? 2.655   -6.044  -6.299  1.00 76.94 34  A 1 
ATOM   248  N  N   . PHE A 1 35  ? 3.723   -7.980  -6.685  1.00 76.77 35  A 1 
ATOM   249  C  CA  . PHE A 1 35  ? 2.723   -8.862  -6.088  1.00 75.81 35  A 1 
ATOM   250  C  C   . PHE A 1 35  ? 2.574   -8.621  -4.568  1.00 76.08 35  A 1 
ATOM   251  O  O   . PHE A 1 35  ? 3.475   -8.060  -3.940  1.00 73.67 35  A 1 
ATOM   252  C  CB  . PHE A 1 35  ? 3.046   -10.328 -6.422  1.00 74.37 35  A 1 
ATOM   253  C  CG  . PHE A 1 35  ? 4.463   -10.766 -6.141  1.00 74.71 35  A 1 
ATOM   254  C  CD1 . PHE A 1 35  ? 5.385   -10.862 -7.193  1.00 71.07 35  A 1 
ATOM   255  C  CD2 . PHE A 1 35  ? 4.868   -11.096 -4.836  1.00 70.92 35  A 1 
ATOM   256  C  CE1 . PHE A 1 35  ? 6.703   -11.275 -6.945  1.00 67.93 35  A 1 
ATOM   257  C  CE2 . PHE A 1 35  ? 6.184   -11.497 -4.583  1.00 68.00 35  A 1 
ATOM   258  C  CZ  . PHE A 1 35  ? 7.106   -11.586 -5.644  1.00 69.53 35  A 1 
ATOM   259  N  N   . PRO A 1 36  ? 1.449   -9.069  -3.976  1.00 78.63 36  A 1 
ATOM   260  C  CA  . PRO A 1 36  ? 0.452   -9.970  -4.551  1.00 78.82 36  A 1 
ATOM   261  C  C   . PRO A 1 36  ? -0.506  -9.290  -5.542  1.00 82.75 36  A 1 
ATOM   262  O  O   . PRO A 1 36  ? -0.803  -8.105  -5.434  1.00 82.92 36  A 1 
ATOM   263  C  CB  . PRO A 1 36  ? -0.296  -10.532 -3.348  1.00 75.38 36  A 1 
ATOM   264  C  CG  . PRO A 1 36  ? -0.259  -9.380  -2.361  1.00 71.20 36  A 1 
ATOM   265  C  CD  . PRO A 1 36  ? 1.124   -8.775  -2.601  1.00 72.16 36  A 1 
ATOM   266  N  N   . HIS A 1 37  ? -1.032  -10.088 -6.452  1.00 88.10 37  A 1 
ATOM   267  C  CA  . HIS A 1 37  ? -2.043  -9.708  -7.433  1.00 89.95 37  A 1 
ATOM   268  C  C   . HIS A 1 37  ? -3.186  -10.734 -7.465  1.00 90.13 37  A 1 
ATOM   269  O  O   . HIS A 1 37  ? -3.064  -11.842 -6.965  1.00 89.34 37  A 1 
ATOM   270  C  CB  . HIS A 1 37  ? -1.403  -9.584  -8.819  1.00 90.88 37  A 1 
ATOM   271  C  CG  . HIS A 1 37  ? -0.293  -8.577  -8.893  1.00 91.07 37  A 1 
ATOM   272  N  ND1 . HIS A 1 37  ? -0.421  -7.212  -8.736  1.00 89.73 37  A 1 
ATOM   273  C  CD2 . HIS A 1 37  ? 1.036   -8.813  -9.156  1.00 90.00 37  A 1 
ATOM   274  C  CE1 . HIS A 1 37  ? 0.784   -6.648  -8.911  1.00 89.19 37  A 1 
ATOM   275  N  NE2 . HIS A 1 37  ? 1.700   -7.598  -9.164  1.00 89.74 37  A 1 
ATOM   276  N  N   . ASN A 1 38  ? -4.305  -10.362 -8.094  1.00 92.52 38  A 1 
ATOM   277  C  CA  . ASN A 1 38  ? -5.349  -11.274 -8.540  1.00 93.04 38  A 1 
ATOM   278  C  C   . ASN A 1 38  ? -5.971  -10.777 -9.846  1.00 94.88 38  A 1 
ATOM   279  O  O   . ASN A 1 38  ? -5.578  -9.730  -10.377 1.00 95.26 38  A 1 
ATOM   280  C  CB  . ASN A 1 38  ? -6.379  -11.514 -7.422  1.00 90.79 38  A 1 
ATOM   281  C  CG  . ASN A 1 38  ? -7.248  -10.334 -7.050  1.00 89.64 38  A 1 
ATOM   282  O  OD1 . ASN A 1 38  ? -7.228  -9.272  -7.649  1.00 86.21 38  A 1 
ATOM   283  N  ND2 . ASN A 1 38  ? -8.046  -10.497 -6.022  1.00 84.98 38  A 1 
ATOM   284  N  N   . ILE A 1 39  ? -6.922  -11.533 -10.384 1.00 96.05 39  A 1 
ATOM   285  C  CA  . ILE A 1 39  ? -7.635  -11.205 -11.621 1.00 96.96 39  A 1 
ATOM   286  C  C   . ILE A 1 39  ? -9.127  -11.343 -11.366 1.00 96.95 39  A 1 
ATOM   287  O  O   . ILE A 1 39  ? -9.617  -12.446 -11.104 1.00 96.09 39  A 1 
ATOM   288  C  CB  . ILE A 1 39  ? -7.186  -12.095 -12.800 1.00 96.73 39  A 1 
ATOM   289  C  CG1 . ILE A 1 39  ? -5.666  -12.052 -13.066 1.00 91.25 39  A 1 
ATOM   290  C  CG2 . ILE A 1 39  ? -7.923  -11.658 -14.083 1.00 92.20 39  A 1 
ATOM   291  C  CD1 . ILE A 1 39  ? -4.866  -13.061 -12.233 1.00 82.19 39  A 1 
ATOM   292  N  N   . VAL A 1 40  ? -9.846  -10.221 -11.447 1.00 95.67 40  A 1 
ATOM   293  C  CA  . VAL A 1 40  ? -11.295 -10.152 -11.283 1.00 94.81 40  A 1 
ATOM   294  C  C   . VAL A 1 40  ? -11.884 -9.499  -12.526 1.00 95.44 40  A 1 
ATOM   295  O  O   . VAL A 1 40  ? -11.458 -8.409  -12.908 1.00 95.49 40  A 1 
ATOM   296  C  CB  . VAL A 1 40  ? -11.685 -9.376  -10.009 1.00 92.83 40  A 1 
ATOM   297  C  CG1 . VAL A 1 40  ? -13.198 -9.420  -9.776  1.00 89.82 40  A 1 
ATOM   298  C  CG2 . VAL A 1 40  ? -11.004 -9.950  -8.758  1.00 89.48 40  A 1 
ATOM   299  N  N   . PHE A 1 41  ? -12.834 -10.150 -13.170 1.00 96.01 41  A 1 
ATOM   300  C  CA  . PHE A 1 41  ? -13.566 -9.571  -14.296 1.00 96.44 41  A 1 
ATOM   301  C  C   . PHE A 1 41  ? -14.674 -8.646  -13.777 1.00 95.35 41  A 1 
ATOM   302  O  O   . PHE A 1 41  ? -15.351 -8.960  -12.798 1.00 93.83 41  A 1 
ATOM   303  C  CB  . PHE A 1 41  ? -14.097 -10.663 -15.216 1.00 97.14 41  A 1 
ATOM   304  C  CG  . PHE A 1 41  ? -13.022 -11.297 -16.076 1.00 97.59 41  A 1 
ATOM   305  C  CD1 . PHE A 1 41  ? -12.801 -10.847 -17.393 1.00 96.69 41  A 1 
ATOM   306  C  CD2 . PHE A 1 41  ? -12.197 -12.325 -15.566 1.00 96.56 41  A 1 
ATOM   307  C  CE1 . PHE A 1 41  ? -11.795 -11.413 -18.187 1.00 96.62 41  A 1 
ATOM   308  C  CE2 . PHE A 1 41  ? -11.180 -12.891 -16.347 1.00 96.60 41  A 1 
ATOM   309  C  CZ  . PHE A 1 41  ? -10.985 -12.432 -17.662 1.00 97.51 41  A 1 
ATOM   310  N  N   . ASP A 1 42  ? -14.850 -7.492  -14.428 1.00 93.31 42  A 1 
ATOM   311  C  CA  . ASP A 1 42  ? -15.872 -6.514  -14.071 1.00 91.88 42  A 1 
ATOM   312  C  C   . ASP A 1 42  ? -17.234 -6.959  -14.617 1.00 92.02 42  A 1 
ATOM   313  O  O   . ASP A 1 42  ? -17.449 -6.960  -15.827 1.00 90.65 42  A 1 
ATOM   314  C  CB  . ASP A 1 42  ? -15.455 -5.127  -14.582 1.00 89.28 42  A 1 
ATOM   315  C  CG  . ASP A 1 42  ? -16.372 -3.984  -14.124 1.00 84.45 42  A 1 
ATOM   316  O  OD1 . ASP A 1 42  ? -17.485 -4.260  -13.630 1.00 79.90 42  A 1 
ATOM   317  O  OD2 . ASP A 1 42  ? -15.949 -2.816  -14.266 1.00 78.53 42  A 1 
ATOM   318  N  N   . GLU A 1 43  ? -18.160 -7.310  -13.721 1.00 90.96 43  A 1 
ATOM   319  C  CA  . GLU A 1 43  ? -19.503 -7.790  -14.058 1.00 89.64 43  A 1 
ATOM   320  C  C   . GLU A 1 43  ? -20.301 -6.791  -14.918 1.00 90.05 43  A 1 
ATOM   321  O  O   . GLU A 1 43  ? -21.139 -7.198  -15.716 1.00 87.81 43  A 1 
ATOM   322  C  CB  . GLU A 1 43  ? -20.259 -8.159  -12.771 1.00 86.83 43  A 1 
ATOM   323  C  CG  . GLU A 1 43  ? -20.631 -6.950  -11.890 1.00 75.10 43  A 1 
ATOM   324  C  CD  . GLU A 1 43  ? -21.159 -7.309  -10.493 1.00 69.98 43  A 1 
ATOM   325  O  OE1 . GLU A 1 43  ? -21.317 -6.373  -9.669  1.00 62.62 43  A 1 
ATOM   326  O  OE2 . GLU A 1 43  ? -21.336 -8.499  -10.169 1.00 61.28 43  A 1 
ATOM   327  N  N   . ASP A 1 44  ? -19.991 -5.490  -14.802 1.00 88.01 44  A 1 
ATOM   328  C  CA  . ASP A 1 44  ? -20.625 -4.412  -15.568 1.00 87.64 44  A 1 
ATOM   329  C  C   . ASP A 1 44  ? -19.966 -4.189  -16.950 1.00 89.95 44  A 1 
ATOM   330  O  O   . ASP A 1 44  ? -20.385 -3.314  -17.714 1.00 88.81 44  A 1 
ATOM   331  C  CB  . ASP A 1 44  ? -20.590 -3.111  -14.751 1.00 84.29 44  A 1 
ATOM   332  C  CG  . ASP A 1 44  ? -21.350 -3.147  -13.421 1.00 79.59 44  A 1 
ATOM   333  O  OD1 . ASP A 1 44  ? -22.485 -3.678  -13.406 1.00 75.70 44  A 1 
ATOM   334  O  OD2 . ASP A 1 44  ? -20.835 -2.539  -12.447 1.00 73.69 44  A 1 
ATOM   335  N  N   . SER A 1 45  ? -18.895 -4.917  -17.257 1.00 90.99 45  A 1 
ATOM   336  C  CA  . SER A 1 45  ? -18.053 -4.722  -18.449 1.00 92.73 45  A 1 
ATOM   337  C  C   . SER A 1 45  ? -17.580 -6.038  -19.075 1.00 95.00 45  A 1 
ATOM   338  O  O   . SER A 1 45  ? -16.437 -6.166  -19.503 1.00 94.50 45  A 1 
ATOM   339  C  CB  . SER A 1 45  ? -16.879 -3.784  -18.122 1.00 90.45 45  A 1 
ATOM   340  O  OG  . SER A 1 45  ? -17.352 -2.523  -17.687 1.00 81.43 45  A 1 
ATOM   341  N  N   . ILE A 1 46  ? -18.481 -7.028  -19.120 1.00 95.66 46  A 1 
ATOM   342  C  CA  . ILE A 1 46  ? -18.322 -8.310  -19.803 1.00 96.23 46  A 1 
ATOM   343  C  C   . ILE A 1 46  ? -19.535 -8.576  -20.714 1.00 96.37 46  A 1 
ATOM   344  O  O   . ILE A 1 46  ? -20.582 -7.946  -20.529 1.00 95.25 46  A 1 
ATOM   345  C  CB  . ILE A 1 46  ? -18.092 -9.465  -18.794 1.00 95.63 46  A 1 
ATOM   346  C  CG1 . ILE A 1 46  ? -19.254 -9.602  -17.789 1.00 92.73 46  A 1 
ATOM   347  C  CG2 . ILE A 1 46  ? -16.731 -9.292  -18.102 1.00 92.49 46  A 1 
ATOM   348  C  CD1 . ILE A 1 46  ? -19.128 -10.785 -16.839 1.00 90.59 46  A 1 
ATOM   349  N  N   . PRO A 1 47  ? -19.444 -9.494  -21.699 1.00 96.61 47  A 1 
ATOM   350  C  CA  . PRO A 1 47  ? -20.575 -9.813  -22.569 1.00 96.49 47  A 1 
ATOM   351  C  C   . PRO A 1 47  ? -21.790 -10.335 -21.797 1.00 96.04 47  A 1 
ATOM   352  O  O   . PRO A 1 47  ? -21.673 -11.039 -20.793 1.00 94.28 47  A 1 
ATOM   353  C  CB  . PRO A 1 47  ? -20.053 -10.851 -23.572 1.00 95.86 47  A 1 
ATOM   354  C  CG  . PRO A 1 47  ? -18.559 -10.580 -23.600 1.00 94.54 47  A 1 
ATOM   355  C  CD  . PRO A 1 47  ? -18.256 -10.185 -22.157 1.00 96.33 47  A 1 
ATOM   356  N  N   . SER A 1 48  ? -22.983 -10.047 -22.308 1.00 94.80 48  A 1 
ATOM   357  C  CA  . SER A 1 48  ? -24.227 -10.521 -21.721 1.00 94.05 48  A 1 
ATOM   358  C  C   . SER A 1 48  ? -24.265 -12.049 -21.632 1.00 94.15 48  A 1 
ATOM   359  O  O   . SER A 1 48  ? -23.889 -12.757 -22.569 1.00 91.06 48  A 1 
ATOM   360  C  CB  . SER A 1 48  ? -25.423 -10.013 -22.543 1.00 92.03 48  A 1 
ATOM   361  O  OG  . SER A 1 48  ? -25.317 -10.446 -23.887 1.00 77.44 48  A 1 
ATOM   362  N  N   . GLY A 1 49  ? -24.764 -12.563 -20.496 1.00 92.90 49  A 1 
ATOM   363  C  CA  . GLY A 1 49  ? -24.874 -14.002 -20.250 1.00 92.85 49  A 1 
ATOM   364  C  C   . GLY A 1 49  ? -23.588 -14.664 -19.736 1.00 94.05 49  A 1 
ATOM   365  O  O   . GLY A 1 49  ? -23.601 -15.866 -19.476 1.00 91.54 49  A 1 
ATOM   366  N  N   . VAL A 1 50  ? -22.514 -13.915 -19.577 1.00 95.59 50  A 1 
ATOM   367  C  CA  . VAL A 1 50  ? -21.309 -14.387 -18.895 1.00 95.94 50  A 1 
ATOM   368  C  C   . VAL A 1 50  ? -21.424 -14.109 -17.401 1.00 96.06 50  A 1 
ATOM   369  O  O   . VAL A 1 50  ? -21.768 -13.009 -16.989 1.00 94.61 50  A 1 
ATOM   370  C  CB  . VAL A 1 50  ? -20.039 -13.756 -19.483 1.00 95.44 50  A 1 
ATOM   371  C  CG1 . VAL A 1 50  ? -18.777 -14.283 -18.806 1.00 91.41 50  A 1 
ATOM   372  C  CG2 . VAL A 1 50  ? -19.935 -14.078 -20.981 1.00 91.46 50  A 1 
ATOM   373  N  N   . ASP A 1 51  ? -21.115 -15.119 -16.592 1.00 96.02 51  A 1 
ATOM   374  C  CA  . ASP A 1 51  ? -21.052 -15.006 -15.135 1.00 96.13 51  A 1 
ATOM   375  C  C   . ASP A 1 51  ? -19.610 -14.698 -14.713 1.00 96.35 51  A 1 
ATOM   376  O  O   . ASP A 1 51  ? -18.715 -15.550 -14.825 1.00 95.66 51  A 1 
ATOM   377  C  CB  . ASP A 1 51  ? -21.593 -16.312 -14.545 1.00 95.06 51  A 1 
ATOM   378  C  CG  . ASP A 1 51  ? -21.581 -16.400 -13.023 1.00 92.36 51  A 1 
ATOM   379  O  OD1 . ASP A 1 51  ? -21.032 -15.505 -12.350 1.00 87.66 51  A 1 
ATOM   380  O  OD2 . ASP A 1 51  ? -22.071 -17.450 -12.536 1.00 86.29 51  A 1 
ATOM   381  N  N   . ALA A 1 52  ? -19.372 -13.481 -14.230 1.00 95.43 52  A 1 
ATOM   382  C  CA  . ALA A 1 52  ? -18.057 -13.018 -13.810 1.00 95.20 52  A 1 
ATOM   383  C  C   . ALA A 1 52  ? -17.437 -13.898 -12.721 1.00 95.88 52  A 1 
ATOM   384  O  O   . ALA A 1 52  ? -16.233 -14.118 -12.719 1.00 94.83 52  A 1 
ATOM   385  C  CB  . ALA A 1 52  ? -18.179 -11.560 -13.328 1.00 93.55 52  A 1 
ATOM   386  N  N   . SER A 1 53  ? -18.256 -14.486 -11.831 1.00 94.75 53  A 1 
ATOM   387  C  CA  . SER A 1 53  ? -17.771 -15.334 -10.740 1.00 94.25 53  A 1 
ATOM   388  C  C   . SER A 1 53  ? -17.108 -16.636 -11.225 1.00 94.77 53  A 1 
ATOM   389  O  O   . SER A 1 53  ? -16.250 -17.180 -10.543 1.00 93.45 53  A 1 
ATOM   390  C  CB  . SER A 1 53  ? -18.911 -15.667 -9.771  1.00 92.73 53  A 1 
ATOM   391  O  OG  . SER A 1 53  ? -19.830 -16.586 -10.315 1.00 81.82 53  A 1 
ATOM   392  N  N   . LYS A 1 54  ? -17.449 -17.103 -12.443 1.00 95.72 54  A 1 
ATOM   393  C  CA  . LYS A 1 54  ? -16.887 -18.331 -13.023 1.00 95.53 54  A 1 
ATOM   394  C  C   . LYS A 1 54  ? -15.542 -18.132 -13.706 1.00 95.76 54  A 1 
ATOM   395  O  O   . LYS A 1 54  ? -14.838 -19.108 -13.950 1.00 94.03 54  A 1 
ATOM   396  C  CB  . LYS A 1 54  ? -17.881 -18.938 -14.010 1.00 94.71 54  A 1 
ATOM   397  C  CG  . LYS A 1 54  ? -19.147 -19.425 -13.299 1.00 89.93 54  A 1 
ATOM   398  C  CD  . LYS A 1 54  ? -20.101 -20.071 -14.297 1.00 81.76 54  A 1 
ATOM   399  C  CE  . LYS A 1 54  ? -21.362 -20.486 -13.545 1.00 73.43 54  A 1 
ATOM   400  N  NZ  . LYS A 1 54  ? -22.411 -20.946 -14.465 1.00 64.51 54  A 1 
ATOM   401  N  N   . ILE A 1 55  ? -15.204 -16.898 -14.066 1.00 97.17 55  A 1 
ATOM   402  C  CA  . ILE A 1 55  ? -13.986 -16.551 -14.808 1.00 97.46 55  A 1 
ATOM   403  C  C   . ILE A 1 55  ? -13.016 -15.709 -13.980 1.00 97.62 55  A 1 
ATOM   404  O  O   . ILE A 1 55  ? -11.913 -15.432 -14.433 1.00 97.02 55  A 1 
ATOM   405  C  CB  . ILE A 1 55  ? -14.346 -15.871 -16.152 1.00 97.13 55  A 1 
ATOM   406  C  CG1 . ILE A 1 55  ? -15.156 -14.571 -15.942 1.00 95.74 55  A 1 
ATOM   407  C  CG2 . ILE A 1 55  ? -15.104 -16.857 -17.056 1.00 95.46 55  A 1 
ATOM   408  C  CD1 . ILE A 1 55  ? -15.383 -13.753 -17.219 1.00 94.10 55  A 1 
ATOM   409  N  N   . SER A 1 56  ? -13.410 -15.300 -12.776 1.00 97.08 56  A 1 
ATOM   410  C  CA  . SER A 1 56  ? -12.617 -14.472 -11.866 1.00 96.78 56  A 1 
ATOM   411  C  C   . SER A 1 56  ? -12.023 -15.301 -10.732 1.00 96.43 56  A 1 
ATOM   412  O  O   . SER A 1 56  ? -12.596 -16.304 -10.319 1.00 94.66 56  A 1 
ATOM   413  C  CB  . SER A 1 56  ? -13.481 -13.363 -11.259 1.00 95.56 56  A 1 
ATOM   414  O  OG  . SER A 1 56  ? -14.072 -12.567 -12.270 1.00 91.65 56  A 1 
ATOM   415  N  N   . MET A 1 57  ? -10.916 -14.828 -10.154 1.00 95.47 57  A 1 
ATOM   416  C  CA  . MET A 1 57  ? -10.536 -15.188 -8.791  1.00 94.58 57  A 1 
ATOM   417  C  C   . MET A 1 57  ? -11.511 -14.545 -7.796  1.00 92.86 57  A 1 
ATOM   418  O  O   . MET A 1 57  ? -12.159 -13.539 -8.112  1.00 90.41 57  A 1 
ATOM   419  C  CB  . MET A 1 57  ? -9.097  -14.741 -8.499  1.00 94.41 57  A 1 
ATOM   420  C  CG  . MET A 1 57  ? -8.071  -15.446 -9.390  1.00 92.73 57  A 1 
ATOM   421  S  SD  . MET A 1 57  ? -6.352  -14.911 -9.138  1.00 92.58 57  A 1 
ATOM   422  C  CE  . MET A 1 57  ? -6.070  -15.469 -7.444  1.00 87.55 57  A 1 
ATOM   423  N  N   . SER A 1 58  ? -11.599 -15.078 -6.573  1.00 87.70 58  A 1 
ATOM   424  C  CA  . SER A 1 58  ? -12.233 -14.353 -5.480  1.00 84.17 58  A 1 
ATOM   425  C  C   . SER A 1 58  ? -11.477 -13.046 -5.209  1.00 82.93 58  A 1 
ATOM   426  O  O   . SER A 1 58  ? -10.250 -13.012 -5.293  1.00 79.98 58  A 1 
ATOM   427  C  CB  . SER A 1 58  ? -12.257 -15.217 -4.215  1.00 81.00 58  A 1 
ATOM   428  O  OG  . SER A 1 58  ? -12.813 -14.495 -3.141  1.00 71.97 58  A 1 
ATOM   429  N  N   . GLU A 1 59  ? -12.175 -11.955 -4.842  1.00 76.67 59  A 1 
ATOM   430  C  CA  . GLU A 1 59  ? -11.515 -10.698 -4.448  1.00 73.49 59  A 1 
ATOM   431  C  C   . GLU A 1 59  ? -10.581 -10.874 -3.238  1.00 72.92 59  A 1 
ATOM   432  O  O   . GLU A 1 59  ? -9.650  -10.086 -3.057  1.00 70.54 59  A 1 
ATOM   433  C  CB  . GLU A 1 59  ? -12.546 -9.608  -4.134  1.00 70.66 59  A 1 
ATOM   434  C  CG  . GLU A 1 59  ? -13.339 -9.099  -5.352  1.00 65.00 59  A 1 
ATOM   435  C  CD  . GLU A 1 59  ? -14.071 -7.766  -5.113  1.00 61.33 59  A 1 
ATOM   436  O  OE1 . GLU A 1 59  ? -14.515 -7.149  -6.110  1.00 55.68 59  A 1 
ATOM   437  O  OE2 . GLU A 1 59  ? -14.155 -7.306  -3.953  1.00 55.83 59  A 1 
ATOM   438  N  N   . GLU A 1 60  ? -10.802 -11.901 -2.410  1.00 71.51 60  A 1 
ATOM   439  C  CA  . GLU A 1 60  ? -9.995  -12.218 -1.230  1.00 70.06 60  A 1 
ATOM   440  C  C   . GLU A 1 60  ? -8.794  -13.130 -1.552  1.00 72.44 60  A 1 
ATOM   441  O  O   . GLU A 1 60  ? -7.837  -13.182 -0.776  1.00 70.57 60  A 1 
ATOM   442  C  CB  . GLU A 1 60  ? -10.888 -12.836 -0.135  1.00 66.00 60  A 1 
ATOM   443  C  CG  . GLU A 1 60  ? -12.044 -11.901 0.284   1.00 58.26 60  A 1 
ATOM   444  C  CD  . GLU A 1 60  ? -12.867 -12.392 1.497   1.00 52.79 60  A 1 
ATOM   445  O  OE1 . GLU A 1 60  ? -13.653 -11.565 2.030   1.00 47.35 60  A 1 
ATOM   446  O  OE2 . GLU A 1 60  ? -12.716 -13.553 1.919   1.00 45.50 60  A 1 
ATOM   447  N  N   . ASP A 1 61  ? -8.807  -13.828 -2.697  1.00 77.39 61  A 1 
ATOM   448  C  CA  . ASP A 1 61  ? -7.710  -14.683 -3.123  1.00 78.18 61  A 1 
ATOM   449  C  C   . ASP A 1 61  ? -6.638  -13.857 -3.835  1.00 80.15 61  A 1 
ATOM   450  O  O   . ASP A 1 61  ? -6.923  -12.983 -4.642  1.00 80.06 61  A 1 
ATOM   451  C  CB  . ASP A 1 61  ? -8.194  -15.824 -4.026  1.00 76.80 61  A 1 
ATOM   452  C  CG  . ASP A 1 61  ? -9.040  -16.870 -3.306  1.00 71.63 61  A 1 
ATOM   453  O  OD1 . ASP A 1 61  ? -8.787  -17.107 -2.105  1.00 66.68 61  A 1 
ATOM   454  O  OD2 . ASP A 1 61  ? -9.908  -17.457 -3.989  1.00 64.89 61  A 1 
ATOM   455  N  N   . LEU A 1 62  ? -5.364  -14.153 -3.529  1.00 81.88 62  A 1 
ATOM   456  C  CA  . LEU A 1 62  ? -4.219  -13.436 -4.071  1.00 81.24 62  A 1 
ATOM   457  C  C   . LEU A 1 62  ? -3.112  -14.416 -4.471  1.00 83.22 62  A 1 
ATOM   458  O  O   . LEU A 1 62  ? -2.807  -15.359 -3.744  1.00 82.85 62  A 1 
ATOM   459  C  CB  . LEU A 1 62  ? -3.689  -12.420 -3.035  1.00 78.96 62  A 1 
ATOM   460  C  CG  . LEU A 1 62  ? -4.663  -11.290 -2.640  1.00 75.53 62  A 1 
ATOM   461  C  CD1 . LEU A 1 62  ? -4.045  -10.435 -1.532  1.00 73.14 62  A 1 
ATOM   462  C  CD2 . LEU A 1 62  ? -4.968  -10.355 -3.807  1.00 72.03 62  A 1 
ATOM   463  N  N   . LEU A 1 63  ? -2.450  -14.116 -5.599  1.00 87.02 63  A 1 
ATOM   464  C  CA  . LEU A 1 63  ? -1.192  -14.732 -6.007  1.00 88.28 63  A 1 
ATOM   465  C  C   . LEU A 1 63  ? -0.049  -14.013 -5.281  1.00 86.46 63  A 1 
ATOM   466  O  O   . LEU A 1 63  ? 0.202   -12.833 -5.532  1.00 84.67 63  A 1 
ATOM   467  C  CB  . LEU A 1 63  ? -1.039  -14.656 -7.534  1.00 90.91 63  A 1 
ATOM   468  C  CG  . LEU A 1 63  ? -2.196  -15.276 -8.349  1.00 91.69 63  A 1 
ATOM   469  C  CD1 . LEU A 1 63  ? -1.927  -15.090 -9.840  1.00 89.85 63  A 1 
ATOM   470  C  CD2 . LEU A 1 63  ? -2.369  -16.763 -8.071  1.00 90.07 63  A 1 
ATOM   471  N  N   . ASN A 1 64  ? 0.619   -14.707 -4.351  1.00 82.48 64  A 1 
ATOM   472  C  CA  . ASN A 1 64  ? 1.570   -14.118 -3.412  1.00 78.34 64  A 1 
ATOM   473  C  C   . ASN A 1 64  ? 3.043   -14.311 -3.806  1.00 77.96 64  A 1 
ATOM   474  O  O   . ASN A 1 64  ? 3.892   -13.585 -3.303  1.00 74.50 64  A 1 
ATOM   475  C  CB  . ASN A 1 64  ? 1.325   -14.695 -2.011  1.00 74.85 64  A 1 
ATOM   476  C  CG  . ASN A 1 64  ? -0.023  -14.274 -1.437  1.00 69.67 64  A 1 
ATOM   477  O  OD1 . ASN A 1 64  ? -0.203  -13.155 -0.989  1.00 64.19 64  A 1 
ATOM   478  N  ND2 . ASN A 1 64  ? -0.984  -15.156 -1.439  1.00 62.02 64  A 1 
ATOM   479  N  N   . ALA A 1 65  ? 3.349   -15.270 -4.680  1.00 81.26 65  A 1 
ATOM   480  C  CA  . ALA A 1 65  ? 4.716   -15.595 -5.067  1.00 82.05 65  A 1 
ATOM   481  C  C   . ALA A 1 65  ? 4.944   -15.407 -6.573  1.00 85.74 65  A 1 
ATOM   482  O  O   . ALA A 1 65  ? 4.046   -15.540 -7.399  1.00 86.02 65  A 1 
ATOM   483  C  CB  . ALA A 1 65  ? 5.049   -17.019 -4.603  1.00 78.29 65  A 1 
ATOM   484  N  N   . LYS A 1 66  ? 6.196   -15.113 -6.946  1.00 83.42 66  A 1 
ATOM   485  C  CA  . LYS A 1 66  ? 6.587   -15.008 -8.352  1.00 85.10 66  A 1 
ATOM   486  C  C   . LYS A 1 66  ? 6.390   -16.341 -9.062  1.00 87.02 66  A 1 
ATOM   487  O  O   . LYS A 1 66  ? 6.834   -17.375 -8.573  1.00 86.94 66  A 1 
ATOM   488  C  CB  . LYS A 1 66  ? 8.030   -14.505 -8.458  1.00 83.73 66  A 1 
ATOM   489  C  CG  . LYS A 1 66  ? 8.450   -14.315 -9.926  1.00 82.21 66  A 1 
ATOM   490  C  CD  . LYS A 1 66  ? 9.724   -13.482 -10.068 1.00 80.52 66  A 1 
ATOM   491  C  CE  . LYS A 1 66  ? 10.014  -13.299 -11.567 1.00 77.26 66  A 1 
ATOM   492  N  NZ  . LYS A 1 66  ? 10.625  -11.981 -11.879 1.00 72.71 66  A 1 
ATOM   493  N  N   . GLY A 1 67  ? 5.776   -16.291 -10.247 1.00 91.17 67  A 1 
ATOM   494  C  CA  . GLY A 1 67  ? 5.526   -17.459 -11.083 1.00 92.24 67  A 1 
ATOM   495  C  C   . GLY A 1 67  ? 4.229   -18.203 -10.783 1.00 93.59 67  A 1 
ATOM   496  O  O   . GLY A 1 67  ? 3.875   -19.085 -11.556 1.00 92.83 67  A 1 
ATOM   497  N  N   . GLU A 1 68  ? 3.486   -17.847 -9.725  1.00 93.39 68  A 1 
ATOM   498  C  CA  . GLU A 1 68  ? 2.122   -18.338 -9.544  1.00 93.20 68  A 1 
ATOM   499  C  C   . GLU A 1 68  ? 1.230   -17.894 -10.708 1.00 94.96 68  A 1 
ATOM   500  O  O   . GLU A 1 68  ? 1.397   -16.804 -11.263 1.00 95.13 68  A 1 
ATOM   501  C  CB  . GLU A 1 68  ? 1.522   -17.873 -8.208  1.00 90.90 68  A 1 
ATOM   502  C  CG  . GLU A 1 68  ? 2.144   -18.582 -6.996  1.00 84.80 68  A 1 
ATOM   503  C  CD  . GLU A 1 68  ? 1.512   -18.140 -5.659  1.00 82.10 68  A 1 
ATOM   504  O  OE1 . GLU A 1 68  ? 1.827   -18.773 -4.626  1.00 76.04 68  A 1 
ATOM   505  O  OE2 . GLU A 1 68  ? 0.740   -17.160 -5.639  1.00 75.09 68  A 1 
ATOM   506  N  N   . THR A 1 69  ? 0.275   -18.744 -11.090 1.00 96.24 69  A 1 
ATOM   507  C  CA  . THR A 1 69  ? -0.555  -18.533 -12.272 1.00 96.63 69  A 1 
ATOM   508  C  C   . THR A 1 69  ? -2.042  -18.619 -11.957 1.00 96.68 69  A 1 
ATOM   509  O  O   . THR A 1 69  ? -2.477  -19.378 -11.092 1.00 95.85 69  A 1 
ATOM   510  C  CB  . THR A 1 69  ? -0.214  -19.498 -13.420 1.00 96.12 69  A 1 
ATOM   511  O  OG1 . THR A 1 69  ? -0.389  -20.843 -13.038 1.00 91.04 69  A 1 
ATOM   512  C  CG2 . THR A 1 69  ? 1.223   -19.347 -13.896 1.00 90.34 69  A 1 
ATOM   513  N  N   . PHE A 1 70  ? -2.843  -17.880 -12.719 1.00 97.34 70  A 1 
ATOM   514  C  CA  . PHE A 1 70  ? -4.278  -18.079 -12.853 1.00 97.67 70  A 1 
ATOM   515  C  C   . PHE A 1 70  ? -4.609  -18.250 -14.333 1.00 97.96 70  A 1 
ATOM   516  O  O   . PHE A 1 70  ? -4.147  -17.477 -15.176 1.00 97.66 70  A 1 
ATOM   517  C  CB  . PHE A 1 70  ? -5.045  -16.908 -12.228 1.00 97.54 70  A 1 
ATOM   518  C  CG  . PHE A 1 70  ? -6.539  -16.983 -12.441 1.00 97.32 70  A 1 
ATOM   519  C  CD1 . PHE A 1 70  ? -7.173  -16.117 -13.354 1.00 95.66 70  A 1 
ATOM   520  C  CD2 . PHE A 1 70  ? -7.304  -17.935 -11.745 1.00 95.82 70  A 1 
ATOM   521  C  CE1 . PHE A 1 70  ? -8.564  -16.192 -13.551 1.00 94.72 70  A 1 
ATOM   522  C  CE2 . PHE A 1 70  ? -8.691  -18.018 -11.944 1.00 94.83 70  A 1 
ATOM   523  C  CZ  . PHE A 1 70  ? -9.324  -17.142 -12.845 1.00 95.32 70  A 1 
ATOM   524  N  N   . GLU A 1 71  ? -5.388  -19.271 -14.654 1.00 97.62 71  A 1 
ATOM   525  C  CA  . GLU A 1 71  ? -5.686  -19.636 -16.031 1.00 97.40 71  A 1 
ATOM   526  C  C   . GLU A 1 71  ? -7.192  -19.575 -16.277 1.00 97.33 71  A 1 
ATOM   527  O  O   . GLU A 1 71  ? -7.977  -20.113 -15.498 1.00 96.17 71  A 1 
ATOM   528  C  CB  . GLU A 1 71  ? -5.149  -21.036 -16.341 1.00 96.03 71  A 1 
ATOM   529  C  CG  . GLU A 1 71  ? -3.638  -21.191 -16.074 1.00 87.17 71  A 1 
ATOM   530  C  CD  . GLU A 1 71  ? -3.162  -22.595 -16.463 1.00 84.58 71  A 1 
ATOM   531  O  OE1 . GLU A 1 71  ? -2.152  -22.737 -17.181 1.00 78.35 71  A 1 
ATOM   532  O  OE2 . GLU A 1 71  ? -3.899  -23.582 -16.223 1.00 77.72 71  A 1 
ATOM   533  N  N   . VAL A 1 72  ? -7.594  -18.963 -17.401 1.00 97.68 72  A 1 
ATOM   534  C  CA  . VAL A 1 72  ? -9.000  -18.851 -17.781 1.00 97.56 72  A 1 
ATOM   535  C  C   . VAL A 1 72  ? -9.153  -18.989 -19.294 1.00 97.61 72  A 1 
ATOM   536  O  O   . VAL A 1 72  ? -8.287  -18.568 -20.061 1.00 96.68 72  A 1 
ATOM   537  C  CB  . VAL A 1 72  ? -9.612  -17.555 -17.226 1.00 96.10 72  A 1 
ATOM   538  C  CG1 . VAL A 1 72  ? -9.027  -16.283 -17.857 1.00 88.54 72  A 1 
ATOM   539  C  CG2 . VAL A 1 72  ? -11.132 -17.531 -17.379 1.00 87.92 72  A 1 
ATOM   540  N  N   . ALA A 1 73  ? -10.257 -19.588 -19.730 1.00 96.71 73  A 1 
ATOM   541  C  CA  . ALA A 1 73  ? -10.670 -19.612 -21.127 1.00 95.96 73  A 1 
ATOM   542  C  C   . ALA A 1 73  ? -12.018 -18.896 -21.267 1.00 95.93 73  A 1 
ATOM   543  O  O   . ALA A 1 73  ? -12.933 -19.135 -20.492 1.00 93.62 73  A 1 
ATOM   544  C  CB  . ALA A 1 73  ? -10.710 -21.065 -21.622 1.00 93.80 73  A 1 
ATOM   545  N  N   . LEU A 1 74  ? -12.133 -18.029 -22.285 1.00 96.47 74  A 1 
ATOM   546  C  CA  . LEU A 1 74  ? -13.334 -17.248 -22.563 1.00 96.52 74  A 1 
ATOM   547  C  C   . LEU A 1 74  ? -13.932 -17.716 -23.897 1.00 96.23 74  A 1 
ATOM   548  O  O   . LEU A 1 74  ? -13.254 -17.709 -24.919 1.00 94.51 74  A 1 
ATOM   549  C  CB  . LEU A 1 74  ? -12.992 -15.746 -22.592 1.00 96.46 74  A 1 
ATOM   550  C  CG  . LEU A 1 74  ? -12.298 -15.204 -21.325 1.00 96.18 74  A 1 
ATOM   551  C  CD1 . LEU A 1 74  ? -11.955 -13.728 -21.525 1.00 94.28 74  A 1 
ATOM   552  C  CD2 . LEU A 1 74  ? -13.169 -15.340 -20.081 1.00 93.71 74  A 1 
ATOM   553  N  N   . SER A 1 75  ? -15.201 -18.111 -23.883 1.00 95.90 75  A 1 
ATOM   554  C  CA  . SER A 1 75  ? -15.855 -18.664 -25.073 1.00 95.17 75  A 1 
ATOM   555  C  C   . SER A 1 75  ? -16.779 -17.668 -25.771 1.00 95.71 75  A 1 
ATOM   556  O  O   . SER A 1 75  ? -16.863 -17.657 -26.998 1.00 93.49 75  A 1 
ATOM   557  C  CB  . SER A 1 75  ? -16.648 -19.926 -24.703 1.00 92.21 75  A 1 
ATOM   558  O  OG  . SER A 1 75  ? -15.801 -20.883 -24.092 1.00 81.26 75  A 1 
ATOM   559  N  N   . ASN A 1 76  ? -17.469 -16.821 -25.013 1.00 96.25 76  A 1 
ATOM   560  C  CA  . ASN A 1 76  ? -18.396 -15.841 -25.567 1.00 96.33 76  A 1 
ATOM   561  C  C   . ASN A 1 76  ? -17.611 -14.690 -26.201 1.00 96.89 76  A 1 
ATOM   562  O  O   . ASN A 1 76  ? -16.763 -14.089 -25.547 1.00 95.88 76  A 1 
ATOM   563  C  CB  . ASN A 1 76  ? -19.351 -15.332 -24.477 1.00 95.11 76  A 1 
ATOM   564  C  CG  . ASN A 1 76  ? -20.338 -16.384 -23.989 1.00 91.65 76  A 1 
ATOM   565  O  OD1 . ASN A 1 76  ? -20.015 -17.529 -23.739 1.00 80.26 76  A 1 
ATOM   566  N  ND2 . ASN A 1 76  ? -21.591 -16.024 -23.832 1.00 79.29 76  A 1 
ATOM   567  N  N   . LYS A 1 77  ? -17.921 -14.365 -27.468 1.00 96.60 77  A 1 
ATOM   568  C  CA  . LYS A 1 77  ? -17.313 -13.226 -28.157 1.00 97.19 77  A 1 
ATOM   569  C  C   . LYS A 1 77  ? -17.702 -11.901 -27.513 1.00 97.19 77  A 1 
ATOM   570  O  O   . LYS A 1 77  ? -18.812 -11.759 -26.995 1.00 95.64 77  A 1 
ATOM   571  C  CB  . LYS A 1 77  ? -17.692 -13.224 -29.646 1.00 96.31 77  A 1 
ATOM   572  C  CG  . LYS A 1 77  ? -17.102 -14.420 -30.397 1.00 93.86 77  A 1 
ATOM   573  C  CD  . LYS A 1 77  ? -17.340 -14.239 -31.904 1.00 91.86 77  A 1 
ATOM   574  C  CE  . LYS A 1 77  ? -16.631 -15.336 -32.677 1.00 86.08 77  A 1 
ATOM   575  N  NZ  . LYS A 1 77  ? -16.274 -14.872 -34.040 1.00 78.57 77  A 1 
ATOM   576  N  N   . GLY A 1 78  ? -16.793 -10.924 -27.590 1.00 97.28 78  A 1 
ATOM   577  C  CA  . GLY A 1 78  ? -17.002 -9.582  -27.081 1.00 97.22 78  A 1 
ATOM   578  C  C   . GLY A 1 78  ? -15.817 -9.061  -26.279 1.00 97.97 78  A 1 
ATOM   579  O  O   . GLY A 1 78  ? -14.733 -9.649  -26.287 1.00 97.26 78  A 1 
ATOM   580  N  N   . GLU A 1 79  ? -16.031 -7.938  -25.609 1.00 97.70 79  A 1 
ATOM   581  C  CA  . GLU A 1 79  ? -15.018 -7.292  -24.788 1.00 97.72 79  A 1 
ATOM   582  C  C   . GLU A 1 79  ? -15.217 -7.626  -23.310 1.00 97.88 79  A 1 
ATOM   583  O  O   . GLU A 1 79  ? -16.341 -7.611  -22.811 1.00 96.87 79  A 1 
ATOM   584  C  CB  . GLU A 1 79  ? -15.044 -5.778  -25.013 1.00 96.68 79  A 1 
ATOM   585  C  CG  . GLU A 1 79  ? -14.835 -5.390  -26.487 1.00 87.01 79  A 1 
ATOM   586  C  CD  . GLU A 1 79  ? -14.649 -3.882  -26.654 1.00 84.48 79  A 1 
ATOM   587  O  OE1 . GLU A 1 79  ? -13.867 -3.466  -27.534 1.00 77.41 79  A 1 
ATOM   588  O  OE2 . GLU A 1 79  ? -15.142 -3.095  -25.807 1.00 76.45 79  A 1 
ATOM   589  N  N   . TYR A 1 80  ? -14.113 -7.895  -22.626 1.00 98.06 80  A 1 
ATOM   590  C  CA  . TYR A 1 80  ? -14.081 -8.200  -21.201 1.00 98.17 80  A 1 
ATOM   591  C  C   . TYR A 1 80  ? -13.095 -7.256  -20.525 1.00 98.21 80  A 1 
ATOM   592  O  O   . TYR A 1 80  ? -11.902 -7.287  -20.831 1.00 97.62 80  A 1 
ATOM   593  C  CB  . TYR A 1 80  ? -13.643 -9.644  -20.976 1.00 97.94 80  A 1 
ATOM   594  C  CG  . TYR A 1 80  ? -14.523 -10.729 -21.555 1.00 97.99 80  A 1 
ATOM   595  C  CD1 . TYR A 1 80  ? -15.253 -11.571 -20.701 1.00 96.95 80  A 1 
ATOM   596  C  CD2 . TYR A 1 80  ? -14.572 -10.949 -22.943 1.00 96.90 80  A 1 
ATOM   597  C  CE1 . TYR A 1 80  ? -16.025 -12.622 -21.212 1.00 96.30 80  A 1 
ATOM   598  C  CE2 . TYR A 1 80  ? -15.356 -11.991 -23.472 1.00 96.26 80  A 1 
ATOM   599  C  CZ  . TYR A 1 80  ? -16.081 -12.821 -22.599 1.00 97.23 80  A 1 
ATOM   600  O  OH  . TYR A 1 80  ? -16.837 -13.840 -23.115 1.00 96.41 80  A 1 
ATOM   601  N  N   . SER A 1 81  ? -13.577 -6.452  -19.581 1.00 97.39 81  A 1 
ATOM   602  C  CA  . SER A 1 81  ? -12.715 -5.681  -18.694 1.00 96.86 81  A 1 
ATOM   603  C  C   . SER A 1 81  ? -12.394 -6.492  -17.446 1.00 96.90 81  A 1 
ATOM   604  O  O   . SER A 1 81  ? -13.254 -7.182  -16.902 1.00 96.09 81  A 1 
ATOM   605  C  CB  . SER A 1 81  ? -13.347 -4.342  -18.325 1.00 95.40 81  A 1 
ATOM   606  O  OG  . SER A 1 81  ? -13.591 -3.571  -19.493 1.00 86.94 81  A 1 
ATOM   607  N  N   . PHE A 1 82  ? -11.153 -6.403  -16.981 1.00 97.01 82  A 1 
ATOM   608  C  CA  . PHE A 1 82  ? -10.708 -7.054  -15.754 1.00 97.16 82  A 1 
ATOM   609  C  C   . PHE A 1 82  ? -9.757  -6.149  -14.975 1.00 96.80 82  A 1 
ATOM   610  O  O   . PHE A 1 82  ? -9.217  -5.179  -15.505 1.00 96.23 82  A 1 
ATOM   611  C  CB  . PHE A 1 82  ? -10.088 -8.425  -16.065 1.00 97.44 82  A 1 
ATOM   612  C  CG  . PHE A 1 82  ? -8.890  -8.384  -16.987 1.00 97.90 82  A 1 
ATOM   613  C  CD1 . PHE A 1 82  ? -9.053  -8.550  -18.371 1.00 96.14 82  A 1 
ATOM   614  C  CD2 . PHE A 1 82  ? -7.596  -8.183  -16.465 1.00 95.96 82  A 1 
ATOM   615  C  CE1 . PHE A 1 82  ? -7.938  -8.511  -19.226 1.00 95.87 82  A 1 
ATOM   616  C  CE2 . PHE A 1 82  ? -6.483  -8.133  -17.315 1.00 95.71 82  A 1 
ATOM   617  C  CZ  . PHE A 1 82  ? -6.657  -8.303  -18.699 1.00 97.45 82  A 1 
ATOM   618  N  N   . TYR A 1 83  ? -9.553  -6.455  -13.705 1.00 95.31 83  A 1 
ATOM   619  C  CA  . TYR A 1 83  ? -8.687  -5.677  -12.831 1.00 94.39 83  A 1 
ATOM   620  C  C   . TYR A 1 83  ? -8.013  -6.550  -11.783 1.00 94.38 83  A 1 
ATOM   621  O  O   . TYR A 1 83  ? -8.462  -7.647  -11.460 1.00 93.99 83  A 1 
ATOM   622  C  CB  . TYR A 1 83  ? -9.494  -4.541  -12.185 1.00 92.63 83  A 1 
ATOM   623  C  CG  . TYR A 1 83  ? -10.695 -4.982  -11.379 1.00 91.45 83  A 1 
ATOM   624  C  CD1 . TYR A 1 83  ? -11.959 -5.128  -11.992 1.00 89.45 83  A 1 
ATOM   625  C  CD2 . TYR A 1 83  ? -10.580 -5.246  -10.005 1.00 88.61 83  A 1 
ATOM   626  C  CE1 . TYR A 1 83  ? -13.076 -5.535  -11.250 1.00 86.54 83  A 1 
ATOM   627  C  CE2 . TYR A 1 83  ? -11.698 -5.658  -9.244  1.00 86.43 83  A 1 
ATOM   628  C  CZ  . TYR A 1 83  ? -12.943 -5.798  -9.880  1.00 86.27 83  A 1 
ATOM   629  O  OH  . TYR A 1 83  ? -14.036 -6.192  -9.145  1.00 82.80 83  A 1 
ATOM   630  N  N   . CYS A 1 84  ? -6.934  -6.028  -11.202 1.00 92.49 84  A 1 
ATOM   631  C  CA  . CYS A 1 84  ? -6.340  -6.547  -9.984  1.00 91.48 84  A 1 
ATOM   632  C  C   . CYS A 1 84  ? -6.988  -5.839  -8.788  1.00 89.42 84  A 1 
ATOM   633  O  O   . CYS A 1 84  ? -6.784  -4.641  -8.604  1.00 87.08 84  A 1 
ATOM   634  C  CB  . CYS A 1 84  ? -4.828  -6.323  -10.050 1.00 91.71 84  A 1 
ATOM   635  S  SG  . CYS A 1 84  ? -4.073  -6.902  -8.518  1.00 91.28 84  A 1 
ATOM   636  N  N   . SER A 1 85  ? -7.740  -6.564  -7.965  1.00 82.81 85  A 1 
ATOM   637  C  CA  . SER A 1 85  ? -8.513  -5.996  -6.845  1.00 79.52 85  A 1 
ATOM   638  C  C   . SER A 1 85  ? -7.676  -5.118  -5.896  1.00 79.09 85  A 1 
ATOM   639  O  O   . SER A 1 85  ? -8.039  -3.957  -5.701  1.00 77.36 85  A 1 
ATOM   640  C  CB  . SER A 1 85  ? -9.268  -7.107  -6.102  1.00 76.74 85  A 1 
ATOM   641  O  OG  . SER A 1 85  ? -10.033 -6.575  -5.048  1.00 69.48 85  A 1 
ATOM   642  N  N   . PRO A 1 86  ? -6.508  -5.567  -5.352  1.00 74.56 86  A 1 
ATOM   643  C  CA  . PRO A 1 86  ? -5.686  -4.707  -4.499  1.00 73.02 86  A 1 
ATOM   644  C  C   . PRO A 1 86  ? -5.139  -3.474  -5.222  1.00 73.65 86  A 1 
ATOM   645  O  O   . PRO A 1 86  ? -5.012  -2.430  -4.601  1.00 72.63 86  A 1 
ATOM   646  C  CB  . PRO A 1 86  ? -4.567  -5.611  -3.966  1.00 71.52 86  A 1 
ATOM   647  C  CG  . PRO A 1 86  ? -4.493  -6.773  -4.950  1.00 69.80 86  A 1 
ATOM   648  C  CD  . PRO A 1 86  ? -5.941  -6.905  -5.416  1.00 71.25 86  A 1 
ATOM   649  N  N   . HIS A 1 87  ? -4.844  -3.556  -6.517  1.00 79.50 87  A 1 
ATOM   650  C  CA  . HIS A 1 87  ? -4.196  -2.484  -7.287  1.00 80.22 87  A 1 
ATOM   651  C  C   . HIS A 1 87  ? -5.118  -1.755  -8.268  1.00 79.95 87  A 1 
ATOM   652  O  O   . HIS A 1 87  ? -4.643  -0.889  -9.006  1.00 78.66 87  A 1 
ATOM   653  C  CB  . HIS A 1 87  ? -2.968  -3.052  -7.996  1.00 81.27 87  A 1 
ATOM   654  C  CG  . HIS A 1 87  ? -1.948  -3.635  -7.061  1.00 79.85 87  A 1 
ATOM   655  N  ND1 . HIS A 1 87  ? -1.376  -4.875  -7.164  1.00 76.97 87  A 1 
ATOM   656  C  CD2 . HIS A 1 87  ? -1.381  -3.043  -5.957  1.00 77.50 87  A 1 
ATOM   657  C  CE1 . HIS A 1 87  ? -0.495  -5.030  -6.168  1.00 77.45 87  A 1 
ATOM   658  N  NE2 . HIS A 1 87  ? -0.481  -3.929  -5.409  1.00 77.70 87  A 1 
ATOM   659  N  N   . GLN A 1 88  ? -6.432  -2.009  -8.270  1.00 77.36 88  A 1 
ATOM   660  C  CA  . GLN A 1 88  ? -7.384  -1.336  -9.163  1.00 75.92 88  A 1 
ATOM   661  C  C   . GLN A 1 88  ? -7.297  0.195   -9.043  1.00 74.31 88  A 1 
ATOM   662  O  O   . GLN A 1 88  ? -7.298  0.898   -10.050 1.00 72.45 88  A 1 
ATOM   663  C  CB  . GLN A 1 88  ? -8.801  -1.815  -8.836  1.00 75.03 88  A 1 
ATOM   664  C  CG  . GLN A 1 88  ? -9.836  -1.294  -9.845  1.00 72.03 88  A 1 
ATOM   665  C  CD  . GLN A 1 88  ? -11.281 -1.630  -9.463  1.00 73.09 88  A 1 
ATOM   666  O  OE1 . GLN A 1 88  ? -11.617 -1.784  -8.308  1.00 68.09 88  A 1 
ATOM   667  N  NE2 . GLN A 1 88  ? -12.171 -1.717  -10.423 1.00 67.93 88  A 1 
ATOM   668  N  N   . GLY A 1 89  ? -7.149  0.719   -7.830  1.00 71.68 89  A 1 
ATOM   669  C  CA  . GLY A 1 89  ? -6.980  2.147   -7.599  1.00 67.57 89  A 1 
ATOM   670  C  C   . GLY A 1 89  ? -5.672  2.730   -8.147  1.00 67.98 89  A 1 
ATOM   671  O  O   . GLY A 1 89  ? -5.627  3.914   -8.440  1.00 65.35 89  A 1 
ATOM   672  N  N   . ALA A 1 90  ? -4.648  1.907   -8.341  1.00 70.50 90  A 1 
ATOM   673  C  CA  . ALA A 1 90  ? -3.398  2.299   -8.979  1.00 68.79 90  A 1 
ATOM   674  C  C   . ALA A 1 90  ? -3.446  2.202   -10.522 1.00 69.81 90  A 1 
ATOM   675  O  O   . ALA A 1 90  ? -2.444  2.452   -11.177 1.00 67.62 90  A 1 
ATOM   676  C  CB  . ALA A 1 90  ? -2.259  1.463   -8.387  1.00 66.84 90  A 1 
ATOM   677  N  N   . GLY A 1 91  ? -4.587  1.835   -11.089 1.00 75.41 91  A 1 
ATOM   678  C  CA  . GLY A 1 91  ? -4.770  1.700   -12.540 1.00 77.29 91  A 1 
ATOM   679  C  C   . GLY A 1 91  ? -4.378  0.332   -13.107 1.00 82.34 91  A 1 
ATOM   680  O  O   . GLY A 1 91  ? -4.275  0.198   -14.317 1.00 81.96 91  A 1 
ATOM   681  N  N   . MET A 1 92  ? -4.194  -0.694  -12.263 1.00 87.33 92  A 1 
ATOM   682  C  CA  . MET A 1 92  ? -3.951  -2.062  -12.733 1.00 90.00 92  A 1 
ATOM   683  C  C   . MET A 1 92  ? -5.258  -2.691  -13.235 1.00 90.81 92  A 1 
ATOM   684  O  O   . MET A 1 92  ? -5.921  -3.463  -12.538 1.00 90.66 92  A 1 
ATOM   685  C  CB  . MET A 1 92  ? -3.244  -2.884  -11.655 1.00 91.27 92  A 1 
ATOM   686  C  CG  . MET A 1 92  ? -2.740  -4.216  -12.220 1.00 90.36 92  A 1 
ATOM   687  S  SD  . MET A 1 92  ? -1.702  -5.128  -11.056 1.00 90.92 92  A 1 
ATOM   688  C  CE  . MET A 1 92  ? -1.302  -6.567  -12.068 1.00 89.86 92  A 1 
ATOM   689  N  N   . VAL A 1 93  ? -5.612  -2.308  -14.460 1.00 92.97 93  A 1 
ATOM   690  C  CA  . VAL A 1 93  ? -6.801  -2.739  -15.195 1.00 94.04 93  A 1 
ATOM   691  C  C   . VAL A 1 93  ? -6.385  -3.245  -16.572 1.00 95.58 93  A 1 
ATOM   692  O  O   . VAL A 1 93  ? -5.328  -2.866  -17.090 1.00 95.74 93  A 1 
ATOM   693  C  CB  . VAL A 1 93  ? -7.856  -1.625  -15.303 1.00 92.06 93  A 1 
ATOM   694  C  CG1 . VAL A 1 93  ? -8.310  -1.160  -13.912 1.00 84.33 93  A 1 
ATOM   695  C  CG2 . VAL A 1 93  ? -7.356  -0.392  -16.072 1.00 84.02 93  A 1 
ATOM   696  N  N   . GLY A 1 94  ? -7.193  -4.109  -17.168 1.00 96.55 94  A 1 
ATOM   697  C  CA  . GLY A 1 94  ? -6.934  -4.660  -18.485 1.00 97.20 94  A 1 
ATOM   698  C  C   . GLY A 1 94  ? -8.215  -4.930  -19.255 1.00 97.89 94  A 1 
ATOM   699  O  O   . GLY A 1 94  ? -9.328  -4.865  -18.718 1.00 97.45 94  A 1 
ATOM   700  N  N   . LYS A 1 95  ? -8.039  -5.233  -20.543 1.00 97.84 95  A 1 
ATOM   701  C  CA  . LYS A 1 95  ? -9.129  -5.542  -21.461 1.00 98.04 95  A 1 
ATOM   702  C  C   . LYS A 1 95  ? -8.711  -6.665  -22.407 1.00 98.12 95  A 1 
ATOM   703  O  O   . LYS A 1 95  ? -7.628  -6.635  -22.979 1.00 97.64 95  A 1 
ATOM   704  C  CB  . LYS A 1 95  ? -9.506  -4.256  -22.207 1.00 96.98 95  A 1 
ATOM   705  C  CG  . LYS A 1 95  ? -10.759 -4.424  -23.077 1.00 88.95 95  A 1 
ATOM   706  C  CD  . LYS A 1 95  ? -11.050 -3.100  -23.781 1.00 87.70 95  A 1 
ATOM   707  C  CE  . LYS A 1 95  ? -12.258 -3.288  -24.680 1.00 75.59 95  A 1 
ATOM   708  N  NZ  . LYS A 1 95  ? -12.525 -2.115  -25.548 1.00 68.28 95  A 1 
ATOM   709  N  N   . VAL A 1 96  ? -9.594  -7.636  -22.589 1.00 98.00 96  A 1 
ATOM   710  C  CA  . VAL A 1 96  ? -9.435  -8.678  -23.602 1.00 98.18 96  A 1 
ATOM   711  C  C   . VAL A 1 96  ? -10.630 -8.664  -24.540 1.00 98.22 96  A 1 
ATOM   712  O  O   . VAL A 1 96  ? -11.777 -8.574  -24.095 1.00 97.72 96  A 1 
ATOM   713  C  CB  . VAL A 1 96  ? -9.164  -10.058 -22.983 1.00 97.50 96  A 1 
ATOM   714  C  CG1 . VAL A 1 96  ? -10.247 -10.540 -22.014 1.00 95.16 96  A 1 
ATOM   715  C  CG2 . VAL A 1 96  ? -8.965  -11.121 -24.070 1.00 93.30 96  A 1 
ATOM   716  N  N   . THR A 1 97  ? -10.377 -8.751  -25.850 1.00 98.04 97  A 1 
ATOM   717  C  CA  . THR A 1 97  ? -11.409 -8.913  -26.879 1.00 97.93 97  A 1 
ATOM   718  C  C   . THR A 1 97  ? -11.376 -10.340 -27.399 1.00 97.97 97  A 1 
ATOM   719  O  O   . THR A 1 97  ? -10.338 -10.809 -27.866 1.00 97.03 97  A 1 
ATOM   720  C  CB  . THR A 1 97  ? -11.218 -7.903  -28.015 1.00 97.32 97  A 1 
ATOM   721  O  OG1 . THR A 1 97  ? -11.163 -6.593  -27.490 1.00 93.56 97  A 1 
ATOM   722  C  CG2 . THR A 1 97  ? -12.372 -7.937  -29.010 1.00 92.86 97  A 1 
ATOM   723  N  N   . VAL A 1 98  ? -12.506 -11.039 -27.333 1.00 97.73 98  A 1 
ATOM   724  C  CA  . VAL A 1 98  ? -12.691 -12.372 -27.916 1.00 97.48 98  A 1 
ATOM   725  C  C   . VAL A 1 98  ? -13.342 -12.211 -29.288 1.00 97.16 98  A 1 
ATOM   726  O  O   . VAL A 1 98  ? -14.458 -11.693 -29.385 1.00 95.61 98  A 1 
ATOM   727  C  CB  . VAL A 1 98  ? -13.529 -13.283 -27.007 1.00 96.78 98  A 1 
ATOM   728  C  CG1 . VAL A 1 98  ? -13.597 -14.700 -27.567 1.00 94.26 98  A 1 
ATOM   729  C  CG2 . VAL A 1 98  ? -12.938 -13.362 -25.596 1.00 94.81 98  A 1 
ATOM   730  N  N   . ASN A 1 99  ? -12.664 -12.631 -30.360 1.00 94.62 99  A 1 
ATOM   731  C  CA  . ASN A 1 99  ? -13.053 -12.436 -31.762 1.00 93.08 99  A 1 
ATOM   732  C  C   . ASN A 1 99  ? -13.558 -13.709 -32.456 1.00 90.97 99  A 1 
ATOM   733  O  O   . ASN A 1 99  ? -13.025 -14.795 -32.209 1.00 82.98 99  A 1 
ATOM   734  C  CB  . ASN A 1 99  ? -11.882 -11.813 -32.533 1.00 87.46 99  A 1 
ATOM   735  C  CG  . ASN A 1 99  ? -11.606 -10.363 -32.147 1.00 85.28 99  A 1 
ATOM   736  O  OD1 . ASN A 1 99  ? -12.504 -9.554  -31.957 1.00 73.19 99  A 1 
ATOM   737  N  ND2 . ASN A 1 99  ? -10.349 -9.984  -32.055 1.00 73.70 99  A 1 
ATOM   738  O  OXT . ASN A 1 99  ? -14.479 -13.594 -33.309 1.00 70.74 99  A 1 
ATOM   739  N  N   . TYR B 2 1   ? 0.543   1.416   -0.863  1.00 89.44 1   B 1 
ATOM   740  C  CA  . TYR B 2 1   ? 1.319   0.166   -0.868  1.00 89.36 1   B 1 
ATOM   741  C  C   . TYR B 2 1   ? 2.787   0.421   -0.516  1.00 90.39 1   B 1 
ATOM   742  O  O   . TYR B 2 1   ? 3.267   1.514   -0.809  1.00 89.94 1   B 1 
ATOM   743  C  CB  . TYR B 2 1   ? 1.226   -0.516  -2.236  1.00 87.31 1   B 1 
ATOM   744  C  CG  . TYR B 2 1   ? -0.186  -0.693  -2.724  1.00 86.09 1   B 1 
ATOM   745  C  CD1 . TYR B 2 1   ? -1.026  -1.653  -2.135  1.00 83.84 1   B 1 
ATOM   746  C  CD2 . TYR B 2 1   ? -0.696  0.151   -3.725  1.00 83.44 1   B 1 
ATOM   747  C  CE1 . TYR B 2 1   ? -2.362  -1.764  -2.525  1.00 81.22 1   B 1 
ATOM   748  C  CE2 . TYR B 2 1   ? -2.035  0.047   -4.128  1.00 81.07 1   B 1 
ATOM   749  C  CZ  . TYR B 2 1   ? -2.873  -0.904  -3.517  1.00 80.29 1   B 1 
ATOM   750  O  OH  . TYR B 2 1   ? -4.188  -0.985  -3.879  1.00 77.06 1   B 1 
ATOM   751  N  N   . PRO B 2 2   ? 3.542   -0.584  0.013   1.00 89.75 2   B 1 
ATOM   752  C  CA  . PRO B 2 2   ? 4.992   -0.479  0.199   1.00 90.58 2   B 1 
ATOM   753  C  C   . PRO B 2 2   ? 5.725   0.003   -1.057  1.00 90.61 2   B 1 
ATOM   754  O  O   . PRO B 2 2   ? 6.582   0.872   -0.953  1.00 90.25 2   B 1 
ATOM   755  C  CB  . PRO B 2 2   ? 5.445   -1.871  0.635   1.00 91.03 2   B 1 
ATOM   756  C  CG  . PRO B 2 2   ? 4.217   -2.410  1.360   1.00 90.30 2   B 1 
ATOM   757  C  CD  . PRO B 2 2   ? 3.058   -1.855  0.530   1.00 91.34 2   B 1 
ATOM   758  N  N   . ILE B 2 3   ? 5.317   -0.445  -2.249  1.00 86.77 3   B 1 
ATOM   759  C  CA  . ILE B 2 3   ? 5.915   -0.012  -3.518  1.00 85.26 3   B 1 
ATOM   760  C  C   . ILE B 2 3   ? 5.817   1.508   -3.751  1.00 86.32 3   B 1 
ATOM   761  O  O   . ILE B 2 3   ? 6.755   2.093   -4.283  1.00 86.16 3   B 1 
ATOM   762  C  CB  . ILE B 2 3   ? 5.329   -0.823  -4.692  1.00 82.38 3   B 1 
ATOM   763  C  CG1 . ILE B 2 3   ? 6.207   -0.667  -5.945  1.00 76.03 3   B 1 
ATOM   764  C  CG2 . ILE B 2 3   ? 3.863   -0.442  -4.980  1.00 75.51 3   B 1 
ATOM   765  C  CD1 . ILE B 2 3   ? 5.902   -1.688  -7.040  1.00 70.56 3   B 1 
ATOM   766  N  N   . PHE B 2 4   ? 4.750   2.175   -3.288  1.00 86.79 4   B 1 
ATOM   767  C  CA  . PHE B 2 4   ? 4.651   3.632   -3.380  1.00 87.41 4   B 1 
ATOM   768  C  C   . PHE B 2 4   ? 5.705   4.324   -2.510  1.00 89.34 4   B 1 
ATOM   769  O  O   . PHE B 2 4   ? 6.284   5.325   -2.928  1.00 89.77 4   B 1 
ATOM   770  C  CB  . PHE B 2 4   ? 3.250   4.113   -2.986  1.00 86.23 4   B 1 
ATOM   771  C  CG  . PHE B 2 4   ? 2.094   3.677   -3.864  1.00 85.57 4   B 1 
ATOM   772  C  CD1 . PHE B 2 4   ? 2.289   3.196   -5.172  1.00 83.28 4   B 1 
ATOM   773  C  CD2 . PHE B 2 4   ? 0.775   3.814   -3.371  1.00 82.95 4   B 1 
ATOM   774  C  CE1 . PHE B 2 4   ? 1.192   2.864   -5.979  1.00 81.62 4   B 1 
ATOM   775  C  CE2 . PHE B 2 4   ? -0.320  3.489   -4.175  1.00 81.36 4   B 1 
ATOM   776  C  CZ  . PHE B 2 4   ? -0.117  3.012   -5.483  1.00 81.27 4   B 1 
ATOM   777  N  N   . ALA B 2 5   ? 6.011   3.781   -1.334  1.00 92.30 5   B 1 
ATOM   778  C  CA  . ALA B 2 5   ? 7.109   4.266   -0.517  1.00 93.69 5   B 1 
ATOM   779  C  C   . ALA B 2 5   ? 8.456   4.005   -1.210  1.00 93.33 5   B 1 
ATOM   780  O  O   . ALA B 2 5   ? 9.245   4.930   -1.359  1.00 93.05 5   B 1 
ATOM   781  C  CB  . ALA B 2 5   ? 7.028   3.622   0.868   1.00 95.28 5   B 1 
ATOM   782  N  N   . GLN B 2 6   ? 8.688   2.790   -1.710  1.00 88.96 6   B 1 
ATOM   783  C  CA  . GLN B 2 6   ? 9.940   2.400   -2.382  1.00 88.19 6   B 1 
ATOM   784  C  C   . GLN B 2 6   ? 10.265  3.290   -3.596  1.00 87.63 6   B 1 
ATOM   785  O  O   . GLN B 2 6   ? 11.433  3.637   -3.811  1.00 86.61 6   B 1 
ATOM   786  C  CB  . GLN B 2 6   ? 9.841   0.936   -2.836  1.00 87.04 6   B 1 
ATOM   787  C  CG  . GLN B 2 6   ? 9.802   -0.071  -1.678  1.00 85.43 6   B 1 
ATOM   788  C  CD  . GLN B 2 6   ? 9.491   -1.477  -2.175  1.00 85.98 6   B 1 
ATOM   789  O  OE1 . GLN B 2 6   ? 8.344   -1.874  -2.292  1.00 82.28 6   B 1 
ATOM   790  N  NE2 . GLN B 2 6   ? 10.486  -2.276  -2.497  1.00 80.65 6   B 1 
ATOM   791  N  N   . GLN B 2 7   ? 9.246   3.672   -4.376  1.00 85.20 7   B 1 
ATOM   792  C  CA  . GLN B 2 7   ? 9.400   4.488   -5.574  1.00 83.79 7   B 1 
ATOM   793  C  C   . GLN B 2 7   ? 9.606   5.977   -5.272  1.00 85.32 7   B 1 
ATOM   794  O  O   . GLN B 2 7   ? 10.357  6.631   -5.979  1.00 84.62 7   B 1 
ATOM   795  C  CB  . GLN B 2 7   ? 8.161   4.297   -6.459  1.00 80.48 7   B 1 
ATOM   796  C  CG  . GLN B 2 7   ? 8.148   2.922   -7.146  1.00 74.50 7   B 1 
ATOM   797  C  CD  . GLN B 2 7   ? 6.834   2.620   -7.869  1.00 71.17 7   B 1 
ATOM   798  O  OE1 . GLN B 2 7   ? 5.779   3.138   -7.545  1.00 66.26 7   B 1 
ATOM   799  N  NE2 . GLN B 2 7   ? 6.851   1.758   -8.860  1.00 64.48 7   B 1 
ATOM   800  N  N   . ASN B 2 8   ? 8.959   6.524   -4.222  1.00 89.73 8   B 1 
ATOM   801  C  CA  . ASN B 2 8   ? 8.909   7.970   -3.980  1.00 90.96 8   B 1 
ATOM   802  C  C   . ASN B 2 8   ? 9.815   8.455   -2.837  1.00 92.82 8   B 1 
ATOM   803  O  O   . ASN B 2 8   ? 10.066  9.652   -2.735  1.00 92.60 8   B 1 
ATOM   804  C  CB  . ASN B 2 8   ? 7.449   8.388   -3.764  1.00 89.75 8   B 1 
ATOM   805  C  CG  . ASN B 2 8   ? 6.606   8.183   -5.015  1.00 87.17 8   B 1 
ATOM   806  O  OD1 . ASN B 2 8   ? 6.632   8.973   -5.943  1.00 77.54 8   B 1 
ATOM   807  N  ND2 . ASN B 2 8   ? 5.857   7.108   -5.083  1.00 74.95 8   B 1 
ATOM   808  N  N   . TYR B 2 9   ? 10.314  7.564   -1.977  1.00 95.69 9   B 1 
ATOM   809  C  CA  . TYR B 2 9   ? 11.128  7.929   -0.817  1.00 96.41 9   B 1 
ATOM   810  C  C   . TYR B 2 9   ? 12.385  7.060   -0.750  1.00 96.60 9   B 1 
ATOM   811  O  O   . TYR B 2 9   ? 12.298  5.845   -0.600  1.00 95.80 9   B 1 
ATOM   812  C  CB  . TYR B 2 9   ? 10.299  7.792   0.464   1.00 96.65 9   B 1 
ATOM   813  C  CG  . TYR B 2 9   ? 9.053   8.653   0.498   1.00 96.57 9   B 1 
ATOM   814  C  CD1 . TYR B 2 9   ? 9.110   9.985   0.953   1.00 94.83 9   B 1 
ATOM   815  C  CD2 . TYR B 2 9   ? 7.824   8.130   0.052   1.00 94.70 9   B 1 
ATOM   816  C  CE1 . TYR B 2 9   ? 7.957   10.785  0.976   1.00 93.81 9   B 1 
ATOM   817  C  CE2 . TYR B 2 9   ? 6.659   8.919   0.066   1.00 94.02 9   B 1 
ATOM   818  C  CZ  . TYR B 2 9   ? 6.732   10.252  0.530   1.00 94.51 9   B 1 
ATOM   819  O  OH  . TYR B 2 9   ? 5.598   11.027  0.542   1.00 92.97 9   B 1 
ATOM   820  N  N   . GLU B 2 10  ? 13.564  7.686   -0.800  1.00 95.33 10  B 1 
ATOM   821  C  CA  . GLU B 2 10  ? 14.837  6.963   -0.692  1.00 95.69 10  B 1 
ATOM   822  C  C   . GLU B 2 10  ? 15.016  6.311   0.680   1.00 96.35 10  B 1 
ATOM   823  O  O   . GLU B 2 10  ? 15.423  5.155   0.776   1.00 95.21 10  B 1 
ATOM   824  C  CB  . GLU B 2 10  ? 15.976  7.934   -0.993  1.00 94.13 10  B 1 
ATOM   825  C  CG  . GLU B 2 10  ? 17.329  7.215   -0.988  1.00 82.25 10  B 1 
ATOM   826  C  CD  . GLU B 2 10  ? 18.485  8.096   -1.457  1.00 74.46 10  B 1 
ATOM   827  O  OE1 . GLU B 2 10  ? 19.573  7.506   -1.676  1.00 68.56 10  B 1 
ATOM   828  O  OE2 . GLU B 2 10  ? 18.284  9.315   -1.621  1.00 66.59 10  B 1 
ATOM   829  N  N   . ASN B 2 11  ? 14.653  7.050   1.739   1.00 96.71 11  B 1 
ATOM   830  C  CA  . ASN B 2 11  ? 14.644  6.548   3.096   1.00 97.29 11  B 1 
ATOM   831  C  C   . ASN B 2 11  ? 13.194  6.484   3.607   1.00 97.91 11  B 1 
ATOM   832  O  O   . ASN B 2 11  ? 12.520  7.515   3.631   1.00 97.67 11  B 1 
ATOM   833  C  CB  . ASN B 2 11  ? 15.554  7.449   3.956   1.00 96.07 11  B 1 
ATOM   834  C  CG  . ASN B 2 11  ? 15.786  6.892   5.353   1.00 86.94 11  B 1 
ATOM   835  O  OD1 . ASN B 2 11  ? 15.090  6.021   5.836   1.00 78.62 11  B 1 
ATOM   836  N  ND2 . ASN B 2 11  ? 16.791  7.373   6.049   1.00 76.89 11  B 1 
ATOM   837  N  N   . PRO B 2 12  ? 12.691  5.308   4.031   1.00 98.18 12  B 1 
ATOM   838  C  CA  . PRO B 2 12  ? 11.329  5.190   4.542   1.00 98.34 12  B 1 
ATOM   839  C  C   . PRO B 2 12  ? 11.122  5.839   5.914   1.00 98.50 12  B 1 
ATOM   840  O  O   . PRO B 2 12  ? 9.982   5.997   6.337   1.00 98.20 12  B 1 
ATOM   841  C  CB  . PRO B 2 12  ? 11.047  3.689   4.587   1.00 98.01 12  B 1 
ATOM   842  C  CG  . PRO B 2 12  ? 12.430  3.080   4.830   1.00 97.02 12  B 1 
ATOM   843  C  CD  . PRO B 2 12  ? 13.341  4.019   4.039   1.00 98.02 12  B 1 
ATOM   844  N  N   . ARG B 2 13  ? 12.188  6.213   6.627   1.00 98.20 13  B 1 
ATOM   845  C  CA  . ARG B 2 13  ? 12.144  6.848   7.945   1.00 98.28 13  B 1 
ATOM   846  C  C   . ARG B 2 13  ? 12.777  8.236   7.884   1.00 97.91 13  B 1 
ATOM   847  O  O   . ARG B 2 13  ? 13.954  8.379   7.579   1.00 97.03 13  B 1 
ATOM   848  C  CB  . ARG B 2 13  ? 12.812  5.927   8.966   1.00 97.98 13  B 1 
ATOM   849  C  CG  . ARG B 2 13  ? 12.627  6.402   10.409  1.00 97.43 13  B 1 
ATOM   850  C  CD  . ARG B 2 13  ? 13.161  5.352   11.386  1.00 96.58 13  B 1 
ATOM   851  N  NE  . ARG B 2 13  ? 13.015  5.771   12.780  1.00 94.96 13  B 1 
ATOM   852  C  CZ  . ARG B 2 13  ? 13.933  6.338   13.559  1.00 94.79 13  B 1 
ATOM   853  N  NH1 . ARG B 2 13  ? 15.129  6.629   13.119  1.00 89.77 13  B 1 
ATOM   854  N  NH2 . ARG B 2 13  ? 13.657  6.609   14.799  1.00 90.32 13  B 1 
ATOM   855  N  N   . GLU B 2 14  ? 11.984  9.260   8.201   1.00 97.93 14  B 1 
ATOM   856  C  CA  . GLU B 2 14  ? 12.426  10.646  8.294   1.00 97.59 14  B 1 
ATOM   857  C  C   . GLU B 2 14  ? 13.343  10.855  9.508   1.00 97.49 14  B 1 
ATOM   858  O  O   . GLU B 2 14  ? 13.351  10.074  10.460  1.00 96.31 14  B 1 
ATOM   859  C  CB  . GLU B 2 14  ? 11.197  11.575  8.369   1.00 96.50 14  B 1 
ATOM   860  C  CG  . GLU B 2 14  ? 10.323  11.556  7.107   1.00 91.29 14  B 1 
ATOM   861  C  CD  . GLU B 2 14  ? 8.997   12.345  7.259   1.00 88.57 14  B 1 
ATOM   862  O  OE1 . GLU B 2 14  ? 8.203   12.369  6.301   1.00 82.56 14  B 1 
ATOM   863  O  OE2 . GLU B 2 14  ? 8.725   12.870  8.366   1.00 82.54 14  B 1 
ATOM   864  N  N   . ALA B 2 15  ? 14.085  11.972  9.520   1.00 96.73 15  B 1 
ATOM   865  C  CA  . ALA B 2 15  ? 14.962  12.328  10.637  1.00 96.38 15  B 1 
ATOM   866  C  C   . ALA B 2 15  ? 14.223  12.463  11.986  1.00 96.65 15  B 1 
ATOM   867  O  O   . ALA B 2 15  ? 14.801  12.233  13.040  1.00 94.95 15  B 1 
ATOM   868  C  CB  . ALA B 2 15  ? 15.683  13.633  10.277  1.00 95.15 15  B 1 
ATOM   869  N  N   . THR B 2 16  ? 12.927  12.786  11.953  1.00 96.65 16  B 1 
ATOM   870  C  CA  . THR B 2 16  ? 12.045  12.849  13.126  1.00 96.56 16  B 1 
ATOM   871  C  C   . THR B 2 16  ? 11.671  11.462  13.677  1.00 96.92 16  B 1 
ATOM   872  O  O   . THR B 2 16  ? 11.056  11.375  14.737  1.00 95.58 16  B 1 
ATOM   873  C  CB  . THR B 2 16  ? 10.754  13.593  12.768  1.00 96.00 16  B 1 
ATOM   874  O  OG1 . THR B 2 16  ? 10.109  12.927  11.703  1.00 92.33 16  B 1 
ATOM   875  C  CG2 . THR B 2 16  ? 11.011  15.026  12.317  1.00 90.53 16  B 1 
ATOM   876  N  N   . GLY B 2 17  ? 12.000  10.387  12.963  1.00 97.67 17  B 1 
ATOM   877  C  CA  . GLY B 2 17  ? 11.586  9.028   13.267  1.00 97.65 17  B 1 
ATOM   878  C  C   . GLY B 2 17  ? 10.266  8.608   12.620  1.00 98.13 17  B 1 
ATOM   879  O  O   . GLY B 2 17  ? 9.914   7.430   12.667  1.00 97.36 17  B 1 
ATOM   880  N  N   . ARG B 2 18  ? 9.546   9.543   11.986  1.00 98.26 18  B 1 
ATOM   881  C  CA  . ARG B 2 18  ? 8.284   9.258   11.308  1.00 98.32 18  B 1 
ATOM   882  C  C   . ARG B 2 18  ? 8.523   8.414   10.062  1.00 98.48 18  B 1 
ATOM   883  O  O   . ARG B 2 18  ? 9.403   8.718   9.260   1.00 98.18 18  B 1 
ATOM   884  C  CB  . ARG B 2 18  ? 7.587   10.581  11.001  1.00 97.58 18  B 1 
ATOM   885  C  CG  . ARG B 2 18  ? 6.222   10.413  10.337  1.00 92.41 18  B 1 
ATOM   886  C  CD  . ARG B 2 18  ? 5.527   11.774  10.314  1.00 91.10 18  B 1 
ATOM   887  N  NE  . ARG B 2 18  ? 4.327   11.770  9.472   1.00 85.74 18  B 1 
ATOM   888  C  CZ  . ARG B 2 18  ? 4.287   12.129  8.207   1.00 83.79 18  B 1 
ATOM   889  N  NH1 . ARG B 2 18  ? 5.354   12.496  7.552   1.00 72.96 18  B 1 
ATOM   890  N  NH2 . ARG B 2 18  ? 3.164   12.136  7.581   1.00 74.06 18  B 1 
ATOM   891  N  N   . ILE B 2 19  ? 7.708   7.381   9.868   1.00 98.53 19  B 1 
ATOM   892  C  CA  . ILE B 2 19  ? 7.780   6.510   8.686   1.00 98.67 19  B 1 
ATOM   893  C  C   . ILE B 2 19  ? 6.844   7.037   7.594   1.00 98.69 19  B 1 
ATOM   894  O  O   . ILE B 2 19  ? 5.684   7.364   7.851   1.00 98.43 19  B 1 
ATOM   895  C  CB  . ILE B 2 19  ? 7.529   5.042   9.085   1.00 98.60 19  B 1 
ATOM   896  C  CG1 . ILE B 2 19  ? 8.702   4.543   9.964   1.00 97.97 19  B 1 
ATOM   897  C  CG2 . ILE B 2 19  ? 7.374   4.156   7.836   1.00 98.20 19  B 1 
ATOM   898  C  CD1 . ILE B 2 19  ? 8.515   3.142   10.553  1.00 96.11 19  B 1 
ATOM   899  N  N   . VAL B 2 20  ? 7.325   7.081   6.346   1.00 98.66 20  B 1 
ATOM   900  C  CA  . VAL B 2 20  ? 6.695   7.764   5.211   1.00 98.55 20  B 1 
ATOM   901  C  C   . VAL B 2 20  ? 5.316   7.222   4.805   1.00 98.51 20  B 1 
ATOM   902  O  O   . VAL B 2 20  ? 4.544   7.944   4.187   1.00 97.97 20  B 1 
ATOM   903  C  CB  . VAL B 2 20  ? 7.615   7.770   3.982   1.00 98.22 20  B 1 
ATOM   904  C  CG1 . VAL B 2 20  ? 8.938   8.486   4.293   1.00 96.72 20  B 1 
ATOM   905  C  CG2 . VAL B 2 20  ? 7.909   6.351   3.460   1.00 97.11 20  B 1 
ATOM   906  N  N   . CYS B 2 21  ? 4.959   6.007   5.212   1.00 98.64 21  B 1 
ATOM   907  C  CA  . CYS B 2 21  ? 3.610   5.468   5.023   1.00 98.51 21  B 1 
ATOM   908  C  C   . CYS B 2 21  ? 2.536   6.403   5.606   1.00 98.42 21  B 1 
ATOM   909  O  O   . CYS B 2 21  ? 1.456   6.531   5.054   1.00 97.92 21  B 1 
ATOM   910  C  CB  . CYS B 2 21  ? 3.510   4.084   5.688   1.00 98.34 21  B 1 
ATOM   911  S  SG  . CYS B 2 21  ? 4.923   2.992   5.392   1.00 98.16 21  B 1 
ATOM   912  N  N   . ALA B 2 22  ? 2.862   7.112   6.702   1.00 98.52 22  B 1 
ATOM   913  C  CA  . ALA B 2 22  ? 1.994   8.087   7.355   1.00 98.44 22  B 1 
ATOM   914  C  C   . ALA B 2 22  ? 1.710   9.349   6.518   1.00 98.30 22  B 1 
ATOM   915  O  O   . ALA B 2 22  ? 0.852   10.139  6.886   1.00 97.62 22  B 1 
ATOM   916  C  CB  . ALA B 2 22  ? 2.613   8.450   8.714   1.00 98.25 22  B 1 
ATOM   917  N  N   . ASN B 2 23  ? 2.392   9.553   5.387   1.00 98.23 23  B 1 
ATOM   918  C  CA  . ASN B 2 23  ? 2.072   10.626  4.439   1.00 97.95 23  B 1 
ATOM   919  C  C   . ASN B 2 23  ? 0.770   10.369  3.669   1.00 97.96 23  B 1 
ATOM   920  O  O   . ASN B 2 23  ? 0.128   11.318  3.228   1.00 96.96 23  B 1 
ATOM   921  C  CB  . ASN B 2 23  ? 3.250   10.829  3.470   1.00 97.65 23  B 1 
ATOM   922  C  CG  . ASN B 2 23  ? 4.440   11.484  4.141   1.00 96.63 23  B 1 
ATOM   923  O  OD1 . ASN B 2 23  ? 4.293   12.249  5.070   1.00 90.23 23  B 1 
ATOM   924  N  ND2 . ASN B 2 23  ? 5.649   11.219  3.700   1.00 88.96 23  B 1 
ATOM   925  N  N   . CYS B 2 24  ? 0.370   9.109   3.527   1.00 98.25 24  B 1 
ATOM   926  C  CA  . CYS B 2 24  ? -0.813  8.719   2.763   1.00 98.11 24  B 1 
ATOM   927  C  C   . CYS B 2 24  ? -1.825  7.918   3.597   1.00 98.23 24  B 1 
ATOM   928  O  O   . CYS B 2 24  ? -3.021  7.980   3.343   1.00 97.33 24  B 1 
ATOM   929  C  CB  . CYS B 2 24  ? -0.370  7.906   1.543   1.00 97.39 24  B 1 
ATOM   930  S  SG  . CYS B 2 24  ? 0.879   8.761   0.545   1.00 96.41 24  B 1 
ATOM   931  N  N   . HIS B 2 25  ? -1.362  7.159   4.586   1.00 98.53 25  B 1 
ATOM   932  C  CA  . HIS B 2 25  ? -2.181  6.435   5.550   1.00 98.65 25  B 1 
ATOM   933  C  C   . HIS B 2 25  ? -2.368  7.318   6.793   1.00 98.65 25  B 1 
ATOM   934  O  O   . HIS B 2 25  ? -1.559  7.291   7.714   1.00 97.81 25  B 1 
ATOM   935  C  CB  . HIS B 2 25  ? -1.539  5.092   5.870   1.00 98.38 25  B 1 
ATOM   936  C  CG  . HIS B 2 25  ? -1.534  4.154   4.702   1.00 98.27 25  B 1 
ATOM   937  N  ND1 . HIS B 2 25  ? -2.615  3.404   4.260   1.00 96.48 25  B 1 
ATOM   938  C  CD2 . HIS B 2 25  ? -0.486  3.906   3.857   1.00 96.58 25  B 1 
ATOM   939  C  CE1 . HIS B 2 25  ? -2.215  2.719   3.181   1.00 96.09 25  B 1 
ATOM   940  N  NE2 . HIS B 2 25  ? -0.934  3.003   2.911   1.00 96.23 25  B 1 
ATOM   941  N  N   . LEU B 2 26  ? -3.433  8.148   6.797   1.00 98.25 26  B 1 
ATOM   942  C  CA  . LEU B 2 26  ? -3.572  9.284   7.707   1.00 98.03 26  B 1 
ATOM   943  C  C   . LEU B 2 26  ? -4.142  8.931   9.090   1.00 98.04 26  B 1 
ATOM   944  O  O   . LEU B 2 26  ? -3.995  9.711   10.025  1.00 96.70 26  B 1 
ATOM   945  C  CB  . LEU B 2 26  ? -4.438  10.366  7.042   1.00 97.70 26  B 1 
ATOM   946  C  CG  . LEU B 2 26  ? -3.929  10.870  5.675   1.00 97.09 26  B 1 
ATOM   947  C  CD1 . LEU B 2 26  ? -4.855  11.980  5.175   1.00 95.46 26  B 1 
ATOM   948  C  CD2 . LEU B 2 26  ? -2.499  11.407  5.732   1.00 94.89 26  B 1 
ATOM   949  N  N   . ALA B 2 27  ? -4.811  7.775   9.233   1.00 98.09 27  B 1 
ATOM   950  C  CA  . ALA B 2 27  ? -5.323  7.335   10.527  1.00 98.02 27  B 1 
ATOM   951  C  C   . ALA B 2 27  ? -4.258  6.552   11.297  1.00 98.15 27  B 1 
ATOM   952  O  O   . ALA B 2 27  ? -3.566  5.704   10.720  1.00 97.76 27  B 1 
ATOM   953  C  CB  . ALA B 2 27  ? -6.601  6.524   10.325  1.00 97.63 27  B 1 
ATOM   954  N  N   . SER B 2 28  ? -4.172  6.770   12.610  1.00 98.39 28  B 1 
ATOM   955  C  CA  . SER B 2 28  ? -3.249  6.044   13.489  1.00 98.27 28  B 1 
ATOM   956  C  C   . SER B 2 28  ? -3.927  4.819   14.107  1.00 98.25 28  B 1 
ATOM   957  O  O   . SER B 2 28  ? -5.022  4.911   14.660  1.00 97.29 28  B 1 
ATOM   958  C  CB  . SER B 2 28  ? -2.710  6.970   14.582  1.00 97.38 28  B 1 
ATOM   959  O  OG  . SER B 2 28  ? -2.049  8.064   13.996  1.00 84.29 28  B 1 
ATOM   960  N  N   . LYS B 2 29  ? -3.253  3.670   14.032  1.00 98.40 29  B 1 
ATOM   961  C  CA  . LYS B 2 29  ? -3.602  2.442   14.765  1.00 98.30 29  B 1 
ATOM   962  C  C   . LYS B 2 29  ? -2.337  1.758   15.272  1.00 98.45 29  B 1 
ATOM   963  O  O   . LYS B 2 29  ? -1.353  1.742   14.539  1.00 97.95 29  B 1 
ATOM   964  C  CB  . LYS B 2 29  ? -4.412  1.478   13.881  1.00 97.97 29  B 1 
ATOM   965  C  CG  . LYS B 2 29  ? -5.840  1.982   13.635  1.00 95.62 29  B 1 
ATOM   966  C  CD  . LYS B 2 29  ? -6.745  0.866   13.115  1.00 90.06 29  B 1 
ATOM   967  C  CE  . LYS B 2 29  ? -8.182  1.394   13.055  1.00 84.81 29  B 1 
ATOM   968  N  NZ  . LYS B 2 29  ? -9.168  0.295   12.902  1.00 75.01 29  B 1 
ATOM   969  N  N   . PRO B 2 30  ? -2.345  1.177   16.477  1.00 98.22 30  B 1 
ATOM   970  C  CA  . PRO B 2 30  ? -1.145  0.594   17.063  1.00 98.07 30  B 1 
ATOM   971  C  C   . PRO B 2 30  ? -0.636  -0.602  16.258  1.00 98.22 30  B 1 
ATOM   972  O  O   . PRO B 2 30  ? -1.398  -1.315  15.590  1.00 97.79 30  B 1 
ATOM   973  C  CB  . PRO B 2 30  ? -1.531  0.217   18.495  1.00 97.07 30  B 1 
ATOM   974  C  CG  . PRO B 2 30  ? -3.042  -0.028  18.404  1.00 94.19 30  B 1 
ATOM   975  C  CD  . PRO B 2 30  ? -3.477  1.008   17.374  1.00 97.39 30  B 1 
ATOM   976  N  N   . VAL B 2 31  ? 0.684   -0.826  16.343  1.00 98.47 31  B 1 
ATOM   977  C  CA  . VAL B 2 31  ? 1.379   -2.037  15.927  1.00 98.41 31  B 1 
ATOM   978  C  C   . VAL B 2 31  ? 2.371   -2.412  17.022  1.00 98.33 31  B 1 
ATOM   979  O  O   . VAL B 2 31  ? 2.858   -1.534  17.728  1.00 97.31 31  B 1 
ATOM   980  C  CB  . VAL B 2 31  ? 2.107   -1.876  14.576  1.00 97.41 31  B 1 
ATOM   981  C  CG1 . VAL B 2 31  ? 1.141   -1.499  13.453  1.00 90.26 31  B 1 
ATOM   982  C  CG2 . VAL B 2 31  ? 3.243   -0.854  14.614  1.00 90.89 31  B 1 
ATOM   983  N  N   . ASP B 2 32  ? 2.674   -3.697  17.129  1.00 98.30 32  B 1 
ATOM   984  C  CA  . ASP B 2 32  ? 3.675   -4.210  18.056  1.00 98.14 32  B 1 
ATOM   985  C  C   . ASP B 2 32  ? 4.750   -4.985  17.290  1.00 98.28 32  B 1 
ATOM   986  O  O   . ASP B 2 32  ? 4.514   -5.499  16.196  1.00 97.37 32  B 1 
ATOM   987  C  CB  . ASP B 2 32  ? 3.010   -5.081  19.134  1.00 96.76 32  B 1 
ATOM   988  C  CG  . ASP B 2 32  ? 2.033   -4.288  20.002  1.00 85.57 32  B 1 
ATOM   989  O  OD1 . ASP B 2 32  ? 2.465   -3.269  20.579  1.00 81.33 32  B 1 
ATOM   990  O  OD2 . ASP B 2 32  ? 0.854   -4.707  20.082  1.00 79.65 32  B 1 
ATOM   991  N  N   . ILE B 2 33  ? 5.944   -5.079  17.883  1.00 98.38 33  B 1 
ATOM   992  C  CA  . ILE B 2 33  ? 7.047   -5.887  17.377  1.00 98.31 33  B 1 
ATOM   993  C  C   . ILE B 2 33  ? 7.704   -6.634  18.533  1.00 98.30 33  B 1 
ATOM   994  O  O   . ILE B 2 33  ? 8.039   -6.051  19.556  1.00 97.49 33  B 1 
ATOM   995  C  CB  . ILE B 2 33  ? 8.037   -5.048  16.542  1.00 97.87 33  B 1 
ATOM   996  C  CG1 . ILE B 2 33  ? 9.184   -5.950  16.021  1.00 96.65 33  B 1 
ATOM   997  C  CG2 . ILE B 2 33  ? 8.579   -3.835  17.312  1.00 96.18 33  B 1 
ATOM   998  C  CD1 . ILE B 2 33  ? 10.085  -5.274  14.986  1.00 94.14 33  B 1 
ATOM   999  N  N   . GLU B 2 34  ? 7.920   -7.930  18.333  1.00 98.18 34  B 1 
ATOM   1000 C  CA  . GLU B 2 34  ? 8.623   -8.815  19.261  1.00 97.71 34  B 1 
ATOM   1001 C  C   . GLU B 2 34  ? 9.884   -9.352  18.585  1.00 97.84 34  B 1 
ATOM   1002 O  O   . GLU B 2 34  ? 9.828   -9.929  17.497  1.00 96.96 34  B 1 
ATOM   1003 C  CB  . GLU B 2 34  ? 7.703   -9.937  19.737  1.00 96.52 34  B 1 
ATOM   1004 C  CG  . GLU B 2 34  ? 6.567   -9.421  20.638  1.00 82.51 34  B 1 
ATOM   1005 C  CD  . GLU B 2 34  ? 5.530   -10.489 21.022  1.00 75.30 34  B 1 
ATOM   1006 O  OE1 . GLU B 2 34  ? 4.524   -10.132 21.686  1.00 68.99 34  B 1 
ATOM   1007 O  OE2 . GLU B 2 34  ? 5.638   -11.654 20.584  1.00 67.72 34  B 1 
ATOM   1008 N  N   . VAL B 2 35  ? 11.026  -9.172  19.236  1.00 98.03 35  B 1 
ATOM   1009 C  CA  . VAL B 2 35  ? 12.327  -9.709  18.826  1.00 97.91 35  B 1 
ATOM   1010 C  C   . VAL B 2 35  ? 13.030  -10.335 20.032  1.00 97.92 35  B 1 
ATOM   1011 O  O   . VAL B 2 35  ? 12.731  -9.955  21.172  1.00 97.15 35  B 1 
ATOM   1012 C  CB  . VAL B 2 35  ? 13.225  -8.640  18.169  1.00 97.05 35  B 1 
ATOM   1013 C  CG1 . VAL B 2 35  ? 12.603  -8.089  16.888  1.00 93.26 35  B 1 
ATOM   1014 C  CG2 . VAL B 2 35  ? 13.544  -7.457  19.099  1.00 93.36 35  B 1 
ATOM   1015 N  N   . PRO B 2 36  ? 13.984  -11.262 19.836  1.00 97.93 36  B 1 
ATOM   1016 C  CA  . PRO B 2 36  ? 14.848  -11.729 20.918  1.00 97.62 36  B 1 
ATOM   1017 C  C   . PRO B 2 36  ? 15.598  -10.558 21.563  1.00 97.79 36  B 1 
ATOM   1018 O  O   . PRO B 2 36  ? 15.993  -9.609  20.896  1.00 96.68 36  B 1 
ATOM   1019 C  CB  . PRO B 2 36  ? 15.814  -12.734 20.281  1.00 96.92 36  B 1 
ATOM   1020 C  CG  . PRO B 2 36  ? 15.095  -13.175 19.011  1.00 94.98 36  B 1 
ATOM   1021 C  CD  . PRO B 2 36  ? 14.325  -11.925 18.594  1.00 97.41 36  B 1 
ATOM   1022 N  N   . GLN B 2 37  ? 15.869  -10.638 22.872  1.00 97.03 37  B 1 
ATOM   1023 C  CA  . GLN B 2 37  ? 16.680  -9.616  23.555  1.00 96.51 37  B 1 
ATOM   1024 C  C   . GLN B 2 37  ? 18.120  -9.579  23.031  1.00 96.92 37  B 1 
ATOM   1025 O  O   . GLN B 2 37  ? 18.732  -8.512  22.960  1.00 95.56 37  B 1 
ATOM   1026 C  CB  . GLN B 2 37  ? 16.706  -9.882  25.061  1.00 94.88 37  B 1 
ATOM   1027 C  CG  . GLN B 2 37  ? 15.352  -9.602  25.722  1.00 81.60 37  B 1 
ATOM   1028 C  CD  . GLN B 2 37  ? 15.413  -9.729  27.253  1.00 74.00 37  B 1 
ATOM   1029 O  OE1 . GLN B 2 37  ? 16.369  -10.214 27.836  1.00 66.34 37  B 1 
ATOM   1030 N  NE2 . GLN B 2 37  ? 14.391  -9.297  27.953  1.00 63.38 37  B 1 
ATOM   1031 N  N   . ALA B 2 38  ? 18.670  -10.745 22.685  1.00 97.04 38  B 1 
ATOM   1032 C  CA  . ALA B 2 38  ? 20.013  -10.900 22.158  1.00 96.91 38  B 1 
ATOM   1033 C  C   . ALA B 2 38  ? 20.071  -12.022 21.118  1.00 97.23 38  B 1 
ATOM   1034 O  O   . ALA B 2 38  ? 19.320  -12.994 21.206  1.00 96.46 38  B 1 
ATOM   1035 C  CB  . ALA B 2 38  ? 20.985  -11.161 23.317  1.00 95.73 38  B 1 
ATOM   1036 N  N   . VAL B 2 39  ? 20.987  -11.891 20.157  1.00 97.21 39  B 1 
ATOM   1037 C  CA  . VAL B 2 39  ? 21.280  -12.893 19.131  1.00 97.32 39  B 1 
ATOM   1038 C  C   . VAL B 2 39  ? 22.792  -13.049 18.956  1.00 97.22 39  B 1 
ATOM   1039 O  O   . VAL B 2 39  ? 23.551  -12.100 19.159  1.00 96.49 39  B 1 
ATOM   1040 C  CB  . VAL B 2 39  ? 20.625  -12.563 17.783  1.00 96.53 39  B 1 
ATOM   1041 C  CG1 . VAL B 2 39  ? 19.103  -12.626 17.902  1.00 90.31 39  B 1 
ATOM   1042 C  CG2 . VAL B 2 39  ? 21.042  -11.197 17.223  1.00 90.69 39  B 1 
ATOM   1043 N  N   . LEU B 2 40  ? 23.213  -14.241 18.573  1.00 96.86 40  B 1 
ATOM   1044 C  CA  . LEU B 2 40  ? 24.598  -14.507 18.197  1.00 96.67 40  B 1 
ATOM   1045 C  C   . LEU B 2 40  ? 24.843  -14.095 16.734  1.00 97.01 40  B 1 
ATOM   1046 O  O   . LEU B 2 40  ? 23.896  -14.083 15.935  1.00 96.48 40  B 1 
ATOM   1047 C  CB  . LEU B 2 40  ? 24.925  -15.983 18.439  1.00 96.02 40  B 1 
ATOM   1048 C  CG  . LEU B 2 40  ? 24.929  -16.394 19.922  1.00 94.13 40  B 1 
ATOM   1049 C  CD1 . LEU B 2 40  ? 25.151  -17.908 20.031  1.00 90.96 40  B 1 
ATOM   1050 C  CD2 . LEU B 2 40  ? 26.026  -15.696 20.718  1.00 90.54 40  B 1 
ATOM   1051 N  N   . PRO B 2 41  ? 26.113  -13.783 16.363  1.00 96.85 41  B 1 
ATOM   1052 C  CA  . PRO B 2 41  ? 26.490  -13.562 14.974  1.00 96.78 41  B 1 
ATOM   1053 C  C   . PRO B 2 41  ? 26.130  -14.744 14.058  1.00 96.88 41  B 1 
ATOM   1054 O  O   . PRO B 2 41  ? 26.143  -15.892 14.493  1.00 95.87 41  B 1 
ATOM   1055 C  CB  . PRO B 2 41  ? 28.005  -13.347 14.987  1.00 95.77 41  B 1 
ATOM   1056 C  CG  . PRO B 2 41  ? 28.273  -12.852 16.388  1.00 93.23 41  B 1 
ATOM   1057 C  CD  . PRO B 2 41  ? 27.259  -13.607 17.230  1.00 96.01 41  B 1 
ATOM   1058 N  N   . ASP B 2 42  ? 25.842  -14.455 12.791  1.00 97.02 42  B 1 
ATOM   1059 C  CA  . ASP B 2 42  ? 25.501  -15.446 11.759  1.00 96.92 42  B 1 
ATOM   1060 C  C   . ASP B 2 42  ? 24.381  -16.430 12.162  1.00 96.93 42  B 1 
ATOM   1061 O  O   . ASP B 2 42  ? 24.355  -17.596 11.785  1.00 95.77 42  B 1 
ATOM   1062 C  CB  . ASP B 2 42  ? 26.778  -16.133 11.230  1.00 96.25 42  B 1 
ATOM   1063 C  CG  . ASP B 2 42  ? 26.477  -16.956 9.965   1.00 95.31 42  B 1 
ATOM   1064 O  OD1 . ASP B 2 42  ? 25.736  -16.458 9.092   1.00 91.84 42  B 1 
ATOM   1065 O  OD2 . ASP B 2 42  ? 26.897  -18.124 9.857   1.00 90.66 42  B 1 
ATOM   1066 N  N   . THR B 2 43  ? 23.411  -15.938 12.963  1.00 97.19 43  B 1 
ATOM   1067 C  CA  . THR B 2 43  ? 22.239  -16.720 13.344  1.00 97.01 43  B 1 
ATOM   1068 C  C   . THR B 2 43  ? 20.959  -16.130 12.757  1.00 97.54 43  B 1 
ATOM   1069 O  O   . THR B 2 43  ? 20.843  -14.920 12.570  1.00 97.09 43  B 1 
ATOM   1070 C  CB  . THR B 2 43  ? 22.095  -16.902 14.863  1.00 96.01 43  B 1 
ATOM   1071 O  OG1 . THR B 2 43  ? 21.907  -15.684 15.527  1.00 87.77 43  B 1 
ATOM   1072 C  CG2 . THR B 2 43  ? 23.304  -17.610 15.476  1.00 86.32 43  B 1 
ATOM   1073 N  N   . VAL B 2 44  ? 19.996  -17.009 12.474  1.00 97.57 44  B 1 
ATOM   1074 C  CA  . VAL B 2 44  ? 18.661  -16.600 12.033  1.00 97.72 44  B 1 
ATOM   1075 C  C   . VAL B 2 44  ? 17.745  -16.475 13.243  1.00 97.64 44  B 1 
ATOM   1076 O  O   . VAL B 2 44  ? 17.633  -17.406 14.033  1.00 96.99 44  B 1 
ATOM   1077 C  CB  . VAL B 2 44  ? 18.084  -17.568 10.988  1.00 97.32 44  B 1 
ATOM   1078 C  CG1 . VAL B 2 44  ? 16.689  -17.138 10.530  1.00 95.62 44  B 1 
ATOM   1079 C  CG2 . VAL B 2 44  ? 18.983  -17.625 9.754   1.00 95.72 44  B 1 
ATOM   1080 N  N   . PHE B 2 45  ? 17.054  -15.332 13.353  1.00 97.68 45  B 1 
ATOM   1081 C  CA  . PHE B 2 45  ? 16.037  -15.074 14.364  1.00 97.71 45  B 1 
ATOM   1082 C  C   . PHE B 2 45  ? 14.732  -14.577 13.734  1.00 97.75 45  B 1 
ATOM   1083 O  O   . PHE B 2 45  ? 14.691  -14.196 12.568  1.00 97.51 45  B 1 
ATOM   1084 C  CB  . PHE B 2 45  ? 16.582  -14.104 15.419  1.00 97.72 45  B 1 
ATOM   1085 C  CG  . PHE B 2 45  ? 16.786  -12.685 14.929  1.00 98.07 45  B 1 
ATOM   1086 C  CD1 . PHE B 2 45  ? 17.990  -12.317 14.305  1.00 97.72 45  B 1 
ATOM   1087 C  CD2 . PHE B 2 45  ? 15.784  -11.717 15.107  1.00 97.70 45  B 1 
ATOM   1088 C  CE1 . PHE B 2 45  ? 18.192  -11.001 13.869  1.00 97.39 45  B 1 
ATOM   1089 C  CE2 . PHE B 2 45  ? 15.976  -10.396 14.676  1.00 97.46 45  B 1 
ATOM   1090 C  CZ  . PHE B 2 45  ? 17.180  -10.036 14.057  1.00 97.69 45  B 1 
ATOM   1091 N  N   . GLU B 2 46  ? 13.660  -14.575 14.530  1.00 97.48 46  B 1 
ATOM   1092 C  CA  . GLU B 2 46  ? 12.338  -14.120 14.116  1.00 97.34 46  B 1 
ATOM   1093 C  C   . GLU B 2 46  ? 12.073  -12.714 14.664  1.00 97.70 46  B 1 
ATOM   1094 O  O   . GLU B 2 46  ? 12.213  -12.467 15.860  1.00 97.11 46  B 1 
ATOM   1095 C  CB  . GLU B 2 46  ? 11.263  -15.105 14.615  1.00 95.29 46  B 1 
ATOM   1096 C  CG  . GLU B 2 46  ? 11.409  -16.518 14.018  1.00 86.23 46  B 1 
ATOM   1097 C  CD  . GLU B 2 46  ? 10.429  -17.557 14.595  1.00 87.61 46  B 1 
ATOM   1098 O  OE1 . GLU B 2 46  ? 10.485  -18.731 14.180  1.00 81.65 46  B 1 
ATOM   1099 O  OE2 . GLU B 2 46  ? 9.593   -17.257 15.471  1.00 82.33 46  B 1 
ATOM   1100 N  N   . ALA B 2 47  ? 11.640  -11.789 13.800  1.00 97.79 47  B 1 
ATOM   1101 C  CA  . ALA B 2 47  ? 10.996  -10.553 14.210  1.00 97.93 47  B 1 
ATOM   1102 C  C   . ALA B 2 47  ? 9.498   -10.669 13.907  1.00 97.81 47  B 1 
ATOM   1103 O  O   . ALA B 2 47  ? 9.102   -10.709 12.741  1.00 97.38 47  B 1 
ATOM   1104 C  CB  . ALA B 2 47  ? 11.662  -9.355  13.507  1.00 97.91 47  B 1 
ATOM   1105 N  N   . VAL B 2 48  ? 8.664   -10.749 14.949  1.00 97.96 48  B 1 
ATOM   1106 C  CA  . VAL B 2 48  ? 7.212   -10.904 14.807  1.00 97.86 48  B 1 
ATOM   1107 C  C   . VAL B 2 48  ? 6.554   -9.536  14.891  1.00 98.10 48  B 1 
ATOM   1108 O  O   . VAL B 2 48  ? 6.599   -8.874  15.926  1.00 97.84 48  B 1 
ATOM   1109 C  CB  . VAL B 2 48  ? 6.629   -11.878 15.843  1.00 97.24 48  B 1 
ATOM   1110 C  CG1 . VAL B 2 48  ? 5.133   -12.092 15.597  1.00 95.47 48  B 1 
ATOM   1111 C  CG2 . VAL B 2 48  ? 7.325   -13.245 15.766  1.00 95.74 48  B 1 
ATOM   1112 N  N   . VAL B 2 49  ? 5.919   -9.100  13.791  1.00 98.17 49  B 1 
ATOM   1113 C  CA  . VAL B 2 49  ? 5.190   -7.834  13.701  1.00 98.21 49  B 1 
ATOM   1114 C  C   . VAL B 2 49  ? 3.701   -8.101  13.806  1.00 98.25 49  B 1 
ATOM   1115 O  O   . VAL B 2 49  ? 3.148   -8.844  13.000  1.00 97.92 49  B 1 
ATOM   1116 C  CB  . VAL B 2 49  ? 5.537   -7.082  12.403  1.00 98.18 49  B 1 
ATOM   1117 C  CG1 . VAL B 2 49  ? 4.753   -5.778  12.287  1.00 97.20 49  B 1 
ATOM   1118 C  CG2 . VAL B 2 49  ? 7.036   -6.750  12.352  1.00 97.31 49  B 1 
ATOM   1119 N  N   . LYS B 2 50  ? 3.031   -7.459  14.776  1.00 98.39 50  B 1 
ATOM   1120 C  CA  . LYS B 2 50  ? 1.597   -7.579  15.027  1.00 98.32 50  B 1 
ATOM   1121 C  C   . LYS B 2 50  ? 0.878   -6.332  14.532  1.00 98.43 50  B 1 
ATOM   1122 O  O   . LYS B 2 50  ? 1.219   -5.209  14.919  1.00 98.19 50  B 1 
ATOM   1123 C  CB  . LYS B 2 50  ? 1.326   -7.856  16.511  1.00 97.97 50  B 1 
ATOM   1124 C  CG  . LYS B 2 50  ? 2.038   -9.138  16.986  1.00 95.23 50  B 1 
ATOM   1125 C  CD  . LYS B 2 50  ? 1.757   -9.457  18.464  1.00 91.01 50  B 1 
ATOM   1126 C  CE  . LYS B 2 50  ? 2.509   -10.746 18.807  1.00 83.88 50  B 1 
ATOM   1127 N  NZ  . LYS B 2 50  ? 2.516   -11.045 20.250  1.00 73.08 50  B 1 
ATOM   1128 N  N   . ILE B 2 51  ? -0.128  -6.522  13.687  1.00 98.48 51  B 1 
ATOM   1129 C  CA  . ILE B 2 51  ? -0.922  -5.461  13.063  1.00 98.44 51  B 1 
ATOM   1130 C  C   . ILE B 2 51  ? -2.409  -5.701  13.408  1.00 98.28 51  B 1 
ATOM   1131 O  O   . ILE B 2 51  ? -3.189  -6.103  12.540  1.00 97.31 51  B 1 
ATOM   1132 C  CB  . ILE B 2 51  ? -0.614  -5.373  11.543  1.00 98.29 51  B 1 
ATOM   1133 C  CG1 . ILE B 2 51  ? 0.905   -5.397  11.226  1.00 97.56 51  B 1 
ATOM   1134 C  CG2 . ILE B 2 51  ? -1.231  -4.085  10.970  1.00 97.44 51  B 1 
ATOM   1135 C  CD1 . ILE B 2 51  ? 1.232   -5.327  9.729   1.00 95.89 51  B 1 
ATOM   1136 N  N   . PRO B 2 52  ? -2.847  -5.520  14.684  1.00 97.69 52  B 1 
ATOM   1137 C  CA  . PRO B 2 52  ? -4.164  -5.956  15.168  1.00 97.48 52  B 1 
ATOM   1138 C  C   . PRO B 2 52  ? -5.317  -5.069  14.676  1.00 97.34 52  B 1 
ATOM   1139 O  O   . PRO B 2 52  ? -5.258  -3.842  14.766  1.00 96.23 52  B 1 
ATOM   1140 C  CB  . PRO B 2 52  ? -4.055  -5.935  16.692  1.00 96.53 52  B 1 
ATOM   1141 C  CG  . PRO B 2 52  ? -3.027  -4.833  16.953  1.00 95.02 52  B 1 
ATOM   1142 C  CD  . PRO B 2 52  ? -2.057  -5.012  15.800  1.00 97.26 52  B 1 
ATOM   1143 N  N   . TYR B 2 53  ? -6.417  -5.661  14.198  1.00 97.29 53  B 1 
ATOM   1144 C  CA  . TYR B 2 53  ? -7.667  -4.958  13.898  1.00 96.76 53  B 1 
ATOM   1145 C  C   . TYR B 2 53  ? -8.868  -5.894  14.039  1.00 96.68 53  B 1 
ATOM   1146 O  O   . TYR B 2 53  ? -8.706  -7.111  14.094  1.00 95.10 53  B 1 
ATOM   1147 C  CB  . TYR B 2 53  ? -7.620  -4.318  12.501  1.00 95.01 53  B 1 
ATOM   1148 C  CG  . TYR B 2 53  ? -7.721  -5.276  11.332  1.00 95.15 53  B 1 
ATOM   1149 C  CD1 . TYR B 2 53  ? -6.627  -6.091  10.981  1.00 93.39 53  B 1 
ATOM   1150 C  CD2 . TYR B 2 53  ? -8.911  -5.364  10.590  1.00 93.28 53  B 1 
ATOM   1151 C  CE1 . TYR B 2 53  ? -6.725  -6.999  9.912   1.00 90.93 53  B 1 
ATOM   1152 C  CE2 . TYR B 2 53  ? -9.020  -6.269  9.517   1.00 91.44 53  B 1 
ATOM   1153 C  CZ  . TYR B 2 53  ? -7.925  -7.084  9.190   1.00 91.83 53  B 1 
ATOM   1154 O  OH  . TYR B 2 53  ? -8.039  -7.976  8.163   1.00 88.67 53  B 1 
ATOM   1155 N  N   . ASP B 2 54  ? -10.074 -5.327  14.072  1.00 96.22 54  B 1 
ATOM   1156 C  CA  . ASP B 2 54  ? -11.303 -6.120  14.018  1.00 95.63 54  B 1 
ATOM   1157 C  C   . ASP B 2 54  ? -11.478 -6.701  12.605  1.00 94.82 54  B 1 
ATOM   1158 O  O   . ASP B 2 54  ? -11.761 -5.984  11.643  1.00 92.76 54  B 1 
ATOM   1159 C  CB  . ASP B 2 54  ? -12.494 -5.253  14.444  1.00 94.66 54  B 1 
ATOM   1160 C  CG  . ASP B 2 54  ? -13.828 -5.989  14.388  1.00 90.61 54  B 1 
ATOM   1161 O  OD1 . ASP B 2 54  ? -13.845 -7.189  14.026  1.00 86.63 54  B 1 
ATOM   1162 O  OD2 . ASP B 2 54  ? -14.851 -5.328  14.682  1.00 86.10 54  B 1 
ATOM   1163 N  N   . MET B 2 55  ? -11.299 -8.017  12.491  1.00 93.78 55  B 1 
ATOM   1164 C  CA  . MET B 2 55  ? -11.383 -8.734  11.213  1.00 92.32 55  B 1 
ATOM   1165 C  C   . MET B 2 55  ? -12.791 -8.771  10.615  1.00 92.18 55  B 1 
ATOM   1166 O  O   . MET B 2 55  ? -12.946 -9.101  9.440   1.00 89.30 55  B 1 
ATOM   1167 C  CB  . MET B 2 55  ? -10.857 -10.161 11.393  1.00 89.82 55  B 1 
ATOM   1168 C  CG  . MET B 2 55  ? -9.376  -10.181 11.760  1.00 85.01 55  B 1 
ATOM   1169 S  SD  . MET B 2 55  ? -8.678  -11.849 11.763  1.00 79.12 55  B 1 
ATOM   1170 C  CE  . MET B 2 55  ? -7.010  -11.466 12.322  1.00 69.94 55  B 1 
ATOM   1171 N  N   . GLN B 2 56  ? -13.837 -8.410  11.381  1.00 93.15 56  B 1 
ATOM   1172 C  CA  . GLN B 2 56  ? -15.200 -8.280  10.860  1.00 92.54 56  B 1 
ATOM   1173 C  C   . GLN B 2 56  ? -15.398 -6.960  10.101  1.00 92.79 56  B 1 
ATOM   1174 O  O   . GLN B 2 56  ? -16.336 -6.839  9.308   1.00 90.46 56  B 1 
ATOM   1175 C  CB  . GLN B 2 56  ? -16.222 -8.397  11.997  1.00 91.91 56  B 1 
ATOM   1176 C  CG  . GLN B 2 56  ? -16.127 -9.756  12.703  1.00 85.07 56  B 1 
ATOM   1177 C  CD  . GLN B 2 56  ? -17.266 -9.979  13.701  1.00 74.51 56  B 1 
ATOM   1178 O  OE1 . GLN B 2 56  ? -18.117 -9.149  13.942  1.00 66.55 56  B 1 
ATOM   1179 N  NE2 . GLN B 2 56  ? -17.338 -11.133 14.301  1.00 64.44 56  B 1 
ATOM   1180 N  N   . LEU B 2 57  ? -14.516 -5.965  10.312  1.00 92.15 57  B 1 
ATOM   1181 C  CA  . LEU B 2 57  ? -14.596 -4.697  9.607   1.00 91.62 57  B 1 
ATOM   1182 C  C   . LEU B 2 57  ? -14.345 -4.891  8.109   1.00 92.40 57  B 1 
ATOM   1183 O  O   . LEU B 2 57  ? -13.365 -5.496  7.676   1.00 91.40 57  B 1 
ATOM   1184 C  CB  . LEU B 2 57  ? -13.614 -3.667  10.188  1.00 88.99 57  B 1 
ATOM   1185 C  CG  . LEU B 2 57  ? -13.975 -3.168  11.602  1.00 80.77 57  B 1 
ATOM   1186 C  CD1 . LEU B 2 57  ? -12.866 -2.256  12.110  1.00 75.14 57  B 1 
ATOM   1187 C  CD2 . LEU B 2 57  ? -15.283 -2.375  11.614  1.00 75.85 57  B 1 
ATOM   1188 N  N   . LYS B 2 58  ? -15.228 -4.269  7.311   1.00 92.77 58  B 1 
ATOM   1189 C  CA  . LYS B 2 58  ? -15.064 -4.121  5.870   1.00 93.10 58  B 1 
ATOM   1190 C  C   . LYS B 2 58  ? -14.729 -2.658  5.559   1.00 93.96 58  B 1 
ATOM   1191 O  O   . LYS B 2 58  ? -15.263 -1.739  6.175   1.00 93.44 58  B 1 
ATOM   1192 C  CB  . LYS B 2 58  ? -16.317 -4.624  5.138   1.00 91.92 58  B 1 
ATOM   1193 C  CG  . LYS B 2 58  ? -16.649 -6.114  5.354   1.00 87.42 58  B 1 
ATOM   1194 C  CD  . LYS B 2 58  ? -15.603 -7.084  4.774   1.00 80.89 58  B 1 
ATOM   1195 C  CE  . LYS B 2 58  ? -16.047 -8.552  4.867   1.00 73.43 58  B 1 
ATOM   1196 N  NZ  . LYS B 2 58  ? -15.110 -9.509  4.191   1.00 64.76 58  B 1 
ATOM   1197 N  N   . GLN B 2 59  ? -13.843 -2.447  4.583   1.00 92.23 59  B 1 
ATOM   1198 C  CA  . GLN B 2 59  ? -13.487 -1.126  4.069   1.00 91.96 59  B 1 
ATOM   1199 C  C   . GLN B 2 59  ? -14.152 -0.858  2.721   1.00 91.64 59  B 1 
ATOM   1200 O  O   . GLN B 2 59  ? -14.546 -1.782  2.017   1.00 90.40 59  B 1 
ATOM   1201 C  CB  . GLN B 2 59  ? -11.965 -0.965  3.988   1.00 90.84 59  B 1 
ATOM   1202 C  CG  . GLN B 2 59  ? -11.299 -1.857  2.936   1.00 89.89 59  B 1 
ATOM   1203 C  CD  . GLN B 2 59  ? -9.812  -1.592  2.787   1.00 91.00 59  B 1 
ATOM   1204 O  OE1 . GLN B 2 59  ? -9.299  -0.518  3.088   1.00 88.60 59  B 1 
ATOM   1205 N  NE2 . GLN B 2 59  ? -9.067  -2.555  2.302   1.00 87.58 59  B 1 
ATOM   1206 N  N   . VAL B 2 60  ? -14.188 0.419   2.318   1.00 91.37 60  B 1 
ATOM   1207 C  CA  . VAL B 2 60  ? -14.533 0.801   0.949   1.00 91.13 60  B 1 
ATOM   1208 C  C   . VAL B 2 60  ? -13.376 0.432   0.015   1.00 89.27 60  B 1 
ATOM   1209 O  O   . VAL B 2 60  ? -12.236 0.856   0.216   1.00 87.77 60  B 1 
ATOM   1210 C  CB  . VAL B 2 60  ? -14.879 2.292   0.859   1.00 91.73 60  B 1 
ATOM   1211 C  CG1 . VAL B 2 60  ? -15.208 2.709   -0.573  1.00 87.52 60  B 1 
ATOM   1212 C  CG2 . VAL B 2 60  ? -16.098 2.609   1.727   1.00 87.30 60  B 1 
ATOM   1213 N  N   . LEU B 2 61  ? -13.668 -0.344  -1.027  1.00 84.73 61  B 1 
ATOM   1214 C  CA  . LEU B 2 61  ? -12.721 -0.704  -2.084  1.00 83.08 61  B 1 
ATOM   1215 C  C   . LEU B 2 61  ? -12.676 0.380   -3.176  1.00 84.12 61  B 1 
ATOM   1216 O  O   . LEU B 2 61  ? -13.494 1.297   -3.207  1.00 83.42 61  B 1 
ATOM   1217 C  CB  . LEU B 2 61  ? -13.091 -2.084  -2.656  1.00 80.59 61  B 1 
ATOM   1218 C  CG  . LEU B 2 61  ? -13.109 -3.240  -1.639  1.00 76.99 61  B 1 
ATOM   1219 C  CD1 . LEU B 2 61  ? -13.450 -4.540  -2.365  1.00 75.51 61  B 1 
ATOM   1220 C  CD2 . LEU B 2 61  ? -11.769 -3.415  -0.925  1.00 73.60 61  B 1 
ATOM   1221 N  N   . ALA B 2 62  ? -11.711 0.276   -4.102  1.00 77.77 62  B 1 
ATOM   1222 C  CA  . ALA B 2 62  ? -11.571 1.241   -5.202  1.00 76.73 62  B 1 
ATOM   1223 C  C   . ALA B 2 62  ? -12.799 1.274   -6.135  1.00 77.48 62  B 1 
ATOM   1224 O  O   . ALA B 2 62  ? -13.149 2.336   -6.640  1.00 76.18 62  B 1 
ATOM   1225 C  CB  . ALA B 2 62  ? -10.294 0.893   -5.966  1.00 75.28 62  B 1 
ATOM   1226 N  N   . ASN B 2 63  ? -13.489 0.152   -6.303  1.00 75.99 63  B 1 
ATOM   1227 C  CA  . ASN B 2 63  ? -14.729 0.026   -7.076  1.00 74.27 63  B 1 
ATOM   1228 C  C   . ASN B 2 63  ? -15.984 0.549   -6.340  1.00 76.11 63  B 1 
ATOM   1229 O  O   . ASN B 2 63  ? -17.075 0.528   -6.898  1.00 74.78 63  B 1 
ATOM   1230 C  CB  . ASN B 2 63  ? -14.876 -1.436  -7.540  1.00 70.76 63  B 1 
ATOM   1231 C  CG  . ASN B 2 63  ? -15.052 -2.435  -6.401  1.00 68.35 63  B 1 
ATOM   1232 O  OD1 . ASN B 2 63  ? -15.224 -2.063  -5.259  1.00 65.98 63  B 1 
ATOM   1233 N  ND2 . ASN B 2 63  ? -14.995 -3.721  -6.682  1.00 64.56 63  B 1 
ATOM   1234 N  N   . GLY B 2 64  ? -15.855 1.010   -5.083  1.00 81.43 64  B 1 
ATOM   1235 C  CA  . GLY B 2 64  ? -16.957 1.498   -4.259  1.00 82.91 64  B 1 
ATOM   1236 C  C   . GLY B 2 64  ? -17.687 0.429   -3.450  1.00 84.26 64  B 1 
ATOM   1237 O  O   . GLY B 2 64  ? -18.471 0.780   -2.554  1.00 82.98 64  B 1 
ATOM   1238 N  N   . LYS B 2 65  ? -17.435 -0.863  -3.695  1.00 82.96 65  B 1 
ATOM   1239 C  CA  . LYS B 2 65  ? -17.974 -1.967  -2.888  1.00 82.53 65  B 1 
ATOM   1240 C  C   . LYS B 2 65  ? -17.241 -2.056  -1.540  1.00 85.08 65  B 1 
ATOM   1241 O  O   . LYS B 2 65  ? -16.160 -1.480  -1.356  1.00 84.96 65  B 1 
ATOM   1242 C  CB  . LYS B 2 65  ? -17.930 -3.288  -3.676  1.00 79.90 65  B 1 
ATOM   1243 C  CG  . LYS B 2 65  ? -18.781 -3.262  -4.963  1.00 74.86 65  B 1 
ATOM   1244 C  CD  . LYS B 2 65  ? -18.752 -4.617  -5.703  1.00 69.52 65  B 1 
ATOM   1245 C  CE  . LYS B 2 65  ? -19.598 -4.583  -6.995  1.00 62.87 65  B 1 
ATOM   1246 N  NZ  . LYS B 2 65  ? -19.556 -5.844  -7.773  1.00 56.09 65  B 1 
ATOM   1247 N  N   . LYS B 2 66  ? -17.814 -2.785  -0.568  1.00 86.81 66  B 1 
ATOM   1248 C  CA  . LYS B 2 66  ? -17.128 -3.100  0.691   1.00 87.36 66  B 1 
ATOM   1249 C  C   . LYS B 2 66  ? -16.395 -4.435  0.573   1.00 86.30 66  B 1 
ATOM   1250 O  O   . LYS B 2 66  ? -16.939 -5.384  0.026   1.00 83.48 66  B 1 
ATOM   1251 C  CB  . LYS B 2 66  ? -18.106 -3.098  1.879   1.00 88.00 66  B 1 
ATOM   1252 C  CG  . LYS B 2 66  ? -18.606 -1.676  2.207   1.00 85.56 66  B 1 
ATOM   1253 C  CD  . LYS B 2 66  ? -19.386 -1.650  3.529   1.00 80.92 66  B 1 
ATOM   1254 C  CE  . LYS B 2 66  ? -19.814 -0.208  3.850   1.00 75.81 66  B 1 
ATOM   1255 N  NZ  . LYS B 2 66  ? -20.486 -0.084  5.166   1.00 67.76 66  B 1 
ATOM   1256 N  N   . GLY B 2 67  ? -15.186 -4.506  1.126   1.00 83.17 67  B 1 
ATOM   1257 C  CA  . GLY B 2 67  ? -14.358 -5.708  1.088   1.00 83.06 67  B 1 
ATOM   1258 C  C   . GLY B 2 67  ? -13.398 -5.810  2.271   1.00 86.12 67  B 1 
ATOM   1259 O  O   . GLY B 2 67  ? -13.345 -4.920  3.127   1.00 86.20 67  B 1 
ATOM   1260 N  N   . ALA B 2 68  ? -12.651 -6.899  2.331   1.00 82.55 68  B 1 
ATOM   1261 C  CA  . ALA B 2 68  ? -11.676 -7.160  3.383   1.00 82.70 68  B 1 
ATOM   1262 C  C   . ALA B 2 68  ? -10.509 -6.152  3.362   1.00 85.53 68  B 1 
ATOM   1263 O  O   . ALA B 2 68  ? -10.273 -5.448  2.379   1.00 85.93 68  B 1 
ATOM   1264 C  CB  . ALA B 2 68  ? -11.202 -8.611  3.263   1.00 79.84 68  B 1 
ATOM   1265 N  N   . LEU B 2 69  ? -9.775  -6.069  4.478   1.00 87.03 69  B 1 
ATOM   1266 C  CA  . LEU B 2 69  ? -8.565  -5.257  4.574   1.00 88.68 69  B 1 
ATOM   1267 C  C   . LEU B 2 69  ? -7.345  -6.112  4.258   1.00 87.40 69  B 1 
ATOM   1268 O  O   . LEU B 2 69  ? -7.230  -7.247  4.715   1.00 86.64 69  B 1 
ATOM   1269 C  CB  . LEU B 2 69  ? -8.430  -4.609  5.956   1.00 91.23 69  B 1 
ATOM   1270 C  CG  . LEU B 2 69  ? -9.391  -3.432  6.238   1.00 91.66 69  B 1 
ATOM   1271 C  CD1 . LEU B 2 69  ? -10.818 -3.871  6.560   1.00 89.26 69  B 1 
ATOM   1272 C  CD2 . LEU B 2 69  ? -8.889  -2.602  7.417   1.00 89.57 69  B 1 
ATOM   1273 N  N   . ASN B 2 70  ? -6.383  -5.527  3.535   1.00 86.54 70  B 1 
ATOM   1274 C  CA  . ASN B 2 70  ? -5.030  -6.045  3.426   1.00 87.07 70  B 1 
ATOM   1275 C  C   . ASN B 2 70  ? -4.116  -5.341  4.428   1.00 89.63 70  B 1 
ATOM   1276 O  O   . ASN B 2 70  ? -4.362  -4.209  4.842   1.00 90.07 70  B 1 
ATOM   1277 C  CB  . ASN B 2 70  ? -4.529  -5.925  1.979   1.00 84.29 70  B 1 
ATOM   1278 C  CG  . ASN B 2 70  ? -5.417  -6.655  0.995   1.00 82.00 70  B 1 
ATOM   1279 O  OD1 . ASN B 2 70  ? -5.562  -7.855  1.029   1.00 77.70 70  B 1 
ATOM   1280 N  ND2 . ASN B 2 70  ? -6.064  -5.944  0.107   1.00 74.44 70  B 1 
ATOM   1281 N  N   . VAL B 2 71  ? -3.029  -6.026  4.796   1.00 91.17 71  B 1 
ATOM   1282 C  CA  . VAL B 2 71  ? -1.955  -5.502  5.642   1.00 91.59 71  B 1 
ATOM   1283 C  C   . VAL B 2 71  ? -0.639  -5.432  4.879   1.00 90.07 71  B 1 
ATOM   1284 O  O   . VAL B 2 71  ? -0.442  -6.107  3.872   1.00 89.02 71  B 1 
ATOM   1285 C  CB  . VAL B 2 71  ? -1.798  -6.279  6.962   1.00 92.45 71  B 1 
ATOM   1286 C  CG1 . VAL B 2 71  ? -3.085  -6.206  7.785   1.00 91.18 71  B 1 
ATOM   1287 C  CG2 . VAL B 2 71  ? -1.404  -7.739  6.748   1.00 91.35 71  B 1 
ATOM   1288 N  N   . GLY B 2 72  ? 0.275   -4.600  5.373   1.00 93.14 72  B 1 
ATOM   1289 C  CA  . GLY B 2 72  ? 1.642   -4.521  4.899   1.00 93.72 72  B 1 
ATOM   1290 C  C   . GLY B 2 72  ? 2.515   -3.826  5.926   1.00 95.57 72  B 1 
ATOM   1291 O  O   . GLY B 2 72  ? 2.014   -3.120  6.809   1.00 96.38 72  B 1 
ATOM   1292 N  N   . ALA B 2 73  ? 3.825   -4.023  5.820   1.00 97.15 73  B 1 
ATOM   1293 C  CA  . ALA B 2 73  ? 4.787   -3.458  6.742   1.00 97.67 73  B 1 
ATOM   1294 C  C   . ALA B 2 73  ? 6.096   -3.074  6.045   1.00 97.53 73  B 1 
ATOM   1295 O  O   . ALA B 2 73  ? 6.442   -3.597  4.985   1.00 97.22 73  B 1 
ATOM   1296 C  CB  . ALA B 2 73  ? 5.018   -4.448  7.890   1.00 97.76 73  B 1 
ATOM   1297 N  N   . VAL B 2 74  ? 6.834   -2.165  6.683   1.00 98.30 74  B 1 
ATOM   1298 C  CA  . VAL B 2 74  ? 8.257   -1.918  6.457   1.00 98.52 74  B 1 
ATOM   1299 C  C   . VAL B 2 74  ? 8.995   -2.172  7.768   1.00 98.52 74  B 1 
ATOM   1300 O  O   . VAL B 2 74  ? 8.583   -1.669  8.809   1.00 98.47 74  B 1 
ATOM   1301 C  CB  . VAL B 2 74  ? 8.504   -0.517  5.877   1.00 98.33 74  B 1 
ATOM   1302 C  CG1 . VAL B 2 74  ? 8.027   0.634   6.776   1.00 97.40 74  B 1 
ATOM   1303 C  CG2 . VAL B 2 74  ? 9.986   -0.304  5.544   1.00 97.00 74  B 1 
ATOM   1304 N  N   . LEU B 2 75  ? 10.057  -2.965  7.708   1.00 98.63 75  B 1 
ATOM   1305 C  CA  . LEU B 2 75  ? 10.926  -3.281  8.834   1.00 98.61 75  B 1 
ATOM   1306 C  C   . LEU B 2 75  ? 12.314  -2.701  8.565   1.00 98.63 75  B 1 
ATOM   1307 O  O   . LEU B 2 75  ? 12.942  -3.034  7.563   1.00 98.29 75  B 1 
ATOM   1308 C  CB  . LEU B 2 75  ? 10.950  -4.805  9.032   1.00 98.48 75  B 1 
ATOM   1309 C  CG  . LEU B 2 75  ? 11.767  -5.265  10.252  1.00 97.94 75  B 1 
ATOM   1310 C  CD1 . LEU B 2 75  ? 11.107  -4.849  11.557  1.00 96.97 75  B 1 
ATOM   1311 C  CD2 . LEU B 2 75  ? 11.878  -6.790  10.247  1.00 96.93 75  B 1 
ATOM   1312 N  N   . ILE B 2 76  ? 12.780  -1.816  9.445   1.00 98.68 76  B 1 
ATOM   1313 C  CA  . ILE B 2 76  ? 14.052  -1.108  9.352   1.00 98.68 76  B 1 
ATOM   1314 C  C   . ILE B 2 76  ? 14.988  -1.696  10.396  1.00 98.58 76  B 1 
ATOM   1315 O  O   . ILE B 2 76  ? 14.827  -1.472  11.594  1.00 98.15 76  B 1 
ATOM   1316 C  CB  . ILE B 2 76  ? 13.856  0.412   9.517   1.00 98.55 76  B 1 
ATOM   1317 C  CG1 . ILE B 2 76  ? 12.855  0.960   8.476   1.00 98.01 76  B 1 
ATOM   1318 C  CG2 . ILE B 2 76  ? 15.213  1.130   9.394   1.00 98.21 76  B 1 
ATOM   1319 C  CD1 . ILE B 2 76  ? 12.386  2.399   8.764   1.00 95.56 76  B 1 
ATOM   1320 N  N   . LEU B 2 77  ? 15.966  -2.462  9.915   1.00 98.34 77  B 1 
ATOM   1321 C  CA  . LEU B 2 77  ? 16.979  -3.138  10.709  1.00 98.10 77  B 1 
ATOM   1322 C  C   . LEU B 2 77  ? 18.261  -2.287  10.771  1.00 97.96 77  B 1 
ATOM   1323 O  O   . LEU B 2 77  ? 18.449  -1.390  9.950   1.00 97.20 77  B 1 
ATOM   1324 C  CB  . LEU B 2 77  ? 17.245  -4.512  10.085  1.00 98.01 77  B 1 
ATOM   1325 C  CG  . LEU B 2 77  ? 16.017  -5.431  10.000  1.00 97.42 77  B 1 
ATOM   1326 C  CD1 . LEU B 2 77  ? 16.342  -6.620  9.108   1.00 96.34 77  B 1 
ATOM   1327 C  CD2 . LEU B 2 77  ? 15.599  -5.944  11.371  1.00 95.88 77  B 1 
ATOM   1328 N  N   . PRO B 2 78  ? 19.175  -2.579  11.711  1.00 97.57 78  B 1 
ATOM   1329 C  CA  . PRO B 2 78  ? 20.515  -2.010  11.693  1.00 97.02 78  B 1 
ATOM   1330 C  C   . PRO B 2 78  ? 21.278  -2.444  10.439  1.00 97.04 78  B 1 
ATOM   1331 O  O   . PRO B 2 78  ? 21.022  -3.508  9.878   1.00 96.34 78  B 1 
ATOM   1332 C  CB  . PRO B 2 78  ? 21.203  -2.510  12.972  1.00 96.48 78  B 1 
ATOM   1333 C  CG  . PRO B 2 78  ? 20.064  -3.091  13.817  1.00 94.91 78  B 1 
ATOM   1334 C  CD  . PRO B 2 78  ? 19.031  -3.523  12.797  1.00 96.86 78  B 1 
ATOM   1335 N  N   . GLU B 2 79  ? 22.265  -1.636  9.998   1.00 95.82 79  B 1 
ATOM   1336 C  CA  . GLU B 2 79  ? 23.153  -2.013  8.901   1.00 95.24 79  B 1 
ATOM   1337 C  C   . GLU B 2 79  ? 23.858  -3.351  9.189   1.00 95.78 79  B 1 
ATOM   1338 O  O   . GLU B 2 79  ? 24.286  -3.620  10.309  1.00 94.51 79  B 1 
ATOM   1339 C  CB  . GLU B 2 79  ? 24.180  -0.904  8.625   1.00 93.45 79  B 1 
ATOM   1340 C  CG  . GLU B 2 79  ? 23.589  0.378   8.002   1.00 81.23 79  B 1 
ATOM   1341 C  CD  . GLU B 2 79  ? 23.089  0.214   6.547   1.00 71.93 79  B 1 
ATOM   1342 O  OE1 . GLU B 2 79  ? 22.323  1.097   6.076   1.00 65.36 79  B 1 
ATOM   1343 O  OE2 . GLU B 2 79  ? 23.451  -0.783  5.889   1.00 63.74 79  B 1 
ATOM   1344 N  N   . GLY B 2 80  ? 23.949  -4.192  8.155   1.00 96.20 80  B 1 
ATOM   1345 C  CA  . GLY B 2 80  ? 24.499  -5.543  8.246   1.00 96.38 80  B 1 
ATOM   1346 C  C   . GLY B 2 80  ? 23.461  -6.633  8.513   1.00 97.04 80  B 1 
ATOM   1347 O  O   . GLY B 2 80  ? 23.680  -7.775  8.107   1.00 96.13 80  B 1 
ATOM   1348 N  N   . PHE B 2 81  ? 22.317  -6.310  9.129   1.00 97.45 81  B 1 
ATOM   1349 C  CA  . PHE B 2 81  ? 21.200  -7.238  9.239   1.00 97.62 81  B 1 
ATOM   1350 C  C   . PHE B 2 81  ? 20.470  -7.336  7.895   1.00 97.60 81  B 1 
ATOM   1351 O  O   . PHE B 2 81  ? 20.239  -6.320  7.236   1.00 96.94 81  B 1 
ATOM   1352 C  CB  . PHE B 2 81  ? 20.232  -6.805  10.352  1.00 97.78 81  B 1 
ATOM   1353 C  CG  . PHE B 2 81  ? 20.763  -6.952  11.760  1.00 97.82 81  B 1 
ATOM   1354 C  CD1 . PHE B 2 81  ? 20.228  -7.936  12.617  1.00 97.14 81  B 1 
ATOM   1355 C  CD2 . PHE B 2 81  ? 21.777  -6.108  12.245  1.00 97.05 81  B 1 
ATOM   1356 C  CE1 . PHE B 2 81  ? 20.699  -8.074  13.932  1.00 96.66 81  B 1 
ATOM   1357 C  CE2 . PHE B 2 81  ? 22.263  -6.251  13.549  1.00 96.73 81  B 1 
ATOM   1358 C  CZ  . PHE B 2 81  ? 21.725  -7.229  14.393  1.00 97.15 81  B 1 
ATOM   1359 N  N   . GLU B 2 82  ? 20.072  -8.538  7.484   1.00 97.87 82  B 1 
ATOM   1360 C  CA  . GLU B 2 82  ? 19.380  -8.762  6.218   1.00 97.60 82  B 1 
ATOM   1361 C  C   . GLU B 2 82  ? 18.332  -9.875  6.323   1.00 97.95 82  B 1 
ATOM   1362 O  O   . GLU B 2 82  ? 18.235  -10.590 7.323   1.00 97.13 82  B 1 
ATOM   1363 C  CB  . GLU B 2 82  ? 20.392  -8.976  5.074   1.00 95.43 82  B 1 
ATOM   1364 C  CG  . GLU B 2 82  ? 21.306  -10.199 5.203   1.00 85.05 82  B 1 
ATOM   1365 C  CD  . GLU B 2 82  ? 22.286  -10.350 4.010   1.00 87.70 82  B 1 
ATOM   1366 O  OE1 . GLU B 2 82  ? 22.978  -11.388 3.930   1.00 80.62 82  B 1 
ATOM   1367 O  OE2 . GLU B 2 82  ? 22.374  -9.453  3.131   1.00 80.80 82  B 1 
ATOM   1368 N  N   . LEU B 2 83  ? 17.512  -10.017 5.276   1.00 96.94 83  B 1 
ATOM   1369 C  CA  . LEU B 2 83  ? 16.587  -11.132 5.153   1.00 96.43 83  B 1 
ATOM   1370 C  C   . LEU B 2 83  ? 17.369  -12.449 5.115   1.00 96.43 83  B 1 
ATOM   1371 O  O   . LEU B 2 83  ? 18.291  -12.603 4.311   1.00 95.70 83  B 1 
ATOM   1372 C  CB  . LEU B 2 83  ? 15.748  -10.945 3.873   1.00 94.93 83  B 1 
ATOM   1373 C  CG  . LEU B 2 83  ? 14.656  -12.008 3.672   1.00 92.08 83  B 1 
ATOM   1374 C  CD1 . LEU B 2 83  ? 13.527  -11.865 4.691   1.00 89.05 83  B 1 
ATOM   1375 C  CD2 . LEU B 2 83  ? 14.048  -11.859 2.276   1.00 88.10 83  B 1 
ATOM   1376 N  N   . ALA B 2 84  ? 16.988  -13.410 5.952   1.00 97.13 84  B 1 
ATOM   1377 C  CA  . ALA B 2 84  ? 17.622  -14.717 5.952   1.00 96.70 84  B 1 
ATOM   1378 C  C   . ALA B 2 84  ? 17.401  -15.423 4.604   1.00 96.26 84  B 1 
ATOM   1379 O  O   . ALA B 2 84  ? 16.266  -15.479 4.121   1.00 95.15 84  B 1 
ATOM   1380 C  CB  . ALA B 2 84  ? 17.082  -15.551 7.113   1.00 96.57 84  B 1 
ATOM   1381 N  N   . PRO B 2 85  ? 18.455  -15.996 3.995   1.00 95.54 85  B 1 
ATOM   1382 C  CA  . PRO B 2 85  ? 18.298  -16.760 2.764   1.00 94.61 85  B 1 
ATOM   1383 C  C   . PRO B 2 85  ? 17.478  -18.038 3.017   1.00 94.30 85  B 1 
ATOM   1384 O  O   . PRO B 2 85  ? 17.547  -18.611 4.111   1.00 93.28 85  B 1 
ATOM   1385 C  CB  . PRO B 2 85  ? 19.716  -17.028 2.267   1.00 93.44 85  B 1 
ATOM   1386 C  CG  . PRO B 2 85  ? 20.555  -17.012 3.545   1.00 91.36 85  B 1 
ATOM   1387 C  CD  . PRO B 2 85  ? 19.841  -15.992 4.422   1.00 94.68 85  B 1 
ATOM   1388 N  N   . PRO B 2 86  ? 16.712  -18.542 2.021   1.00 92.41 86  B 1 
ATOM   1389 C  CA  . PRO B 2 86  ? 15.770  -19.652 2.218   1.00 91.09 86  B 1 
ATOM   1390 C  C   . PRO B 2 86  ? 16.371  -20.945 2.773   1.00 92.43 86  B 1 
ATOM   1391 O  O   . PRO B 2 86  ? 15.694  -21.697 3.466   1.00 91.01 86  B 1 
ATOM   1392 C  CB  . PRO B 2 86  ? 15.153  -19.903 0.836   1.00 87.90 86  B 1 
ATOM   1393 C  CG  . PRO B 2 86  ? 15.253  -18.544 0.150   1.00 84.32 86  B 1 
ATOM   1394 C  CD  . PRO B 2 86  ? 16.559  -17.975 0.689   1.00 88.10 86  B 1 
ATOM   1395 N  N   . ASP B 2 87  ? 17.647  -21.220 2.463   1.00 93.86 87  B 1 
ATOM   1396 C  CA  . ASP B 2 87  ? 18.401  -22.373 2.930   1.00 94.30 87  B 1 
ATOM   1397 C  C   . ASP B 2 87  ? 18.790  -22.286 4.416   1.00 95.01 87  B 1 
ATOM   1398 O  O   . ASP B 2 87  ? 19.011  -23.313 5.054   1.00 93.26 87  B 1 
ATOM   1399 C  CB  . ASP B 2 87  ? 19.646  -22.549 2.049   1.00 93.09 87  B 1 
ATOM   1400 C  CG  . ASP B 2 87  ? 20.586  -21.332 2.081   1.00 84.06 87  B 1 
ATOM   1401 O  OD1 . ASP B 2 87  ? 20.089  -20.219 1.804   1.00 74.64 87  B 1 
ATOM   1402 O  OD2 . ASP B 2 87  ? 21.781  -21.527 2.378   1.00 77.21 87  B 1 
ATOM   1403 N  N   . ARG B 2 88  ? 18.791  -21.075 5.000   1.00 95.56 88  B 1 
ATOM   1404 C  CA  . ARG B 2 88  ? 19.053  -20.836 6.423   1.00 96.09 88  B 1 
ATOM   1405 C  C   . ARG B 2 88  ? 17.789  -20.873 7.289   1.00 96.29 88  B 1 
ATOM   1406 O  O   . ARG B 2 88  ? 17.888  -20.887 8.514   1.00 94.19 88  B 1 
ATOM   1407 C  CB  . ARG B 2 88  ? 19.800  -19.498 6.593   1.00 95.13 88  B 1 
ATOM   1408 C  CG  . ARG B 2 88  ? 21.197  -19.445 5.920   1.00 92.27 88  B 1 
ATOM   1409 C  CD  . ARG B 2 88  ? 22.241  -20.323 6.621   1.00 90.68 88  B 1 
ATOM   1410 N  NE  . ARG B 2 88  ? 22.527  -19.863 7.992   1.00 89.98 88  B 1 
ATOM   1411 C  CZ  . ARG B 2 88  ? 23.463  -18.985 8.379   1.00 90.78 88  B 1 
ATOM   1412 N  NH1 . ARG B 2 88  ? 24.261  -18.390 7.541   1.00 84.24 88  B 1 
ATOM   1413 N  NH2 . ARG B 2 88  ? 23.616  -18.690 9.627   1.00 84.37 88  B 1 
ATOM   1414 N  N   . ILE B 2 89  ? 16.610  -20.890 6.692   1.00 95.53 89  B 1 
ATOM   1415 C  CA  . ILE B 2 89  ? 15.332  -20.876 7.410   1.00 95.28 89  B 1 
ATOM   1416 C  C   . ILE B 2 89  ? 14.908  -22.307 7.759   1.00 95.29 89  B 1 
ATOM   1417 O  O   . ILE B 2 89  ? 14.737  -23.151 6.869   1.00 93.88 89  B 1 
ATOM   1418 C  CB  . ILE B 2 89  ? 14.253  -20.129 6.600   1.00 94.11 89  B 1 
ATOM   1419 C  CG1 . ILE B 2 89  ? 14.714  -18.703 6.237   1.00 91.83 89  B 1 
ATOM   1420 C  CG2 . ILE B 2 89  ? 12.944  -20.068 7.409   1.00 91.65 89  B 1 
ATOM   1421 C  CD1 . ILE B 2 89  ? 13.738  -17.940 5.339   1.00 88.03 89  B 1 
ATOM   1422 N  N   . SER B 2 90  ? 14.682  -22.571 9.050   1.00 95.27 90  B 1 
ATOM   1423 C  CA  . SER B 2 90  ? 14.225  -23.868 9.539   1.00 94.97 90  B 1 
ATOM   1424 C  C   . SER B 2 90  ? 12.820  -24.222 9.010   1.00 95.17 90  B 1 
ATOM   1425 O  O   . SER B 2 90  ? 12.038  -23.325 8.685   1.00 94.49 90  B 1 
ATOM   1426 C  CB  . SER B 2 90  ? 14.253  -23.916 11.072  1.00 94.18 90  B 1 
ATOM   1427 O  OG  . SER B 2 90  ? 13.207  -23.146 11.624  1.00 90.51 90  B 1 
ATOM   1428 N  N   . PRO B 2 91  ? 12.447  -25.512 8.941   1.00 95.19 91  B 1 
ATOM   1429 C  CA  . PRO B 2 91  ? 11.092  -25.920 8.567   1.00 94.72 91  B 1 
ATOM   1430 C  C   . PRO B 2 91  ? 10.006  -25.310 9.450   1.00 94.46 91  B 1 
ATOM   1431 O  O   . PRO B 2 91  ? 8.991   -24.847 8.931   1.00 92.95 91  B 1 
ATOM   1432 C  CB  . PRO B 2 91  ? 11.096  -27.453 8.657   1.00 94.37 91  B 1 
ATOM   1433 C  CG  . PRO B 2 91  ? 12.554  -27.821 8.427   1.00 92.34 91  B 1 
ATOM   1434 C  CD  . PRO B 2 91  ? 13.305  -26.677 9.107   1.00 94.67 91  B 1 
ATOM   1435 N  N   . GLU B 2 92  ? 10.225  -25.226 10.768  1.00 94.79 92  B 1 
ATOM   1436 C  CA  . GLU B 2 92  ? 9.293   -24.627 11.727  1.00 94.00 92  B 1 
ATOM   1437 C  C   . GLU B 2 92  ? 9.078   -23.133 11.442  1.00 93.85 92  B 1 
ATOM   1438 O  O   . GLU B 2 92  ? 7.950   -22.642 11.416  1.00 92.03 92  B 1 
ATOM   1439 C  CB  . GLU B 2 92  ? 9.854   -24.830 13.137  1.00 93.08 92  B 1 
ATOM   1440 C  CG  . GLU B 2 92  ? 8.861   -24.428 14.228  1.00 78.38 92  B 1 
ATOM   1441 C  CD  . GLU B 2 92  ? 9.488   -24.371 15.621  1.00 71.86 92  B 1 
ATOM   1442 O  OE1 . GLU B 2 92  ? 8.918   -23.637 16.467  1.00 65.27 92  B 1 
ATOM   1443 O  OE2 . GLU B 2 92  ? 10.546  -25.005 15.833  1.00 65.18 92  B 1 
ATOM   1444 N  N   . MET B 2 93  ? 10.164  -22.400 11.158  1.00 95.06 93  B 1 
ATOM   1445 C  CA  . MET B 2 93  ? 10.075  -20.988 10.810  1.00 94.89 93  B 1 
ATOM   1446 C  C   . MET B 2 93  ? 9.369   -20.782 9.460   1.00 94.30 93  B 1 
ATOM   1447 O  O   . MET B 2 93  ? 8.562   -19.871 9.325   1.00 92.92 93  B 1 
ATOM   1448 C  CB  . MET B 2 93  ? 11.479  -20.380 10.823  1.00 94.26 93  B 1 
ATOM   1449 C  CG  . MET B 2 93  ? 11.445  -18.852 10.744  1.00 87.01 93  B 1 
ATOM   1450 S  SD  . MET B 2 93  ? 13.103  -18.100 10.735  1.00 84.04 93  B 1 
ATOM   1451 C  CE  . MET B 2 93  ? 13.659  -18.474 12.406  1.00 73.31 93  B 1 
ATOM   1452 N  N   . LYS B 2 94  ? 9.595   -21.663 8.474   1.00 93.62 94  B 1 
ATOM   1453 C  CA  . LYS B 2 94  ? 8.874   -21.630 7.192   1.00 92.32 94  B 1 
ATOM   1454 C  C   . LYS B 2 94  ? 7.366   -21.793 7.377   1.00 91.48 94  B 1 
ATOM   1455 O  O   . LYS B 2 94  ? 6.608   -21.109 6.701   1.00 90.02 94  B 1 
ATOM   1456 C  CB  . LYS B 2 94  ? 9.402   -22.712 6.241   1.00 91.00 94  B 1 
ATOM   1457 C  CG  . LYS B 2 94  ? 10.753  -22.316 5.640   1.00 81.35 94  B 1 
ATOM   1458 C  CD  . LYS B 2 94  ? 11.350  -23.439 4.789   1.00 76.83 94  B 1 
ATOM   1459 C  CE  . LYS B 2 94  ? 12.686  -22.937 4.219   1.00 68.65 94  B 1 
ATOM   1460 N  NZ  . LYS B 2 94  ? 13.492  -23.997 3.578   1.00 62.05 94  B 1 
ATOM   1461 N  N   . GLU B 2 95  ? 6.938   -22.648 8.294   1.00 92.72 95  B 1 
ATOM   1462 C  CA  . GLU B 2 95  ? 5.525   -22.843 8.614   1.00 91.51 95  B 1 
ATOM   1463 C  C   . GLU B 2 95  ? 4.904   -21.572 9.217   1.00 90.81 95  B 1 
ATOM   1464 O  O   . GLU B 2 95  ? 3.840   -21.139 8.784   1.00 88.92 95  B 1 
ATOM   1465 C  CB  . GLU B 2 95  ? 5.383   -24.059 9.536   1.00 90.90 95  B 1 
ATOM   1466 C  CG  . GLU B 2 95  ? 3.913   -24.458 9.740   1.00 78.28 95  B 1 
ATOM   1467 C  CD  . GLU B 2 95  ? 3.737   -25.743 10.569  1.00 72.03 95  B 1 
ATOM   1468 O  OE1 . GLU B 2 95  ? 2.568   -26.173 10.716  1.00 65.48 95  B 1 
ATOM   1469 O  OE2 . GLU B 2 95  ? 4.748   -26.311 11.041  1.00 64.67 95  B 1 
ATOM   1470 N  N   . LYS B 2 96  ? 5.610   -20.906 10.162  1.00 91.77 96  B 1 
ATOM   1471 C  CA  . LYS B 2 96  ? 5.167   -19.635 10.753  1.00 91.22 96  B 1 
ATOM   1472 C  C   . LYS B 2 96  ? 5.083   -18.494 9.730   1.00 90.69 96  B 1 
ATOM   1473 O  O   . LYS B 2 96  ? 4.163   -17.690 9.788   1.00 88.45 96  B 1 
ATOM   1474 C  CB  . LYS B 2 96  ? 6.116   -19.214 11.875  1.00 90.66 96  B 1 
ATOM   1475 C  CG  . LYS B 2 96  ? 6.065   -20.125 13.109  1.00 83.21 96  B 1 
ATOM   1476 C  CD  . LYS B 2 96  ? 7.086   -19.572 14.110  1.00 81.24 96  B 1 
ATOM   1477 C  CE  . LYS B 2 96  ? 7.278   -20.453 15.332  1.00 73.89 96  B 1 
ATOM   1478 N  NZ  . LYS B 2 96  ? 8.429   -19.943 16.103  1.00 67.72 96  B 1 
ATOM   1479 N  N   . ILE B 2 97  ? 6.046   -18.413 8.804   1.00 90.47 97  B 1 
ATOM   1480 C  CA  . ILE B 2 97  ? 6.065   -17.396 7.741   1.00 89.18 97  B 1 
ATOM   1481 C  C   . ILE B 2 97  ? 4.875   -17.585 6.791   1.00 86.67 97  B 1 
ATOM   1482 O  O   . ILE B 2 97  ? 4.255   -16.607 6.369   1.00 82.51 97  B 1 
ATOM   1483 C  CB  . ILE B 2 97  ? 7.413   -17.458 6.982   1.00 89.30 97  B 1 
ATOM   1484 C  CG1 . ILE B 2 97  ? 8.567   -16.971 7.881   1.00 87.76 97  B 1 
ATOM   1485 C  CG2 . ILE B 2 97  ? 7.382   -16.614 5.694   1.00 87.58 97  B 1 
ATOM   1486 C  CD1 . ILE B 2 97  ? 9.937   -17.424 7.375   1.00 85.50 97  B 1 
ATOM   1487 N  N   . GLY B 2 98  ? 4.546   -18.826 6.450   1.00 84.53 98  B 1 
ATOM   1488 C  CA  . GLY B 2 98  ? 3.534   -19.142 5.450   1.00 81.73 98  B 1 
ATOM   1489 C  C   . GLY B 2 98  ? 3.965   -18.755 4.029   1.00 81.09 98  B 1 
ATOM   1490 O  O   . GLY B 2 98  ? 5.147   -18.740 3.692   1.00 76.99 98  B 1 
ATOM   1491 N  N   . ASN B 2 99  ? 2.987   -18.422 3.166   1.00 76.00 99  B 1 
ATOM   1492 C  CA  . ASN B 2 99  ? 3.222   -18.067 1.764   1.00 73.78 99  B 1 
ATOM   1493 C  C   . ASN B 2 99  ? 3.495   -16.558 1.587   1.00 75.05 99  B 1 
ATOM   1494 O  O   . ASN B 2 99  ? 2.812   -15.876 0.822   1.00 72.62 99  B 1 
ATOM   1495 C  CB  . ASN B 2 99  ? 2.056   -18.581 0.900   1.00 68.99 99  B 1 
ATOM   1496 C  CG  . ASN B 2 99  ? 2.398   -18.543 -0.585  1.00 61.85 99  B 1 
ATOM   1497 O  OD1 . ASN B 2 99  ? 3.547   -18.674 -0.966  1.00 55.33 99  B 1 
ATOM   1498 N  ND2 . ASN B 2 99  ? 1.425   -18.387 -1.459  1.00 53.84 99  B 1 
ATOM   1499 N  N   . LEU B 2 100 ? 4.450   -16.012 2.351   1.00 77.33 100 B 1 
ATOM   1500 C  CA  . LEU B 2 100 ? 4.841   -14.603 2.272   1.00 79.07 100 B 1 
ATOM   1501 C  C   . LEU B 2 100 ? 6.149   -14.435 1.493   1.00 78.77 100 B 1 
ATOM   1502 O  O   . LEU B 2 100 ? 7.106   -15.175 1.681   1.00 77.79 100 B 1 
ATOM   1503 C  CB  . LEU B 2 100 ? 4.962   -14.001 3.681   1.00 80.23 100 B 1 
ATOM   1504 C  CG  . LEU B 2 100 ? 3.634   -13.894 4.454   1.00 80.67 100 B 1 
ATOM   1505 C  CD1 . LEU B 2 100 ? 3.903   -13.240 5.813   1.00 78.38 100 B 1 
ATOM   1506 C  CD2 . LEU B 2 100 ? 2.598   -13.053 3.718   1.00 79.02 100 B 1 
ATOM   1507 N  N   . SER B 2 101 ? 6.188   -13.392 0.648   1.00 80.43 101 B 1 
ATOM   1508 C  CA  . SER B 2 101 ? 7.390   -12.984 -0.078  1.00 80.05 101 B 1 
ATOM   1509 C  C   . SER B 2 101 ? 7.861   -11.622 0.422   1.00 82.92 101 B 1 
ATOM   1510 O  O   . SER B 2 101 ? 7.268   -10.591 0.105   1.00 81.77 101 B 1 
ATOM   1511 C  CB  . SER B 2 101 ? 7.117   -12.972 -1.573  1.00 75.19 101 B 1 
ATOM   1512 O  OG  . SER B 2 101 ? 8.318   -12.706 -2.271  1.00 65.23 101 B 1 
ATOM   1513 N  N   . PHE B 2 102 ? 8.933   -11.614 1.201   1.00 86.73 102 B 1 
ATOM   1514 C  CA  . PHE B 2 102 ? 9.599   -10.399 1.648   1.00 88.05 102 B 1 
ATOM   1515 C  C   . PHE B 2 102 ? 10.514  -9.857  0.552   1.00 86.92 102 B 1 
ATOM   1516 O  O   . PHE B 2 102 ? 11.118  -10.614 -0.207  1.00 85.42 102 B 1 
ATOM   1517 C  CB  . PHE B 2 102 ? 10.386  -10.674 2.926   1.00 89.73 102 B 1 
ATOM   1518 C  CG  . PHE B 2 102 ? 9.535   -11.214 4.052   1.00 91.24 102 B 1 
ATOM   1519 C  CD1 . PHE B 2 102 ? 8.795   -10.335 4.860   1.00 89.89 102 B 1 
ATOM   1520 C  CD2 . PHE B 2 102 ? 9.443   -12.599 4.272   1.00 90.40 102 B 1 
ATOM   1521 C  CE1 . PHE B 2 102 ? 7.977   -10.828 5.882   1.00 89.87 102 B 1 
ATOM   1522 C  CE2 . PHE B 2 102 ? 8.626   -13.097 5.294   1.00 90.35 102 B 1 
ATOM   1523 C  CZ  . PHE B 2 102 ? 7.889   -12.216 6.101   1.00 91.52 102 B 1 
ATOM   1524 N  N   . GLN B 2 103 ? 10.671  -8.531  0.491   1.00 86.29 103 B 1 
ATOM   1525 C  CA  . GLN B 2 103 ? 11.564  -7.863  -0.449  1.00 86.08 103 B 1 
ATOM   1526 C  C   . GLN B 2 103 ? 12.427  -6.830  0.272   1.00 89.15 103 B 1 
ATOM   1527 O  O   . GLN B 2 103 ? 11.992  -6.223  1.253   1.00 89.83 103 B 1 
ATOM   1528 C  CB  . GLN B 2 103 ? 10.758  -7.201  -1.574  1.00 81.62 103 B 1 
ATOM   1529 C  CG  . GLN B 2 103 ? 9.929   -8.199  -2.389  1.00 72.38 103 B 1 
ATOM   1530 C  CD  . GLN B 2 103 ? 9.160   -7.537  -3.540  1.00 68.79 103 B 1 
ATOM   1531 O  OE1 . GLN B 2 103 ? 9.283   -6.360  -3.820  1.00 61.11 103 B 1 
ATOM   1532 N  NE2 . GLN B 2 103 ? 8.340   -8.280  -4.248  1.00 57.33 103 B 1 
ATOM   1533 N  N   . ASN B 2 104 ? 13.637  -6.587  -0.246  1.00 90.42 104 B 1 
ATOM   1534 C  CA  . ASN B 2 104 ? 14.426  -5.434  0.171   1.00 91.48 104 B 1 
ATOM   1535 C  C   . ASN B 2 104 ? 13.713  -4.147  -0.258  1.00 91.60 104 B 1 
ATOM   1536 O  O   . ASN B 2 104 ? 13.173  -4.075  -1.361  1.00 90.92 104 B 1 
ATOM   1537 C  CB  . ASN B 2 104 ? 15.837  -5.514  -0.430  1.00 91.50 104 B 1 
ATOM   1538 C  CG  . ASN B 2 104 ? 16.636  -6.707  0.065   1.00 91.22 104 B 1 
ATOM   1539 O  OD1 . ASN B 2 104 ? 16.469  -7.210  1.151   1.00 86.52 104 B 1 
ATOM   1540 N  ND2 . ASN B 2 104 ? 17.558  -7.200  -0.737  1.00 86.51 104 B 1 
ATOM   1541 N  N   . TYR B 2 105 ? 13.770  -3.102  0.565   1.00 93.17 105 B 1 
ATOM   1542 C  CA  . TYR B 2 105 ? 13.186  -1.800  0.254   1.00 93.41 105 B 1 
ATOM   1543 C  C   . TYR B 2 105 ? 13.726  -1.229  -1.064  1.00 91.84 105 B 1 
ATOM   1544 O  O   . TYR B 2 105 ? 12.970  -0.751  -1.906  1.00 89.37 105 B 1 
ATOM   1545 C  CB  . TYR B 2 105 ? 13.458  -0.836  1.410   1.00 94.14 105 B 1 
ATOM   1546 C  CG  . TYR B 2 105 ? 12.787  0.511   1.227   1.00 95.22 105 B 1 
ATOM   1547 C  CD1 . TYR B 2 105 ? 13.504  1.619   0.735   1.00 95.15 105 B 1 
ATOM   1548 C  CD2 . TYR B 2 105 ? 11.419  0.644   1.528   1.00 95.23 105 B 1 
ATOM   1549 C  CE1 . TYR B 2 105 ? 12.867  2.856   0.554   1.00 95.34 105 B 1 
ATOM   1550 C  CE2 . TYR B 2 105 ? 10.776  1.876   1.350   1.00 95.41 105 B 1 
ATOM   1551 C  CZ  . TYR B 2 105 ? 11.498  2.982   0.865   1.00 96.31 105 B 1 
ATOM   1552 O  OH  . TYR B 2 105 ? 10.871  4.187   0.694   1.00 96.44 105 B 1 
ATOM   1553 N  N   . ARG B 2 106 ? 15.038  -1.336  -1.262  1.00 92.24 106 B 1 
ATOM   1554 C  CA  . ARG B 2 106 ? 15.741  -1.105  -2.532  1.00 91.67 106 B 1 
ATOM   1555 C  C   . ARG B 2 106 ? 16.841  -2.156  -2.693  1.00 92.08 106 B 1 
ATOM   1556 O  O   . ARG B 2 106 ? 17.288  -2.708  -1.681  1.00 90.75 106 B 1 
ATOM   1557 C  CB  . ARG B 2 106 ? 16.322  0.322   -2.579  1.00 89.35 106 B 1 
ATOM   1558 C  CG  . ARG B 2 106 ? 15.220  1.386   -2.680  1.00 84.56 106 B 1 
ATOM   1559 C  CD  . ARG B 2 106 ? 15.811  2.767   -2.962  1.00 83.42 106 B 1 
ATOM   1560 N  NE  . ARG B 2 106 ? 14.751  3.770   -3.147  1.00 83.12 106 B 1 
ATOM   1561 C  CZ  . ARG B 2 106 ? 14.904  5.025   -3.533  1.00 82.82 106 B 1 
ATOM   1562 N  NH1 . ARG B 2 106 ? 16.082  5.539   -3.783  1.00 74.92 106 B 1 
ATOM   1563 N  NH2 . ARG B 2 106 ? 13.872  5.789   -3.678  1.00 77.43 106 B 1 
ATOM   1564 N  N   . PRO B 2 107 ? 17.339  -2.398  -3.925  1.00 89.46 107 B 1 
ATOM   1565 C  CA  . PRO B 2 107 ? 18.402  -3.387  -4.156  1.00 88.38 107 B 1 
ATOM   1566 C  C   . PRO B 2 107 ? 19.666  -3.181  -3.302  1.00 89.91 107 B 1 
ATOM   1567 O  O   . PRO B 2 107 ? 20.311  -4.147  -2.906  1.00 87.99 107 B 1 
ATOM   1568 C  CB  . PRO B 2 107 ? 18.719  -3.276  -5.646  1.00 85.62 107 B 1 
ATOM   1569 C  CG  . PRO B 2 107 ? 17.397  -2.806  -6.253  1.00 83.85 107 B 1 
ATOM   1570 C  CD  . PRO B 2 107 ? 16.831  -1.875  -5.182  1.00 86.17 107 B 1 
ATOM   1571 N  N   . ASN B 2 108 ? 19.998  -1.921  -2.982  1.00 92.21 108 B 1 
ATOM   1572 C  CA  . ASN B 2 108 ? 21.139  -1.528  -2.149  1.00 92.34 108 B 1 
ATOM   1573 C  C   . ASN B 2 108 ? 20.790  -1.310  -0.663  1.00 93.73 108 B 1 
ATOM   1574 O  O   . ASN B 2 108 ? 21.636  -0.847  0.093   1.00 91.26 108 B 1 
ATOM   1575 C  CB  . ASN B 2 108 ? 21.783  -0.275  -2.771  1.00 89.04 108 B 1 
ATOM   1576 C  CG  . ASN B 2 108 ? 20.895  0.961   -2.700  1.00 78.88 108 B 1 
ATOM   1577 O  OD1 . ASN B 2 108 ? 19.679  0.897   -2.714  1.00 66.27 108 B 1 
ATOM   1578 N  ND2 . ASN B 2 108 ? 21.481  2.127   -2.641  1.00 71.52 108 B 1 
ATOM   1579 N  N   . LYS B 2 109 ? 19.551  -1.603  -0.227  1.00 94.39 109 B 1 
ATOM   1580 C  CA  . LYS B 2 109 ? 19.066  -1.433  1.142   1.00 95.55 109 B 1 
ATOM   1581 C  C   . LYS B 2 109 ? 18.568  -2.761  1.700   1.00 96.38 109 B 1 
ATOM   1582 O  O   . LYS B 2 109 ? 17.389  -2.966  1.930   1.00 95.37 109 B 1 
ATOM   1583 C  CB  . LYS B 2 109 ? 18.002  -0.324  1.196   1.00 94.44 109 B 1 
ATOM   1584 C  CG  . LYS B 2 109 ? 18.568  1.111   1.032   1.00 88.13 109 B 1 
ATOM   1585 C  CD  . LYS B 2 109 ? 19.436  1.483   2.238   1.00 80.54 109 B 1 
ATOM   1586 C  CE  . LYS B 2 109 ? 19.940  2.914   2.204   1.00 75.59 109 B 1 
ATOM   1587 N  NZ  . LYS B 2 109 ? 20.826  3.163   3.384   1.00 66.27 109 B 1 
ATOM   1588 N  N   . LYS B 2 110 ? 19.511  -3.689  1.893   1.00 96.28 110 B 1 
ATOM   1589 C  CA  . LYS B 2 110 ? 19.231  -5.053  2.364   1.00 96.54 110 B 1 
ATOM   1590 C  C   . LYS B 2 110 ? 18.764  -5.125  3.817   1.00 97.00 110 B 1 
ATOM   1591 O  O   . LYS B 2 110 ? 18.118  -6.089  4.198   1.00 95.96 110 B 1 
ATOM   1592 C  CB  . LYS B 2 110 ? 20.481  -5.917  2.222   1.00 95.17 110 B 1 
ATOM   1593 C  CG  . LYS B 2 110 ? 20.931  -6.146  0.773   1.00 91.26 110 B 1 
ATOM   1594 C  CD  . LYS B 2 110 ? 22.079  -7.142  0.861   1.00 85.53 110 B 1 
ATOM   1595 C  CE  . LYS B 2 110 ? 22.567  -7.685  -0.467  1.00 76.64 110 B 1 
ATOM   1596 N  NZ  . LYS B 2 110 ? 23.451  -8.841  -0.170  1.00 66.56 110 B 1 
ATOM   1597 N  N   . ASN B 2 111 ? 19.076  -4.119  4.622   1.00 97.54 111 B 1 
ATOM   1598 C  CA  . ASN B 2 111 ? 18.654  -4.008  6.012   1.00 97.68 111 B 1 
ATOM   1599 C  C   . ASN B 2 111 ? 17.223  -3.471  6.167   1.00 97.99 111 B 1 
ATOM   1600 O  O   . ASN B 2 111 ? 16.702  -3.433  7.275   1.00 97.55 111 B 1 
ATOM   1601 C  CB  . ASN B 2 111 ? 19.666  -3.132  6.770   1.00 97.23 111 B 1 
ATOM   1602 C  CG  . ASN B 2 111 ? 19.660  -1.697  6.306   1.00 96.81 111 B 1 
ATOM   1603 O  OD1 . ASN B 2 111 ? 19.728  -1.385  5.127   1.00 90.88 111 B 1 
ATOM   1604 N  ND2 . ASN B 2 111 ? 19.586  -0.760  7.229   1.00 91.32 111 B 1 
ATOM   1605 N  N   . ILE B 2 112 ? 16.569  -3.041  5.077   1.00 97.99 112 B 1 
ATOM   1606 C  CA  . ILE B 2 112 ? 15.199  -2.539  5.108   1.00 98.13 112 B 1 
ATOM   1607 C  C   . ILE B 2 112 ? 14.315  -3.476  4.292   1.00 97.77 112 B 1 
ATOM   1608 O  O   . ILE B 2 112 ? 14.506  -3.616  3.078   1.00 96.98 112 B 1 
ATOM   1609 C  CB  . ILE B 2 112 ? 15.096  -1.083  4.630   1.00 98.21 112 B 1 
ATOM   1610 C  CG1 . ILE B 2 112 ? 16.120  -0.172  5.362   1.00 97.59 112 B 1 
ATOM   1611 C  CG2 . ILE B 2 112 ? 13.656  -0.594  4.849   1.00 97.60 112 B 1 
ATOM   1612 C  CD1 . ILE B 2 112 ? 16.096  1.296   4.916   1.00 95.61 112 B 1 
ATOM   1613 N  N   . LEU B 2 113 ? 13.347  -4.108  4.939   1.00 96.94 113 B 1 
ATOM   1614 C  CA  . LEU B 2 113 ? 12.473  -5.107  4.339   1.00 96.99 113 B 1 
ATOM   1615 C  C   . LEU B 2 113 ? 11.045  -4.581  4.229   1.00 97.00 113 B 1 
ATOM   1616 O  O   . LEU B 2 113 ? 10.584  -3.819  5.072   1.00 96.69 113 B 1 
ATOM   1617 C  CB  . LEU B 2 113 ? 12.528  -6.412  5.151   1.00 96.95 113 B 1 
ATOM   1618 C  CG  . LEU B 2 113 ? 13.945  -6.964  5.384   1.00 96.09 113 B 1 
ATOM   1619 C  CD1 . LEU B 2 113 ? 13.851  -8.253  6.194   1.00 94.48 113 B 1 
ATOM   1620 C  CD2 . LEU B 2 113 ? 14.673  -7.273  4.078   1.00 93.93 113 B 1 
ATOM   1621 N  N   . VAL B 2 114 ? 10.335  -5.029  3.190   1.00 94.48 114 B 1 
ATOM   1622 C  CA  . VAL B 2 114 ? 8.920   -4.717  2.981   1.00 93.43 114 B 1 
ATOM   1623 C  C   . VAL B 2 114 ? 8.115   -5.980  2.701   1.00 92.18 114 B 1 
ATOM   1624 O  O   . VAL B 2 114 ? 8.618   -6.954  2.146   1.00 90.80 114 B 1 
ATOM   1625 C  CB  . VAL B 2 114 ? 8.684   -3.670  1.875   1.00 92.71 114 B 1 
ATOM   1626 C  CG1 . VAL B 2 114 ? 9.277   -2.314  2.266   1.00 89.63 114 B 1 
ATOM   1627 C  CG2 . VAL B 2 114 ? 9.253   -4.091  0.520   1.00 89.85 114 B 1 
ATOM   1628 N  N   . ILE B 2 115 ? 6.830   -5.933  3.077   1.00 91.68 115 B 1 
ATOM   1629 C  CA  . ILE B 2 115 ? 5.850   -6.974  2.791   1.00 91.00 115 B 1 
ATOM   1630 C  C   . ILE B 2 115 ? 4.474   -6.353  2.551   1.00 90.75 115 B 1 
ATOM   1631 O  O   . ILE B 2 115 ? 4.118   -5.342  3.156   1.00 89.99 115 B 1 
ATOM   1632 C  CB  . ILE B 2 115 ? 5.842   -8.010  3.929   1.00 90.11 115 B 1 
ATOM   1633 C  CG1 . ILE B 2 115 ? 4.909   -9.214  3.679   1.00 86.96 115 B 1 
ATOM   1634 C  CG2 . ILE B 2 115 ? 5.470   -7.371  5.287   1.00 86.54 115 B 1 
ATOM   1635 C  CD1 . ILE B 2 115 ? 5.257   -10.013 2.431   1.00 82.96 115 B 1 
ATOM   1636 N  N   . GLY B 2 116 ? 3.693   -6.957  1.676   1.00 84.74 116 B 1 
ATOM   1637 C  CA  . GLY B 2 116 ? 2.307   -6.588  1.407   1.00 83.46 116 B 1 
ATOM   1638 C  C   . GLY B 2 116 ? 2.095   -5.898  0.058   1.00 82.50 116 B 1 
ATOM   1639 O  O   . GLY B 2 116 ? 3.044   -5.488  -0.607  1.00 79.57 116 B 1 
ATOM   1640 N  N   . PRO B 2 117 ? 0.823   -5.729  -0.338  1.00 80.37 117 B 1 
ATOM   1641 C  CA  . PRO B 2 117 ? -0.381  -6.040  0.433   1.00 79.03 117 B 1 
ATOM   1642 C  C   . PRO B 2 117 ? -0.668  -7.548  0.514   1.00 79.62 117 B 1 
ATOM   1643 O  O   . PRO B 2 117 ? -0.625  -8.237  -0.492  1.00 78.64 117 B 1 
ATOM   1644 C  CB  . PRO B 2 117 ? -1.498  -5.290  -0.296  1.00 77.08 117 B 1 
ATOM   1645 C  CG  . PRO B 2 117 ? -1.035  -5.283  -1.749  1.00 73.57 117 B 1 
ATOM   1646 C  CD  . PRO B 2 117 ? 0.484   -5.183  -1.640  1.00 75.01 117 B 1 
ATOM   1647 N  N   . VAL B 2 118 ? -0.993  -8.046  1.706   1.00 79.37 118 B 1 
ATOM   1648 C  CA  . VAL B 2 118 ? -1.403  -9.439  1.953   1.00 79.52 118 B 1 
ATOM   1649 C  C   . VAL B 2 118 ? -2.700  -9.472  2.776   1.00 80.55 118 B 1 
ATOM   1650 O  O   . VAL B 2 118 ? -2.983  -8.500  3.490   1.00 81.08 118 B 1 
ATOM   1651 C  CB  . VAL B 2 118 ? -0.291  -10.268 2.621   1.00 78.94 118 B 1 
ATOM   1652 C  CG1 . VAL B 2 118 ? 0.919   -10.410 1.698   1.00 76.71 118 B 1 
ATOM   1653 C  CG2 . VAL B 2 118 ? 0.165   -9.689  3.965   1.00 76.60 118 B 1 
ATOM   1654 N  N   . PRO B 2 119 ? -3.517  -10.546 2.726   1.00 79.07 119 B 1 
ATOM   1655 C  CA  . PRO B 2 119 ? -4.800  -10.594 3.418   1.00 78.00 119 B 1 
ATOM   1656 C  C   . PRO B 2 119 ? -4.657  -10.425 4.939   1.00 80.73 119 B 1 
ATOM   1657 O  O   . PRO B 2 119 ? -4.037  -11.254 5.609   1.00 80.70 119 B 1 
ATOM   1658 C  CB  . PRO B 2 119 ? -5.418  -11.951 3.060   1.00 75.13 119 B 1 
ATOM   1659 C  CG  . PRO B 2 119 ? -4.748  -12.314 1.743   1.00 71.39 119 B 1 
ATOM   1660 C  CD  . PRO B 2 119 ? -3.354  -11.724 1.891   1.00 72.85 119 B 1 
ATOM   1661 N  N   . GLY B 2 120 ? -5.278  -9.388  5.510   1.00 87.17 120 B 1 
ATOM   1662 C  CA  . GLY B 2 120 ? -5.175  -9.082  6.936   1.00 88.31 120 B 1 
ATOM   1663 C  C   . GLY B 2 120 ? -5.760  -10.166 7.842   1.00 88.55 120 B 1 
ATOM   1664 O  O   . GLY B 2 120 ? -5.231  -10.406 8.917   1.00 87.68 120 B 1 
ATOM   1665 N  N   . GLN B 2 121 ? -6.797  -10.869 7.378   1.00 87.42 121 B 1 
ATOM   1666 C  CA  . GLN B 2 121 ? -7.392  -11.994 8.121   1.00 86.43 121 B 1 
ATOM   1667 C  C   . GLN B 2 121 ? -6.406  -13.148 8.355   1.00 86.97 121 B 1 
ATOM   1668 O  O   . GLN B 2 121 ? -6.500  -13.836 9.359   1.00 85.15 121 B 1 
ATOM   1669 C  CB  . GLN B 2 121 ? -8.607  -12.524 7.357   1.00 83.74 121 B 1 
ATOM   1670 C  CG  . GLN B 2 121 ? -9.797  -11.540 7.341   1.00 74.66 121 B 1 
ATOM   1671 C  CD  . GLN B 2 121 ? -10.992 -12.107 6.574   1.00 67.93 121 B 1 
ATOM   1672 O  OE1 . GLN B 2 121 ? -10.944 -13.173 6.005   1.00 60.76 121 B 1 
ATOM   1673 N  NE2 . GLN B 2 121 ? -12.098 -11.408 6.512   1.00 57.97 121 B 1 
ATOM   1674 N  N   . LYS B 2 122 ? -5.458  -13.359 7.430   1.00 86.81 122 B 1 
ATOM   1675 C  CA  . LYS B 2 122 ? -4.465  -14.431 7.503   1.00 86.10 122 B 1 
ATOM   1676 C  C   . LYS B 2 122 ? -3.150  -13.971 8.127   1.00 87.44 122 B 1 
ATOM   1677 O  O   . LYS B 2 122 ? -2.467  -14.763 8.770   1.00 86.39 122 B 1 
ATOM   1678 C  CB  . LYS B 2 122 ? -4.279  -15.016 6.101   1.00 83.02 122 B 1 
ATOM   1679 C  CG  . LYS B 2 122 ? -3.429  -16.287 6.110   1.00 72.93 122 B 1 
ATOM   1680 C  CD  . LYS B 2 122 ? -3.353  -16.922 4.713   1.00 68.41 122 B 1 
ATOM   1681 C  CE  . LYS B 2 122 ? -2.448  -18.153 4.756   1.00 59.73 122 B 1 
ATOM   1682 N  NZ  . LYS B 2 122 ? -2.196  -18.699 3.399   1.00 53.41 122 B 1 
ATOM   1683 N  N   . TYR B 2 123 ? -2.782  -12.704 7.928   1.00 88.69 123 B 1 
ATOM   1684 C  CA  . TYR B 2 123 ? -1.462  -12.161 8.248   1.00 89.31 123 B 1 
ATOM   1685 C  C   . TYR B 2 123 ? -1.524  -10.939 9.188   1.00 91.11 123 B 1 
ATOM   1686 O  O   . TYR B 2 123 ? -0.777  -9.981  9.029   1.00 90.96 123 B 1 
ATOM   1687 C  CB  . TYR B 2 123 ? -0.712  -11.877 6.951   1.00 87.69 123 B 1 
ATOM   1688 C  CG  . TYR B 2 123 ? -0.529  -13.087 6.055   1.00 86.22 123 B 1 
ATOM   1689 C  CD1 . TYR B 2 123 ? 0.316   -14.140 6.444   1.00 83.83 123 B 1 
ATOM   1690 C  CD2 . TYR B 2 123 ? -1.178  -13.151 4.808   1.00 83.82 123 B 1 
ATOM   1691 C  CE1 . TYR B 2 123 ? 0.537   -15.236 5.595   1.00 82.16 123 B 1 
ATOM   1692 C  CE2 . TYR B 2 123 ? -0.966  -14.238 3.952   1.00 81.72 123 B 1 
ATOM   1693 C  CZ  . TYR B 2 123 ? -0.101  -15.276 4.344   1.00 81.06 123 B 1 
ATOM   1694 O  OH  . TYR B 2 123 ? 0.132   -16.336 3.497   1.00 78.28 123 B 1 
ATOM   1695 N  N   . SER B 2 124 ? -2.410  -10.969 10.188  1.00 93.51 124 B 1 
ATOM   1696 C  CA  . SER B 2 124 ? -2.398  -9.964  11.266  1.00 94.41 124 B 1 
ATOM   1697 C  C   . SER B 2 124 ? -1.128  -10.028 12.122  1.00 96.00 124 B 1 
ATOM   1698 O  O   . SER B 2 124 ? -0.772  -9.041  12.756  1.00 95.54 124 B 1 
ATOM   1699 C  CB  . SER B 2 124 ? -3.619  -10.139 12.163  1.00 92.35 124 B 1 
ATOM   1700 O  OG  . SER B 2 124 ? -3.691  -11.448 12.690  1.00 80.80 124 B 1 
ATOM   1701 N  N   . GLU B 2 125 ? -0.433  -11.168 12.097  1.00 95.92 125 B 1 
ATOM   1702 C  CA  . GLU B 2 125 ? 0.915   -11.349 12.608  1.00 95.98 125 B 1 
ATOM   1703 C  C   . GLU B 2 125 ? 1.816   -11.801 11.455  1.00 95.66 125 B 1 
ATOM   1704 O  O   . GLU B 2 125 ? 1.470   -12.698 10.686  1.00 93.90 125 B 1 
ATOM   1705 C  CB  . GLU B 2 125 ? 0.952   -12.347 13.776  1.00 94.85 125 B 1 
ATOM   1706 C  CG  . GLU B 2 125 ? 0.051   -11.909 14.935  1.00 84.78 125 B 1 
ATOM   1707 C  CD  . GLU B 2 125 ? 0.248   -12.717 16.227  1.00 85.94 125 B 1 
ATOM   1708 O  OE1 . GLU B 2 125 ? -0.288  -12.265 17.266  1.00 81.19 125 B 1 
ATOM   1709 O  OE2 . GLU B 2 125 ? 0.951   -13.746 16.203  1.00 80.45 125 B 1 
ATOM   1710 N  N   . ILE B 2 126 ? 2.968   -11.147 11.296  1.00 96.49 126 B 1 
ATOM   1711 C  CA  . ILE B 2 126 ? 3.935   -11.392 10.227  1.00 96.34 126 B 1 
ATOM   1712 C  C   . ILE B 2 126 ? 5.282   -11.709 10.862  1.00 96.71 126 B 1 
ATOM   1713 O  O   . ILE B 2 126 ? 5.855   -10.864 11.548  1.00 96.34 126 B 1 
ATOM   1714 C  CB  . ILE B 2 126 ? 4.018   -10.190 9.265   1.00 95.50 126 B 1 
ATOM   1715 C  CG1 . ILE B 2 126 ? 2.649   -9.901  8.607   1.00 93.96 126 B 1 
ATOM   1716 C  CG2 . ILE B 2 126 ? 5.096   -10.444 8.192   1.00 94.33 126 B 1 
ATOM   1717 C  CD1 . ILE B 2 126 ? 2.610   -8.626  7.769   1.00 90.27 126 B 1 
ATOM   1718 N  N   . THR B 2 127 ? 5.817   -12.895 10.587  1.00 96.77 127 B 1 
ATOM   1719 C  CA  . THR B 2 127 ? 7.125   -13.335 11.064  1.00 96.63 127 B 1 
ATOM   1720 C  C   . THR B 2 127 ? 8.189   -13.064 10.005  1.00 96.57 127 B 1 
ATOM   1721 O  O   . THR B 2 127 ? 8.208   -13.722 8.965   1.00 95.72 127 B 1 
ATOM   1722 C  CB  . THR B 2 127 ? 7.092   -14.823 11.427  1.00 95.92 127 B 1 
ATOM   1723 O  OG1 . THR B 2 127 ? 6.098   -15.051 12.401  1.00 92.83 127 B 1 
ATOM   1724 C  CG2 . THR B 2 127 ? 8.412   -15.302 12.026  1.00 92.80 127 B 1 
ATOM   1725 N  N   . PHE B 2 128 ? 9.087   -12.109 10.269  1.00 97.28 128 B 1 
ATOM   1726 C  CA  . PHE B 2 128 ? 10.245  -11.831 9.422   1.00 97.53 128 B 1 
ATOM   1727 C  C   . PHE B 2 128 ? 11.422  -12.722 9.833   1.00 97.68 128 B 1 
ATOM   1728 O  O   . PHE B 2 128 ? 11.849  -12.645 10.987  1.00 97.22 128 B 1 
ATOM   1729 C  CB  . PHE B 2 128 ? 10.643  -10.356 9.529   1.00 97.60 128 B 1 
ATOM   1730 C  CG  . PHE B 2 128 ? 9.675   -9.367  8.905   1.00 97.63 128 B 1 
ATOM   1731 C  CD1 . PHE B 2 128 ? 10.000  -8.751  7.678   1.00 96.66 128 B 1 
ATOM   1732 C  CD2 . PHE B 2 128 ? 8.487   -9.026  9.561   1.00 96.64 128 B 1 
ATOM   1733 C  CE1 . PHE B 2 128 ? 9.134   -7.797  7.124   1.00 96.11 128 B 1 
ATOM   1734 C  CE2 . PHE B 2 128 ? 7.614   -8.084  9.000   1.00 96.11 128 B 1 
ATOM   1735 C  CZ  . PHE B 2 128 ? 7.942   -7.467  7.781   1.00 96.74 128 B 1 
ATOM   1736 N  N   . PRO B 2 129 ? 12.001  -13.531 8.921   1.00 97.57 129 B 1 
ATOM   1737 C  CA  . PRO B 2 129 ? 13.220  -14.285 9.172   1.00 97.34 129 B 1 
ATOM   1738 C  C   . PRO B 2 129 ? 14.441  -13.395 8.909   1.00 97.50 129 B 1 
ATOM   1739 O  O   . PRO B 2 129 ? 14.685  -12.985 7.771   1.00 96.95 129 B 1 
ATOM   1740 C  CB  . PRO B 2 129 ? 13.134  -15.470 8.225   1.00 96.33 129 B 1 
ATOM   1741 C  CG  . PRO B 2 129 ? 12.404  -14.909 7.010   1.00 94.50 129 B 1 
ATOM   1742 C  CD  . PRO B 2 129 ? 11.475  -13.839 7.595   1.00 96.19 129 B 1 
ATOM   1743 N  N   . ILE B 2 130 ? 15.222  -13.088 9.947   1.00 97.89 130 B 1 
ATOM   1744 C  CA  . ILE B 2 130 ? 16.367  -12.170 9.851   1.00 98.15 130 B 1 
ATOM   1745 C  C   . ILE B 2 130 ? 17.667  -12.914 10.121  1.00 98.11 130 B 1 
ATOM   1746 O  O   . ILE B 2 130 ? 17.772  -13.660 11.086  1.00 97.82 130 B 1 
ATOM   1747 C  CB  . ILE B 2 130 ? 16.191  -10.972 10.811  1.00 97.90 130 B 1 
ATOM   1748 C  CG1 . ILE B 2 130 ? 14.814  -10.272 10.693  1.00 95.96 130 B 1 
ATOM   1749 C  CG2 . ILE B 2 130 ? 17.317  -9.946  10.590  1.00 96.60 130 B 1 
ATOM   1750 C  CD1 . ILE B 2 130 ? 14.449  -9.779  9.284   1.00 87.36 130 B 1 
ATOM   1751 N  N   . LEU B 2 131 ? 18.681  -12.668 9.276   1.00 97.94 131 B 1 
ATOM   1752 C  CA  . LEU B 2 131 ? 20.050  -13.115 9.496   1.00 97.94 131 B 1 
ATOM   1753 C  C   . LEU B 2 131 ? 20.837  -12.013 10.202  1.00 98.09 131 B 1 
ATOM   1754 O  O   . LEU B 2 131 ? 21.001  -10.913 9.674   1.00 97.54 131 B 1 
ATOM   1755 C  CB  . LEU B 2 131 ? 20.678  -13.507 8.151   1.00 97.66 131 B 1 
ATOM   1756 C  CG  . LEU B 2 131 ? 22.120  -14.034 8.256   1.00 96.93 131 B 1 
ATOM   1757 C  CD1 . LEU B 2 131 ? 22.202  -15.325 9.061   1.00 95.13 131 B 1 
ATOM   1758 C  CD2 . LEU B 2 131 ? 22.670  -14.314 6.855   1.00 94.75 131 B 1 
ATOM   1759 N  N   . ALA B 2 132 ? 21.349  -12.306 11.407  1.00 97.92 132 B 1 
ATOM   1760 C  CA  . ALA B 2 132 ? 22.235  -11.422 12.139  1.00 97.81 132 B 1 
ATOM   1761 C  C   . ALA B 2 132 ? 23.624  -11.383 11.473  1.00 97.85 132 B 1 
ATOM   1762 O  O   . ALA B 2 132 ? 24.125  -12.427 11.057  1.00 97.17 132 B 1 
ATOM   1763 C  CB  . ALA B 2 132 ? 22.318  -11.869 13.599  1.00 97.47 132 B 1 
ATOM   1764 N  N   . PRO B 2 133 ? 24.278  -10.207 11.379  1.00 97.72 133 B 1 
ATOM   1765 C  CA  . PRO B 2 133 ? 25.607  -10.085 10.804  1.00 97.58 133 B 1 
ATOM   1766 C  C   . PRO B 2 133 ? 26.679  -10.683 11.715  1.00 97.35 133 B 1 
ATOM   1767 O  O   . PRO B 2 133 ? 26.454  -10.902 12.911  1.00 96.36 133 B 1 
ATOM   1768 C  CB  . PRO B 2 133 ? 25.812  -8.585  10.592  1.00 96.97 133 B 1 
ATOM   1769 C  CG  . PRO B 2 133 ? 25.020  -7.976  11.743  1.00 96.45 133 B 1 
ATOM   1770 C  CD  . PRO B 2 133 ? 23.817  -8.915  11.863  1.00 97.30 133 B 1 
ATOM   1771 N  N   . ASP B 2 134 ? 27.885  -10.881 11.168  1.00 96.62 134 B 1 
ATOM   1772 C  CA  . ASP B 2 134 ? 29.049  -11.348 11.915  1.00 96.45 134 B 1 
ATOM   1773 C  C   . ASP B 2 134 ? 30.148  -10.275 11.936  1.00 96.56 134 B 1 
ATOM   1774 O  O   . ASP B 2 134 ? 30.779  -10.017 10.902  1.00 95.29 134 B 1 
ATOM   1775 C  CB  . ASP B 2 134 ? 29.546  -12.678 11.322  1.00 95.25 134 B 1 
ATOM   1776 C  CG  . ASP B 2 134 ? 30.711  -13.281 12.111  1.00 93.96 134 B 1 
ATOM   1777 O  OD1 . ASP B 2 134 ? 31.121  -12.688 13.131  1.00 91.21 134 B 1 
ATOM   1778 O  OD2 . ASP B 2 134 ? 31.220  -14.339 11.686  1.00 89.98 134 B 1 
ATOM   1779 N  N   . PRO B 2 135 ? 30.462  -9.675  13.104  1.00 95.42 135 B 1 
ATOM   1780 C  CA  . PRO B 2 135 ? 31.558  -8.718  13.239  1.00 94.79 135 B 1 
ATOM   1781 C  C   . PRO B 2 135 ? 32.933  -9.278  12.874  1.00 94.25 135 B 1 
ATOM   1782 O  O   . PRO B 2 135 ? 33.848  -8.505  12.564  1.00 91.95 135 B 1 
ATOM   1783 C  CB  . PRO B 2 135 ? 31.529  -8.260  14.694  1.00 93.76 135 B 1 
ATOM   1784 C  CG  . PRO B 2 135 ? 30.084  -8.483  15.106  1.00 92.85 135 B 1 
ATOM   1785 C  CD  . PRO B 2 135 ? 29.708  -9.745  14.342  1.00 94.75 135 B 1 
ATOM   1786 N  N   . ALA B 2 136 ? 33.131  -10.606 12.876  1.00 94.15 136 B 1 
ATOM   1787 C  CA  . ALA B 2 136 ? 34.388  -11.224 12.445  1.00 93.25 136 B 1 
ATOM   1788 C  C   . ALA B 2 136 ? 34.622  -11.089 10.930  1.00 93.35 136 B 1 
ATOM   1789 O  O   . ALA B 2 136 ? 35.772  -11.047 10.474  1.00 90.82 136 B 1 
ATOM   1790 C  CB  . ALA B 2 136 ? 34.399  -12.691 12.880  1.00 92.04 136 B 1 
ATOM   1791 N  N   . THR B 2 137 ? 33.541  -10.981 10.143  1.00 93.93 137 B 1 
ATOM   1792 C  CA  . THR B 2 137 ? 33.592  -10.849 8.680   1.00 93.19 137 B 1 
ATOM   1793 C  C   . THR B 2 137 ? 33.207  -9.454  8.193   1.00 93.04 137 B 1 
ATOM   1794 O  O   . THR B 2 137 ? 33.726  -9.006  7.166   1.00 89.48 137 B 1 
ATOM   1795 C  CB  . THR B 2 137 ? 32.711  -11.909 8.006   1.00 91.49 137 B 1 
ATOM   1796 O  OG1 . THR B 2 137 ? 31.370  -11.787 8.396   1.00 84.05 137 B 1 
ATOM   1797 C  CG2 . THR B 2 137 ? 33.156  -13.337 8.349   1.00 81.46 137 B 1 
ATOM   1798 N  N   . ASN B 2 138 ? 32.361  -8.724  8.934   1.00 93.03 138 B 1 
ATOM   1799 C  CA  . ASN B 2 138 ? 31.939  -7.366  8.624   1.00 92.45 138 B 1 
ATOM   1800 C  C   . ASN B 2 138 ? 32.471  -6.373  9.672   1.00 92.65 138 B 1 
ATOM   1801 O  O   . ASN B 2 138 ? 31.952  -6.272  10.782  1.00 90.13 138 B 1 
ATOM   1802 C  CB  . ASN B 2 138 ? 30.416  -7.330  8.492   1.00 90.07 138 B 1 
ATOM   1803 C  CG  . ASN B 2 138 ? 29.922  -5.976  8.004   1.00 87.38 138 B 1 
ATOM   1804 O  OD1 . ASN B 2 138 ? 30.651  -5.008  7.947   1.00 80.51 138 B 1 
ATOM   1805 N  ND2 . ASN B 2 138 ? 28.666  -5.887  7.634   1.00 79.92 138 B 1 
ATOM   1806 N  N   . LYS B 2 139 ? 33.500  -5.594  9.299   1.00 92.53 139 B 1 
ATOM   1807 C  CA  . LYS B 2 139 ? 34.164  -4.641  10.196  1.00 92.19 139 B 1 
ATOM   1808 C  C   . LYS B 2 139 ? 33.301  -3.433  10.575  1.00 92.45 139 B 1 
ATOM   1809 O  O   . LYS B 2 139 ? 33.628  -2.759  11.551  1.00 87.73 139 B 1 
ATOM   1810 C  CB  . LYS B 2 139 ? 35.470  -4.148  9.572   1.00 89.61 139 B 1 
ATOM   1811 C  CG  . LYS B 2 139 ? 36.492  -5.286  9.408   1.00 77.15 139 B 1 
ATOM   1812 C  CD  . LYS B 2 139 ? 37.812  -4.716  8.894   1.00 63.11 139 B 1 
ATOM   1813 C  CE  . LYS B 2 139 ? 38.823  -5.848  8.751   1.00 53.84 139 B 1 
ATOM   1814 N  NZ  . LYS B 2 139 ? 40.121  -5.344  8.248   1.00 45.01 139 B 1 
ATOM   1815 N  N   . ASP B 2 140 ? 32.245  -3.152  9.837   1.00 91.86 140 B 1 
ATOM   1816 C  CA  . ASP B 2 140 ? 31.336  -2.035  10.101  1.00 91.03 140 B 1 
ATOM   1817 C  C   . ASP B 2 140 ? 30.273  -2.392  11.152  1.00 92.21 140 B 1 
ATOM   1818 O  O   . ASP B 2 140 ? 29.510  -1.533  11.609  1.00 89.35 140 B 1 
ATOM   1819 C  CB  . ASP B 2 140 ? 30.705  -1.570  8.778   1.00 88.54 140 B 1 
ATOM   1820 C  CG  . ASP B 2 140 ? 31.747  -1.110  7.747   1.00 84.02 140 B 1 
ATOM   1821 O  OD1 . ASP B 2 140 ? 32.754  -0.494  8.156   1.00 78.05 140 B 1 
ATOM   1822 O  OD2 . ASP B 2 140 ? 31.542  -1.403  6.550   1.00 78.08 140 B 1 
ATOM   1823 N  N   . VAL B 2 141 ? 30.242  -3.654  11.577  1.00 93.17 141 B 1 
ATOM   1824 C  CA  . VAL B 2 141 ? 29.316  -4.165  12.585  1.00 94.26 141 B 1 
ATOM   1825 C  C   . VAL B 2 141 ? 30.075  -4.465  13.878  1.00 94.74 141 B 1 
ATOM   1826 O  O   . VAL B 2 141 ? 31.161  -5.036  13.871  1.00 92.97 141 B 1 
ATOM   1827 C  CB  . VAL B 2 141 ? 28.559  -5.395  12.065  1.00 92.38 141 B 1 
ATOM   1828 C  CG1 . VAL B 2 141 ? 27.555  -5.913  13.097  1.00 84.90 141 B 1 
ATOM   1829 C  CG2 . VAL B 2 141 ? 27.771  -5.048  10.798  1.00 85.96 141 B 1 
ATOM   1830 N  N   . HIS B 2 142 ? 29.454  -4.103  15.006  1.00 95.15 142 B 1 
ATOM   1831 C  CA  . HIS B 2 142 ? 30.043  -4.281  16.334  1.00 95.10 142 B 1 
ATOM   1832 C  C   . HIS B 2 142 ? 29.072  -4.990  17.279  1.00 95.78 142 B 1 
ATOM   1833 O  O   . HIS B 2 142 ? 27.869  -5.011  17.060  1.00 93.76 142 B 1 
ATOM   1834 C  CB  . HIS B 2 142 ? 30.461  -2.908  16.871  1.00 93.71 142 B 1 
ATOM   1835 C  CG  . HIS B 2 142 ? 31.410  -2.162  15.972  1.00 92.32 142 B 1 
ATOM   1836 N  ND1 . HIS B 2 142 ? 32.545  -2.661  15.365  1.00 79.71 142 B 1 
ATOM   1837 C  CD2 . HIS B 2 142 ? 31.304  -0.854  15.563  1.00 80.37 142 B 1 
ATOM   1838 C  CE1 . HIS B 2 142 ? 33.085  -1.691  14.612  1.00 81.91 142 B 1 
ATOM   1839 N  NE2 . HIS B 2 142 ? 32.368  -0.574  14.721  1.00 83.44 142 B 1 
ATOM   1840 N  N   . PHE B 2 143 ? 29.590  -5.549  18.366  1.00 95.45 143 B 1 
ATOM   1841 C  CA  . PHE B 2 143 ? 28.783  -6.123  19.440  1.00 95.20 143 B 1 
ATOM   1842 C  C   . PHE B 2 143 ? 28.140  -5.011  20.271  1.00 94.53 143 B 1 
ATOM   1843 O  O   . PHE B 2 143 ? 28.686  -4.559  21.280  1.00 91.61 143 B 1 
ATOM   1844 C  CB  . PHE B 2 143 ? 29.640  -7.072  20.283  1.00 94.25 143 B 1 
ATOM   1845 C  CG  . PHE B 2 143 ? 30.198  -8.247  19.510  1.00 94.12 143 B 1 
ATOM   1846 C  CD1 . PHE B 2 143 ? 29.337  -9.235  19.022  1.00 92.02 143 B 1 
ATOM   1847 C  CD2 . PHE B 2 143 ? 31.579  -8.351  19.275  1.00 92.51 143 B 1 
ATOM   1848 C  CE1 . PHE B 2 143 ? 29.849  -10.326 18.311  1.00 91.41 143 B 1 
ATOM   1849 C  CE2 . PHE B 2 143 ? 32.097  -9.440  18.572  1.00 91.25 143 B 1 
ATOM   1850 C  CZ  . PHE B 2 143 ? 31.235  -10.436 18.089  1.00 91.75 143 B 1 
ATOM   1851 N  N   . LEU B 2 144 ? 26.996  -4.513  19.806  1.00 94.34 144 B 1 
ATOM   1852 C  CA  . LEU B 2 144 ? 26.259  -3.404  20.388  1.00 94.43 144 B 1 
ATOM   1853 C  C   . LEU B 2 144 ? 24.772  -3.741  20.518  1.00 95.50 144 B 1 
ATOM   1854 O  O   . LEU B 2 144 ? 24.284  -4.730  19.975  1.00 94.09 144 B 1 
ATOM   1855 C  CB  . LEU B 2 144 ? 26.459  -2.145  19.517  1.00 91.85 144 B 1 
ATOM   1856 C  CG  . LEU B 2 144 ? 27.896  -1.585  19.481  1.00 88.75 144 B 1 
ATOM   1857 C  CD1 . LEU B 2 144 ? 27.974  -0.423  18.503  1.00 84.16 144 B 1 
ATOM   1858 C  CD2 . LEU B 2 144 ? 28.364  -1.076  20.852  1.00 83.50 144 B 1 
ATOM   1859 N  N   . LYS B 2 145 ? 24.058  -2.872  21.243  1.00 96.69 145 B 1 
ATOM   1860 C  CA  . LYS B 2 145 ? 22.604  -2.836  21.250  1.00 96.88 145 B 1 
ATOM   1861 C  C   . LYS B 2 145 ? 22.133  -1.980  20.078  1.00 96.63 145 B 1 
ATOM   1862 O  O   . LYS B 2 145 ? 22.507  -0.812  19.993  1.00 95.72 145 B 1 
ATOM   1863 C  CB  . LYS B 2 145 ? 22.112  -2.314  22.603  1.00 96.19 145 B 1 
ATOM   1864 C  CG  . LYS B 2 145 ? 20.612  -2.549  22.779  1.00 91.50 145 B 1 
ATOM   1865 C  CD  . LYS B 2 145 ? 20.150  -2.010  24.142  1.00 88.89 145 B 1 
ATOM   1866 C  CE  . LYS B 2 145 ? 18.718  -2.463  24.388  1.00 79.05 145 B 1 
ATOM   1867 N  NZ  . LYS B 2 145 ? 18.082  -1.769  25.529  1.00 73.42 145 B 1 
ATOM   1868 N  N   . TYR B 2 146 ? 21.321  -2.544  19.203  1.00 97.53 146 B 1 
ATOM   1869 C  CA  . TYR B 2 146 ? 20.839  -1.906  17.986  1.00 97.46 146 B 1 
ATOM   1870 C  C   . TYR B 2 146 ? 19.328  -1.662  18.046  1.00 97.60 146 B 1 
ATOM   1871 O  O   . TYR B 2 146 ? 18.596  -2.545  18.495  1.00 97.11 146 B 1 
ATOM   1872 C  CB  . TYR B 2 146 ? 21.197  -2.781  16.787  1.00 96.87 146 B 1 
ATOM   1873 C  CG  . TYR B 2 146 ? 22.676  -2.817  16.483  1.00 96.39 146 B 1 
ATOM   1874 C  CD1 . TYR B 2 146 ? 23.288  -1.726  15.833  1.00 94.61 146 B 1 
ATOM   1875 C  CD2 . TYR B 2 146 ? 23.455  -3.936  16.835  1.00 94.67 146 B 1 
ATOM   1876 C  CE1 . TYR B 2 146 ? 24.650  -1.753  15.509  1.00 93.12 146 B 1 
ATOM   1877 C  CE2 . TYR B 2 146 ? 24.822  -3.974  16.518  1.00 92.95 146 B 1 
ATOM   1878 C  CZ  . TYR B 2 146 ? 25.410  -2.885  15.853  1.00 93.26 146 B 1 
ATOM   1879 O  OH  . TYR B 2 146 ? 26.746  -2.913  15.522  1.00 90.72 146 B 1 
ATOM   1880 N  N   . PRO B 2 147 ? 18.844  -0.507  17.569  1.00 97.67 147 B 1 
ATOM   1881 C  CA  . PRO B 2 147 ? 17.420  -0.266  17.423  1.00 97.66 147 B 1 
ATOM   1882 C  C   . PRO B 2 147 ? 16.864  -0.946  16.164  1.00 98.04 147 B 1 
ATOM   1883 O  O   . PRO B 2 147 ? 17.517  -0.998  15.122  1.00 97.64 147 B 1 
ATOM   1884 C  CB  . PRO B 2 147 ? 17.288  1.261   17.359  1.00 96.36 147 B 1 
ATOM   1885 C  CG  . PRO B 2 147 ? 18.571  1.683   16.664  1.00 93.22 147 B 1 
ATOM   1886 C  CD  . PRO B 2 147 ? 19.604  0.660   17.140  1.00 96.43 147 B 1 
ATOM   1887 N  N   . ILE B 2 148 ? 15.613  -1.402  16.249  1.00 98.24 148 B 1 
ATOM   1888 C  CA  . ILE B 2 148 ? 14.807  -1.888  15.128  1.00 98.44 148 B 1 
ATOM   1889 C  C   . ILE B 2 148 ? 13.536  -1.040  15.087  1.00 98.45 148 B 1 
ATOM   1890 O  O   . ILE B 2 148 ? 12.914  -0.817  16.119  1.00 98.15 148 B 1 
ATOM   1891 C  CB  . ILE B 2 148 ? 14.490  -3.384  15.286  1.00 98.11 148 B 1 
ATOM   1892 C  CG1 . ILE B 2 148 ? 15.793  -4.212  15.227  1.00 96.70 148 B 1 
ATOM   1893 C  CG2 . ILE B 2 148 ? 13.500  -3.855  14.204  1.00 96.69 148 B 1 
ATOM   1894 C  CD1 . ILE B 2 148 ? 15.603  -5.720  15.485  1.00 93.90 148 B 1 
ATOM   1895 N  N   . TYR B 2 149 ? 13.137  -0.596  13.901  1.00 98.59 149 B 1 
ATOM   1896 C  CA  . TYR B 2 149 ? 11.926  0.188   13.690  1.00 98.56 149 B 1 
ATOM   1897 C  C   . TYR B 2 149 ? 10.970  -0.558  12.770  1.00 98.63 149 B 1 
ATOM   1898 O  O   . TYR B 2 149 ? 11.378  -1.127  11.761  1.00 98.43 149 B 1 
ATOM   1899 C  CB  . TYR B 2 149 ? 12.277  1.571   13.128  1.00 98.47 149 B 1 
ATOM   1900 C  CG  . TYR B 2 149 ? 13.338  2.306   13.901  1.00 98.21 149 B 1 
ATOM   1901 C  CD1 . TYR B 2 149 ? 13.031  2.928   15.120  1.00 97.18 149 B 1 
ATOM   1902 C  CD2 . TYR B 2 149 ? 14.665  2.350   13.417  1.00 97.14 149 B 1 
ATOM   1903 C  CE1 . TYR B 2 149 ? 14.023  3.600   15.851  1.00 96.17 149 B 1 
ATOM   1904 C  CE2 . TYR B 2 149 ? 15.668  3.019   14.142  1.00 96.14 149 B 1 
ATOM   1905 C  CZ  . TYR B 2 149 ? 15.337  3.643   15.357  1.00 96.23 149 B 1 
ATOM   1906 O  OH  . TYR B 2 149 ? 16.310  4.305   16.070  1.00 94.72 149 B 1 
ATOM   1907 N  N   . VAL B 2 150 ? 9.669   -0.486  13.059  1.00 98.67 150 B 1 
ATOM   1908 C  CA  . VAL B 2 150 ? 8.628   -1.046  12.194  1.00 98.68 150 B 1 
ATOM   1909 C  C   . VAL B 2 150 ? 7.557   -0.015  11.887  1.00 98.70 150 B 1 
ATOM   1910 O  O   . VAL B 2 150 ? 7.161   0.776   12.746  1.00 98.45 150 B 1 
ATOM   1911 C  CB  . VAL B 2 150 ? 8.052   -2.350  12.774  1.00 98.20 150 B 1 
ATOM   1912 C  CG1 . VAL B 2 150 ? 7.221   -2.143  14.038  1.00 94.97 150 B 1 
ATOM   1913 C  CG2 . VAL B 2 150 ? 7.200   -3.081  11.737  1.00 94.36 150 B 1 
ATOM   1914 N  N   . GLY B 2 151 ? 7.060   -0.025  10.655  1.00 98.70 151 B 1 
ATOM   1915 C  CA  . GLY B 2 151 ? 5.807   0.602   10.280  1.00 98.70 151 B 1 
ATOM   1916 C  C   . GLY B 2 151 ? 4.845   -0.456  9.756   1.00 98.79 151 B 1 
ATOM   1917 O  O   . GLY B 2 151 ? 5.175   -1.159  8.812   1.00 98.50 151 B 1 
ATOM   1918 N  N   . GLY B 2 152 ? 3.662   -0.575  10.356  1.00 98.61 152 B 1 
ATOM   1919 C  CA  . GLY B 2 152 ? 2.634   -1.531  9.970   1.00 98.71 152 B 1 
ATOM   1920 C  C   . GLY B 2 152 ? 1.334   -0.829  9.586   1.00 98.78 152 B 1 
ATOM   1921 O  O   . GLY B 2 152 ? 0.878   0.085   10.269  1.00 98.54 152 B 1 
ATOM   1922 N  N   . ASN B 2 153 ? 0.718   -1.256  8.489   1.00 98.54 153 B 1 
ATOM   1923 C  CA  . ASN B 2 153 ? -0.516  -0.669  7.995   1.00 98.31 153 B 1 
ATOM   1924 C  C   . ASN B 2 153 ? -1.570  -1.732  7.701   1.00 98.07 153 B 1 
ATOM   1925 O  O   . ASN B 2 153 ? -1.266  -2.799  7.175   1.00 97.18 153 B 1 
ATOM   1926 C  CB  . ASN B 2 153 ? -0.224  0.189   6.757   1.00 98.11 153 B 1 
ATOM   1927 C  CG  . ASN B 2 153 ? -1.498  0.827   6.244   1.00 97.73 153 B 1 
ATOM   1928 O  OD1 . ASN B 2 153 ? -2.044  1.734   6.850   1.00 89.73 153 B 1 
ATOM   1929 N  ND2 . ASN B 2 153 ? -2.059  0.312   5.172   1.00 89.93 153 B 1 
ATOM   1930 N  N   . ARG B 2 154 ? -2.844  -1.389  7.957   1.00 97.47 154 B 1 
ATOM   1931 C  CA  . ARG B 2 154 ? -4.002  -2.099  7.420   1.00 97.43 154 B 1 
ATOM   1932 C  C   . ARG B 2 154 ? -4.962  -1.132  6.752   1.00 97.43 154 B 1 
ATOM   1933 O  O   . ARG B 2 154 ? -5.181  -0.023  7.231   1.00 96.75 154 B 1 
ATOM   1934 C  CB  . ARG B 2 154 ? -4.721  -2.936  8.480   1.00 97.00 154 B 1 
ATOM   1935 C  CG  . ARG B 2 154 ? -5.523  -2.117  9.523   1.00 94.97 154 B 1 
ATOM   1936 C  CD  . ARG B 2 154 ? -4.694  -1.711  10.754  1.00 95.84 154 B 1 
ATOM   1937 N  NE  . ARG B 2 154 ? -4.515  -2.929  11.549  1.00 96.10 154 B 1 
ATOM   1938 C  CZ  . ARG B 2 154 ? -3.746  -3.081  12.574  1.00 97.17 154 B 1 
ATOM   1939 N  NH1 . ARG B 2 154 ? -3.147  -2.093  13.166  1.00 90.93 154 B 1 
ATOM   1940 N  NH2 . ARG B 2 154 ? -3.544  -4.255  13.028  1.00 93.35 154 B 1 
ATOM   1941 N  N   . GLY B 2 155 ? -5.577  -1.571  5.660   1.00 94.60 155 B 1 
ATOM   1942 C  CA  . GLY B 2 155 ? -6.527  -0.784  4.899   1.00 94.85 155 B 1 
ATOM   1943 C  C   . GLY B 2 155 ? -5.885  0.154   3.880   1.00 95.34 155 B 1 
ATOM   1944 O  O   . GLY B 2 155 ? -4.682  0.420   3.886   1.00 95.56 155 B 1 
ATOM   1945 N  N   . ARG B 2 156 ? -6.728  0.664   2.987   1.00 93.38 156 B 1 
ATOM   1946 C  CA  . ARG B 2 156 ? -6.320  1.517   1.871   1.00 92.70 156 B 1 
ATOM   1947 C  C   . ARG B 2 156 ? -5.887  2.904   2.352   1.00 93.52 156 B 1 
ATOM   1948 O  O   . ARG B 2 156 ? -6.390  3.405   3.360   1.00 93.40 156 B 1 
ATOM   1949 C  CB  . ARG B 2 156 ? -7.459  1.618   0.848   1.00 91.10 156 B 1 
ATOM   1950 C  CG  . ARG B 2 156 ? -7.829  0.247   0.234   1.00 88.30 156 B 1 
ATOM   1951 C  CD  . ARG B 2 156 ? -9.052  0.327   -0.678  1.00 86.96 156 B 1 
ATOM   1952 N  NE  . ARG B 2 156 ? -8.834  1.242   -1.798  1.00 85.53 156 B 1 
ATOM   1953 C  CZ  . ARG B 2 156 ? -9.610  2.242   -2.185  1.00 85.77 156 B 1 
ATOM   1954 N  NH1 . ARG B 2 156 ? -10.758 2.512   -1.628  1.00 80.28 156 B 1 
ATOM   1955 N  NH2 . ARG B 2 156 ? -9.234  2.997   -3.162  1.00 80.97 156 B 1 
ATOM   1956 N  N   . GLY B 2 157 ? -4.990  3.543   1.603   1.00 95.18 157 B 1 
ATOM   1957 C  CA  . GLY B 2 157 ? -4.558  4.912   1.834   1.00 95.52 157 B 1 
ATOM   1958 C  C   . GLY B 2 157 ? -5.621  5.950   1.444   1.00 95.59 157 B 1 
ATOM   1959 O  O   . GLY B 2 157 ? -6.650  5.633   0.843   1.00 95.18 157 B 1 
ATOM   1960 N  N   . GLN B 2 158 ? -5.345  7.203   1.800   1.00 96.71 158 B 1 
ATOM   1961 C  CA  . GLN B 2 158 ? -6.204  8.358   1.566   1.00 96.91 158 B 1 
ATOM   1962 C  C   . GLN B 2 158 ? -5.711  9.215   0.391   1.00 96.66 158 B 1 
ATOM   1963 O  O   . GLN B 2 158 ? -6.507  9.930   -0.216  1.00 95.88 158 B 1 
ATOM   1964 C  CB  . GLN B 2 158 ? -6.286  9.197   2.848   1.00 97.09 158 B 1 
ATOM   1965 C  CG  . GLN B 2 158 ? -7.136  8.582   3.978   1.00 96.80 158 B 1 
ATOM   1966 C  CD  . GLN B 2 158 ? -6.619  7.236   4.488   1.00 97.50 158 B 1 
ATOM   1967 O  OE1 . GLN B 2 158 ? -5.535  7.117   5.041   1.00 93.05 158 B 1 
ATOM   1968 N  NE2 . GLN B 2 158 ? -7.375  6.182   4.299   1.00 93.33 158 B 1 
ATOM   1969 N  N   . ILE B 2 159 ? -4.426  9.148   0.073   1.00 96.09 159 B 1 
ATOM   1970 C  CA  . ILE B 2 159 ? -3.747  9.974   -0.927  1.00 95.62 159 B 1 
ATOM   1971 C  C   . ILE B 2 159 ? -2.909  9.056   -1.827  1.00 94.63 159 B 1 
ATOM   1972 O  O   . ILE B 2 159 ? -2.238  8.146   -1.336  1.00 93.28 159 B 1 
ATOM   1973 C  CB  . ILE B 2 159 ? -2.883  11.060  -0.240  1.00 95.80 159 B 1 
ATOM   1974 C  CG1 . ILE B 2 159 ? -3.714  11.902  0.759   1.00 93.41 159 B 1 
ATOM   1975 C  CG2 . ILE B 2 159 ? -2.242  11.983  -1.286  1.00 93.30 159 B 1 
ATOM   1976 C  CD1 . ILE B 2 159 ? -2.895  12.909  1.574   1.00 85.77 159 B 1 
ATOM   1977 N  N   . TYR B 2 160 ? -2.954  9.289   -3.136  1.00 89.33 160 B 1 
ATOM   1978 C  CA  . TYR B 2 160 ? -2.099  8.614   -4.119  1.00 88.25 160 B 1 
ATOM   1979 C  C   . TYR B 2 160 ? -0.756  9.358   -4.293  1.00 89.01 160 B 1 
ATOM   1980 O  O   . TYR B 2 160 ? -0.636  10.510  -3.879  1.00 88.53 160 B 1 
ATOM   1981 C  CB  . TYR B 2 160 ? -2.861  8.481   -5.443  1.00 86.24 160 B 1 
ATOM   1982 C  CG  . TYR B 2 160 ? -3.987  7.481   -5.393  1.00 84.52 160 B 1 
ATOM   1983 C  CD1 . TYR B 2 160 ? -3.707  6.096   -5.357  1.00 82.70 160 B 1 
ATOM   1984 C  CD2 . TYR B 2 160 ? -5.329  7.905   -5.390  1.00 82.51 160 B 1 
ATOM   1985 C  CE1 . TYR B 2 160 ? -4.746  5.148   -5.307  1.00 80.85 160 B 1 
ATOM   1986 C  CE2 . TYR B 2 160 ? -6.381  6.973   -5.340  1.00 80.44 160 B 1 
ATOM   1987 C  CZ  . TYR B 2 160 ? -6.076  5.599   -5.289  1.00 80.33 160 B 1 
ATOM   1988 O  OH  . TYR B 2 160 ? -7.098  4.680   -5.214  1.00 76.97 160 B 1 
ATOM   1989 N  N   . PRO B 2 161 ? 0.258   8.739   -4.939  1.00 84.51 161 B 1 
ATOM   1990 C  CA  . PRO B 2 161 ? 1.549   9.382   -5.184  1.00 85.00 161 B 1 
ATOM   1991 C  C   . PRO B 2 161 ? 1.480   10.696  -5.971  1.00 86.81 161 B 1 
ATOM   1992 O  O   . PRO B 2 161 ? 2.337   11.552  -5.796  1.00 85.94 161 B 1 
ATOM   1993 C  CB  . PRO B 2 161 ? 2.376   8.340   -5.944  1.00 83.23 161 B 1 
ATOM   1994 C  CG  . PRO B 2 161 ? 1.793   7.015   -5.473  1.00 81.75 161 B 1 
ATOM   1995 C  CD  . PRO B 2 161 ? 0.312   7.340   -5.328  1.00 83.17 161 B 1 
ATOM   1996 N  N   . ASP B 2 162 ? 0.467   10.881  -6.817  1.00 86.64 162 B 1 
ATOM   1997 C  CA  . ASP B 2 162 ? 0.216   12.112  -7.586  1.00 86.88 162 B 1 
ATOM   1998 C  C   . ASP B 2 162 ? -0.457  13.231  -6.760  1.00 88.88 162 B 1 
ATOM   1999 O  O   . ASP B 2 162 ? -0.710  14.316  -7.274  1.00 87.93 162 B 1 
ATOM   2000 C  CB  . ASP B 2 162 ? -0.609  11.761  -8.840  1.00 83.67 162 B 1 
ATOM   2001 C  CG  . ASP B 2 162 ? -2.045  11.292  -8.546  1.00 81.10 162 B 1 
ATOM   2002 O  OD1 . ASP B 2 162 ? -2.402  11.128  -7.360  1.00 79.13 162 B 1 
ATOM   2003 O  OD2 . ASP B 2 162 ? -2.805  11.084  -9.504  1.00 78.57 162 B 1 
ATOM   2004 N  N   . GLY B 2 163 ? -0.761  12.982  -5.482  1.00 91.56 163 B 1 
ATOM   2005 C  CA  . GLY B 2 163 ? -1.444  13.907  -4.593  1.00 92.54 163 B 1 
ATOM   2006 C  C   . GLY B 2 163 ? -2.972  13.847  -4.648  1.00 93.68 163 B 1 
ATOM   2007 O  O   . GLY B 2 163 ? -3.638  14.483  -3.819  1.00 92.82 163 B 1 
ATOM   2008 N  N   . SER B 2 164 ? -3.565  13.089  -5.573  1.00 91.34 164 B 1 
ATOM   2009 C  CA  . SER B 2 164 ? -5.018  12.930  -5.667  1.00 90.71 164 B 1 
ATOM   2010 C  C   . SER B 2 164 ? -5.586  12.142  -4.474  1.00 92.04 164 B 1 
ATOM   2011 O  O   . SER B 2 164 ? -4.933  11.283  -3.877  1.00 92.00 164 B 1 
ATOM   2012 C  CB  . SER B 2 164 ? -5.426  12.303  -7.006  1.00 88.00 164 B 1 
ATOM   2013 O  OG  . SER B 2 164 ? -5.034  10.950  -7.080  1.00 83.08 164 B 1 
ATOM   2014 N  N   . LYS B 2 165 ? -6.839  12.444  -4.091  1.00 93.62 165 B 1 
ATOM   2015 C  CA  . LYS B 2 165 ? -7.532  11.727  -3.022  1.00 94.02 165 B 1 
ATOM   2016 C  C   . LYS B 2 165 ? -8.056  10.378  -3.519  1.00 93.87 165 B 1 
ATOM   2017 O  O   . LYS B 2 165 ? -8.639  10.293  -4.597  1.00 92.83 165 B 1 
ATOM   2018 C  CB  . LYS B 2 165 ? -8.685  12.567  -2.460  1.00 93.73 165 B 1 
ATOM   2019 C  CG  . LYS B 2 165 ? -8.221  13.832  -1.717  1.00 88.57 165 B 1 
ATOM   2020 C  CD  . LYS B 2 165 ? -9.438  14.578  -1.151  1.00 88.35 165 B 1 
ATOM   2021 C  CE  . LYS B 2 165 ? -9.025  15.846  -0.411  1.00 80.94 165 B 1 
ATOM   2022 N  NZ  . LYS B 2 165 ? -10.213 16.556  0.127   1.00 75.87 165 B 1 
ATOM   2023 N  N   . SER B 2 166 ? -7.939  9.346   -2.700  1.00 92.66 166 B 1 
ATOM   2024 C  CA  . SER B 2 166 ? -8.669  8.097   -2.902  1.00 92.66 166 B 1 
ATOM   2025 C  C   . SER B 2 166 ? -10.154 8.260   -2.532  1.00 93.10 166 B 1 
ATOM   2026 O  O   . SER B 2 166 ? -10.563 9.279   -1.967  1.00 92.93 166 B 1 
ATOM   2027 C  CB  . SER B 2 166 ? -8.005  6.965   -2.113  1.00 92.05 166 B 1 
ATOM   2028 O  OG  . SER B 2 166 ? -8.345  7.010   -0.747  1.00 90.44 166 B 1 
ATOM   2029 N  N   . ASN B 2 167 ? -10.974 7.235   -2.773  1.00 92.75 167 B 1 
ATOM   2030 C  CA  . ASN B 2 167 ? -12.348 7.174   -2.258  1.00 92.88 167 B 1 
ATOM   2031 C  C   . ASN B 2 167 ? -12.424 6.673   -0.802  1.00 94.17 167 B 1 
ATOM   2032 O  O   . ASN B 2 167 ? -13.509 6.383   -0.318  1.00 93.86 167 B 1 
ATOM   2033 C  CB  . ASN B 2 167 ? -13.227 6.350   -3.218  1.00 90.71 167 B 1 
ATOM   2034 C  CG  . ASN B 2 167 ? -12.958 4.861   -3.166  1.00 89.86 167 B 1 
ATOM   2035 O  OD1 . ASN B 2 167 ? -11.844 4.404   -2.965  1.00 86.36 167 B 1 
ATOM   2036 N  ND2 . ASN B 2 167 ? -13.976 4.052   -3.358  1.00 85.77 167 B 1 
ATOM   2037 N  N   . ASN B 2 168 ? -11.294 6.544   -0.095  1.00 95.59 168 B 1 
ATOM   2038 C  CA  . ASN B 2 168 ? -11.232 6.102   1.294   1.00 96.48 168 B 1 
ATOM   2039 C  C   . ASN B 2 168 ? -10.857 7.250   2.242   1.00 97.13 168 B 1 
ATOM   2040 O  O   . ASN B 2 168 ? -10.028 7.103   3.141   1.00 96.79 168 B 1 
ATOM   2041 C  CB  . ASN B 2 168 ? -10.310 4.868   1.398   1.00 95.96 168 B 1 
ATOM   2042 C  CG  . ASN B 2 168 ? -10.496 4.128   2.714   1.00 95.40 168 B 1 
ATOM   2043 O  OD1 . ASN B 2 168 ? -11.576 4.023   3.259   1.00 90.43 168 B 1 
ATOM   2044 N  ND2 . ASN B 2 168 ? -9.443  3.571   3.259   1.00 89.70 168 B 1 
ATOM   2045 N  N   . THR B 2 169 ? -11.447 8.433   2.006   1.00 97.39 169 B 1 
ATOM   2046 C  CA  . THR B 2 169 ? -11.230 9.643   2.804   1.00 97.51 169 B 1 
ATOM   2047 C  C   . THR B 2 169 ? -12.478 10.528  2.800   1.00 97.87 169 B 1 
ATOM   2048 O  O   . THR B 2 169 ? -13.384 10.333  1.992   1.00 97.25 169 B 1 
ATOM   2049 C  CB  . THR B 2 169 ? -9.998  10.410  2.296   1.00 96.88 169 B 1 
ATOM   2050 O  OG1 . THR B 2 169 ? -9.637  11.426  3.198   1.00 93.38 169 B 1 
ATOM   2051 C  CG2 . THR B 2 169 ? -10.185 11.048  0.920   1.00 93.30 169 B 1 
ATOM   2052 N  N   . VAL B 2 170 ? -12.523 11.523  3.695   1.00 97.78 170 B 1 
ATOM   2053 C  CA  . VAL B 2 170 ? -13.568 12.551  3.711   1.00 97.86 170 B 1 
ATOM   2054 C  C   . VAL B 2 170 ? -13.416 13.462  2.487   1.00 97.80 170 B 1 
ATOM   2055 O  O   . VAL B 2 170 ? -12.311 13.879  2.136   1.00 97.00 170 B 1 
ATOM   2056 C  CB  . VAL B 2 170 ? -13.519 13.374  5.006   1.00 97.24 170 B 1 
ATOM   2057 C  CG1 . VAL B 2 170 ? -14.593 14.462  5.051   1.00 93.67 170 B 1 
ATOM   2058 C  CG2 . VAL B 2 170 ? -13.723 12.476  6.232   1.00 93.71 170 B 1 
ATOM   2059 N  N   . TYR B 2 171 ? -14.545 13.799  1.861   1.00 97.97 171 B 1 
ATOM   2060 C  CA  . TYR B 2 171 ? -14.628 14.837  0.837   1.00 97.87 171 B 1 
ATOM   2061 C  C   . TYR B 2 171 ? -15.292 16.069  1.445   1.00 97.89 171 B 1 
ATOM   2062 O  O   . TYR B 2 171 ? -16.384 15.972  2.017   1.00 96.62 171 B 1 
ATOM   2063 C  CB  . TYR B 2 171 ? -15.361 14.320  -0.401  1.00 97.37 171 B 1 
ATOM   2064 C  CG  . TYR B 2 171 ? -14.466 13.483  -1.298  1.00 97.23 171 B 1 
ATOM   2065 C  CD1 . TYR B 2 171 ? -14.037 13.982  -2.540  1.00 95.96 171 B 1 
ATOM   2066 C  CD2 . TYR B 2 171 ? -13.998 12.226  -0.867  1.00 95.98 171 B 1 
ATOM   2067 C  CE1 . TYR B 2 171 ? -13.161 13.243  -3.349  1.00 94.81 171 B 1 
ATOM   2068 C  CE2 . TYR B 2 171 ? -13.103 11.477  -1.659  1.00 94.90 171 B 1 
ATOM   2069 C  CZ  . TYR B 2 171 ? -12.693 11.997  -2.900  1.00 95.43 171 B 1 
ATOM   2070 O  OH  . TYR B 2 171 ? -11.803 11.290  -3.661  1.00 93.91 171 B 1 
ATOM   2071 N  N   . ASN B 2 172 ? -14.617 17.216  1.357   1.00 97.55 172 B 1 
ATOM   2072 C  CA  . ASN B 2 172 ? -15.073 18.496  1.884   1.00 97.38 172 B 1 
ATOM   2073 C  C   . ASN B 2 172 ? -15.495 19.406  0.735   1.00 97.15 172 B 1 
ATOM   2074 O  O   . ASN B 2 172 ? -14.952 19.289  -0.360  1.00 96.20 172 B 1 
ATOM   2075 C  CB  . ASN B 2 172 ? -13.957 19.139  2.715   1.00 96.88 172 B 1 
ATOM   2076 C  CG  . ASN B 2 172 ? -13.485 18.312  3.905   1.00 95.78 172 B 1 
ATOM   2077 O  OD1 . ASN B 2 172 ? -14.115 17.392  4.378   1.00 87.33 172 B 1 
ATOM   2078 N  ND2 . ASN B 2 172 ? -12.325 18.631  4.430   1.00 86.07 172 B 1 
ATOM   2079 N  N   . ALA B 2 173 ? -16.404 20.345  1.010   1.00 96.94 173 B 1 
ATOM   2080 C  CA  . ALA B 2 173 ? -16.836 21.349  0.057   1.00 96.58 173 B 1 
ATOM   2081 C  C   . ALA B 2 173 ? -15.654 22.217  -0.403  1.00 96.25 173 B 1 
ATOM   2082 O  O   . ALA B 2 173 ? -14.937 22.780  0.424   1.00 95.00 173 B 1 
ATOM   2083 C  CB  . ALA B 2 173 ? -17.932 22.201  0.705   1.00 95.98 173 B 1 
ATOM   2084 N  N   . THR B 2 174 ? -15.479 22.371  -1.717  1.00 95.54 174 B 1 
ATOM   2085 C  CA  . THR B 2 174 ? -14.444 23.243  -2.298  1.00 94.29 174 B 1 
ATOM   2086 C  C   . THR B 2 174 ? -14.869 24.709  -2.351  1.00 94.02 174 B 1 
ATOM   2087 O  O   . THR B 2 174 ? -14.050 25.586  -2.608  1.00 91.62 174 B 1 
ATOM   2088 C  CB  . THR B 2 174 ? -14.021 22.768  -3.688  1.00 92.91 174 B 1 
ATOM   2089 O  OG1 . THR B 2 174 ? -15.095 22.848  -4.587  1.00 85.49 174 B 1 
ATOM   2090 C  CG2 . THR B 2 174 ? -13.490 21.336  -3.680  1.00 83.62 174 B 1 
ATOM   2091 N  N   . ALA B 2 175 ? -16.149 25.001  -2.068  1.00 94.50 175 B 1 
ATOM   2092 C  CA  . ALA B 2 175 ? -16.705 26.336  -1.939  1.00 94.05 175 B 1 
ATOM   2093 C  C   . ALA B 2 175 ? -17.803 26.366  -0.862  1.00 94.88 175 B 1 
ATOM   2094 O  O   . ALA B 2 175 ? -18.394 25.341  -0.521  1.00 93.74 175 B 1 
ATOM   2095 C  CB  . ALA B 2 175 ? -17.246 26.784  -3.301  1.00 92.04 175 B 1 
ATOM   2096 N  N   . GLY B 2 176 ? -18.088 27.555  -0.335  1.00 94.07 176 B 1 
ATOM   2097 C  CA  . GLY B 2 176 ? -19.283 27.803  0.469   1.00 93.89 176 B 1 
ATOM   2098 C  C   . GLY B 2 176 ? -20.450 28.256  -0.400  1.00 94.22 176 B 1 
ATOM   2099 O  O   . GLY B 2 176 ? -20.244 28.836  -1.464  1.00 92.17 176 B 1 
ATOM   2100 N  N   . GLY B 2 177 ? -21.682 28.000  0.057   1.00 94.66 177 B 1 
ATOM   2101 C  CA  . GLY B 2 177 ? -22.892 28.368  -0.671  1.00 94.74 177 B 1 
ATOM   2102 C  C   . GLY B 2 177 ? -24.073 27.473  -0.338  1.00 95.47 177 B 1 
ATOM   2103 O  O   . GLY B 2 177 ? -24.118 26.844  0.719   1.00 94.43 177 B 1 
ATOM   2104 N  N   . ILE B 2 178 ? -25.041 27.429  -1.250  1.00 95.03 178 B 1 
ATOM   2105 C  CA  . ILE B 2 178 ? -26.221 26.561  -1.151  1.00 95.21 178 B 1 
ATOM   2106 C  C   . ILE B 2 178 ? -26.052 25.394  -2.119  1.00 95.66 178 B 1 
ATOM   2107 O  O   . ILE B 2 178 ? -25.718 25.586  -3.285  1.00 94.41 178 B 1 
ATOM   2108 C  CB  . ILE B 2 178 ? -27.514 27.364  -1.405  1.00 94.13 178 B 1 
ATOM   2109 C  CG1 . ILE B 2 178 ? -27.666 28.472  -0.333  1.00 89.53 178 B 1 
ATOM   2110 C  CG2 . ILE B 2 178 ? -28.747 26.432  -1.402  1.00 88.74 178 B 1 
ATOM   2111 C  CD1 . ILE B 2 178 ? -28.852 29.422  -0.563  1.00 75.89 178 B 1 
ATOM   2112 N  N   . ILE B 2 179 ? -26.328 24.180  -1.651  1.00 95.60 179 B 1 
ATOM   2113 C  CA  . ILE B 2 179 ? -26.387 23.005  -2.515  1.00 95.81 179 B 1 
ATOM   2114 C  C   . ILE B 2 179 ? -27.657 23.095  -3.361  1.00 95.61 179 B 1 
ATOM   2115 O  O   . ILE B 2 179 ? -28.759 22.906  -2.862  1.00 94.45 179 B 1 
ATOM   2116 C  CB  . ILE B 2 179 ? -26.325 21.701  -1.692  1.00 95.67 179 B 1 
ATOM   2117 C  CG1 . ILE B 2 179 ? -24.989 21.621  -0.922  1.00 93.92 179 B 1 
ATOM   2118 C  CG2 . ILE B 2 179 ? -26.489 20.491  -2.623  1.00 94.27 179 B 1 
ATOM   2119 C  CD1 . ILE B 2 179 ? -24.875 20.415  0.003   1.00 91.31 179 B 1 
ATOM   2120 N  N   . SER B 2 180 ? -27.525 23.394  -4.650  1.00 95.46 180 B 1 
ATOM   2121 C  CA  . SER B 2 180 ? -28.664 23.506  -5.569  1.00 94.88 180 B 1 
ATOM   2122 C  C   . SER B 2 180 ? -29.099 22.168  -6.148  1.00 95.27 180 B 1 
ATOM   2123 O  O   . SER B 2 180 ? -30.256 22.014  -6.526  1.00 93.68 180 B 1 
ATOM   2124 C  CB  . SER B 2 180 ? -28.329 24.474  -6.707  1.00 93.30 180 B 1 
ATOM   2125 O  OG  . SER B 2 180 ? -27.261 23.984  -7.491  1.00 86.91 180 B 1 
ATOM   2126 N  N   . LYS B 2 181 ? -28.175 21.192  -6.241  1.00 95.72 181 B 1 
ATOM   2127 C  CA  . LYS B 2 181 ? -28.451 19.878  -6.817  1.00 96.22 181 B 1 
ATOM   2128 C  C   . LYS B 2 181 ? -27.457 18.828  -6.332  1.00 96.79 181 B 1 
ATOM   2129 O  O   . LYS B 2 181 ? -26.251 19.072  -6.314  1.00 95.82 181 B 1 
ATOM   2130 C  CB  . LYS B 2 181 ? -28.405 20.008  -8.347  1.00 95.30 181 B 1 
ATOM   2131 C  CG  . LYS B 2 181 ? -28.890 18.750  -9.065  1.00 88.90 181 B 1 
ATOM   2132 C  CD  . LYS B 2 181 ? -28.873 18.975  -10.576 1.00 86.09 181 B 1 
ATOM   2133 C  CE  . LYS B 2 181 ? -29.387 17.726  -11.295 1.00 74.76 181 B 1 
ATOM   2134 N  NZ  . LYS B 2 181 ? -29.350 17.891  -12.756 1.00 66.58 181 B 1 
ATOM   2135 N  N   . ILE B 2 182 ? -27.972 17.624  -6.062  1.00 96.68 182 B 1 
ATOM   2136 C  CA  . ILE B 2 182 ? -27.177 16.410  -5.867  1.00 96.74 182 B 1 
ATOM   2137 C  C   . ILE B 2 182 ? -27.580 15.396  -6.936  1.00 96.63 182 B 1 
ATOM   2138 O  O   . ILE B 2 182 ? -28.673 14.832  -6.905  1.00 95.38 182 B 1 
ATOM   2139 C  CB  . ILE B 2 182 ? -27.336 15.853  -4.437  1.00 96.34 182 B 1 
ATOM   2140 C  CG1 . ILE B 2 182 ? -26.873 16.904  -3.399  1.00 94.97 182 B 1 
ATOM   2141 C  CG2 . ILE B 2 182 ? -26.541 14.542  -4.306  1.00 95.02 182 B 1 
ATOM   2142 C  CD1 . ILE B 2 182 ? -27.045 16.469  -1.935  1.00 93.82 182 B 1 
ATOM   2143 N  N   . LEU B 2 183 ? -26.711 15.158  -7.909  1.00 96.61 183 B 1 
ATOM   2144 C  CA  . LEU B 2 183 ? -26.916 14.154  -8.945  1.00 96.22 183 B 1 
ATOM   2145 C  C   . LEU B 2 183 ? -26.223 12.850  -8.552  1.00 96.24 183 B 1 
ATOM   2146 O  O   . LEU B 2 183 ? -24.996 12.809  -8.454  1.00 95.30 183 B 1 
ATOM   2147 C  CB  . LEU B 2 183 ? -26.407 14.699  -10.290 1.00 95.11 183 B 1 
ATOM   2148 C  CG  . LEU B 2 183 ? -26.601 13.727  -11.463 1.00 87.19 183 B 1 
ATOM   2149 C  CD1 . LEU B 2 183 ? -28.075 13.530  -11.806 1.00 79.14 183 B 1 
ATOM   2150 C  CD2 . LEU B 2 183 ? -25.892 14.262  -12.705 1.00 78.62 183 B 1 
ATOM   2151 N  N   . ARG B 2 184 ? -26.989 11.773  -8.392  1.00 95.32 184 B 1 
ATOM   2152 C  CA  . ARG B 2 184 ? -26.428 10.428  -8.242  1.00 94.31 184 B 1 
ATOM   2153 C  C   . ARG B 2 184 ? -26.010 9.890   -9.603  1.00 93.90 184 B 1 
ATOM   2154 O  O   . ARG B 2 184 ? -26.818 9.849   -10.526 1.00 91.45 184 B 1 
ATOM   2155 C  CB  . ARG B 2 184 ? -27.445 9.516   -7.532  1.00 91.87 184 B 1 
ATOM   2156 C  CG  . ARG B 2 184 ? -26.829 8.153   -7.186  1.00 76.17 184 B 1 
ATOM   2157 C  CD  . ARG B 2 184 ? -27.829 7.301   -6.397  1.00 72.91 184 B 1 
ATOM   2158 N  NE  . ARG B 2 184 ? -27.252 6.003   -6.027  1.00 63.36 184 B 1 
ATOM   2159 C  CZ  . ARG B 2 184 ? -27.851 5.065   -5.305  1.00 56.61 184 B 1 
ATOM   2160 N  NH1 . ARG B 2 184 ? -29.061 5.223   -4.851  1.00 51.90 184 B 1 
ATOM   2161 N  NH2 . ARG B 2 184 ? -27.227 3.957   -5.030  1.00 49.18 184 B 1 
ATOM   2162 N  N   . LYS B 2 185 ? -24.762 9.437   -9.732  1.00 92.52 185 B 1 
ATOM   2163 C  CA  . LYS B 2 185 ? -24.248 8.831   -10.959 1.00 90.41 185 B 1 
ATOM   2164 C  C   . LYS B 2 185 ? -24.714 7.379   -11.083 1.00 89.09 185 B 1 
ATOM   2165 O  O   . LYS B 2 185 ? -24.812 6.668   -10.082 1.00 85.63 185 B 1 
ATOM   2166 C  CB  . LYS B 2 185 ? -22.714 8.922   -11.008 1.00 88.28 185 B 1 
ATOM   2167 C  CG  . LYS B 2 185 ? -22.244 10.381  -11.033 1.00 81.76 185 B 1 
ATOM   2168 C  CD  . LYS B 2 185 ? -20.726 10.482  -11.210 1.00 76.71 185 B 1 
ATOM   2169 C  CE  . LYS B 2 185 ? -20.434 11.972  -11.331 1.00 67.24 185 B 1 
ATOM   2170 N  NZ  . LYS B 2 185 ? -19.040 12.293  -11.721 1.00 60.32 185 B 1 
ATOM   2171 N  N   . GLU B 2 186 ? -24.919 6.921   -12.315 1.00 86.82 186 B 1 
ATOM   2172 C  CA  . GLU B 2 186 ? -25.403 5.565   -12.619 1.00 83.52 186 B 1 
ATOM   2173 C  C   . GLU B 2 186 ? -24.506 4.469   -12.022 1.00 80.73 186 B 1 
ATOM   2174 O  O   . GLU B 2 186 ? -24.977 3.573   -11.330 1.00 74.75 186 B 1 
ATOM   2175 C  CB  . GLU B 2 186 ? -25.479 5.449   -14.146 1.00 81.31 186 B 1 
ATOM   2176 C  CG  . GLU B 2 186 ? -26.148 4.153   -14.611 1.00 70.18 186 B 1 
ATOM   2177 C  CD  . GLU B 2 186 ? -26.209 4.051   -16.143 1.00 62.54 186 B 1 
ATOM   2178 O  OE1 . GLU B 2 186 ? -26.836 3.085   -16.623 1.00 55.27 186 B 1 
ATOM   2179 O  OE2 . GLU B 2 186 ? -25.620 4.928   -16.814 1.00 56.12 186 B 1 
ATOM   2180 N  N   . LYS B 2 187 ? -23.179 4.602   -12.199 1.00 78.81 187 B 1 
ATOM   2181 C  CA  . LYS B 2 187 ? -22.187 3.668   -11.649 1.00 76.57 187 B 1 
ATOM   2182 C  C   . LYS B 2 187 ? -21.813 3.953   -10.176 1.00 77.77 187 B 1 
ATOM   2183 O  O   . LYS B 2 187 ? -20.793 3.454   -9.699  1.00 72.76 187 B 1 
ATOM   2184 C  CB  . LYS B 2 187 ? -20.961 3.585   -12.576 1.00 71.84 187 B 1 
ATOM   2185 C  CG  . LYS B 2 187 ? -21.300 3.051   -13.980 1.00 64.73 187 B 1 
ATOM   2186 C  CD  . LYS B 2 187 ? -20.035 2.697   -14.787 1.00 58.48 187 B 1 
ATOM   2187 C  CE  . LYS B 2 187 ? -20.409 2.068   -16.131 1.00 52.02 187 B 1 
ATOM   2188 N  NZ  . LYS B 2 187 ? -19.261 1.463   -16.856 1.00 46.43 187 B 1 
ATOM   2189 N  N   . GLY B 2 188 ? -22.598 4.765   -9.466  1.00 83.20 188 B 1 
ATOM   2190 C  CA  . GLY B 2 188 ? -22.337 5.211   -8.099  1.00 84.79 188 B 1 
ATOM   2191 C  C   . GLY B 2 188 ? -21.480 6.480   -8.014  1.00 88.06 188 B 1 
ATOM   2192 O  O   . GLY B 2 188 ? -20.828 6.891   -8.970  1.00 86.00 188 B 1 
ATOM   2193 N  N   . GLY B 2 189 ? -21.481 7.104   -6.827  1.00 90.73 189 B 1 
ATOM   2194 C  CA  . GLY B 2 189 ? -20.932 8.436   -6.594  1.00 93.15 189 B 1 
ATOM   2195 C  C   . GLY B 2 189 ? -21.952 9.538   -6.877  1.00 95.37 189 B 1 
ATOM   2196 O  O   . GLY B 2 189 ? -23.096 9.264   -7.261  1.00 94.60 189 B 1 
ATOM   2197 N  N   . TYR B 2 190 ? -21.537 10.793  -6.671  1.00 96.43 190 B 1 
ATOM   2198 C  CA  . TYR B 2 190 ? -22.406 11.963  -6.761  1.00 96.97 190 B 1 
ATOM   2199 C  C   . TYR B 2 190 ? -21.697 13.153  -7.410  1.00 97.34 190 B 1 
ATOM   2200 O  O   . TYR B 2 190 ? -20.476 13.288  -7.336  1.00 96.67 190 B 1 
ATOM   2201 C  CB  . TYR B 2 190 ? -22.914 12.347  -5.359  1.00 96.62 190 B 1 
ATOM   2202 C  CG  . TYR B 2 190 ? -23.590 11.223  -4.596  1.00 96.24 190 B 1 
ATOM   2203 C  CD1 . TYR B 2 190 ? -24.976 11.012  -4.709  1.00 93.83 190 B 1 
ATOM   2204 C  CD2 . TYR B 2 190 ? -22.837 10.363  -3.769  1.00 93.78 190 B 1 
ATOM   2205 C  CE1 . TYR B 2 190 ? -25.612 9.977   -4.010  1.00 92.05 190 B 1 
ATOM   2206 C  CE2 . TYR B 2 190 ? -23.450 9.318   -3.070  1.00 92.21 190 B 1 
ATOM   2207 C  CZ  . TYR B 2 190 ? -24.851 9.129   -3.184  1.00 92.84 190 B 1 
ATOM   2208 O  OH  . TYR B 2 190 ? -25.457 8.111   -2.489  1.00 90.56 190 B 1 
ATOM   2209 N  N   . GLU B 2 191 ? -22.490 14.038  -8.014  1.00 96.93 191 B 1 
ATOM   2210 C  CA  . GLU B 2 191 ? -22.091 15.407  -8.355  1.00 96.88 191 B 1 
ATOM   2211 C  C   . GLU B 2 191 ? -22.915 16.370  -7.507  1.00 96.97 191 B 1 
ATOM   2212 O  O   . GLU B 2 191 ? -24.142 16.363  -7.577  1.00 95.85 191 B 1 
ATOM   2213 C  CB  . GLU B 2 191 ? -22.294 15.687  -9.843  1.00 95.78 191 B 1 
ATOM   2214 C  CG  . GLU B 2 191 ? -21.287 14.914  -10.689 1.00 89.72 191 B 1 
ATOM   2215 C  CD  . GLU B 2 191 ? -21.426 15.092  -12.193 1.00 88.83 191 B 1 
ATOM   2216 O  OE1 . GLU B 2 191 ? -20.577 14.471  -12.887 1.00 82.90 191 B 1 
ATOM   2217 O  OE2 . GLU B 2 191 ? -22.379 15.743  -12.657 1.00 83.01 191 B 1 
ATOM   2218 N  N   . ILE B 2 192 ? -22.249 17.198  -6.704  1.00 97.38 192 B 1 
ATOM   2219 C  CA  . ILE B 2 192 ? -22.874 18.170  -5.815  1.00 97.22 192 B 1 
ATOM   2220 C  C   . ILE B 2 192 ? -22.629 19.556  -6.392  1.00 97.02 192 B 1 
ATOM   2221 O  O   . ILE B 2 192 ? -21.490 20.011  -6.447  1.00 96.01 192 B 1 
ATOM   2222 C  CB  . ILE B 2 192 ? -22.349 18.030  -4.370  1.00 96.98 192 B 1 
ATOM   2223 C  CG1 . ILE B 2 192 ? -22.589 16.589  -3.853  1.00 95.52 192 B 1 
ATOM   2224 C  CG2 . ILE B 2 192 ? -23.020 19.073  -3.468  1.00 95.65 192 B 1 
ATOM   2225 C  CD1 . ILE B 2 192 ? -22.142 16.359  -2.408  1.00 92.46 192 B 1 
ATOM   2226 N  N   . THR B 2 193 ? -23.699 20.248  -6.809  1.00 96.66 193 B 1 
ATOM   2227 C  CA  . THR B 2 193 ? -23.617 21.625  -7.291  1.00 96.29 193 B 1 
ATOM   2228 C  C   . THR B 2 193 ? -23.797 22.584  -6.125  1.00 96.38 193 B 1 
ATOM   2229 O  O   . THR B 2 193 ? -24.834 22.567  -5.466  1.00 95.25 193 B 1 
ATOM   2230 C  CB  . THR B 2 193 ? -24.653 21.907  -8.384  1.00 95.50 193 B 1 
ATOM   2231 O  OG1 . THR B 2 193 ? -24.569 20.946  -9.409  1.00 91.75 193 B 1 
ATOM   2232 C  CG2 . THR B 2 193 ? -24.444 23.274  -9.034  1.00 91.31 193 B 1 
ATOM   2233 N  N   . ILE B 2 194 ? -22.799 23.440  -5.894  1.00 96.32 194 B 1 
ATOM   2234 C  CA  . ILE B 2 194 ? -22.783 24.465  -4.853  1.00 95.91 194 B 1 
ATOM   2235 C  C   . ILE B 2 194 ? -22.872 25.823  -5.538  1.00 95.52 194 B 1 
ATOM   2236 O  O   . ILE B 2 194 ? -22.064 26.122  -6.418  1.00 94.39 194 B 1 
ATOM   2237 C  CB  . ILE B 2 194 ? -21.512 24.347  -3.986  1.00 95.59 194 B 1 
ATOM   2238 C  CG1 . ILE B 2 194 ? -21.360 22.934  -3.379  1.00 94.00 194 B 1 
ATOM   2239 C  CG2 . ILE B 2 194 ? -21.542 25.412  -2.874  1.00 94.00 194 B 1 
ATOM   2240 C  CD1 . ILE B 2 194 ? -19.951 22.652  -2.839  1.00 90.47 194 B 1 
ATOM   2241 N  N   . VAL B 2 195 ? -23.837 26.651  -5.130  1.00 95.47 195 B 1 
ATOM   2242 C  CA  . VAL B 2 195 ? -24.048 27.993  -5.676  1.00 94.65 195 B 1 
ATOM   2243 C  C   . VAL B 2 195 ? -23.717 29.022  -4.603  1.00 93.92 195 B 1 
ATOM   2244 O  O   . VAL B 2 195 ? -24.331 29.039  -3.534  1.00 92.00 195 B 1 
ATOM   2245 C  CB  . VAL B 2 195 ? -25.486 28.179  -6.199  1.00 93.05 195 B 1 
ATOM   2246 C  CG1 . VAL B 2 195 ? -25.651 29.543  -6.867  1.00 84.87 195 B 1 
ATOM   2247 C  CG2 . VAL B 2 195 ? -25.837 27.114  -7.234  1.00 86.33 195 B 1 
ATOM   2248 N  N   . ASP B 2 196 ? -22.760 29.914  -4.900  1.00 92.10 196 B 1 
ATOM   2249 C  CA  . ASP B 2 196 ? -22.472 31.071  -4.056  1.00 89.12 196 B 1 
ATOM   2250 C  C   . ASP B 2 196 ? -23.617 32.084  -4.174  1.00 87.36 196 B 1 
ATOM   2251 O  O   . ASP B 2 196 ? -23.859 32.658  -5.233  1.00 82.44 196 B 1 
ATOM   2252 C  CB  . ASP B 2 196 ? -21.109 31.655  -4.447  1.00 85.07 196 B 1 
ATOM   2253 C  CG  . ASP B 2 196 ? -20.678 32.866  -3.619  1.00 78.27 196 B 1 
ATOM   2254 O  OD1 . ASP B 2 196 ? -21.528 33.563  -3.030  1.00 70.36 196 B 1 
ATOM   2255 O  OD2 . ASP B 2 196 ? -19.471 33.172  -3.640  1.00 71.24 196 B 1 
ATOM   2256 N  N   . ALA B 2 197 ? -24.324 32.344  -3.068  1.00 84.50 197 B 1 
ATOM   2257 C  CA  . ALA B 2 197 ? -25.481 33.230  -3.023  1.00 81.84 197 B 1 
ATOM   2258 C  C   . ALA B 2 197 ? -25.147 34.702  -3.348  1.00 82.68 197 B 1 
ATOM   2259 O  O   . ALA B 2 197 ? -26.047 35.476  -3.662  1.00 76.24 197 B 1 
ATOM   2260 C  CB  . ALA B 2 197 ? -26.115 33.107  -1.632  1.00 76.31 197 B 1 
ATOM   2261 N  N   . SER B 2 198 ? -23.867 35.120  -3.251  1.00 86.68 198 B 1 
ATOM   2262 C  CA  . SER B 2 198 ? -23.458 36.503  -3.469  1.00 85.53 198 B 1 
ATOM   2263 C  C   . SER B 2 198 ? -23.152 36.841  -4.925  1.00 85.51 198 B 1 
ATOM   2264 O  O   . SER B 2 198 ? -23.292 37.997  -5.335  1.00 79.14 198 B 1 
ATOM   2265 C  CB  . SER B 2 198 ? -22.250 36.829  -2.582  1.00 81.92 198 B 1 
ATOM   2266 O  OG  . SER B 2 198 ? -21.065 36.189  -3.010  1.00 73.58 198 B 1 
ATOM   2267 N  N   . ASN B 2 199 ? -22.728 35.851  -5.729  1.00 86.66 199 B 1 
ATOM   2268 C  CA  . ASN B 2 199 ? -22.254 36.069  -7.098  1.00 85.87 199 B 1 
ATOM   2269 C  C   . ASN B 2 199 ? -22.759 35.024  -8.108  1.00 86.56 199 B 1 
ATOM   2270 O  O   . ASN B 2 199 ? -22.313 35.037  -9.258  1.00 79.69 199 B 1 
ATOM   2271 C  CB  . ASN B 2 199 ? -20.722 36.188  -7.063  1.00 80.51 199 B 1 
ATOM   2272 C  CG  . ASN B 2 199 ? -20.034 34.934  -6.555  1.00 75.55 199 B 1 
ATOM   2273 O  OD1 . ASN B 2 199 ? -20.397 33.829  -6.866  1.00 68.08 199 B 1 
ATOM   2274 N  ND2 . ASN B 2 199 ? -18.996 35.072  -5.757  1.00 68.79 199 B 1 
ATOM   2275 N  N   . GLU B 2 200 ? -23.642 34.132  -7.693  1.00 84.85 200 B 1 
ATOM   2276 C  CA  . GLU B 2 200 ? -24.240 33.046  -8.485  1.00 85.92 200 B 1 
ATOM   2277 C  C   . GLU B 2 200 ? -23.234 32.078  -9.128  1.00 88.01 200 B 1 
ATOM   2278 O  O   . GLU B 2 200 ? -23.594 31.257  -9.979  1.00 82.50 200 B 1 
ATOM   2279 C  CB  . GLU B 2 200 ? -25.253 33.585  -9.501  1.00 80.35 200 B 1 
ATOM   2280 C  CG  . GLU B 2 200 ? -26.379 34.414  -8.863  1.00 71.41 200 B 1 
ATOM   2281 C  CD  . GLU B 2 200 ? -27.470 34.810  -9.862  1.00 65.31 200 B 1 
ATOM   2282 O  OE1 . GLU B 2 200 ? -28.550 35.231  -9.390  1.00 58.23 200 B 1 
ATOM   2283 O  OE2 . GLU B 2 200 ? -27.244 34.687  -11.085 1.00 59.70 200 B 1 
ATOM   2284 N  N   . ARG B 2 201 ? -21.957 32.122  -8.720  1.00 89.48 201 B 1 
ATOM   2285 C  CA  . ARG B 2 201 ? -20.965 31.170  -9.220  1.00 90.46 201 B 1 
ATOM   2286 C  C   . ARG B 2 201 ? -21.315 29.758  -8.756  1.00 92.28 201 B 1 
ATOM   2287 O  O   . ARG B 2 201 ? -21.611 29.539  -7.584  1.00 89.83 201 B 1 
ATOM   2288 C  CB  . ARG B 2 201 ? -19.551 31.537  -8.775  1.00 85.82 201 B 1 
ATOM   2289 C  CG  . ARG B 2 201 ? -19.050 32.787  -9.513  1.00 71.36 201 B 1 
ATOM   2290 C  CD  . ARG B 2 201 ? -17.612 33.076  -9.089  1.00 67.04 201 B 1 
ATOM   2291 N  NE  . ARG B 2 201 ? -17.082 34.221  -9.825  1.00 57.51 201 B 1 
ATOM   2292 C  CZ  . ARG B 2 201 ? -15.847 34.690  -9.740  1.00 51.91 201 B 1 
ATOM   2293 N  NH1 . ARG B 2 201 ? -14.967 34.154  -8.935  1.00 48.49 201 B 1 
ATOM   2294 N  NH2 . ARG B 2 201 ? -15.477 35.705  -10.469 1.00 44.49 201 B 1 
ATOM   2295 N  N   . GLN B 2 202 ? -21.221 28.836  -9.689  1.00 93.06 202 B 1 
ATOM   2296 C  CA  . GLN B 2 202 ? -21.455 27.427  -9.431  1.00 93.57 202 B 1 
ATOM   2297 C  C   . GLN B 2 202 ? -20.135 26.671  -9.421  1.00 94.42 202 B 1 
ATOM   2298 O  O   . GLN B 2 202 ? -19.290 26.857  -10.298 1.00 92.22 202 B 1 
ATOM   2299 C  CB  . GLN B 2 202 ? -22.433 26.839  -10.453 1.00 89.32 202 B 1 
ATOM   2300 C  CG  . GLN B 2 202 ? -23.776 27.597  -10.437 1.00 78.42 202 B 1 
ATOM   2301 C  CD  . GLN B 2 202 ? -24.852 26.962  -11.312 1.00 79.78 202 B 1 
ATOM   2302 O  OE1 . GLN B 2 202 ? -24.701 25.917  -11.915 1.00 72.76 202 B 1 
ATOM   2303 N  NE2 . GLN B 2 202 ? -26.000 27.595  -11.414 1.00 71.28 202 B 1 
ATOM   2304 N  N   . VAL B 2 203 ? -19.986 25.791  -8.432  1.00 95.22 203 B 1 
ATOM   2305 C  CA  . VAL B 2 203 ? -18.916 24.797  -8.358  1.00 95.39 203 B 1 
ATOM   2306 C  C   . VAL B 2 203 ? -19.564 23.419  -8.296  1.00 96.14 203 B 1 
ATOM   2307 O  O   . VAL B 2 203 ? -20.603 23.257  -7.653  1.00 95.43 203 B 1 
ATOM   2308 C  CB  . VAL B 2 203 ? -17.996 25.055  -7.153  1.00 93.02 203 B 1 
ATOM   2309 C  CG1 . VAL B 2 203 ? -16.895 24.000  -7.043  1.00 82.65 203 B 1 
ATOM   2310 C  CG2 . VAL B 2 203 ? -17.313 26.428  -7.296  1.00 82.94 203 B 1 
ATOM   2311 N  N   . ILE B 2 204 ? -18.982 22.436  -8.975  1.00 96.57 204 B 1 
ATOM   2312 C  CA  . ILE B 2 204 ? -19.445 21.051  -8.939  1.00 96.56 204 B 1 
ATOM   2313 C  C   . ILE B 2 204 ? -18.383 20.214  -8.240  1.00 96.51 204 B 1 
ATOM   2314 O  O   . ILE B 2 204 ? -17.300 19.998  -8.786  1.00 95.37 204 B 1 
ATOM   2315 C  CB  . ILE B 2 204 ? -19.791 20.516  -10.342 1.00 95.74 204 B 1 
ATOM   2316 C  CG1 . ILE B 2 204 ? -20.878 21.392  -11.008 1.00 92.97 204 B 1 
ATOM   2317 C  CG2 . ILE B 2 204 ? -20.259 19.053  -10.239 1.00 93.04 204 B 1 
ATOM   2318 C  CD1 . ILE B 2 204 ? -21.211 20.997  -12.450 1.00 85.33 204 B 1 
ATOM   2319 N  N   . ASP B 2 205 ? -18.714 19.719  -7.050  1.00 96.62 205 B 1 
ATOM   2320 C  CA  . ASP B 2 205 ? -17.873 18.780  -6.326  1.00 96.60 205 B 1 
ATOM   2321 C  C   . ASP B 2 205 ? -18.216 17.345  -6.727  1.00 96.81 205 B 1 
ATOM   2322 O  O   . ASP B 2 205 ? -19.368 16.920  -6.701  1.00 95.86 205 B 1 
ATOM   2323 C  CB  . ASP B 2 205 ? -17.985 19.006  -4.811  1.00 96.15 205 B 1 
ATOM   2324 C  CG  . ASP B 2 205 ? -17.148 20.177  -4.315  1.00 95.41 205 B 1 
ATOM   2325 O  OD1 . ASP B 2 205 ? -16.249 20.650  -5.044  1.00 91.64 205 B 1 
ATOM   2326 O  OD2 . ASP B 2 205 ? -17.326 20.588  -3.144  1.00 91.52 205 B 1 
ATOM   2327 N  N   . ILE B 2 206 ? -17.189 16.571  -7.120  1.00 96.59 206 B 1 
ATOM   2328 C  CA  . ILE B 2 206 ? -17.316 15.174  -7.537  1.00 96.02 206 B 1 
ATOM   2329 C  C   . ILE B 2 206 ? -17.020 14.279  -6.345  1.00 96.47 206 B 1 
ATOM   2330 O  O   . ILE B 2 206 ? -15.893 14.241  -5.841  1.00 95.66 206 B 1 
ATOM   2331 C  CB  . ILE B 2 206 ? -16.426 14.873  -8.757  1.00 94.52 206 B 1 
ATOM   2332 C  CG1 . ILE B 2 206 ? -16.798 15.796  -9.944  1.00 91.33 206 B 1 
ATOM   2333 C  CG2 . ILE B 2 206 ? -16.563 13.390  -9.135  1.00 90.19 206 B 1 
ATOM   2334 C  CD1 . ILE B 2 206 ? -15.931 15.608  -11.195 1.00 79.15 206 B 1 
ATOM   2335 N  N   . ILE B 2 207 ? -18.021 13.501  -5.928  1.00 96.77 207 B 1 
ATOM   2336 C  CA  . ILE B 2 207 ? -17.905 12.521  -4.854  1.00 96.95 207 B 1 
ATOM   2337 C  C   . ILE B 2 207 ? -17.780 11.126  -5.473  1.00 96.53 207 B 1 
ATOM   2338 O  O   . ILE B 2 207 ? -18.671 10.711  -6.219  1.00 95.62 207 B 1 
ATOM   2339 C  CB  . ILE B 2 207 ? -19.103 12.630  -3.884  1.00 96.88 207 B 1 
ATOM   2340 C  CG1 . ILE B 2 207 ? -19.349 14.058  -3.365  1.00 95.49 207 B 1 
ATOM   2341 C  CG2 . ILE B 2 207 ? -18.919 11.662  -2.715  1.00 96.07 207 B 1 
ATOM   2342 C  CD1 . ILE B 2 207 ? -18.149 14.727  -2.686  1.00 90.33 207 B 1 
ATOM   2343 N  N   . PRO B 2 208 ? -16.703 10.380  -5.196  1.00 95.74 208 B 1 
ATOM   2344 C  CA  . PRO B 2 208 ? -16.502 9.045   -5.745  1.00 94.81 208 B 1 
ATOM   2345 C  C   . PRO B 2 208 ? -17.453 8.009   -5.134  1.00 94.92 208 B 1 
ATOM   2346 O  O   . PRO B 2 208 ? -18.187 8.258   -4.180  1.00 94.03 208 B 1 
ATOM   2347 C  CB  . PRO B 2 208 ? -15.030 8.731   -5.487  1.00 92.97 208 B 1 
ATOM   2348 C  CG  . PRO B 2 208 ? -14.745 9.493   -4.211  1.00 91.01 208 B 1 
ATOM   2349 C  CD  . PRO B 2 208 ? -15.574 10.757  -4.361  1.00 93.71 208 B 1 
ATOM   2350 N  N   . ARG B 2 209 ? -17.423 6.797   -5.692  1.00 91.57 209 B 1 
ATOM   2351 C  CA  . ARG B 2 209 ? -18.281 5.681   -5.282  1.00 90.17 209 B 1 
ATOM   2352 C  C   . ARG B 2 209 ? -17.987 5.217   -3.851  1.00 91.28 209 B 1 
ATOM   2353 O  O   . ARG B 2 209 ? -16.847 5.265   -3.399  1.00 88.93 209 B 1 
ATOM   2354 C  CB  . ARG B 2 209 ? -18.108 4.493   -6.240  1.00 85.39 209 B 1 
ATOM   2355 C  CG  . ARG B 2 209 ? -18.381 4.841   -7.702  1.00 75.76 209 B 1 
ATOM   2356 C  CD  . ARG B 2 209 ? -18.218 3.591   -8.571  1.00 73.60 209 B 1 
ATOM   2357 N  NE  . ARG B 2 209 ? -18.197 3.919   -10.000 1.00 65.89 209 B 1 
ATOM   2358 C  CZ  . ARG B 2 209 ? -18.096 3.054   -10.993 1.00 59.91 209 B 1 
ATOM   2359 N  NH1 . ARG B 2 209 ? -18.082 1.764   -10.798 1.00 55.93 209 B 1 
ATOM   2360 N  NH2 . ARG B 2 209 ? -17.991 3.477   -12.207 1.00 51.92 209 B 1 
ATOM   2361 N  N   . GLY B 2 210 ? -19.019 4.697   -3.190  1.00 91.17 210 B 1 
ATOM   2362 C  CA  . GLY B 2 210 ? -18.907 4.038   -1.888  1.00 91.28 210 B 1 
ATOM   2363 C  C   . GLY B 2 210 ? -18.961 4.976   -0.681  1.00 92.74 210 B 1 
ATOM   2364 O  O   . GLY B 2 210 ? -18.870 4.492   0.443   1.00 91.22 210 B 1 
ATOM   2365 N  N   . LEU B 2 211 ? -19.115 6.279   -0.894  1.00 94.37 211 B 1 
ATOM   2366 C  CA  . LEU B 2 211 ? -19.217 7.264   0.177   1.00 95.21 211 B 1 
ATOM   2367 C  C   . LEU B 2 211 ? -20.673 7.573   0.535   1.00 95.15 211 B 1 
ATOM   2368 O  O   . LEU B 2 211 ? -21.534 7.675   -0.343  1.00 93.11 211 B 1 
ATOM   2369 C  CB  . LEU B 2 211 ? -18.444 8.538   -0.198  1.00 94.83 211 B 1 
ATOM   2370 C  CG  . LEU B 2 211 ? -16.934 8.307   -0.385  1.00 94.11 211 B 1 
ATOM   2371 C  CD1 . LEU B 2 211 ? -16.256 9.628   -0.703  1.00 90.46 211 B 1 
ATOM   2372 C  CD2 . LEU B 2 211 ? -16.269 7.742   0.865   1.00 89.85 211 B 1 
ATOM   2373 N  N   . GLU B 2 212 ? -20.925 7.779   1.828   1.00 94.64 212 B 1 
ATOM   2374 C  CA  . GLU B 2 212 ? -22.200 8.240   2.366   1.00 94.50 212 B 1 
ATOM   2375 C  C   . GLU B 2 212 ? -22.194 9.766   2.479   1.00 95.33 212 B 1 
ATOM   2376 O  O   . GLU B 2 212 ? -21.275 10.348  3.057   1.00 94.02 212 B 1 
ATOM   2377 C  CB  . GLU B 2 212 ? -22.467 7.586   3.726   1.00 92.32 212 B 1 
ATOM   2378 C  CG  . GLU B 2 212 ? -22.706 6.069   3.602   1.00 77.93 212 B 1 
ATOM   2379 C  CD  . GLU B 2 212 ? -22.858 5.346   4.949   1.00 71.84 212 B 1 
ATOM   2380 O  OE1 . GLU B 2 212 ? -22.904 4.100   4.912   1.00 65.01 212 B 1 
ATOM   2381 O  OE2 . GLU B 2 212 ? -22.894 6.021   6.004   1.00 64.55 212 B 1 
ATOM   2382 N  N   . LEU B 2 213 ? -23.221 10.425  1.923   1.00 95.76 213 B 1 
ATOM   2383 C  CA  . LEU B 2 213 ? -23.376 11.868  2.025   1.00 95.81 213 B 1 
ATOM   2384 C  C   . LEU B 2 213 ? -23.886 12.268  3.409   1.00 96.09 213 B 1 
ATOM   2385 O  O   . LEU B 2 213 ? -24.743 11.603  3.977   1.00 93.97 213 B 1 
ATOM   2386 C  CB  . LEU B 2 213 ? -24.321 12.396  0.926   1.00 94.44 213 B 1 
ATOM   2387 C  CG  . LEU B 2 213 ? -23.823 12.201  -0.516  1.00 92.12 213 B 1 
ATOM   2388 C  CD1 . LEU B 2 213 ? -24.820 12.845  -1.479  1.00 90.55 213 B 1 
ATOM   2389 C  CD2 . LEU B 2 213 ? -22.456 12.826  -0.762  1.00 89.85 213 B 1 
ATOM   2390 N  N   . LEU B 2 214 ? -23.400 13.416  3.910   1.00 96.22 214 B 1 
ATOM   2391 C  CA  . LEU B 2 214 ? -23.874 14.079  5.125   1.00 95.80 214 B 1 
ATOM   2392 C  C   . LEU B 2 214 ? -24.791 15.268  4.825   1.00 95.97 214 B 1 
ATOM   2393 O  O   . LEU B 2 214 ? -25.333 15.860  5.756   1.00 93.63 214 B 1 
ATOM   2394 C  CB  . LEU B 2 214 ? -22.665 14.553  5.942   1.00 95.07 214 B 1 
ATOM   2395 C  CG  . LEU B 2 214 ? -21.742 13.433  6.461   1.00 93.71 214 B 1 
ATOM   2396 C  CD1 . LEU B 2 214 ? -20.593 14.074  7.235   1.00 91.15 214 B 1 
ATOM   2397 C  CD2 . LEU B 2 214 ? -22.473 12.463  7.386   1.00 90.82 214 B 1 
ATOM   2398 N  N   . VAL B 2 215 ? -24.937 15.647  3.553   1.00 96.51 215 B 1 
ATOM   2399 C  CA  . VAL B 2 215 ? -25.592 16.870  3.099   1.00 96.40 215 B 1 
ATOM   2400 C  C   . VAL B 2 215 ? -26.771 16.557  2.178   1.00 96.57 215 B 1 
ATOM   2401 O  O   . VAL B 2 215 ? -26.828 15.492  1.566   1.00 95.89 215 B 1 
ATOM   2402 C  CB  . VAL B 2 215 ? -24.591 17.826  2.432   1.00 95.76 215 B 1 
ATOM   2403 C  CG1 . VAL B 2 215 ? -23.511 18.274  3.414   1.00 92.60 215 B 1 
ATOM   2404 C  CG2 . VAL B 2 215 ? -23.929 17.211  1.197   1.00 92.84 215 B 1 
ATOM   2405 N  N   . SER B 2 216 ? -27.694 17.519  2.070   1.00 96.28 216 B 1 
ATOM   2406 C  CA  . SER B 2 216 ? -28.917 17.423  1.270   1.00 95.94 216 B 1 
ATOM   2407 C  C   . SER B 2 216 ? -29.073 18.632  0.341   1.00 96.25 216 B 1 
ATOM   2408 O  O   . SER B 2 216 ? -28.479 19.687  0.563   1.00 94.99 216 B 1 
ATOM   2409 C  CB  . SER B 2 216 ? -30.129 17.303  2.193   1.00 94.50 216 B 1 
ATOM   2410 O  OG  . SER B 2 216 ? -30.037 16.124  2.972   1.00 85.38 216 B 1 
ATOM   2411 N  N   . GLU B 2 217 ? -29.896 18.498  -0.705  1.00 95.22 217 B 1 
ATOM   2412 C  CA  . GLU B 2 217 ? -30.276 19.638  -1.546  1.00 95.43 217 B 1 
ATOM   2413 C  C   . GLU B 2 217 ? -30.975 20.724  -0.722  1.00 95.09 217 B 1 
ATOM   2414 O  O   . GLU B 2 217 ? -31.776 20.445  0.166   1.00 92.25 217 B 1 
ATOM   2415 C  CB  . GLU B 2 217 ? -31.175 19.196  -2.706  1.00 93.82 217 B 1 
ATOM   2416 C  CG  . GLU B 2 217 ? -30.429 18.347  -3.746  1.00 87.58 217 B 1 
ATOM   2417 C  CD  . GLU B 2 217 ? -31.282 17.959  -4.962  1.00 91.11 217 B 1 
ATOM   2418 O  OE1 . GLU B 2 217 ? -30.677 17.539  -5.980  1.00 85.95 217 B 1 
ATOM   2419 O  OE2 . GLU B 2 217 ? -32.524 18.053  -4.900  1.00 86.95 217 B 1 
ATOM   2420 N  N   . GLY B 2 218 ? -30.653 21.996  -1.021  1.00 95.79 218 B 1 
ATOM   2421 C  CA  . GLY B 2 218 ? -31.148 23.169  -0.306  1.00 95.44 218 B 1 
ATOM   2422 C  C   . GLY B 2 218 ? -30.357 23.536  0.946   1.00 95.83 218 B 1 
ATOM   2423 O  O   . GLY B 2 218 ? -30.582 24.608  1.509   1.00 93.81 218 B 1 
ATOM   2424 N  N   . GLU B 2 219 ? -29.415 22.704  1.393   1.00 95.66 219 B 1 
ATOM   2425 C  CA  . GLU B 2 219 ? -28.601 22.985  2.569   1.00 95.40 219 B 1 
ATOM   2426 C  C   . GLU B 2 219 ? -27.548 24.064  2.298   1.00 95.67 219 B 1 
ATOM   2427 O  O   . GLU B 2 219 ? -26.913 24.103  1.241   1.00 94.67 219 B 1 
ATOM   2428 C  CB  . GLU B 2 219 ? -27.960 21.687  3.074   1.00 93.94 219 B 1 
ATOM   2429 C  CG  . GLU B 2 219 ? -27.311 21.833  4.457   1.00 85.24 219 B 1 
ATOM   2430 C  CD  . GLU B 2 219 ? -26.717 20.527  4.984   1.00 88.02 219 B 1 
ATOM   2431 O  OE1 . GLU B 2 219 ? -25.802 20.611  5.832   1.00 82.08 219 B 1 
ATOM   2432 O  OE2 . GLU B 2 219 ? -27.159 19.442  4.543   1.00 83.94 219 B 1 
ATOM   2433 N  N   . SER B 2 220 ? -27.360 24.976  3.264   1.00 95.63 220 B 1 
ATOM   2434 C  CA  . SER B 2 220 ? -26.271 25.946  3.248   1.00 95.37 220 B 1 
ATOM   2435 C  C   . SER B 2 220 ? -25.020 25.344  3.880   1.00 95.24 220 B 1 
ATOM   2436 O  O   . SER B 2 220 ? -25.049 24.908  5.028   1.00 93.28 220 B 1 
ATOM   2437 C  CB  . SER B 2 220 ? -26.679 27.225  3.984   1.00 93.87 220 B 1 
ATOM   2438 O  OG  . SER B 2 220 ? -25.654 28.195  3.893   1.00 81.09 220 B 1 
ATOM   2439 N  N   . ILE B 2 221 ? -23.908 25.360  3.140   1.00 95.51 221 B 1 
ATOM   2440 C  CA  . ILE B 2 221 ? -22.628 24.797  3.556   1.00 95.03 221 B 1 
ATOM   2441 C  C   . ILE B 2 221 ? -21.517 25.844  3.530   1.00 95.62 221 B 1 
ATOM   2442 O  O   . ILE B 2 221 ? -21.607 26.878  2.865   1.00 94.83 221 B 1 
ATOM   2443 C  CB  . ILE B 2 221 ? -22.261 23.550  2.719   1.00 92.37 221 B 1 
ATOM   2444 C  CG1 . ILE B 2 221 ? -22.148 23.886  1.219   1.00 83.02 221 B 1 
ATOM   2445 C  CG2 . ILE B 2 221 ? -23.276 22.426  2.976   1.00 79.54 221 B 1 
ATOM   2446 C  CD1 . ILE B 2 221 ? -21.501 22.760  0.422   1.00 77.67 221 B 1 
ATOM   2447 N  N   . LYS B 2 222 ? -20.441 25.576  4.267   1.00 95.56 222 B 1 
ATOM   2448 C  CA  . LYS B 2 222 ? -19.236 26.403  4.315   1.00 95.62 222 B 1 
ATOM   2449 C  C   . LYS B 2 222 ? -18.112 25.743  3.525   1.00 95.86 222 B 1 
ATOM   2450 O  O   . LYS B 2 222 ? -18.100 24.529  3.343   1.00 94.93 222 B 1 
ATOM   2451 C  CB  . LYS B 2 222 ? -18.829 26.646  5.775   1.00 94.59 222 B 1 
ATOM   2452 C  CG  . LYS B 2 222 ? -19.916 27.424  6.541   1.00 87.44 222 B 1 
ATOM   2453 C  CD  . LYS B 2 222 ? -19.476 27.655  7.992   1.00 82.24 222 B 1 
ATOM   2454 C  CE  . LYS B 2 222 ? -20.593 28.386  8.746   1.00 70.02 222 B 1 
ATOM   2455 N  NZ  . LYS B 2 222 ? -20.238 28.580  10.172  1.00 61.69 222 B 1 
ATOM   2456 N  N   . LEU B 2 223 ? -17.135 26.545  3.102   1.00 94.99 223 B 1 
ATOM   2457 C  CA  . LEU B 2 223 ? -15.854 26.046  2.597   1.00 94.87 223 B 1 
ATOM   2458 C  C   . LEU B 2 223 ? -15.254 25.046  3.601   1.00 95.19 223 B 1 
ATOM   2459 O  O   . LEU B 2 223 ? -15.334 25.269  4.809   1.00 93.19 223 B 1 
ATOM   2460 C  CB  . LEU B 2 223 ? -14.924 27.250  2.366   1.00 93.58 223 B 1 
ATOM   2461 C  CG  . LEU B 2 223 ? -13.522 26.885  1.847   1.00 92.19 223 B 1 
ATOM   2462 C  CD1 . LEU B 2 223 ? -13.565 26.285  0.448   1.00 87.15 223 B 1 
ATOM   2463 C  CD2 . LEU B 2 223 ? -12.641 28.138  1.800   1.00 86.60 223 B 1 
ATOM   2464 N  N   . ASP B 2 224 ? -14.701 23.964  3.098   1.00 96.04 224 B 1 
ATOM   2465 C  CA  . ASP B 2 224 ? -14.099 22.855  3.842   1.00 96.39 224 B 1 
ATOM   2466 C  C   . ASP B 2 224 ? -15.060 22.057  4.741   1.00 97.06 224 B 1 
ATOM   2467 O  O   . ASP B 2 224 ? -14.629 21.134  5.436   1.00 95.88 224 B 1 
ATOM   2468 C  CB  . ASP B 2 224 ? -12.839 23.304  4.591   1.00 95.36 224 B 1 
ATOM   2469 C  CG  . ASP B 2 224 ? -11.757 23.829  3.649   1.00 88.99 224 B 1 
ATOM   2470 O  OD1 . ASP B 2 224 ? -11.542 23.185  2.595   1.00 84.00 224 B 1 
ATOM   2471 O  OD2 . ASP B 2 224 ? -11.117 24.851  4.005   1.00 81.77 224 B 1 
ATOM   2472 N  N   . GLN B 2 225 ? -16.374 22.343  4.712   1.00 96.74 225 B 1 
ATOM   2473 C  CA  . GLN B 2 225 ? -17.354 21.529  5.433   1.00 96.80 225 B 1 
ATOM   2474 C  C   . GLN B 2 225 ? -17.369 20.094  4.859   1.00 97.28 225 B 1 
ATOM   2475 O  O   . GLN B 2 225 ? -17.449 19.935  3.639   1.00 96.66 225 B 1 
ATOM   2476 C  CB  . GLN B 2 225 ? -18.742 22.186  5.383   1.00 95.72 225 B 1 
ATOM   2477 C  CG  . GLN B 2 225 ? -19.822 21.375  6.118   1.00 93.64 225 B 1 
ATOM   2478 C  CD  . GLN B 2 225 ? -21.169 22.097  6.193   1.00 94.38 225 B 1 
ATOM   2479 O  OE1 . GLN B 2 225 ? -21.250 23.311  6.205   1.00 88.92 225 B 1 
ATOM   2480 N  NE2 . GLN B 2 225 ? -22.258 21.376  6.259   1.00 87.27 225 B 1 
ATOM   2481 N  N   . PRO B 2 226 ? -17.345 19.039  5.709   1.00 97.32 226 B 1 
ATOM   2482 C  CA  . PRO B 2 226 ? -17.479 17.668  5.240   1.00 97.15 226 B 1 
ATOM   2483 C  C   . PRO B 2 226 ? -18.798 17.437  4.494   1.00 97.27 226 B 1 
ATOM   2484 O  O   . PRO B 2 226 ? -19.874 17.644  5.045   1.00 96.47 226 B 1 
ATOM   2485 C  CB  . PRO B 2 226 ? -17.366 16.787  6.490   1.00 96.78 226 B 1 
ATOM   2486 C  CG  . PRO B 2 226 ? -16.568 17.661  7.452   1.00 95.06 226 B 1 
ATOM   2487 C  CD  . PRO B 2 226 ? -17.049 19.067  7.125   1.00 96.89 226 B 1 
ATOM   2488 N  N   . LEU B 2 227 ? -18.706 16.956  3.247   1.00 97.32 227 B 1 
ATOM   2489 C  CA  . LEU B 2 227 ? -19.843 16.517  2.433   1.00 97.17 227 B 1 
ATOM   2490 C  C   . LEU B 2 227 ? -20.159 15.032  2.656   1.00 96.94 227 B 1 
ATOM   2491 O  O   . LEU B 2 227 ? -21.277 14.587  2.406   1.00 95.61 227 B 1 
ATOM   2492 C  CB  . LEU B 2 227 ? -19.534 16.772  0.951   1.00 96.93 227 B 1 
ATOM   2493 C  CG  . LEU B 2 227 ? -19.301 18.245  0.569   1.00 96.40 227 B 1 
ATOM   2494 C  CD1 . LEU B 2 227 ? -18.922 18.332  -0.908  1.00 95.00 227 B 1 
ATOM   2495 C  CD2 . LEU B 2 227 ? -20.543 19.098  0.813   1.00 94.48 227 B 1 
ATOM   2496 N  N   . THR B 2 228 ? -19.178 14.269  3.133   1.00 97.04 228 B 1 
ATOM   2497 C  CA  . THR B 2 228 ? -19.281 12.824  3.353   1.00 96.94 228 B 1 
ATOM   2498 C  C   . THR B 2 228 ? -18.831 12.436  4.753   1.00 97.09 228 B 1 
ATOM   2499 O  O   . THR B 2 228 ? -18.010 13.125  5.376   1.00 96.52 228 B 1 
ATOM   2500 C  CB  . THR B 2 228 ? -18.476 12.015  2.324   1.00 96.30 228 B 1 
ATOM   2501 O  OG1 . THR B 2 228 ? -17.089 12.102  2.550   1.00 93.07 228 B 1 
ATOM   2502 C  CG2 . THR B 2 228 ? -18.740 12.459  0.886   1.00 93.32 228 B 1 
ATOM   2503 N  N   . SER B 2 229 ? -19.288 11.275  5.225   1.00 96.44 229 B 1 
ATOM   2504 C  CA  . SER B 2 229 ? -18.678 10.589  6.352   1.00 95.81 229 B 1 
ATOM   2505 C  C   . SER B 2 229 ? -17.221 10.196  6.045   1.00 96.46 229 B 1 
ATOM   2506 O  O   . SER B 2 229 ? -16.765 10.239  4.897   1.00 95.98 229 B 1 
ATOM   2507 C  CB  . SER B 2 229 ? -19.525 9.371   6.747   1.00 93.98 229 B 1 
ATOM   2508 O  OG  . SER B 2 229 ? -19.535 8.420   5.706   1.00 82.44 229 B 1 
ATOM   2509 N  N   . ASN B 2 230 ? -16.465 9.833   7.094   1.00 96.88 230 B 1 
ATOM   2510 C  CA  . ASN B 2 230 ? -15.145 9.253   6.909   1.00 96.91 230 B 1 
ATOM   2511 C  C   . ASN B 2 230 ? -15.273 7.732   6.731   1.00 97.13 230 B 1 
ATOM   2512 O  O   . ASN B 2 230 ? -15.576 7.050   7.708   1.00 96.70 230 B 1 
ATOM   2513 C  CB  . ASN B 2 230 ? -14.238 9.624   8.085   1.00 96.26 230 B 1 
ATOM   2514 C  CG  . ASN B 2 230 ? -12.797 9.159   7.870   1.00 95.24 230 B 1 
ATOM   2515 O  OD1 . ASN B 2 230 ? -12.444 8.527   6.888   1.00 92.68 230 B 1 
ATOM   2516 N  ND2 . ASN B 2 230 ? -11.911 9.473   8.782   1.00 90.65 230 B 1 
ATOM   2517 N  N   . PRO B 2 231 ? -15.010 7.173   5.529   1.00 97.45 231 B 1 
ATOM   2518 C  CA  . PRO B 2 231 ? -15.140 5.743   5.279   1.00 97.10 231 B 1 
ATOM   2519 C  C   . PRO B 2 231 ? -13.961 4.934   5.833   1.00 97.36 231 B 1 
ATOM   2520 O  O   . PRO B 2 231 ? -14.030 3.701   5.870   1.00 96.41 231 B 1 
ATOM   2521 C  CB  . PRO B 2 231 ? -15.213 5.639   3.760   1.00 96.54 231 B 1 
ATOM   2522 C  CG  . PRO B 2 231 ? -14.283 6.756   3.305   1.00 95.73 231 B 1 
ATOM   2523 C  CD  . PRO B 2 231 ? -14.565 7.860   4.323   1.00 96.92 231 B 1 
ATOM   2524 N  N   . ASN B 2 232 ? -12.857 5.582   6.216   1.00 97.61 232 B 1 
ATOM   2525 C  CA  . ASN B 2 232 ? -11.624 4.888   6.568   1.00 97.87 232 B 1 
ATOM   2526 C  C   . ASN B 2 232 ? -11.747 4.172   7.913   1.00 97.87 232 B 1 
ATOM   2527 O  O   . ASN B 2 232 ? -11.806 4.787   8.969   1.00 97.23 232 B 1 
ATOM   2528 C  CB  . ASN B 2 232 ? -10.449 5.874   6.544   1.00 97.79 232 B 1 
ATOM   2529 C  CG  . ASN B 2 232 ? -9.141  5.169   6.879   1.00 97.45 232 B 1 
ATOM   2530 O  OD1 . ASN B 2 232 ? -8.934  3.999   6.594   1.00 92.94 232 B 1 
ATOM   2531 N  ND2 . ASN B 2 232 ? -8.222  5.859   7.504   1.00 92.21 232 B 1 
ATOM   2532 N  N   . VAL B 2 233 ? -11.685 2.836   7.867   1.00 97.99 233 B 1 
ATOM   2533 C  CA  . VAL B 2 233 ? -11.636 1.950   9.039   1.00 97.65 233 B 1 
ATOM   2534 C  C   . VAL B 2 233 ? -10.238 1.386   9.298   1.00 97.89 233 B 1 
ATOM   2535 O  O   . VAL B 2 233 ? -10.023 0.657   10.265  1.00 96.78 233 B 1 
ATOM   2536 C  CB  . VAL B 2 233 ? -12.672 0.816   8.912   1.00 96.92 233 B 1 
ATOM   2537 C  CG1 . VAL B 2 233 ? -14.089 1.372   8.799   1.00 94.62 233 B 1 
ATOM   2538 C  CG2 . VAL B 2 233 ? -12.389 -0.091  7.711   1.00 94.57 233 B 1 
ATOM   2539 N  N   . GLY B 2 234 ? -9.269  1.715   8.440   1.00 97.81 234 B 1 
ATOM   2540 C  CA  . GLY B 2 234 ? -7.882  1.296   8.534   1.00 97.91 234 B 1 
ATOM   2541 C  C   . GLY B 2 234 ? -7.029  2.200   9.424   1.00 98.25 234 B 1 
ATOM   2542 O  O   . GLY B 2 234 ? -7.533  2.981   10.234  1.00 97.63 234 B 1 
ATOM   2543 N  N   . GLY B 2 235 ? -5.716  2.076   9.289   1.00 98.18 235 B 1 
ATOM   2544 C  CA  . GLY B 2 235 ? -4.760  2.916   9.990   1.00 98.39 235 B 1 
ATOM   2545 C  C   . GLY B 2 235 ? -3.336  2.378   9.944   1.00 98.56 235 B 1 
ATOM   2546 O  O   . GLY B 2 235 ? -3.108  1.187   9.719   1.00 98.24 235 B 1 
ATOM   2547 N  N   . PHE B 2 236 ? -2.388  3.283   10.152  1.00 98.64 236 B 1 
ATOM   2548 C  CA  . PHE B 2 236 ? -0.961  3.036   10.211  1.00 98.70 236 B 1 
ATOM   2549 C  C   . PHE B 2 236 ? -0.447  3.234   11.635  1.00 98.64 236 B 1 
ATOM   2550 O  O   . PHE B 2 236 ? -0.927  4.108   12.351  1.00 98.27 236 B 1 
ATOM   2551 C  CB  . PHE B 2 236 ? -0.270  3.956   9.205   1.00 98.67 236 B 1 
ATOM   2552 C  CG  . PHE B 2 236 ? 1.237   3.866   9.236   1.00 98.74 236 B 1 
ATOM   2553 C  CD1 . PHE B 2 236 ? 2.008   4.874   9.843   1.00 98.49 236 B 1 
ATOM   2554 C  CD2 . PHE B 2 236 ? 1.876   2.732   8.699   1.00 98.48 236 B 1 
ATOM   2555 C  CE1 . PHE B 2 236 ? 3.392   4.752   9.906   1.00 98.31 236 B 1 
ATOM   2556 C  CE2 . PHE B 2 236 ? 3.269   2.612   8.765   1.00 98.23 236 B 1 
ATOM   2557 C  CZ  . PHE B 2 236 ? 4.026   3.623   9.371   1.00 98.37 236 B 1 
ATOM   2558 N  N   . GLY B 2 237 ? 0.530   2.445   12.038  1.00 98.56 237 B 1 
ATOM   2559 C  CA  . GLY B 2 237 ? 1.216   2.595   13.305  1.00 98.42 237 B 1 
ATOM   2560 C  C   . GLY B 2 237 ? 2.696   2.292   13.189  1.00 98.65 237 B 1 
ATOM   2561 O  O   . GLY B 2 237 ? 3.141   1.649   12.229  1.00 98.27 237 B 1 
ATOM   2562 N  N   . GLN B 2 238 ? 3.465   2.766   14.161  1.00 98.44 238 B 1 
ATOM   2563 C  CA  . GLN B 2 238 ? 4.896   2.509   14.297  1.00 98.24 238 B 1 
ATOM   2564 C  C   . GLN B 2 238 ? 5.165   1.787   15.612  1.00 98.25 238 B 1 
ATOM   2565 O  O   . GLN B 2 238 ? 4.435   1.973   16.580  1.00 97.34 238 B 1 
ATOM   2566 C  CB  . GLN B 2 238 ? 5.685   3.820   14.206  1.00 96.83 238 B 1 
ATOM   2567 C  CG  . GLN B 2 238 ? 5.558   4.468   12.826  1.00 92.56 238 B 1 
ATOM   2568 C  CD  . GLN B 2 238 ? 6.386   5.738   12.657  1.00 95.79 238 B 1 
ATOM   2569 O  OE1 . GLN B 2 238 ? 6.050   6.597   11.863  1.00 88.29 238 B 1 
ATOM   2570 N  NE2 . GLN B 2 238 ? 7.504   5.904   13.331  1.00 87.54 238 B 1 
ATOM   2571 N  N   . GLY B 2 239 ? 6.226   0.983   15.628  1.00 98.29 239 B 1 
ATOM   2572 C  CA  . GLY B 2 239 ? 6.750   0.358   16.824  1.00 97.91 239 B 1 
ATOM   2573 C  C   . GLY B 2 239 ? 8.271   0.317   16.762  1.00 98.22 239 B 1 
ATOM   2574 O  O   . GLY B 2 239 ? 8.860   0.340   15.681  1.00 97.48 239 B 1 
ATOM   2575 N  N   . ASP B 2 240 ? 8.879   0.257   17.943  1.00 97.43 240 B 1 
ATOM   2576 C  CA  . ASP B 2 240 ? 10.328  0.204   18.103  1.00 96.92 240 B 1 
ATOM   2577 C  C   . ASP B 2 240 ? 10.690  -0.994  18.979  1.00 97.50 240 B 1 
ATOM   2578 O  O   . ASP B 2 240 ? 9.964   -1.355  19.908  1.00 96.02 240 B 1 
ATOM   2579 C  CB  . ASP B 2 240 ? 10.851  1.518   18.721  1.00 92.38 240 B 1 
ATOM   2580 C  CG  . ASP B 2 240 ? 10.477  2.787   17.939  1.00 82.17 240 B 1 
ATOM   2581 O  OD1 . ASP B 2 240 ? 10.435  2.753   16.692  1.00 73.47 240 B 1 
ATOM   2582 O  OD2 . ASP B 2 240 ? 10.246  3.831   18.590  1.00 76.64 240 B 1 
ATOM   2583 N  N   . ALA B 2 241 ? 11.835  -1.610  18.695  1.00 97.92 241 B 1 
ATOM   2584 C  CA  . ALA B 2 241 ? 12.433  -2.645  19.517  1.00 97.94 241 B 1 
ATOM   2585 C  C   . ALA B 2 241 ? 13.951  -2.460  19.561  1.00 98.13 241 B 1 
ATOM   2586 O  O   . ALA B 2 241 ? 14.524  -1.665  18.830  1.00 97.35 241 B 1 
ATOM   2587 C  CB  . ALA B 2 241 ? 12.032  -4.017  18.969  1.00 96.99 241 B 1 
ATOM   2588 N  N   . GLU B 2 242 ? 14.616  -3.221  20.439  1.00 97.94 242 B 1 
ATOM   2589 C  CA  . GLU B 2 242 ? 16.064  -3.237  20.541  1.00 97.80 242 B 1 
ATOM   2590 C  C   . GLU B 2 242 ? 16.564  -4.676  20.577  1.00 98.00 242 B 1 
ATOM   2591 O  O   . GLU B 2 242 ? 15.942  -5.543  21.200  1.00 96.95 242 B 1 
ATOM   2592 C  CB  . GLU B 2 242 ? 16.526  -2.472  21.785  1.00 96.32 242 B 1 
ATOM   2593 C  CG  . GLU B 2 242 ? 16.164  -0.974  21.761  1.00 86.10 242 B 1 
ATOM   2594 C  CD  . GLU B 2 242 ? 16.636  -0.288  23.046  1.00 84.83 242 B 1 
ATOM   2595 O  OE1 . GLU B 2 242 ? 17.436  0.664   22.988  1.00 78.18 242 B 1 
ATOM   2596 O  OE2 . GLU B 2 242 ? 16.314  -0.784  24.156  1.00 77.80 242 B 1 
ATOM   2597 N  N   . ILE B 2 243 ? 17.714  -4.933  19.940  1.00 97.76 243 B 1 
ATOM   2598 C  CA  . ILE B 2 243 ? 18.362  -6.229  19.929  1.00 97.82 243 B 1 
ATOM   2599 C  C   . ILE B 2 243 ? 19.847  -6.081  20.228  1.00 97.89 243 B 1 
ATOM   2600 O  O   . ILE B 2 243 ? 20.513  -5.168  19.731  1.00 97.21 243 B 1 
ATOM   2601 C  CB  . ILE B 2 243 ? 18.069  -6.963  18.603  1.00 97.29 243 B 1 
ATOM   2602 C  CG1 . ILE B 2 243 ? 18.395  -8.459  18.730  1.00 95.52 243 B 1 
ATOM   2603 C  CG2 . ILE B 2 243 ? 18.801  -6.319  17.409  1.00 94.79 243 B 1 
ATOM   2604 C  CD1 . ILE B 2 243 ? 17.761  -9.287  17.604  1.00 91.64 243 B 1 
ATOM   2605 N  N   . VAL B 2 244 ? 20.392  -6.965  21.045  1.00 97.50 244 B 1 
ATOM   2606 C  CA  . VAL B 2 244 ? 21.826  -7.019  21.336  1.00 97.27 244 B 1 
ATOM   2607 C  C   . VAL B 2 244 ? 22.477  -8.031  20.400  1.00 97.43 244 B 1 
ATOM   2608 O  O   . VAL B 2 244 ? 22.119  -9.206  20.420  1.00 96.92 244 B 1 
ATOM   2609 C  CB  . VAL B 2 244 ? 22.089  -7.361  22.815  1.00 96.48 244 B 1 
ATOM   2610 C  CG1 . VAL B 2 244 ? 23.581  -7.465  23.120  1.00 93.87 244 B 1 
ATOM   2611 C  CG2 . VAL B 2 244 ? 21.496  -6.289  23.738  1.00 94.26 244 B 1 
ATOM   2612 N  N   . LEU B 2 245 ? 23.469  -7.604  19.616  1.00 96.92 245 B 1 
ATOM   2613 C  CA  . LEU B 2 245 ? 24.368  -8.535  18.944  1.00 96.90 245 B 1 
ATOM   2614 C  C   . LEU B 2 245 ? 25.426  -8.978  19.946  1.00 96.56 245 B 1 
ATOM   2615 O  O   . LEU B 2 245 ? 26.282  -8.186  20.370  1.00 94.94 245 B 1 
ATOM   2616 C  CB  . LEU B 2 245 ? 24.964  -7.875  17.687  1.00 96.63 245 B 1 
ATOM   2617 C  CG  . LEU B 2 245 ? 25.772  -8.864  16.827  1.00 95.92 245 B 1 
ATOM   2618 C  CD1 . LEU B 2 245 ? 24.906  -9.965  16.222  1.00 94.70 245 B 1 
ATOM   2619 C  CD2 . LEU B 2 245 ? 26.422  -8.097  15.671  1.00 94.40 245 B 1 
ATOM   2620 N  N   . GLN B 2 246 ? 25.336  -10.226 20.391  1.00 96.32 246 B 1 
ATOM   2621 C  CA  . GLN B 2 246 ? 26.104  -10.750 21.514  1.00 95.78 246 B 1 
ATOM   2622 C  C   . GLN B 2 246 ? 27.431  -11.344 21.042  1.00 96.06 246 B 1 
ATOM   2623 O  O   . GLN B 2 246 ? 27.464  -12.180 20.143  1.00 94.86 246 B 1 
ATOM   2624 C  CB  . GLN B 2 246 ? 25.237  -11.754 22.280  1.00 93.32 246 B 1 
ATOM   2625 C  CG  . GLN B 2 246 ? 25.905  -12.208 23.589  1.00 85.29 246 B 1 
ATOM   2626 C  CD  . GLN B 2 246 ? 24.979  -13.034 24.473  1.00 80.10 246 B 1 
ATOM   2627 O  OE1 . GLN B 2 246 ? 23.865  -13.383 24.125  1.00 72.12 246 B 1 
ATOM   2628 N  NE2 . GLN B 2 246 ? 25.409  -13.372 25.671  1.00 68.20 246 B 1 
ATOM   2629 N  N   . ASP B 2 247 ? 28.514  -10.949 21.705  1.00 94.52 247 B 1 
ATOM   2630 C  CA  . ASP B 2 247 ? 29.828  -11.553 21.495  1.00 93.89 247 B 1 
ATOM   2631 C  C   . ASP B 2 247 ? 29.835  -13.004 21.992  1.00 93.69 247 B 1 
ATOM   2632 O  O   . ASP B 2 247 ? 29.610  -13.222 23.192  1.00 91.76 247 B 1 
ATOM   2633 C  CB  . ASP B 2 247 ? 30.883  -10.699 22.224  1.00 92.33 247 B 1 
ATOM   2634 C  CG  . ASP B 2 247 ? 32.335  -11.154 22.027  1.00 91.15 247 B 1 
ATOM   2635 O  OD1 . ASP B 2 247 ? 32.561  -12.273 21.528  1.00 87.54 247 B 1 
ATOM   2636 O  OD2 . ASP B 2 247 ? 33.218  -10.377 22.445  1.00 86.77 247 B 1 
ATOM   2637 N  N   . PRO B 2 248 ? 30.126  -14.003 21.139  1.00 92.12 248 B 1 
ATOM   2638 C  CA  . PRO B 2 248 ? 30.171  -15.405 21.537  1.00 90.64 248 B 1 
ATOM   2639 C  C   . PRO B 2 248 ? 31.143  -15.684 22.688  1.00 90.34 248 B 1 
ATOM   2640 O  O   . PRO B 2 248 ? 30.923  -16.602 23.467  1.00 86.21 248 B 1 
ATOM   2641 C  CB  . PRO B 2 248 ? 30.607  -16.179 20.287  1.00 88.31 248 B 1 
ATOM   2642 C  CG  . PRO B 2 248 ? 30.226  -15.269 19.136  1.00 86.49 248 B 1 
ATOM   2643 C  CD  . PRO B 2 248 ? 30.392  -13.867 19.712  1.00 89.80 248 B 1 
ATOM   2644 N  N   . LEU B 2 249 ? 32.208  -14.881 22.827  1.00 90.42 249 B 1 
ATOM   2645 C  CA  . LEU B 2 249 ? 33.206  -15.029 23.894  1.00 89.22 249 B 1 
ATOM   2646 C  C   . LEU B 2 249 ? 32.716  -14.504 25.250  1.00 87.94 249 B 1 
ATOM   2647 O  O   . LEU B 2 249 ? 33.358  -14.748 26.274  1.00 81.26 249 B 1 
ATOM   2648 C  CB  . LEU B 2 249 ? 34.493  -14.298 23.486  1.00 87.05 249 B 1 
ATOM   2649 C  CG  . LEU B 2 249 ? 35.165  -14.819 22.205  1.00 82.80 249 B 1 
ATOM   2650 C  CD1 . LEU B 2 249 ? 36.376  -13.948 21.891  1.00 76.43 249 B 1 
ATOM   2651 C  CD2 . LEU B 2 249 ? 35.647  -16.264 22.353  1.00 76.32 249 B 1 
ATOM   2652 N  N   . ARG B 2 250 ? 31.601  -13.753 25.278  1.00 82.87 250 B 1 
ATOM   2653 C  CA  . ARG B 2 250 ? 30.995  -13.183 26.492  1.00 80.96 250 B 1 
ATOM   2654 C  C   . ARG B 2 250 ? 29.737  -13.932 26.934  1.00 79.47 250 B 1 
ATOM   2655 O  O   . ARG B 2 250 ? 29.122  -13.514 27.915  1.00 70.66 250 B 1 
ATOM   2656 C  CB  . ARG B 2 250 ? 30.715  -11.700 26.301  1.00 75.78 250 B 1 
ATOM   2657 C  CG  . ARG B 2 250 ? 31.994  -10.900 26.102  1.00 66.84 250 B 1 
ATOM   2658 C  CD  . ARG B 2 250 ? 31.645  -9.417  26.050  1.00 61.40 250 B 1 
ATOM   2659 N  NE  . ARG B 2 250 ? 32.844  -8.594  25.879  1.00 55.56 250 B 1 
ATOM   2660 C  CZ  . ARG B 2 250 ? 32.893  -7.283  25.988  1.00 50.29 250 B 1 
ATOM   2661 N  NH1 . ARG B 2 250 ? 31.825  -6.575  26.271  1.00 47.18 250 B 1 
ATOM   2662 N  NH2 . ARG B 2 250 ? 34.019  -6.659  25.811  1.00 44.93 250 B 1 
ATOM   2663 N  N   . VAL B 2 251 ? 29.345  -14.977 26.220  1.00 71.67 251 B 1 
ATOM   2664 C  CA  . VAL B 2 251 ? 28.257  -15.859 26.659  1.00 68.83 251 B 1 
ATOM   2665 C  C   . VAL B 2 251 ? 28.772  -16.633 27.870  1.00 66.92 251 B 1 
ATOM   2666 O  O   . VAL B 2 251 ? 29.617  -17.518 27.737  1.00 60.24 251 B 1 
ATOM   2667 C  CB  . VAL B 2 251 ? 27.781  -16.800 25.536  1.00 63.31 251 B 1 
ATOM   2668 C  CG1 . VAL B 2 251 ? 26.540  -17.562 25.977  1.00 57.37 251 B 1 
ATOM   2669 C  CG2 . VAL B 2 251 ? 27.417  -16.025 24.265  1.00 57.99 251 B 1 
ATOM   2670 N  N   . GLN B 2 252 ? 28.296  -16.241 29.069  1.00 58.95 252 B 1 
ATOM   2671 C  CA  . GLN B 2 252 ? 28.526  -16.970 30.315  1.00 57.88 252 B 1 
ATOM   2672 C  C   . GLN B 2 252 ? 27.392  -17.957 30.575  1.00 55.08 252 B 1 
ATOM   2673 O  O   . GLN B 2 252 ? 26.235  -17.615 30.254  1.00 49.34 252 B 1 
ATOM   2674 C  CB  . GLN B 2 252 ? 28.676  -16.016 31.503  1.00 51.52 252 B 1 
ATOM   2675 C  CG  . GLN B 2 252 ? 30.030  -15.280 31.476  1.00 45.81 252 B 1 
ATOM   2676 C  CD  . GLN B 2 252 ? 30.313  -14.496 32.766  1.00 40.07 252 B 1 
ATOM   2677 O  OE1 . GLN B 2 252 ? 29.488  -14.287 33.643  1.00 37.86 252 B 1 
ATOM   2678 N  NE2 . GLN B 2 252 ? 31.530  -14.036 32.941  1.00 36.92 252 B 1 
ATOM   2679 O  OXT . GLN B 2 252 ? 27.722  -19.038 31.127  1.00 39.76 252 B 1 
HETATM 2680 FE FE  . HEC C 3 .   ? -0.071  2.388   1.158   1.00 93.39 1   C 1 
HETATM 2681 C  CHA . HEC C 3 .   ? -2.828  0.746   -0.043  1.00 89.94 1   C 1 
HETATM 2682 C  CHB . HEC C 3 .   ? 0.713   -0.322  3.092   1.00 94.45 1   C 1 
HETATM 2683 C  CHC . HEC C 3 .   ? 2.989   3.727   1.797   1.00 96.54 1   C 1 
HETATM 2684 C  CHD . HEC C 3 .   ? -0.989  5.197   -0.491  1.00 92.17 1   C 1 
HETATM 2685 N  NA  . HEC C 3 .   ? -0.886  0.555   1.467   1.00 92.05 1   C 1 
HETATM 2686 C  C1A . HEC C 3 .   ? -2.032  0.055   0.864   1.00 90.47 1   C 1 
HETATM 2687 C  C2A . HEC C 3 .   ? -2.265  -1.287  1.347   1.00 88.82 1   C 1 
HETATM 2688 C  C3A . HEC C 3 .   ? -1.276  -1.573  2.242   1.00 90.70 1   C 1 
HETATM 2689 C  C4A . HEC C 3 .   ? -0.410  -0.430  2.309   1.00 92.72 1   C 1 
HETATM 2690 C  CMA . HEC C 3 .   ? -1.101  -2.868  3.030   1.00 89.19 1   C 1 
HETATM 2691 C  CAA . HEC C 3 .   ? -3.425  -2.194  0.941   1.00 84.50 1   C 1 
HETATM 2692 C  CBA . HEC C 3 .   ? -4.616  -1.855  1.810   1.00 86.30 1   C 1 
HETATM 2693 C  CGA . HEC C 3 .   ? -5.818  -2.735  1.504   1.00 82.23 1   C 1 
HETATM 2694 O  O1A . HEC C 3 .   ? -6.593  -3.011  2.444   1.00 81.66 1   C 1 
HETATM 2695 O  O2A . HEC C 3 .   ? -5.994  -3.145  0.345   1.00 78.38 1   C 1 
HETATM 2696 N  NB  . HEC C 3 .   ? 1.548   1.800   2.234   1.00 95.72 1   C 1 
HETATM 2697 C  C1B . HEC C 3 .   ? 1.648   0.681   3.015   1.00 95.96 1   C 1 
HETATM 2698 C  C2B . HEC C 3 .   ? 2.896   0.695   3.721   1.00 96.81 1   C 1 
HETATM 2699 C  C3B . HEC C 3 .   ? 3.544   1.837   3.347   1.00 97.08 1   C 1 
HETATM 2700 C  C4B . HEC C 3 .   ? 2.692   2.526   2.409   1.00 96.57 1   C 1 
HETATM 2701 C  CMB . HEC C 3 .   ? 3.363   -0.383  4.712   1.00 96.60 1   C 1 
HETATM 2702 C  CAB . HEC C 3 .   ? 4.914   2.358   3.817   1.00 96.72 1   C 1 
HETATM 2703 C  CBB . HEC C 3 .   ? 6.019   1.462   3.692   1.00 96.18 1   C 1 
HETATM 2704 N  NC  . HEC C 3 .   ? 0.835   4.135   0.719   1.00 94.57 1   C 1 
HETATM 2705 C  C1C . HEC C 3 .   ? 2.111   4.489   1.048   1.00 95.84 1   C 1 
HETATM 2706 C  C2C . HEC C 3 .   ? 2.396   5.793   0.518   1.00 95.77 1   C 1 
HETATM 2707 C  C3C . HEC C 3 .   ? 1.280   6.212   -0.127  1.00 94.43 1   C 1 
HETATM 2708 C  C4C . HEC C 3 .   ? 0.294   5.170   0.011   1.00 93.99 1   C 1 
HETATM 2709 C  CMC . HEC C 3 .   ? 3.722   6.535   0.693   1.00 95.36 1   C 1 
HETATM 2710 C  CAC . HEC C 3 .   ? 1.020   7.555   -0.848  1.00 91.71 1   C 1 
HETATM 2711 C  CBC . HEC C 3 .   ? 1.970   8.002   -1.786  1.00 89.09 1   C 1 
HETATM 2712 N  ND  . HEC C 3 .   ? -1.629  2.883   -0.033  1.00 91.66 1   C 1 
HETATM 2713 C  C1D . HEC C 3 .   ? -1.846  4.124   -0.574  1.00 91.37 1   C 1 
HETATM 2714 C  C2D . HEC C 3 .   ? -3.113  4.119   -1.275  1.00 90.33 1   C 1 
HETATM 2715 C  C3D . HEC C 3 .   ? -3.648  2.833   -1.152  1.00 88.87 1   C 1 
HETATM 2716 C  C4D . HEC C 3 .   ? -2.689  2.069   -0.380  1.00 90.61 1   C 1 
HETATM 2717 C  CMD . HEC C 3 .   ? -3.746  5.310   -1.994  1.00 88.33 1   C 1 
HETATM 2718 C  CAD . HEC C 3 .   ? -4.986  2.343   -1.750  1.00 84.55 1   C 1 
HETATM 2719 C  CBD . HEC C 3 .   ? -4.794  2.021   -3.217  1.00 80.44 1   C 1 
HETATM 2720 C  CGD . HEC C 3 .   ? -6.124  1.659   -3.835  1.00 76.31 1   C 1 
HETATM 2721 O  O1D . HEC C 3 .   ? -6.672  0.588   -3.518  1.00 72.49 1   C 1 
HETATM 2722 O  O2D . HEC C 3 .   ? -6.662  2.486   -4.591  1.00 72.74 1   C 1 
HETATM 2723 CU CU  . CU  D 4 .   ? -2.093  -6.142  -8.560  1.00 87.85 1   D 1 
#
