# Supplementary material for: Plastocyanin and Cytochrome f Complex Structures Obtained by NMR, Molecular Dynamics, and AlphaFold 3 Methods Compared to Cryo-EM Data
Source: Int J Mol Sci. 2024 Oct 15;25(20):11083. doi: 10.3390/ijms252011083 (PMC11507376; doi:10.3390/ijms252011083)
Supplement: Supplementary file 1 [file ijms-25-11083-s001.zip › Supplementary/AF3_results/fold_1tkw_predict/fold_1tkw_predict_model_1.cif]

# By using this file you agree to the legally binding terms of use found at alphafoldserver.com/output-terms
data_52729ec9cc4321ce
#
_entry.id 52729ec9cc4321ce
#
loop_
_atom_type.symbol
C  
CU 
FE 
N  
O  
S  
#
loop_
_audit_author.name
_audit_author.pdbx_ordinal
"Google DeepMind" 1 
"Isomorphic Labs" 2 
#
_audit_conform.dict_location https://raw.githubusercontent.com/ihmwg/ModelCIF/master/dist/mmcif_ma.dic
_audit_conform.dict_name     mmcif_ma.dic
_audit_conform.dict_version  1.4.5
#
loop_
_chem_comp.formula
_chem_comp.formula_weight
_chem_comp.id
_chem_comp.mon_nstd_flag
_chem_comp.name
_chem_comp.pdbx_smiles
_chem_comp.pdbx_synonyms
_chem_comp.type
"C3 H7 N O2"       89.093  ALA y ALANINE           C[C@H](N)C(O)=O                                                                                   ? "L-PEPTIDE LINKING" 
"C6 H15 N4 O2"     175.209 ARG y ARGININE          N[C@@H](CCCNC(N)=[NH2+])C(O)=O                                                                    ? "L-PEPTIDE LINKING" 
"C4 H8 N2 O3"      132.118 ASN y ASPARAGINE        N[C@@H](CC(N)=O)C(O)=O                                                                            ? "L-PEPTIDE LINKING" 
"C4 H7 N O4"       133.103 ASP y "ASPARTIC ACID"   N[C@@H](CC(O)=O)C(O)=O                                                                            ? "L-PEPTIDE LINKING" 
Cu                 63.546  CU  . "COPPER (II) ION" "[Cu++]"                                                                                          ? NON-POLYMER         
"C3 H7 N O2 S"     121.158 CYS y CYSTEINE          N[C@@H](CS)C(O)=O                                                                                 ? "L-PEPTIDE LINKING" 
"C5 H10 N2 O3"     146.144 GLN y GLUTAMINE         N[C@@H](CCC(N)=O)C(O)=O                                                                           ? "L-PEPTIDE LINKING" 
"C5 H9 N O4"       147.129 GLU y "GLUTAMIC ACID"   N[C@@H](CCC(O)=O)C(O)=O                                                                           ? "L-PEPTIDE LINKING" 
"C2 H5 N O2"       75.067  GLY y GLYCINE           NCC(O)=O                                                                                          ? "PEPTIDE LINKING"   
"C34 H34 Fe N4 O4" 618.503 HEC . "HEME C"          C\C=C1/C(=C2C=C3N4C(=Cc5n6c(C=C7N8C(=C(C)\C7=C/C)C=C1N2[Fe@@]468)c(C)c5CCC(O)=O)C(=C3C)CCC(O)=O)C ? NON-POLYMER         
"C6 H10 N3 O2"     156.162 HIS y HISTIDINE         N[C@@H](Cc1c[nH]c[nH+]1)C(O)=O                                                                    ? "L-PEPTIDE LINKING" 
"C6 H13 N O2"      131.173 ILE y ISOLEUCINE        CC[C@H](C)[C@H](N)C(O)=O                                                                          ? "L-PEPTIDE LINKING" 
"C6 H13 N O2"      131.173 LEU y LEUCINE           CC(C)C[C@H](N)C(O)=O                                                                              ? "L-PEPTIDE LINKING" 
"C6 H15 N2 O2"     147.195 LYS y LYSINE            N[C@@H](CCCC[NH3+])C(O)=O                                                                         ? "L-PEPTIDE LINKING" 
"C5 H11 N O2 S"    149.211 MET y METHIONINE        CSCC[C@H](N)C(O)=O                                                                                ? "L-PEPTIDE LINKING" 
"C9 H11 N O2"      165.189 PHE y PHENYLALANINE     N[C@@H](Cc1ccccc1)C(O)=O                                                                          ? "L-PEPTIDE LINKING" 
"C5 H9 N O2"       115.130 PRO y PROLINE           OC(=O)[C@@H]1CCCN1                                                                                ? "L-PEPTIDE LINKING" 
"C3 H7 N O3"       105.093 SER y SERINE            N[C@@H](CO)C(O)=O                                                                                 ? "L-PEPTIDE LINKING" 
"C4 H9 N O3"       119.119 THR y THREONINE         C[C@@H](O)[C@H](N)C(O)=O                                                                          ? "L-PEPTIDE LINKING" 
"C9 H11 N O3"      181.189 TYR y TYROSINE          N[C@@H](Cc1ccc(O)cc1)C(O)=O                                                                       ? "L-PEPTIDE LINKING" 
"C5 H11 N O2"      117.146 VAL y VALINE            CC(C)[C@H](N)C(O)=O                                                                               ? "L-PEPTIDE LINKING" 
#
_citation.book_publisher          ?
_citation.country                 UK
_citation.id                      primary
_citation.journal_full            Nature
_citation.journal_id_ASTM         NATUAS
_citation.journal_id_CSD          0006
_citation.journal_id_ISSN         0028-0836
_citation.journal_volume          ?
_citation.page_first              ?
_citation.page_last               ?
_citation.pdbx_database_id_DOI    ?
_citation.pdbx_database_id_PubMed ?
_citation.title                   "Accurate structure prediction of biomolecular interactions with AlphaFold 3"
_citation.year                    2024
#
loop_
_citation_author.citation_id
_citation_author.name
_citation_author.ordinal
primary "Google DeepMind" 1 
primary "Isomorphic Labs" 2 
#
loop_
_entity.id
_entity.pdbx_description
_entity.type
1 . polymer     
2 . polymer     
3 . non-polymer 
4 . non-polymer 
#
loop_
_entity_poly.entity_id
_entity_poly.pdbx_strand_id
_entity_poly.type
1 A polypeptide(L) 
2 B polypeptide(L) 
#
loop_
_entity_poly_seq.entity_id
_entity_poly_seq.hetero
_entity_poly_seq.mon_id
_entity_poly_seq.num
1 n ILE 1   
1 n ASP 2   
1 n VAL 3   
1 n LEU 4   
1 n LEU 5   
1 n GLY 6   
1 n ALA 7   
1 n ASP 8   
1 n ASP 9   
1 n GLY 10  
1 n SER 11  
1 n LEU 12  
1 n ALA 13  
1 n PHE 14  
1 n VAL 15  
1 n PRO 16  
1 n SER 17  
1 n GLU 18  
1 n PHE 19  
1 n SER 20  
1 n ILE 21  
1 n SER 22  
1 n PRO 23  
1 n GLY 24  
1 n GLU 25  
1 n LYS 26  
1 n ILE 27  
1 n VAL 28  
1 n PHE 29  
1 n LYS 30  
1 n ASN 31  
1 n ASN 32  
1 n ALA 33  
1 n GLY 34  
1 n PHE 35  
1 n PRO 36  
1 n HIS 37  
1 n ASN 38  
1 n ILE 39  
1 n VAL 40  
1 n PHE 41  
1 n ASP 42  
1 n GLU 43  
1 n ASP 44  
1 n SER 45  
1 n ILE 46  
1 n PRO 47  
1 n SER 48  
1 n GLY 49  
1 n VAL 50  
1 n ASP 51  
1 n ALA 52  
1 n SER 53  
1 n LYS 54  
1 n ILE 55  
1 n SER 56  
1 n MET 57  
1 n SER 58  
1 n GLU 59  
1 n GLU 60  
1 n ASP 61  
1 n LEU 62  
1 n LEU 63  
1 n ASN 64  
1 n ALA 65  
1 n LYS 66  
1 n GLY 67  
1 n GLU 68  
1 n THR 69  
1 n PHE 70  
1 n GLU 71  
1 n VAL 72  
1 n ALA 73  
1 n LEU 74  
1 n SER 75  
1 n ASN 76  
1 n LYS 77  
1 n GLY 78  
1 n GLU 79  
1 n TYR 80  
1 n SER 81  
1 n PHE 82  
1 n TYR 83  
1 n CYS 84  
1 n SER 85  
1 n PRO 86  
1 n HIS 87  
1 n GLN 88  
1 n GLY 89  
1 n ALA 90  
1 n GLY 91  
1 n MET 92  
1 n VAL 93  
1 n GLY 94  
1 n LYS 95  
1 n VAL 96  
1 n THR 97  
1 n VAL 98  
1 n ASN 99  
2 n TYR 1   
2 n PRO 2   
2 n ILE 3   
2 n PHE 4   
2 n ALA 5   
2 n GLN 6   
2 n GLN 7   
2 n ASN 8   
2 n TYR 9   
2 n GLU 10  
2 n ASN 11  
2 n PRO 12  
2 n ARG 13  
2 n GLU 14  
2 n ALA 15  
2 n THR 16  
2 n GLY 17  
2 n ARG 18  
2 n ILE 19  
2 n VAL 20  
2 n CYS 21  
2 n ALA 22  
2 n ASN 23  
2 n CYS 24  
2 n HIS 25  
2 n LEU 26  
2 n ALA 27  
2 n SER 28  
2 n LYS 29  
2 n PRO 30  
2 n VAL 31  
2 n ASP 32  
2 n ILE 33  
2 n GLU 34  
2 n VAL 35  
2 n PRO 36  
2 n GLN 37  
2 n ALA 38  
2 n VAL 39  
2 n LEU 40  
2 n PRO 41  
2 n ASP 42  
2 n THR 43  
2 n VAL 44  
2 n PHE 45  
2 n GLU 46  
2 n ALA 47  
2 n VAL 48  
2 n VAL 49  
2 n LYS 50  
2 n ILE 51  
2 n PRO 52  
2 n TYR 53  
2 n ASP 54  
2 n MET 55  
2 n GLN 56  
2 n LEU 57  
2 n LYS 58  
2 n GLN 59  
2 n VAL 60  
2 n LEU 61  
2 n ALA 62  
2 n ASN 63  
2 n GLY 64  
2 n LYS 65  
2 n LYS 66  
2 n GLY 67  
2 n ALA 68  
2 n LEU 69  
2 n ASN 70  
2 n VAL 71  
2 n GLY 72  
2 n ALA 73  
2 n VAL 74  
2 n LEU 75  
2 n ILE 76  
2 n LEU 77  
2 n PRO 78  
2 n GLU 79  
2 n GLY 80  
2 n PHE 81  
2 n GLU 82  
2 n LEU 83  
2 n ALA 84  
2 n PRO 85  
2 n PRO 86  
2 n ASP 87  
2 n ARG 88  
2 n ILE 89  
2 n SER 90  
2 n PRO 91  
2 n GLU 92  
2 n MET 93  
2 n LYS 94  
2 n GLU 95  
2 n LYS 96  
2 n ILE 97  
2 n GLY 98  
2 n ASN 99  
2 n LEU 100 
2 n SER 101 
2 n PHE 102 
2 n GLN 103 
2 n ASN 104 
2 n TYR 105 
2 n ARG 106 
2 n PRO 107 
2 n ASN 108 
2 n LYS 109 
2 n LYS 110 
2 n ASN 111 
2 n ILE 112 
2 n LEU 113 
2 n VAL 114 
2 n ILE 115 
2 n GLY 116 
2 n PRO 117 
2 n VAL 118 
2 n PRO 119 
2 n GLY 120 
2 n GLN 121 
2 n LYS 122 
2 n TYR 123 
2 n SER 124 
2 n GLU 125 
2 n ILE 126 
2 n THR 127 
2 n PHE 128 
2 n PRO 129 
2 n ILE 130 
2 n LEU 131 
2 n ALA 132 
2 n PRO 133 
2 n ASP 134 
2 n PRO 135 
2 n ALA 136 
2 n THR 137 
2 n ASN 138 
2 n LYS 139 
2 n ASP 140 
2 n VAL 141 
2 n HIS 142 
2 n PHE 143 
2 n LEU 144 
2 n LYS 145 
2 n TYR 146 
2 n PRO 147 
2 n ILE 148 
2 n TYR 149 
2 n VAL 150 
2 n GLY 151 
2 n GLY 152 
2 n ASN 153 
2 n ARG 154 
2 n GLY 155 
2 n ARG 156 
2 n GLY 157 
2 n GLN 158 
2 n ILE 159 
2 n TYR 160 
2 n PRO 161 
2 n ASP 162 
2 n GLY 163 
2 n SER 164 
2 n LYS 165 
2 n SER 166 
2 n ASN 167 
2 n ASN 168 
2 n THR 169 
2 n VAL 170 
2 n TYR 171 
2 n ASN 172 
2 n ALA 173 
2 n THR 174 
2 n ALA 175 
2 n GLY 176 
2 n GLY 177 
2 n ILE 178 
2 n ILE 179 
2 n SER 180 
2 n LYS 181 
2 n ILE 182 
2 n LEU 183 
2 n ARG 184 
2 n LYS 185 
2 n GLU 186 
2 n LYS 187 
2 n GLY 188 
2 n GLY 189 
2 n TYR 190 
2 n GLU 191 
2 n ILE 192 
2 n THR 193 
2 n ILE 194 
2 n VAL 195 
2 n ASP 196 
2 n ALA 197 
2 n SER 198 
2 n ASN 199 
2 n GLU 200 
2 n ARG 201 
2 n GLN 202 
2 n VAL 203 
2 n ILE 204 
2 n ASP 205 
2 n ILE 206 
2 n ILE 207 
2 n PRO 208 
2 n ARG 209 
2 n GLY 210 
2 n LEU 211 
2 n GLU 212 
2 n LEU 213 
2 n LEU 214 
2 n VAL 215 
2 n SER 216 
2 n GLU 217 
2 n GLY 218 
2 n GLU 219 
2 n SER 220 
2 n ILE 221 
2 n LYS 222 
2 n LEU 223 
2 n ASP 224 
2 n GLN 225 
2 n PRO 226 
2 n LEU 227 
2 n THR 228 
2 n SER 229 
2 n ASN 230 
2 n PRO 231 
2 n ASN 232 
2 n VAL 233 
2 n GLY 234 
2 n GLY 235 
2 n PHE 236 
2 n GLY 237 
2 n GLN 238 
2 n GLY 239 
2 n ASP 240 
2 n ALA 241 
2 n GLU 242 
2 n ILE 243 
2 n VAL 244 
2 n LEU 245 
2 n GLN 246 
2 n ASP 247 
2 n PRO 248 
2 n LEU 249 
2 n ARG 250 
2 n VAL 251 
2 n GLN 252 
#
_ma_data.content_type "model coordinates"
_ma_data.id           1
_ma_data.name         Model
#
_ma_model_list.data_id          1
_ma_model_list.model_group_id   1
_ma_model_list.model_group_name "AlphaFold-beta-20231127 (7a14c934-fe78-43c1-a552-7fb305b0ebd1 @ 2024-10-01 03:27:37)"
_ma_model_list.model_id         1
_ma_model_list.model_name       "Top ranked model"
_ma_model_list.model_type       "Ab initio model"
_ma_model_list.ordinal_id       1
#
loop_
_ma_protocol_step.method_type
_ma_protocol_step.ordinal_id
_ma_protocol_step.protocol_id
_ma_protocol_step.step_id
"coevolution MSA" 1 1 1 
"template search" 2 1 2 
modeling          3 1 3 
#
loop_
_ma_qa_metric.id
_ma_qa_metric.mode
_ma_qa_metric.name
_ma_qa_metric.software_group_id
_ma_qa_metric.type
1 global pLDDT 1 pLDDT 
2 local  pLDDT 1 pLDDT 
#
_ma_qa_metric_global.metric_id    1
_ma_qa_metric_global.metric_value 89.75
_ma_qa_metric_global.model_id     1
_ma_qa_metric_global.ordinal_id   1
#
_ma_software_group.group_id    1
_ma_software_group.ordinal_id  1
_ma_software_group.software_id 1
#
loop_
_ma_target_entity.data_id
_ma_target_entity.entity_id
_ma_target_entity.origin
1 1 . 
1 2 . 
1 3 . 
1 4 . 
#
loop_
_ma_target_entity_instance.asym_id
_ma_target_entity_instance.details
_ma_target_entity_instance.entity_id
A . 1 
B . 2 
C . 3 
D . 4 
#
loop_
_pdbx_data_usage.details
_pdbx_data_usage.id
_pdbx_data_usage.type
_pdbx_data_usage.url
;NON-COMMERCIAL USE ONLY, BY USING THIS FILE YOU AGREE TO THE TERMS OF USE FOUND
AT alphafoldserver.com/output-terms.
;
1 license    ? 
;THE INFORMATION IS NOT INTENDED FOR, HAS NOT BEEN VALIDATED FOR, AND IS NOT
APPROVED FOR CLINICAL USE. IT SHOULD NOT BE USED FOR CLINICAL PURPOSE OR RELIED
ON FOR MEDICAL OR OTHER PROFESSIONAL ADVICE. IT IS THEORETICAL MODELLING ONLY
AND CAUTION SHOULD BE EXERCISED IN ITS USE. IT IS PROVIDED "AS-IS" WITHOUT ANY
WARRANTY OF ANY KIND, WHETHER EXPRESSED OR IMPLIED. NO WARRANTY IS GIVEN THAT
USE OF THE INFORMATION SHALL NOT INFRINGE THE RIGHTS OF ANY THIRD PARTY.
;
2 disclaimer ? 
#
loop_
_pdbx_nonpoly_scheme.asym_id
_pdbx_nonpoly_scheme.auth_seq_num
_pdbx_nonpoly_scheme.entity_id
_pdbx_nonpoly_scheme.mon_id
_pdbx_nonpoly_scheme.pdb_ins_code
_pdbx_nonpoly_scheme.pdb_seq_num
_pdbx_nonpoly_scheme.pdb_strand_id
C 1 3 HEC . 1 C 
D 1 4 CU  . 1 D 
#
loop_
_pdbx_poly_seq_scheme.asym_id
_pdbx_poly_seq_scheme.auth_seq_num
_pdbx_poly_seq_scheme.entity_id
_pdbx_poly_seq_scheme.hetero
_pdbx_poly_seq_scheme.mon_id
_pdbx_poly_seq_scheme.pdb_ins_code
_pdbx_poly_seq_scheme.pdb_seq_num
_pdbx_poly_seq_scheme.pdb_strand_id
_pdbx_poly_seq_scheme.seq_id
A 1   1 n ILE . 1   A 1   
A 2   1 n ASP . 2   A 2   
A 3   1 n VAL . 3   A 3   
A 4   1 n LEU . 4   A 4   
A 5   1 n LEU . 5   A 5   
A 6   1 n GLY . 6   A 6   
A 7   1 n ALA . 7   A 7   
A 8   1 n ASP . 8   A 8   
A 9   1 n ASP . 9   A 9   
A 10  1 n GLY . 10  A 10  
A 11  1 n SER . 11  A 11  
A 12  1 n LEU . 12  A 12  
A 13  1 n ALA . 13  A 13  
A 14  1 n PHE . 14  A 14  
A 15  1 n VAL . 15  A 15  
A 16  1 n PRO . 16  A 16  
A 17  1 n SER . 17  A 17  
A 18  1 n GLU . 18  A 18  
A 19  1 n PHE . 19  A 19  
A 20  1 n SER . 20  A 20  
A 21  1 n ILE . 21  A 21  
A 22  1 n SER . 22  A 22  
A 23  1 n PRO . 23  A 23  
A 24  1 n GLY . 24  A 24  
A 25  1 n GLU . 25  A 25  
A 26  1 n LYS . 26  A 26  
A 27  1 n ILE . 27  A 27  
A 28  1 n VAL . 28  A 28  
A 29  1 n PHE . 29  A 29  
A 30  1 n LYS . 30  A 30  
A 31  1 n ASN . 31  A 31  
A 32  1 n ASN . 32  A 32  
A 33  1 n ALA . 33  A 33  
A 34  1 n GLY . 34  A 34  
A 35  1 n PHE . 35  A 35  
A 36  1 n PRO . 36  A 36  
A 37  1 n HIS . 37  A 37  
A 38  1 n ASN . 38  A 38  
A 39  1 n ILE . 39  A 39  
A 40  1 n VAL . 40  A 40  
A 41  1 n PHE . 41  A 41  
A 42  1 n ASP . 42  A 42  
A 43  1 n GLU . 43  A 43  
A 44  1 n ASP . 44  A 44  
A 45  1 n SER . 45  A 45  
A 46  1 n ILE . 46  A 46  
A 47  1 n PRO . 47  A 47  
A 48  1 n SER . 48  A 48  
A 49  1 n GLY . 49  A 49  
A 50  1 n VAL . 50  A 50  
A 51  1 n ASP . 51  A 51  
A 52  1 n ALA . 52  A 52  
A 53  1 n SER . 53  A 53  
A 54  1 n LYS . 54  A 54  
A 55  1 n ILE . 55  A 55  
A 56  1 n SER . 56  A 56  
A 57  1 n MET . 57  A 57  
A 58  1 n SER . 58  A 58  
A 59  1 n GLU . 59  A 59  
A 60  1 n GLU . 60  A 60  
A 61  1 n ASP . 61  A 61  
A 62  1 n LEU . 62  A 62  
A 63  1 n LEU . 63  A 63  
A 64  1 n ASN . 64  A 64  
A 65  1 n ALA . 65  A 65  
A 66  1 n LYS . 66  A 66  
A 67  1 n GLY . 67  A 67  
A 68  1 n GLU . 68  A 68  
A 69  1 n THR . 69  A 69  
A 70  1 n PHE . 70  A 70  
A 71  1 n GLU . 71  A 71  
A 72  1 n VAL . 72  A 72  
A 73  1 n ALA . 73  A 73  
A 74  1 n LEU . 74  A 74  
A 75  1 n SER . 75  A 75  
A 76  1 n ASN . 76  A 76  
A 77  1 n LYS . 77  A 77  
A 78  1 n GLY . 78  A 78  
A 79  1 n GLU . 79  A 79  
A 80  1 n TYR . 80  A 80  
A 81  1 n SER . 81  A 81  
A 82  1 n PHE . 82  A 82  
A 83  1 n TYR . 83  A 83  
A 84  1 n CYS . 84  A 84  
A 85  1 n SER . 85  A 85  
A 86  1 n PRO . 86  A 86  
A 87  1 n HIS . 87  A 87  
A 88  1 n GLN . 88  A 88  
A 89  1 n GLY . 89  A 89  
A 90  1 n ALA . 90  A 90  
A 91  1 n GLY . 91  A 91  
A 92  1 n MET . 92  A 92  
A 93  1 n VAL . 93  A 93  
A 94  1 n GLY . 94  A 94  
A 95  1 n LYS . 95  A 95  
A 96  1 n VAL . 96  A 96  
A 97  1 n THR . 97  A 97  
A 98  1 n VAL . 98  A 98  
A 99  1 n ASN . 99  A 99  
B 1   2 n TYR . 1   B 1   
B 2   2 n PRO . 2   B 2   
B 3   2 n ILE . 3   B 3   
B 4   2 n PHE . 4   B 4   
B 5   2 n ALA . 5   B 5   
B 6   2 n GLN . 6   B 6   
B 7   2 n GLN . 7   B 7   
B 8   2 n ASN . 8   B 8   
B 9   2 n TYR . 9   B 9   
B 10  2 n GLU . 10  B 10  
B 11  2 n ASN . 11  B 11  
B 12  2 n PRO . 12  B 12  
B 13  2 n ARG . 13  B 13  
B 14  2 n GLU . 14  B 14  
B 15  2 n ALA . 15  B 15  
B 16  2 n THR . 16  B 16  
B 17  2 n GLY . 17  B 17  
B 18  2 n ARG . 18  B 18  
B 19  2 n ILE . 19  B 19  
B 20  2 n VAL . 20  B 20  
B 21  2 n CYS . 21  B 21  
B 22  2 n ALA . 22  B 22  
B 23  2 n ASN . 23  B 23  
B 24  2 n CYS . 24  B 24  
B 25  2 n HIS . 25  B 25  
B 26  2 n LEU . 26  B 26  
B 27  2 n ALA . 27  B 27  
B 28  2 n SER . 28  B 28  
B 29  2 n LYS . 29  B 29  
B 30  2 n PRO . 30  B 30  
B 31  2 n VAL . 31  B 31  
B 32  2 n ASP . 32  B 32  
B 33  2 n ILE . 33  B 33  
B 34  2 n GLU . 34  B 34  
B 35  2 n VAL . 35  B 35  
B 36  2 n PRO . 36  B 36  
B 37  2 n GLN . 37  B 37  
B 38  2 n ALA . 38  B 38  
B 39  2 n VAL . 39  B 39  
B 40  2 n LEU . 40  B 40  
B 41  2 n PRO . 41  B 41  
B 42  2 n ASP . 42  B 42  
B 43  2 n THR . 43  B 43  
B 44  2 n VAL . 44  B 44  
B 45  2 n PHE . 45  B 45  
B 46  2 n GLU . 46  B 46  
B 47  2 n ALA . 47  B 47  
B 48  2 n VAL . 48  B 48  
B 49  2 n VAL . 49  B 49  
B 50  2 n LYS . 50  B 50  
B 51  2 n ILE . 51  B 51  
B 52  2 n PRO . 52  B 52  
B 53  2 n TYR . 53  B 53  
B 54  2 n ASP . 54  B 54  
B 55  2 n MET . 55  B 55  
B 56  2 n GLN . 56  B 56  
B 57  2 n LEU . 57  B 57  
B 58  2 n LYS . 58  B 58  
B 59  2 n GLN . 59  B 59  
B 60  2 n VAL . 60  B 60  
B 61  2 n LEU . 61  B 61  
B 62  2 n ALA . 62  B 62  
B 63  2 n ASN . 63  B 63  
B 64  2 n GLY . 64  B 64  
B 65  2 n LYS . 65  B 65  
B 66  2 n LYS . 66  B 66  
B 67  2 n GLY . 67  B 67  
B 68  2 n ALA . 68  B 68  
B 69  2 n LEU . 69  B 69  
B 70  2 n ASN . 70  B 70  
B 71  2 n VAL . 71  B 71  
B 72  2 n GLY . 72  B 72  
B 73  2 n ALA . 73  B 73  
B 74  2 n VAL . 74  B 74  
B 75  2 n LEU . 75  B 75  
B 76  2 n ILE . 76  B 76  
B 77  2 n LEU . 77  B 77  
B 78  2 n PRO . 78  B 78  
B 79  2 n GLU . 79  B 79  
B 80  2 n GLY . 80  B 80  
B 81  2 n PHE . 81  B 81  
B 82  2 n GLU . 82  B 82  
B 83  2 n LEU . 83  B 83  
B 84  2 n ALA . 84  B 84  
B 85  2 n PRO . 85  B 85  
B 86  2 n PRO . 86  B 86  
B 87  2 n ASP . 87  B 87  
B 88  2 n ARG . 88  B 88  
B 89  2 n ILE . 89  B 89  
B 90  2 n SER . 90  B 90  
B 91  2 n PRO . 91  B 91  
B 92  2 n GLU . 92  B 92  
B 93  2 n MET . 93  B 93  
B 94  2 n LYS . 94  B 94  
B 95  2 n GLU . 95  B 95  
B 96  2 n LYS . 96  B 96  
B 97  2 n ILE . 97  B 97  
B 98  2 n GLY . 98  B 98  
B 99  2 n ASN . 99  B 99  
B 100 2 n LEU . 100 B 100 
B 101 2 n SER . 101 B 101 
B 102 2 n PHE . 102 B 102 
B 103 2 n GLN . 103 B 103 
B 104 2 n ASN . 104 B 104 
B 105 2 n TYR . 105 B 105 
B 106 2 n ARG . 106 B 106 
B 107 2 n PRO . 107 B 107 
B 108 2 n ASN . 108 B 108 
B 109 2 n LYS . 109 B 109 
B 110 2 n LYS . 110 B 110 
B 111 2 n ASN . 111 B 111 
B 112 2 n ILE . 112 B 112 
B 113 2 n LEU . 113 B 113 
B 114 2 n VAL . 114 B 114 
B 115 2 n ILE . 115 B 115 
B 116 2 n GLY . 116 B 116 
B 117 2 n PRO . 117 B 117 
B 118 2 n VAL . 118 B 118 
B 119 2 n PRO . 119 B 119 
B 120 2 n GLY . 120 B 120 
B 121 2 n GLN . 121 B 121 
B 122 2 n LYS . 122 B 122 
B 123 2 n TYR . 123 B 123 
B 124 2 n SER . 124 B 124 
B 125 2 n GLU . 125 B 125 
B 126 2 n ILE . 126 B 126 
B 127 2 n THR . 127 B 127 
B 128 2 n PHE . 128 B 128 
B 129 2 n PRO . 129 B 129 
B 130 2 n ILE . 130 B 130 
B 131 2 n LEU . 131 B 131 
B 132 2 n ALA . 132 B 132 
B 133 2 n PRO . 133 B 133 
B 134 2 n ASP . 134 B 134 
B 135 2 n PRO . 135 B 135 
B 136 2 n ALA . 136 B 136 
B 137 2 n THR . 137 B 137 
B 138 2 n ASN . 138 B 138 
B 139 2 n LYS . 139 B 139 
B 140 2 n ASP . 140 B 140 
B 141 2 n VAL . 141 B 141 
B 142 2 n HIS . 142 B 142 
B 143 2 n PHE . 143 B 143 
B 144 2 n LEU . 144 B 144 
B 145 2 n LYS . 145 B 145 
B 146 2 n TYR . 146 B 146 
B 147 2 n PRO . 147 B 147 
B 148 2 n ILE . 148 B 148 
B 149 2 n TYR . 149 B 149 
B 150 2 n VAL . 150 B 150 
B 151 2 n GLY . 151 B 151 
B 152 2 n GLY . 152 B 152 
B 153 2 n ASN . 153 B 153 
B 154 2 n ARG . 154 B 154 
B 155 2 n GLY . 155 B 155 
B 156 2 n ARG . 156 B 156 
B 157 2 n GLY . 157 B 157 
B 158 2 n GLN . 158 B 158 
B 159 2 n ILE . 159 B 159 
B 160 2 n TYR . 160 B 160 
B 161 2 n PRO . 161 B 161 
B 162 2 n ASP . 162 B 162 
B 163 2 n GLY . 163 B 163 
B 164 2 n SER . 164 B 164 
B 165 2 n LYS . 165 B 165 
B 166 2 n SER . 166 B 166 
B 167 2 n ASN . 167 B 167 
B 168 2 n ASN . 168 B 168 
B 169 2 n THR . 169 B 169 
B 170 2 n VAL . 170 B 170 
B 171 2 n TYR . 171 B 171 
B 172 2 n ASN . 172 B 172 
B 173 2 n ALA . 173 B 173 
B 174 2 n THR . 174 B 174 
B 175 2 n ALA . 175 B 175 
B 176 2 n GLY . 176 B 176 
B 177 2 n GLY . 177 B 177 
B 178 2 n ILE . 178 B 178 
B 179 2 n ILE . 179 B 179 
B 180 2 n SER . 180 B 180 
B 181 2 n LYS . 181 B 181 
B 182 2 n ILE . 182 B 182 
B 183 2 n LEU . 183 B 183 
B 184 2 n ARG . 184 B 184 
B 185 2 n LYS . 185 B 185 
B 186 2 n GLU . 186 B 186 
B 187 2 n LYS . 187 B 187 
B 188 2 n GLY . 188 B 188 
B 189 2 n GLY . 189 B 189 
B 190 2 n TYR . 190 B 190 
B 191 2 n GLU . 191 B 191 
B 192 2 n ILE . 192 B 192 
B 193 2 n THR . 193 B 193 
B 194 2 n ILE . 194 B 194 
B 195 2 n VAL . 195 B 195 
B 196 2 n ASP . 196 B 196 
B 197 2 n ALA . 197 B 197 
B 198 2 n SER . 198 B 198 
B 199 2 n ASN . 199 B 199 
B 200 2 n GLU . 200 B 200 
B 201 2 n ARG . 201 B 201 
B 202 2 n GLN . 202 B 202 
B 203 2 n VAL . 203 B 203 
B 204 2 n ILE . 204 B 204 
B 205 2 n ASP . 205 B 205 
B 206 2 n ILE . 206 B 206 
B 207 2 n ILE . 207 B 207 
B 208 2 n PRO . 208 B 208 
B 209 2 n ARG . 209 B 209 
B 210 2 n GLY . 210 B 210 
B 211 2 n LEU . 211 B 211 
B 212 2 n GLU . 212 B 212 
B 213 2 n LEU . 213 B 213 
B 214 2 n LEU . 214 B 214 
B 215 2 n VAL . 215 B 215 
B 216 2 n SER . 216 B 216 
B 217 2 n GLU . 217 B 217 
B 218 2 n GLY . 218 B 218 
B 219 2 n GLU . 219 B 219 
B 220 2 n SER . 220 B 220 
B 221 2 n ILE . 221 B 221 
B 222 2 n LYS . 222 B 222 
B 223 2 n LEU . 223 B 223 
B 224 2 n ASP . 224 B 224 
B 225 2 n GLN . 225 B 225 
B 226 2 n PRO . 226 B 226 
B 227 2 n LEU . 227 B 227 
B 228 2 n THR . 228 B 228 
B 229 2 n SER . 229 B 229 
B 230 2 n ASN . 230 B 230 
B 231 2 n PRO . 231 B 231 
B 232 2 n ASN . 232 B 232 
B 233 2 n VAL . 233 B 233 
B 234 2 n GLY . 234 B 234 
B 235 2 n GLY . 235 B 235 
B 236 2 n PHE . 236 B 236 
B 237 2 n GLY . 237 B 237 
B 238 2 n GLN . 238 B 238 
B 239 2 n GLY . 239 B 239 
B 240 2 n ASP . 240 B 240 
B 241 2 n ALA . 241 B 241 
B 242 2 n GLU . 242 B 242 
B 243 2 n ILE . 243 B 243 
B 244 2 n VAL . 244 B 244 
B 245 2 n LEU . 245 B 245 
B 246 2 n GLN . 246 B 246 
B 247 2 n ASP . 247 B 247 
B 248 2 n PRO . 248 B 248 
B 249 2 n LEU . 249 B 249 
B 250 2 n ARG . 250 B 250 
B 251 2 n VAL . 251 B 251 
B 252 2 n GLN . 252 B 252 
#
_software.classification other
_software.date           ?
_software.description    "Structure prediction"
_software.name           AlphaFold
_software.pdbx_ordinal   1
_software.type           package
_software.version        "AlphaFold-beta-20231127 (7a14c934-fe78-43c1-a552-7fb305b0ebd1 @ 2024-10-01 03:27:37)"
#
loop_
_struct_asym.entity_id
_struct_asym.id
1 A 
2 B 
3 C 
4 D 
#
loop_
_atom_site.group_PDB
_atom_site.id
_atom_site.type_symbol
_atom_site.label_atom_id
_atom_site.label_alt_id
_atom_site.label_comp_id
_atom_site.label_asym_id
_atom_site.label_entity_id
_atom_site.label_seq_id
_atom_site.pdbx_PDB_ins_code
_atom_site.Cartn_x
_atom_site.Cartn_y
_atom_site.Cartn_z
_atom_site.occupancy
_atom_site.B_iso_or_equiv
_atom_site.auth_seq_id
_atom_site.auth_asym_id
_atom_site.pdbx_PDB_model_num
ATOM   1    N  N   . ILE A 1 1   ? -19.893 5.549   21.325  1.00 92.92 1   A 1 
ATOM   2    C  CA  . ILE A 1 1   ? -18.936 4.425   21.316  1.00 95.62 1   A 1 
ATOM   3    C  C   . ILE A 1 1   ? -17.649 4.842   20.595  1.00 96.84 1   A 1 
ATOM   4    O  O   . ILE A 1 1   ? -17.694 5.582   19.619  1.00 96.26 1   A 1 
ATOM   5    C  CB  . ILE A 1 1   ? -19.570 3.161   20.710  1.00 92.98 1   A 1 
ATOM   6    C  CG1 . ILE A 1 1   ? -18.650 1.944   20.882  1.00 88.02 1   A 1 
ATOM   7    C  CG2 . ILE A 1 1   ? -19.938 3.358   19.226  1.00 85.46 1   A 1 
ATOM   8    C  CD1 . ILE A 1 1   ? -19.319 0.604   20.557  1.00 81.87 1   A 1 
ATOM   9    N  N   . ASP A 1 2   ? -16.509 4.351   21.088  1.00 97.72 2   A 1 
ATOM   10   C  CA  . ASP A 1 2   ? -15.220 4.490   20.423  1.00 97.75 2   A 1 
ATOM   11   C  C   . ASP A 1 2   ? -14.931 3.247   19.579  1.00 97.93 2   A 1 
ATOM   12   O  O   . ASP A 1 2   ? -15.095 2.119   20.045  1.00 96.89 2   A 1 
ATOM   13   C  CB  . ASP A 1 2   ? -14.100 4.707   21.451  1.00 96.49 2   A 1 
ATOM   14   C  CG  . ASP A 1 2   ? -14.052 6.094   22.079  1.00 92.68 2   A 1 
ATOM   15   O  OD1 . ASP A 1 2   ? -14.728 7.017   21.602  1.00 86.25 2   A 1 
ATOM   16   O  OD2 . ASP A 1 2   ? -13.246 6.278   23.012  1.00 85.04 2   A 1 
ATOM   17   N  N   . VAL A 1 3   ? -14.469 3.455   18.351  1.00 97.93 3   A 1 
ATOM   18   C  CA  . VAL A 1 3   ? -14.046 2.392   17.438  1.00 98.14 3   A 1 
ATOM   19   C  C   . VAL A 1 3   ? -12.612 2.674   17.003  1.00 98.12 3   A 1 
ATOM   20   O  O   . VAL A 1 3   ? -12.330 3.720   16.436  1.00 97.55 3   A 1 
ATOM   21   C  CB  . VAL A 1 3   ? -14.978 2.282   16.217  1.00 97.91 3   A 1 
ATOM   22   C  CG1 . VAL A 1 3   ? -14.536 1.160   15.278  1.00 95.97 3   A 1 
ATOM   23   C  CG2 . VAL A 1 3   ? -16.422 2.006   16.645  1.00 95.55 3   A 1 
ATOM   24   N  N   . LEU A 1 4   ? -11.708 1.732   17.270  1.00 98.02 4   A 1 
ATOM   25   C  CA  . LEU A 1 4   ? -10.310 1.869   16.879  1.00 97.83 4   A 1 
ATOM   26   C  C   . LEU A 1 4   ? -10.106 1.462   15.419  1.00 97.87 4   A 1 
ATOM   27   O  O   . LEU A 1 4   ? -10.663 0.463   14.956  1.00 97.40 4   A 1 
ATOM   28   C  CB  . LEU A 1 4   ? -9.405  1.039   17.805  1.00 97.31 4   A 1 
ATOM   29   C  CG  . LEU A 1 4   ? -9.456  1.418   19.288  1.00 94.98 4   A 1 
ATOM   30   C  CD1 . LEU A 1 4   ? -8.521  0.511   20.078  1.00 90.12 4   A 1 
ATOM   31   C  CD2 . LEU A 1 4   ? -9.045  2.872   19.524  1.00 89.17 4   A 1 
ATOM   32   N  N   . LEU A 1 5   ? -9.283  2.218   14.707  1.00 97.03 5   A 1 
ATOM   33   C  CA  . LEU A 1 5   ? -8.835  1.903   13.363  1.00 96.51 5   A 1 
ATOM   34   C  C   . LEU A 1 5   ? -7.444  1.273   13.454  1.00 95.00 5   A 1 
ATOM   35   O  O   . LEU A 1 5   ? -6.466  1.944   13.769  1.00 93.02 5   A 1 
ATOM   36   C  CB  . LEU A 1 5   ? -8.815  3.165   12.486  1.00 96.74 5   A 1 
ATOM   37   C  CG  . LEU A 1 5   ? -10.187 3.767   12.127  1.00 95.40 5   A 1 
ATOM   38   C  CD1 . LEU A 1 5   ? -10.823 4.517   13.294  1.00 90.79 5   A 1 
ATOM   39   C  CD2 . LEU A 1 5   ? -10.015 4.770   11.000  1.00 90.23 5   A 1 
ATOM   40   N  N   . GLY A 1 6   ? -7.374  -0.024  13.186  1.00 92.65 6   A 1 
ATOM   41   C  CA  . GLY A 1 6   ? -6.198  -0.844  13.426  1.00 91.73 6   A 1 
ATOM   42   C  C   . GLY A 1 6   ? -6.165  -1.364  14.866  1.00 92.36 6   A 1 
ATOM   43   O  O   . GLY A 1 6   ? -6.294  -0.593  15.818  1.00 91.50 6   A 1 
ATOM   44   N  N   . ALA A 1 7   ? -5.984  -2.667  15.018  1.00 88.41 7   A 1 
ATOM   45   C  CA  . ALA A 1 7   ? -5.820  -3.295  16.329  1.00 86.32 7   A 1 
ATOM   46   C  C   . ALA A 1 7   ? -4.407  -3.050  16.877  1.00 84.41 7   A 1 
ATOM   47   O  O   . ALA A 1 7   ? -3.470  -2.781  16.130  1.00 81.62 7   A 1 
ATOM   48   C  CB  . ALA A 1 7   ? -6.144  -4.781  16.209  1.00 85.32 7   A 1 
ATOM   49   N  N   . ASP A 1 8   ? -4.245  -3.188  18.191  1.00 84.98 8   A 1 
ATOM   50   C  CA  . ASP A 1 8   ? -2.952  -2.954  18.854  1.00 82.40 8   A 1 
ATOM   51   C  C   . ASP A 1 8   ? -1.843  -3.899  18.382  1.00 80.00 8   A 1 
ATOM   52   O  O   . ASP A 1 8   ? -0.665  -3.552  18.435  1.00 77.18 8   A 1 
ATOM   53   C  CB  . ASP A 1 8   ? -3.127  -3.079  20.375  1.00 83.46 8   A 1 
ATOM   54   C  CG  . ASP A 1 8   ? -3.988  -1.983  20.990  1.00 82.84 8   A 1 
ATOM   55   O  OD1 . ASP A 1 8   ? -4.073  -0.887  20.406  1.00 79.45 8   A 1 
ATOM   56   O  OD2 . ASP A 1 8   ? -4.548  -2.224  22.075  1.00 78.54 8   A 1 
ATOM   57   N  N   . ASP A 1 9   ? -2.206  -5.075  17.877  1.00 78.27 9   A 1 
ATOM   58   C  CA  . ASP A 1 9   ? -1.269  -6.044  17.287  1.00 73.74 9   A 1 
ATOM   59   C  C   . ASP A 1 9   ? -0.862  -5.704  15.841  1.00 72.83 9   A 1 
ATOM   60   O  O   . ASP A 1 9   ? -0.095  -6.437  15.219  1.00 68.08 9   A 1 
ATOM   61   C  CB  . ASP A 1 9   ? -1.869  -7.463  17.404  1.00 71.74 9   A 1 
ATOM   62   C  CG  . ASP A 1 9   ? -3.084  -7.709  16.505  1.00 68.10 9   A 1 
ATOM   63   O  OD1 . ASP A 1 9   ? -3.567  -6.767  15.852  1.00 63.44 9   A 1 
ATOM   64   O  OD2 . ASP A 1 9   ? -3.540  -8.865  16.444  1.00 63.26 9   A 1 
ATOM   65   N  N   . GLY A 1 10  ? -1.369  -4.607  15.290  1.00 70.17 10  A 1 
ATOM   66   C  CA  . GLY A 1 10  ? -1.130  -4.180  13.921  1.00 67.51 10  A 1 
ATOM   67   C  C   . GLY A 1 10  ? -2.090  -4.763  12.882  1.00 70.15 10  A 1 
ATOM   68   O  O   . GLY A 1 10  ? -1.928  -4.506  11.686  1.00 67.87 10  A 1 
ATOM   69   N  N   . SER A 1 11  ? -3.096  -5.535  13.299  1.00 74.60 11  A 1 
ATOM   70   C  CA  . SER A 1 11  ? -4.101  -6.078  12.389  1.00 76.77 11  A 1 
ATOM   71   C  C   . SER A 1 11  ? -4.927  -4.952  11.752  1.00 80.44 11  A 1 
ATOM   72   O  O   . SER A 1 11  ? -5.339  -4.006  12.419  1.00 80.03 11  A 1 
ATOM   73   C  CB  . SER A 1 11  ? -5.037  -7.055  13.105  1.00 73.41 11  A 1 
ATOM   74   O  OG  . SER A 1 11  ? -4.312  -8.151  13.601  1.00 66.56 11  A 1 
ATOM   75   N  N   . LEU A 1 12  ? -5.211  -5.076  10.459  1.00 79.26 12  A 1 
ATOM   76   C  CA  . LEU A 1 12  ? -6.014  -4.116  9.699   1.00 80.43 12  A 1 
ATOM   77   C  C   . LEU A 1 12  ? -7.504  -4.387  9.924   1.00 83.27 12  A 1 
ATOM   78   O  O   . LEU A 1 12  ? -8.182  -4.989  9.093   1.00 83.16 12  A 1 
ATOM   79   C  CB  . LEU A 1 12  ? -5.634  -4.178  8.213   1.00 78.49 12  A 1 
ATOM   80   C  CG  . LEU A 1 12  ? -4.167  -3.854  7.900   1.00 74.94 12  A 1 
ATOM   81   C  CD1 . LEU A 1 12  ? -3.914  -4.034  6.402   1.00 72.27 12  A 1 
ATOM   82   C  CD2 . LEU A 1 12  ? -3.794  -2.425  8.290   1.00 71.17 12  A 1 
ATOM   83   N  N   . ALA A 1 13  ? -8.006  -3.961  11.077  1.00 89.74 13  A 1 
ATOM   84   C  CA  . ALA A 1 13  ? -9.383  -4.192  11.492  1.00 90.86 13  A 1 
ATOM   85   C  C   . ALA A 1 13  ? -9.947  -2.992  12.257  1.00 92.35 13  A 1 
ATOM   86   O  O   . ALA A 1 13  ? -9.209  -2.261  12.917  1.00 91.91 13  A 1 
ATOM   87   C  CB  . ALA A 1 13  ? -9.431  -5.456  12.357  1.00 89.05 13  A 1 
ATOM   88   N  N   . PHE A 1 14  ? -11.269 -2.817  12.201  1.00 96.47 14  A 1 
ATOM   89   C  CA  . PHE A 1 14  ? -11.985 -1.978  13.149  1.00 97.18 14  A 1 
ATOM   90   C  C   . PHE A 1 14  ? -12.158 -2.738  14.461  1.00 97.25 14  A 1 
ATOM   91   O  O   . PHE A 1 14  ? -12.414 -3.942  14.460  1.00 96.46 14  A 1 
ATOM   92   C  CB  . PHE A 1 14  ? -13.347 -1.571  12.579  1.00 97.22 14  A 1 
ATOM   93   C  CG  . PHE A 1 14  ? -13.262 -0.740  11.325  1.00 97.32 14  A 1 
ATOM   94   C  CD1 . PHE A 1 14  ? -12.974 0.627   11.408  1.00 96.00 14  A 1 
ATOM   95   C  CD2 . PHE A 1 14  ? -13.475 -1.318  10.064  1.00 95.87 14  A 1 
ATOM   96   C  CE1 . PHE A 1 14  ? -12.897 1.412   10.246  1.00 95.53 14  A 1 
ATOM   97   C  CE2 . PHE A 1 14  ? -13.406 -0.538  8.907   1.00 95.30 14  A 1 
ATOM   98   C  CZ  . PHE A 1 14  ? -13.111 0.829   8.995   1.00 96.30 14  A 1 
ATOM   99   N  N   . VAL A 1 15  ? -12.020 -2.042  15.591  1.00 97.21 15  A 1 
ATOM   100  C  CA  . VAL A 1 15  ? -12.150 -2.654  16.925  1.00 97.12 15  A 1 
ATOM   101  C  C   . VAL A 1 15  ? -13.097 -1.820  17.787  1.00 97.52 15  A 1 
ATOM   102  O  O   . VAL A 1 15  ? -12.701 -0.759  18.281  1.00 97.17 15  A 1 
ATOM   103  C  CB  . VAL A 1 15  ? -10.783 -2.829  17.621  1.00 96.21 15  A 1 
ATOM   104  C  CG1 . VAL A 1 15  ? -10.950 -3.576  18.936  1.00 91.57 15  A 1 
ATOM   105  C  CG2 . VAL A 1 15  ? -9.807  -3.614  16.743  1.00 91.48 15  A 1 
ATOM   106  N  N   . PRO A 1 16  ? -14.366 -2.257  17.991  1.00 97.38 16  A 1 
ATOM   107  C  CA  . PRO A 1 16  ? -14.962 -3.481  17.450  1.00 97.40 16  A 1 
ATOM   108  C  C   . PRO A 1 16  ? -15.331 -3.366  15.964  1.00 97.60 16  A 1 
ATOM   109  O  O   . PRO A 1 16  ? -15.589 -2.275  15.472  1.00 97.25 16  A 1 
ATOM   110  C  CB  . PRO A 1 16  ? -16.206 -3.693  18.314  1.00 96.62 16  A 1 
ATOM   111  C  CG  . PRO A 1 16  ? -16.624 -2.276  18.673  1.00 94.84 16  A 1 
ATOM   112  C  CD  . PRO A 1 16  ? -15.305 -1.546  18.838  1.00 96.48 16  A 1 
ATOM   113  N  N   . SER A 1 17  ? -15.378 -4.498  15.258  1.00 97.03 17  A 1 
ATOM   114  C  CA  . SER A 1 17  ? -15.803 -4.542  13.857  1.00 96.95 17  A 1 
ATOM   115  C  C   . SER A 1 17  ? -17.319 -4.639  13.690  1.00 97.32 17  A 1 
ATOM   116  O  O   . SER A 1 17  ? -17.855 -4.277  12.650  1.00 96.28 17  A 1 
ATOM   117  C  CB  . SER A 1 17  ? -15.142 -5.722  13.143  1.00 95.18 17  A 1 
ATOM   118  O  OG  . SER A 1 17  ? -15.457 -6.936  13.779  1.00 87.33 17  A 1 
ATOM   119  N  N   . GLU A 1 18  ? -18.025 -5.116  14.720  1.00 97.47 18  A 1 
ATOM   120  C  CA  . GLU A 1 18  ? -19.482 -5.176  14.759  1.00 97.42 18  A 1 
ATOM   121  C  C   . GLU A 1 18  ? -19.972 -4.670  16.111  1.00 97.55 18  A 1 
ATOM   122  O  O   . GLU A 1 18  ? -19.478 -5.089  17.154  1.00 95.99 18  A 1 
ATOM   123  C  CB  . GLU A 1 18  ? -19.999 -6.597  14.512  1.00 95.70 18  A 1 
ATOM   124  C  CG  . GLU A 1 18  ? -19.676 -7.111  13.106  1.00 85.14 18  A 1 
ATOM   125  C  CD  . GLU A 1 18  ? -20.329 -8.465  12.784  1.00 82.33 18  A 1 
ATOM   126  O  OE1 . GLU A 1 18  ? -19.981 -9.032  11.722  1.00 75.11 18  A 1 
ATOM   127  O  OE2 . GLU A 1 18  ? -21.185 -8.928  13.566  1.00 73.79 18  A 1 
ATOM   128  N  N   . PHE A 1 19  ? -20.932 -3.758  16.085  1.00 97.73 19  A 1 
ATOM   129  C  CA  . PHE A 1 19  ? -21.482 -3.172  17.305  1.00 97.81 19  A 1 
ATOM   130  C  C   . PHE A 1 19  ? -22.880 -2.606  17.053  1.00 98.05 19  A 1 
ATOM   131  O  O   . PHE A 1 19  ? -23.329 -2.483  15.910  1.00 97.62 19  A 1 
ATOM   132  C  CB  . PHE A 1 19  ? -20.528 -2.099  17.848  1.00 97.43 19  A 1 
ATOM   133  C  CG  . PHE A 1 19  ? -20.210 -0.976  16.888  1.00 97.90 19  A 1 
ATOM   134  C  CD1 . PHE A 1 19  ? -20.932 0.223   16.926  1.00 95.86 19  A 1 
ATOM   135  C  CD2 . PHE A 1 19  ? -19.182 -1.119  15.944  1.00 95.35 19  A 1 
ATOM   136  C  CE1 . PHE A 1 19  ? -20.637 1.265   16.039  1.00 94.75 19  A 1 
ATOM   137  C  CE2 . PHE A 1 19  ? -18.883 -0.082  15.052  1.00 94.83 19  A 1 
ATOM   138  C  CZ  . PHE A 1 19  ? -19.610 1.111   15.102  1.00 96.67 19  A 1 
ATOM   139  N  N   . SER A 1 20  ? -23.575 -2.262  18.135  1.00 97.98 20  A 1 
ATOM   140  C  CA  . SER A 1 20  ? -24.889 -1.634  18.086  1.00 97.81 20  A 1 
ATOM   141  C  C   . SER A 1 20  ? -24.868 -0.298  18.811  1.00 97.86 20  A 1 
ATOM   142  O  O   . SER A 1 20  ? -24.137 -0.125  19.789  1.00 96.58 20  A 1 
ATOM   143  C  CB  . SER A 1 20  ? -25.958 -2.544  18.702  1.00 96.67 20  A 1 
ATOM   144  O  OG  . SER A 1 20  ? -26.079 -3.733  17.959  1.00 85.26 20  A 1 
ATOM   145  N  N   . ILE A 1 21  ? -25.673 0.646   18.333  1.00 97.72 21  A 1 
ATOM   146  C  CA  . ILE A 1 21  ? -25.855 1.967   18.937  1.00 97.57 21  A 1 
ATOM   147  C  C   . ILE A 1 21  ? -27.341 2.333   18.977  1.00 97.56 21  A 1 
ATOM   148  O  O   . ILE A 1 21  ? -28.155 1.788   18.231  1.00 96.88 21  A 1 
ATOM   149  C  CB  . ILE A 1 21  ? -25.045 3.063   18.196  1.00 96.48 21  A 1 
ATOM   150  C  CG1 . ILE A 1 21  ? -25.474 3.209   16.730  1.00 93.45 21  A 1 
ATOM   151  C  CG2 . ILE A 1 21  ? -23.537 2.795   18.317  1.00 92.85 21  A 1 
ATOM   152  C  CD1 . ILE A 1 21  ? -24.914 4.462   16.032  1.00 90.93 21  A 1 
ATOM   153  N  N   . SER A 1 22  ? -27.680 3.309   19.809  1.00 97.38 22  A 1 
ATOM   154  C  CA  . SER A 1 22  ? -28.990 3.949   19.781  1.00 97.19 22  A 1 
ATOM   155  C  C   . SER A 1 22  ? -29.067 4.997   18.659  1.00 97.26 22  A 1 
ATOM   156  O  O   . SER A 1 22  ? -28.040 5.577   18.291  1.00 95.76 22  A 1 
ATOM   157  C  CB  . SER A 1 22  ? -29.287 4.611   21.130  1.00 95.98 22  A 1 
ATOM   158  O  OG  . SER A 1 22  ? -29.266 3.650   22.154  1.00 85.64 22  A 1 
ATOM   159  N  N   . PRO A 1 23  ? -30.264 5.310   18.124  1.00 97.23 23  A 1 
ATOM   160  C  CA  . PRO A 1 23  ? -30.424 6.391   17.156  1.00 96.82 23  A 1 
ATOM   161  C  C   . PRO A 1 23  ? -29.883 7.723   17.688  1.00 96.53 23  A 1 
ATOM   162  O  O   . PRO A 1 23  ? -30.232 8.147   18.787  1.00 94.17 23  A 1 
ATOM   163  C  CB  . PRO A 1 23  ? -31.934 6.468   16.886  1.00 95.73 23  A 1 
ATOM   164  C  CG  . PRO A 1 23  ? -32.431 5.076   17.219  1.00 93.21 23  A 1 
ATOM   165  C  CD  . PRO A 1 23  ? -31.540 4.638   18.369  1.00 96.01 23  A 1 
ATOM   166  N  N   . GLY A 1 24  ? -29.027 8.375   16.913  1.00 96.15 24  A 1 
ATOM   167  C  CA  . GLY A 1 24  ? -28.397 9.639   17.274  1.00 95.65 24  A 1 
ATOM   168  C  C   . GLY A 1 24  ? -27.162 9.519   18.169  1.00 96.13 24  A 1 
ATOM   169  O  O   . GLY A 1 24  ? -26.513 10.535  18.429  1.00 93.88 24  A 1 
ATOM   170  N  N   . GLU A 1 25  ? -26.815 8.328   18.624  1.00 96.40 25  A 1 
ATOM   171  C  CA  . GLU A 1 25  ? -25.582 8.103   19.380  1.00 96.24 25  A 1 
ATOM   172  C  C   . GLU A 1 25  ? -24.364 8.341   18.491  1.00 96.36 25  A 1 
ATOM   173  O  O   . GLU A 1 25  ? -24.305 7.897   17.339  1.00 95.16 25  A 1 
ATOM   174  C  CB  . GLU A 1 25  ? -25.574 6.691   19.970  1.00 95.13 25  A 1 
ATOM   175  C  CG  . GLU A 1 25  ? -24.386 6.426   20.892  1.00 90.49 25  A 1 
ATOM   176  C  CD  . GLU A 1 25  ? -24.380 5.004   21.467  1.00 89.86 25  A 1 
ATOM   177  O  OE1 . GLU A 1 25  ? -23.294 4.548   21.882  1.00 84.46 25  A 1 
ATOM   178  O  OE2 . GLU A 1 25  ? -25.451 4.363   21.491  1.00 84.04 25  A 1 
ATOM   179  N  N   . LYS A 1 26  ? -23.379 9.053   19.028  1.00 96.98 26  A 1 
ATOM   180  C  CA  . LYS A 1 26  ? -22.170 9.379   18.285  1.00 96.83 26  A 1 
ATOM   181  C  C   . LYS A 1 26  ? -21.193 8.197   18.282  1.00 97.56 26  A 1 
ATOM   182  O  O   . LYS A 1 26  ? -20.847 7.654   19.328  1.00 96.58 26  A 1 
ATOM   183  C  CB  . LYS A 1 26  ? -21.533 10.648  18.878  1.00 94.45 26  A 1 
ATOM   184  C  CG  . LYS A 1 26  ? -20.377 11.165  18.017  1.00 83.60 26  A 1 
ATOM   185  C  CD  . LYS A 1 26  ? -19.733 12.415  18.606  1.00 79.90 26  A 1 
ATOM   186  C  CE  . LYS A 1 26  ? -20.598 13.662  18.437  1.00 69.14 26  A 1 
ATOM   187  N  NZ  . LYS A 1 26  ? -19.808 14.874  18.762  1.00 62.54 26  A 1 
ATOM   188  N  N   . ILE A 1 27  ? -20.698 7.859   17.084  1.00 97.58 27  A 1 
ATOM   189  C  CA  . ILE A 1 27  ? -19.571 6.941   16.899  1.00 97.84 27  A 1 
ATOM   190  C  C   . ILE A 1 27  ? -18.316 7.789   16.705  1.00 98.03 27  A 1 
ATOM   191  O  O   . ILE A 1 27  ? -18.292 8.672   15.843  1.00 97.45 27  A 1 
ATOM   192  C  CB  . ILE A 1 27  ? -19.785 6.014   15.683  1.00 97.71 27  A 1 
ATOM   193  C  CG1 . ILE A 1 27  ? -21.152 5.313   15.717  1.00 96.21 27  A 1 
ATOM   194  C  CG2 . ILE A 1 27  ? -18.646 4.986   15.624  1.00 96.25 27  A 1 
ATOM   195  C  CD1 . ILE A 1 27  ? -21.518 4.649   14.382  1.00 94.83 27  A 1 
ATOM   196  N  N   . VAL A 1 28  ? -17.273 7.507   17.483  1.00 98.28 28  A 1 
ATOM   197  C  CA  . VAL A 1 28  ? -15.966 8.148   17.360  1.00 98.24 28  A 1 
ATOM   198  C  C   . VAL A 1 28  ? -14.963 7.117   16.859  1.00 98.20 28  A 1 
ATOM   199  O  O   . VAL A 1 28  ? -14.524 6.252   17.606  1.00 97.88 28  A 1 
ATOM   200  C  CB  . VAL A 1 28  ? -15.507 8.781   18.691  1.00 97.67 28  A 1 
ATOM   201  C  CG1 . VAL A 1 28  ? -14.196 9.549   18.493  1.00 94.53 28  A 1 
ATOM   202  C  CG2 . VAL A 1 28  ? -16.557 9.745   19.244  1.00 95.00 28  A 1 
ATOM   203  N  N   . PHE A 1 29  ? -14.610 7.202   15.589  1.00 98.21 29  A 1 
ATOM   204  C  CA  . PHE A 1 29  ? -13.540 6.408   15.017  1.00 98.28 29  A 1 
ATOM   205  C  C   . PHE A 1 29  ? -12.198 7.043   15.371  1.00 98.02 29  A 1 
ATOM   206  O  O   . PHE A 1 29  ? -11.995 8.221   15.084  1.00 97.33 29  A 1 
ATOM   207  C  CB  . PHE A 1 29  ? -13.724 6.295   13.504  1.00 98.11 29  A 1 
ATOM   208  C  CG  . PHE A 1 29  ? -14.944 5.515   13.081  1.00 98.13 29  A 1 
ATOM   209  C  CD1 . PHE A 1 29  ? -16.140 6.173   12.754  1.00 96.70 29  A 1 
ATOM   210  C  CD2 . PHE A 1 29  ? -14.894 4.114   12.993  1.00 96.75 29  A 1 
ATOM   211  C  CE1 . PHE A 1 29  ? -17.268 5.442   12.344  1.00 96.34 29  A 1 
ATOM   212  C  CE2 . PHE A 1 29  ? -16.010 3.388   12.584  1.00 96.06 29  A 1 
ATOM   213  C  CZ  . PHE A 1 29  ? -17.202 4.047   12.253  1.00 97.14 29  A 1 
ATOM   214  N  N   . LYS A 1 30  ? -11.286 6.286   15.975  1.00 98.05 30  A 1 
ATOM   215  C  CA  . LYS A 1 30  ? -9.970  6.759   16.426  1.00 97.87 30  A 1 
ATOM   216  C  C   . LYS A 1 30  ? -8.850  6.001   15.719  1.00 97.64 30  A 1 
ATOM   217  O  O   . LYS A 1 30  ? -8.772  4.784   15.801  1.00 96.86 30  A 1 
ATOM   218  C  CB  . LYS A 1 30  ? -9.835  6.613   17.946  1.00 97.00 30  A 1 
ATOM   219  C  CG  . LYS A 1 30  ? -10.757 7.577   18.700  1.00 83.64 30  A 1 
ATOM   220  C  CD  . LYS A 1 30  ? -10.574 7.454   20.213  1.00 83.23 30  A 1 
ATOM   221  C  CE  . LYS A 1 30  ? -11.439 8.510   20.902  1.00 70.82 30  A 1 
ATOM   222  N  NZ  . LYS A 1 30  ? -11.551 8.288   22.362  1.00 63.99 30  A 1 
ATOM   223  N  N   . ASN A 1 31  ? -7.965  6.738   15.064  1.00 95.89 31  A 1 
ATOM   224  C  CA  . ASN A 1 31  ? -6.808  6.170   14.392  1.00 94.99 31  A 1 
ATOM   225  C  C   . ASN A 1 31  ? -5.846  5.566   15.424  1.00 94.65 31  A 1 
ATOM   226  O  O   . ASN A 1 31  ? -5.442  6.252   16.368  1.00 93.35 31  A 1 
ATOM   227  C  CB  . ASN A 1 31  ? -6.140  7.258   13.550  1.00 93.34 31  A 1 
ATOM   228  C  CG  . ASN A 1 31  ? -5.507  6.728   12.285  1.00 91.42 31  A 1 
ATOM   229  O  OD1 . ASN A 1 31  ? -5.881  5.691   11.758  1.00 86.01 31  A 1 
ATOM   230  N  ND2 . ASN A 1 31  ? -4.571  7.452   11.730  1.00 85.62 31  A 1 
ATOM   231  N  N   . ASN A 1 32  ? -5.476  4.291   15.262  1.00 93.72 32  A 1 
ATOM   232  C  CA  . ASN A 1 32  ? -4.701  3.568   16.271  1.00 92.47 32  A 1 
ATOM   233  C  C   . ASN A 1 32  ? -3.393  2.988   15.737  1.00 89.80 32  A 1 
ATOM   234  O  O   . ASN A 1 32  ? -2.318  3.379   16.203  1.00 85.35 32  A 1 
ATOM   235  C  CB  . ASN A 1 32  ? -5.585  2.490   16.918  1.00 92.54 32  A 1 
ATOM   236  C  CG  . ASN A 1 32  ? -4.877  1.796   18.076  1.00 92.21 32  A 1 
ATOM   237  O  OD1 . ASN A 1 32  ? -4.267  2.444   18.916  1.00 87.25 32  A 1 
ATOM   238  N  ND2 . ASN A 1 32  ? -4.944  0.493   18.130  1.00 87.59 32  A 1 
ATOM   239  N  N   . ALA A 1 33  ? -3.454  2.067   14.772  1.00 87.33 33  A 1 
ATOM   240  C  CA  . ALA A 1 33  ? -2.285  1.383   14.234  1.00 85.34 33  A 1 
ATOM   241  C  C   . ALA A 1 33  ? -2.479  1.031   12.754  1.00 86.31 33  A 1 
ATOM   242  O  O   . ALA A 1 33  ? -3.607  0.876   12.291  1.00 84.80 33  A 1 
ATOM   243  C  CB  . ALA A 1 33  ? -2.024  0.123   15.068  1.00 82.13 33  A 1 
ATOM   244  N  N   . GLY A 1 34  ? -1.378  0.884   12.011  1.00 78.22 34  A 1 
ATOM   245  C  CA  . GLY A 1 34  ? -1.439  0.517   10.594  1.00 76.56 34  A 1 
ATOM   246  C  C   . GLY A 1 34  ? -2.068  1.573   9.688   1.00 78.86 34  A 1 
ATOM   247  O  O   . GLY A 1 34  ? -2.473  1.260   8.575   1.00 77.87 34  A 1 
ATOM   248  N  N   . PHE A 1 35  ? -2.153  2.815   10.146  1.00 78.77 35  A 1 
ATOM   249  C  CA  . PHE A 1 35  ? -2.640  3.946   9.360   1.00 78.31 35  A 1 
ATOM   250  C  C   . PHE A 1 35  ? -1.736  4.230   8.146   1.00 79.38 35  A 1 
ATOM   251  O  O   . PHE A 1 35  ? -0.571  3.828   8.130   1.00 77.84 35  A 1 
ATOM   252  C  CB  . PHE A 1 35  ? -2.821  5.186   10.257  1.00 76.67 35  A 1 
ATOM   253  C  CG  . PHE A 1 35  ? -1.709  5.468   11.237  1.00 76.83 35  A 1 
ATOM   254  C  CD1 . PHE A 1 35  ? -0.570  6.171   10.850  1.00 72.87 35  A 1 
ATOM   255  C  CD2 . PHE A 1 35  ? -1.825  5.040   12.571  1.00 72.63 35  A 1 
ATOM   256  C  CE1 . PHE A 1 35  ? 0.451   6.438   11.771  1.00 69.37 35  A 1 
ATOM   257  C  CE2 . PHE A 1 35  ? -0.815  5.304   13.490  1.00 69.48 35  A 1 
ATOM   258  C  CZ  . PHE A 1 35  ? 0.328   6.002   13.096  1.00 71.57 35  A 1 
ATOM   259  N  N   . PRO A 1 36  ? -2.264  4.946   7.127   1.00 79.53 36  A 1 
ATOM   260  C  CA  . PRO A 1 36  ? -3.517  5.708   7.127   1.00 80.22 36  A 1 
ATOM   261  C  C   . PRO A 1 36  ? -4.783  4.847   7.001   1.00 83.75 36  A 1 
ATOM   262  O  O   . PRO A 1 36  ? -4.772  3.787   6.387   1.00 83.92 36  A 1 
ATOM   263  C  CB  . PRO A 1 36  ? -3.381  6.661   5.935   1.00 77.01 36  A 1 
ATOM   264  C  CG  . PRO A 1 36  ? -2.529  5.876   4.957   1.00 72.29 36  A 1 
ATOM   265  C  CD  . PRO A 1 36  ? -1.556  5.137   5.871   1.00 73.71 36  A 1 
ATOM   266  N  N   . HIS A 1 37  ? -5.871  5.363   7.531   1.00 89.40 37  A 1 
ATOM   267  C  CA  . HIS A 1 37  ? -7.209  4.790   7.416   1.00 90.85 37  A 1 
ATOM   268  C  C   . HIS A 1 37  ? -8.235  5.864   7.051   1.00 91.13 37  A 1 
ATOM   269  O  O   . HIS A 1 37  ? -7.994  7.052   7.199   1.00 90.12 37  A 1 
ATOM   270  C  CB  . HIS A 1 37  ? -7.615  4.122   8.736   1.00 91.47 37  A 1 
ATOM   271  C  CG  . HIS A 1 37  ? -6.694  3.030   9.189   1.00 91.56 37  A 1 
ATOM   272  N  ND1 . HIS A 1 37  ? -6.503  1.828   8.534   1.00 90.00 37  A 1 
ATOM   273  C  CD2 . HIS A 1 37  ? -5.907  2.989   10.314  1.00 90.22 37  A 1 
ATOM   274  C  CE1 . HIS A 1 37  ? -5.634  1.093   9.239   1.00 89.34 37  A 1 
ATOM   275  N  NE2 . HIS A 1 37  ? -5.252  1.774   10.337  1.00 89.87 37  A 1 
ATOM   276  N  N   . ASN A 1 38  ? -9.408  5.436   6.594   1.00 93.22 38  A 1 
ATOM   277  C  CA  . ASN A 1 38  ? -10.607 6.257   6.517   1.00 93.64 38  A 1 
ATOM   278  C  C   . ASN A 1 38  ? -11.849 5.400   6.782   1.00 95.18 38  A 1 
ATOM   279  O  O   . ASN A 1 38  ? -11.742 4.193   7.036   1.00 95.45 38  A 1 
ATOM   280  C  CB  . ASN A 1 38  ? -10.664 7.021   5.180   1.00 91.63 38  A 1 
ATOM   281  C  CG  . ASN A 1 38  ? -10.874 6.180   3.939   1.00 90.60 38  A 1 
ATOM   282  O  OD1 . ASN A 1 38  ? -11.123 4.988   3.980   1.00 87.37 38  A 1 
ATOM   283  N  ND2 . ASN A 1 38  ? -10.778 6.806   2.786   1.00 86.07 38  A 1 
ATOM   284  N  N   . ILE A 1 39  ? -13.021 6.031   6.759   1.00 96.15 39  A 1 
ATOM   285  C  CA  . ILE A 1 39  ? -14.304 5.369   6.986   1.00 96.96 39  A 1 
ATOM   286  C  C   . ILE A 1 39  ? -15.261 5.781   5.874   1.00 96.95 39  A 1 
ATOM   287  O  O   . ILE A 1 39  ? -15.608 6.957   5.745   1.00 96.00 39  A 1 
ATOM   288  C  CB  . ILE A 1 39  ? -14.902 5.703   8.369   1.00 96.74 39  A 1 
ATOM   289  C  CG1 . ILE A 1 39  ? -13.951 5.370   9.537   1.00 91.12 39  A 1 
ATOM   290  C  CG2 . ILE A 1 39  ? -16.222 4.920   8.566   1.00 92.11 39  A 1 
ATOM   291  C  CD1 . ILE A 1 39  ? -12.994 6.511   9.889   1.00 82.56 39  A 1 
ATOM   292  N  N   . VAL A 1 40  ? -15.693 4.801   5.084   1.00 95.87 40  A 1 
ATOM   293  C  CA  . VAL A 1 40  ? -16.646 4.993   3.996   1.00 94.91 40  A 1 
ATOM   294  C  C   . VAL A 1 40  ? -17.800 4.017   4.207   1.00 95.44 40  A 1 
ATOM   295  O  O   . VAL A 1 40  ? -17.579 2.820   4.355   1.00 95.39 40  A 1 
ATOM   296  C  CB  . VAL A 1 40  ? -15.983 4.770   2.620   1.00 93.12 40  A 1 
ATOM   297  C  CG1 . VAL A 1 40  ? -16.963 5.074   1.484   1.00 89.95 40  A 1 
ATOM   298  C  CG2 . VAL A 1 40  ? -14.747 5.666   2.442   1.00 89.82 40  A 1 
ATOM   299  N  N   . PHE A 1 41  ? -19.016 4.519   4.231   1.00 96.01 41  A 1 
ATOM   300  C  CA  . PHE A 1 41  ? -20.206 3.678   4.294   1.00 96.34 41  A 1 
ATOM   301  C  C   . PHE A 1 41  ? -20.572 3.176   2.901   1.00 95.15 41  A 1 
ATOM   302  O  O   . PHE A 1 41  ? -20.483 3.911   1.925   1.00 93.49 41  A 1 
ATOM   303  C  CB  . PHE A 1 41  ? -21.368 4.421   4.967   1.00 97.13 41  A 1 
ATOM   304  C  CG  . PHE A 1 41  ? -21.218 4.537   6.464   1.00 97.61 41  A 1 
ATOM   305  C  CD1 . PHE A 1 41  ? -20.398 5.526   7.033   1.00 96.69 41  A 1 
ATOM   306  C  CD2 . PHE A 1 41  ? -21.883 3.639   7.313   1.00 96.54 41  A 1 
ATOM   307  C  CE1 . PHE A 1 41  ? -20.243 5.613   8.426   1.00 96.61 41  A 1 
ATOM   308  C  CE2 . PHE A 1 41  ? -21.734 3.722   8.700   1.00 96.61 41  A 1 
ATOM   309  C  CZ  . PHE A 1 41  ? -20.912 4.709   9.250   1.00 97.52 41  A 1 
ATOM   310  N  N   . ASP A 1 42  ? -20.969 1.914   2.825   1.00 93.21 42  A 1 
ATOM   311  C  CA  . ASP A 1 42  ? -21.357 1.282   1.574   1.00 91.48 42  A 1 
ATOM   312  C  C   . ASP A 1 42  ? -22.801 1.662   1.221   1.00 91.52 42  A 1 
ATOM   313  O  O   . ASP A 1 42  ? -23.740 1.238   1.892   1.00 90.10 42  A 1 
ATOM   314  C  CB  . ASP A 1 42  ? -21.169 -0.236  1.703   1.00 88.58 42  A 1 
ATOM   315  C  CG  . ASP A 1 42  ? -21.429 -1.002  0.403   1.00 83.30 42  A 1 
ATOM   316  O  OD1 . ASP A 1 42  ? -21.951 -0.414  -0.566  1.00 79.10 42  A 1 
ATOM   317  O  OD2 . ASP A 1 42  ? -21.093 -2.204  0.381   1.00 77.47 42  A 1 
ATOM   318  N  N   . GLU A 1 43  ? -22.977 2.437   0.155   1.00 90.06 43  A 1 
ATOM   319  C  CA  . GLU A 1 43  ? -24.281 2.929   -0.293  1.00 88.74 43  A 1 
ATOM   320  C  C   . GLU A 1 43  ? -25.277 1.802   -0.616  1.00 89.15 43  A 1 
ATOM   321  O  O   . GLU A 1 43  ? -26.478 1.993   -0.468  1.00 86.65 43  A 1 
ATOM   322  C  CB  . GLU A 1 43  ? -24.096 3.865   -1.502  1.00 85.63 43  A 1 
ATOM   323  C  CG  . GLU A 1 43  ? -23.578 3.165   -2.765  1.00 73.82 43  A 1 
ATOM   324  C  CD  . GLU A 1 43  ? -23.310 4.116   -3.939  1.00 68.48 43  A 1 
ATOM   325  O  OE1 . GLU A 1 43  ? -22.788 3.631   -4.967  1.00 60.96 43  A 1 
ATOM   326  O  OE2 . GLU A 1 43  ? -23.606 5.323   -3.831  1.00 59.81 43  A 1 
ATOM   327  N  N   . ASP A 1 44  ? -24.771 0.623   -0.975  1.00 87.51 44  A 1 
ATOM   328  C  CA  . ASP A 1 44  ? -25.588 -0.558  -1.271  1.00 87.24 44  A 1 
ATOM   329  C  C   . ASP A 1 44  ? -25.951 -1.364  -0.010  1.00 89.65 44  A 1 
ATOM   330  O  O   . ASP A 1 44  ? -26.681 -2.356  -0.083  1.00 88.40 44  A 1 
ATOM   331  C  CB  . ASP A 1 44  ? -24.857 -1.445  -2.289  1.00 84.08 44  A 1 
ATOM   332  C  CG  . ASP A 1 44  ? -24.624 -0.783  -3.652  1.00 79.00 44  A 1 
ATOM   333  O  OD1 . ASP A 1 44  ? -25.541 -0.090  -4.138  1.00 74.35 44  A 1 
ATOM   334  O  OD2 . ASP A 1 44  ? -23.544 -1.026  -4.244  1.00 72.64 44  A 1 
ATOM   335  N  N   . SER A 1 45  ? -25.433 -0.967  1.157   1.00 90.59 45  A 1 
ATOM   336  C  CA  . SER A 1 45  ? -25.574 -1.708  2.421   1.00 92.73 45  A 1 
ATOM   337  C  C   . SER A 1 45  ? -25.847 -0.792  3.614   1.00 95.20 45  A 1 
ATOM   338  O  O   . SER A 1 45  ? -25.302 -0.981  4.701   1.00 94.44 45  A 1 
ATOM   339  C  CB  . SER A 1 45  ? -24.339 -2.591  2.651   1.00 90.29 45  A 1 
ATOM   340  O  OG  . SER A 1 45  ? -24.192 -3.523  1.605   1.00 81.27 45  A 1 
ATOM   341  N  N   . ILE A 1 46  ? -26.700 0.215   3.403   1.00 95.66 46  A 1 
ATOM   342  C  CA  . ILE A 1 46  ? -27.200 1.134   4.425   1.00 96.33 46  A 1 
ATOM   343  C  C   . ILE A 1 46  ? -28.728 1.228   4.331   1.00 96.57 46  A 1 
ATOM   344  O  O   . ILE A 1 46  ? -29.301 0.865   3.299   1.00 95.48 46  A 1 
ATOM   345  C  CB  . ILE A 1 46  ? -26.534 2.527   4.318   1.00 95.67 46  A 1 
ATOM   346  C  CG1 . ILE A 1 46  ? -26.781 3.174   2.934   1.00 92.79 46  A 1 
ATOM   347  C  CG2 . ILE A 1 46  ? -25.044 2.429   4.655   1.00 92.61 46  A 1 
ATOM   348  C  CD1 . ILE A 1 46  ? -26.224 4.591   2.801   1.00 90.50 46  A 1 
ATOM   349  N  N   . PRO A 1 47  ? -29.426 1.711   5.372   1.00 96.71 47  A 1 
ATOM   350  C  CA  . PRO A 1 47  ? -30.886 1.823   5.335   1.00 96.49 47  A 1 
ATOM   351  C  C   . PRO A 1 47  ? -31.388 2.744   4.217   1.00 96.14 47  A 1 
ATOM   352  O  O   . PRO A 1 47  ? -30.748 3.730   3.849   1.00 94.40 47  A 1 
ATOM   353  C  CB  . PRO A 1 47  ? -31.287 2.351   6.716   1.00 95.94 47  A 1 
ATOM   354  C  CG  . PRO A 1 47  ? -30.149 1.892   7.602   1.00 94.61 47  A 1 
ATOM   355  C  CD  . PRO A 1 47  ? -28.931 2.025   6.700   1.00 96.37 47  A 1 
ATOM   356  N  N   . SER A 1 48  ? -32.583 2.444   3.704   1.00 95.00 48  A 1 
ATOM   357  C  CA  . SER A 1 48  ? -33.221 3.253   2.681   1.00 94.25 48  A 1 
ATOM   358  C  C   . SER A 1 48  ? -33.394 4.705   3.126   1.00 94.45 48  A 1 
ATOM   359  O  O   . SER A 1 48  ? -33.753 4.979   4.272   1.00 91.36 48  A 1 
ATOM   360  C  CB  . SER A 1 48  ? -34.579 2.647   2.308   1.00 92.22 48  A 1 
ATOM   361  O  OG  . SER A 1 48  ? -35.137 3.343   1.210   1.00 77.53 48  A 1 
ATOM   362  N  N   . GLY A 1 49  ? -33.126 5.636   2.208   1.00 93.10 49  A 1 
ATOM   363  C  CA  . GLY A 1 49  ? -33.232 7.067   2.467   1.00 93.15 49  A 1 
ATOM   364  C  C   . GLY A 1 49  ? -32.019 7.700   3.152   1.00 94.35 49  A 1 
ATOM   365  O  O   . GLY A 1 49  ? -32.021 8.909   3.380   1.00 91.93 49  A 1 
ATOM   366  N  N   . VAL A 1 50  ? -31.004 6.924   3.466   1.00 95.69 50  A 1 
ATOM   367  C  CA  . VAL A 1 50  ? -29.740 7.447   3.982   1.00 96.14 50  A 1 
ATOM   368  C  C   . VAL A 1 50  ? -28.796 7.756   2.819   1.00 96.16 50  A 1 
ATOM   369  O  O   . VAL A 1 50  ? -28.619 6.933   1.921   1.00 94.72 50  A 1 
ATOM   370  C  CB  . VAL A 1 50  ? -29.087 6.482   4.983   1.00 95.64 50  A 1 
ATOM   371  C  CG1 . VAL A 1 50  ? -27.783 7.039   5.538   1.00 91.71 50  A 1 
ATOM   372  C  CG2 . VAL A 1 50  ? -30.030 6.221   6.157   1.00 91.73 50  A 1 
ATOM   373  N  N   . ASP A 1 51  ? -28.195 8.935   2.854   1.00 96.32 51  A 1 
ATOM   374  C  CA  . ASP A 1 51  ? -27.174 9.345   1.893   1.00 96.33 51  A 1 
ATOM   375  C  C   . ASP A 1 51  ? -25.783 9.014   2.451   1.00 96.55 51  A 1 
ATOM   376  O  O   . ASP A 1 51  ? -25.314 9.638   3.412   1.00 95.82 51  A 1 
ATOM   377  C  CB  . ASP A 1 51  ? -27.364 10.839  1.597   1.00 95.30 51  A 1 
ATOM   378  C  CG  . ASP A 1 51  ? -26.358 11.436  0.622   1.00 92.63 51  A 1 
ATOM   379  O  OD1 . ASP A 1 51  ? -25.404 10.747  0.208   1.00 87.85 51  A 1 
ATOM   380  O  OD2 . ASP A 1 51  ? -26.519 12.644  0.329   1.00 86.46 51  A 1 
ATOM   381  N  N   . ALA A 1 52  ? -25.115 8.038   1.849   1.00 95.53 52  A 1 
ATOM   382  C  CA  . ALA A 1 52  ? -23.793 7.585   2.272   1.00 95.30 52  A 1 
ATOM   383  C  C   . ALA A 1 52  ? -22.750 8.711   2.266   1.00 95.88 52  A 1 
ATOM   384  O  O   . ALA A 1 52  ? -21.877 8.742   3.119   1.00 94.86 52  A 1 
ATOM   385  C  CB  . ALA A 1 52  ? -23.351 6.434   1.366   1.00 93.79 52  A 1 
ATOM   386  N  N   . SER A 1 53  ? -22.874 9.674   1.342   1.00 94.45 53  A 1 
ATOM   387  C  CA  . SER A 1 53  ? -21.917 10.774  1.231   1.00 94.05 53  A 1 
ATOM   388  C  C   . SER A 1 53  ? -21.918 11.706  2.447   1.00 94.57 53  A 1 
ATOM   389  O  O   . SER A 1 53  ? -20.910 12.333  2.751   1.00 93.33 53  A 1 
ATOM   390  C  CB  . SER A 1 53  ? -22.177 11.582  -0.045  1.00 92.42 53  A 1 
ATOM   391  O  OG  . SER A 1 53  ? -23.357 12.354  0.045   1.00 81.64 53  A 1 
ATOM   392  N  N   . LYS A 1 54  ? -23.038 11.768  3.183   1.00 95.82 54  A 1 
ATOM   393  C  CA  . LYS A 1 54  ? -23.170 12.621  4.372   1.00 95.63 54  A 1 
ATOM   394  C  C   . LYS A 1 54  ? -22.576 12.004  5.637   1.00 95.86 54  A 1 
ATOM   395  O  O   . LYS A 1 54  ? -22.328 12.731  6.595   1.00 94.17 54  A 1 
ATOM   396  C  CB  . LYS A 1 54  ? -24.644 12.955  4.607   1.00 94.79 54  A 1 
ATOM   397  C  CG  . LYS A 1 54  ? -25.210 13.822  3.498   1.00 89.99 54  A 1 
ATOM   398  C  CD  . LYS A 1 54  ? -26.655 14.204  3.791   1.00 81.83 54  A 1 
ATOM   399  C  CE  . LYS A 1 54  ? -27.190 15.055  2.658   1.00 73.44 54  A 1 
ATOM   400  N  NZ  . LYS A 1 54  ? -28.611 15.370  2.841   1.00 64.49 54  A 1 
ATOM   401  N  N   . ILE A 1 55  ? -22.381 10.696  5.649   1.00 97.17 55  A 1 
ATOM   402  C  CA  . ILE A 1 55  ? -21.895 9.957   6.813   1.00 97.46 55  A 1 
ATOM   403  C  C   . ILE A 1 55  ? -20.508 9.358   6.592   1.00 97.72 55  A 1 
ATOM   404  O  O   . ILE A 1 55  ? -19.934 8.784   7.508   1.00 97.08 55  A 1 
ATOM   405  C  CB  . ILE A 1 55  ? -22.923 8.891   7.249   1.00 97.16 55  A 1 
ATOM   406  C  CG1 . ILE A 1 55  ? -23.199 7.870   6.131   1.00 95.83 55  A 1 
ATOM   407  C  CG2 . ILE A 1 55  ? -24.222 9.574   7.714   1.00 95.55 55  A 1 
ATOM   408  C  CD1 . ILE A 1 55  ? -24.078 6.686   6.547   1.00 94.26 55  A 1 
ATOM   409  N  N   . SER A 1 56  ? -19.952 9.486   5.385   1.00 96.88 56  A 1 
ATOM   410  C  CA  . SER A 1 56  ? -18.651 8.948   5.007   1.00 96.58 56  A 1 
ATOM   411  C  C   . SER A 1 56  ? -17.588 10.036  4.931   1.00 96.43 56  A 1 
ATOM   412  O  O   . SER A 1 56  ? -17.887 11.191  4.619   1.00 94.88 56  A 1 
ATOM   413  C  CB  . SER A 1 56  ? -18.731 8.267   3.639   1.00 95.49 56  A 1 
ATOM   414  O  OG  . SER A 1 56  ? -19.674 7.214   3.650   1.00 91.85 56  A 1 
ATOM   415  N  N   . MET A 1 57  ? -16.331 9.654   5.133   1.00 95.27 57  A 1 
ATOM   416  C  CA  . MET A 1 57  ? -15.200 10.442  4.639   1.00 94.38 57  A 1 
ATOM   417  C  C   . MET A 1 57  ? -15.145 10.356  3.110   1.00 92.56 57  A 1 
ATOM   418  O  O   . MET A 1 57  ? -15.641 9.393   2.520   1.00 90.19 57  A 1 
ATOM   419  C  CB  . MET A 1 57  ? -13.884 9.928   5.248   1.00 94.27 57  A 1 
ATOM   420  C  CG  . MET A 1 57  ? -13.846 10.082  6.769   1.00 92.74 57  A 1 
ATOM   421  S  SD  . MET A 1 57  ? -12.339 9.428   7.548   1.00 92.74 57  A 1 
ATOM   422  C  CE  . MET A 1 57  ? -11.114 10.581  6.916   1.00 88.18 57  A 1 
ATOM   423  N  N   . SER A 1 58  ? -14.523 11.333  2.466   1.00 87.90 58  A 1 
ATOM   424  C  CA  . SER A 1 58  ? -14.201 11.184  1.048   1.00 84.17 58  A 1 
ATOM   425  C  C   . SER A 1 58  ? -13.145 10.090  0.869   1.00 82.83 58  A 1 
ATOM   426  O  O   . SER A 1 58  ? -12.311 9.874   1.747   1.00 79.87 58  A 1 
ATOM   427  C  CB  . SER A 1 58  ? -13.745 12.516  0.439   1.00 80.83 58  A 1 
ATOM   428  O  OG  . SER A 1 58  ? -12.456 12.874  0.881   1.00 71.79 58  A 1 
ATOM   429  N  N   . GLU A 1 59  ? -13.149 9.397   -0.282  1.00 77.97 59  A 1 
ATOM   430  C  CA  . GLU A 1 59  ? -12.149 8.342   -0.539  1.00 74.39 59  A 1 
ATOM   431  C  C   . GLU A 1 59  ? -10.704 8.866   -0.513  1.00 74.22 59  A 1 
ATOM   432  O  O   . GLU A 1 59  ? -9.772  8.120   -0.226  1.00 71.62 59  A 1 
ATOM   433  C  CB  . GLU A 1 59  ? -12.403 7.676   -1.890  1.00 70.92 59  A 1 
ATOM   434  C  CG  . GLU A 1 59  ? -13.672 6.815   -1.933  1.00 64.54 59  A 1 
ATOM   435  C  CD  . GLU A 1 59  ? -13.495 5.480   -2.670  1.00 60.25 59  A 1 
ATOM   436  O  OE1 . GLU A 1 59  ? -14.349 4.598   -2.452  1.00 54.56 59  A 1 
ATOM   437  O  OE2 . GLU A 1 59  ? -12.486 5.300   -3.390  1.00 54.50 59  A 1 
ATOM   438  N  N   . GLU A 1 60  ? -10.509 10.145  -0.796  1.00 72.61 60  A 1 
ATOM   439  C  CA  . GLU A 1 60  ? -9.201  10.800  -0.801  1.00 71.26 60  A 1 
ATOM   440  C  C   . GLU A 1 60  ? -8.744  11.243  0.586   1.00 73.84 60  A 1 
ATOM   441  O  O   . GLU A 1 60  ? -7.554  11.496  0.785   1.00 72.00 60  A 1 
ATOM   442  C  CB  . GLU A 1 60  ? -9.255  12.060  -1.676  1.00 67.26 60  A 1 
ATOM   443  C  CG  . GLU A 1 60  ? -9.766  11.841  -3.089  1.00 59.04 60  A 1 
ATOM   444  C  CD  . GLU A 1 60  ? -9.796  13.146  -3.887  1.00 53.07 60  A 1 
ATOM   445  O  OE1 . GLU A 1 60  ? -10.447 13.161  -4.950  1.00 47.59 60  A 1 
ATOM   446  O  OE2 . GLU A 1 60  ? -9.176  14.145  -3.447  1.00 45.70 60  A 1 
ATOM   447  N  N   . ASP A 1 61  ? -9.676  11.411  1.516   1.00 77.89 61  A 1 
ATOM   448  C  CA  . ASP A 1 61  ? -9.370  11.887  2.856   1.00 79.18 61  A 1 
ATOM   449  C  C   . ASP A 1 61  ? -8.932  10.708  3.724   1.00 81.75 61  A 1 
ATOM   450  O  O   . ASP A 1 61  ? -9.520  9.631   3.697   1.00 81.78 61  A 1 
ATOM   451  C  CB  . ASP A 1 61  ? -10.569 12.648  3.426   1.00 77.51 61  A 1 
ATOM   452  C  CG  . ASP A 1 61  ? -10.236 13.470  4.659   1.00 71.75 61  A 1 
ATOM   453  O  OD1 . ASP A 1 61  ? -9.035  13.639  4.952   1.00 66.58 61  A 1 
ATOM   454  O  OD2 . ASP A 1 61  ? -11.195 13.942  5.308   1.00 64.51 61  A 1 
ATOM   455  N  N   . LEU A 1 62  ? -7.840  10.899  4.456   1.00 82.88 62  A 1 
ATOM   456  C  CA  . LEU A 1 62  ? -7.200  9.851   5.232   1.00 82.64 62  A 1 
ATOM   457  C  C   . LEU A 1 62  ? -6.795  10.382  6.605   1.00 84.32 62  A 1 
ATOM   458  O  O   . LEU A 1 62  ? -6.233  11.472  6.726   1.00 83.91 62  A 1 
ATOM   459  C  CB  . LEU A 1 62  ? -5.954  9.321   4.500   1.00 80.66 62  A 1 
ATOM   460  C  CG  . LEU A 1 62  ? -6.205  8.618   3.152   1.00 77.38 62  A 1 
ATOM   461  C  CD1 . LEU A 1 62  ? -4.866  8.244   2.520   1.00 74.80 62  A 1 
ATOM   462  C  CD2 . LEU A 1 62  ? -7.020  7.341   3.306   1.00 73.81 62  A 1 
ATOM   463  N  N   . LEU A 1 63  ? -7.009  9.562   7.631   1.00 88.12 63  A 1 
ATOM   464  C  CA  . LEU A 1 63  ? -6.461  9.775   8.961   1.00 89.28 63  A 1 
ATOM   465  C  C   . LEU A 1 63  ? -5.040  9.214   8.982   1.00 87.46 63  A 1 
ATOM   466  O  O   . LEU A 1 63  ? -4.840  8.003   8.892   1.00 85.54 63  A 1 
ATOM   467  C  CB  . LEU A 1 63  ? -7.356  9.114   10.009  1.00 91.74 63  A 1 
ATOM   468  C  CG  . LEU A 1 63  ? -8.836  9.552   9.988   1.00 92.44 63  A 1 
ATOM   469  C  CD1 . LEU A 1 63  ? -9.616  8.789   11.052  1.00 90.67 63  A 1 
ATOM   470  C  CD2 . LEU A 1 63  ? -8.995  11.043  10.232  1.00 90.73 63  A 1 
ATOM   471  N  N   . ASN A 1 64  ? -4.049  10.104  9.058   1.00 83.98 64  A 1 
ATOM   472  C  CA  . ASN A 1 64  ? -2.643  9.756   8.872   1.00 79.64 64  A 1 
ATOM   473  C  C   . ASN A 1 64  ? -1.856  9.611   10.173  1.00 78.86 64  A 1 
ATOM   474  O  O   . ASN A 1 64  ? -0.802  8.980   10.170  1.00 74.82 64  A 1 
ATOM   475  C  CB  . ASN A 1 64  ? -1.991  10.811  7.975   1.00 76.26 64  A 1 
ATOM   476  C  CG  . ASN A 1 64  ? -2.460  10.715  6.530   1.00 70.85 64  A 1 
ATOM   477  O  OD1 . ASN A 1 64  ? -2.070  9.817   5.801   1.00 65.05 64  A 1 
ATOM   478  N  ND2 . ASN A 1 64  ? -3.305  11.618  6.107   1.00 63.07 64  A 1 
ATOM   479  N  N   . ALA A 1 65  ? -2.338  10.168  11.270  1.00 81.56 65  A 1 
ATOM   480  C  CA  . ALA A 1 65  ? -1.629  10.169  12.543  1.00 82.55 65  A 1 
ATOM   481  C  C   . ALA A 1 65  ? -2.424  9.448   13.633  1.00 86.44 65  A 1 
ATOM   482  O  O   . ALA A 1 65  ? -3.652  9.391   13.618  1.00 86.70 65  A 1 
ATOM   483  C  CB  . ALA A 1 65  ? -1.294  11.610  12.934  1.00 78.55 65  A 1 
ATOM   484  N  N   . LYS A 1 66  ? -1.707  8.901   14.612  1.00 83.02 66  A 1 
ATOM   485  C  CA  . LYS A 1 66  ? -2.333  8.258   15.764  1.00 85.10 66  A 1 
ATOM   486  C  C   . LYS A 1 66  ? -3.178  9.261   16.543  1.00 87.12 66  A 1 
ATOM   487  O  O   . LYS A 1 66  ? -2.719  10.361  16.845  1.00 87.06 66  A 1 
ATOM   488  C  CB  . LYS A 1 66  ? -1.269  7.599   16.652  1.00 83.79 66  A 1 
ATOM   489  C  CG  . LYS A 1 66  ? -1.911  6.821   17.801  1.00 82.49 66  A 1 
ATOM   490  C  CD  . LYS A 1 66  ? -0.905  5.929   18.530  1.00 80.77 66  A 1 
ATOM   491  C  CE  . LYS A 1 66  ? -1.663  5.122   19.593  1.00 77.55 66  A 1 
ATOM   492  N  NZ  . LYS A 1 66  ? -0.878  3.974   20.101  1.00 72.93 66  A 1 
ATOM   493  N  N   . GLY A 1 67  ? -4.395  8.855   16.894  1.00 91.37 67  A 1 
ATOM   494  C  CA  . GLY A 1 67  ? -5.321  9.670   17.675  1.00 92.44 67  A 1 
ATOM   495  C  C   . GLY A 1 67  ? -6.196  10.615  16.861  1.00 93.99 67  A 1 
ATOM   496  O  O   . GLY A 1 67  ? -7.109  11.199  17.433  1.00 93.30 67  A 1 
ATOM   497  N  N   . GLU A 1 68  ? -5.975  10.757  15.554  1.00 93.19 68  A 1 
ATOM   498  C  CA  . GLU A 1 68  ? -6.915  11.468  14.689  1.00 93.20 68  A 1 
ATOM   499  C  C   . GLU A 1 68  ? -8.272  10.756  14.679  1.00 94.96 68  A 1 
ATOM   500  O  O   . GLU A 1 68  ? -8.339  9.528   14.750  1.00 95.15 68  A 1 
ATOM   501  C  CB  . GLU A 1 68  ? -6.383  11.604  13.256  1.00 91.04 68  A 1 
ATOM   502  C  CG  . GLU A 1 68  ? -5.224  12.596  13.142  1.00 85.10 68  A 1 
ATOM   503  C  CD  . GLU A 1 68  ? -4.738  12.790  11.696  1.00 82.50 68  A 1 
ATOM   504  O  OE1 . GLU A 1 68  ? -3.922  13.703  11.476  1.00 76.39 68  A 1 
ATOM   505  O  OE2 . GLU A 1 68  ? -5.168  12.030  10.801  1.00 75.53 68  A 1 
ATOM   506  N  N   . THR A 1 69  ? -9.350  11.535  14.598  1.00 96.34 69  A 1 
ATOM   507  C  CA  . THR A 1 69  ? -10.708 11.006  14.743  1.00 96.73 69  A 1 
ATOM   508  C  C   . THR A 1 69  ? -11.618 11.401  13.591  1.00 96.68 69  A 1 
ATOM   509  O  O   . THR A 1 69  ? -11.461 12.457  12.976  1.00 95.79 69  A 1 
ATOM   510  C  CB  . THR A 1 69  ? -11.363 11.435  16.067  1.00 96.23 69  A 1 
ATOM   511  O  OG1 . THR A 1 69  ? -11.449 12.842  16.154  1.00 91.42 69  A 1 
ATOM   512  C  CG2 . THR A 1 69  ? -10.586 10.949  17.282  1.00 90.83 69  A 1 
ATOM   513  N  N   . PHE A 1 70  ? -12.605 10.559  13.333  1.00 97.44 70  A 1 
ATOM   514  C  CA  . PHE A 1 70  ? -13.764 10.874  12.511  1.00 97.77 70  A 1 
ATOM   515  C  C   . PHE A 1 70  ? -15.025 10.535  13.301  1.00 97.96 70  A 1 
ATOM   516  O  O   . PHE A 1 70  ? -15.158 9.427   13.824  1.00 97.72 70  A 1 
ATOM   517  C  CB  . PHE A 1 70  ? -13.703 10.105  11.188  1.00 97.58 70  A 1 
ATOM   518  C  CG  . PHE A 1 70  ? -14.910 10.321  10.304  1.00 97.38 70  A 1 
ATOM   519  C  CD1 . PHE A 1 70  ? -15.798 9.264   10.053  1.00 95.71 70  A 1 
ATOM   520  C  CD2 . PHE A 1 70  ? -15.154 11.575  9.730   1.00 95.86 70  A 1 
ATOM   521  C  CE1 . PHE A 1 70  ? -16.913 9.465   9.218   1.00 94.78 70  A 1 
ATOM   522  C  CE2 . PHE A 1 70  ? -16.265 11.776  8.910   1.00 94.88 70  A 1 
ATOM   523  C  CZ  . PHE A 1 70  ? -17.147 10.718  8.647   1.00 95.39 70  A 1 
ATOM   524  N  N   . GLU A 1 71  ? -15.930 11.497  13.426  1.00 97.72 71  A 1 
ATOM   525  C  CA  . GLU A 1 71  ? -17.145 11.352  14.220  1.00 97.40 71  A 1 
ATOM   526  C  C   . GLU A 1 71  ? -18.378 11.354  13.321  1.00 97.33 71  A 1 
ATOM   527  O  O   . GLU A 1 71  ? -18.517 12.213  12.455  1.00 96.17 71  A 1 
ATOM   528  C  CB  . GLU A 1 71  ? -17.271 12.468  15.265  1.00 96.09 71  A 1 
ATOM   529  C  CG  . GLU A 1 71  ? -16.104 12.538  16.249  1.00 87.46 71  A 1 
ATOM   530  C  CD  . GLU A 1 71  ? -16.349 13.514  17.413  1.00 84.93 71  A 1 
ATOM   531  O  OE1 . GLU A 1 71  ? -15.542 13.513  18.364  1.00 78.57 71  A 1 
ATOM   532  O  OE2 . GLU A 1 71  ? -17.359 14.259  17.400  1.00 78.07 71  A 1 
ATOM   533  N  N   . VAL A 1 72  ? -19.300 10.420  13.569  1.00 97.78 72  A 1 
ATOM   534  C  CA  . VAL A 1 72  ? -20.600 10.378  12.900  1.00 97.56 72  A 1 
ATOM   535  C  C   . VAL A 1 72  ? -21.705 10.026  13.886  1.00 97.61 72  A 1 
ATOM   536  O  O   . VAL A 1 72  ? -21.499 9.296   14.847  1.00 96.76 72  A 1 
ATOM   537  C  CB  . VAL A 1 72  ? -20.642 9.394   11.715  1.00 95.96 72  A 1 
ATOM   538  C  CG1 . VAL A 1 72  ? -19.821 9.910   10.547  1.00 87.93 72  A 1 
ATOM   539  C  CG2 . VAL A 1 72  ? -20.156 7.984   12.089  1.00 87.39 72  A 1 
ATOM   540  N  N   . ALA A 1 73  ? -22.906 10.543  13.607  1.00 96.81 73  A 1 
ATOM   541  C  CA  . ALA A 1 73  ? -24.128 10.132  14.287  1.00 96.16 73  A 1 
ATOM   542  C  C   . ALA A 1 73  ? -25.104 9.585   13.250  1.00 96.13 73  A 1 
ATOM   543  O  O   . ALA A 1 73  ? -25.327 10.202  12.212  1.00 93.85 73  A 1 
ATOM   544  C  CB  . ALA A 1 73  ? -24.702 11.320  15.069  1.00 94.08 73  A 1 
ATOM   545  N  N   . LEU A 1 74  ? -25.678 8.416   13.543  1.00 96.57 74  A 1 
ATOM   546  C  CA  . LEU A 1 74  ? -26.612 7.737   12.650  1.00 96.72 74  A 1 
ATOM   547  C  C   . LEU A 1 74  ? -28.001 7.745   13.292  1.00 96.43 74  A 1 
ATOM   548  O  O   . LEU A 1 74  ? -28.170 7.276   14.414  1.00 94.69 74  A 1 
ATOM   549  C  CB  . LEU A 1 74  ? -26.135 6.299   12.373  1.00 96.57 74  A 1 
ATOM   550  C  CG  . LEU A 1 74  ? -24.702 6.176   11.820  1.00 96.28 74  A 1 
ATOM   551  C  CD1 . LEU A 1 74  ? -24.339 4.698   11.668  1.00 94.36 74  A 1 
ATOM   552  C  CD2 . LEU A 1 74  ? -24.544 6.867   10.475  1.00 93.80 74  A 1 
ATOM   553  N  N   . SER A 1 75  ? -28.991 8.289   12.584  1.00 96.10 75  A 1 
ATOM   554  C  CA  . SER A 1 75  ? -30.337 8.457   13.135  1.00 95.47 75  A 1 
ATOM   555  C  C   . SER A 1 75  ? -31.314 7.384   12.660  1.00 96.01 75  A 1 
ATOM   556  O  O   . SER A 1 75  ? -32.139 6.911   13.444  1.00 93.84 75  A 1 
ATOM   557  C  CB  . SER A 1 75  ? -30.877 9.844   12.776  1.00 92.56 75  A 1 
ATOM   558  O  OG  . SER A 1 75  ? -30.010 10.856  13.256  1.00 81.65 75  A 1 
ATOM   559  N  N   . ASN A 1 76  ? -31.218 6.983   11.401  1.00 96.45 76  A 1 
ATOM   560  C  CA  . ASN A 1 76  ? -32.136 6.001   10.838  1.00 96.53 76  A 1 
ATOM   561  C  C   . ASN A 1 76  ? -31.792 4.594   11.350  1.00 97.09 76  A 1 
ATOM   562  O  O   . ASN A 1 76  ? -30.639 4.171   11.259  1.00 96.09 76  A 1 
ATOM   563  C  CB  . ASN A 1 76  ? -32.097 6.046   9.305   1.00 95.34 76  A 1 
ATOM   564  C  CG  . ASN A 1 76  ? -32.683 7.318   8.710   1.00 91.90 76  A 1 
ATOM   565  O  OD1 . ASN A 1 76  ? -32.706 8.379   9.308   1.00 80.53 76  A 1 
ATOM   566  N  ND2 . ASN A 1 76  ? -33.169 7.249   7.491   1.00 79.46 76  A 1 
ATOM   567  N  N   . LYS A 1 77  ? -32.791 3.885   11.874  1.00 96.70 77  A 1 
ATOM   568  C  CA  . LYS A 1 77  ? -32.605 2.512   12.339  1.00 97.29 77  A 1 
ATOM   569  C  C   . LYS A 1 77  ? -32.262 1.567   11.194  1.00 97.29 77  A 1 
ATOM   570  O  O   . LYS A 1 77  ? -32.716 1.754   10.067  1.00 95.75 77  A 1 
ATOM   571  C  CB  . LYS A 1 77  ? -33.846 2.017   13.081  1.00 96.42 77  A 1 
ATOM   572  C  CG  . LYS A 1 77  ? -34.107 2.780   14.377  1.00 93.99 77  A 1 
ATOM   573  C  CD  . LYS A 1 77  ? -35.227 2.103   15.162  1.00 92.01 77  A 1 
ATOM   574  C  CE  . LYS A 1 77  ? -35.424 2.793   16.499  1.00 86.15 77  A 1 
ATOM   575  N  NZ  . LYS A 1 77  ? -36.119 1.906   17.463  1.00 78.64 77  A 1 
ATOM   576  N  N   . GLY A 1 78  ? -31.487 0.543   11.505  1.00 97.28 78  A 1 
ATOM   577  C  CA  . GLY A 1 78  ? -31.098 -0.482  10.553  1.00 97.32 78  A 1 
ATOM   578  C  C   . GLY A 1 78  ? -29.615 -0.817  10.622  1.00 97.97 78  A 1 
ATOM   579  O  O   . GLY A 1 78  ? -28.907 -0.404  11.537  1.00 97.35 78  A 1 
ATOM   580  N  N   . GLU A 1 79  ? -29.165 -1.583  9.642   1.00 97.70 79  A 1 
ATOM   581  C  CA  . GLU A 1 79  ? -27.775 -2.020  9.546   1.00 97.82 79  A 1 
ATOM   582  C  C   . GLU A 1 79  ? -27.011 -1.161  8.543   1.00 97.88 79  A 1 
ATOM   583  O  O   . GLU A 1 79  ? -27.514 -0.848  7.464   1.00 96.95 79  A 1 
ATOM   584  C  CB  . GLU A 1 79  ? -27.713 -3.493  9.146   1.00 96.81 79  A 1 
ATOM   585  C  CG  . GLU A 1 79  ? -28.452 -4.408  10.138  1.00 87.37 79  A 1 
ATOM   586  C  CD  . GLU A 1 79  ? -28.213 -5.885  9.828   1.00 84.86 79  A 1 
ATOM   587  O  OE1 . GLU A 1 79  ? -28.104 -6.686  10.781  1.00 77.67 79  A 1 
ATOM   588  O  OE2 . GLU A 1 79  ? -28.009 -6.240  8.643   1.00 76.76 79  A 1 
ATOM   589  N  N   . TYR A 1 80  ? -25.778 -0.806  8.909   1.00 98.06 80  A 1 
ATOM   590  C  CA  . TYR A 1 80  ? -24.878 -0.011  8.089   1.00 98.17 80  A 1 
ATOM   591  C  C   . TYR A 1 80  ? -23.556 -0.756  7.951   1.00 98.21 80  A 1 
ATOM   592  O  O   . TYR A 1 80  ? -22.872 -0.988  8.945   1.00 97.60 80  A 1 
ATOM   593  C  CB  . TYR A 1 80  ? -24.620 1.349   8.728   1.00 97.98 80  A 1 
ATOM   594  C  CG  . TYR A 1 80  ? -25.813 2.262   8.912   1.00 98.04 80  A 1 
ATOM   595  C  CD1 . TYR A 1 80  ? -26.793 1.971   9.882   1.00 96.98 80  A 1 
ATOM   596  C  CD2 . TYR A 1 80  ? -25.928 3.432   8.161   1.00 96.91 80  A 1 
ATOM   597  C  CE1 . TYR A 1 80  ? -27.875 2.837   10.088  1.00 96.31 80  A 1 
ATOM   598  C  CE2 . TYR A 1 80  ? -27.004 4.314   8.359   1.00 96.26 80  A 1 
ATOM   599  C  CZ  . TYR A 1 80  ? -27.973 4.009   9.325   1.00 97.30 80  A 1 
ATOM   600  O  OH  . TYR A 1 80  ? -29.023 4.868   9.525   1.00 96.51 80  A 1 
ATOM   601  N  N   . SER A 1 81  ? -23.180 -1.091  6.723   1.00 97.29 81  A 1 
ATOM   602  C  CA  . SER A 1 81  ? -21.850 -1.608  6.434   1.00 96.76 81  A 1 
ATOM   603  C  C   . SER A 1 81  ? -20.909 -0.451  6.097   1.00 96.70 81  A 1 
ATOM   604  O  O   . SER A 1 81  ? -21.296 0.498   5.421   1.00 95.80 81  A 1 
ATOM   605  C  CB  . SER A 1 81  ? -21.882 -2.626  5.299   1.00 95.50 81  A 1 
ATOM   606  O  OG  . SER A 1 81  ? -22.700 -3.723  5.655   1.00 87.04 81  A 1 
ATOM   607  N  N   . PHE A 1 82  ? -19.674 -0.534  6.578   1.00 96.91 82  A 1 
ATOM   608  C  CA  . PHE A 1 82  ? -18.643 0.448   6.283   1.00 97.06 82  A 1 
ATOM   609  C  C   . PHE A 1 82  ? -17.290 -0.239  6.083   1.00 96.70 82  A 1 
ATOM   610  O  O   . PHE A 1 82  ? -17.104 -1.404  6.442   1.00 96.03 82  A 1 
ATOM   611  C  CB  . PHE A 1 82  ? -18.583 1.526   7.376   1.00 97.33 82  A 1 
ATOM   612  C  CG  . PHE A 1 82  ? -18.298 1.008   8.764   1.00 97.84 82  A 1 
ATOM   613  C  CD1 . PHE A 1 82  ? -16.978 0.834   9.203   1.00 95.93 82  A 1 
ATOM   614  C  CD2 . PHE A 1 82  ? -19.351 0.686   9.638   1.00 95.76 82  A 1 
ATOM   615  C  CE1 . PHE A 1 82  ? -16.715 0.340   10.485  1.00 95.59 82  A 1 
ATOM   616  C  CE2 . PHE A 1 82  ? -19.094 0.192   10.921  1.00 95.45 82  A 1 
ATOM   617  C  CZ  . PHE A 1 82  ? -17.774 0.019   11.339  1.00 97.37 82  A 1 
ATOM   618  N  N   . TYR A 1 83  ? -16.356 0.480   5.495   1.00 95.51 83  A 1 
ATOM   619  C  CA  . TYR A 1 83  ? -15.025 -0.035  5.215   1.00 94.49 83  A 1 
ATOM   620  C  C   . TYR A 1 83  ? -13.979 1.067   5.257   1.00 94.68 83  A 1 
ATOM   621  O  O   . TYR A 1 83  ? -14.282 2.253   5.152   1.00 94.36 83  A 1 
ATOM   622  C  CB  . TYR A 1 83  ? -15.019 -0.765  3.865   1.00 92.71 83  A 1 
ATOM   623  C  CG  . TYR A 1 83  ? -15.434 0.083   2.685   1.00 91.46 83  A 1 
ATOM   624  C  CD1 . TYR A 1 83  ? -16.784 0.157   2.290   1.00 89.40 83  A 1 
ATOM   625  C  CD2 . TYR A 1 83  ? -14.491 0.801   1.943   1.00 88.49 83  A 1 
ATOM   626  C  CE1 . TYR A 1 83  ? -17.176 0.935   1.201   1.00 86.32 83  A 1 
ATOM   627  C  CE2 . TYR A 1 83  ? -14.866 1.593   0.843   1.00 86.16 83  A 1 
ATOM   628  C  CZ  . TYR A 1 83  ? -16.216 1.653   0.478   1.00 86.10 83  A 1 
ATOM   629  O  OH  . TYR A 1 83  ? -16.593 2.424   -0.594  1.00 82.41 83  A 1 
ATOM   630  N  N   . CYS A 1 84  ? -12.727 0.655   5.389   1.00 92.99 84  A 1 
ATOM   631  C  CA  . CYS A 1 84  ? -11.572 1.504   5.163   1.00 92.28 84  A 1 
ATOM   632  C  C   . CYS A 1 84  ? -11.147 1.361   3.695   1.00 90.42 84  A 1 
ATOM   633  O  O   . CYS A 1 84  ? -10.701 0.286   3.290   1.00 88.18 84  A 1 
ATOM   634  C  CB  . CYS A 1 84  ? -10.458 1.096   6.128   1.00 92.62 84  A 1 
ATOM   635  S  SG  . CYS A 1 84  ? -8.958  2.030   5.788   1.00 92.20 84  A 1 
ATOM   636  N  N   . SER A 1 85  ? -11.271 2.423   2.906   1.00 85.01 85  A 1 
ATOM   637  C  CA  . SER A 1 85  ? -10.996 2.398   1.462   1.00 82.02 85  A 1 
ATOM   638  C  C   . SER A 1 85  ? -9.603  1.842   1.113   1.00 81.69 85  A 1 
ATOM   639  O  O   . SER A 1 85  ? -9.539  0.881   0.342   1.00 79.81 85  A 1 
ATOM   640  C  CB  . SER A 1 85  ? -11.247 3.785   0.846   1.00 79.58 85  A 1 
ATOM   641  O  OG  . SER A 1 85  ? -11.006 3.765   -0.545  1.00 70.94 85  A 1 
ATOM   642  N  N   . PRO A 1 86  ? -8.481  2.326   1.695   1.00 77.66 86  A 1 
ATOM   643  C  CA  . PRO A 1 86  ? -7.163  1.773   1.369   1.00 76.12 86  A 1 
ATOM   644  C  C   . PRO A 1 86  ? -6.972  0.309   1.794   1.00 76.75 86  A 1 
ATOM   645  O  O   . PRO A 1 86  ? -6.166  -0.382  1.173   1.00 75.57 86  A 1 
ATOM   646  C  CB  . PRO A 1 86  ? -6.168  2.699   2.081   1.00 74.90 86  A 1 
ATOM   647  C  CG  . PRO A 1 86  ? -6.964  3.347   3.191   1.00 73.35 86  A 1 
ATOM   648  C  CD  . PRO A 1 86  ? -8.347  3.466   2.589   1.00 75.33 86  A 1 
ATOM   649  N  N   . HIS A 1 87  ? -7.693  -0.174  2.796   1.00 81.70 87  A 1 
ATOM   650  C  CA  . HIS A 1 87  ? -7.536  -1.530  3.337   1.00 82.72 87  A 1 
ATOM   651  C  C   . HIS A 1 87  ? -8.749  -2.434  3.122   1.00 82.25 87  A 1 
ATOM   652  O  O   . HIS A 1 87  ? -8.783  -3.542  3.668   1.00 80.68 87  A 1 
ATOM   653  C  CB  . HIS A 1 87  ? -7.169  -1.447  4.815   1.00 83.96 87  A 1 
ATOM   654  C  CG  . HIS A 1 87  ? -5.903  -0.693  5.082   1.00 83.26 87  A 1 
ATOM   655  N  ND1 . HIS A 1 87  ? -5.773  0.348   5.966   1.00 80.05 87  A 1 
ATOM   656  C  CD2 . HIS A 1 87  ? -4.658  -0.891  4.544   1.00 80.87 87  A 1 
ATOM   657  C  CE1 . HIS A 1 87  ? -4.504  0.754   5.975   1.00 80.81 87  A 1 
ATOM   658  N  NE2 . HIS A 1 87  ? -3.799  0.024   5.112   1.00 81.29 87  A 1 
ATOM   659  N  N   . GLN A 1 88  ? -9.727  -2.034  2.314   1.00 80.36 88  A 1 
ATOM   660  C  CA  . GLN A 1 88  ? -10.907 -2.859  2.033   1.00 78.62 88  A 1 
ATOM   661  C  C   . GLN A 1 88  ? -10.517 -4.248  1.517   1.00 77.51 88  A 1 
ATOM   662  O  O   . GLN A 1 88  ? -11.091 -5.252  1.934   1.00 75.52 88  A 1 
ATOM   663  C  CB  . GLN A 1 88  ? -11.798 -2.127  1.022   1.00 76.81 88  A 1 
ATOM   664  C  CG  . GLN A 1 88  ? -13.138 -2.850  0.804   1.00 73.06 88  A 1 
ATOM   665  C  CD  . GLN A 1 88  ? -14.000 -2.207  -0.280  1.00 73.53 88  A 1 
ATOM   666  O  OE1 . GLN A 1 88  ? -13.511 -1.589  -1.209  1.00 68.19 88  A 1 
ATOM   667  N  NE2 . GLN A 1 88  ? -15.303 -2.361  -0.201  1.00 67.76 88  A 1 
ATOM   668  N  N   . GLY A 1 89  ? -9.516  -4.318  0.653   1.00 73.18 89  A 1 
ATOM   669  C  CA  . GLY A 1 89  ? -9.011  -5.587  0.132   1.00 69.37 89  A 1 
ATOM   670  C  C   . GLY A 1 89  ? -8.355  -6.492  1.168   1.00 69.48 89  A 1 
ATOM   671  O  O   . GLY A 1 89  ? -8.335  -7.703  0.984   1.00 66.85 89  A 1 
ATOM   672  N  N   . ALA A 1 90  ? -7.868  -5.930  2.265   1.00 72.10 90  A 1 
ATOM   673  C  CA  . ALA A 1 90  ? -7.327  -6.682  3.391   1.00 70.29 90  A 1 
ATOM   674  C  C   . ALA A 1 90  ? -8.412  -7.122  4.393   1.00 71.31 90  A 1 
ATOM   675  O  O   . ALA A 1 90  ? -8.091  -7.736  5.407   1.00 69.13 90  A 1 
ATOM   676  C  CB  . ALA A 1 90  ? -6.245  -5.841  4.069   1.00 68.67 90  A 1 
ATOM   677  N  N   . GLY A 1 91  ? -9.677  -6.819  4.119   1.00 76.51 91  A 1 
ATOM   678  C  CA  . GLY A 1 91  ? -10.798 -7.188  4.982   1.00 78.09 91  A 1 
ATOM   679  C  C   . GLY A 1 91  ? -11.099 -6.191  6.100   1.00 82.94 91  A 1 
ATOM   680  O  O   . GLY A 1 91  ? -11.828 -6.531  7.025   1.00 82.50 91  A 1 
ATOM   681  N  N   . MET A 1 92  ? -10.575 -4.965  6.025   1.00 88.03 92  A 1 
ATOM   682  C  CA  . MET A 1 92  ? -10.907 -3.917  6.993   1.00 90.70 92  A 1 
ATOM   683  C  C   . MET A 1 92  ? -12.300 -3.353  6.704   1.00 91.31 92  A 1 
ATOM   684  O  O   . MET A 1 92  ? -12.467 -2.303  6.078   1.00 91.06 92  A 1 
ATOM   685  C  CB  . MET A 1 92  ? -9.811  -2.849  7.035   1.00 91.86 92  A 1 
ATOM   686  C  CG  . MET A 1 92  ? -10.006 -1.903  8.218   1.00 90.91 92  A 1 
ATOM   687  S  SD  . MET A 1 92  ? -8.590  -0.805  8.475   1.00 91.47 92  A 1 
ATOM   688  C  CE  . MET A 1 92  ? -9.189  0.137   9.884   1.00 90.29 92  A 1 
ATOM   689  N  N   . VAL A 1 93  ? -13.295 -4.109  7.158   1.00 93.07 93  A 1 
ATOM   690  C  CA  . VAL A 1 93  ? -14.722 -3.818  7.008   1.00 93.94 93  A 1 
ATOM   691  C  C   . VAL A 1 93  ? -15.394 -3.914  8.376   1.00 95.58 93  A 1 
ATOM   692  O  O   . VAL A 1 93  ? -14.892 -4.584  9.284   1.00 95.68 93  A 1 
ATOM   693  C  CB  . VAL A 1 93  ? -15.400 -4.760  5.990   1.00 91.97 93  A 1 
ATOM   694  C  CG1 . VAL A 1 93  ? -14.747 -4.629  4.610   1.00 84.19 93  A 1 
ATOM   695  C  CG2 . VAL A 1 93  ? -15.343 -6.228  6.419   1.00 83.69 93  A 1 
ATOM   696  N  N   . GLY A 1 94  ? -16.522 -3.233  8.527   1.00 96.45 94  A 1 
ATOM   697  C  CA  . GLY A 1 94  ? -17.272 -3.238  9.767   1.00 97.10 94  A 1 
ATOM   698  C  C   . GLY A 1 94  ? -18.765 -3.094  9.531   1.00 97.79 94  A 1 
ATOM   699  O  O   . GLY A 1 94  ? -19.231 -2.836  8.418   1.00 97.35 94  A 1 
ATOM   700  N  N   . LYS A 1 95  ? -19.519 -3.281  10.610  1.00 97.74 95  A 1 
ATOM   701  C  CA  . LYS A 1 95  ? -20.970 -3.179  10.600  1.00 98.04 95  A 1 
ATOM   702  C  C   . LYS A 1 95  ? -21.462 -2.552  11.901  1.00 98.22 95  A 1 
ATOM   703  O  O   . LYS A 1 95  ? -21.033 -2.936  12.981  1.00 97.67 95  A 1 
ATOM   704  C  CB  . LYS A 1 95  ? -21.561 -4.581  10.378  1.00 97.06 95  A 1 
ATOM   705  C  CG  . LYS A 1 95  ? -23.069 -4.565  10.177  1.00 89.15 95  A 1 
ATOM   706  C  CD  . LYS A 1 95  ? -23.556 -5.992  9.932   1.00 88.04 95  A 1 
ATOM   707  C  CE  . LYS A 1 95  ? -25.062 -5.980  9.766   1.00 75.99 95  A 1 
ATOM   708  N  NZ  . LYS A 1 95  ? -25.630 -7.345  9.635   1.00 68.65 95  A 1 
ATOM   709  N  N   . VAL A 1 96  ? -22.382 -1.612  11.778  1.00 98.00 96  A 1 
ATOM   710  C  CA  . VAL A 1 96  ? -23.084 -1.046  12.926  1.00 98.18 96  A 1 
ATOM   711  C  C   . VAL A 1 96  ? -24.584 -1.235  12.753  1.00 98.22 96  A 1 
ATOM   712  O  O   . VAL A 1 96  ? -25.124 -1.017  11.666  1.00 97.78 96  A 1 
ATOM   713  C  CB  . VAL A 1 96  ? -22.696 0.424   13.173  1.00 97.50 96  A 1 
ATOM   714  C  CG1 . VAL A 1 96  ? -22.949 1.344   11.982  1.00 95.15 96  A 1 
ATOM   715  C  CG2 . VAL A 1 96  ? -23.428 0.982   14.402  1.00 93.32 96  A 1 
ATOM   716  N  N   . THR A 1 97  ? -25.267 -1.645  13.823  1.00 97.94 97  A 1 
ATOM   717  C  CA  . THR A 1 97  ? -26.724 -1.744  13.875  1.00 97.83 97  A 1 
ATOM   718  C  C   . THR A 1 97  ? -27.270 -0.624  14.748  1.00 97.87 97  A 1 
ATOM   719  O  O   . THR A 1 97  ? -26.878 -0.488  15.906  1.00 96.94 97  A 1 
ATOM   720  C  CB  . THR A 1 97  ? -27.172 -3.114  14.399  1.00 97.29 97  A 1 
ATOM   721  O  OG1 . THR A 1 97  ? -26.590 -4.135  13.609  1.00 93.48 97  A 1 
ATOM   722  C  CG2 . THR A 1 97  ? -28.683 -3.281  14.325  1.00 92.83 97  A 1 
ATOM   723  N  N   . VAL A 1 98  ? -28.168 0.184   14.192  1.00 97.73 98  A 1 
ATOM   724  C  CA  . VAL A 1 98  ? -28.887 1.225   14.932  1.00 97.58 98  A 1 
ATOM   725  C  C   . VAL A 1 98  ? -30.238 0.661   15.359  1.00 97.16 98  A 1 
ATOM   726  O  O   . VAL A 1 98  ? -31.048 0.279   14.515  1.00 95.66 98  A 1 
ATOM   727  C  CB  . VAL A 1 98  ? -29.066 2.506   14.091  1.00 96.83 98  A 1 
ATOM   728  C  CG1 . VAL A 1 98  ? -29.717 3.607   14.915  1.00 94.28 98  A 1 
ATOM   729  C  CG2 . VAL A 1 98  ? -27.721 3.015   13.573  1.00 94.81 98  A 1 
ATOM   730  N  N   . ASN A 1 99  ? -30.489 0.590   16.675  1.00 94.72 99  A 1 
ATOM   731  C  CA  . ASN A 1 99  ? -31.671 -0.022  17.286  1.00 93.18 99  A 1 
ATOM   732  C  C   . ASN A 1 99  ? -32.621 0.990   17.931  1.00 91.17 99  A 1 
ATOM   733  O  O   . ASN A 1 99  ? -32.158 2.000   18.475  1.00 83.19 99  A 1 
ATOM   734  C  CB  . ASN A 1 99  ? -31.232 -1.067  18.314  1.00 87.56 99  A 1 
ATOM   735  C  CG  . ASN A 1 99  ? -30.560 -2.283  17.690  1.00 85.35 99  A 1 
ATOM   736  O  OD1 . ASN A 1 99  ? -30.997 -2.817  16.677  1.00 73.23 99  A 1 
ATOM   737  N  ND2 . ASN A 1 99  ? -29.501 -2.772  18.293  1.00 73.72 99  A 1 
ATOM   738  O  OXT . ASN A 1 99  ? -33.845 0.725   17.943  1.00 70.76 99  A 1 
ATOM   739  N  N   . TYR B 2 1   ? 0.763   -4.024  1.090   1.00 89.74 1   B 1 
ATOM   740  C  CA  . TYR B 2 1   ? 1.009   -2.782  1.851   1.00 89.86 1   B 1 
ATOM   741  C  C   . TYR B 2 1   ? 2.345   -2.848  2.586   1.00 90.79 1   B 1 
ATOM   742  O  O   . TYR B 2 1   ? 2.794   -3.950  2.899   1.00 90.33 1   B 1 
ATOM   743  C  CB  . TYR B 2 1   ? -0.114  -2.548  2.863   1.00 87.88 1   B 1 
ATOM   744  C  CG  . TYR B 2 1   ? -1.512  -2.707  2.317   1.00 86.83 1   B 1 
ATOM   745  C  CD1 . TYR B 2 1   ? -2.212  -3.901  2.521   1.00 84.58 1   B 1 
ATOM   746  C  CD2 . TYR B 2 1   ? -2.119  -1.665  1.607   1.00 84.30 1   B 1 
ATOM   747  C  CE1 . TYR B 2 1   ? -3.506  -4.058  2.025   1.00 82.10 1   B 1 
ATOM   748  C  CE2 . TYR B 2 1   ? -3.412  -1.810  1.109   1.00 81.85 1   B 1 
ATOM   749  C  CZ  . TYR B 2 1   ? -4.114  -3.010  1.324   1.00 81.49 1   B 1 
ATOM   750  O  OH  . TYR B 2 1   ? -5.391  -3.156  0.841   1.00 78.45 1   B 1 
ATOM   751  N  N   . PRO B 2 2   ? 2.951   -1.686  2.965   1.00 89.95 2   B 1 
ATOM   752  C  CA  . PRO B 2 2   ? 4.138   -1.672  3.828   1.00 90.78 2   B 1 
ATOM   753  C  C   . PRO B 2 2   ? 3.972   -2.515  5.088   1.00 90.81 2   B 1 
ATOM   754  O  O   . PRO B 2 2   ? 4.893   -3.248  5.451   1.00 90.42 2   B 1 
ATOM   755  C  CB  . PRO B 2 2   ? 4.366   -0.188  4.146   1.00 91.09 2   B 1 
ATOM   756  C  CG  . PRO B 2 2   ? 3.808   0.512   2.914   1.00 90.31 2   B 1 
ATOM   757  C  CD  . PRO B 2 2   ? 2.601   -0.336  2.540   1.00 91.35 2   B 1 
ATOM   758  N  N   . ILE B 2 3   ? 2.791   -2.513  5.707   1.00 87.07 3   B 1 
ATOM   759  C  CA  . ILE B 2 3   ? 2.521   -3.328  6.900   1.00 85.56 3   B 1 
ATOM   760  C  C   . ILE B 2 3   ? 2.706   -4.835  6.648   1.00 86.42 3   B 1 
ATOM   761  O  O   . ILE B 2 3   ? 3.186   -5.543  7.531   1.00 86.35 3   B 1 
ATOM   762  C  CB  . ILE B 2 3   ? 1.116   -3.005  7.472   1.00 82.60 3   B 1 
ATOM   763  C  CG1 . ILE B 2 3   ? 0.887   -3.600  8.872   1.00 76.32 3   B 1 
ATOM   764  C  CG2 . ILE B 2 3   ? -0.012  -3.466  6.532   1.00 75.76 3   B 1 
ATOM   765  C  CD1 . ILE B 2 3   ? 1.807   -3.042  9.947   1.00 71.02 3   B 1 
ATOM   766  N  N   . PHE B 2 4   ? 2.403   -5.340  5.440   1.00 86.69 4   B 1 
ATOM   767  C  CA  . PHE B 2 4   ? 2.651   -6.743  5.108   1.00 87.31 4   B 1 
ATOM   768  C  C   . PHE B 2 4   ? 4.151   -7.051  5.098   1.00 89.14 4   B 1 
ATOM   769  O  O   . PHE B 2 4   ? 4.566   -8.111  5.575   1.00 89.56 4   B 1 
ATOM   770  C  CB  . PHE B 2 4   ? 2.028   -7.100  3.754   1.00 86.36 4   B 1 
ATOM   771  C  CG  . PHE B 2 4   ? 0.522   -7.054  3.659   1.00 85.79 4   B 1 
ATOM   772  C  CD1 . PHE B 2 4   ? -0.300  -7.054  4.797   1.00 83.42 4   B 1 
ATOM   773  C  CD2 . PHE B 2 4   ? -0.078  -7.068  2.383   1.00 83.20 4   B 1 
ATOM   774  C  CE1 . PHE B 2 4   ? -1.697  -7.061  4.669   1.00 81.99 4   B 1 
ATOM   775  C  CE2 . PHE B 2 4   ? -1.470  -7.083  2.252   1.00 81.68 4   B 1 
ATOM   776  C  CZ  . PHE B 2 4   ? -2.279  -7.081  3.395   1.00 82.01 4   B 1 
ATOM   777  N  N   . ALA B 2 5   ? 4.972   -6.131  4.612   1.00 92.10 5   B 1 
ATOM   778  C  CA  . ALA B 2 5   ? 6.418   -6.267  4.711   1.00 93.49 5   B 1 
ATOM   779  C  C   . ALA B 2 5   ? 6.875   -6.217  6.170   1.00 93.03 5   B 1 
ATOM   780  O  O   . ALA B 2 5   ? 7.588   -7.109  6.616   1.00 92.69 5   B 1 
ATOM   781  C  CB  . ALA B 2 5   ? 7.088   -5.181  3.858   1.00 95.02 5   B 1 
ATOM   782  N  N   . GLN B 2 6   ? 6.409   -5.233  6.930   1.00 88.56 6   B 1 
ATOM   783  C  CA  . GLN B 2 6   ? 6.782   -5.059  8.346   1.00 87.79 6   B 1 
ATOM   784  C  C   . GLN B 2 6   ? 6.464   -6.290  9.203   1.00 87.13 6   B 1 
ATOM   785  O  O   . GLN B 2 6   ? 7.244   -6.649  10.086  1.00 86.02 6   B 1 
ATOM   786  C  CB  . GLN B 2 6   ? 6.057   -3.833  8.916   1.00 86.67 6   B 1 
ATOM   787  C  CG  . GLN B 2 6   ? 6.538   -2.499  8.337   1.00 85.06 6   B 1 
ATOM   788  C  CD  . GLN B 2 6   ? 5.647   -1.350  8.787   1.00 85.80 6   B 1 
ATOM   789  O  OE1 . GLN B 2 6   ? 4.646   -1.044  8.159   1.00 81.88 6   B 1 
ATOM   790  N  NE2 . GLN B 2 6   ? 5.968   -0.694  9.882   1.00 80.35 6   B 1 
ATOM   791  N  N   . GLN B 2 7   ? 5.327   -6.941  8.934   1.00 85.00 7   B 1 
ATOM   792  C  CA  . GLN B 2 7   ? 4.889   -8.113  9.687   1.00 83.49 7   B 1 
ATOM   793  C  C   . GLN B 2 7   ? 5.629   -9.395  9.297   1.00 84.82 7   B 1 
ATOM   794  O  O   . GLN B 2 7   ? 5.886   -10.229 10.159  1.00 84.00 7   B 1 
ATOM   795  C  CB  . GLN B 2 7   ? 3.381   -8.293  9.497   1.00 80.28 7   B 1 
ATOM   796  C  CG  . GLN B 2 7   ? 2.566   -7.249  10.269  1.00 74.35 7   B 1 
ATOM   797  C  CD  . GLN B 2 7   ? 1.077   -7.287  9.943   1.00 70.93 7   B 1 
ATOM   798  O  OE1 . GLN B 2 7   ? 0.655   -7.746  8.894   1.00 66.09 7   B 1 
ATOM   799  N  NE2 . GLN B 2 7   ? 0.234   -6.801  10.832  1.00 64.34 7   B 1 
ATOM   800  N  N   . ASN B 2 8   ? 5.981   -9.565  8.021   1.00 89.43 8   B 1 
ATOM   801  C  CA  . ASN B 2 8   ? 6.478   -10.834 7.489   1.00 90.56 8   B 1 
ATOM   802  C  C   . ASN B 2 8   ? 7.986   -10.873 7.222   1.00 92.42 8   B 1 
ATOM   803  O  O   . ASN B 2 8   ? 8.541   -11.956 7.038   1.00 92.17 8   B 1 
ATOM   804  C  CB  . ASN B 2 8   ? 5.671   -11.210 6.240   1.00 89.31 8   B 1 
ATOM   805  C  CG  . ASN B 2 8   ? 4.212   -11.472 6.568   1.00 86.66 8   B 1 
ATOM   806  O  OD1 . ASN B 2 8   ? 3.846   -12.535 7.048   1.00 77.10 8   B 1 
ATOM   807  N  ND2 . ASN B 2 8   ? 3.341   -10.508 6.329   1.00 74.49 8   B 1 
ATOM   808  N  N   . TYR B 2 9   ? 8.664   -9.725  7.204   1.00 95.49 9   B 1 
ATOM   809  C  CA  . TYR B 2 9   ? 10.079  -9.640  6.873   1.00 96.21 9   B 1 
ATOM   810  C  C   . TYR B 2 9   ? 10.819  -8.754  7.887   1.00 96.40 9   B 1 
ATOM   811  O  O   . TYR B 2 9   ? 10.579  -7.556  7.959   1.00 95.53 9   B 1 
ATOM   812  C  CB  . TYR B 2 9   ? 10.264  -9.101  5.453   1.00 96.50 9   B 1 
ATOM   813  C  CG  . TYR B 2 9   ? 9.604   -9.935  4.378   1.00 96.46 9   B 1 
ATOM   814  C  CD1 . TYR B 2 9   ? 8.270   -9.688  3.999   1.00 94.71 9   B 1 
ATOM   815  C  CD2 . TYR B 2 9   ? 10.300  -10.981 3.762   1.00 94.60 9   B 1 
ATOM   816  C  CE1 . TYR B 2 9   ? 7.645   -10.468 3.016   1.00 93.73 9   B 1 
ATOM   817  C  CE2 . TYR B 2 9   ? 9.691   -11.769 2.773   1.00 93.94 9   B 1 
ATOM   818  C  CZ  . TYR B 2 9   ? 8.357   -11.508 2.402   1.00 94.46 9   B 1 
ATOM   819  O  OH  . TYR B 2 9   ? 7.751   -12.282 1.439   1.00 92.94 9   B 1 
ATOM   820  N  N   . GLU B 2 10  ? 11.742  -9.354  8.619   1.00 95.13 10  B 1 
ATOM   821  C  CA  . GLU B 2 10  ? 12.570  -8.633  9.599   1.00 95.39 10  B 1 
ATOM   822  C  C   . GLU B 2 10  ? 13.407  -7.540  8.931   1.00 96.05 10  B 1 
ATOM   823  O  O   . GLU B 2 10  ? 13.530  -6.428  9.452   1.00 94.87 10  B 1 
ATOM   824  C  CB  . GLU B 2 10  ? 13.471  -9.654  10.308  1.00 93.74 10  B 1 
ATOM   825  C  CG  . GLU B 2 10  ? 14.347  -9.051  11.426  1.00 81.67 10  B 1 
ATOM   826  C  CD  . GLU B 2 10  ? 13.540  -8.397  12.550  1.00 73.75 10  B 1 
ATOM   827  O  OE1 . GLU B 2 10  ? 14.085  -7.468  13.183  1.00 67.77 10  B 1 
ATOM   828  O  OE2 . GLU B 2 10  ? 12.382  -8.794  12.777  1.00 65.82 10  B 1 
ATOM   829  N  N   . ASN B 2 11  ? 13.958  -7.836  7.745   1.00 96.41 11  B 1 
ATOM   830  C  CA  . ASN B 2 11  ? 14.700  -6.869  6.960   1.00 97.09 11  B 1 
ATOM   831  C  C   . ASN B 2 11  ? 14.013  -6.682  5.596   1.00 97.71 11  B 1 
ATOM   832  O  O   . ASN B 2 11  ? 13.820  -7.666  4.880   1.00 97.54 11  B 1 
ATOM   833  C  CB  . ASN B 2 11  ? 16.156  -7.343  6.831   1.00 95.77 11  B 1 
ATOM   834  C  CG  . ASN B 2 11  ? 17.102  -6.219  6.426   1.00 86.55 11  B 1 
ATOM   835  O  OD1 . ASN B 2 11  ? 16.713  -5.203  5.901   1.00 78.31 11  B 1 
ATOM   836  N  ND2 . ASN B 2 11  ? 18.383  -6.374  6.700   1.00 76.54 11  B 1 
ATOM   837  N  N   . PRO B 2 12  ? 13.637  -5.452  5.207   1.00 98.08 12  B 1 
ATOM   838  C  CA  . PRO B 2 12  ? 12.960  -5.227  3.931   1.00 98.24 12  B 1 
ATOM   839  C  C   . PRO B 2 12  ? 13.879  -5.369  2.718   1.00 98.40 12  B 1 
ATOM   840  O  O   . PRO B 2 12  ? 13.382  -5.416  1.598   1.00 98.10 12  B 1 
ATOM   841  C  CB  . PRO B 2 12  ? 12.396  -3.812  4.040   1.00 97.86 12  B 1 
ATOM   842  C  CG  . PRO B 2 12  ? 13.380  -3.112  4.968   1.00 96.81 12  B 1 
ATOM   843  C  CD  . PRO B 2 12  ? 13.770  -4.210  5.949   1.00 97.89 12  B 1 
ATOM   844  N  N   . ARG B 2 13  ? 15.187  -5.447  2.905   1.00 98.10 13  B 1 
ATOM   845  C  CA  . ARG B 2 13  ? 16.171  -5.592  1.827   1.00 98.18 13  B 1 
ATOM   846  C  C   . ARG B 2 13  ? 16.953  -6.885  2.012   1.00 97.71 13  B 1 
ATOM   847  O  O   . ARG B 2 13  ? 17.627  -7.081  3.016   1.00 96.72 13  B 1 
ATOM   848  C  CB  . ARG B 2 13  ? 17.069  -4.355  1.792   1.00 97.84 13  B 1 
ATOM   849  C  CG  . ARG B 2 13  ? 18.003  -4.329  0.578   1.00 97.25 13  B 1 
ATOM   850  C  CD  . ARG B 2 13  ? 18.741  -2.989  0.509   1.00 96.37 13  B 1 
ATOM   851  N  NE  . ARG B 2 13  ? 19.650  -2.922  -0.635  1.00 94.68 13  B 1 
ATOM   852  C  CZ  . ARG B 2 13  ? 20.947  -3.232  -0.649  1.00 94.51 13  B 1 
ATOM   853  N  NH1 . ARG B 2 13  ? 21.566  -3.657  0.421   1.00 89.29 13  B 1 
ATOM   854  N  NH2 . ARG B 2 13  ? 21.637  -3.095  -1.749  1.00 89.87 13  B 1 
ATOM   855  N  N   . GLU B 2 14  ? 16.863  -7.768  1.024   1.00 97.73 14  B 1 
ATOM   856  C  CA  . GLU B 2 14  ? 17.595  -9.026  0.975   1.00 97.29 14  B 1 
ATOM   857  C  C   . GLU B 2 14  ? 19.090  -8.788  0.726   1.00 97.29 14  B 1 
ATOM   858  O  O   . GLU B 2 14  ? 19.508  -7.731  0.256   1.00 96.05 14  B 1 
ATOM   859  C  CB  . GLU B 2 14  ? 16.999  -9.925  -0.118  1.00 95.99 14  B 1 
ATOM   860  C  CG  . GLU B 2 14  ? 15.543  -10.325 0.141   1.00 90.07 14  B 1 
ATOM   861  C  CD  . GLU B 2 14  ? 14.907  -11.114 -1.017  1.00 87.02 14  B 1 
ATOM   862  O  OE1 . GLU B 2 14  ? 13.775  -11.606 -0.829  1.00 81.04 14  B 1 
ATOM   863  O  OE2 . GLU B 2 14  ? 15.519  -11.200 -2.105  1.00 81.05 14  B 1 
ATOM   864  N  N   . ALA B 2 15  ? 19.904  -9.810  0.987   1.00 96.43 15  B 1 
ATOM   865  C  CA  . ALA B 2 15  ? 21.347  -9.743  0.757   1.00 96.08 15  B 1 
ATOM   866  C  C   . ALA B 2 15  ? 21.720  -9.427  -0.706  1.00 96.55 15  B 1 
ATOM   867  O  O   . ALA B 2 15  ? 22.748  -8.815  -0.966  1.00 94.78 15  B 1 
ATOM   868  C  CB  . ALA B 2 15  ? 21.967  -11.074 1.207   1.00 94.80 15  B 1 
ATOM   869  N  N   . THR B 2 16  ? 20.858  -9.803  -1.646  1.00 96.45 16  B 1 
ATOM   870  C  CA  . THR B 2 16  ? 21.006  -9.492  -3.077  1.00 96.46 16  B 1 
ATOM   871  C  C   . THR B 2 16  ? 20.721  -8.027  -3.406  1.00 96.92 16  B 1 
ATOM   872  O  O   . THR B 2 16  ? 20.956  -7.591  -4.537  1.00 95.57 16  B 1 
ATOM   873  C  CB  . THR B 2 16  ? 20.054  -10.365 -3.901  1.00 95.81 16  B 1 
ATOM   874  O  OG1 . THR B 2 16  ? 18.728  -10.123 -3.490  1.00 92.07 16  B 1 
ATOM   875  C  CG2 . THR B 2 16  ? 20.338  -11.854 -3.726  1.00 90.21 16  B 1 
ATOM   876  N  N   . GLY B 2 17  ? 20.201  -7.255  -2.459  1.00 97.47 17  B 1 
ATOM   877  C  CA  . GLY B 2 17  ? 19.747  -5.886  -2.666  1.00 97.55 17  B 1 
ATOM   878  C  C   . GLY B 2 17  ? 18.278  -5.758  -3.054  1.00 98.03 17  B 1 
ATOM   879  O  O   . GLY B 2 17  ? 17.760  -4.642  -3.111  1.00 97.24 17  B 1 
ATOM   880  N  N   . ARG B 2 18  ? 17.592  -6.879  -3.307  1.00 98.16 18  B 1 
ATOM   881  C  CA  . ARG B 2 18  ? 16.180  -6.877  -3.674  1.00 98.22 18  B 1 
ATOM   882  C  C   . ARG B 2 18  ? 15.314  -6.499  -2.473  1.00 98.48 18  B 1 
ATOM   883  O  O   . ARG B 2 18  ? 15.527  -6.998  -1.370  1.00 98.07 18  B 1 
ATOM   884  C  CB  . ARG B 2 18  ? 15.818  -8.257  -4.224  1.00 97.37 18  B 1 
ATOM   885  C  CG  . ARG B 2 18  ? 14.402  -8.334  -4.793  1.00 91.84 18  B 1 
ATOM   886  C  CD  . ARG B 2 18  ? 14.236  -9.666  -5.507  1.00 90.45 18  B 1 
ATOM   887  N  NE  . ARG B 2 18  ? 12.878  -9.844  -6.033  1.00 84.90 18  B 1 
ATOM   888  C  CZ  . ARG B 2 18  ? 11.893  -10.459 -5.421  1.00 82.64 18  B 1 
ATOM   889  N  NH1 . ARG B 2 18  ? 12.020  -10.945 -4.211  1.00 71.91 18  B 1 
ATOM   890  N  NH2 . ARG B 2 18  ? 10.751  -10.607 -6.025  1.00 72.76 18  B 1 
ATOM   891  N  N   . ILE B 2 19  ? 14.322  -5.639  -2.692  1.00 98.53 19  B 1 
ATOM   892  C  CA  . ILE B 2 19  ? 13.386  -5.213  -1.649  1.00 98.67 19  B 1 
ATOM   893  C  C   . ILE B 2 19  ? 12.140  -6.109  -1.669  1.00 98.69 19  B 1 
ATOM   894  O  O   . ILE B 2 19  ? 11.582  -6.392  -2.726  1.00 98.40 19  B 1 
ATOM   895  C  CB  . ILE B 2 19  ? 13.080  -3.710  -1.777  1.00 98.57 19  B 1 
ATOM   896  C  CG1 . ILE B 2 19  ? 14.355  -2.898  -1.445  1.00 97.92 19  B 1 
ATOM   897  C  CG2 . ILE B 2 19  ? 11.920  -3.294  -0.866  1.00 98.16 19  B 1 
ATOM   898  C  CD1 . ILE B 2 19  ? 14.245  -1.396  -1.698  1.00 95.96 19  B 1 
ATOM   899  N  N   . VAL B 2 20  ? 11.687  -6.530  -0.491  1.00 98.66 20  B 1 
ATOM   900  C  CA  . VAL B 2 20  ? 10.684  -7.588  -0.303  1.00 98.55 20  B 1 
ATOM   901  C  C   . VAL B 2 20  ? 9.303   -7.272  -0.878  1.00 98.51 20  B 1 
ATOM   902  O  O   . VAL B 2 20  ? 8.539   -8.199  -1.145  1.00 97.91 20  B 1 
ATOM   903  C  CB  . VAL B 2 20  ? 10.549  -7.966  1.180   1.00 98.16 20  B 1 
ATOM   904  C  CG1 . VAL B 2 20  ? 11.884  -8.476  1.732   1.00 96.58 20  B 1 
ATOM   905  C  CG2 . VAL B 2 20  ? 10.054  -6.788  2.037   1.00 96.99 20  B 1 
ATOM   906  N  N   . CYS B 2 21  ? 8.986   -6.007  -1.128  1.00 98.64 21  B 1 
ATOM   907  C  CA  . CYS B 2 21  ? 7.748   -5.623  -1.811  1.00 98.51 21  B 1 
ATOM   908  C  C   . CYS B 2 21  ? 7.597   -6.345  -3.158  1.00 98.42 21  B 1 
ATOM   909  O  O   . CYS B 2 21  ? 6.493   -6.699  -3.555  1.00 97.88 21  B 1 
ATOM   910  C  CB  . CYS B 2 21  ? 7.723   -4.104  -2.037  1.00 98.34 21  B 1 
ATOM   911  S  SG  . CYS B 2 21  ? 8.327   -3.109  -0.649  1.00 98.17 21  B 1 
ATOM   912  N  N   . ALA B 2 22  ? 8.723   -6.615  -3.832  1.00 98.52 22  B 1 
ATOM   913  C  CA  . ALA B 2 22  ? 8.768   -7.319  -5.110  1.00 98.44 22  B 1 
ATOM   914  C  C   . ALA B 2 22  ? 8.359   -8.801  -5.026  1.00 98.30 22  B 1 
ATOM   915  O  O   . ALA B 2 22  ? 8.184   -9.439  -6.061  1.00 97.52 22  B 1 
ATOM   916  C  CB  . ALA B 2 22  ? 10.171  -7.168  -5.694  1.00 98.20 22  B 1 
ATOM   917  N  N   . ASN B 2 23  ? 8.177   -9.358  -3.831  1.00 98.13 23  B 1 
ATOM   918  C  CA  . ASN B 2 23  ? 7.628   -10.706 -3.657  1.00 97.85 23  B 1 
ATOM   919  C  C   . ASN B 2 23  ? 6.131   -10.779 -3.982  1.00 97.86 23  B 1 
ATOM   920  O  O   . ASN B 2 23  ? 5.638   -11.850 -4.327  1.00 96.86 23  B 1 
ATOM   921  C  CB  . ASN B 2 23  ? 7.901   -11.195 -2.228  1.00 97.58 23  B 1 
ATOM   922  C  CG  . ASN B 2 23  ? 9.368   -11.491 -1.980  1.00 96.53 23  B 1 
ATOM   923  O  OD1 . ASN B 2 23  ? 10.123  -11.771 -2.895  1.00 90.05 23  B 1 
ATOM   924  N  ND2 . ASN B 2 23  ? 9.816   -11.455 -0.744  1.00 88.81 23  B 1 
ATOM   925  N  N   . CYS B 2 24  ? 5.427   -9.664  -3.891  1.00 98.25 24  B 1 
ATOM   926  C  CA  . CYS B 2 24  ? 3.986   -9.610  -4.102  1.00 98.01 24  B 1 
ATOM   927  C  C   . CYS B 2 24  ? 3.575   -8.599  -5.188  1.00 98.13 24  B 1 
ATOM   928  O  O   . CYS B 2 24  ? 2.576   -8.804  -5.862  1.00 97.31 24  B 1 
ATOM   929  C  CB  . CYS B 2 24  ? 3.294   -9.268  -2.782  1.00 97.39 24  B 1 
ATOM   930  S  SG  . CYS B 2 24  ? 3.778   -10.331 -1.405  1.00 96.50 24  B 1 
ATOM   931  N  N   . HIS B 2 25  ? 4.328   -7.526  -5.352  1.00 98.53 25  B 1 
ATOM   932  C  CA  . HIS B 2 25  ? 4.163   -6.544  -6.413  1.00 98.55 25  B 1 
ATOM   933  C  C   . HIS B 2 25  ? 5.048   -6.943  -7.589  1.00 98.55 25  B 1 
ATOM   934  O  O   . HIS B 2 25  ? 6.219   -6.580  -7.662  1.00 97.73 25  B 1 
ATOM   935  C  CB  . HIS B 2 25  ? 4.481   -5.147  -5.878  1.00 98.37 25  B 1 
ATOM   936  C  CG  . HIS B 2 25  ? 3.497   -4.677  -4.850  1.00 98.30 25  B 1 
ATOM   937  N  ND1 . HIS B 2 25  ? 2.256   -4.132  -5.129  1.00 96.51 25  B 1 
ATOM   938  C  CD2 . HIS B 2 25  ? 3.627   -4.748  -3.493  1.00 96.61 25  B 1 
ATOM   939  C  CE1 . HIS B 2 25  ? 1.665   -3.873  -3.963  1.00 96.12 25  B 1 
ATOM   940  N  NE2 . HIS B 2 25  ? 2.463   -4.242  -2.959  1.00 96.28 25  B 1 
ATOM   941  N  N   . LEU B 2 26  ? 4.488   -7.754  -8.503  1.00 98.15 26  B 1 
ATOM   942  C  CA  . LEU B 2 26  ? 5.268   -8.513  -9.485  1.00 97.93 26  B 1 
ATOM   943  C  C   . LEU B 2 26  ? 5.643   -7.727  -10.739 1.00 97.94 26  B 1 
ATOM   944  O  O   . LEU B 2 26  ? 6.591   -8.103  -11.436 1.00 96.50 26  B 1 
ATOM   945  C  CB  . LEU B 2 26  ? 4.507   -9.791  -9.865  1.00 97.61 26  B 1 
ATOM   946  C  CG  . LEU B 2 26  ? 4.147   -10.723 -8.691  1.00 96.99 26  B 1 
ATOM   947  C  CD1 . LEU B 2 26  ? 3.461   -11.974 -9.237  1.00 95.28 26  B 1 
ATOM   948  C  CD2 . LEU B 2 26  ? 5.367   -11.136 -7.868  1.00 94.71 26  B 1 
ATOM   949  N  N   . ALA B 2 27  ? 4.917   -6.661  -11.065 1.00 98.09 27  B 1 
ATOM   950  C  CA  . ALA B 2 27  ? 5.262   -5.812  -12.196 1.00 97.92 27  B 1 
ATOM   951  C  C   . ALA B 2 27  ? 6.346   -4.803  -11.804 1.00 98.05 27  B 1 
ATOM   952  O  O   . ALA B 2 27  ? 6.318   -4.247  -10.710 1.00 97.67 27  B 1 
ATOM   953  C  CB  . ALA B 2 27  ? 4.011   -5.116  -12.735 1.00 97.48 27  B 1 
ATOM   954  N  N   . SER B 2 28  ? 7.268   -4.535  -12.723 1.00 98.29 28  B 1 
ATOM   955  C  CA  . SER B 2 28  ? 8.324   -3.542  -12.528 1.00 98.17 28  B 1 
ATOM   956  C  C   . SER B 2 28  ? 7.936   -2.209  -13.160 1.00 98.15 28  B 1 
ATOM   957  O  O   . SER B 2 28  ? 7.519   -2.156  -14.319 1.00 97.26 28  B 1 
ATOM   958  C  CB  . SER B 2 28  ? 9.637   -4.067  -13.105 1.00 97.31 28  B 1 
ATOM   959  O  OG  . SER B 2 28  ? 10.689  -3.211  -12.763 1.00 84.35 28  B 1 
ATOM   960  N  N   . LYS B 2 29  ? 8.068   -1.133  -12.396 1.00 98.30 29  B 1 
ATOM   961  C  CA  . LYS B 2 29  ? 7.951   0.249   -12.872 1.00 98.30 29  B 1 
ATOM   962  C  C   . LYS B 2 29  ? 8.986   1.118   -12.162 1.00 98.45 29  B 1 
ATOM   963  O  O   . LYS B 2 29  ? 9.186   0.935   -10.966 1.00 97.97 29  B 1 
ATOM   964  C  CB  . LYS B 2 29  ? 6.541   0.802   -12.621 1.00 97.96 29  B 1 
ATOM   965  C  CG  . LYS B 2 29  ? 5.499   0.275   -13.610 1.00 95.58 29  B 1 
ATOM   966  C  CD  . LYS B 2 29  ? 4.151   0.958   -13.379 1.00 89.99 29  B 1 
ATOM   967  C  CE  . LYS B 2 29  ? 3.089   0.489   -14.377 1.00 84.69 29  B 1 
ATOM   968  N  NZ  . LYS B 2 29  ? 3.219   1.166   -15.688 1.00 74.86 29  B 1 
ATOM   969  N  N   . PRO B 2 30  ? 9.620   2.062   -12.853 1.00 98.22 30  B 1 
ATOM   970  C  CA  . PRO B 2 30  ? 10.719  2.820   -12.278 1.00 98.17 30  B 1 
ATOM   971  C  C   . PRO B 2 30  ? 10.287  3.696   -11.103 1.00 98.32 30  B 1 
ATOM   972  O  O   . PRO B 2 30  ? 9.134   4.124   -11.004 1.00 97.86 30  B 1 
ATOM   973  C  CB  . PRO B 2 30  ? 11.272  3.657   -13.442 1.00 97.14 30  B 1 
ATOM   974  C  CG  . PRO B 2 30  ? 10.076  3.806   -14.368 1.00 94.30 30  B 1 
ATOM   975  C  CD  . PRO B 2 30  ? 9.356   2.479   -14.223 1.00 97.45 30  B 1 
ATOM   976  N  N   . VAL B 2 31  ? 11.241  3.971   -10.223 1.00 98.47 31  B 1 
ATOM   977  C  CA  . VAL B 2 31  ? 11.163  5.008   -9.199  1.00 98.41 31  B 1 
ATOM   978  C  C   . VAL B 2 31  ? 12.468  5.797   -9.224  1.00 98.33 31  B 1 
ATOM   979  O  O   . VAL B 2 31  ? 13.507  5.262   -9.613  1.00 97.29 31  B 1 
ATOM   980  C  CB  . VAL B 2 31  ? 10.904  4.447   -7.786  1.00 97.39 31  B 1 
ATOM   981  C  CG1 . VAL B 2 31  ? 9.602   3.654   -7.730  1.00 90.00 31  B 1 
ATOM   982  C  CG2 . VAL B 2 31  ? 12.043  3.573   -7.276  1.00 90.76 31  B 1 
ATOM   983  N  N   . ASP B 2 32  ? 12.407  7.039   -8.787  1.00 98.30 32  B 1 
ATOM   984  C  CA  . ASP B 2 32  ? 13.588  7.887   -8.632  1.00 98.14 32  B 1 
ATOM   985  C  C   . ASP B 2 32  ? 13.686  8.389   -7.196  1.00 98.28 32  B 1 
ATOM   986  O  O   . ASP B 2 32  ? 12.688  8.493   -6.480  1.00 97.40 32  B 1 
ATOM   987  C  CB  . ASP B 2 32  ? 13.551  9.052   -9.626  1.00 96.68 32  B 1 
ATOM   988  C  CG  . ASP B 2 32  ? 13.657  8.598   -11.073 1.00 85.04 32  B 1 
ATOM   989  O  OD1 . ASP B 2 32  ? 14.635  7.894   -11.391 1.00 80.82 32  B 1 
ATOM   990  O  OD2 . ASP B 2 32  ? 12.773  8.969   -11.874 1.00 79.06 32  B 1 
ATOM   991  N  N   . ILE B 2 33  ? 14.908  8.712   -6.783  1.00 98.38 33  B 1 
ATOM   992  C  CA  . ILE B 2 33  ? 15.178  9.342   -5.501  1.00 98.31 33  B 1 
ATOM   993  C  C   . ILE B 2 33  ? 16.200  10.464  -5.687  1.00 98.30 33  B 1 
ATOM   994  O  O   . ILE B 2 33  ? 17.235  10.270  -6.317  1.00 97.54 33  B 1 
ATOM   995  C  CB  . ILE B 2 33  ? 15.599  8.310   -4.426  1.00 97.94 33  B 1 
ATOM   996  C  CG1 . ILE B 2 33  ? 15.876  9.027   -3.087  1.00 96.78 33  B 1 
ATOM   997  C  CG2 . ILE B 2 33  ? 16.793  7.462   -4.877  1.00 96.34 33  B 1 
ATOM   998  C  CD1 . ILE B 2 33  ? 16.052  8.078   -1.907  1.00 94.28 33  B 1 
ATOM   999  N  N   . GLU B 2 34  ? 15.896  11.611  -5.105  1.00 98.18 34  B 1 
ATOM   1000 C  CA  . GLU B 2 34  ? 16.773  12.774  -5.088  1.00 97.81 34  B 1 
ATOM   1001 C  C   . GLU B 2 34  ? 17.125  13.113  -3.641  1.00 97.94 34  B 1 
ATOM   1002 O  O   . GLU B 2 34  ? 16.245  13.287  -2.800  1.00 97.05 34  B 1 
ATOM   1003 C  CB  . GLU B 2 34  ? 16.110  13.964  -5.786  1.00 96.61 34  B 1 
ATOM   1004 C  CG  . GLU B 2 34  ? 15.965  13.741  -7.301  1.00 82.57 34  B 1 
ATOM   1005 C  CD  . GLU B 2 34  ? 15.186  14.848  -8.022  1.00 75.34 34  B 1 
ATOM   1006 O  OE1 . GLU B 2 34  ? 15.227  14.883  -9.269  1.00 69.03 34  B 1 
ATOM   1007 O  OE2 . GLU B 2 34  ? 14.466  15.623  -7.367  1.00 67.81 34  B 1 
ATOM   1008 N  N   . VAL B 2 35  ? 18.423  13.200  -3.368  1.00 98.03 35  B 1 
ATOM   1009 C  CA  . VAL B 2 35  ? 18.974  13.618  -2.074  1.00 97.91 35  B 1 
ATOM   1010 C  C   . VAL B 2 35  ? 20.107  14.619  -2.310  1.00 97.92 35  B 1 
ATOM   1011 O  O   . VAL B 2 35  ? 20.696  14.621  -3.392  1.00 97.14 35  B 1 
ATOM   1012 C  CB  . VAL B 2 35  ? 19.471  12.423  -1.234  1.00 97.02 35  B 1 
ATOM   1013 C  CG1 . VAL B 2 35  ? 18.332  11.469  -0.888  1.00 93.17 35  B 1 
ATOM   1014 C  CG2 . VAL B 2 35  ? 20.587  11.630  -1.920  1.00 93.28 35  B 1 
ATOM   1015 N  N   . PRO B 2 36  ? 20.449  15.450  -1.318  1.00 98.03 36  B 1 
ATOM   1016 C  CA  . PRO B 2 36  ? 21.658  16.273  -1.404  1.00 97.72 36  B 1 
ATOM   1017 C  C   . PRO B 2 36  ? 22.903  15.407  -1.588  1.00 97.79 36  B 1 
ATOM   1018 O  O   . PRO B 2 36  ? 22.986  14.295  -1.078  1.00 96.72 36  B 1 
ATOM   1019 C  CB  . PRO B 2 36  ? 21.710  17.052  -0.081  1.00 96.95 36  B 1 
ATOM   1020 C  CG  . PRO B 2 36  ? 20.282  17.021  0.419   1.00 94.98 36  B 1 
ATOM   1021 C  CD  . PRO B 2 36  ? 19.756  15.679  -0.069  1.00 97.45 36  B 1 
ATOM   1022 N  N   . GLN B 2 37  ? 23.909  15.923  -2.294  1.00 97.03 37  B 1 
ATOM   1023 C  CA  . GLN B 2 37  ? 25.182  15.206  -2.442  1.00 96.61 37  B 1 
ATOM   1024 C  C   . GLN B 2 37  ? 25.926  15.078  -1.114  1.00 97.02 37  B 1 
ATOM   1025 O  O   . GLN B 2 37  ? 26.600  14.073  -0.873  1.00 95.65 37  B 1 
ATOM   1026 C  CB  . GLN B 2 37  ? 26.070  15.917  -3.461  1.00 95.04 37  B 1 
ATOM   1027 C  CG  . GLN B 2 37  ? 25.533  15.793  -4.888  1.00 81.66 37  B 1 
ATOM   1028 C  CD  . GLN B 2 37  ? 26.495  16.371  -5.921  1.00 74.06 37  B 1 
ATOM   1029 O  OE1 . GLN B 2 37  ? 27.458  17.062  -5.620  1.00 66.51 37  B 1 
ATOM   1030 N  NE2 . GLN B 2 37  ? 26.258  16.112  -7.193  1.00 63.48 37  B 1 
ATOM   1031 N  N   . ALA B 2 38  ? 25.805  16.086  -0.257  1.00 97.04 38  B 1 
ATOM   1032 C  CA  . ALA B 2 38  ? 26.441  16.116  1.049   1.00 96.91 38  B 1 
ATOM   1033 C  C   . ALA B 2 38  ? 25.564  16.846  2.069   1.00 97.23 38  B 1 
ATOM   1034 O  O   . ALA B 2 38  ? 24.828  17.769  1.719   1.00 96.45 38  B 1 
ATOM   1035 C  CB  . ALA B 2 38  ? 27.817  16.775  0.933   1.00 95.66 38  B 1 
ATOM   1036 N  N   . VAL B 2 39  ? 25.670  16.438  3.326   1.00 97.21 39  B 1 
ATOM   1037 C  CA  . VAL B 2 39  ? 25.002  17.069  4.463   1.00 97.22 39  B 1 
ATOM   1038 C  C   . VAL B 2 39  ? 25.953  17.186  5.647   1.00 97.22 39  B 1 
ATOM   1039 O  O   . VAL B 2 39  ? 26.847  16.360  5.820   1.00 96.42 39  B 1 
ATOM   1040 C  CB  . VAL B 2 39  ? 23.724  16.320  4.889   1.00 96.36 39  B 1 
ATOM   1041 C  CG1 . VAL B 2 39  ? 22.669  16.391  3.790   1.00 89.55 39  B 1 
ATOM   1042 C  CG2 . VAL B 2 39  ? 23.993  14.852  5.252   1.00 89.92 39  B 1 
ATOM   1043 N  N   . LEU B 2 40  ? 25.738  18.204  6.457   1.00 96.86 40  B 1 
ATOM   1044 C  CA  . LEU B 2 40  ? 26.444  18.357  7.728   1.00 96.67 40  B 1 
ATOM   1045 C  C   . LEU B 2 40  ? 25.778  17.499  8.816   1.00 97.01 40  B 1 
ATOM   1046 O  O   . LEU B 2 40  ? 24.579  17.197  8.713   1.00 96.48 40  B 1 
ATOM   1047 C  CB  . LEU B 2 40  ? 26.491  19.836  8.123   1.00 95.97 40  B 1 
ATOM   1048 C  CG  . LEU B 2 40  ? 27.380  20.705  7.226   1.00 94.07 40  B 1 
ATOM   1049 C  CD1 . LEU B 2 40  ? 27.219  22.176  7.611   1.00 90.89 40  B 1 
ATOM   1050 C  CD2 . LEU B 2 40  ? 28.857  20.333  7.347   1.00 90.45 40  B 1 
ATOM   1051 N  N   . PRO B 2 41  ? 26.528  17.118  9.873   1.00 96.85 41  B 1 
ATOM   1052 C  CA  . PRO B 2 41  ? 25.950  16.440  11.030  1.00 96.78 41  B 1 
ATOM   1053 C  C   . PRO B 2 41  ? 24.812  17.242  11.675  1.00 96.78 41  B 1 
ATOM   1054 O  O   . PRO B 2 41  ? 24.817  18.466  11.652  1.00 95.79 41  B 1 
ATOM   1055 C  CB  . PRO B 2 41  ? 27.109  16.264  12.017  1.00 95.73 41  B 1 
ATOM   1056 C  CG  . PRO B 2 41  ? 28.334  16.293  11.137  1.00 93.20 41  B 1 
ATOM   1057 C  CD  . PRO B 2 41  ? 27.966  17.274  10.035  1.00 95.98 41  B 1 
ATOM   1058 N  N   . ASP B 2 42  ? 23.861  16.532  12.270  1.00 96.92 42  B 1 
ATOM   1059 C  CA  . ASP B 2 42  ? 22.708  17.109  12.977  1.00 96.82 42  B 1 
ATOM   1060 C  C   . ASP B 2 42  ? 21.928  18.153  12.154  1.00 96.83 42  B 1 
ATOM   1061 O  O   . ASP B 2 42  ? 21.435  19.155  12.668  1.00 95.64 42  B 1 
ATOM   1062 C  CB  . ASP B 2 42  ? 23.137  17.608  14.375  1.00 96.11 42  B 1 
ATOM   1063 C  CG  . ASP B 2 42  ? 21.928  17.980  15.237  1.00 95.15 42  B 1 
ATOM   1064 O  OD1 . ASP B 2 42  ? 20.908  17.266  15.173  1.00 91.68 42  B 1 
ATOM   1065 O  OD2 . ASP B 2 42  ? 21.976  19.004  15.953  1.00 90.46 42  B 1 
ATOM   1066 N  N   . THR B 2 43  ? 21.813  17.912  10.843  1.00 97.09 43  B 1 
ATOM   1067 C  CA  . THR B 2 43  ? 21.018  18.761  9.961   1.00 97.01 43  B 1 
ATOM   1068 C  C   . THR B 2 43  ? 19.858  17.974  9.345   1.00 97.54 43  B 1 
ATOM   1069 O  O   . THR B 2 43  ? 19.960  16.769  9.119   1.00 97.07 43  B 1 
ATOM   1070 C  CB  . THR B 2 43  ? 21.850  19.423  8.853   1.00 95.96 43  B 1 
ATOM   1071 O  OG1 . THR B 2 43  ? 22.448  18.474  8.009   1.00 87.69 43  B 1 
ATOM   1072 C  CG2 . THR B 2 43  ? 22.939  20.329  9.422   1.00 86.24 43  B 1 
ATOM   1073 N  N   . VAL B 2 44  ? 18.765  18.677  9.083   1.00 97.57 44  B 1 
ATOM   1074 C  CA  . VAL B 2 44  ? 17.610  18.099  8.397   1.00 97.62 44  B 1 
ATOM   1075 C  C   . VAL B 2 44  ? 17.740  18.342  6.898   1.00 97.64 44  B 1 
ATOM   1076 O  O   . VAL B 2 44  ? 17.942  19.465  6.461   1.00 96.97 44  B 1 
ATOM   1077 C  CB  . VAL B 2 44  ? 16.282  18.660  8.939   1.00 97.25 44  B 1 
ATOM   1078 C  CG1 . VAL B 2 44  ? 15.078  18.077  8.189   1.00 95.49 44  B 1 
ATOM   1079 C  CG2 . VAL B 2 44  ? 16.129  18.322  10.418  1.00 95.62 44  B 1 
ATOM   1080 N  N   . PHE B 2 45  ? 17.591  17.270  6.117   1.00 97.68 45  B 1 
ATOM   1081 C  CA  . PHE B 2 45  ? 17.530  17.331  4.665   1.00 97.71 45  B 1 
ATOM   1082 C  C   . PHE B 2 45  ? 16.298  16.585  4.143   1.00 97.75 45  B 1 
ATOM   1083 O  O   . PHE B 2 45  ? 15.654  15.831  4.876   1.00 97.53 45  B 1 
ATOM   1084 C  CB  . PHE B 2 45  ? 18.826  16.782  4.059   1.00 97.72 45  B 1 
ATOM   1085 C  CG  . PHE B 2 45  ? 19.029  15.295  4.236   1.00 98.07 45  B 1 
ATOM   1086 C  CD1 . PHE B 2 45  ? 18.617  14.396  3.231   1.00 97.70 45  B 1 
ATOM   1087 C  CD2 . PHE B 2 45  ? 19.645  14.788  5.386   1.00 97.68 45  B 1 
ATOM   1088 C  CE1 . PHE B 2 45  ? 18.821  13.028  3.379   1.00 97.37 45  B 1 
ATOM   1089 C  CE2 . PHE B 2 45  ? 19.849  13.409  5.534   1.00 97.45 45  B 1 
ATOM   1090 C  CZ  . PHE B 2 45  ? 19.440  12.524  4.534   1.00 97.69 45  B 1 
ATOM   1091 N  N   . GLU B 2 46  ? 15.953  16.797  2.882   1.00 97.48 46  B 1 
ATOM   1092 C  CA  . GLU B 2 46  ? 14.835  16.119  2.237   1.00 97.24 46  B 1 
ATOM   1093 C  C   . GLU B 2 46  ? 15.330  15.030  1.280   1.00 97.60 46  B 1 
ATOM   1094 O  O   . GLU B 2 46  ? 16.250  15.240  0.491   1.00 97.10 46  B 1 
ATOM   1095 C  CB  . GLU B 2 46  ? 13.883  17.132  1.571   1.00 95.16 46  B 1 
ATOM   1096 C  CG  . GLU B 2 46  ? 14.522  18.059  0.525   1.00 86.02 46  B 1 
ATOM   1097 C  CD  . GLU B 2 46  ? 13.550  19.129  -0.031  1.00 87.45 46  B 1 
ATOM   1098 O  OE1 . GLU B 2 46  ? 13.762  19.626  -1.156  1.00 81.42 46  B 1 
ATOM   1099 O  OE2 . GLU B 2 46  ? 12.575  19.514  0.649   1.00 82.15 46  B 1 
ATOM   1100 N  N   . ALA B 2 47  ? 14.714  13.854  1.359   1.00 97.79 47  B 1 
ATOM   1101 C  CA  . ALA B 2 47  ? 14.829  12.807  0.361   1.00 97.93 47  B 1 
ATOM   1102 C  C   . ALA B 2 47  ? 13.509  12.752  -0.408  1.00 97.81 47  B 1 
ATOM   1103 O  O   . ALA B 2 47  ? 12.470  12.407  0.149   1.00 97.42 47  B 1 
ATOM   1104 C  CB  . ALA B 2 47  ? 15.163  11.473  1.037   1.00 97.92 47  B 1 
ATOM   1105 N  N   . VAL B 2 48  ? 13.539  13.123  -1.689  1.00 97.96 48  B 1 
ATOM   1106 C  CA  . VAL B 2 48  ? 12.342  13.160  -2.534  1.00 97.96 48  B 1 
ATOM   1107 C  C   . VAL B 2 48  ? 12.266  11.879  -3.352  1.00 98.10 48  B 1 
ATOM   1108 O  O   . VAL B 2 48  ? 13.118  11.612  -4.187  1.00 97.89 48  B 1 
ATOM   1109 C  CB  . VAL B 2 48  ? 12.315  14.406  -3.443  1.00 97.28 48  B 1 
ATOM   1110 C  CG1 . VAL B 2 48  ? 11.009  14.459  -4.238  1.00 95.42 48  B 1 
ATOM   1111 C  CG2 . VAL B 2 48  ? 12.434  15.686  -2.616  1.00 95.72 48  B 1 
ATOM   1112 N  N   . VAL B 2 49  ? 11.226  11.084  -3.102  1.00 98.17 49  B 1 
ATOM   1113 C  CA  . VAL B 2 49  ? 10.973  9.828   -3.806  1.00 98.21 49  B 1 
ATOM   1114 C  C   . VAL B 2 49  ? 9.872   10.050  -4.832  1.00 98.25 49  B 1 
ATOM   1115 O  O   . VAL B 2 49  ? 8.780   10.485  -4.487  1.00 97.94 49  B 1 
ATOM   1116 C  CB  . VAL B 2 49  ? 10.603  8.701   -2.825  1.00 98.21 49  B 1 
ATOM   1117 C  CG1 . VAL B 2 49  ? 10.295  7.400   -3.560  1.00 97.20 49  B 1 
ATOM   1118 C  CG2 . VAL B 2 49  ? 11.748  8.452   -1.839  1.00 97.31 49  B 1 
ATOM   1119 N  N   . LYS B 2 50  ? 10.148  9.724   -6.101  1.00 98.49 50  B 1 
ATOM   1120 C  CA  . LYS B 2 50  ? 9.222   9.870   -7.217  1.00 98.42 50  B 1 
ATOM   1121 C  C   . LYS B 2 50  ? 8.715   8.497   -7.652  1.00 98.53 50  B 1 
ATOM   1122 O  O   . LYS B 2 50  ? 9.510   7.598   -7.933  1.00 98.26 50  B 1 
ATOM   1123 C  CB  . LYS B 2 50  ? 9.887   10.630  -8.377  1.00 98.03 50  B 1 
ATOM   1124 C  CG  . LYS B 2 50  ? 10.395  12.019  -7.947  1.00 95.29 50  B 1 
ATOM   1125 C  CD  . LYS B 2 50  ? 11.086  12.772  -9.093  1.00 91.08 50  B 1 
ATOM   1126 C  CE  . LYS B 2 50  ? 11.584  14.115  -8.555  1.00 83.95 50  B 1 
ATOM   1127 N  NZ  . LYS B 2 50  ? 12.485  14.810  -9.491  1.00 73.20 50  B 1 
ATOM   1128 N  N   . ILE B 2 51  ? 7.396   8.341   -7.707  1.00 98.48 51  B 1 
ATOM   1129 C  CA  . ILE B 2 51  ? 6.707   7.089   -8.027  1.00 98.44 51  B 1 
ATOM   1130 C  C   . ILE B 2 51  ? 5.768   7.336   -9.222  1.00 98.38 51  B 1 
ATOM   1131 O  O   . ILE B 2 51  ? 4.545   7.362   -9.061  1.00 97.58 51  B 1 
ATOM   1132 C  CB  . ILE B 2 51  ? 5.975   6.523   -6.780  1.00 98.36 51  B 1 
ATOM   1133 C  CG1 . ILE B 2 51  ? 6.894   6.499   -5.528  1.00 97.64 51  B 1 
ATOM   1134 C  CG2 . ILE B 2 51  ? 5.458   5.110   -7.076  1.00 97.55 51  B 1 
ATOM   1135 C  CD1 . ILE B 2 51  ? 6.203   6.016   -4.253  1.00 95.94 51  B 1 
ATOM   1136 N  N   . PRO B 2 52  ? 6.298   7.574   -10.433 1.00 98.09 52  B 1 
ATOM   1137 C  CA  . PRO B 2 52  ? 5.493   8.004   -11.571 1.00 97.88 52  B 1 
ATOM   1138 C  C   . PRO B 2 52  ? 4.572   6.899   -12.093 1.00 97.74 52  B 1 
ATOM   1139 O  O   . PRO B 2 52  ? 4.915   5.713   -12.097 1.00 96.80 52  B 1 
ATOM   1140 C  CB  . PRO B 2 52  ? 6.505   8.447   -12.629 1.00 97.19 52  B 1 
ATOM   1141 C  CG  . PRO B 2 52  ? 7.736   7.600   -12.311 1.00 95.82 52  B 1 
ATOM   1142 C  CD  . PRO B 2 52  ? 7.707   7.518   -10.795 1.00 97.71 52  B 1 
ATOM   1143 N  N   . TYR B 2 53  ? 3.399   7.300   -12.576 1.00 97.69 53  B 1 
ATOM   1144 C  CA  . TYR B 2 53  ? 2.490   6.454   -13.343 1.00 97.16 53  B 1 
ATOM   1145 C  C   . TYR B 2 53  ? 1.490   7.336   -14.105 1.00 97.08 53  B 1 
ATOM   1146 O  O   . TYR B 2 53  ? 1.359   8.528   -13.818 1.00 95.74 53  B 1 
ATOM   1147 C  CB  . TYR B 2 53  ? 1.775   5.449   -12.421 1.00 95.77 53  B 1 
ATOM   1148 C  CG  . TYR B 2 53  ? 0.732   6.045   -11.504 1.00 95.88 53  B 1 
ATOM   1149 C  CD1 . TYR B 2 53  ? -0.627  6.005   -11.849 1.00 94.40 53  B 1 
ATOM   1150 C  CD2 . TYR B 2 53  ? 1.106   6.651   -10.296 1.00 94.27 53  B 1 
ATOM   1151 C  CE1 . TYR B 2 53  ? -1.597  6.571   -11.021 1.00 92.22 53  B 1 
ATOM   1152 C  CE2 . TYR B 2 53  ? 0.136   7.223   -9.450  1.00 92.66 53  B 1 
ATOM   1153 C  CZ  . TYR B 2 53  ? -1.205  7.184   -9.824  1.00 93.08 53  B 1 
ATOM   1154 O  OH  . TYR B 2 53  ? -2.156  7.749   -9.018  1.00 90.17 53  B 1 
ATOM   1155 N  N   . ASP B 2 54  ? 0.774   6.740   -15.062 1.00 96.82 54  B 1 
ATOM   1156 C  CA  . ASP B 2 54  ? -0.302  7.437   -15.770 1.00 96.23 54  B 1 
ATOM   1157 C  C   . ASP B 2 54  ? -1.534  7.545   -14.864 1.00 95.42 54  B 1 
ATOM   1158 O  O   . ASP B 2 54  ? -2.228  6.556   -14.599 1.00 93.38 54  B 1 
ATOM   1159 C  CB  . ASP B 2 54  ? -0.612  6.709   -17.082 1.00 95.27 54  B 1 
ATOM   1160 C  CG  . ASP B 2 54  ? -1.705  7.382   -17.910 1.00 91.23 54  B 1 
ATOM   1161 O  OD1 . ASP B 2 54  ? -2.310  8.375   -17.444 1.00 87.41 54  B 1 
ATOM   1162 O  OD2 . ASP B 2 54  ? -1.961  6.894   -19.031 1.00 86.72 54  B 1 
ATOM   1163 N  N   . MET B 2 55  ? -1.804  8.755   -14.388 1.00 94.28 55  B 1 
ATOM   1164 C  CA  . MET B 2 55  ? -2.912  9.024   -13.462 1.00 92.72 55  B 1 
ATOM   1165 C  C   . MET B 2 55  ? -4.300  8.882   -14.101 1.00 92.38 55  B 1 
ATOM   1166 O  O   . MET B 2 55  ? -5.300  8.857   -13.385 1.00 89.37 55  B 1 
ATOM   1167 C  CB  . MET B 2 55  ? -2.752  10.423  -12.859 1.00 90.05 55  B 1 
ATOM   1168 C  CG  . MET B 2 55  ? -1.494  10.539  -12.007 1.00 85.28 55  B 1 
ATOM   1169 S  SD  . MET B 2 55  ? -1.361  12.125  -11.149 1.00 79.38 55  B 1 
ATOM   1170 C  CE  . MET B 2 55  ? 0.242   11.909  -10.381 1.00 70.23 55  B 1 
ATOM   1171 N  N   . GLN B 2 56  ? -4.393  8.796   -15.432 1.00 93.35 56  B 1 
ATOM   1172 C  CA  . GLN B 2 56  ? -5.665  8.538   -16.122 1.00 92.64 56  B 1 
ATOM   1173 C  C   . GLN B 2 56  ? -6.065  7.060   -16.042 1.00 92.69 56  B 1 
ATOM   1174 O  O   . GLN B 2 56  ? -7.248  6.734   -16.167 1.00 90.23 56  B 1 
ATOM   1175 C  CB  . GLN B 2 56  ? -5.581  8.983   -17.579 1.00 91.87 56  B 1 
ATOM   1176 C  CG  . GLN B 2 56  ? -5.321  10.482  -17.716 1.00 85.04 56  B 1 
ATOM   1177 C  CD  . GLN B 2 56  ? -5.402  10.976  -19.161 1.00 74.68 56  B 1 
ATOM   1178 O  OE1 . GLN B 2 56  ? -5.547  10.218  -20.106 1.00 66.76 56  B 1 
ATOM   1179 N  NE2 . GLN B 2 56  ? -5.326  12.261  -19.380 1.00 64.66 56  B 1 
ATOM   1180 N  N   . LEU B 2 57  ? -5.097  6.171   -15.824 1.00 91.45 57  B 1 
ATOM   1181 C  CA  . LEU B 2 57  ? -5.371  4.750   -15.700 1.00 91.02 57  B 1 
ATOM   1182 C  C   . LEU B 2 57  ? -6.019  4.440   -14.349 1.00 92.30 57  B 1 
ATOM   1183 O  O   . LEU B 2 57  ? -5.584  4.904   -13.296 1.00 91.27 57  B 1 
ATOM   1184 C  CB  . LEU B 2 57  ? -4.099  3.924   -15.891 1.00 87.87 57  B 1 
ATOM   1185 C  CG  . LEU B 2 57  ? -3.503  3.984   -17.309 1.00 79.73 57  B 1 
ATOM   1186 C  CD1 . LEU B 2 57  ? -2.209  3.183   -17.348 1.00 73.46 57  B 1 
ATOM   1187 C  CD2 . LEU B 2 57  ? -4.454  3.408   -18.354 1.00 74.40 57  B 1 
ATOM   1188 N  N   . LYS B 2 58  ? -7.049  3.589   -14.404 1.00 93.27 58  B 1 
ATOM   1189 C  CA  . LYS B 2 58  ? -7.688  3.028   -13.226 1.00 93.50 58  B 1 
ATOM   1190 C  C   . LYS B 2 58  ? -7.317  1.558   -13.094 1.00 94.26 58  B 1 
ATOM   1191 O  O   . LYS B 2 58  ? -7.212  0.840   -14.090 1.00 93.66 58  B 1 
ATOM   1192 C  CB  . LYS B 2 58  ? -9.206  3.225   -13.292 1.00 92.30 58  B 1 
ATOM   1193 C  CG  . LYS B 2 58  ? -9.593  4.696   -13.250 1.00 87.80 58  B 1 
ATOM   1194 C  CD  . LYS B 2 58  ? -11.110 4.863   -13.132 1.00 81.47 58  B 1 
ATOM   1195 C  CE  . LYS B 2 58  ? -11.460 6.345   -13.038 1.00 73.88 58  B 1 
ATOM   1196 N  NZ  . LYS B 2 58  ? -12.908 6.553   -12.738 1.00 64.98 58  B 1 
ATOM   1197 N  N   . GLN B 2 59  ? -7.149  1.100   -11.857 1.00 93.13 59  B 1 
ATOM   1198 C  CA  . GLN B 2 59  ? -6.900  -0.306  -11.558 1.00 92.86 59  B 1 
ATOM   1199 C  C   . GLN B 2 59  ? -8.187  -1.029  -11.162 1.00 92.34 59  B 1 
ATOM   1200 O  O   . GLN B 2 59  ? -9.174  -0.406  -10.784 1.00 90.95 59  B 1 
ATOM   1201 C  CB  . GLN B 2 59  ? -5.826  -0.443  -10.468 1.00 91.81 59  B 1 
ATOM   1202 C  CG  . GLN B 2 59  ? -6.261  0.064   -9.095  1.00 91.09 59  B 1 
ATOM   1203 C  CD  . GLN B 2 59  ? -5.219  -0.202  -8.021  1.00 92.28 59  B 1 
ATOM   1204 O  OE1 . GLN B 2 59  ? -4.384  -1.095  -8.141  1.00 89.89 59  B 1 
ATOM   1205 N  NE2 . GLN B 2 59  ? -5.239  0.553   -6.949  1.00 89.08 59  B 1 
ATOM   1206 N  N   . VAL B 2 60  ? -8.142  -2.355  -11.197 1.00 91.77 60  B 1 
ATOM   1207 C  CA  . VAL B 2 60  ? -9.181  -3.191  -10.590 1.00 91.33 60  B 1 
ATOM   1208 C  C   . VAL B 2 60  ? -9.037  -3.132  -9.071  1.00 89.27 60  B 1 
ATOM   1209 O  O   . VAL B 2 60  ? -7.966  -3.413  -8.526  1.00 87.55 60  B 1 
ATOM   1210 C  CB  . VAL B 2 60  ? -9.103  -4.638  -11.098 1.00 91.89 60  B 1 
ATOM   1211 C  CG1 . VAL B 2 60  ? -10.161 -5.521  -10.444 1.00 87.28 60  B 1 
ATOM   1212 C  CG2 . VAL B 2 60  ? -9.319  -4.683  -12.608 1.00 87.18 60  B 1 
ATOM   1213 N  N   . LEU B 2 61  ? -10.117 -2.779  -8.378  1.00 85.83 61  B 1 
ATOM   1214 C  CA  . LEU B 2 61  ? -10.188 -2.793  -6.927  1.00 83.98 61  B 1 
ATOM   1215 C  C   . LEU B 2 61  ? -10.579 -4.185  -6.404  1.00 84.62 61  B 1 
ATOM   1216 O  O   . LEU B 2 61  ? -11.040 -5.039  -7.158  1.00 83.80 61  B 1 
ATOM   1217 C  CB  . LEU B 2 61  ? -11.179 -1.721  -6.447  1.00 81.62 61  B 1 
ATOM   1218 C  CG  . LEU B 2 61  ? -10.862 -0.279  -6.879  1.00 78.11 61  B 1 
ATOM   1219 C  CD1 . LEU B 2 61  ? -11.923 0.663   -6.312  1.00 76.74 61  B 1 
ATOM   1220 C  CD2 . LEU B 2 61  ? -9.484  0.176   -6.409  1.00 74.97 61  B 1 
ATOM   1221 N  N   . ALA B 2 62  ? -10.422 -4.399  -5.103  1.00 77.47 62  B 1 
ATOM   1222 C  CA  . ALA B 2 62  ? -10.792 -5.665  -4.465  1.00 76.23 62  B 1 
ATOM   1223 C  C   . ALA B 2 62  ? -12.280 -6.020  -4.646  1.00 76.78 62  B 1 
ATOM   1224 O  O   . ALA B 2 62  ? -12.630 -7.195  -4.719  1.00 75.30 62  B 1 
ATOM   1225 C  CB  . ALA B 2 62  ? -10.434 -5.575  -2.985  1.00 74.92 62  B 1 
ATOM   1226 N  N   . ASN B 2 63  ? -13.154 -5.026  -4.781  1.00 74.79 63  B 1 
ATOM   1227 C  CA  . ASN B 2 63  ? -14.576 -5.212  -5.039  1.00 73.17 63  B 1 
ATOM   1228 C  C   . ASN B 2 63  ? -14.916 -5.480  -6.526  1.00 75.21 63  B 1 
ATOM   1229 O  O   . ASN B 2 63  ? -16.082 -5.662  -6.853  1.00 73.66 63  B 1 
ATOM   1230 C  CB  . ASN B 2 63  ? -15.356 -4.010  -4.467  1.00 69.69 63  B 1 
ATOM   1231 C  CG  . ASN B 2 63  ? -15.065 -2.694  -5.173  1.00 67.36 63  B 1 
ATOM   1232 O  OD1 . ASN B 2 63  ? -14.431 -2.651  -6.206  1.00 64.98 63  B 1 
ATOM   1233 N  ND2 . ASN B 2 63  ? -15.535 -1.593  -4.631  1.00 63.71 63  B 1 
ATOM   1234 N  N   . GLY B 2 64  ? -13.927 -5.504  -7.413  1.00 80.63 64  B 1 
ATOM   1235 C  CA  . GLY B 2 64  ? -14.099 -5.729  -8.846  1.00 82.41 64  B 1 
ATOM   1236 C  C   . GLY B 2 64  ? -14.385 -4.477  -9.672  1.00 83.86 64  B 1 
ATOM   1237 O  O   . GLY B 2 64  ? -14.325 -4.541  -10.903 1.00 82.54 64  B 1 
ATOM   1238 N  N   . LYS B 2 65  ? -14.664 -3.338  -9.038  1.00 82.66 65  B 1 
ATOM   1239 C  CA  . LYS B 2 65  ? -14.848 -2.056  -9.726  1.00 82.33 65  B 1 
ATOM   1240 C  C   . LYS B 2 65  ? -13.490 -1.450  -10.106 1.00 84.98 65  B 1 
ATOM   1241 O  O   . LYS B 2 65  ? -12.436 -1.872  -9.618  1.00 84.76 65  B 1 
ATOM   1242 C  CB  . LYS B 2 65  ? -15.695 -1.097  -8.865  1.00 79.67 65  B 1 
ATOM   1243 C  CG  . LYS B 2 65  ? -17.116 -1.619  -8.584  1.00 74.54 65  B 1 
ATOM   1244 C  CD  . LYS B 2 65  ? -17.962 -0.605  -7.790  1.00 69.31 65  B 1 
ATOM   1245 C  CE  . LYS B 2 65  ? -19.377 -1.145  -7.515  1.00 62.53 65  B 1 
ATOM   1246 N  NZ  . LYS B 2 65  ? -20.229 -0.218  -6.723  1.00 55.65 65  B 1 
ATOM   1247 N  N   . LYS B 2 66  ? -13.503 -0.452  -10.996 1.00 87.31 66  B 1 
ATOM   1248 C  CA  . LYS B 2 66  ? -12.305 0.323   -11.338 1.00 87.86 66  B 1 
ATOM   1249 C  C   . LYS B 2 66  ? -12.161 1.519   -10.400 1.00 86.90 66  B 1 
ATOM   1250 O  O   . LYS B 2 66  ? -13.143 2.187   -10.104 1.00 84.06 66  B 1 
ATOM   1251 C  CB  . LYS B 2 66  ? -12.381 0.784   -12.798 1.00 88.35 66  B 1 
ATOM   1252 C  CG  . LYS B 2 66  ? -12.287 -0.342  -13.835 1.00 85.63 66  B 1 
ATOM   1253 C  CD  . LYS B 2 66  ? -10.872 -0.895  -13.951 1.00 81.02 66  B 1 
ATOM   1254 C  CE  . LYS B 2 66  ? -10.758 -1.822  -15.165 1.00 75.79 66  B 1 
ATOM   1255 N  NZ  . LYS B 2 66  ? -9.353  -2.122  -15.511 1.00 67.75 66  B 1 
ATOM   1256 N  N   . GLY B 2 67  ? -10.940 1.800   -9.976  1.00 84.87 67  B 1 
ATOM   1257 C  CA  . GLY B 2 67  ? -10.657 2.910   -9.071  1.00 84.86 67  B 1 
ATOM   1258 C  C   . GLY B 2 67  ? -9.235  3.441   -9.188  1.00 87.62 67  B 1 
ATOM   1259 O  O   . GLY B 2 67  ? -8.416  2.913   -9.944  1.00 87.59 67  B 1 
ATOM   1260 N  N   . ALA B 2 68  ? -8.948  4.500   -8.452  1.00 83.85 68  B 1 
ATOM   1261 C  CA  . ALA B 2 68  ? -7.639  5.142   -8.432  1.00 84.10 68  B 1 
ATOM   1262 C  C   . ALA B 2 68  ? -6.563  4.236   -7.807  1.00 86.83 68  B 1 
ATOM   1263 O  O   . ALA B 2 68  ? -6.856  3.247   -7.133  1.00 87.09 68  B 1 
ATOM   1264 C  CB  . ALA B 2 68  ? -7.763  6.481   -7.703  1.00 81.56 68  B 1 
ATOM   1265 N  N   . LEU B 2 69  ? -5.300  4.578   -8.048  1.00 88.43 69  B 1 
ATOM   1266 C  CA  . LEU B 2 69  ? -4.162  3.891   -7.457  1.00 90.08 69  B 1 
ATOM   1267 C  C   . LEU B 2 69  ? -3.691  4.621   -6.198  1.00 88.80 69  B 1 
ATOM   1268 O  O   . LEU B 2 69  ? -3.670  5.848   -6.159  1.00 87.97 69  B 1 
ATOM   1269 C  CB  . LEU B 2 69  ? -3.005  3.767   -8.458  1.00 92.44 69  B 1 
ATOM   1270 C  CG  . LEU B 2 69  ? -3.181  2.715   -9.567  1.00 92.71 69  B 1 
ATOM   1271 C  CD1 . LEU B 2 69  ? -4.192  3.121   -10.631 1.00 90.56 69  B 1 
ATOM   1272 C  CD2 . LEU B 2 69  ? -1.847  2.440   -10.260 1.00 90.74 69  B 1 
ATOM   1273 N  N   . ASN B 2 70  ? -3.260  3.852   -5.209  1.00 87.84 70  B 1 
ATOM   1274 C  CA  . ASN B 2 70  ? -2.491  4.358   -4.080  1.00 88.37 70  B 1 
ATOM   1275 C  C   . ASN B 2 70  ? -1.006  4.070   -4.282  1.00 90.73 70  B 1 
ATOM   1276 O  O   . ASN B 2 70  ? -0.618  3.147   -5.005  1.00 91.09 70  B 1 
ATOM   1277 C  CB  . ASN B 2 70  ? -3.011  3.765   -2.760  1.00 85.78 70  B 1 
ATOM   1278 C  CG  . ASN B 2 70  ? -4.485  4.020   -2.546  1.00 83.66 70  B 1 
ATOM   1279 O  OD1 . ASN B 2 70  ? -4.931  5.132   -2.375  1.00 78.98 70  B 1 
ATOM   1280 N  ND2 . ASN B 2 70  ? -5.282  2.974   -2.566  1.00 75.82 70  B 1 
ATOM   1281 N  N   . VAL B 2 71  ? -0.172  4.853   -3.611  1.00 92.07 71  B 1 
ATOM   1282 C  CA  . VAL B 2 71  ? 1.277   4.688   -3.587  1.00 92.69 71  B 1 
ATOM   1283 C  C   . VAL B 2 71  ? 1.777   4.425   -2.171  1.00 91.47 71  B 1 
ATOM   1284 O  O   . VAL B 2 71  ? 1.103   4.724   -1.189  1.00 90.51 71  B 1 
ATOM   1285 C  CB  . VAL B 2 71  ? 2.022   5.881   -4.219  1.00 93.35 71  B 1 
ATOM   1286 C  CG1 . VAL B 2 71  ? 1.630   6.040   -5.688  1.00 92.02 71  B 1 
ATOM   1287 C  CG2 . VAL B 2 71  ? 1.770   7.184   -3.466  1.00 92.24 71  B 1 
ATOM   1288 N  N   . GLY B 2 72  ? 2.968   3.856   -2.080  1.00 93.54 72  B 1 
ATOM   1289 C  CA  . GLY B 2 72  ? 3.672   3.667   -0.824  1.00 94.22 72  B 1 
ATOM   1290 C  C   . GLY B 2 72  ? 5.140   3.391   -1.081  1.00 96.07 72  B 1 
ATOM   1291 O  O   . GLY B 2 72  ? 5.533   3.040   -2.198  1.00 96.79 72  B 1 
ATOM   1292 N  N   . ALA B 2 73  ? 5.955   3.559   -0.055  1.00 97.25 73  B 1 
ATOM   1293 C  CA  . ALA B 2 73  ? 7.391   3.384   -0.158  1.00 97.67 73  B 1 
ATOM   1294 C  C   . ALA B 2 73  ? 8.005   2.842   1.128   1.00 97.53 73  B 1 
ATOM   1295 O  O   . ALA B 2 73  ? 7.447   2.989   2.220   1.00 97.24 73  B 1 
ATOM   1296 C  CB  . ALA B 2 73  ? 8.038   4.712   -0.569  1.00 97.80 73  B 1 
ATOM   1297 N  N   . VAL B 2 74  ? 9.172   2.237   0.982   1.00 98.20 74  B 1 
ATOM   1298 C  CA  . VAL B 2 74  ? 10.117  1.980   2.066   1.00 98.42 74  B 1 
ATOM   1299 C  C   . VAL B 2 74  ? 11.429  2.681   1.720   1.00 98.52 74  B 1 
ATOM   1300 O  O   . VAL B 2 74  ? 11.924  2.559   0.600   1.00 98.45 74  B 1 
ATOM   1301 C  CB  . VAL B 2 74  ? 10.289  0.473   2.327   1.00 98.27 74  B 1 
ATOM   1302 C  CG1 . VAL B 2 74  ? 10.820  -0.307  1.119   1.00 97.31 74  B 1 
ATOM   1303 C  CG2 . VAL B 2 74  ? 11.204  0.220   3.529   1.00 96.89 74  B 1 
ATOM   1304 N  N   . LEU B 2 75  ? 11.966  3.433   2.673   1.00 98.63 75  B 1 
ATOM   1305 C  CA  . LEU B 2 75  ? 13.227  4.146   2.540   1.00 98.61 75  B 1 
ATOM   1306 C  C   . LEU B 2 75  ? 14.223  3.575   3.552   1.00 98.63 75  B 1 
ATOM   1307 O  O   . LEU B 2 75  ? 13.966  3.585   4.747   1.00 98.27 75  B 1 
ATOM   1308 C  CB  . LEU B 2 75  ? 12.981  5.647   2.750   1.00 98.49 75  B 1 
ATOM   1309 C  CG  . LEU B 2 75  ? 14.230  6.527   2.552   1.00 97.97 75  B 1 
ATOM   1310 C  CD1 . LEU B 2 75  ? 14.687  6.520   1.100   1.00 96.99 75  B 1 
ATOM   1311 C  CD2 . LEU B 2 75  ? 13.916  7.971   2.952   1.00 96.94 75  B 1 
ATOM   1312 N  N   . ILE B 2 76  ? 15.345  3.064   3.049   1.00 98.68 76  B 1 
ATOM   1313 C  CA  . ILE B 2 76  ? 16.394  2.424   3.839   1.00 98.68 76  B 1 
ATOM   1314 C  C   . ILE B 2 76  ? 17.590  3.367   3.881   1.00 98.58 76  B 1 
ATOM   1315 O  O   . ILE B 2 76  ? 18.288  3.555   2.880   1.00 98.10 76  B 1 
ATOM   1316 C  CB  . ILE B 2 76  ? 16.753  1.044   3.263   1.00 98.53 76  B 1 
ATOM   1317 C  CG1 . ILE B 2 76  ? 15.511  0.126   3.203   1.00 97.97 76  B 1 
ATOM   1318 C  CG2 . ILE B 2 76  ? 17.866  0.393   4.108   1.00 98.18 76  B 1 
ATOM   1319 C  CD1 . ILE B 2 76  ? 15.713  -1.139  2.365   1.00 95.47 76  B 1 
ATOM   1320 N  N   . LEU B 2 77  ? 17.799  3.957   5.037   1.00 98.24 77  B 1 
ATOM   1321 C  CA  . LEU B 2 77  ? 18.855  4.912   5.307   1.00 98.00 77  B 1 
ATOM   1322 C  C   . LEU B 2 77  ? 20.065  4.213   5.941   1.00 97.76 77  B 1 
ATOM   1323 O  O   . LEU B 2 77  ? 19.936  3.106   6.467   1.00 96.99 77  B 1 
ATOM   1324 C  CB  . LEU B 2 77  ? 18.305  6.006   6.234   1.00 97.92 77  B 1 
ATOM   1325 C  CG  . LEU B 2 77  ? 17.097  6.776   5.686   1.00 97.35 77  B 1 
ATOM   1326 C  CD1 . LEU B 2 77  ? 16.484  7.616   6.795   1.00 96.26 77  B 1 
ATOM   1327 C  CD2 . LEU B 2 77  ? 17.490  7.686   4.536   1.00 95.81 77  B 1 
ATOM   1328 N  N   . PRO B 2 78  ? 21.241  4.850   5.942   1.00 97.27 78  B 1 
ATOM   1329 C  CA  . PRO B 2 78  ? 22.380  4.369   6.720   1.00 96.82 78  B 1 
ATOM   1330 C  C   . PRO B 2 78  ? 22.073  4.395   8.212   1.00 96.64 78  B 1 
ATOM   1331 O  O   . PRO B 2 78  ? 21.246  5.178   8.684   1.00 95.97 78  B 1 
ATOM   1332 C  CB  . PRO B 2 78  ? 23.541  5.316   6.376   1.00 96.19 78  B 1 
ATOM   1333 C  CG  . PRO B 2 78  ? 23.069  6.076   5.148   1.00 94.68 78  B 1 
ATOM   1334 C  CD  . PRO B 2 78  ? 21.557  6.091   5.275   1.00 96.63 78  B 1 
ATOM   1335 N  N   . GLU B 2 79  ? 22.761  3.552   8.976   1.00 95.32 79  B 1 
ATOM   1336 C  CA  . GLU B 2 79  ? 22.633  3.540   10.427  1.00 94.74 79  B 1 
ATOM   1337 C  C   . GLU B 2 79  ? 22.906  4.928   11.021  1.00 95.38 79  B 1 
ATOM   1338 O  O   . GLU B 2 79  ? 23.820  5.636   10.600  1.00 94.10 79  B 1 
ATOM   1339 C  CB  . GLU B 2 79  ? 23.599  2.495   11.011  1.00 92.79 79  B 1 
ATOM   1340 C  CG  . GLU B 2 79  ? 23.333  2.164   12.476  1.00 80.69 79  B 1 
ATOM   1341 C  CD  . GLU B 2 79  ? 21.955  1.538   12.716  1.00 71.40 79  B 1 
ATOM   1342 O  OE1 . GLU B 2 79  ? 21.353  1.836   13.776  1.00 64.93 79  B 1 
ATOM   1343 O  OE2 . GLU B 2 79  ? 21.488  0.771   11.853  1.00 63.07 79  B 1 
ATOM   1344 N  N   . GLY B 2 80  ? 22.080  5.327   11.991  1.00 95.90 80  B 1 
ATOM   1345 C  CA  . GLY B 2 80  ? 22.150  6.638   12.625  1.00 96.08 80  B 1 
ATOM   1346 C  C   . GLY B 2 80  ? 21.294  7.712   11.960  1.00 96.74 80  B 1 
ATOM   1347 O  O   . GLY B 2 80  ? 20.909  8.670   12.635  1.00 95.96 80  B 1 
ATOM   1348 N  N   . PHE B 2 81  ? 20.949  7.562   10.687  1.00 97.25 81  B 1 
ATOM   1349 C  CA  . PHE B 2 81  ? 19.982  8.442   10.038  1.00 97.52 81  B 1 
ATOM   1350 C  C   . PHE B 2 81  ? 18.568  8.050   10.473  1.00 97.40 81  B 1 
ATOM   1351 O  O   . PHE B 2 81  ? 18.242  6.868   10.550  1.00 96.70 81  B 1 
ATOM   1352 C  CB  . PHE B 2 81  ? 20.109  8.373   8.512   1.00 97.66 81  B 1 
ATOM   1353 C  CG  . PHE B 2 81  ? 21.347  9.004   7.924   1.00 97.73 81  B 1 
ATOM   1354 C  CD1 . PHE B 2 81  ? 22.609  8.405   8.092   1.00 97.04 81  B 1 
ATOM   1355 C  CD2 . PHE B 2 81  ? 21.258  10.185  7.179   1.00 96.96 81  B 1 
ATOM   1356 C  CE1 . PHE B 2 81  ? 23.758  8.983   7.546   1.00 96.59 81  B 1 
ATOM   1357 C  CE2 . PHE B 2 81  ? 22.395  10.766  6.622   1.00 96.66 81  B 1 
ATOM   1358 C  CZ  . PHE B 2 81  ? 23.649  10.173  6.806   1.00 97.12 81  B 1 
ATOM   1359 N  N   . GLU B 2 82  ? 17.717  9.029   10.727  1.00 97.77 82  B 1 
ATOM   1360 C  CA  . GLU B 2 82  ? 16.349  8.780   11.183  1.00 97.50 82  B 1 
ATOM   1361 C  C   . GLU B 2 82  ? 15.381  9.853   10.682  1.00 97.85 82  B 1 
ATOM   1362 O  O   . GLU B 2 82  ? 15.780  10.863  10.095  1.00 97.08 82  B 1 
ATOM   1363 C  CB  . GLU B 2 82  ? 16.319  8.621   12.715  1.00 95.14 82  B 1 
ATOM   1364 C  CG  . GLU B 2 82  ? 16.805  9.835   13.511  1.00 84.62 82  B 1 
ATOM   1365 C  CD  . GLU B 2 82  ? 16.798  9.590   15.032  1.00 87.26 82  B 1 
ATOM   1366 O  OE1 . GLU B 2 82  ? 16.800  10.585  15.790  1.00 80.22 82  B 1 
ATOM   1367 O  OE2 . GLU B 2 82  ? 16.782  8.416   15.471  1.00 80.35 82  B 1 
ATOM   1368 N  N   . LEU B 2 83  ? 14.083  9.619   10.897  1.00 96.74 83  B 1 
ATOM   1369 C  CA  . LEU B 2 83  ? 13.059  10.605  10.603  1.00 96.33 83  B 1 
ATOM   1370 C  C   . LEU B 2 83  ? 13.290  11.866  11.439  1.00 96.33 83  B 1 
ATOM   1371 O  O   . LEU B 2 83  ? 13.455  11.787  12.655  1.00 95.61 83  B 1 
ATOM   1372 C  CB  . LEU B 2 83  ? 11.679  9.994   10.901  1.00 94.83 83  B 1 
ATOM   1373 C  CG  . LEU B 2 83  ? 10.485  10.880  10.493  1.00 92.04 83  B 1 
ATOM   1374 C  CD1 . LEU B 2 83  ? 10.356  10.984  8.979   1.00 88.93 83  B 1 
ATOM   1375 C  CD2 . LEU B 2 83  ? 9.197   10.281  11.050  1.00 87.96 83  B 1 
ATOM   1376 N  N   . ALA B 2 84  ? 13.286  13.026  10.800  1.00 97.03 84  B 1 
ATOM   1377 C  CA  . ALA B 2 84  ? 13.430  14.283  11.514  1.00 96.70 84  B 1 
ATOM   1378 C  C   . ALA B 2 84  ? 12.236  14.504  12.451  1.00 96.16 84  B 1 
ATOM   1379 O  O   . ALA B 2 84  ? 11.088  14.332  12.030  1.00 94.96 84  B 1 
ATOM   1380 C  CB  . ALA B 2 84  ? 13.571  15.432  10.517  1.00 96.53 84  B 1 
ATOM   1381 N  N   . PRO B 2 85  ? 12.479  14.909  13.711  1.00 95.44 85  B 1 
ATOM   1382 C  CA  . PRO B 2 85  ? 11.382  15.232  14.613  1.00 94.51 85  B 1 
ATOM   1383 C  C   . PRO B 2 85  ? 10.637  16.491  14.130  1.00 94.30 85  B 1 
ATOM   1384 O  O   . PRO B 2 85  ? 11.248  17.371  13.523  1.00 93.25 85  B 1 
ATOM   1385 C  CB  . PRO B 2 85  ? 12.035  15.407  15.985  1.00 93.30 85  B 1 
ATOM   1386 C  CG  . PRO B 2 85  ? 13.455  15.840  15.656  1.00 91.23 85  B 1 
ATOM   1387 C  CD  . PRO B 2 85  ? 13.766  15.111  14.360  1.00 94.57 85  B 1 
ATOM   1388 N  N   . PRO B 2 86  ? 9.310   16.609  14.388  1.00 92.41 86  B 1 
ATOM   1389 C  CA  . PRO B 2 86  ? 8.487   17.679  13.826  1.00 90.99 86  B 1 
ATOM   1390 C  C   . PRO B 2 86  ? 8.981   19.099  14.117  1.00 92.33 86  B 1 
ATOM   1391 O  O   . PRO B 2 86  ? 8.809   19.991  13.283  1.00 90.89 86  B 1 
ATOM   1392 C  CB  . PRO B 2 86  ? 7.097   17.457  14.436  1.00 87.65 86  B 1 
ATOM   1393 C  CG  . PRO B 2 86  ? 7.058   15.967  14.714  1.00 84.01 86  B 1 
ATOM   1394 C  CD  . PRO B 2 86  ? 8.486   15.642  15.112  1.00 87.62 86  B 1 
ATOM   1395 N  N   . ASP B 2 87  ? 9.602   19.316  15.266  1.00 93.86 87  B 1 
ATOM   1396 C  CA  . ASP B 2 87  ? 10.149  20.605  15.687  1.00 94.30 87  B 1 
ATOM   1397 C  C   . ASP B 2 87  ? 11.415  21.013  14.916  1.00 95.11 87  B 1 
ATOM   1398 O  O   . ASP B 2 87  ? 11.785  22.183  14.921  1.00 93.28 87  B 1 
ATOM   1399 C  CB  . ASP B 2 87  ? 10.412  20.572  17.200  1.00 93.11 87  B 1 
ATOM   1400 C  CG  . ASP B 2 87  ? 11.446  19.520  17.613  1.00 84.06 87  B 1 
ATOM   1401 O  OD1 . ASP B 2 87  ? 11.302  18.358  17.185  1.00 74.71 87  B 1 
ATOM   1402 O  OD2 . ASP B 2 87  ? 12.373  19.878  18.363  1.00 77.15 87  B 1 
ATOM   1403 N  N   . ARG B 2 88  ? 12.054  20.069  14.217  1.00 95.56 88  B 1 
ATOM   1404 C  CA  . ARG B 2 88  ? 13.230  20.317  13.381  1.00 96.09 88  B 1 
ATOM   1405 C  C   . ARG B 2 88  ? 12.884  20.561  11.915  1.00 96.39 88  B 1 
ATOM   1406 O  O   . ARG B 2 88  ? 13.766  20.910  11.130  1.00 94.21 88  B 1 
ATOM   1407 C  CB  . ARG B 2 88  ? 14.227  19.147  13.528  1.00 95.18 88  B 1 
ATOM   1408 C  CG  . ARG B 2 88  ? 14.812  18.972  14.945  1.00 92.33 88  B 1 
ATOM   1409 C  CD  . ARG B 2 88  ? 15.799  20.074  15.329  1.00 90.75 88  B 1 
ATOM   1410 N  NE  . ARG B 2 88  ? 17.000  20.082  14.469  1.00 90.01 88  B 1 
ATOM   1411 C  CZ  . ARG B 2 88  ? 18.136  19.392  14.652  1.00 90.82 88  B 1 
ATOM   1412 N  NH1 . ARG B 2 88  ? 18.309  18.592  15.666  1.00 84.28 88  B 1 
ATOM   1413 N  NH2 . ARG B 2 88  ? 19.118  19.509  13.811  1.00 84.40 88  B 1 
ATOM   1414 N  N   . ILE B 2 89  ? 11.633  20.380  11.518  1.00 95.53 89  B 1 
ATOM   1415 C  CA  . ILE B 2 89  ? 11.195  20.511  10.127  1.00 95.28 89  B 1 
ATOM   1416 C  C   . ILE B 2 89  ? 10.752  21.952  9.854   1.00 95.29 89  B 1 
ATOM   1417 O  O   . ILE B 2 89  ? 9.876   22.474  10.548  1.00 93.91 89  B 1 
ATOM   1418 C  CB  . ILE B 2 89  ? 10.083  19.492  9.803   1.00 94.07 89  B 1 
ATOM   1419 C  CG1 . ILE B 2 89  ? 10.537  18.056  10.120  1.00 91.78 89  B 1 
ATOM   1420 C  CG2 . ILE B 2 89  ? 9.685   19.603  8.326   1.00 91.61 89  B 1 
ATOM   1421 C  CD1 . ILE B 2 89  ? 9.452   16.998  9.940   1.00 88.03 89  B 1 
ATOM   1422 N  N   . SER B 2 90  ? 11.328  22.571  8.824   1.00 95.37 90  B 1 
ATOM   1423 C  CA  . SER B 2 90  ? 10.978  23.939  8.450   1.00 95.07 90  B 1 
ATOM   1424 C  C   . SER B 2 90  ? 9.527   24.033  7.928   1.00 95.17 90  B 1 
ATOM   1425 O  O   . SER B 2 90  ? 8.989   23.035  7.434   1.00 94.56 90  B 1 
ATOM   1426 C  CB  . SER B 2 90  ? 11.958  24.495  7.410   1.00 94.28 90  B 1 
ATOM   1427 O  OG  . SER B 2 90  ? 11.638  24.091  6.090   1.00 90.68 90  B 1 
ATOM   1428 N  N   . PRO B 2 91  ? 8.891   25.215  7.993   1.00 95.39 91  B 1 
ATOM   1429 C  CA  . PRO B 2 91  ? 7.558   25.411  7.417   1.00 94.92 91  B 1 
ATOM   1430 C  C   . PRO B 2 91  ? 7.483   25.065  5.932   1.00 94.66 91  B 1 
ATOM   1431 O  O   . PRO B 2 91  ? 6.516   24.425  5.509   1.00 93.13 91  B 1 
ATOM   1432 C  CB  . PRO B 2 91  ? 7.244   26.894  7.670   1.00 94.57 91  B 1 
ATOM   1433 C  CG  . PRO B 2 91  ? 8.067   27.234  8.895   1.00 92.51 91  B 1 
ATOM   1434 C  CD  . PRO B 2 91  ? 9.330   26.408  8.708   1.00 94.82 91  B 1 
ATOM   1435 N  N   . GLU B 2 92  ? 8.503   25.419  5.143   1.00 94.99 92  B 1 
ATOM   1436 C  CA  . GLU B 2 92  ? 8.528   25.099  3.712   1.00 94.20 92  B 1 
ATOM   1437 C  C   . GLU B 2 92  ? 8.575   23.588  3.471   1.00 94.05 92  B 1 
ATOM   1438 O  O   . GLU B 2 92  ? 7.899   23.069  2.578   1.00 92.25 92  B 1 
ATOM   1439 C  CB  . GLU B 2 92  ? 9.724   25.747  3.008   1.00 93.37 92  B 1 
ATOM   1440 C  CG  . GLU B 2 92  ? 9.795   27.279  3.112   1.00 78.80 92  B 1 
ATOM   1441 C  CD  . GLU B 2 92  ? 10.925  27.802  3.999   1.00 72.36 92  B 1 
ATOM   1442 O  OE1 . GLU B 2 92  ? 11.110  29.029  4.016   1.00 65.69 92  B 1 
ATOM   1443 O  OE2 . GLU B 2 92  ? 11.590  26.979  4.666   1.00 65.56 92  B 1 
ATOM   1444 N  N   . MET B 2 93  ? 9.347   22.863  4.273   1.00 95.26 93  B 1 
ATOM   1445 C  CA  . MET B 2 93  ? 9.421   21.416  4.167   1.00 94.99 93  B 1 
ATOM   1446 C  C   . MET B 2 93  ? 8.104   20.758  4.605   1.00 94.40 93  B 1 
ATOM   1447 O  O   . MET B 2 93  ? 7.652   19.818  3.963   1.00 93.04 93  B 1 
ATOM   1448 C  CB  . MET B 2 93  ? 10.616  20.892  4.962   1.00 94.44 93  B 1 
ATOM   1449 C  CG  . MET B 2 93  ? 10.917  19.426  4.639   1.00 87.36 93  B 1 
ATOM   1450 S  SD  . MET B 2 93  ? 12.351  18.757  5.527   1.00 84.47 93  B 1 
ATOM   1451 C  CE  . MET B 2 93  ? 13.690  19.678  4.764   1.00 73.77 93  B 1 
ATOM   1452 N  N   . LYS B 2 94  ? 7.448   21.280  5.641   1.00 93.72 94  B 1 
ATOM   1453 C  CA  . LYS B 2 94  ? 6.119   20.805  6.060   1.00 92.42 94  B 1 
ATOM   1454 C  C   . LYS B 2 94  ? 5.086   20.950  4.946   1.00 91.48 94  B 1 
ATOM   1455 O  O   . LYS B 2 94  ? 4.281   20.041  4.754   1.00 90.12 94  B 1 
ATOM   1456 C  CB  . LYS B 2 94  ? 5.646   21.553  7.318   1.00 91.05 94  B 1 
ATOM   1457 C  CG  . LYS B 2 94  ? 6.364   21.058  8.569   1.00 81.40 94  B 1 
ATOM   1458 C  CD  . LYS B 2 94  ? 5.960   21.849  9.813   1.00 76.79 94  B 1 
ATOM   1459 C  CE  . LYS B 2 94  ? 6.690   21.265  11.020  1.00 68.62 94  B 1 
ATOM   1460 N  NZ  . LYS B 2 94  ? 6.575   22.102  12.234  1.00 62.02 94  B 1 
ATOM   1461 N  N   . GLU B 2 95  ? 5.136   22.031  4.196   1.00 93.02 95  B 1 
ATOM   1462 C  CA  . GLU B 2 95  ? 4.249   22.241  3.058   1.00 91.91 95  B 1 
ATOM   1463 C  C   . GLU B 2 95  ? 4.485   21.201  1.950   1.00 91.11 95  B 1 
ATOM   1464 O  O   . GLU B 2 95  ? 3.535   20.639  1.420   1.00 89.22 95  B 1 
ATOM   1465 C  CB  . GLU B 2 95  ? 4.432   23.674  2.534   1.00 91.33 95  B 1 
ATOM   1466 C  CG  . GLU B 2 95  ? 3.394   24.052  1.470   1.00 78.77 95  B 1 
ATOM   1467 C  CD  . GLU B 2 95  ? 3.506   25.508  0.990   1.00 72.60 95  B 1 
ATOM   1468 O  OE1 . GLU B 2 95  ? 2.670   25.897  0.146   1.00 66.08 95  B 1 
ATOM   1469 O  OE2 . GLU B 2 95  ? 4.404   26.241  1.453   1.00 65.35 95  B 1 
ATOM   1470 N  N   . LYS B 2 96  ? 5.756   20.877  1.648   1.00 92.17 96  B 1 
ATOM   1471 C  CA  . LYS B 2 96  ? 6.097   19.839  0.661   1.00 91.62 96  B 1 
ATOM   1472 C  C   . LYS B 2 96  ? 5.667   18.435  1.103   1.00 91.09 96  B 1 
ATOM   1473 O  O   . LYS B 2 96  ? 5.249   17.642  0.272   1.00 88.94 96  B 1 
ATOM   1474 C  CB  . LYS B 2 96  ? 7.609   19.819  0.408   1.00 91.06 96  B 1 
ATOM   1475 C  CG  . LYS B 2 96  ? 8.147   21.039  -0.341  1.00 83.47 96  B 1 
ATOM   1476 C  CD  . LYS B 2 96  ? 9.648   20.822  -0.520  1.00 81.50 96  B 1 
ATOM   1477 C  CE  . LYS B 2 96  ? 10.358  21.955  -1.253  1.00 74.12 96  B 1 
ATOM   1478 N  NZ  . LYS B 2 96  ? 11.789  21.627  -1.360  1.00 67.85 96  B 1 
ATOM   1479 N  N   . ILE B 2 97  ? 5.795   18.127  2.382   1.00 91.07 97  B 1 
ATOM   1480 C  CA  . ILE B 2 97  ? 5.385   16.833  2.940   1.00 89.88 97  B 1 
ATOM   1481 C  C   . ILE B 2 97  ? 3.866   16.655  2.833   1.00 87.57 97  B 1 
ATOM   1482 O  O   . ILE B 2 97  ? 3.393   15.560  2.531   1.00 83.58 97  B 1 
ATOM   1483 C  CB  . ILE B 2 97  ? 5.869   16.711  4.405   1.00 89.90 97  B 1 
ATOM   1484 C  CG1 . ILE B 2 97  ? 7.405   16.599  4.459   1.00 88.19 97  B 1 
ATOM   1485 C  CG2 . ILE B 2 97  ? 5.236   15.504  5.113   1.00 88.06 97  B 1 
ATOM   1486 C  CD1 . ILE B 2 97  ? 7.979   16.923  5.833   1.00 85.82 97  B 1 
ATOM   1487 N  N   . GLY B 2 98  ? 3.115   17.726  3.061   1.00 85.33 98  B 1 
ATOM   1488 C  CA  . GLY B 2 98  ? 1.660   17.662  3.130   1.00 82.73 98  B 1 
ATOM   1489 C  C   . GLY B 2 98  ? 1.175   16.927  4.375   1.00 82.29 98  B 1 
ATOM   1490 O  O   . GLY B 2 98  ? 1.832   16.922  5.415   1.00 78.52 98  B 1 
ATOM   1491 N  N   . ASN B 2 99  ? 0.008   16.279  4.273   1.00 76.90 99  B 1 
ATOM   1492 C  CA  . ASN B 2 99  ? -0.621  15.585  5.396   1.00 74.98 99  B 1 
ATOM   1493 C  C   . ASN B 2 99  ? -0.148  14.121  5.535   1.00 76.25 99  B 1 
ATOM   1494 O  O   . ASN B 2 99  ? -0.952  13.214  5.716   1.00 73.71 99  B 1 
ATOM   1495 C  CB  . ASN B 2 99  ? -2.147  15.713  5.284   1.00 70.34 99  B 1 
ATOM   1496 C  CG  . ASN B 2 99  ? -2.848  15.335  6.583   1.00 63.06 99  B 1 
ATOM   1497 O  OD1 . ASN B 2 99  ? -2.310  15.514  7.657   1.00 56.21 99  B 1 
ATOM   1498 N  ND2 . ASN B 2 99  ? -4.059  14.827  6.518   1.00 54.96 99  B 1 
ATOM   1499 N  N   . LEU B 2 100 ? 1.160   13.878  5.393   1.00 78.53 100 B 1 
ATOM   1500 C  CA  . LEU B 2 100 ? 1.727   12.533  5.493   1.00 80.37 100 B 1 
ATOM   1501 C  C   . LEU B 2 100 ? 2.322   12.266  6.872   1.00 80.37 100 B 1 
ATOM   1502 O  O   . LEU B 2 100 ? 2.975   13.121  7.461   1.00 79.26 100 B 1 
ATOM   1503 C  CB  . LEU B 2 100 ? 2.780   12.310  4.395   1.00 81.17 100 B 1 
ATOM   1504 C  CG  . LEU B 2 100 ? 2.236   12.329  2.959   1.00 81.47 100 B 1 
ATOM   1505 C  CD1 . LEU B 2 100 ? 3.382   12.042  1.988   1.00 79.00 100 B 1 
ATOM   1506 C  CD2 . LEU B 2 100 ? 1.142   11.290  2.747   1.00 79.59 100 B 1 
ATOM   1507 N  N   . SER B 2 101 ? 2.141   11.038  7.350   1.00 80.83 101 B 1 
ATOM   1508 C  CA  . SER B 2 101 ? 2.776   10.540  8.565   1.00 80.45 101 B 1 
ATOM   1509 C  C   . SER B 2 101 ? 3.639   9.328   8.230   1.00 83.02 101 B 1 
ATOM   1510 O  O   . SER B 2 101 ? 3.144   8.304   7.753   1.00 81.83 101 B 1 
ATOM   1511 C  CB  . SER B 2 101 ? 1.719   10.190  9.605   1.00 75.65 101 B 1 
ATOM   1512 O  OG  . SER B 2 101 ? 2.327   9.916   10.850  1.00 65.58 101 B 1 
ATOM   1513 N  N   . PHE B 2 102 ? 4.934   9.444   8.474   1.00 87.03 102 B 1 
ATOM   1514 C  CA  . PHE B 2 102 ? 5.904   8.381   8.261   1.00 88.15 102 B 1 
ATOM   1515 C  C   . PHE B 2 102 ? 6.030   7.523   9.521   1.00 87.02 102 B 1 
ATOM   1516 O  O   . PHE B 2 102 ? 5.831   8.000   10.634  1.00 85.40 102 B 1 
ATOM   1517 C  CB  . PHE B 2 102 ? 7.256   8.971   7.870   1.00 89.82 102 B 1 
ATOM   1518 C  CG  . PHE B 2 102 ? 7.204   9.867   6.654   1.00 91.32 102 B 1 
ATOM   1519 C  CD1 . PHE B 2 102 ? 6.992   11.250  6.797   1.00 89.89 102 B 1 
ATOM   1520 C  CD2 . PHE B 2 102 ? 7.342   9.327   5.375   1.00 90.39 102 B 1 
ATOM   1521 C  CE1 . PHE B 2 102 ? 6.918   12.075  5.676   1.00 89.79 102 B 1 
ATOM   1522 C  CE2 . PHE B 2 102 ? 7.267   10.153  4.248   1.00 90.25 102 B 1 
ATOM   1523 C  CZ  . PHE B 2 102 ? 7.056   11.529  4.397   1.00 91.50 102 B 1 
ATOM   1524 N  N   . GLN B 2 103 ? 6.400   6.260   9.344   1.00 86.59 103 B 1 
ATOM   1525 C  CA  . GLN B 2 103 ? 6.633   5.340   10.458  1.00 86.28 103 B 1 
ATOM   1526 C  C   . GLN B 2 103 ? 7.995   4.670   10.315  1.00 89.15 103 B 1 
ATOM   1527 O  O   . GLN B 2 103 ? 8.472   4.436   9.205   1.00 89.80 103 B 1 
ATOM   1528 C  CB  . GLN B 2 103 ? 5.530   4.282   10.518  1.00 81.79 103 B 1 
ATOM   1529 C  CG  . GLN B 2 103 ? 4.139   4.863   10.759  1.00 72.49 103 B 1 
ATOM   1530 C  CD  . GLN B 2 103 ? 3.053   3.789   10.748  1.00 68.71 103 B 1 
ATOM   1531 O  OE1 . GLN B 2 103 ? 3.272   2.641   11.103  1.00 61.22 103 B 1 
ATOM   1532 N  NE2 . GLN B 2 103 ? 1.853   4.122   10.325  1.00 57.46 103 B 1 
ATOM   1533 N  N   . ASN B 2 104 ? 8.593   4.297   11.446  1.00 90.02 104 B 1 
ATOM   1534 C  CA  . ASN B 2 104 ? 9.732   3.389   11.441  1.00 91.18 104 B 1 
ATOM   1535 C  C   . ASN B 2 104 ? 9.274   1.999   10.989  1.00 91.30 104 B 1 
ATOM   1536 O  O   . ASN B 2 104 ? 8.196   1.542   11.363  1.00 90.60 104 B 1 
ATOM   1537 C  CB  . ASN B 2 104 ? 10.376  3.329   12.834  1.00 90.94 104 B 1 
ATOM   1538 C  CG  . ASN B 2 104 ? 10.962  4.654   13.289  1.00 90.40 104 B 1 
ATOM   1539 O  OD1 . ASN B 2 104 ? 11.341  5.501   12.508  1.00 85.38 104 B 1 
ATOM   1540 N  ND2 . ASN B 2 104 ? 11.055  4.858   14.587  1.00 85.23 104 B 1 
ATOM   1541 N  N   . TYR B 2 105 ? 10.099  1.310   10.221  1.00 92.57 105 B 1 
ATOM   1542 C  CA  . TYR B 2 105 ? 9.803   -0.038  9.750   1.00 92.81 105 B 1 
ATOM   1543 C  C   . TYR B 2 105 ? 9.534   -1.009  10.909  1.00 91.14 105 B 1 
ATOM   1544 O  O   . TYR B 2 105 ? 8.597   -1.806  10.863  1.00 88.57 105 B 1 
ATOM   1545 C  CB  . TYR B 2 105 ? 10.971  -0.532  8.893   1.00 93.69 105 B 1 
ATOM   1546 C  CG  . TYR B 2 105 ? 10.701  -1.876  8.247   1.00 94.87 105 B 1 
ATOM   1547 C  CD1 . TYR B 2 105 ? 9.913   -1.955  7.088   1.00 94.80 105 B 1 
ATOM   1548 C  CD2 . TYR B 2 105 ? 11.220  -3.051  8.807   1.00 94.90 105 B 1 
ATOM   1549 C  CE1 . TYR B 2 105 ? 9.645   -3.192  6.490   1.00 94.97 105 B 1 
ATOM   1550 C  CE2 . TYR B 2 105 ? 10.957  -4.299  8.216   1.00 95.03 105 B 1 
ATOM   1551 C  CZ  . TYR B 2 105 ? 10.169  -4.363  7.060   1.00 96.06 105 B 1 
ATOM   1552 O  OH  . TYR B 2 105 ? 9.901   -5.576  6.485   1.00 96.18 105 B 1 
ATOM   1553 N  N   . ARG B 2 106 ? 10.351  -0.919  11.938  1.00 91.74 106 B 1 
ATOM   1554 C  CA  . ARG B 2 106 ? 10.205  -1.609  13.223  1.00 90.97 106 B 1 
ATOM   1555 C  C   . ARG B 2 106 ? 10.578  -0.631  14.335  1.00 91.38 106 B 1 
ATOM   1556 O  O   . ARG B 2 106 ? 11.355  0.292   14.078  1.00 89.84 106 B 1 
ATOM   1557 C  CB  . ARG B 2 106 ? 11.130  -2.844  13.274  1.00 88.48 106 B 1 
ATOM   1558 C  CG  . ARG B 2 106 ? 10.731  -3.994  12.321  1.00 83.60 106 B 1 
ATOM   1559 C  CD  . ARG B 2 106 ? 9.540   -4.772  12.845  1.00 82.49 106 B 1 
ATOM   1560 N  NE  . ARG B 2 106 ? 9.165   -5.874  11.940  1.00 82.08 106 B 1 
ATOM   1561 C  CZ  . ARG B 2 106 ? 9.529   -7.142  12.020  1.00 81.62 106 B 1 
ATOM   1562 N  NH1 . ARG B 2 106 ? 10.298  -7.597  12.984  1.00 73.77 106 B 1 
ATOM   1563 N  NH2 . ARG B 2 106 ? 9.113   -7.987  11.134  1.00 76.17 106 B 1 
ATOM   1564 N  N   . PRO B 2 107 ? 10.102  -0.845  15.575  1.00 88.36 107 B 1 
ATOM   1565 C  CA  . PRO B 2 107 ? 10.454  0.034   16.694  1.00 87.08 107 B 1 
ATOM   1566 C  C   . PRO B 2 107 ? 11.970  0.196   16.913  1.00 88.71 107 B 1 
ATOM   1567 O  O   . PRO B 2 107 ? 12.430  1.261   17.316  1.00 86.58 107 B 1 
ATOM   1568 C  CB  . PRO B 2 107 ? 9.783   -0.617  17.904  1.00 84.24 107 B 1 
ATOM   1569 C  CG  . PRO B 2 107 ? 8.591   -1.337  17.313  1.00 82.58 107 B 1 
ATOM   1570 C  CD  . PRO B 2 107 ? 9.104   -1.831  15.965  1.00 84.62 107 B 1 
ATOM   1571 N  N   . ASN B 2 108 ? 12.739  -0.851  16.614  1.00 91.31 108 B 1 
ATOM   1572 C  CA  . ASN B 2 108 ? 14.197  -0.885  16.737  1.00 91.44 108 B 1 
ATOM   1573 C  C   . ASN B 2 108 ? 14.945  -0.549  15.428  1.00 92.93 108 B 1 
ATOM   1574 O  O   . ASN B 2 108 ? 16.161  -0.676  15.387  1.00 90.35 108 B 1 
ATOM   1575 C  CB  . ASN B 2 108 ? 14.610  -2.268  17.282  1.00 87.99 108 B 1 
ATOM   1576 C  CG  . ASN B 2 108 ? 14.317  -3.401  16.309  1.00 77.80 108 B 1 
ATOM   1577 O  OD1 . ASN B 2 108 ? 13.373  -3.372  15.541  1.00 65.33 108 B 1 
ATOM   1578 N  ND2 . ASN B 2 108 ? 15.115  -4.437  16.335  1.00 70.61 108 B 1 
ATOM   1579 N  N   . LYS B 2 109 ? 14.243  -0.133  14.371  1.00 93.69 109 B 1 
ATOM   1580 C  CA  . LYS B 2 109 ? 14.830  0.198   13.071  1.00 94.95 109 B 1 
ATOM   1581 C  C   . LYS B 2 109 ? 14.449  1.620   12.654  1.00 95.88 109 B 1 
ATOM   1582 O  O   . LYS B 2 109 ? 13.664  1.830   11.732  1.00 94.83 109 B 1 
ATOM   1583 C  CB  . LYS B 2 109 ? 14.446  -0.840  12.007  1.00 93.65 109 B 1 
ATOM   1584 C  CG  . LYS B 2 109 ? 15.069  -2.211  12.291  1.00 87.02 109 B 1 
ATOM   1585 C  CD  . LYS B 2 109 ? 14.955  -3.133  11.080  1.00 79.48 109 B 1 
ATOM   1586 C  CE  . LYS B 2 109 ? 15.651  -4.448  11.382  1.00 74.28 109 B 1 
ATOM   1587 N  NZ  . LYS B 2 109 ? 15.847  -5.258  10.162  1.00 65.31 109 B 1 
ATOM   1588 N  N   . LYS B 2 110 ? 15.019  2.590   13.353  1.00 95.78 110 B 1 
ATOM   1589 C  CA  . LYS B 2 110 ? 14.733  4.012   13.130  1.00 96.04 110 B 1 
ATOM   1590 C  C   . LYS B 2 110 ? 15.293  4.541   11.807  1.00 96.70 110 B 1 
ATOM   1591 O  O   . LYS B 2 110 ? 14.815  5.556   11.309  1.00 95.62 110 B 1 
ATOM   1592 C  CB  . LYS B 2 110 ? 15.302  4.844   14.279  1.00 94.57 110 B 1 
ATOM   1593 C  CG  . LYS B 2 110 ? 14.654  4.545   15.634  1.00 90.54 110 B 1 
ATOM   1594 C  CD  . LYS B 2 110 ? 15.218  5.520   16.660  1.00 84.67 110 B 1 
ATOM   1595 C  CE  . LYS B 2 110 ? 14.579  5.340   18.026  1.00 75.69 110 B 1 
ATOM   1596 N  NZ  . LYS B 2 110 ? 15.083  6.382   18.953  1.00 65.73 110 B 1 
ATOM   1597 N  N   . ASN B 2 111 ? 16.268  3.863   11.241  1.00 97.14 111 B 1 
ATOM   1598 C  CA  . ASN B 2 111 ? 16.863  4.221   9.960   1.00 97.38 111 B 1 
ATOM   1599 C  C   . ASN B 2 111 ? 16.068  3.706   8.756   1.00 97.79 111 B 1 
ATOM   1600 O  O   . ASN B 2 111 ? 16.416  4.007   7.619   1.00 97.35 111 B 1 
ATOM   1601 C  CB  . ASN B 2 111 ? 18.317  3.723   9.928   1.00 96.84 111 B 1 
ATOM   1602 C  CG  . ASN B 2 111 ? 18.408  2.218   9.895   1.00 96.39 111 B 1 
ATOM   1603 O  OD1 . ASN B 2 111 ? 17.847  1.518   10.723  1.00 90.27 111 B 1 
ATOM   1604 N  ND2 . ASN B 2 111 ? 19.110  1.677   8.920   1.00 90.75 111 B 1 
ATOM   1605 N  N   . ILE B 2 112 ? 14.995  2.923   8.970   1.00 97.79 112 B 1 
ATOM   1606 C  CA  . ILE B 2 112 ? 14.156  2.410   7.885   1.00 97.83 112 B 1 
ATOM   1607 C  C   . ILE B 2 112 ? 12.746  2.961   8.059   1.00 97.57 112 B 1 
ATOM   1608 O  O   . ILE B 2 112 ? 12.093  2.696   9.066   1.00 96.72 112 B 1 
ATOM   1609 C  CB  . ILE B 2 112 ? 14.165  0.872   7.820   1.00 98.04 112 B 1 
ATOM   1610 C  CG1 . ILE B 2 112 ? 15.614  0.330   7.791   1.00 97.42 112 B 1 
ATOM   1611 C  CG2 . ILE B 2 112 ? 13.380  0.430   6.573   1.00 97.42 112 B 1 
ATOM   1612 C  CD1 . ILE B 2 112 ? 15.712  -1.195  7.725   1.00 95.56 112 B 1 
ATOM   1613 N  N   . LEU B 2 113 ? 12.284  3.711   7.072   1.00 96.94 113 B 1 
ATOM   1614 C  CA  . LEU B 2 113 ? 11.011  4.414   7.124   1.00 97.09 113 B 1 
ATOM   1615 C  C   . LEU B 2 113 ? 10.034  3.833   6.104   1.00 97.10 113 B 1 
ATOM   1616 O  O   . LEU B 2 113 ? 10.435  3.398   5.025   1.00 96.81 113 B 1 
ATOM   1617 C  CB  . LEU B 2 113 ? 11.224  5.918   6.878   1.00 96.94 113 B 1 
ATOM   1618 C  CG  . LEU B 2 113 ? 12.272  6.575   7.787   1.00 96.04 113 B 1 
ATOM   1619 C  CD1 . LEU B 2 113 ? 12.402  8.051   7.426   1.00 94.32 113 B 1 
ATOM   1620 C  CD2 . LEU B 2 113 ? 11.913  6.458   9.263   1.00 93.74 113 B 1 
ATOM   1621 N  N   . VAL B 2 114 ? 8.749   3.859   6.452   1.00 94.38 114 B 1 
ATOM   1622 C  CA  . VAL B 2 114 ? 7.672   3.444   5.555   1.00 93.53 114 B 1 
ATOM   1623 C  C   . VAL B 2 114 ? 6.580   4.504   5.475   1.00 92.38 114 B 1 
ATOM   1624 O  O   . VAL B 2 114 ? 6.352   5.261   6.415   1.00 91.14 114 B 1 
ATOM   1625 C  CB  . VAL B 2 114 ? 7.058   2.077   5.931   1.00 92.61 114 B 1 
ATOM   1626 C  CG1 . VAL B 2 114 ? 8.089   0.959   5.769   1.00 89.29 114 B 1 
ATOM   1627 C  CG2 . VAL B 2 114 ? 6.499   2.051   7.350   1.00 89.53 114 B 1 
ATOM   1628 N  N   . ILE B 2 115 ? 5.898   4.533   4.324   1.00 92.28 115 B 1 
ATOM   1629 C  CA  . ILE B 2 115 ? 4.741   5.384   4.088   1.00 91.60 115 B 1 
ATOM   1630 C  C   . ILE B 2 115 ? 3.752   4.673   3.161   1.00 91.45 115 B 1 
ATOM   1631 O  O   . ILE B 2 115 ? 4.154   3.902   2.287   1.00 90.85 115 B 1 
ATOM   1632 C  CB  . ILE B 2 115 ? 5.194   6.748   3.517   1.00 90.59 115 B 1 
ATOM   1633 C  CG1 . ILE B 2 115 ? 4.043   7.761   3.358   1.00 86.94 115 B 1 
ATOM   1634 C  CG2 . ILE B 2 115 ? 5.918   6.586   2.164   1.00 86.56 115 B 1 
ATOM   1635 C  CD1 . ILE B 2 115 ? 3.365   8.149   4.656   1.00 82.75 115 B 1 
ATOM   1636 N  N   . GLY B 2 116 ? 2.473   4.925   3.353   1.00 85.94 116 B 1 
ATOM   1637 C  CA  . GLY B 2 116 ? 1.399   4.415   2.503   1.00 84.96 116 B 1 
ATOM   1638 C  C   . GLY B 2 116 ? 0.559   3.325   3.161   1.00 84.60 116 B 1 
ATOM   1639 O  O   . GLY B 2 116 ? 0.936   2.774   4.197   1.00 82.03 116 B 1 
ATOM   1640 N  N   . PRO B 2 117 ? -0.578  2.996   2.539   1.00 82.97 117 B 1 
ATOM   1641 C  CA  . PRO B 2 117 ? -1.051  3.502   1.255   1.00 82.03 117 B 1 
ATOM   1642 C  C   . PRO B 2 117 ? -1.609  4.931   1.341   1.00 82.52 117 B 1 
ATOM   1643 O  O   . PRO B 2 117 ? -2.378  5.239   2.237   1.00 81.06 117 B 1 
ATOM   1644 C  CB  . PRO B 2 117 ? -2.142  2.504   0.842   1.00 79.71 117 B 1 
ATOM   1645 C  CG  . PRO B 2 117 ? -2.707  2.033   2.164   1.00 75.93 117 B 1 
ATOM   1646 C  CD  . PRO B 2 117 ? -1.500  2.022   3.096   1.00 77.65 117 B 1 
ATOM   1647 N  N   . VAL B 2 118 ? -1.222  5.779   0.388   1.00 81.67 118 B 1 
ATOM   1648 C  CA  . VAL B 2 118 ? -1.722  7.150   0.247   1.00 81.82 118 B 1 
ATOM   1649 C  C   . VAL B 2 118 ? -2.136  7.407   -1.211  1.00 82.65 118 B 1 
ATOM   1650 O  O   . VAL B 2 118 ? -1.629  6.735   -2.108  1.00 82.86 118 B 1 
ATOM   1651 C  CB  . VAL B 2 118 ? -0.699  8.198   0.729   1.00 81.24 118 B 1 
ATOM   1652 C  CG1 . VAL B 2 118 ? -0.438  8.060   2.230   1.00 78.32 118 B 1 
ATOM   1653 C  CG2 . VAL B 2 118 ? 0.632   8.125   -0.025  1.00 78.40 118 B 1 
ATOM   1654 N  N   . PRO B 2 119 ? -3.050  8.361   -1.487  1.00 80.97 119 B 1 
ATOM   1655 C  CA  . PRO B 2 119 ? -3.545  8.597   -2.848  1.00 80.10 119 B 1 
ATOM   1656 C  C   . PRO B 2 119 ? -2.430  8.980   -3.828  1.00 82.43 119 B 1 
ATOM   1657 O  O   . PRO B 2 119 ? -1.763  10.003  -3.660  1.00 82.20 119 B 1 
ATOM   1658 C  CB  . PRO B 2 119 ? -4.582  9.721   -2.706  1.00 77.12 119 B 1 
ATOM   1659 C  CG  . PRO B 2 119 ? -5.044  9.602   -1.270  1.00 73.74 119 B 1 
ATOM   1660 C  CD  . PRO B 2 119 ? -3.788  9.171   -0.533  1.00 75.60 119 B 1 
ATOM   1661 N  N   . GLY B 2 120 ? -2.244  8.186   -4.881  1.00 88.67 120 B 1 
ATOM   1662 C  CA  . GLY B 2 120 ? -1.179  8.406   -5.849  1.00 89.41 120 B 1 
ATOM   1663 C  C   . GLY B 2 120 ? -1.293  9.728   -6.606  1.00 89.45 120 B 1 
ATOM   1664 O  O   . GLY B 2 120 ? -0.280  10.346  -6.913  1.00 88.47 120 B 1 
ATOM   1665 N  N   . GLN B 2 121 ? -2.517  10.203  -6.851  1.00 88.02 121 B 1 
ATOM   1666 C  CA  . GLN B 2 121 ? -2.753  11.486  -7.523  1.00 87.03 121 B 1 
ATOM   1667 C  C   . GLN B 2 121 ? -2.197  12.680  -6.736  1.00 87.67 121 B 1 
ATOM   1668 O  O   . GLN B 2 121 ? -1.791  13.668  -7.343  1.00 85.79 121 B 1 
ATOM   1669 C  CB  . GLN B 2 121 ? -4.249  11.679  -7.761  1.00 84.59 121 B 1 
ATOM   1670 C  CG  . GLN B 2 121 ? -4.797  10.744  -8.845  1.00 75.51 121 B 1 
ATOM   1671 C  CD  . GLN B 2 121 ? -6.279  10.967  -9.119  1.00 68.73 121 B 1 
ATOM   1672 O  OE1 . GLN B 2 121 ? -6.992  11.589  -8.358  1.00 61.61 121 B 1 
ATOM   1673 N  NE2 . GLN B 2 121 ? -6.795  10.459  -10.214 1.00 58.88 121 B 1 
ATOM   1674 N  N   . LYS B 2 122 ? -2.160  12.584  -5.405  1.00 87.61 122 B 1 
ATOM   1675 C  CA  . LYS B 2 122 ? -1.635  13.644  -4.533  1.00 87.00 122 B 1 
ATOM   1676 C  C   . LYS B 2 122 ? -0.163  13.442  -4.188  1.00 88.34 122 B 1 
ATOM   1677 O  O   . LYS B 2 122 ? 0.552   14.418  -3.981  1.00 87.23 122 B 1 
ATOM   1678 C  CB  . LYS B 2 122 ? -2.476  13.747  -3.260  1.00 84.09 122 B 1 
ATOM   1679 C  CG  . LYS B 2 122 ? -3.891  14.260  -3.542  1.00 73.82 122 B 1 
ATOM   1680 C  CD  . LYS B 2 122 ? -4.695  14.459  -2.251  1.00 69.24 122 B 1 
ATOM   1681 C  CE  . LYS B 2 122 ? -6.090  14.968  -2.614  1.00 60.51 122 B 1 
ATOM   1682 N  NZ  . LYS B 2 122 ? -7.017  14.994  -1.456  1.00 54.06 122 B 1 
ATOM   1683 N  N   . TYR B 2 123 ? 0.282   12.191  -4.123  1.00 89.59 123 B 1 
ATOM   1684 C  CA  . TYR B 2 123 ? 1.582   11.828  -3.564  1.00 90.41 123 B 1 
ATOM   1685 C  C   . TYR B 2 123 ? 2.433   10.969  -4.506  1.00 92.11 123 B 1 
ATOM   1686 O  O   . TYR B 2 123 ? 3.145   10.071  -4.067  1.00 92.04 123 B 1 
ATOM   1687 C  CB  . TYR B 2 123 ? 1.378   11.168  -2.195  1.00 88.80 123 B 1 
ATOM   1688 C  CG  . TYR B 2 123 ? 0.594   12.003  -1.208  1.00 87.42 123 B 1 
ATOM   1689 C  CD1 . TYR B 2 123 ? -0.700  11.626  -0.828  1.00 84.85 123 B 1 
ATOM   1690 C  CD2 . TYR B 2 123 ? 1.139   13.181  -0.664  1.00 84.84 123 B 1 
ATOM   1691 C  CE1 . TYR B 2 123 ? -1.430  12.379  0.098   1.00 83.14 123 B 1 
ATOM   1692 C  CE2 . TYR B 2 123 ? 0.421   13.948  0.257   1.00 82.67 123 B 1 
ATOM   1693 C  CZ  . TYR B 2 123 ? -0.864  13.541  0.642   1.00 82.17 123 B 1 
ATOM   1694 O  OH  . TYR B 2 123 ? -1.578  14.275  1.565   1.00 79.20 123 B 1 
ATOM   1695 N  N   . SER B 2 124 ? 2.396   11.256  -5.805  1.00 94.01 124 B 1 
ATOM   1696 C  CA  . SER B 2 124 ? 3.341   10.644  -6.753  1.00 94.91 124 B 1 
ATOM   1697 C  C   . SER B 2 124 ? 4.794   11.071  -6.479  1.00 96.40 124 B 1 
ATOM   1698 O  O   . SER B 2 124 ? 5.721   10.384  -6.905  1.00 95.97 124 B 1 
ATOM   1699 C  CB  . SER B 2 124 ? 2.964   10.993  -8.189  1.00 93.20 124 B 1 
ATOM   1700 O  OG  . SER B 2 124 ? 2.980   12.392  -8.397  1.00 81.83 124 B 1 
ATOM   1701 N  N   . GLU B 2 125 ? 4.977   12.159  -5.741  1.00 96.22 125 B 1 
ATOM   1702 C  CA  . GLU B 2 125 ? 6.244   12.566  -5.147  1.00 96.38 125 B 1 
ATOM   1703 C  C   . GLU B 2 125 ? 6.065   12.633  -3.624  1.00 95.96 125 B 1 
ATOM   1704 O  O   . GLU B 2 125 ? 5.100   13.219  -3.133  1.00 94.13 125 B 1 
ATOM   1705 C  CB  . GLU B 2 125 ? 6.726   13.912  -5.696  1.00 95.23 125 B 1 
ATOM   1706 C  CG  . GLU B 2 125 ? 6.950   13.862  -7.215  1.00 84.85 125 B 1 
ATOM   1707 C  CD  . GLU B 2 125 ? 7.629   15.111  -7.776  1.00 86.13 125 B 1 
ATOM   1708 O  OE1 . GLU B 2 125 ? 7.894   16.073  -7.035  1.00 81.29 125 B 1 
ATOM   1709 O  OE2 . GLU B 2 125 ? 7.908   15.115  -8.983  1.00 80.64 125 B 1 
ATOM   1710 N  N   . ILE B 2 126 ? 6.967   12.004  -2.886  1.00 96.69 126 B 1 
ATOM   1711 C  CA  . ILE B 2 126 ? 6.931   11.934  -1.427  1.00 96.54 126 B 1 
ATOM   1712 C  C   . ILE B 2 126 ? 8.236   12.499  -0.889  1.00 96.81 126 B 1 
ATOM   1713 O  O   . ILE B 2 126 ? 9.311   11.974  -1.182  1.00 96.51 126 B 1 
ATOM   1714 C  CB  . ILE B 2 126 ? 6.697   10.482  -0.944  1.00 95.67 126 B 1 
ATOM   1715 C  CG1 . ILE B 2 126 ? 5.363   9.929   -1.487  1.00 94.15 126 B 1 
ATOM   1716 C  CG2 . ILE B 2 126 ? 6.728   10.432  0.589   1.00 94.54 126 B 1 
ATOM   1717 C  CD1 . ILE B 2 126 ? 5.133   8.452   -1.193  1.00 90.63 126 B 1 
ATOM   1718 N  N   . THR B 2 127 ? 8.141   13.536  -0.072  1.00 96.87 127 B 1 
ATOM   1719 C  CA  . THR B 2 127 ? 9.295   14.174  0.564   1.00 96.73 127 B 1 
ATOM   1720 C  C   . THR B 2 127 ? 9.483   13.620  1.973   1.00 96.67 127 B 1 
ATOM   1721 O  O   . THR B 2 127 ? 8.672   13.889  2.859   1.00 95.74 127 B 1 
ATOM   1722 C  CB  . THR B 2 127 ? 9.121   15.697  0.605   1.00 95.98 127 B 1 
ATOM   1723 O  OG1 . THR B 2 127 ? 8.981   16.186  -0.713  1.00 92.88 127 B 1 
ATOM   1724 C  CG2 . THR B 2 127 ? 10.326  16.399  1.222   1.00 92.88 127 B 1 
ATOM   1725 N  N   . PHE B 2 128 ? 10.560  12.877  2.190   1.00 97.38 128 B 1 
ATOM   1726 C  CA  . PHE B 2 128 ? 10.939  12.370  3.511   1.00 97.63 128 B 1 
ATOM   1727 C  C   . PHE B 2 128 ? 11.838  13.393  4.204   1.00 97.68 128 B 1 
ATOM   1728 O  O   . PHE B 2 128 ? 12.897  13.721  3.670   1.00 97.24 128 B 1 
ATOM   1729 C  CB  . PHE B 2 128 ? 11.675  11.036  3.392   1.00 97.65 128 B 1 
ATOM   1730 C  CG  . PHE B 2 128 ? 10.836  9.862   2.941   1.00 97.68 128 B 1 
ATOM   1731 C  CD1 . PHE B 2 128 ? 10.484  9.713   1.598   1.00 96.71 128 B 1 
ATOM   1732 C  CD2 . PHE B 2 128 ? 10.445  8.892   3.869   1.00 96.68 128 B 1 
ATOM   1733 C  CE1 . PHE B 2 128 ? 9.732   8.601   1.178   1.00 96.16 128 B 1 
ATOM   1734 C  CE2 . PHE B 2 128 ? 9.703   7.783   3.458   1.00 96.16 128 B 1 
ATOM   1735 C  CZ  . PHE B 2 128 ? 9.348   7.634   2.112   1.00 96.80 128 B 1 
ATOM   1736 N  N   . PRO B 2 129 ? 11.482  13.886  5.403   1.00 97.57 129 B 1 
ATOM   1737 C  CA  . PRO B 2 129 ? 12.358  14.743  6.198   1.00 97.34 129 B 1 
ATOM   1738 C  C   . PRO B 2 129 ? 13.307  13.885  7.034   1.00 97.50 129 B 1 
ATOM   1739 O  O   . PRO B 2 129 ? 12.875  13.132  7.911   1.00 96.93 129 B 1 
ATOM   1740 C  CB  . PRO B 2 129 ? 11.389  15.560  7.054   1.00 96.23 129 B 1 
ATOM   1741 C  CG  . PRO B 2 129 ? 10.235  14.602  7.302   1.00 94.29 129 B 1 
ATOM   1742 C  CD  . PRO B 2 129 ? 10.180  13.729  6.052   1.00 96.08 129 B 1 
ATOM   1743 N  N   . ILE B 2 130 ? 14.607  13.973  6.780   1.00 97.99 130 B 1 
ATOM   1744 C  CA  . ILE B 2 130 ? 15.607  13.119  7.419   1.00 98.15 130 B 1 
ATOM   1745 C  C   . ILE B 2 130 ? 16.557  13.954  8.274   1.00 98.11 130 B 1 
ATOM   1746 O  O   . ILE B 2 130 ? 17.043  14.986  7.837   1.00 97.79 130 B 1 
ATOM   1747 C  CB  . ILE B 2 130 ? 16.390  12.304  6.365   1.00 97.89 130 B 1 
ATOM   1748 C  CG1 . ILE B 2 130 ? 15.480  11.565  5.362   1.00 95.89 130 B 1 
ATOM   1749 C  CG2 . ILE B 2 130 ? 17.334  11.304  7.055   1.00 96.53 130 B 1 
ATOM   1750 C  CD1 . ILE B 2 130 ? 14.449  10.622  5.984   1.00 87.10 130 B 1 
ATOM   1751 N  N   . LEU B 2 131 ? 16.837  13.472  9.488   1.00 97.94 131 B 1 
ATOM   1752 C  CA  . LEU B 2 131 ? 17.859  14.029  10.360  1.00 97.94 131 B 1 
ATOM   1753 C  C   . LEU B 2 131 ? 19.165  13.253  10.174  1.00 97.99 131 B 1 
ATOM   1754 O  O   . LEU B 2 131 ? 19.224  12.047  10.432  1.00 97.47 131 B 1 
ATOM   1755 C  CB  . LEU B 2 131 ? 17.371  13.989  11.817  1.00 97.60 131 B 1 
ATOM   1756 C  CG  . LEU B 2 131 ? 18.361  14.579  12.832  1.00 96.83 131 B 1 
ATOM   1757 C  CD1 . LEU B 2 131 ? 18.616  16.060  12.595  1.00 94.94 131 B 1 
ATOM   1758 C  CD2 . LEU B 2 131 ? 17.806  14.402  14.248  1.00 94.55 131 B 1 
ATOM   1759 N  N   . ALA B 2 132 ? 20.213  13.940  9.735   1.00 97.92 132 B 1 
ATOM   1760 C  CA  . ALA B 2 132 ? 21.545  13.369  9.637   1.00 97.81 132 B 1 
ATOM   1761 C  C   . ALA B 2 132 ? 22.144  13.156  11.035  1.00 97.75 132 B 1 
ATOM   1762 O  O   . ALA B 2 132 ? 21.983  14.016  11.900  1.00 97.12 132 B 1 
ATOM   1763 C  CB  . ALA B 2 132 ? 22.431  14.276  8.777   1.00 97.44 132 B 1 
ATOM   1764 N  N   . PRO B 2 133 ? 22.856  12.044  11.274  1.00 97.72 133 B 1 
ATOM   1765 C  CA  . PRO B 2 133 ? 23.483  11.784  12.563  1.00 97.48 133 B 1 
ATOM   1766 C  C   . PRO B 2 133 ? 24.716  12.660  12.776  1.00 97.35 133 B 1 
ATOM   1767 O  O   . PRO B 2 133 ? 25.238  13.281  11.842  1.00 96.37 133 B 1 
ATOM   1768 C  CB  . PRO B 2 133 ? 23.858  10.299  12.519  1.00 96.92 133 B 1 
ATOM   1769 C  CG  . PRO B 2 133 ? 24.160  10.078  11.044  1.00 96.38 133 B 1 
ATOM   1770 C  CD  . PRO B 2 133 ? 23.135  10.964  10.341  1.00 97.25 133 B 1 
ATOM   1771 N  N   . ASP B 2 134 ? 25.212  12.660  14.011  1.00 96.62 134 B 1 
ATOM   1772 C  CA  . ASP B 2 134 ? 26.446  13.347  14.368  1.00 96.45 134 B 1 
ATOM   1773 C  C   . ASP B 2 134 ? 27.491  12.321  14.836  1.00 96.46 134 B 1 
ATOM   1774 O  O   . ASP B 2 134 ? 27.325  11.721  15.902  1.00 95.25 134 B 1 
ATOM   1775 C  CB  . ASP B 2 134 ? 26.157  14.408  15.442  1.00 95.37 134 B 1 
ATOM   1776 C  CG  . ASP B 2 134 ? 27.378  15.265  15.775  1.00 94.25 134 B 1 
ATOM   1777 O  OD1 . ASP B 2 134 ? 28.474  14.997  15.245  1.00 91.69 134 B 1 
ATOM   1778 O  OD2 . ASP B 2 134 ? 27.229  16.215  16.571  1.00 90.51 134 B 1 
ATOM   1779 N  N   . PRO B 2 135 ? 28.601  12.133  14.101  1.00 95.42 135 B 1 
ATOM   1780 C  CA  . PRO B 2 135 ? 29.683  11.246  14.532  1.00 94.79 135 B 1 
ATOM   1781 C  C   . PRO B 2 135 ? 30.304  11.616  15.876  1.00 94.15 135 B 1 
ATOM   1782 O  O   . PRO B 2 135 ? 30.887  10.754  16.528  1.00 91.86 135 B 1 
ATOM   1783 C  CB  . PRO B 2 135 ? 30.726  11.324  13.411  1.00 93.81 135 B 1 
ATOM   1784 C  CG  . PRO B 2 135 ? 29.911  11.694  12.197  1.00 92.93 135 B 1 
ATOM   1785 C  CD  . PRO B 2 135 ? 28.855  12.634  12.764  1.00 94.80 135 B 1 
ATOM   1786 N  N   . ALA B 2 136 ? 30.164  12.860  16.328  1.00 94.15 136 B 1 
ATOM   1787 C  CA  . ALA B 2 136 ? 30.640  13.271  17.650  1.00 93.15 136 B 1 
ATOM   1788 C  C   . ALA B 2 136 ? 29.826  12.643  18.800  1.00 93.15 136 B 1 
ATOM   1789 O  O   . ALA B 2 136 ? 30.335  12.502  19.911  1.00 90.60 136 B 1 
ATOM   1790 C  CB  . ALA B 2 136 ? 30.613  14.792  17.734  1.00 91.93 136 B 1 
ATOM   1791 N  N   . THR B 2 137 ? 28.582  12.244  18.531  1.00 93.73 137 B 1 
ATOM   1792 C  CA  . THR B 2 137 ? 27.683  11.639  19.525  1.00 92.99 137 B 1 
ATOM   1793 C  C   . THR B 2 137 ? 27.354  10.180  19.220  1.00 92.54 137 B 1 
ATOM   1794 O  O   . THR B 2 137 ? 26.985  9.440   20.133  1.00 88.77 137 B 1 
ATOM   1795 C  CB  . THR B 2 137 ? 26.388  12.452  19.655  1.00 91.28 137 B 1 
ATOM   1796 O  OG1 . THR B 2 137 ? 25.707  12.517  18.426  1.00 83.88 137 B 1 
ATOM   1797 C  CG2 . THR B 2 137 ? 26.660  13.886  20.108  1.00 81.25 137 B 1 
ATOM   1798 N  N   . ASN B 2 138 ? 27.508  9.735   17.968  1.00 92.73 138 B 1 
ATOM   1799 C  CA  . ASN B 2 138 ? 27.259  8.365   17.547  1.00 91.85 138 B 1 
ATOM   1800 C  C   . ASN B 2 138 ? 28.548  7.737   16.979  1.00 92.15 138 B 1 
ATOM   1801 O  O   . ASN B 2 138 ? 28.956  8.013   15.859  1.00 89.67 138 B 1 
ATOM   1802 C  CB  . ASN B 2 138 ? 26.099  8.334   16.552  1.00 89.35 138 B 1 
ATOM   1803 C  CG  . ASN B 2 138 ? 25.678  6.919   16.199  1.00 86.95 138 B 1 
ATOM   1804 O  OD1 . ASN B 2 138 ? 26.371  5.954   16.460  1.00 80.07 138 B 1 
ATOM   1805 N  ND2 . ASN B 2 138 ? 24.517  6.765   15.600  1.00 79.60 138 B 1 
ATOM   1806 N  N   . LYS B 2 139 ? 29.163  6.840   17.770  1.00 91.63 139 B 1 
ATOM   1807 C  CA  . LYS B 2 139 ? 30.415  6.165   17.424  1.00 91.39 139 B 1 
ATOM   1808 C  C   . LYS B 2 139 ? 30.327  5.254   16.194  1.00 91.75 139 B 1 
ATOM   1809 O  O   . LYS B 2 139 ? 31.354  4.943   15.603  1.00 86.96 139 B 1 
ATOM   1810 C  CB  . LYS B 2 139 ? 30.914  5.366   18.637  1.00 88.67 139 B 1 
ATOM   1811 C  CG  . LYS B 2 139 ? 29.965  4.202   18.985  1.00 76.34 139 B 1 
ATOM   1812 C  CD  . LYS B 2 139 ? 30.481  3.330   20.117  1.00 62.68 139 B 1 
ATOM   1813 C  CE  . LYS B 2 139 ? 29.522  2.154   20.232  1.00 53.38 139 B 1 
ATOM   1814 N  NZ  . LYS B 2 139 ? 29.956  1.165   21.234  1.00 44.59 139 B 1 
ATOM   1815 N  N   . ASP B 2 140 ? 29.126  4.798   15.848  1.00 90.86 140 B 1 
ATOM   1816 C  CA  . ASP B 2 140 ? 28.906  3.864   14.740  1.00 90.03 140 B 1 
ATOM   1817 C  C   . ASP B 2 140 ? 28.769  4.590   13.392  1.00 91.41 140 B 1 
ATOM   1818 O  O   . ASP B 2 140 ? 28.649  3.953   12.344  1.00 88.54 140 B 1 
ATOM   1819 C  CB  . ASP B 2 140 ? 27.684  2.983   15.053  1.00 87.28 140 B 1 
ATOM   1820 C  CG  . ASP B 2 140 ? 27.833  2.193   16.361  1.00 82.83 140 B 1 
ATOM   1821 O  OD1 . ASP B 2 140 ? 28.933  1.666   16.629  1.00 77.14 140 B 1 
ATOM   1822 O  OD2 . ASP B 2 140 ? 26.854  2.125   17.122  1.00 77.03 140 B 1 
ATOM   1823 N  N   . VAL B 2 141 ? 28.817  5.910   13.412  1.00 92.57 141 B 1 
ATOM   1824 C  CA  . VAL B 2 141 ? 28.715  6.761   12.230  1.00 93.86 141 B 1 
ATOM   1825 C  C   . VAL B 2 141 ? 30.026  7.516   12.027  1.00 94.54 141 B 1 
ATOM   1826 O  O   . VAL B 2 141 ? 30.623  8.037   12.966  1.00 92.89 141 B 1 
ATOM   1827 C  CB  . VAL B 2 141 ? 27.528  7.735   12.344  1.00 92.12 141 B 1 
ATOM   1828 C  CG1 . VAL B 2 141 ? 27.363  8.558   11.075  1.00 84.84 141 B 1 
ATOM   1829 C  CG2 . VAL B 2 141 ? 26.223  6.969   12.581  1.00 85.94 141 B 1 
ATOM   1830 N  N   . HIS B 2 142 ? 30.461  7.591   10.774  1.00 95.15 142 B 1 
ATOM   1831 C  CA  . HIS B 2 142 ? 31.692  8.280   10.390  1.00 95.10 142 B 1 
ATOM   1832 C  C   . HIS B 2 142 ? 31.439  9.234   9.225   1.00 95.78 142 B 1 
ATOM   1833 O  O   . HIS B 2 142 ? 30.427  9.157   8.541   1.00 93.85 142 B 1 
ATOM   1834 C  CB  . HIS B 2 142 ? 32.757  7.234   10.047  1.00 93.73 142 B 1 
ATOM   1835 C  CG  . HIS B 2 142 ? 33.021  6.263   11.154  1.00 92.31 142 B 1 
ATOM   1836 N  ND1 . HIS B 2 142 ? 33.461  6.582   12.428  1.00 79.68 142 B 1 
ATOM   1837 C  CD2 . HIS B 2 142 ? 32.857  4.905   11.140  1.00 80.38 142 B 1 
ATOM   1838 C  CE1 . HIS B 2 142 ? 33.553  5.454   13.138  1.00 81.92 142 B 1 
ATOM   1839 N  NE2 . HIS B 2 142 ? 33.205  4.416   12.390  1.00 83.49 142 B 1 
ATOM   1840 N  N   . PHE B 2 143 ? 32.380  10.129  8.987   1.00 95.45 143 B 1 
ATOM   1841 C  CA  . PHE B 2 143 ? 32.334  11.041  7.836   1.00 95.20 143 B 1 
ATOM   1842 C  C   . PHE B 2 143 ? 32.694  10.281  6.557   1.00 94.53 143 B 1 
ATOM   1843 O  O   . PHE B 2 143 ? 33.833  10.271  6.102   1.00 91.76 143 B 1 
ATOM   1844 C  CB  . PHE B 2 143 ? 33.252  12.237  8.081   1.00 94.27 143 B 1 
ATOM   1845 C  CG  . PHE B 2 143 ? 32.875  13.050  9.301   1.00 94.18 143 B 1 
ATOM   1846 C  CD1 . PHE B 2 143 ? 33.706  13.058  10.422  1.00 92.14 143 B 1 
ATOM   1847 C  CD2 . PHE B 2 143 ? 31.685  13.786  9.317   1.00 92.63 143 B 1 
ATOM   1848 C  CE1 . PHE B 2 143 ? 33.369  13.813  11.550  1.00 91.56 143 B 1 
ATOM   1849 C  CE2 . PHE B 2 143 ? 31.341  14.539  10.443  1.00 91.40 143 B 1 
ATOM   1850 C  CZ  . PHE B 2 143 ? 32.180  14.558  11.560  1.00 91.87 143 B 1 
ATOM   1851 N  N   . LEU B 2 144 ? 31.702  9.591   6.012   1.00 94.44 144 B 1 
ATOM   1852 C  CA  . LEU B 2 144 ? 31.828  8.723   4.851   1.00 94.53 144 B 1 
ATOM   1853 C  C   . LEU B 2 144 ? 30.722  9.020   3.838   1.00 95.70 144 B 1 
ATOM   1854 O  O   . LEU B 2 144 ? 29.770  9.750   4.114   1.00 94.24 144 B 1 
ATOM   1855 C  CB  . LEU B 2 144 ? 31.764  7.250   5.300   1.00 91.91 144 B 1 
ATOM   1856 C  CG  . LEU B 2 144 ? 32.927  6.773   6.190   1.00 88.63 144 B 1 
ATOM   1857 C  CD1 . LEU B 2 144 ? 32.674  5.343   6.646   1.00 83.86 144 B 1 
ATOM   1858 C  CD2 . LEU B 2 144 ? 34.272  6.819   5.454   1.00 83.20 144 B 1 
ATOM   1859 N  N   . LYS B 2 145 ? 30.862  8.403   2.672   1.00 96.69 145 B 1 
ATOM   1860 C  CA  . LYS B 2 145 ? 29.801  8.323   1.673   1.00 96.88 145 B 1 
ATOM   1861 C  C   . LYS B 2 145 ? 28.922  7.112   1.996   1.00 96.63 145 B 1 
ATOM   1862 O  O   . LYS B 2 145 ? 29.431  5.994   2.068   1.00 95.71 145 B 1 
ATOM   1863 C  CB  . LYS B 2 145 ? 30.422  8.236   0.283   1.00 96.24 145 B 1 
ATOM   1864 C  CG  . LYS B 2 145 ? 29.387  8.431   -0.825  1.00 91.65 145 B 1 
ATOM   1865 C  CD  . LYS B 2 145 ? 30.062  8.308   -2.198  1.00 89.05 145 B 1 
ATOM   1866 C  CE  . LYS B 2 145 ? 29.089  8.729   -3.283  1.00 79.26 145 B 1 
ATOM   1867 N  NZ  . LYS B 2 145 ? 29.550  8.355   -4.638  1.00 73.63 145 B 1 
ATOM   1868 N  N   . TYR B 2 146 ? 27.645  7.332   2.184   1.00 97.43 146 B 1 
ATOM   1869 C  CA  . TYR B 2 146 ? 26.688  6.301   2.574   1.00 97.36 146 B 1 
ATOM   1870 C  C   . TYR B 2 146 ? 25.665  6.043   1.467   1.00 97.60 146 B 1 
ATOM   1871 O  O   . TYR B 2 146 ? 25.195  6.997   0.839   1.00 97.07 146 B 1 
ATOM   1872 C  CB  . TYR B 2 146 ? 25.981  6.733   3.856   1.00 96.71 146 B 1 
ATOM   1873 C  CG  . TYR B 2 146 ? 26.855  6.681   5.082   1.00 96.22 146 B 1 
ATOM   1874 C  CD1 . TYR B 2 146 ? 27.119  5.454   5.707   1.00 94.40 146 B 1 
ATOM   1875 C  CD2 . TYR B 2 146 ? 27.410  7.855   5.621   1.00 94.48 146 B 1 
ATOM   1876 C  CE1 . TYR B 2 146 ? 27.915  5.383   6.857   1.00 92.93 146 B 1 
ATOM   1877 C  CE2 . TYR B 2 146 ? 28.208  7.798   6.771   1.00 92.73 146 B 1 
ATOM   1878 C  CZ  . TYR B 2 146 ? 28.445  6.560   7.379   1.00 93.07 146 B 1 
ATOM   1879 O  OH  . TYR B 2 146 ? 29.229  6.489   8.517   1.00 90.50 146 B 1 
ATOM   1880 N  N   . PRO B 2 147 ? 25.280  4.781   1.245   1.00 97.67 147 B 1 
ATOM   1881 C  CA  . PRO B 2 147 ? 24.198  4.461   0.318   1.00 97.66 147 B 1 
ATOM   1882 C  C   . PRO B 2 147 ? 22.826  4.665   0.969   1.00 98.04 147 B 1 
ATOM   1883 O  O   . PRO B 2 147 ? 22.635  4.405   2.161   1.00 97.66 147 B 1 
ATOM   1884 C  CB  . PRO B 2 147 ? 24.445  2.999   -0.056  1.00 96.41 147 B 1 
ATOM   1885 C  CG  . PRO B 2 147 ? 25.047  2.420   1.206   1.00 93.28 147 B 1 
ATOM   1886 C  CD  . PRO B 2 147 ? 25.861  3.567   1.802   1.00 96.45 147 B 1 
ATOM   1887 N  N   . ILE B 2 148 ? 21.858  5.069   0.153   1.00 98.24 148 B 1 
ATOM   1888 C  CA  . ILE B 2 148 ? 20.436  5.117   0.500   1.00 98.44 148 B 1 
ATOM   1889 C  C   . ILE B 2 148 ? 19.694  4.264   -0.524  1.00 98.55 148 B 1 
ATOM   1890 O  O   . ILE B 2 148 ? 19.962  4.371   -1.716  1.00 98.16 148 B 1 
ATOM   1891 C  CB  . ILE B 2 148 ? 19.921  6.568   0.504   1.00 98.12 148 B 1 
ATOM   1892 C  CG1 . ILE B 2 148 ? 20.618  7.379   1.618   1.00 96.73 148 B 1 
ATOM   1893 C  CG2 . ILE B 2 148 ? 18.394  6.610   0.674   1.00 96.72 148 B 1 
ATOM   1894 C  CD1 . ILE B 2 148 ? 20.291  8.877   1.617   1.00 93.91 148 B 1 
ATOM   1895 N  N   . TYR B 2 149 ? 18.748  3.439   -0.062  1.00 98.59 149 B 1 
ATOM   1896 C  CA  . TYR B 2 149 ? 17.938  2.594   -0.929  1.00 98.66 149 B 1 
ATOM   1897 C  C   . TYR B 2 149 ? 16.464  2.923   -0.764  1.00 98.63 149 B 1 
ATOM   1898 O  O   . TYR B 2 149 ? 15.989  3.172   0.347   1.00 98.46 149 B 1 
ATOM   1899 C  CB  . TYR B 2 149 ? 18.195  1.110   -0.641  1.00 98.49 149 B 1 
ATOM   1900 C  CG  . TYR B 2 149 ? 19.651  0.717   -0.624  1.00 98.22 149 B 1 
ATOM   1901 C  CD1 . TYR B 2 149 ? 20.334  0.601   0.603   1.00 97.17 149 B 1 
ATOM   1902 C  CD2 . TYR B 2 149 ? 20.350  0.481   -1.819  1.00 97.13 149 B 1 
ATOM   1903 C  CE1 . TYR B 2 149 ? 21.688  0.240   0.630   1.00 96.14 149 B 1 
ATOM   1904 C  CE2 . TYR B 2 149 ? 21.699  0.117   -1.800  1.00 96.12 149 B 1 
ATOM   1905 C  CZ  . TYR B 2 149 ? 22.362  0.002   -0.575  1.00 96.23 149 B 1 
ATOM   1906 O  OH  . TYR B 2 149 ? 23.691  -0.365  -0.547  1.00 94.70 149 B 1 
ATOM   1907 N  N   . VAL B 2 150 ? 15.722  2.874   -1.857  1.00 98.67 150 B 1 
ATOM   1908 C  CA  . VAL B 2 150 ? 14.268  3.072   -1.837  1.00 98.68 150 B 1 
ATOM   1909 C  C   . VAL B 2 150 ? 13.561  1.967   -2.602  1.00 98.70 150 B 1 
ATOM   1910 O  O   . VAL B 2 150 ? 14.036  1.500   -3.637  1.00 98.41 150 B 1 
ATOM   1911 C  CB  . VAL B 2 150 ? 13.887  4.472   -2.339  1.00 98.20 150 B 1 
ATOM   1912 C  CG1 . VAL B 2 150 ? 14.161  4.678   -3.832  1.00 95.03 150 B 1 
ATOM   1913 C  CG2 . VAL B 2 150 ? 12.415  4.776   -2.057  1.00 94.36 150 B 1 
ATOM   1914 N  N   . GLY B 2 151 ? 12.415  1.545   -2.092  1.00 98.70 151 B 1 
ATOM   1915 C  CA  . GLY B 2 151 ? 11.429  0.786   -2.835  1.00 98.60 151 B 1 
ATOM   1916 C  C   . GLY B 2 151 ? 10.131  1.579   -2.896  1.00 98.79 151 B 1 
ATOM   1917 O  O   . GLY B 2 151 ? 9.622   1.983   -1.858  1.00 98.48 151 B 1 
ATOM   1918 N  N   . GLY B 2 152 ? 9.606   1.824   -4.092  1.00 98.61 152 B 1 
ATOM   1919 C  CA  . GLY B 2 152 ? 8.372   2.568   -4.306  1.00 98.71 152 B 1 
ATOM   1920 C  C   . GLY B 2 152 ? 7.364   1.753   -5.099  1.00 98.78 152 B 1 
ATOM   1921 O  O   . GLY B 2 152 ? 7.705   1.117   -6.095  1.00 98.53 152 B 1 
ATOM   1922 N  N   . ASN B 2 153 ? 6.110   1.770   -4.666  1.00 98.54 153 B 1 
ATOM   1923 C  CA  . ASN B 2 153 ? 5.047   1.011   -5.307  1.00 98.41 153 B 1 
ATOM   1924 C  C   . ASN B 2 153 ? 3.831   1.882   -5.606  1.00 98.17 153 B 1 
ATOM   1925 O  O   . ASN B 2 153 ? 3.461   2.751   -4.815  1.00 97.28 153 B 1 
ATOM   1926 C  CB  . ASN B 2 153 ? 4.664   -0.195  -4.436  1.00 98.19 153 B 1 
ATOM   1927 C  CG  . ASN B 2 153 ? 3.604   -1.027  -5.138  1.00 97.82 153 B 1 
ATOM   1928 O  OD1 . ASN B 2 153 ? 3.884   -1.717  -6.103  1.00 89.56 153 B 1 
ATOM   1929 N  ND2 . ASN B 2 153 ? 2.359   -0.917  -4.714  1.00 89.77 153 B 1 
ATOM   1930 N  N   . ARG B 2 154 ? 3.171   1.590   -6.732  1.00 97.77 154 B 1 
ATOM   1931 C  CA  . ARG B 2 154 ? 1.848   2.100   -7.069  1.00 97.73 154 B 1 
ATOM   1932 C  C   . ARG B 2 154 ? 0.961   0.931   -7.497  1.00 97.73 154 B 1 
ATOM   1933 O  O   . ARG B 2 154 ? 1.392   0.054   -8.243  1.00 97.04 154 B 1 
ATOM   1934 C  CB  . ARG B 2 154 ? 1.935   3.221   -8.132  1.00 97.33 154 B 1 
ATOM   1935 C  CG  . ARG B 2 154 ? 2.226   2.798   -9.578  1.00 95.37 154 B 1 
ATOM   1936 C  CD  . ARG B 2 154 ? 3.656   2.307   -9.838  1.00 96.31 154 B 1 
ATOM   1937 N  NE  . ARG B 2 154 ? 4.615   3.401   -10.054 1.00 96.53 154 B 1 
ATOM   1938 C  CZ  . ARG B 2 154 ? 5.916   3.335   -9.887  1.00 97.43 154 B 1 
ATOM   1939 N  NH1 . ARG B 2 154 ? 6.518   2.271   -9.406  1.00 91.50 154 B 1 
ATOM   1940 N  NH2 . ARG B 2 154 ? 6.673   4.337   -10.209 1.00 93.69 154 B 1 
ATOM   1941 N  N   . GLY B 2 155 ? -0.272  0.920   -7.026  1.00 95.30 155 B 1 
ATOM   1942 C  CA  . GLY B 2 155 ? -1.242  -0.111  -7.353  1.00 95.55 155 B 1 
ATOM   1943 C  C   . GLY B 2 155 ? -1.194  -1.340  -6.448  1.00 95.94 155 B 1 
ATOM   1944 O  O   . GLY B 2 155 ? -0.247  -1.570  -5.693  1.00 96.05 155 B 1 
ATOM   1945 N  N   . ARG B 2 156 ? -2.246  -2.136  -6.538  1.00 94.08 156 B 1 
ATOM   1946 C  CA  . ARG B 2 156 ? -2.453  -3.313  -5.697  1.00 93.40 156 B 1 
ATOM   1947 C  C   . ARG B 2 156 ? -1.478  -4.439  -6.050  1.00 94.02 156 B 1 
ATOM   1948 O  O   . ARG B 2 156 ? -1.066  -4.580  -7.202  1.00 93.81 156 B 1 
ATOM   1949 C  CB  . ARG B 2 156 ? -3.910  -3.789  -5.811  1.00 91.74 156 B 1 
ATOM   1950 C  CG  . ARG B 2 156 ? -4.927  -2.730  -5.337  1.00 89.05 156 B 1 
ATOM   1951 C  CD  . ARG B 2 156 ? -6.372  -3.158  -5.573  1.00 87.73 156 B 1 
ATOM   1952 N  NE  . ARG B 2 156 ? -6.687  -4.401  -4.876  1.00 86.44 156 B 1 
ATOM   1953 C  CZ  . ARG B 2 156 ? -7.169  -5.520  -5.395  1.00 86.90 156 B 1 
ATOM   1954 N  NH1 . ARG B 2 156 ? -7.507  -5.639  -6.656  1.00 81.31 156 B 1 
ATOM   1955 N  NH2 . ARG B 2 156 ? -7.317  -6.563  -4.631  1.00 82.15 156 B 1 
ATOM   1956 N  N   . GLY B 2 157 ? -1.153  -5.263  -5.067  1.00 95.68 157 B 1 
ATOM   1957 C  CA  . GLY B 2 157 ? -0.329  -6.447  -5.250  1.00 95.82 157 B 1 
ATOM   1958 C  C   . GLY B 2 157 ? -1.064  -7.596  -5.942  1.00 95.89 157 B 1 
ATOM   1959 O  O   . GLY B 2 157 ? -2.280  -7.550  -6.167  1.00 95.40 157 B 1 
ATOM   1960 N  N   . GLN B 2 158 ? -0.314  -8.636  -6.268  1.00 96.81 158 B 1 
ATOM   1961 C  CA  . GLN B 2 158 ? -0.780  -9.825  -6.969  1.00 96.91 158 B 1 
ATOM   1962 C  C   . GLN B 2 158 ? -0.940  -11.021 -6.028  1.00 96.66 158 B 1 
ATOM   1963 O  O   . GLN B 2 158 ? -1.694  -11.940 -6.339  1.00 95.83 158 B 1 
ATOM   1964 C  CB  . GLN B 2 158 ? 0.196   -10.162 -8.102  1.00 97.07 158 B 1 
ATOM   1965 C  CG  . GLN B 2 158 ? 0.131   -9.213  -9.314  1.00 96.80 158 B 1 
ATOM   1966 C  CD  . GLN B 2 158 ? 0.517   -7.768  -8.997  1.00 97.51 158 B 1 
ATOM   1967 O  OE1 . GLN B 2 158 ? 1.641   -7.469  -8.613  1.00 93.20 158 B 1 
ATOM   1968 N  NE2 . GLN B 2 158 ? -0.417  -6.847  -9.137  1.00 93.45 158 B 1 
ATOM   1969 N  N   . ILE B 2 159 ? -0.242  -11.023 -4.909  1.00 96.39 159 B 1 
ATOM   1970 C  CA  . ILE B 2 159 ? -0.182  -12.128 -3.955  1.00 95.92 159 B 1 
ATOM   1971 C  C   . ILE B 2 159 ? -0.385  -11.567 -2.545  1.00 94.93 159 B 1 
ATOM   1972 O  O   . ILE B 2 159 ? 0.194   -10.542 -2.189  1.00 93.60 159 B 1 
ATOM   1973 C  CB  . ILE B 2 159 ? 1.163   -12.881 -4.078  1.00 95.92 159 B 1 
ATOM   1974 C  CG1 . ILE B 2 159 ? 1.409   -13.363 -5.527  1.00 93.32 159 B 1 
ATOM   1975 C  CG2 . ILE B 2 159 ? 1.209   -14.076 -3.118  1.00 93.27 159 B 1 
ATOM   1976 C  CD1 . ILE B 2 159 ? 2.774   -14.015 -5.756  1.00 85.64 159 B 1 
ATOM   1977 N  N   . TYR B 2 160 ? -1.201  -12.244 -1.745  1.00 89.53 160 B 1 
ATOM   1978 C  CA  . TYR B 2 160 ? -1.396  -11.925 -0.334  1.00 88.45 160 B 1 
ATOM   1979 C  C   . TYR B 2 160 ? -0.367  -12.648 0.547   1.00 89.11 160 B 1 
ATOM   1980 O  O   . TYR B 2 160 ? 0.270   -13.596 0.099   1.00 88.54 160 B 1 
ATOM   1981 C  CB  . TYR B 2 160 ? -2.832  -12.278 0.076   1.00 86.42 160 B 1 
ATOM   1982 C  CG  . TYR B 2 160 ? -3.878  -11.368 -0.508  1.00 84.60 160 B 1 
ATOM   1983 C  CD1 . TYR B 2 160 ? -4.664  -11.785 -1.593  1.00 82.61 160 B 1 
ATOM   1984 C  CD2 . TYR B 2 160 ? -4.084  -10.081 0.021   1.00 82.44 160 B 1 
ATOM   1985 C  CE1 . TYR B 2 160 ? -5.649  -10.937 -2.138  1.00 80.76 160 B 1 
ATOM   1986 C  CE2 . TYR B 2 160 ? -5.055  -9.223  -0.515  1.00 80.31 160 B 1 
ATOM   1987 C  CZ  . TYR B 2 160 ? -5.830  -9.664  -1.590  1.00 80.49 160 B 1 
ATOM   1988 O  OH  . TYR B 2 160 ? -6.789  -8.830  -2.130  1.00 76.96 160 B 1 
ATOM   1989 N  N   . PRO B 2 161 ? -0.225  -12.255 1.826   1.00 84.81 161 B 1 
ATOM   1990 C  CA  . PRO B 2 161 ? 0.700   -12.916 2.751   1.00 85.20 161 B 1 
ATOM   1991 C  C   . PRO B 2 161 ? 0.481   -14.422 2.915   1.00 87.01 161 B 1 
ATOM   1992 O  O   . PRO B 2 161 ? 1.432   -15.146 3.186   1.00 86.08 161 B 1 
ATOM   1993 C  CB  . PRO B 2 161 ? 0.508   -12.186 4.082   1.00 83.33 161 B 1 
ATOM   1994 C  CG  . PRO B 2 161 ? 0.067   -10.794 3.662   1.00 81.79 161 B 1 
ATOM   1995 C  CD  . PRO B 2 161 ? -0.798  -11.063 2.442   1.00 83.25 161 B 1 
ATOM   1996 N  N   . ASP B 2 162 ? -0.741  -14.908 2.727   1.00 87.04 162 B 1 
ATOM   1997 C  CA  . ASP B 2 162 ? -1.081  -16.334 2.788   1.00 87.28 162 B 1 
ATOM   1998 C  C   . ASP B 2 162 ? -0.726  -17.109 1.505   1.00 89.28 162 B 1 
ATOM   1999 O  O   . ASP B 2 162 ? -0.945  -18.317 1.430   1.00 88.17 162 B 1 
ATOM   2000 C  CB  . ASP B 2 162 ? -2.570  -16.488 3.157   1.00 84.20 162 B 1 
ATOM   2001 C  CG  . ASP B 2 162 ? -3.543  -16.030 2.063   1.00 81.55 162 B 1 
ATOM   2002 O  OD1 . ASP B 2 162 ? -3.100  -15.469 1.041   1.00 79.47 162 B 1 
ATOM   2003 O  OD2 . ASP B 2 162 ? -4.758  -16.233 2.236   1.00 78.96 162 B 1 
ATOM   2004 N  N   . GLY B 2 163 ? -0.190  -16.436 0.485   1.00 92.16 163 B 1 
ATOM   2005 C  CA  . GLY B 2 163 ? 0.158   -17.021 -0.802  1.00 93.04 163 B 1 
ATOM   2006 C  C   . GLY B 2 163 ? -0.971  -17.031 -1.835  1.00 94.08 163 B 1 
ATOM   2007 O  O   . GLY B 2 163 ? -0.725  -17.377 -2.993  1.00 93.19 163 B 1 
ATOM   2008 N  N   . SER B 2 164 ? -2.191  -16.659 -1.464  1.00 92.04 164 B 1 
ATOM   2009 C  CA  . SER B 2 164 ? -3.320  -16.613 -2.398  1.00 91.41 164 B 1 
ATOM   2010 C  C   . SER B 2 164 ? -3.173  -15.464 -3.405  1.00 92.54 164 B 1 
ATOM   2011 O  O   . SER B 2 164 ? -2.571  -14.421 -3.121  1.00 92.40 164 B 1 
ATOM   2012 C  CB  . SER B 2 164 ? -4.655  -16.539 -1.653  1.00 88.79 164 B 1 
ATOM   2013 O  OG  . SER B 2 164 ? -4.806  -15.306 -0.975  1.00 83.78 164 B 1 
ATOM   2014 N  N   . LYS B 2 165 ? -3.733  -15.640 -4.608  1.00 94.22 165 B 1 
ATOM   2015 C  CA  . LYS B 2 165 ? -3.747  -14.597 -5.628  1.00 94.42 165 B 1 
ATOM   2016 C  C   . LYS B 2 165 ? -4.809  -13.538 -5.323  1.00 94.27 165 B 1 
ATOM   2017 O  O   . LYS B 2 165 ? -5.933  -13.869 -4.943  1.00 93.18 165 B 1 
ATOM   2018 C  CB  . LYS B 2 165 ? -4.001  -15.192 -7.017  1.00 93.94 165 B 1 
ATOM   2019 C  CG  . LYS B 2 165 ? -2.814  -15.993 -7.566  1.00 88.39 165 B 1 
ATOM   2020 C  CD  . LYS B 2 165 ? -3.127  -16.453 -8.991  1.00 88.27 165 B 1 
ATOM   2021 C  CE  . LYS B 2 165 ? -1.925  -17.129 -9.641  1.00 80.58 165 B 1 
ATOM   2022 N  NZ  . LYS B 2 165 ? -2.192  -17.414 -11.068 1.00 75.42 165 B 1 
ATOM   2023 N  N   . SER B 2 166 ? -4.486  -12.284 -5.565  1.00 93.26 166 B 1 
ATOM   2024 C  CA  . SER B 2 166 ? -5.485  -11.219 -5.637  1.00 93.26 166 B 1 
ATOM   2025 C  C   . SER B 2 166 ? -6.263  -11.285 -6.962  1.00 93.50 166 B 1 
ATOM   2026 O  O   . SER B 2 166 ? -5.926  -12.059 -7.862  1.00 93.26 166 B 1 
ATOM   2027 C  CB  . SER B 2 166 ? -4.815  -9.859  -5.441  1.00 92.76 166 B 1 
ATOM   2028 O  OG  . SER B 2 166 ? -4.159  -9.432  -6.613  1.00 91.27 166 B 1 
ATOM   2029 N  N   . ASN B 2 167 ? -7.274  -10.442 -7.123  1.00 93.15 167 B 1 
ATOM   2030 C  CA  . ASN B 2 167 ? -7.949  -10.249 -8.407  1.00 93.08 167 B 1 
ATOM   2031 C  C   . ASN B 2 167 ? -7.213  -9.254  -9.325  1.00 94.27 167 B 1 
ATOM   2032 O  O   . ASN B 2 167 ? -7.763  -8.842  -10.344 1.00 93.87 167 B 1 
ATOM   2033 C  CB  . ASN B 2 167 ? -9.421  -9.855  -8.174  1.00 90.77 167 B 1 
ATOM   2034 C  CG  . ASN B 2 167 ? -9.595  -8.437  -7.664  1.00 89.93 167 B 1 
ATOM   2035 O  OD1 . ASN B 2 167 ? -8.797  -7.918  -6.905  1.00 86.60 167 B 1 
ATOM   2036 N  ND2 . ASN B 2 167 ? -10.660 -7.777  -8.073  1.00 85.91 167 B 1 
ATOM   2037 N  N   . ASN B 2 168 ? -5.992  -8.851  -8.986  1.00 95.69 168 B 1 
ATOM   2038 C  CA  . ASN B 2 168 ? -5.188  -7.923  -9.781  1.00 96.58 168 B 1 
ATOM   2039 C  C   . ASN B 2 168 ? -4.004  -8.631  -10.456 1.00 97.23 168 B 1 
ATOM   2040 O  O   . ASN B 2 168 ? -2.871  -8.150  -10.443 1.00 96.81 168 B 1 
ATOM   2041 C  CB  . ASN B 2 168 ? -4.776  -6.718  -8.913  1.00 96.20 168 B 1 
ATOM   2042 C  CG  . ASN B 2 168 ? -4.271  -5.556  -9.754  1.00 95.73 168 B 1 
ATOM   2043 O  OD1 . ASN B 2 168 ? -4.743  -5.298  -10.848 1.00 90.49 168 B 1 
ATOM   2044 N  ND2 . ASN B 2 168 ? -3.313  -4.807  -9.254  1.00 89.83 168 B 1 
ATOM   2045 N  N   . THR B 2 169 ? -4.271  -9.808  -11.025 1.00 97.29 169 B 1 
ATOM   2046 C  CA  . THR B 2 169 ? -3.277  -10.632 -11.717 1.00 97.51 169 B 1 
ATOM   2047 C  C   . THR B 2 169 ? -3.935  -11.464 -12.818 1.00 97.77 169 B 1 
ATOM   2048 O  O   . THR B 2 169 ? -5.158  -11.592 -12.863 1.00 97.13 169 B 1 
ATOM   2049 C  CB  . THR B 2 169 ? -2.520  -11.519 -10.710 1.00 96.86 169 B 1 
ATOM   2050 O  OG1 . THR B 2 169 ? -1.415  -12.136 -11.329 1.00 93.33 169 B 1 
ATOM   2051 C  CG2 . THR B 2 169 ? -3.386  -12.607 -10.086 1.00 93.26 169 B 1 
ATOM   2052 N  N   . VAL B 2 170 ? -3.134  -12.044 -13.707 1.00 97.58 170 B 1 
ATOM   2053 C  CA  . VAL B 2 170 ? -3.601  -12.974 -14.733 1.00 97.76 170 B 1 
ATOM   2054 C  C   . VAL B 2 170 ? -4.015  -14.293 -14.082 1.00 97.70 170 B 1 
ATOM   2055 O  O   . VAL B 2 170 ? -3.309  -14.813 -13.213 1.00 96.78 170 B 1 
ATOM   2056 C  CB  . VAL B 2 170 ? -2.524  -13.221 -15.799 1.00 96.99 170 B 1 
ATOM   2057 C  CG1 . VAL B 2 170 ? -2.983  -14.203 -16.877 1.00 93.03 170 B 1 
ATOM   2058 C  CG2 . VAL B 2 170 ? -2.131  -11.917 -16.496 1.00 93.15 170 B 1 
ATOM   2059 N  N   . TYR B 2 171 ? -5.127  -14.851 -14.537 1.00 97.87 171 B 1 
ATOM   2060 C  CA  . TYR B 2 171 ? -5.549  -16.205 -14.193 1.00 97.67 171 B 1 
ATOM   2061 C  C   . TYR B 2 171 ? -5.314  -17.113 -15.400 1.00 97.69 171 B 1 
ATOM   2062 O  O   . TYR B 2 171 ? -5.778  -16.811 -16.507 1.00 96.32 171 B 1 
ATOM   2063 C  CB  . TYR B 2 171 ? -7.004  -16.218 -13.717 1.00 97.20 171 B 1 
ATOM   2064 C  CG  . TYR B 2 171 ? -7.143  -15.756 -12.283 1.00 97.09 171 B 1 
ATOM   2065 C  CD1 . TYR B 2 171 ? -6.863  -14.421 -11.927 1.00 95.70 171 B 1 
ATOM   2066 C  CD2 . TYR B 2 171 ? -7.487  -16.669 -11.273 1.00 95.72 171 B 1 
ATOM   2067 C  CE1 . TYR B 2 171 ? -6.913  -14.012 -10.589 1.00 94.51 171 B 1 
ATOM   2068 C  CE2 . TYR B 2 171 ? -7.539  -16.271 -9.928  1.00 94.61 171 B 1 
ATOM   2069 C  CZ  . TYR B 2 171 ? -7.244  -14.940 -9.592  1.00 95.27 171 B 1 
ATOM   2070 O  OH  . TYR B 2 171 ? -7.267  -14.551 -8.282  1.00 93.78 171 B 1 
ATOM   2071 N  N   . ASN B 2 172 ? -4.572  -18.190 -15.189 1.00 97.35 172 B 1 
ATOM   2072 C  CA  . ASN B 2 172 ? -4.210  -19.157 -16.218 1.00 97.28 172 B 1 
ATOM   2073 C  C   . ASN B 2 172 ? -4.973  -20.462 -16.012 1.00 97.05 172 B 1 
ATOM   2074 O  O   . ASN B 2 172 ? -5.330  -20.799 -14.885 1.00 96.07 172 B 1 
ATOM   2075 C  CB  . ASN B 2 172 ? -2.694  -19.401 -16.182 1.00 96.72 172 B 1 
ATOM   2076 C  CG  . ASN B 2 172 ? -1.866  -18.134 -16.363 1.00 95.60 172 B 1 
ATOM   2077 O  OD1 . ASN B 2 172 ? -2.182  -17.245 -17.120 1.00 87.17 172 B 1 
ATOM   2078 N  ND2 . ASN B 2 172 ? -0.764  -18.032 -15.653 1.00 85.96 172 B 1 
ATOM   2079 N  N   . ALA B 2 173 ? -5.180  -21.220 -17.097 1.00 96.84 173 B 1 
ATOM   2080 C  CA  . ALA B 2 173 ? -5.812  -22.524 -17.050 1.00 96.38 173 B 1 
ATOM   2081 C  C   . ALA B 2 173 ? -5.000  -23.495 -16.177 1.00 96.05 173 B 1 
ATOM   2082 O  O   . ALA B 2 173 ? -3.796  -23.663 -16.382 1.00 94.79 173 B 1 
ATOM   2083 C  CB  . ALA B 2 173 ? -5.968  -23.059 -18.475 1.00 95.87 173 B 1 
ATOM   2084 N  N   . THR B 2 174 ? -5.660  -24.166 -15.240 1.00 95.44 174 B 1 
ATOM   2085 C  CA  . THR B 2 174 ? -5.024  -25.176 -14.386 1.00 94.19 174 B 1 
ATOM   2086 C  C   . THR B 2 174 ? -4.935  -26.546 -15.063 1.00 93.82 174 B 1 
ATOM   2087 O  O   . THR B 2 174 ? -4.272  -27.446 -14.548 1.00 91.39 174 B 1 
ATOM   2088 C  CB  . THR B 2 174 ? -5.741  -25.307 -13.040 1.00 92.73 174 B 1 
ATOM   2089 O  OG1 . THR B 2 174 ? -7.054  -25.758 -13.224 1.00 85.31 174 B 1 
ATOM   2090 C  CG2 . THR B 2 174 ? -5.770  -23.980 -12.282 1.00 83.36 174 B 1 
ATOM   2091 N  N   . ALA B 2 175 ? -5.572  -26.709 -16.218 1.00 94.30 175 B 1 
ATOM   2092 C  CA  . ALA B 2 175 ? -5.500  -27.896 -17.051 1.00 93.85 175 B 1 
ATOM   2093 C  C   . ALA B 2 175 ? -5.649  -27.522 -18.529 1.00 94.68 175 B 1 
ATOM   2094 O  O   . ALA B 2 175 ? -6.192  -26.472 -18.870 1.00 93.58 175 B 1 
ATOM   2095 C  CB  . ALA B 2 175 ? -6.577  -28.888 -16.618 1.00 91.80 175 B 1 
ATOM   2096 N  N   . GLY B 2 176 ? -5.191  -28.408 -19.414 1.00 93.77 176 B 1 
ATOM   2097 C  CA  . GLY B 2 176 ? -5.496  -28.342 -20.837 1.00 93.69 176 B 1 
ATOM   2098 C  C   . GLY B 2 176 ? -6.775  -29.105 -21.165 1.00 93.92 176 B 1 
ATOM   2099 O  O   . GLY B 2 176 ? -7.153  -30.031 -20.450 1.00 91.86 176 B 1 
ATOM   2100 N  N   . GLY B 2 177 ? -7.447  -28.715 -22.261 1.00 94.36 177 B 1 
ATOM   2101 C  CA  . GLY B 2 177 ? -8.681  -29.350 -22.701 1.00 94.44 177 B 1 
ATOM   2102 C  C   . GLY B 2 177 ? -9.567  -28.401 -23.498 1.00 95.27 177 B 1 
ATOM   2103 O  O   . GLY B 2 177 ? -9.086  -27.429 -24.079 1.00 94.12 177 B 1 
ATOM   2104 N  N   . ILE B 2 178 ? -10.855 -28.702 -23.520 1.00 94.73 178 B 1 
ATOM   2105 C  CA  . ILE B 2 178 ? -11.872 -27.867 -24.168 1.00 94.91 178 B 1 
ATOM   2106 C  C   . ILE B 2 178 ? -12.702 -27.183 -23.089 1.00 95.46 178 B 1 
ATOM   2107 O  O   . ILE B 2 178 ? -13.141 -27.824 -22.134 1.00 94.18 178 B 1 
ATOM   2108 C  CB  . ILE B 2 178 ? -12.726 -28.696 -25.145 1.00 93.83 178 B 1 
ATOM   2109 C  CG1 . ILE B 2 178 ? -11.836 -29.250 -26.282 1.00 89.18 178 B 1 
ATOM   2110 C  CG2 . ILE B 2 178 ? -13.880 -27.851 -25.726 1.00 88.36 178 B 1 
ATOM   2111 C  CD1 . ILE B 2 178 ? -12.551 -30.198 -27.243 1.00 75.70 178 B 1 
ATOM   2112 N  N   . ILE B 2 179 ? -12.959 -25.897 -23.258 1.00 95.30 179 B 1 
ATOM   2113 C  CA  . ILE B 2 179 ? -13.879 -25.171 -22.393 1.00 95.61 179 B 1 
ATOM   2114 C  C   . ILE B 2 179 ? -15.305 -25.614 -22.728 1.00 95.41 179 B 1 
ATOM   2115 O  O   . ILE B 2 179 ? -15.844 -25.252 -23.768 1.00 94.13 179 B 1 
ATOM   2116 C  CB  . ILE B 2 179 ? -13.698 -23.646 -22.533 1.00 95.44 179 B 1 
ATOM   2117 C  CG1 . ILE B 2 179 ? -12.284 -23.239 -22.082 1.00 93.63 179 B 1 
ATOM   2118 C  CG2 . ILE B 2 179 ? -14.766 -22.913 -21.708 1.00 93.97 179 B 1 
ATOM   2119 C  CD1 . ILE B 2 179 ? -11.964 -21.761 -22.273 1.00 91.05 179 B 1 
ATOM   2120 N  N   . SER B 2 180 ? -15.918 -26.392 -21.852 1.00 95.26 180 B 1 
ATOM   2121 C  CA  . SER B 2 180 ? -17.285 -26.891 -22.053 1.00 94.68 180 B 1 
ATOM   2122 C  C   . SER B 2 180 ? -18.345 -25.902 -21.583 1.00 94.97 180 B 1 
ATOM   2123 O  O   . SER B 2 180 ? -19.462 -25.927 -22.087 1.00 93.34 180 B 1 
ATOM   2124 C  CB  . SER B 2 180 ? -17.464 -28.230 -21.345 1.00 92.96 180 B 1 
ATOM   2125 O  OG  . SER B 2 180 ? -17.317 -28.087 -19.948 1.00 86.42 180 B 1 
ATOM   2126 N  N   . LYS B 2 181 ? -18.015 -25.045 -20.613 1.00 95.42 181 B 1 
ATOM   2127 C  CA  . LYS B 2 181 ? -18.956 -24.086 -20.045 1.00 96.02 181 B 1 
ATOM   2128 C  C   . LYS B 2 181 ? -18.239 -22.912 -19.397 1.00 96.59 181 B 1 
ATOM   2129 O  O   . LYS B 2 181 ? -17.250 -23.100 -18.688 1.00 95.57 181 B 1 
ATOM   2130 C  CB  . LYS B 2 181 ? -19.842 -24.815 -19.020 1.00 95.00 181 B 1 
ATOM   2131 C  CG  . LYS B 2 181 ? -21.004 -23.968 -18.508 1.00 88.42 181 B 1 
ATOM   2132 C  CD  . LYS B 2 181 ? -21.875 -24.788 -17.556 1.00 85.67 181 B 1 
ATOM   2133 C  CE  . LYS B 2 181 ? -23.055 -23.951 -17.069 1.00 74.30 181 B 1 
ATOM   2134 N  NZ  . LYS B 2 181 ? -23.914 -24.720 -16.150 1.00 66.09 181 B 1 
ATOM   2135 N  N   . ILE B 2 182 ? -18.791 -21.716 -19.575 1.00 96.48 182 B 1 
ATOM   2136 C  CA  . ILE B 2 182 ? -18.437 -20.525 -18.810 1.00 96.54 182 B 1 
ATOM   2137 C  C   . ILE B 2 182 ? -19.686 -20.036 -18.087 1.00 96.43 182 B 1 
ATOM   2138 O  O   . ILE B 2 182 ? -20.634 -19.568 -18.712 1.00 95.02 182 B 1 
ATOM   2139 C  CB  . ILE B 2 182 ? -17.818 -19.432 -19.716 1.00 96.11 182 B 1 
ATOM   2140 C  CG1 . ILE B 2 182 ? -16.540 -19.954 -20.398 1.00 94.61 182 B 1 
ATOM   2141 C  CG2 . ILE B 2 182 ? -17.533 -18.175 -18.879 1.00 94.64 182 B 1 
ATOM   2142 C  CD1 . ILE B 2 182 ? -15.889 -18.969 -21.377 1.00 93.51 182 B 1 
ATOM   2143 N  N   . LEU B 2 183 ? -19.713 -20.175 -16.775 1.00 96.51 183 B 1 
ATOM   2144 C  CA  . LEU B 2 183 ? -20.794 -19.680 -15.934 1.00 96.12 183 B 1 
ATOM   2145 C  C   . LEU B 2 183 ? -20.426 -18.312 -15.370 1.00 96.14 183 B 1 
ATOM   2146 O  O   . LEU B 2 183 ? -19.422 -18.184 -14.665 1.00 95.13 183 B 1 
ATOM   2147 C  CB  . LEU B 2 183 ? -21.079 -20.696 -14.817 1.00 94.95 183 B 1 
ATOM   2148 C  CG  . LEU B 2 183 ? -22.203 -20.271 -13.857 1.00 86.88 183 B 1 
ATOM   2149 C  CD1 . LEU B 2 183 ? -23.560 -20.248 -14.551 1.00 78.87 183 B 1 
ATOM   2150 C  CD2 . LEU B 2 183 ? -22.281 -21.243 -12.679 1.00 78.35 183 B 1 
ATOM   2151 N  N   . ARG B 2 184 ? -21.249 -17.312 -15.643 1.00 95.22 184 B 1 
ATOM   2152 C  CA  . ARG B 2 184 ? -21.112 -15.994 -15.025 1.00 94.21 184 B 1 
ATOM   2153 C  C   . ARG B 2 184 ? -21.801 -15.987 -13.667 1.00 94.00 184 B 1 
ATOM   2154 O  O   . ARG B 2 184 ? -22.963 -16.367 -13.560 1.00 91.42 184 B 1 
ATOM   2155 C  CB  . ARG B 2 184 ? -21.681 -14.924 -15.971 1.00 91.70 184 B 1 
ATOM   2156 C  CG  . ARG B 2 184 ? -21.391 -13.505 -15.488 1.00 75.94 184 B 1 
ATOM   2157 C  CD  . ARG B 2 184 ? -21.905 -12.483 -16.513 1.00 72.64 184 B 1 
ATOM   2158 N  NE  . ARG B 2 184 ? -21.570 -11.114 -16.122 1.00 63.08 184 B 1 
ATOM   2159 C  CZ  . ARG B 2 184 ? -21.875 -10.017 -16.808 1.00 56.35 184 B 1 
ATOM   2160 N  NH1 . ARG B 2 184 ? -22.536 -10.090 -17.937 1.00 51.72 184 B 1 
ATOM   2161 N  NH2 . ARG B 2 184 ? -21.505 -8.848  -16.373 1.00 48.94 184 B 1 
ATOM   2162 N  N   . LYS B 2 185 ? -21.103 -15.537 -12.624 1.00 92.82 185 B 1 
ATOM   2163 C  CA  . LYS B 2 185 ? -21.644 -15.442 -11.267 1.00 90.91 185 B 1 
ATOM   2164 C  C   . LYS B 2 185 ? -22.460 -14.166 -11.080 1.00 89.59 185 B 1 
ATOM   2165 O  O   . LYS B 2 185 ? -22.170 -13.148 -11.712 1.00 86.26 185 B 1 
ATOM   2166 C  CB  . LYS B 2 185 ? -20.515 -15.513 -10.240 1.00 88.92 185 B 1 
ATOM   2167 C  CG  . LYS B 2 185 ? -19.757 -16.840 -10.301 1.00 82.25 185 B 1 
ATOM   2168 C  CD  . LYS B 2 185 ? -18.705 -16.924 -9.198  1.00 77.25 185 B 1 
ATOM   2169 C  CE  . LYS B 2 185 ? -18.064 -18.294 -9.290  1.00 67.71 185 B 1 
ATOM   2170 N  NZ  . LYS B 2 185 ? -17.130 -18.578 -8.176  1.00 60.82 185 B 1 
ATOM   2171 N  N   . GLU B 2 186 ? -23.445 -14.183 -10.166 1.00 87.72 186 B 1 
ATOM   2172 C  CA  . GLU B 2 186 ? -24.338 -13.038 -9.934  1.00 84.52 186 B 1 
ATOM   2173 C  C   . GLU B 2 186 ? -23.585 -11.761 -9.547  1.00 81.73 186 B 1 
ATOM   2174 O  O   . GLU B 2 186 ? -23.898 -10.680 -10.035 1.00 75.71 186 B 1 
ATOM   2175 C  CB  . GLU B 2 186 ? -25.359 -13.339 -8.834  1.00 82.43 186 B 1 
ATOM   2176 C  CG  . GLU B 2 186 ? -26.366 -14.447 -9.160  1.00 70.97 186 B 1 
ATOM   2177 C  CD  . GLU B 2 186 ? -25.952 -15.843 -8.672  1.00 63.03 186 B 1 
ATOM   2178 O  OE1 . GLU B 2 186 ? -26.802 -16.741 -8.781  1.00 55.86 186 B 1 
ATOM   2179 O  OE2 . GLU B 2 186 ? -24.807 -15.994 -8.194  1.00 57.06 186 B 1 
ATOM   2180 N  N   . LYS B 2 187 ? -22.583 -11.878 -8.677  1.00 79.81 187 B 1 
ATOM   2181 C  CA  . LYS B 2 187 ? -21.780 -10.740 -8.207  1.00 77.57 187 B 1 
ATOM   2182 C  C   . LYS B 2 187 ? -20.540 -10.473 -9.071  1.00 78.97 187 B 1 
ATOM   2183 O  O   . LYS B 2 187 ? -19.610 -9.795  -8.629  1.00 73.66 187 B 1 
ATOM   2184 C  CB  . LYS B 2 187 ? -21.444 -10.892 -6.717  1.00 72.40 187 B 1 
ATOM   2185 C  CG  . LYS B 2 187 ? -22.699 -10.867 -5.840  1.00 65.04 187 B 1 
ATOM   2186 C  CD  . LYS B 2 187 ? -22.342 -10.800 -4.354  1.00 58.02 187 B 1 
ATOM   2187 C  CE  . LYS B 2 187 ? -23.614 -10.693 -3.517  1.00 50.96 187 B 1 
ATOM   2188 N  NZ  . LYS B 2 187 ? -23.325 -10.510 -2.072  1.00 45.78 187 B 1 
ATOM   2189 N  N   . GLY B 2 188 ? -20.518 -11.000 -10.301 1.00 83.10 188 B 1 
ATOM   2190 C  CA  . GLY B 2 188 ? -19.369 -10.941 -11.185 1.00 84.69 188 B 1 
ATOM   2191 C  C   . GLY B 2 188 ? -18.373 -12.074 -10.933 1.00 88.06 188 B 1 
ATOM   2192 O  O   . GLY B 2 188 ? -18.449 -12.799 -9.948  1.00 85.74 188 B 1 
ATOM   2193 N  N   . GLY B 2 189 ? -17.417 -12.206 -11.855 1.00 90.63 189 B 1 
ATOM   2194 C  CA  . GLY B 2 189 ? -16.528 -13.357 -11.919 1.00 93.15 189 B 1 
ATOM   2195 C  C   . GLY B 2 189 ? -17.156 -14.519 -12.686 1.00 95.37 189 B 1 
ATOM   2196 O  O   . GLY B 2 189 ? -18.311 -14.450 -13.113 1.00 94.56 189 B 1 
ATOM   2197 N  N   . TYR B 2 190 ? -16.373 -15.575 -12.879 1.00 96.33 190 B 1 
ATOM   2198 C  CA  . TYR B 2 190 ? -16.747 -16.699 -13.728 1.00 96.87 190 B 1 
ATOM   2199 C  C   . TYR B 2 190 ? -16.297 -18.031 -13.132 1.00 97.24 190 B 1 
ATOM   2200 O  O   . TYR B 2 190 ? -15.324 -18.100 -12.380 1.00 96.55 190 B 1 
ATOM   2201 C  CB  . TYR B 2 190 ? -16.149 -16.521 -15.126 1.00 96.48 190 B 1 
ATOM   2202 C  CG  . TYR B 2 190 ? -16.481 -15.204 -15.803 1.00 96.10 190 B 1 
ATOM   2203 C  CD1 . TYR B 2 190 ? -15.647 -14.085 -15.629 1.00 93.59 190 B 1 
ATOM   2204 C  CD2 . TYR B 2 190 ? -17.638 -15.072 -16.595 1.00 93.55 190 B 1 
ATOM   2205 C  CE1 . TYR B 2 190 ? -15.956 -12.857 -16.231 1.00 91.76 190 B 1 
ATOM   2206 C  CE2 . TYR B 2 190 ? -17.959 -13.850 -17.199 1.00 91.93 190 B 1 
ATOM   2207 C  CZ  . TYR B 2 190 ? -17.116 -12.741 -17.018 1.00 92.63 190 B 1 
ATOM   2208 O  OH  . TYR B 2 190 ? -17.422 -11.542 -17.605 1.00 90.32 190 B 1 
ATOM   2209 N  N   . GLU B 2 191 ? -17.001 -19.099 -13.532 1.00 96.93 191 B 1 
ATOM   2210 C  CA  . GLU B 2 191 ? -16.541 -20.475 -13.392 1.00 96.98 191 B 1 
ATOM   2211 C  C   . GLU B 2 191 ? -16.341 -21.052 -14.787 1.00 97.07 191 B 1 
ATOM   2212 O  O   . GLU B 2 191 ? -17.282 -21.110 -15.579 1.00 95.92 191 B 1 
ATOM   2213 C  CB  . GLU B 2 191 ? -17.541 -21.317 -12.602 1.00 95.88 191 B 1 
ATOM   2214 C  CG  . GLU B 2 191 ? -17.534 -20.931 -11.132 1.00 89.81 191 B 1 
ATOM   2215 C  CD  . GLU B 2 191 ? -18.538 -21.688 -10.266 1.00 88.84 191 B 1 
ATOM   2216 O  OE1 . GLU B 2 191 ? -18.568 -21.369 -9.059  1.00 82.96 191 B 1 
ATOM   2217 O  OE2 . GLU B 2 191 ? -19.287 -22.540 -10.792 1.00 83.17 191 B 1 
ATOM   2218 N  N   . ILE B 2 192 ? -15.117 -21.460 -15.104 1.00 97.18 192 B 1 
ATOM   2219 C  CA  . ILE B 2 192 ? -14.748 -22.002 -16.406 1.00 97.12 192 B 1 
ATOM   2220 C  C   . ILE B 2 192 ? -14.526 -23.499 -16.250 1.00 96.82 192 B 1 
ATOM   2221 O  O   . ILE B 2 192 ? -13.592 -23.918 -15.572 1.00 95.83 192 B 1 
ATOM   2222 C  CB  . ILE B 2 192 ? -13.509 -21.284 -16.976 1.00 96.85 192 B 1 
ATOM   2223 C  CG1 . ILE B 2 192 ? -13.773 -19.767 -17.087 1.00 95.32 192 B 1 
ATOM   2224 C  CG2 . ILE B 2 192 ? -13.136 -21.886 -18.338 1.00 95.44 192 B 1 
ATOM   2225 C  CD1 . ILE B 2 192 ? -12.609 -18.962 -17.667 1.00 92.19 192 B 1 
ATOM   2226 N  N   . THR B 2 193 ? -15.374 -24.292 -16.887 1.00 96.66 193 B 1 
ATOM   2227 C  CA  . THR B 2 193 ? -15.226 -25.750 -16.901 1.00 96.19 193 B 1 
ATOM   2228 C  C   . THR B 2 193 ? -14.342 -26.152 -18.073 1.00 96.28 193 B 1 
ATOM   2229 O  O   . THR B 2 193 ? -14.667 -25.862 -19.225 1.00 95.13 193 B 1 
ATOM   2230 C  CB  . THR B 2 193 ? -16.580 -26.467 -16.975 1.00 95.36 193 B 1 
ATOM   2231 O  OG1 . THR B 2 193 ? -17.430 -26.009 -15.953 1.00 91.52 193 B 1 
ATOM   2232 C  CG2 . THR B 2 193 ? -16.437 -27.974 -16.808 1.00 91.04 193 B 1 
ATOM   2233 N  N   . ILE B 2 194 ? -13.250 -26.857 -17.794 1.00 96.12 194 B 1 
ATOM   2234 C  CA  . ILE B 2 194 ? -12.302 -27.372 -18.783 1.00 95.71 194 B 1 
ATOM   2235 C  C   . ILE B 2 194 ? -12.368 -28.889 -18.746 1.00 95.32 194 B 1 
ATOM   2236 O  O   . ILE B 2 194 ? -12.215 -29.485 -17.674 1.00 94.06 194 B 1 
ATOM   2237 C  CB  . ILE B 2 194 ? -10.875 -26.852 -18.514 1.00 95.34 194 B 1 
ATOM   2238 C  CG1 . ILE B 2 194 ? -10.831 -25.311 -18.449 1.00 93.74 194 B 1 
ATOM   2239 C  CG2 . ILE B 2 194 ? -9.913  -27.379 -19.590 1.00 93.71 194 B 1 
ATOM   2240 C  CD1 . ILE B 2 194 ? -9.511  -24.748 -17.926 1.00 90.21 194 B 1 
ATOM   2241 N  N   . VAL B 2 195 ? -12.596 -29.524 -19.900 1.00 95.27 195 B 1 
ATOM   2242 C  CA  . VAL B 2 195 ? -12.704 -30.981 -20.025 1.00 94.35 195 B 1 
ATOM   2243 C  C   . VAL B 2 195 ? -11.539 -31.512 -20.840 1.00 93.62 195 B 1 
ATOM   2244 O  O   . VAL B 2 195 ? -11.331 -31.105 -21.987 1.00 91.56 195 B 1 
ATOM   2245 C  CB  . VAL B 2 195 ? -14.051 -31.400 -20.644 1.00 92.66 195 B 1 
ATOM   2246 C  CG1 . VAL B 2 195 ? -14.172 -32.921 -20.712 1.00 84.33 195 B 1 
ATOM   2247 C  CG2 . VAL B 2 195 ? -15.218 -30.870 -19.815 1.00 85.88 195 B 1 
ATOM   2248 N  N   . ASP B 2 196 ? -10.786 -32.447 -20.263 1.00 91.70 196 B 1 
ATOM   2249 C  CA  . ASP B 2 196 ? -9.740  -33.182 -20.972 1.00 88.62 196 B 1 
ATOM   2250 C  C   . ASP B 2 196 ? -10.382 -34.171 -21.945 1.00 86.96 196 B 1 
ATOM   2251 O  O   . ASP B 2 196 ? -11.136 -35.061 -21.557 1.00 82.07 196 B 1 
ATOM   2252 C  CB  . ASP B 2 196 ? -8.832  -33.877 -19.947 1.00 84.59 196 B 1 
ATOM   2253 C  CG  . ASP B 2 196 ? -7.638  -34.585 -20.576 1.00 77.92 196 B 1 
ATOM   2254 O  OD1 . ASP B 2 196 ? -7.798  -35.265 -21.597 1.00 70.15 196 B 1 
ATOM   2255 O  OD2 . ASP B 2 196 ? -6.537  -34.491 -20.004 1.00 70.94 196 B 1 
ATOM   2256 N  N   . ALA B 2 197 ? -10.077 -34.035 -23.244 1.00 84.00 197 B 1 
ATOM   2257 C  CA  . ALA B 2 197 ? -10.668 -34.848 -24.299 1.00 81.34 197 B 1 
ATOM   2258 C  C   . ALA B 2 197 ? -10.271 -36.333 -24.240 1.00 82.08 197 B 1 
ATOM   2259 O  O   . ALA B 2 197 ? -10.950 -37.173 -24.827 1.00 75.69 197 B 1 
ATOM   2260 C  CB  . ALA B 2 197 ? -10.279 -34.234 -25.645 1.00 75.80 197 B 1 
ATOM   2261 N  N   . SER B 2 198 ? -9.177  -36.680 -23.557 1.00 86.08 198 B 1 
ATOM   2262 C  CA  . SER B 2 198 ? -8.656  -38.045 -23.516 1.00 84.93 198 B 1 
ATOM   2263 C  C   . SER B 2 198 ? -9.260  -38.901 -22.411 1.00 84.81 198 B 1 
ATOM   2264 O  O   . SER B 2 198 ? -9.391  -40.118 -22.571 1.00 78.25 198 B 1 
ATOM   2265 C  CB  . SER B 2 198 ? -7.132  -38.019 -23.397 1.00 81.16 198 B 1 
ATOM   2266 O  OG  . SER B 2 198 ? -6.691  -37.554 -22.143 1.00 72.84 198 B 1 
ATOM   2267 N  N   . ASN B 2 199 ? -9.642  -38.289 -21.284 1.00 86.06 199 B 1 
ATOM   2268 C  CA  . ASN B 2 199 ? -10.110 -39.011 -20.096 1.00 85.17 199 B 1 
ATOM   2269 C  C   . ASN B 2 199 ? -11.402 -38.442 -19.496 1.00 85.86 199 B 1 
ATOM   2270 O  O   . ASN B 2 199 ? -11.815 -38.889 -18.427 1.00 78.87 199 B 1 
ATOM   2271 C  CB  . ASN B 2 199 ? -8.956  -39.090 -19.084 1.00 79.59 199 B 1 
ATOM   2272 C  CG  . ASN B 2 199 ? -8.469  -37.728 -18.627 1.00 74.50 199 B 1 
ATOM   2273 O  OD1 . ASN B 2 199 ? -9.216  -36.783 -18.534 1.00 67.20 199 B 1 
ATOM   2274 N  ND2 . ASN B 2 199 ? -7.202  -37.603 -18.308 1.00 67.89 199 B 1 
ATOM   2275 N  N   . GLU B 2 200 ? -12.034 -37.483 -20.162 1.00 84.25 200 B 1 
ATOM   2276 C  CA  . GLU B 2 200 ? -13.267 -36.814 -19.725 1.00 85.42 200 B 1 
ATOM   2277 C  C   . GLU B 2 200 ? -13.166 -36.132 -18.350 1.00 87.61 200 B 1 
ATOM   2278 O  O   . GLU B 2 200 ? -14.167 -35.723 -17.764 1.00 82.14 200 B 1 
ATOM   2279 C  CB  . GLU B 2 200 ? -14.462 -37.777 -19.800 1.00 79.82 200 B 1 
ATOM   2280 C  CG  . GLU B 2 200 ? -14.760 -38.321 -21.203 1.00 71.01 200 B 1 
ATOM   2281 C  CD  . GLU B 2 200 ? -15.958 -37.630 -21.880 1.00 64.94 200 B 1 
ATOM   2282 O  OE1 . GLU B 2 200 ? -15.914 -37.475 -23.112 1.00 57.92 200 B 1 
ATOM   2283 O  OE2 . GLU B 2 200 ? -16.927 -37.287 -21.171 1.00 59.26 200 B 1 
ATOM   2284 N  N   . ARG B 2 201 ? -11.954 -35.987 -17.807 1.00 89.18 201 B 1 
ATOM   2285 C  CA  . ARG B 2 201 ? -11.750 -35.310 -16.535 1.00 90.06 201 B 1 
ATOM   2286 C  C   . ARG B 2 201 ? -12.079 -33.828 -16.701 1.00 91.88 201 B 1 
ATOM   2287 O  O   . ARG B 2 201 ? -11.521 -33.157 -17.567 1.00 89.33 201 B 1 
ATOM   2288 C  CB  . ARG B 2 201 ? -10.327 -35.523 -16.043 1.00 85.40 201 B 1 
ATOM   2289 C  CG  . ARG B 2 201 ? -10.105 -34.881 -14.667 1.00 71.19 201 B 1 
ATOM   2290 C  CD  . ARG B 2 201 ? -8.674  -35.103 -14.195 1.00 66.96 201 B 1 
ATOM   2291 N  NE  . ARG B 2 201 ? -8.442  -34.410 -12.935 1.00 57.53 201 B 1 
ATOM   2292 C  CZ  . ARG B 2 201 ? -7.278  -34.322 -12.313 1.00 51.96 201 B 1 
ATOM   2293 N  NH1 . ARG B 2 201 ? -6.201  -34.898 -12.788 1.00 48.56 201 B 1 
ATOM   2294 N  NH2 . ARG B 2 201 ? -7.174  -33.641 -11.201 1.00 44.59 201 B 1 
ATOM   2295 N  N   . GLN B 2 202 ? -12.935 -33.335 -15.826 1.00 92.76 202 B 1 
ATOM   2296 C  CA  . GLN B 2 202 ? -13.261 -31.920 -15.784 1.00 93.17 202 B 1 
ATOM   2297 C  C   . GLN B 2 202 ? -12.602 -31.239 -14.583 1.00 94.12 202 B 1 
ATOM   2298 O  O   . GLN B 2 202 ? -12.494 -31.808 -13.496 1.00 91.84 202 B 1 
ATOM   2299 C  CB  . GLN B 2 202 ? -14.779 -31.704 -15.831 1.00 88.91 202 B 1 
ATOM   2300 C  CG  . GLN B 2 202 ? -15.517 -32.220 -14.589 1.00 78.35 202 B 1 
ATOM   2301 C  CD  . GLN B 2 202 ? -17.031 -32.035 -14.685 1.00 79.63 202 B 1 
ATOM   2302 O  OE1 . GLN B 2 202 ? -17.580 -31.507 -15.645 1.00 72.68 202 B 1 
ATOM   2303 N  NE2 . GLN B 2 202 ? -17.760 -32.462 -13.680 1.00 71.24 202 B 1 
ATOM   2304 N  N   . VAL B 2 203 ? -12.190 -30.000 -14.803 1.00 95.02 203 B 1 
ATOM   2305 C  CA  . VAL B 2 203 ? -11.774 -29.084 -13.743 1.00 95.19 203 B 1 
ATOM   2306 C  C   . VAL B 2 203 ? -12.566 -27.786 -13.883 1.00 96.04 203 B 1 
ATOM   2307 O  O   . VAL B 2 203 ? -13.003 -27.438 -14.984 1.00 95.25 203 B 1 
ATOM   2308 C  CB  . VAL B 2 203 ? -10.260 -28.815 -13.743 1.00 92.74 203 B 1 
ATOM   2309 C  CG1 . VAL B 2 203 ? -9.479  -30.107 -13.498 1.00 82.52 203 B 1 
ATOM   2310 C  CG2 . VAL B 2 203 ? -9.782  -28.170 -15.041 1.00 82.82 203 B 1 
ATOM   2311 N  N   . ILE B 2 204 ? -12.762 -27.076 -12.779 1.00 96.37 204 B 1 
ATOM   2312 C  CA  . ILE B 2 204 ? -13.451 -25.787 -12.767 1.00 96.36 204 B 1 
ATOM   2313 C  C   . ILE B 2 204 ? -12.474 -24.737 -12.257 1.00 96.31 204 B 1 
ATOM   2314 O  O   . ILE B 2 204 ? -12.086 -24.762 -11.087 1.00 95.18 204 B 1 
ATOM   2315 C  CB  . ILE B 2 204 ? -14.748 -25.833 -11.936 1.00 95.60 204 B 1 
ATOM   2316 C  CG1 . ILE B 2 204 ? -15.714 -26.896 -12.501 1.00 92.83 204 B 1 
ATOM   2317 C  CG2 . ILE B 2 204 ? -15.410 -24.443 -11.939 1.00 92.89 204 B 1 
ATOM   2318 C  CD1 . ILE B 2 204 ? -16.998 -27.085 -11.677 1.00 85.39 204 B 1 
ATOM   2319 N  N   . ASP B 2 205 ? -12.106 -23.821 -13.135 1.00 96.52 205 B 1 
ATOM   2320 C  CA  . ASP B 2 205 ? -11.286 -22.674 -12.773 1.00 96.60 205 B 1 
ATOM   2321 C  C   . ASP B 2 205 ? -12.171 -21.508 -12.353 1.00 96.71 205 B 1 
ATOM   2322 O  O   . ASP B 2 205 ? -13.096 -21.113 -13.063 1.00 95.77 205 B 1 
ATOM   2323 C  CB  . ASP B 2 205 ? -10.339 -22.303 -13.926 1.00 96.06 205 B 1 
ATOM   2324 C  CG  . ASP B 2 205 ? -9.129  -23.220 -14.030 1.00 95.28 205 B 1 
ATOM   2325 O  OD1 . ASP B 2 205 ? -8.903  -24.053 -13.133 1.00 91.49 205 B 1 
ATOM   2326 O  OD2 . ASP B 2 205 ? -8.349  -23.072 -14.992 1.00 91.41 205 B 1 
ATOM   2327 N  N   . ILE B 2 206 ? -11.908 -20.954 -11.177 1.00 96.59 206 B 1 
ATOM   2328 C  CA  . ILE B 2 206 ? -12.658 -19.841 -10.602 1.00 96.02 206 B 1 
ATOM   2329 C  C   . ILE B 2 206 ? -11.939 -18.541 -10.943 1.00 96.47 206 B 1 
ATOM   2330 O  O   . ILE B 2 206 ? -10.798 -18.321 -10.530 1.00 95.62 206 B 1 
ATOM   2331 C  CB  . ILE B 2 206 ? -12.860 -20.019 -9.082  1.00 94.56 206 B 1 
ATOM   2332 C  CG1 . ILE B 2 206 ? -13.611 -21.338 -8.789  1.00 91.34 206 B 1 
ATOM   2333 C  CG2 . ILE B 2 206 ? -13.614 -18.812 -8.515  1.00 90.18 206 B 1 
ATOM   2334 C  CD1 . ILE B 2 206 ? -13.770 -21.649 -7.298  1.00 78.99 206 B 1 
ATOM   2335 N  N   . ILE B 2 207 ? -12.629 -17.659 -11.667 1.00 96.77 207 B 1 
ATOM   2336 C  CA  . ILE B 2 207 ? -12.128 -16.352 -12.042 1.00 96.85 207 B 1 
ATOM   2337 C  C   . ILE B 2 207 ? -12.820 -15.296 -11.176 1.00 96.53 207 B 1 
ATOM   2338 O  O   . ILE B 2 207 ? -14.049 -15.213 -11.192 1.00 95.58 207 B 1 
ATOM   2339 C  CB  . ILE B 2 207 ? -12.360 -16.082 -13.546 1.00 96.80 207 B 1 
ATOM   2340 C  CG1 . ILE B 2 207 ? -11.823 -17.214 -14.450 1.00 95.35 207 B 1 
ATOM   2341 C  CG2 . ILE B 2 207 ? -11.748 -14.738 -13.945 1.00 95.91 207 B 1 
ATOM   2342 C  CD1 . ILE B 2 207 ? -10.348 -17.551 -14.264 1.00 90.11 207 B 1 
ATOM   2343 N  N   . PRO B 2 208 ? -12.079 -14.501 -10.412 1.00 95.74 208 B 1 
ATOM   2344 C  CA  . PRO B 2 208 ? -12.680 -13.480 -9.569  1.00 94.71 208 B 1 
ATOM   2345 C  C   . PRO B 2 208 ? -13.271 -12.327 -10.382 1.00 94.92 208 B 1 
ATOM   2346 O  O   . PRO B 2 208 ? -12.990 -12.139 -11.564 1.00 93.89 208 B 1 
ATOM   2347 C  CB  . PRO B 2 208 ? -11.548 -13.024 -8.643  1.00 92.95 208 B 1 
ATOM   2348 C  CG  . PRO B 2 208 ? -10.314 -13.249 -9.477  1.00 91.03 208 B 1 
ATOM   2349 C  CD  . PRO B 2 208 ? -10.638 -14.504 -10.273 1.00 93.78 208 B 1 
ATOM   2350 N  N   . ARG B 2 209 ? -14.101 -11.520 -9.729  1.00 91.77 209 B 1 
ATOM   2351 C  CA  . ARG B 2 209 ? -14.743 -10.350 -10.324 1.00 90.17 209 B 1 
ATOM   2352 C  C   . ARG B 2 209 ? -13.727 -9.297  -10.791 1.00 91.38 209 B 1 
ATOM   2353 O  O   . ARG B 2 209 ? -12.653 -9.153  -10.206 1.00 88.53 209 B 1 
ATOM   2354 C  CB  . ARG B 2 209 ? -15.760 -9.763  -9.334  1.00 84.80 209 B 1 
ATOM   2355 C  CG  . ARG B 2 209 ? -15.112 -9.328  -8.013  1.00 74.77 209 B 1 
ATOM   2356 C  CD  . ARG B 2 209 ? -16.175 -8.887  -7.008  1.00 72.12 209 B 1 
ATOM   2357 N  NE  . ARG B 2 209 ? -15.573 -8.575  -5.713  1.00 63.86 209 B 1 
ATOM   2358 C  CZ  . ARG B 2 209 ? -16.223 -8.158  -4.638  1.00 57.76 209 B 1 
ATOM   2359 N  NH1 . ARG B 2 209 ? -17.515 -7.966  -4.647  1.00 53.85 209 B 1 
ATOM   2360 N  NH2 . ARG B 2 209 ? -15.564 -7.930  -3.536  1.00 49.94 209 B 1 
ATOM   2361 N  N   . GLY B 2 210 ? -14.121 -8.542  -11.803 1.00 90.87 210 B 1 
ATOM   2362 C  CA  . GLY B 2 210 ? -13.344 -7.429  -12.339 1.00 91.08 210 B 1 
ATOM   2363 C  C   . GLY B 2 210 ? -12.374 -7.806  -13.449 1.00 92.74 210 B 1 
ATOM   2364 O  O   . GLY B 2 210 ? -11.742 -6.912  -14.011 1.00 91.23 210 B 1 
ATOM   2365 N  N   . LEU B 2 211 ? -12.258 -9.086  -13.785 1.00 94.27 211 B 1 
ATOM   2366 C  CA  . LEU B 2 211 ? -11.366 -9.557  -14.841 1.00 95.11 211 B 1 
ATOM   2367 C  C   . LEU B 2 211 ? -12.092 -9.728  -16.172 1.00 95.05 211 B 1 
ATOM   2368 O  O   . LEU B 2 211 ? -13.243 -10.160 -16.229 1.00 93.06 211 B 1 
ATOM   2369 C  CB  . LEU B 2 211 ? -10.676 -10.855 -14.410 1.00 94.79 211 B 1 
ATOM   2370 C  CG  . LEU B 2 211 ? -9.789  -10.707 -13.163 1.00 94.11 211 B 1 
ATOM   2371 C  CD1 . LEU B 2 211 ? -9.121  -12.031 -12.856 1.00 90.51 211 B 1 
ATOM   2372 C  CD2 . LEU B 2 211 ? -8.698  -9.657  -13.352 1.00 89.88 211 B 1 
ATOM   2373 N  N   . GLU B 2 212 ? -11.389 -9.412  -17.252 1.00 94.64 212 B 1 
ATOM   2374 C  CA  . GLU B 2 212 ? -11.832 -9.614  -18.624 1.00 94.50 212 B 1 
ATOM   2375 C  C   . GLU B 2 212 ? -11.371 -10.989 -19.118 1.00 95.23 212 B 1 
ATOM   2376 O  O   . GLU B 2 212 ? -10.185 -11.307 -19.044 1.00 93.89 212 B 1 
ATOM   2377 C  CB  . GLU B 2 212 ? -11.272 -8.494  -19.493 1.00 92.35 212 B 1 
ATOM   2378 C  CG  . GLU B 2 212 ? -11.708 -8.565  -20.953 1.00 78.01 212 B 1 
ATOM   2379 C  CD  . GLU B 2 212 ? -11.097 -7.449  -21.811 1.00 72.05 212 B 1 
ATOM   2380 O  OE1 . GLU B 2 212 ? -11.510 -7.328  -22.976 1.00 65.27 212 B 1 
ATOM   2381 O  OE2 . GLU B 2 212 ? -10.206 -6.721  -21.308 1.00 64.86 212 B 1 
ATOM   2382 N  N   . LEU B 2 213 ? -12.302 -11.800 -19.628 1.00 95.66 213 B 1 
ATOM   2383 C  CA  . LEU B 2 213 ? -11.977 -13.096 -20.214 1.00 95.71 213 B 1 
ATOM   2384 C  C   . LEU B 2 213 ? -11.385 -12.937 -21.615 1.00 95.89 213 B 1 
ATOM   2385 O  O   . LEU B 2 213 ? -11.845 -12.117 -22.401 1.00 93.76 213 B 1 
ATOM   2386 C  CB  . LEU B 2 213 ? -13.206 -14.008 -20.256 1.00 94.19 213 B 1 
ATOM   2387 C  CG  . LEU B 2 213 ? -13.784 -14.419 -18.897 1.00 91.77 213 B 1 
ATOM   2388 C  CD1 . LEU B 2 213 ? -14.949 -15.379 -19.120 1.00 90.11 213 B 1 
ATOM   2389 C  CD2 . LEU B 2 213 ? -12.746 -15.112 -18.017 1.00 89.38 213 B 1 
ATOM   2390 N  N   . LEU B 2 214 ? -10.406 -13.782 -21.929 1.00 96.12 214 B 1 
ATOM   2391 C  CA  . LEU B 2 214 ? -9.815  -13.915 -23.267 1.00 95.60 214 B 1 
ATOM   2392 C  C   . LEU B 2 214 ? -10.346 -15.136 -24.025 1.00 95.77 214 B 1 
ATOM   2393 O  O   . LEU B 2 214 ? -9.958  -15.352 -25.171 1.00 93.41 214 B 1 
ATOM   2394 C  CB  . LEU B 2 214 ? -8.291  -14.011 -23.134 1.00 94.84 214 B 1 
ATOM   2395 C  CG  . LEU B 2 214 ? -7.604  -12.767 -22.548 1.00 93.39 214 B 1 
ATOM   2396 C  CD1 . LEU B 2 214 ? -6.107  -13.037 -22.464 1.00 90.78 214 B 1 
ATOM   2397 C  CD2 . LEU B 2 214 ? -7.846  -11.530 -23.399 1.00 90.48 214 B 1 
ATOM   2398 N  N   . VAL B 2 215 ? -11.181 -15.942 -23.390 1.00 96.41 215 B 1 
ATOM   2399 C  CA  . VAL B 2 215 ? -11.578 -17.263 -23.872 1.00 96.30 215 B 1 
ATOM   2400 C  C   . VAL B 2 215 ? -13.095 -17.386 -23.964 1.00 96.37 215 B 1 
ATOM   2401 O  O   . VAL B 2 215 ? -13.831 -16.668 -23.292 1.00 95.69 215 B 1 
ATOM   2402 C  CB  . VAL B 2 215 ? -10.981 -18.377 -22.993 1.00 95.61 215 B 1 
ATOM   2403 C  CG1 . VAL B 2 215 ? -9.456  -18.314 -23.005 1.00 92.34 215 B 1 
ATOM   2404 C  CG2 . VAL B 2 215 ? -11.485 -18.313 -21.549 1.00 92.65 215 B 1 
ATOM   2405 N  N   . SER B 2 216 ? -13.551 -18.340 -24.798 1.00 96.08 216 B 1 
ATOM   2406 C  CA  . SER B 2 216 ? -14.963 -18.600 -25.062 1.00 95.74 216 B 1 
ATOM   2407 C  C   . SER B 2 216 ? -15.283 -20.090 -24.923 1.00 96.05 216 B 1 
ATOM   2408 O  O   . SER B 2 216 ? -14.393 -20.937 -24.994 1.00 94.82 216 B 1 
ATOM   2409 C  CB  . SER B 2 216 ? -15.323 -18.114 -26.465 1.00 94.27 216 B 1 
ATOM   2410 O  OG  . SER B 2 216 ? -15.119 -16.717 -26.572 1.00 85.06 216 B 1 
ATOM   2411 N  N   . GLU B 2 217 ? -16.562 -20.418 -24.753 1.00 95.12 217 B 1 
ATOM   2412 C  CA  . GLU B 2 217 ? -17.018 -21.802 -24.783 1.00 95.33 217 B 1 
ATOM   2413 C  C   . GLU B 2 217 ? -16.691 -22.463 -26.132 1.00 94.99 217 B 1 
ATOM   2414 O  O   . GLU B 2 217 ? -16.799 -21.849 -27.188 1.00 92.02 217 B 1 
ATOM   2415 C  CB  . GLU B 2 217 ? -18.527 -21.894 -24.510 1.00 93.58 217 B 1 
ATOM   2416 C  CG  . GLU B 2 217 ? -18.885 -21.546 -23.065 1.00 87.12 217 B 1 
ATOM   2417 C  CD  . GLU B 2 217 ? -20.376 -21.674 -22.743 1.00 90.67 217 B 1 
ATOM   2418 O  OE1 . GLU B 2 217 ? -20.714 -21.636 -21.536 1.00 85.45 217 B 1 
ATOM   2419 O  OE2 . GLU B 2 217 ? -21.203 -21.796 -23.670 1.00 86.49 217 B 1 
ATOM   2420 N  N   . GLY B 2 218 ? -16.283 -23.732 -26.075 1.00 95.59 218 B 1 
ATOM   2421 C  CA  . GLY B 2 218 ? -15.857 -24.513 -27.232 1.00 95.14 218 B 1 
ATOM   2422 C  C   . GLY B 2 218 ? -14.387 -24.342 -27.605 1.00 95.53 218 B 1 
ATOM   2423 O  O   . GLY B 2 218 ? -13.883 -25.095 -28.441 1.00 93.44 218 B 1 
ATOM   2424 N  N   . GLU B 2 219 ? -13.673 -23.407 -27.003 1.00 95.36 219 B 1 
ATOM   2425 C  CA  . GLU B 2 219 ? -12.271 -23.161 -27.310 1.00 95.10 219 B 1 
ATOM   2426 C  C   . GLU B 2 219 ? -11.352 -24.225 -26.697 1.00 95.37 219 B 1 
ATOM   2427 O  O   . GLU B 2 219 ? -11.564 -24.685 -25.575 1.00 94.37 219 B 1 
ATOM   2428 C  CB  . GLU B 2 219 ? -11.891 -21.748 -26.850 1.00 93.65 219 B 1 
ATOM   2429 C  CG  . GLU B 2 219 ? -10.547 -21.267 -27.400 1.00 85.06 219 B 1 
ATOM   2430 C  CD  . GLU B 2 219 ? -10.241 -19.814 -27.050 1.00 87.78 219 B 1 
ATOM   2431 O  OE1 . GLU B 2 219 ? -9.044  -19.447 -27.058 1.00 81.89 219 B 1 
ATOM   2432 O  OE2 . GLU B 2 219 ? -11.180 -19.044 -26.776 1.00 83.72 219 B 1 
ATOM   2433 N  N   . SER B 2 220 ? -10.325 -24.616 -27.447 1.00 95.43 220 B 1 
ATOM   2434 C  CA  . SER B 2 220 ? -9.279  -25.508 -26.958 1.00 95.17 220 B 1 
ATOM   2435 C  C   . SER B 2 220 ? -8.217  -24.709 -26.203 1.00 95.04 220 B 1 
ATOM   2436 O  O   . SER B 2 220 ? -7.672  -23.737 -26.712 1.00 93.04 220 B 1 
ATOM   2437 C  CB  . SER B 2 220 ? -8.649  -26.269 -28.121 1.00 93.52 220 B 1 
ATOM   2438 O  OG  . SER B 2 220 ? -7.706  -27.206 -27.652 1.00 80.83 220 B 1 
ATOM   2439 N  N   . ILE B 2 221 ? -7.912  -25.161 -24.982 1.00 95.11 221 B 1 
ATOM   2440 C  CA  . ILE B 2 221 ? -7.039  -24.474 -24.039 1.00 94.73 221 B 1 
ATOM   2441 C  C   . ILE B 2 221 ? -5.847  -25.365 -23.693 1.00 95.32 221 B 1 
ATOM   2442 O  O   . ILE B 2 221 ? -5.971  -26.582 -23.580 1.00 94.46 221 B 1 
ATOM   2443 C  CB  . ILE B 2 221 ? -7.866  -24.079 -22.792 1.00 91.91 221 B 1 
ATOM   2444 C  CG1 . ILE B 2 221 ? -8.950  -23.041 -23.132 1.00 82.03 221 B 1 
ATOM   2445 C  CG2 . ILE B 2 221 ? -7.003  -23.577 -21.638 1.00 78.04 221 B 1 
ATOM   2446 C  CD1 . ILE B 2 221 ? -8.407  -21.723 -23.690 1.00 76.58 221 B 1 
ATOM   2447 N  N   . LYS B 2 222 ? -4.698  -24.760 -23.505 1.00 95.36 222 B 1 
ATOM   2448 C  CA  . LYS B 2 222 ? -3.487  -25.418 -23.006 1.00 95.42 222 B 1 
ATOM   2449 C  C   . LYS B 2 222 ? -3.320  -25.166 -21.513 1.00 95.66 222 B 1 
ATOM   2450 O  O   . LYS B 2 222 ? -3.766  -24.138 -21.001 1.00 94.73 222 B 1 
ATOM   2451 C  CB  . LYS B 2 222 ? -2.266  -24.915 -23.793 1.00 94.28 222 B 1 
ATOM   2452 C  CG  . LYS B 2 222 ? -2.331  -25.310 -25.276 1.00 86.96 222 B 1 
ATOM   2453 C  CD  . LYS B 2 222 ? -1.201  -24.677 -26.091 1.00 81.66 222 B 1 
ATOM   2454 C  CE  . LYS B 2 222 ? -1.469  -23.191 -26.341 1.00 69.38 222 B 1 
ATOM   2455 N  NZ  . LYS B 2 222 ? -0.414  -22.565 -27.152 1.00 61.11 222 B 1 
ATOM   2456 N  N   . LEU B 2 223 ? -2.637  -26.071 -20.820 1.00 94.79 223 B 1 
ATOM   2457 C  CA  . LEU B 2 223 ? -2.174  -25.836 -19.460 1.00 94.77 223 B 1 
ATOM   2458 C  C   . LEU B 2 223 ? -1.397  -24.511 -19.394 1.00 95.09 223 B 1 
ATOM   2459 O  O   . LEU B 2 223 ? -0.618  -24.206 -20.300 1.00 93.06 223 B 1 
ATOM   2460 C  CB  . LEU B 2 223 ? -1.298  -27.019 -19.022 1.00 93.40 223 B 1 
ATOM   2461 C  CG  . LEU B 2 223 ? -0.690  -26.896 -17.621 1.00 91.96 223 B 1 
ATOM   2462 C  CD1 . LEU B 2 223 ? -1.758  -26.905 -16.530 1.00 86.84 223 B 1 
ATOM   2463 C  CD2 . LEU B 2 223 ? 0.266   -28.063 -17.358 1.00 86.36 223 B 1 
ATOM   2464 N  N   . ASP B 2 224 ? -1.636  -23.736 -18.351 1.00 95.84 224 B 1 
ATOM   2465 C  CA  . ASP B 2 224 ? -1.048  -22.418 -18.094 1.00 96.29 224 B 1 
ATOM   2466 C  C   . ASP B 2 224 ? -1.393  -21.333 -19.122 1.00 96.86 224 B 1 
ATOM   2467 O  O   . ASP B 2 224 ? -0.876  -20.215 -19.037 1.00 95.66 224 B 1 
ATOM   2468 C  CB  . ASP B 2 224 ? 0.466   -22.516 -17.852 1.00 95.17 224 B 1 
ATOM   2469 C  CG  . ASP B 2 224 ? 0.811   -23.402 -16.659 1.00 88.68 224 B 1 
ATOM   2470 O  OD1 . ASP B 2 224 ? 0.129   -23.275 -15.616 1.00 83.72 224 B 1 
ATOM   2471 O  OD2 . ASP B 2 224 ? 1.777   -24.189 -16.767 1.00 81.45 224 B 1 
ATOM   2472 N  N   . GLN B 2 225 ? -2.297  -21.597 -20.081 1.00 96.44 225 B 1 
ATOM   2473 C  CA  . GLN B 2 225 ? -2.750  -20.567 -21.010 1.00 96.50 225 B 1 
ATOM   2474 C  C   . GLN B 2 225 ? -3.529  -19.479 -20.252 1.00 97.08 225 B 1 
ATOM   2475 O  O   . GLN B 2 225 ? -4.415  -19.804 -19.459 1.00 96.42 225 B 1 
ATOM   2476 C  CB  . GLN B 2 225 ? -3.594  -21.190 -22.130 1.00 95.42 225 B 1 
ATOM   2477 C  CG  . GLN B 2 225 ? -4.118  -20.156 -23.132 1.00 93.35 225 B 1 
ATOM   2478 C  CD  . GLN B 2 225 ? -4.827  -20.790 -24.329 1.00 94.19 225 B 1 
ATOM   2479 O  OE1 . GLN B 2 225 ? -4.519  -21.889 -24.749 1.00 88.74 225 B 1 
ATOM   2480 N  NE2 . GLN B 2 225 ? -5.784  -20.109 -24.906 1.00 87.10 225 B 1 
ATOM   2481 N  N   . PRO B 2 226 ? -3.257  -18.180 -20.510 1.00 97.12 226 B 1 
ATOM   2482 C  CA  . PRO B 2 226 ? -4.042  -17.103 -19.918 1.00 97.05 226 B 1 
ATOM   2483 C  C   . PRO B 2 226 ? -5.522  -17.198 -20.271 1.00 97.07 226 B 1 
ATOM   2484 O  O   . PRO B 2 226 ? -5.893  -17.202 -21.445 1.00 96.24 226 B 1 
ATOM   2485 C  CB  . PRO B 2 226 ? -3.406  -15.816 -20.443 1.00 96.53 226 B 1 
ATOM   2486 C  CG  . PRO B 2 226 ? -1.978  -16.226 -20.753 1.00 94.72 226 B 1 
ATOM   2487 C  CD  . PRO B 2 226 ? -2.125  -17.655 -21.247 1.00 96.64 226 B 1 
ATOM   2488 N  N   . LEU B 2 227 ? -6.376  -17.239 -19.251 1.00 97.22 227 B 1 
ATOM   2489 C  CA  . LEU B 2 227 ? -7.825  -17.169 -19.382 1.00 96.97 227 B 1 
ATOM   2490 C  C   . LEU B 2 227 ? -8.331  -15.728 -19.319 1.00 96.74 227 B 1 
ATOM   2491 O  O   . LEU B 2 227 ? -9.424  -15.432 -19.808 1.00 95.41 227 B 1 
ATOM   2492 C  CB  . LEU B 2 227 ? -8.481  -18.002 -18.261 1.00 96.78 227 B 1 
ATOM   2493 C  CG  . LEU B 2 227 ? -8.134  -19.499 -18.261 1.00 96.20 227 B 1 
ATOM   2494 C  CD1 . LEU B 2 227 ? -8.764  -20.161 -17.039 1.00 94.72 227 B 1 
ATOM   2495 C  CD2 . LEU B 2 227 ? -8.630  -20.185 -19.521 1.00 94.23 227 B 1 
ATOM   2496 N  N   . THR B 2 228 ? -7.546  -14.837 -18.744 1.00 96.84 228 B 1 
ATOM   2497 C  CA  . THR B 2 228 ? -7.878  -13.431 -18.567 1.00 96.74 228 B 1 
ATOM   2498 C  C   . THR B 2 228 ? -6.771  -12.531 -19.099 1.00 96.89 228 B 1 
ATOM   2499 O  O   . THR B 2 228 ? -5.600  -12.927 -19.141 1.00 96.24 228 B 1 
ATOM   2500 C  CB  . THR B 2 228 ? -8.161  -13.065 -17.103 1.00 96.13 228 B 1 
ATOM   2501 O  OG1 . THR B 2 228 ? -6.981  -13.048 -16.331 1.00 92.77 228 B 1 
ATOM   2502 C  CG2 . THR B 2 228 ? -9.140  -14.036 -16.440 1.00 93.07 228 B 1 
ATOM   2503 N  N   . SER B 2 229 ? -7.127  -11.299 -19.444 1.00 96.04 229 B 1 
ATOM   2504 C  CA  . SER B 2 229 ? -6.143  -10.244 -19.614 1.00 95.31 229 B 1 
ATOM   2505 C  C   . SER B 2 229 ? -5.411  -9.959  -18.290 1.00 96.06 229 B 1 
ATOM   2506 O  O   . SER B 2 229 ? -5.836  -10.401 -17.216 1.00 95.58 229 B 1 
ATOM   2507 C  CB  . SER B 2 229 ? -6.804  -8.978  -20.179 1.00 93.37 229 B 1 
ATOM   2508 O  OG  . SER B 2 229 ? -7.802  -8.492  -19.310 1.00 82.12 229 B 1 
ATOM   2509 N  N   . ASN B 2 230 ? -4.293  -9.239  -18.379 1.00 96.38 230 B 1 
ATOM   2510 C  CA  . ASN B 2 230 ? -3.611  -8.776  -17.180 1.00 96.41 230 B 1 
ATOM   2511 C  C   . ASN B 2 230 ? -4.240  -7.456  -16.714 1.00 96.63 230 B 1 
ATOM   2512 O  O   . ASN B 2 230 ? -4.068  -6.444  -17.397 1.00 96.22 230 B 1 
ATOM   2513 C  CB  . ASN B 2 230 ? -2.109  -8.630  -17.444 1.00 95.63 230 B 1 
ATOM   2514 C  CG  . ASN B 2 230 ? -1.326  -8.310  -16.170 1.00 94.58 230 B 1 
ATOM   2515 O  OD1 . ASN B 2 230 ? -1.875  -8.133  -15.098 1.00 91.83 230 B 1 
ATOM   2516 N  ND2 . ASN B 2 230 ? -0.023  -8.253  -16.259 1.00 89.80 230 B 1 
ATOM   2517 N  N   . PRO B 2 231 ? -4.938  -7.423  -15.567 1.00 97.15 231 B 1 
ATOM   2518 C  CA  . PRO B 2 231 ? -5.577  -6.208  -15.087 1.00 96.80 231 B 1 
ATOM   2519 C  C   . PRO B 2 231 ? -4.594  -5.230  -14.446 1.00 97.06 231 B 1 
ATOM   2520 O  O   . PRO B 2 231 ? -4.948  -4.069  -14.219 1.00 96.12 231 B 1 
ATOM   2521 C  CB  . PRO B 2 231 ? -6.593  -6.709  -14.061 1.00 96.22 231 B 1 
ATOM   2522 C  CG  . PRO B 2 231 ? -5.889  -7.909  -13.451 1.00 95.34 231 B 1 
ATOM   2523 C  CD  . PRO B 2 231 ? -5.167  -8.525  -14.644 1.00 96.61 231 B 1 
ATOM   2524 N  N   . ASN B 2 232 ? -3.389  -5.677  -14.114 1.00 97.41 232 B 1 
ATOM   2525 C  CA  . ASN B 2 232 ? -2.446  -4.888  -13.336 1.00 97.77 232 B 1 
ATOM   2526 C  C   . ASN B 2 232 ? -1.853  -3.755  -14.174 1.00 97.67 232 B 1 
ATOM   2527 O  O   . ASN B 2 232 ? -1.119  -3.988  -15.126 1.00 97.03 232 B 1 
ATOM   2528 C  CB  . ASN B 2 232 ? -1.362  -5.785  -12.747 1.00 97.61 232 B 1 
ATOM   2529 C  CG  . ASN B 2 232 ? -0.390  -4.989  -11.889 1.00 97.22 232 B 1 
ATOM   2530 O  OD1 . ASN B 2 232 ? -0.738  -3.996  -11.274 1.00 92.46 232 B 1 
ATOM   2531 N  ND2 . ASN B 2 232 ? 0.855   -5.401  -11.837 1.00 91.66 232 B 1 
ATOM   2532 N  N   . VAL B 2 233 ? -2.134  -2.519  -13.759 1.00 97.89 233 B 1 
ATOM   2533 C  CA  . VAL B 2 233 ? -1.565  -1.301  -14.353 1.00 97.65 233 B 1 
ATOM   2534 C  C   . VAL B 2 233 ? -0.519  -0.652  -13.445 1.00 97.89 233 B 1 
ATOM   2535 O  O   . VAL B 2 233 ? 0.102   0.343   -13.820 1.00 96.81 233 B 1 
ATOM   2536 C  CB  . VAL B 2 233 ? -2.675  -0.296  -14.717 1.00 96.89 233 B 1 
ATOM   2537 C  CG1 . VAL B 2 233 ? -3.645  -0.904  -15.732 1.00 94.56 233 B 1 
ATOM   2538 C  CG2 . VAL B 2 233 ? -3.456  0.167   -13.488 1.00 94.52 233 B 1 
ATOM   2539 N  N   . GLY B 2 234 ? -0.310  -1.209  -12.257 1.00 97.81 234 B 1 
ATOM   2540 C  CA  . GLY B 2 234 ? 0.660   -0.737  -11.291 1.00 97.91 234 B 1 
ATOM   2541 C  C   . GLY B 2 234 ? 2.035   -1.375  -11.459 1.00 98.25 234 B 1 
ATOM   2542 O  O   . GLY B 2 234 ? 2.358   -1.970  -12.479 1.00 97.55 234 B 1 
ATOM   2543 N  N   . GLY B 2 235 ? 2.854   -1.233  -10.432 1.00 98.18 235 B 1 
ATOM   2544 C  CA  . GLY B 2 235 ? 4.174   -1.843  -10.404 1.00 98.39 235 B 1 
ATOM   2545 C  C   . GLY B 2 235 ? 5.066   -1.290  -9.301  1.00 98.56 235 B 1 
ATOM   2546 O  O   . GLY B 2 235 ? 4.831   -0.211  -8.758  1.00 98.25 235 B 1 
ATOM   2547 N  N   . PHE B 2 236 ? 6.096   -2.067  -8.987  1.00 98.64 236 B 1 
ATOM   2548 C  CA  . PHE B 2 236 ? 7.095   -1.751  -7.984  1.00 98.60 236 B 1 
ATOM   2549 C  C   . PHE B 2 236 ? 8.431   -1.433  -8.650  1.00 98.64 236 B 1 
ATOM   2550 O  O   . PHE B 2 236 ? 8.777   -2.029  -9.673  1.00 98.23 236 B 1 
ATOM   2551 C  CB  . PHE B 2 236 ? 7.207   -2.932  -7.015  1.00 98.63 236 B 1 
ATOM   2552 C  CG  . PHE B 2 236 ? 8.270   -2.747  -5.965  1.00 98.71 236 B 1 
ATOM   2553 C  CD1 . PHE B 2 236 ? 8.067   -1.860  -4.894  1.00 98.41 236 B 1 
ATOM   2554 C  CD2 . PHE B 2 236 ? 9.489   -3.433  -6.059  1.00 98.40 236 B 1 
ATOM   2555 C  CE1 . PHE B 2 236 ? 9.060   -1.658  -3.951  1.00 98.20 236 B 1 
ATOM   2556 C  CE2 . PHE B 2 236 ? 10.496  -3.229  -5.108  1.00 98.12 236 B 1 
ATOM   2557 C  CZ  . PHE B 2 236 ? 10.278  -2.343  -4.053  1.00 98.27 236 B 1 
ATOM   2558 N  N   . GLY B 2 237 ? 9.180   -0.524  -8.071  1.00 98.56 237 B 1 
ATOM   2559 C  CA  . GLY B 2 237 ? 10.525  -0.214  -8.510  1.00 98.42 237 B 1 
ATOM   2560 C  C   . GLY B 2 237 ? 11.457  0.071   -7.343  1.00 98.65 237 B 1 
ATOM   2561 O  O   . GLY B 2 237 ? 11.009  0.390   -6.240  1.00 98.21 237 B 1 
ATOM   2562 N  N   . GLN B 2 238 ? 12.752  -0.061  -7.602  1.00 98.44 238 B 1 
ATOM   2563 C  CA  . GLN B 2 238 ? 13.805  0.274   -6.655  1.00 98.24 238 B 1 
ATOM   2564 C  C   . GLN B 2 238 ? 14.679  1.384   -7.211  1.00 98.25 238 B 1 
ATOM   2565 O  O   . GLN B 2 238 ? 14.874  1.481   -8.416  1.00 97.40 238 B 1 
ATOM   2566 C  CB  . GLN B 2 238 ? 14.645  -0.963  -6.317  1.00 96.59 238 B 1 
ATOM   2567 C  CG  . GLN B 2 238 ? 13.835  -2.015  -5.563  1.00 91.71 238 B 1 
ATOM   2568 C  CD  . GLN B 2 238 ? 14.651  -3.234  -5.149  1.00 95.38 238 B 1 
ATOM   2569 O  OE1 . GLN B 2 238 ? 14.135  -4.334  -5.086  1.00 87.62 238 B 1 
ATOM   2570 N  NE2 . GLN B 2 238 ? 15.923  -3.092  -4.812  1.00 86.79 238 B 1 
ATOM   2571 N  N   . GLY B 2 239 ? 15.214  2.190   -6.310  1.00 98.39 239 B 1 
ATOM   2572 C  CA  . GLY B 2 239 ? 16.225  3.178   -6.628  1.00 98.01 239 B 1 
ATOM   2573 C  C   . GLY B 2 239 ? 17.272  3.225   -5.522  1.00 98.32 239 B 1 
ATOM   2574 O  O   . GLY B 2 239 ? 17.056  2.720   -4.418  1.00 97.65 239 B 1 
ATOM   2575 N  N   . ASP B 2 240 ? 18.400  3.818   -5.832  1.00 97.83 240 B 1 
ATOM   2576 C  CA  . ASP B 2 240 ? 19.444  4.080   -4.853  1.00 97.52 240 B 1 
ATOM   2577 C  C   . ASP B 2 240 ? 20.053  5.459   -5.083  1.00 97.90 240 B 1 
ATOM   2578 O  O   . ASP B 2 240 ? 19.951  6.043   -6.158  1.00 96.31 240 B 1 
ATOM   2579 C  CB  . ASP B 2 240 ? 20.491  2.963   -4.848  1.00 94.26 240 B 1 
ATOM   2580 C  CG  . ASP B 2 240 ? 21.191  2.789   -6.181  1.00 84.62 240 B 1 
ATOM   2581 O  OD1 . ASP B 2 240 ? 22.355  3.227   -6.293  1.00 77.21 240 B 1 
ATOM   2582 O  OD2 . ASP B 2 240 ? 20.586  2.183   -7.087  1.00 79.08 240 B 1 
ATOM   2583 N  N   . ALA B 2 241 ? 20.637  5.994   -4.026  1.00 98.12 241 B 1 
ATOM   2584 C  CA  . ALA B 2 241 ? 21.362  7.241   -4.032  1.00 98.04 241 B 1 
ATOM   2585 C  C   . ALA B 2 241 ? 22.538  7.142   -3.062  1.00 98.23 241 B 1 
ATOM   2586 O  O   . ALA B 2 241 ? 22.651  6.191   -2.297  1.00 97.45 241 B 1 
ATOM   2587 C  CB  . ALA B 2 241 ? 20.411  8.384   -3.665  1.00 97.14 241 B 1 
ATOM   2588 N  N   . GLU B 2 242 ? 23.400  8.139   -3.091  1.00 97.94 242 B 1 
ATOM   2589 C  CA  . GLU B 2 242 ? 24.517  8.242   -2.165  1.00 97.90 242 B 1 
ATOM   2590 C  C   . GLU B 2 242 ? 24.535  9.628   -1.536  1.00 98.00 242 B 1 
ATOM   2591 O  O   . GLU B 2 242 ? 24.234  10.624  -2.199  1.00 96.98 242 B 1 
ATOM   2592 C  CB  . GLU B 2 242 ? 25.830  7.956   -2.888  1.00 96.41 242 B 1 
ATOM   2593 C  CG  . GLU B 2 242 ? 25.930  6.519   -3.421  1.00 86.41 242 B 1 
ATOM   2594 C  CD  . GLU B 2 242 ? 27.249  6.319   -4.171  1.00 85.16 242 B 1 
ATOM   2595 O  OE1 . GLU B 2 242 ? 28.087  5.516   -3.721  1.00 78.44 242 B 1 
ATOM   2596 O  OE2 . GLU B 2 242 ? 27.507  7.054   -5.147  1.00 78.22 242 B 1 
ATOM   2597 N  N   . ILE B 2 243 ? 24.906  9.688   -0.262  1.00 97.86 243 B 1 
ATOM   2598 C  CA  . ILE B 2 243 ? 25.036  10.934  0.466   1.00 97.82 243 B 1 
ATOM   2599 C  C   . ILE B 2 243 ? 26.345  10.947  1.247   1.00 97.99 243 B 1 
ATOM   2600 O  O   . ILE B 2 243 ? 26.735  9.951   1.853   1.00 97.22 243 B 1 
ATOM   2601 C  CB  . ILE B 2 243 ? 23.794  11.166  1.357   1.00 97.31 243 B 1 
ATOM   2602 C  CG1 . ILE B 2 243 ? 23.749  12.619  1.846   1.00 95.51 243 B 1 
ATOM   2603 C  CG2 . ILE B 2 243 ? 23.731  10.177  2.537   1.00 94.73 243 B 1 
ATOM   2604 C  CD1 . ILE B 2 243 ? 22.373  13.010  2.395   1.00 91.53 243 B 1 
ATOM   2605 N  N   . VAL B 2 244 ? 27.039  12.069  1.224   1.00 97.50 244 B 1 
ATOM   2606 C  CA  . VAL B 2 244 ? 28.259  12.269  2.007   1.00 97.27 244 B 1 
ATOM   2607 C  C   . VAL B 2 244 ? 27.894  12.934  3.325   1.00 97.43 244 B 1 
ATOM   2608 O  O   . VAL B 2 244 ? 27.342  14.034  3.332   1.00 96.92 244 B 1 
ATOM   2609 C  CB  . VAL B 2 244 ? 29.297  13.092  1.229   1.00 96.48 244 B 1 
ATOM   2610 C  CG1 . VAL B 2 244 ? 30.546  13.354  2.064   1.00 93.83 244 B 1 
ATOM   2611 C  CG2 . VAL B 2 244 ? 29.716  12.372  -0.054  1.00 94.21 244 B 1 
ATOM   2612 N  N   . LEU B 2 245 ? 28.226  12.302  4.445   1.00 96.92 245 B 1 
ATOM   2613 C  CA  . LEU B 2 245 ? 28.196  12.974  5.732   1.00 96.90 245 B 1 
ATOM   2614 C  C   . LEU B 2 245 ? 29.502  13.758  5.875   1.00 96.56 245 B 1 
ATOM   2615 O  O   . LEU B 2 245 ? 30.588  13.182  6.008   1.00 94.99 245 B 1 
ATOM   2616 C  CB  . LEU B 2 245 ? 27.989  11.959  6.870   1.00 96.63 245 B 1 
ATOM   2617 C  CG  . LEU B 2 245 ? 27.765  12.625  8.234   1.00 95.93 245 B 1 
ATOM   2618 C  CD1 . LEU B 2 245 ? 26.474  13.430  8.285   1.00 94.74 245 B 1 
ATOM   2619 C  CD2 . LEU B 2 245 ? 27.692  11.544  9.306   1.00 94.44 245 B 1 
ATOM   2620 N  N   . GLN B 2 246 ? 29.404  15.070  5.782   1.00 96.32 246 B 1 
ATOM   2621 C  CA  . GLN B 2 246 ? 30.559  15.952  5.650   1.00 95.78 246 B 1 
ATOM   2622 C  C   . GLN B 2 246 ? 31.118  16.349  7.014   1.00 96.06 246 B 1 
ATOM   2623 O  O   . GLN B 2 246 ? 30.387  16.814  7.884   1.00 94.87 246 B 1 
ATOM   2624 C  CB  . GLN B 2 246 ? 30.168  17.161  4.796   1.00 93.36 246 B 1 
ATOM   2625 C  CG  . GLN B 2 246 ? 31.344  18.096  4.501   1.00 85.31 246 B 1 
ATOM   2626 C  CD  . GLN B 2 246 ? 31.005  19.109  3.411   1.00 80.11 246 B 1 
ATOM   2627 O  OE1 . GLN B 2 246 ? 30.617  18.757  2.316   1.00 72.17 246 B 1 
ATOM   2628 N  NE2 . GLN B 2 246 ? 31.138  20.381  3.673   1.00 68.28 246 B 1 
ATOM   2629 N  N   . ASP B 2 247 ? 32.432  16.213  7.161   1.00 94.52 247 B 1 
ATOM   2630 C  CA  . ASP B 2 247 ? 33.132  16.673  8.361   1.00 93.99 247 B 1 
ATOM   2631 C  C   . ASP B 2 247 ? 33.112  18.205  8.434   1.00 93.79 247 B 1 
ATOM   2632 O  O   . ASP B 2 247 ? 33.689  18.859  7.561   1.00 91.90 247 B 1 
ATOM   2633 C  CB  . ASP B 2 247 ? 34.568  16.130  8.340   1.00 92.41 247 B 1 
ATOM   2634 C  CG  . ASP B 2 247 ? 35.386  16.464  9.590   1.00 91.20 247 B 1 
ATOM   2635 O  OD1 . ASP B 2 247 ? 34.917  17.246  10.437  1.00 87.73 247 B 1 
ATOM   2636 O  OD2 . ASP B 2 247 ? 36.514  15.950  9.680   1.00 86.88 247 B 1 
ATOM   2637 N  N   . PRO B 2 248 ? 32.508  18.801  9.480   1.00 91.82 248 B 1 
ATOM   2638 C  CA  . PRO B 2 248 ? 32.452  20.257  9.609   1.00 90.24 248 B 1 
ATOM   2639 C  C   . PRO B 2 248 ? 33.831  20.899  9.752   1.00 89.94 248 B 1 
ATOM   2640 O  O   . PRO B 2 248 ? 33.998  22.053  9.383   1.00 85.71 248 B 1 
ATOM   2641 C  CB  . PRO B 2 248 ? 31.573  20.504  10.844  1.00 87.82 248 B 1 
ATOM   2642 C  CG  . PRO B 2 248 ? 31.721  19.240  11.657  1.00 85.97 248 B 1 
ATOM   2643 C  CD  . PRO B 2 248 ? 31.855  18.152  10.601  1.00 89.28 248 B 1 
ATOM   2644 N  N   . LEU B 2 249 ? 34.841  20.158  10.220  1.00 89.82 249 B 1 
ATOM   2645 C  CA  . LEU B 2 249 ? 36.219  20.664  10.323  1.00 88.62 249 B 1 
ATOM   2646 C  C   . LEU B 2 249 ? 36.893  20.844  8.957   1.00 87.14 249 B 1 
ATOM   2647 O  O   . LEU B 2 249 ? 37.903  21.541  8.862   1.00 80.44 249 B 1 
ATOM   2648 C  CB  . LEU B 2 249 ? 37.063  19.719  11.190  1.00 86.23 249 B 1 
ATOM   2649 C  CG  . LEU B 2 249 ? 36.593  19.557  12.640  1.00 81.94 249 B 1 
ATOM   2650 C  CD1 . LEU B 2 249 ? 37.489  18.545  13.344  1.00 75.78 249 B 1 
ATOM   2651 C  CD2 . LEU B 2 249 ? 36.650  20.873  13.409  1.00 75.54 249 B 1 
ATOM   2652 N  N   . ARG B 2 250 ? 36.358  20.229  7.902   1.00 82.47 250 B 1 
ATOM   2653 C  CA  . ARG B 2 250 ? 36.826  20.412  6.526   1.00 80.46 250 B 1 
ATOM   2654 C  C   . ARG B 2 250 ? 36.083  21.528  5.795   1.00 79.07 250 B 1 
ATOM   2655 O  O   . ARG B 2 250 ? 36.483  21.892  4.691   1.00 70.20 250 B 1 
ATOM   2656 C  CB  . ARG B 2 250 ? 36.731  19.098  5.750   1.00 75.12 250 B 1 
ATOM   2657 C  CG  . ARG B 2 250 ? 37.704  18.064  6.299   1.00 66.13 250 B 1 
ATOM   2658 C  CD  . ARG B 2 250 ? 37.712  16.837  5.388   1.00 60.71 250 B 1 
ATOM   2659 N  NE  . ARG B 2 250 ? 38.733  15.873  5.791   1.00 54.98 250 B 1 
ATOM   2660 C  CZ  . ARG B 2 250 ? 39.153  14.855  5.077   1.00 49.71 250 B 1 
ATOM   2661 N  NH1 . ARG B 2 250 ? 38.642  14.580  3.899   1.00 46.66 250 B 1 
ATOM   2662 N  NH2 . ARG B 2 250 ? 40.093  14.080  5.536   1.00 44.44 250 B 1 
ATOM   2663 N  N   . VAL B 2 251 ? 35.038  22.064  6.392   1.00 69.67 251 B 1 
ATOM   2664 C  CA  . VAL B 2 251 ? 34.329  23.238  5.884   1.00 67.13 251 B 1 
ATOM   2665 C  C   . VAL B 2 251 ? 35.073  24.481  6.385   1.00 65.52 251 B 1 
ATOM   2666 O  O   . VAL B 2 251 ? 34.806  24.985  7.471   1.00 59.16 251 B 1 
ATOM   2667 C  CB  . VAL B 2 251 ? 32.846  23.250  6.308   1.00 61.70 251 B 1 
ATOM   2668 C  CG1 . VAL B 2 251 ? 32.098  24.352  5.579   1.00 56.07 251 B 1 
ATOM   2669 C  CG2 . VAL B 2 251 ? 32.167  21.919  5.980   1.00 56.70 251 B 1 
ATOM   2670 N  N   . GLN B 2 252 ? 36.052  24.903  5.618   1.00 57.45 252 B 1 
ATOM   2671 C  CA  . GLN B 2 252 ? 36.900  26.053  5.930   1.00 56.68 252 B 1 
ATOM   2672 C  C   . GLN B 2 252 ? 36.715  27.166  4.900   1.00 53.78 252 B 1 
ATOM   2673 O  O   . GLN B 2 252 ? 36.443  26.861  3.729   1.00 48.19 252 B 1 
ATOM   2674 C  CB  . GLN B 2 252 ? 38.375  25.643  6.019   1.00 50.57 252 B 1 
ATOM   2675 C  CG  . GLN B 2 252 ? 38.638  24.703  7.209   1.00 45.02 252 B 1 
ATOM   2676 C  CD  . GLN B 2 252 ? 40.119  24.369  7.395   1.00 39.23 252 B 1 
ATOM   2677 O  OE1 . GLN B 2 252 ? 40.999  24.749  6.630   1.00 37.23 252 B 1 
ATOM   2678 N  NE2 . GLN B 2 252 ? 40.447  23.646  8.435   1.00 36.38 252 B 1 
ATOM   2679 O  OXT . GLN B 2 252 ? 36.872  28.337  5.313   1.00 39.31 252 B 1 
HETATM 2680 FE FE  . HEC C 3 .   ? 1.829   -4.152  -1.023  1.00 93.35 1   C 1 
HETATM 2681 C  CHA . HEC C 3 .   ? -1.356  -3.122  -1.733  1.00 90.71 1   C 1 
HETATM 2682 C  CHB . HEC C 3 .   ? 2.928   -0.925  -1.178  1.00 94.73 1   C 1 
HETATM 2683 C  CHC . HEC C 3 .   ? 4.790   -5.083  0.362   1.00 96.54 1   C 1 
HETATM 2684 C  CHD . HEC C 3 .   ? 0.848   -7.388  -1.164  1.00 92.21 1   C 1 
HETATM 2685 N  NA  . HEC C 3 .   ? 0.954   -2.360  -1.366  1.00 92.59 1   C 1 
HETATM 2686 C  C1A . HEC C 3 .   ? -0.384  -2.142  -1.639  1.00 91.25 1   C 1 
HETATM 2687 C  C2A . HEC C 3 .   ? -0.594  -0.734  -1.825  1.00 89.98 1   C 1 
HETATM 2688 C  C3A . HEC C 3 .   ? 0.620   -0.124  -1.690  1.00 91.41 1   C 1 
HETATM 2689 C  C4A . HEC C 3 .   ? 1.582   -1.134  -1.394  1.00 93.12 1   C 1 
HETATM 2690 C  CMA . HEC C 3 .   ? 0.911   1.370   -1.821  1.00 90.05 1   C 1 
HETATM 2691 C  CAA . HEC C 3 .   ? -1.936  -0.060  -2.146  1.00 85.83 1   C 1 
HETATM 2692 C  CBA . HEC C 3 .   ? -2.134  -0.120  -3.647  1.00 87.05 1   C 1 
HETATM 2693 C  CGA . HEC C 3 .   ? -3.428  0.535   -4.087  1.00 83.77 1   C 1 
HETATM 2694 O  O1A . HEC C 3 .   ? -3.444  1.144   -5.179  1.00 82.86 1   C 1 
HETATM 2695 O  O2A . HEC C 3 .   ? -4.430  0.449   -3.361  1.00 80.03 1   C 1 
HETATM 2696 N  NB  . HEC C 3 .   ? 3.526   -3.179  -0.495  1.00 95.83 1   C 1 
HETATM 2697 C  C1B . HEC C 3 .   ? 3.815   -1.860  -0.712  1.00 96.05 1   C 1 
HETATM 2698 C  C2B . HEC C 3 .   ? 5.180   -1.594  -0.353  1.00 96.88 1   C 1 
HETATM 2699 C  C3B . HEC C 3 .   ? 5.702   -2.769  0.095   1.00 97.07 1   C 1 
HETATM 2700 C  C4B . HEC C 3 .   ? 4.660   -3.767  0.008   1.00 96.62 1   C 1 
HETATM 2701 C  CMB . HEC C 3 .   ? 5.881   -0.232  -0.483  1.00 96.51 1   C 1 
HETATM 2702 C  CAB . HEC C 3 .   ? 7.132   -3.042  0.584   1.00 96.56 1   C 1 
HETATM 2703 C  CBB . HEC C 3 .   ? 7.600   -2.224  1.671   1.00 95.82 1   C 1 
HETATM 2704 N  NC  . HEC C 3 .   ? 2.652   -5.912  -0.486  1.00 94.53 1   C 1 
HETATM 2705 C  C1C . HEC C 3 .   ? 3.876   -6.082  0.093   1.00 95.86 1   C 1 
HETATM 2706 C  C2C . HEC C 3 .   ? 4.081   -7.476  0.357   1.00 95.63 1   C 1 
HETATM 2707 C  C3C . HEC C 3 .   ? 2.977   -8.134  -0.074  1.00 94.42 1   C 1 
HETATM 2708 C  C4C . HEC C 3 .   ? 2.082   -7.142  -0.615  1.00 94.00 1   C 1 
HETATM 2709 C  CMC . HEC C 3 .   ? 5.345   -8.067  0.992   1.00 95.10 1   C 1 
HETATM 2710 C  CAC . HEC C 3 .   ? 2.686   -9.656  -0.073  1.00 91.40 1   C 1 
HETATM 2711 C  CBC . HEC C 3 .   ? 2.863   -10.359 1.151   1.00 88.53 1   C 1 
HETATM 2712 N  ND  . HEC C 3 .   ? 0.075   -5.075  -1.390  1.00 91.89 1   C 1 
HETATM 2713 C  C1D . HEC C 3 .   ? -0.103  -6.441  -1.459  1.00 91.52 1   C 1 
HETATM 2714 C  C2D . HEC C 3 .   ? -1.459  -6.722  -1.864  1.00 90.41 1   C 1 
HETATM 2715 C  C3D . HEC C 3 .   ? -2.100  -5.494  -2.026  1.00 89.19 1   C 1 
HETATM 2716 C  C4D . HEC C 3 .   ? -1.117  -4.473  -1.709  1.00 91.11 1   C 1 
HETATM 2717 C  CMD . HEC C 3 .   ? -2.058  -8.112  -2.097  1.00 88.50 1   C 1 
HETATM 2718 C  CAD . HEC C 3 .   ? -3.572  -5.295  -2.455  1.00 85.35 1   C 1 
HETATM 2719 C  CBD . HEC C 3 .   ? -4.484  -5.492  -1.256  1.00 81.12 1   C 1 
HETATM 2720 C  CGD . HEC C 3 .   ? -5.932  -5.401  -1.705  1.00 77.21 1   C 1 
HETATM 2721 O  O1D . HEC C 3 .   ? -6.419  -4.297  -1.963  1.00 73.10 1   C 1 
HETATM 2722 O  O2D . HEC C 3 .   ? -6.566  -6.463  -1.865  1.00 73.30 1   C 1 
HETATM 2723 CU CU  . CU  D 4 .   ? -7.417  1.109   6.886   1.00 89.11 1   D 1 
#
