# Supplementary material for: Plastocyanin and Cytochrome f Complex Structures Obtained by NMR, Molecular Dynamics, and AlphaFold 3 Methods Compared to Cryo-EM Data
Source: Int J Mol Sci. 2024 Oct 15;25(20):11083. doi: 10.3390/ijms252011083 (PMC11507376; doi:10.3390/ijms252011083)
Supplement: Supplementary file 1 [file ijms-25-11083-s001.zip › Supplementary/AF3_results/fold_1tkw_predict/fold_1tkw_predict_model_0.cif]

# By using this file you agree to the legally binding terms of use found at alphafoldserver.com/output-terms
data_52729ec9cc4321ce
#
_entry.id 52729ec9cc4321ce
#
loop_
_atom_type.symbol
C  
CU 
FE 
N  
O  
S  
#
loop_
_audit_author.name
_audit_author.pdbx_ordinal
"Google DeepMind" 1 
"Isomorphic Labs" 2 
#
_audit_conform.dict_location https://raw.githubusercontent.com/ihmwg/ModelCIF/master/dist/mmcif_ma.dic
_audit_conform.dict_name     mmcif_ma.dic
_audit_conform.dict_version  1.4.5
#
loop_
_chem_comp.formula
_chem_comp.formula_weight
_chem_comp.id
_chem_comp.mon_nstd_flag
_chem_comp.name
_chem_comp.pdbx_smiles
_chem_comp.pdbx_synonyms
_chem_comp.type
"C3 H7 N O2"       89.093  ALA y ALANINE           C[C@H](N)C(O)=O                                                                                   ? "L-PEPTIDE LINKING" 
"C6 H15 N4 O2"     175.209 ARG y ARGININE          N[C@@H](CCCNC(N)=[NH2+])C(O)=O                                                                    ? "L-PEPTIDE LINKING" 
"C4 H8 N2 O3"      132.118 ASN y ASPARAGINE        N[C@@H](CC(N)=O)C(O)=O                                                                            ? "L-PEPTIDE LINKING" 
"C4 H7 N O4"       133.103 ASP y "ASPARTIC ACID"   N[C@@H](CC(O)=O)C(O)=O                                                                            ? "L-PEPTIDE LINKING" 
Cu                 63.546  CU  . "COPPER (II) ION" "[Cu++]"                                                                                          ? NON-POLYMER         
"C3 H7 N O2 S"     121.158 CYS y CYSTEINE          N[C@@H](CS)C(O)=O                                                                                 ? "L-PEPTIDE LINKING" 
"C5 H10 N2 O3"     146.144 GLN y GLUTAMINE         N[C@@H](CCC(N)=O)C(O)=O                                                                           ? "L-PEPTIDE LINKING" 
"C5 H9 N O4"       147.129 GLU y "GLUTAMIC ACID"   N[C@@H](CCC(O)=O)C(O)=O                                                                           ? "L-PEPTIDE LINKING" 
"C2 H5 N O2"       75.067  GLY y GLYCINE           NCC(O)=O                                                                                          ? "PEPTIDE LINKING"   
"C34 H34 Fe N4 O4" 618.503 HEC . "HEME C"          C\C=C1/C(=C2C=C3N4C(=Cc5n6c(C=C7N8C(=C(C)\C7=C/C)C=C1N2[Fe@@]468)c(C)c5CCC(O)=O)C(=C3C)CCC(O)=O)C ? NON-POLYMER         
"C6 H10 N3 O2"     156.162 HIS y HISTIDINE         N[C@@H](Cc1c[nH]c[nH+]1)C(O)=O                                                                    ? "L-PEPTIDE LINKING" 
"C6 H13 N O2"      131.173 ILE y ISOLEUCINE        CC[C@H](C)[C@H](N)C(O)=O                                                                          ? "L-PEPTIDE LINKING" 
"C6 H13 N O2"      131.173 LEU y LEUCINE           CC(C)C[C@H](N)C(O)=O                                                                              ? "L-PEPTIDE LINKING" 
"C6 H15 N2 O2"     147.195 LYS y LYSINE            N[C@@H](CCCC[NH3+])C(O)=O                                                                         ? "L-PEPTIDE LINKING" 
"C5 H11 N O2 S"    149.211 MET y METHIONINE        CSCC[C@H](N)C(O)=O                                                                                ? "L-PEPTIDE LINKING" 
"C9 H11 N O2"      165.189 PHE y PHENYLALANINE     N[C@@H](Cc1ccccc1)C(O)=O                                                                          ? "L-PEPTIDE LINKING" 
"C5 H9 N O2"       115.130 PRO y PROLINE           OC(=O)[C@@H]1CCCN1                                                                                ? "L-PEPTIDE LINKING" 
"C3 H7 N O3"       105.093 SER y SERINE            N[C@@H](CO)C(O)=O                                                                                 ? "L-PEPTIDE LINKING" 
"C4 H9 N O3"       119.119 THR y THREONINE         C[C@@H](O)[C@H](N)C(O)=O                                                                          ? "L-PEPTIDE LINKING" 
"C9 H11 N O3"      181.189 TYR y TYROSINE          N[C@@H](Cc1ccc(O)cc1)C(O)=O                                                                       ? "L-PEPTIDE LINKING" 
"C5 H11 N O2"      117.146 VAL y VALINE            CC(C)[C@H](N)C(O)=O                                                                               ? "L-PEPTIDE LINKING" 
#
_citation.book_publisher          ?
_citation.country                 UK
_citation.id                      primary
_citation.journal_full            Nature
_citation.journal_id_ASTM         NATUAS
_citation.journal_id_CSD          0006
_citation.journal_id_ISSN         0028-0836
_citation.journal_volume          ?
_citation.page_first              ?
_citation.page_last               ?
_citation.pdbx_database_id_DOI    ?
_citation.pdbx_database_id_PubMed ?
_citation.title                   "Accurate structure prediction of biomolecular interactions with AlphaFold 3"
_citation.year                    2024
#
loop_
_citation_author.citation_id
_citation_author.name
_citation_author.ordinal
primary "Google DeepMind" 1 
primary "Isomorphic Labs" 2 
#
loop_
_entity.id
_entity.pdbx_description
_entity.type
1 . polymer     
2 . polymer     
3 . non-polymer 
4 . non-polymer 
#
loop_
_entity_poly.entity_id
_entity_poly.pdbx_strand_id
_entity_poly.type
1 A polypeptide(L) 
2 B polypeptide(L) 
#
loop_
_entity_poly_seq.entity_id
_entity_poly_seq.hetero
_entity_poly_seq.mon_id
_entity_poly_seq.num
1 n ILE 1   
1 n ASP 2   
1 n VAL 3   
1 n LEU 4   
1 n LEU 5   
1 n GLY 6   
1 n ALA 7   
1 n ASP 8   
1 n ASP 9   
1 n GLY 10  
1 n SER 11  
1 n LEU 12  
1 n ALA 13  
1 n PHE 14  
1 n VAL 15  
1 n PRO 16  
1 n SER 17  
1 n GLU 18  
1 n PHE 19  
1 n SER 20  
1 n ILE 21  
1 n SER 22  
1 n PRO 23  
1 n GLY 24  
1 n GLU 25  
1 n LYS 26  
1 n ILE 27  
1 n VAL 28  
1 n PHE 29  
1 n LYS 30  
1 n ASN 31  
1 n ASN 32  
1 n ALA 33  
1 n GLY 34  
1 n PHE 35  
1 n PRO 36  
1 n HIS 37  
1 n ASN 38  
1 n ILE 39  
1 n VAL 40  
1 n PHE 41  
1 n ASP 42  
1 n GLU 43  
1 n ASP 44  
1 n SER 45  
1 n ILE 46  
1 n PRO 47  
1 n SER 48  
1 n GLY 49  
1 n VAL 50  
1 n ASP 51  
1 n ALA 52  
1 n SER 53  
1 n LYS 54  
1 n ILE 55  
1 n SER 56  
1 n MET 57  
1 n SER 58  
1 n GLU 59  
1 n GLU 60  
1 n ASP 61  
1 n LEU 62  
1 n LEU 63  
1 n ASN 64  
1 n ALA 65  
1 n LYS 66  
1 n GLY 67  
1 n GLU 68  
1 n THR 69  
1 n PHE 70  
1 n GLU 71  
1 n VAL 72  
1 n ALA 73  
1 n LEU 74  
1 n SER 75  
1 n ASN 76  
1 n LYS 77  
1 n GLY 78  
1 n GLU 79  
1 n TYR 80  
1 n SER 81  
1 n PHE 82  
1 n TYR 83  
1 n CYS 84  
1 n SER 85  
1 n PRO 86  
1 n HIS 87  
1 n GLN 88  
1 n GLY 89  
1 n ALA 90  
1 n GLY 91  
1 n MET 92  
1 n VAL 93  
1 n GLY 94  
1 n LYS 95  
1 n VAL 96  
1 n THR 97  
1 n VAL 98  
1 n ASN 99  
2 n TYR 1   
2 n PRO 2   
2 n ILE 3   
2 n PHE 4   
2 n ALA 5   
2 n GLN 6   
2 n GLN 7   
2 n ASN 8   
2 n TYR 9   
2 n GLU 10  
2 n ASN 11  
2 n PRO 12  
2 n ARG 13  
2 n GLU 14  
2 n ALA 15  
2 n THR 16  
2 n GLY 17  
2 n ARG 18  
2 n ILE 19  
2 n VAL 20  
2 n CYS 21  
2 n ALA 22  
2 n ASN 23  
2 n CYS 24  
2 n HIS 25  
2 n LEU 26  
2 n ALA 27  
2 n SER 28  
2 n LYS 29  
2 n PRO 30  
2 n VAL 31  
2 n ASP 32  
2 n ILE 33  
2 n GLU 34  
2 n VAL 35  
2 n PRO 36  
2 n GLN 37  
2 n ALA 38  
2 n VAL 39  
2 n LEU 40  
2 n PRO 41  
2 n ASP 42  
2 n THR 43  
2 n VAL 44  
2 n PHE 45  
2 n GLU 46  
2 n ALA 47  
2 n VAL 48  
2 n VAL 49  
2 n LYS 50  
2 n ILE 51  
2 n PRO 52  
2 n TYR 53  
2 n ASP 54  
2 n MET 55  
2 n GLN 56  
2 n LEU 57  
2 n LYS 58  
2 n GLN 59  
2 n VAL 60  
2 n LEU 61  
2 n ALA 62  
2 n ASN 63  
2 n GLY 64  
2 n LYS 65  
2 n LYS 66  
2 n GLY 67  
2 n ALA 68  
2 n LEU 69  
2 n ASN 70  
2 n VAL 71  
2 n GLY 72  
2 n ALA 73  
2 n VAL 74  
2 n LEU 75  
2 n ILE 76  
2 n LEU 77  
2 n PRO 78  
2 n GLU 79  
2 n GLY 80  
2 n PHE 81  
2 n GLU 82  
2 n LEU 83  
2 n ALA 84  
2 n PRO 85  
2 n PRO 86  
2 n ASP 87  
2 n ARG 88  
2 n ILE 89  
2 n SER 90  
2 n PRO 91  
2 n GLU 92  
2 n MET 93  
2 n LYS 94  
2 n GLU 95  
2 n LYS 96  
2 n ILE 97  
2 n GLY 98  
2 n ASN 99  
2 n LEU 100 
2 n SER 101 
2 n PHE 102 
2 n GLN 103 
2 n ASN 104 
2 n TYR 105 
2 n ARG 106 
2 n PRO 107 
2 n ASN 108 
2 n LYS 109 
2 n LYS 110 
2 n ASN 111 
2 n ILE 112 
2 n LEU 113 
2 n VAL 114 
2 n ILE 115 
2 n GLY 116 
2 n PRO 117 
2 n VAL 118 
2 n PRO 119 
2 n GLY 120 
2 n GLN 121 
2 n LYS 122 
2 n TYR 123 
2 n SER 124 
2 n GLU 125 
2 n ILE 126 
2 n THR 127 
2 n PHE 128 
2 n PRO 129 
2 n ILE 130 
2 n LEU 131 
2 n ALA 132 
2 n PRO 133 
2 n ASP 134 
2 n PRO 135 
2 n ALA 136 
2 n THR 137 
2 n ASN 138 
2 n LYS 139 
2 n ASP 140 
2 n VAL 141 
2 n HIS 142 
2 n PHE 143 
2 n LEU 144 
2 n LYS 145 
2 n TYR 146 
2 n PRO 147 
2 n ILE 148 
2 n TYR 149 
2 n VAL 150 
2 n GLY 151 
2 n GLY 152 
2 n ASN 153 
2 n ARG 154 
2 n GLY 155 
2 n ARG 156 
2 n GLY 157 
2 n GLN 158 
2 n ILE 159 
2 n TYR 160 
2 n PRO 161 
2 n ASP 162 
2 n GLY 163 
2 n SER 164 
2 n LYS 165 
2 n SER 166 
2 n ASN 167 
2 n ASN 168 
2 n THR 169 
2 n VAL 170 
2 n TYR 171 
2 n ASN 172 
2 n ALA 173 
2 n THR 174 
2 n ALA 175 
2 n GLY 176 
2 n GLY 177 
2 n ILE 178 
2 n ILE 179 
2 n SER 180 
2 n LYS 181 
2 n ILE 182 
2 n LEU 183 
2 n ARG 184 
2 n LYS 185 
2 n GLU 186 
2 n LYS 187 
2 n GLY 188 
2 n GLY 189 
2 n TYR 190 
2 n GLU 191 
2 n ILE 192 
2 n THR 193 
2 n ILE 194 
2 n VAL 195 
2 n ASP 196 
2 n ALA 197 
2 n SER 198 
2 n ASN 199 
2 n GLU 200 
2 n ARG 201 
2 n GLN 202 
2 n VAL 203 
2 n ILE 204 
2 n ASP 205 
2 n ILE 206 
2 n ILE 207 
2 n PRO 208 
2 n ARG 209 
2 n GLY 210 
2 n LEU 211 
2 n GLU 212 
2 n LEU 213 
2 n LEU 214 
2 n VAL 215 
2 n SER 216 
2 n GLU 217 
2 n GLY 218 
2 n GLU 219 
2 n SER 220 
2 n ILE 221 
2 n LYS 222 
2 n LEU 223 
2 n ASP 224 
2 n GLN 225 
2 n PRO 226 
2 n LEU 227 
2 n THR 228 
2 n SER 229 
2 n ASN 230 
2 n PRO 231 
2 n ASN 232 
2 n VAL 233 
2 n GLY 234 
2 n GLY 235 
2 n PHE 236 
2 n GLY 237 
2 n GLN 238 
2 n GLY 239 
2 n ASP 240 
2 n ALA 241 
2 n GLU 242 
2 n ILE 243 
2 n VAL 244 
2 n LEU 245 
2 n GLN 246 
2 n ASP 247 
2 n PRO 248 
2 n LEU 249 
2 n ARG 250 
2 n VAL 251 
2 n GLN 252 
#
_ma_data.content_type "model coordinates"
_ma_data.id           1
_ma_data.name         Model
#
_ma_model_list.data_id          1
_ma_model_list.model_group_id   1
_ma_model_list.model_group_name "AlphaFold-beta-20231127 (7a14c934-fe78-43c1-a552-7fb305b0ebd1 @ 2024-10-01 03:27:37)"
_ma_model_list.model_id         1
_ma_model_list.model_name       "Top ranked model"
_ma_model_list.model_type       "Ab initio model"
_ma_model_list.ordinal_id       1
#
loop_
_ma_protocol_step.method_type
_ma_protocol_step.ordinal_id
_ma_protocol_step.protocol_id
_ma_protocol_step.step_id
"coevolution MSA" 1 1 1 
"template search" 2 1 2 
modeling          3 1 3 
#
loop_
_ma_qa_metric.id
_ma_qa_metric.mode
_ma_qa_metric.name
_ma_qa_metric.software_group_id
_ma_qa_metric.type
1 global pLDDT 1 pLDDT 
2 local  pLDDT 1 pLDDT 
#
_ma_qa_metric_global.metric_id    1
_ma_qa_metric_global.metric_value 89.89
_ma_qa_metric_global.model_id     1
_ma_qa_metric_global.ordinal_id   1
#
_ma_software_group.group_id    1
_ma_software_group.ordinal_id  1
_ma_software_group.software_id 1
#
loop_
_ma_target_entity.data_id
_ma_target_entity.entity_id
_ma_target_entity.origin
1 1 . 
1 2 . 
1 3 . 
1 4 . 
#
loop_
_ma_target_entity_instance.asym_id
_ma_target_entity_instance.details
_ma_target_entity_instance.entity_id
A . 1 
B . 2 
C . 3 
D . 4 
#
loop_
_pdbx_data_usage.details
_pdbx_data_usage.id
_pdbx_data_usage.type
_pdbx_data_usage.url
;NON-COMMERCIAL USE ONLY, BY USING THIS FILE YOU AGREE TO THE TERMS OF USE FOUND
AT alphafoldserver.com/output-terms.
;
1 license    ? 
;THE INFORMATION IS NOT INTENDED FOR, HAS NOT BEEN VALIDATED FOR, AND IS NOT
APPROVED FOR CLINICAL USE. IT SHOULD NOT BE USED FOR CLINICAL PURPOSE OR RELIED
ON FOR MEDICAL OR OTHER PROFESSIONAL ADVICE. IT IS THEORETICAL MODELLING ONLY
AND CAUTION SHOULD BE EXERCISED IN ITS USE. IT IS PROVIDED "AS-IS" WITHOUT ANY
WARRANTY OF ANY KIND, WHETHER EXPRESSED OR IMPLIED. NO WARRANTY IS GIVEN THAT
USE OF THE INFORMATION SHALL NOT INFRINGE THE RIGHTS OF ANY THIRD PARTY.
;
2 disclaimer ? 
#
loop_
_pdbx_nonpoly_scheme.asym_id
_pdbx_nonpoly_scheme.auth_seq_num
_pdbx_nonpoly_scheme.entity_id
_pdbx_nonpoly_scheme.mon_id
_pdbx_nonpoly_scheme.pdb_ins_code
_pdbx_nonpoly_scheme.pdb_seq_num
_pdbx_nonpoly_scheme.pdb_strand_id
C 1 3 HEC . 1 C 
D 1 4 CU  . 1 D 
#
loop_
_pdbx_poly_seq_scheme.asym_id
_pdbx_poly_seq_scheme.auth_seq_num
_pdbx_poly_seq_scheme.entity_id
_pdbx_poly_seq_scheme.hetero
_pdbx_poly_seq_scheme.mon_id
_pdbx_poly_seq_scheme.pdb_ins_code
_pdbx_poly_seq_scheme.pdb_seq_num
_pdbx_poly_seq_scheme.pdb_strand_id
_pdbx_poly_seq_scheme.seq_id
A 1   1 n ILE . 1   A 1   
A 2   1 n ASP . 2   A 2   
A 3   1 n VAL . 3   A 3   
A 4   1 n LEU . 4   A 4   
A 5   1 n LEU . 5   A 5   
A 6   1 n GLY . 6   A 6   
A 7   1 n ALA . 7   A 7   
A 8   1 n ASP . 8   A 8   
A 9   1 n ASP . 9   A 9   
A 10  1 n GLY . 10  A 10  
A 11  1 n SER . 11  A 11  
A 12  1 n LEU . 12  A 12  
A 13  1 n ALA . 13  A 13  
A 14  1 n PHE . 14  A 14  
A 15  1 n VAL . 15  A 15  
A 16  1 n PRO . 16  A 16  
A 17  1 n SER . 17  A 17  
A 18  1 n GLU . 18  A 18  
A 19  1 n PHE . 19  A 19  
A 20  1 n SER . 20  A 20  
A 21  1 n ILE . 21  A 21  
A 22  1 n SER . 22  A 22  
A 23  1 n PRO . 23  A 23  
A 24  1 n GLY . 24  A 24  
A 25  1 n GLU . 25  A 25  
A 26  1 n LYS . 26  A 26  
A 27  1 n ILE . 27  A 27  
A 28  1 n VAL . 28  A 28  
A 29  1 n PHE . 29  A 29  
A 30  1 n LYS . 30  A 30  
A 31  1 n ASN . 31  A 31  
A 32  1 n ASN . 32  A 32  
A 33  1 n ALA . 33  A 33  
A 34  1 n GLY . 34  A 34  
A 35  1 n PHE . 35  A 35  
A 36  1 n PRO . 36  A 36  
A 37  1 n HIS . 37  A 37  
A 38  1 n ASN . 38  A 38  
A 39  1 n ILE . 39  A 39  
A 40  1 n VAL . 40  A 40  
A 41  1 n PHE . 41  A 41  
A 42  1 n ASP . 42  A 42  
A 43  1 n GLU . 43  A 43  
A 44  1 n ASP . 44  A 44  
A 45  1 n SER . 45  A 45  
A 46  1 n ILE . 46  A 46  
A 47  1 n PRO . 47  A 47  
A 48  1 n SER . 48  A 48  
A 49  1 n GLY . 49  A 49  
A 50  1 n VAL . 50  A 50  
A 51  1 n ASP . 51  A 51  
A 52  1 n ALA . 52  A 52  
A 53  1 n SER . 53  A 53  
A 54  1 n LYS . 54  A 54  
A 55  1 n ILE . 55  A 55  
A 56  1 n SER . 56  A 56  
A 57  1 n MET . 57  A 57  
A 58  1 n SER . 58  A 58  
A 59  1 n GLU . 59  A 59  
A 60  1 n GLU . 60  A 60  
A 61  1 n ASP . 61  A 61  
A 62  1 n LEU . 62  A 62  
A 63  1 n LEU . 63  A 63  
A 64  1 n ASN . 64  A 64  
A 65  1 n ALA . 65  A 65  
A 66  1 n LYS . 66  A 66  
A 67  1 n GLY . 67  A 67  
A 68  1 n GLU . 68  A 68  
A 69  1 n THR . 69  A 69  
A 70  1 n PHE . 70  A 70  
A 71  1 n GLU . 71  A 71  
A 72  1 n VAL . 72  A 72  
A 73  1 n ALA . 73  A 73  
A 74  1 n LEU . 74  A 74  
A 75  1 n SER . 75  A 75  
A 76  1 n ASN . 76  A 76  
A 77  1 n LYS . 77  A 77  
A 78  1 n GLY . 78  A 78  
A 79  1 n GLU . 79  A 79  
A 80  1 n TYR . 80  A 80  
A 81  1 n SER . 81  A 81  
A 82  1 n PHE . 82  A 82  
A 83  1 n TYR . 83  A 83  
A 84  1 n CYS . 84  A 84  
A 85  1 n SER . 85  A 85  
A 86  1 n PRO . 86  A 86  
A 87  1 n HIS . 87  A 87  
A 88  1 n GLN . 88  A 88  
A 89  1 n GLY . 89  A 89  
A 90  1 n ALA . 90  A 90  
A 91  1 n GLY . 91  A 91  
A 92  1 n MET . 92  A 92  
A 93  1 n VAL . 93  A 93  
A 94  1 n GLY . 94  A 94  
A 95  1 n LYS . 95  A 95  
A 96  1 n VAL . 96  A 96  
A 97  1 n THR . 97  A 97  
A 98  1 n VAL . 98  A 98  
A 99  1 n ASN . 99  A 99  
B 1   2 n TYR . 1   B 1   
B 2   2 n PRO . 2   B 2   
B 3   2 n ILE . 3   B 3   
B 4   2 n PHE . 4   B 4   
B 5   2 n ALA . 5   B 5   
B 6   2 n GLN . 6   B 6   
B 7   2 n GLN . 7   B 7   
B 8   2 n ASN . 8   B 8   
B 9   2 n TYR . 9   B 9   
B 10  2 n GLU . 10  B 10  
B 11  2 n ASN . 11  B 11  
B 12  2 n PRO . 12  B 12  
B 13  2 n ARG . 13  B 13  
B 14  2 n GLU . 14  B 14  
B 15  2 n ALA . 15  B 15  
B 16  2 n THR . 16  B 16  
B 17  2 n GLY . 17  B 17  
B 18  2 n ARG . 18  B 18  
B 19  2 n ILE . 19  B 19  
B 20  2 n VAL . 20  B 20  
B 21  2 n CYS . 21  B 21  
B 22  2 n ALA . 22  B 22  
B 23  2 n ASN . 23  B 23  
B 24  2 n CYS . 24  B 24  
B 25  2 n HIS . 25  B 25  
B 26  2 n LEU . 26  B 26  
B 27  2 n ALA . 27  B 27  
B 28  2 n SER . 28  B 28  
B 29  2 n LYS . 29  B 29  
B 30  2 n PRO . 30  B 30  
B 31  2 n VAL . 31  B 31  
B 32  2 n ASP . 32  B 32  
B 33  2 n ILE . 33  B 33  
B 34  2 n GLU . 34  B 34  
B 35  2 n VAL . 35  B 35  
B 36  2 n PRO . 36  B 36  
B 37  2 n GLN . 37  B 37  
B 38  2 n ALA . 38  B 38  
B 39  2 n VAL . 39  B 39  
B 40  2 n LEU . 40  B 40  
B 41  2 n PRO . 41  B 41  
B 42  2 n ASP . 42  B 42  
B 43  2 n THR . 43  B 43  
B 44  2 n VAL . 44  B 44  
B 45  2 n PHE . 45  B 45  
B 46  2 n GLU . 46  B 46  
B 47  2 n ALA . 47  B 47  
B 48  2 n VAL . 48  B 48  
B 49  2 n VAL . 49  B 49  
B 50  2 n LYS . 50  B 50  
B 51  2 n ILE . 51  B 51  
B 52  2 n PRO . 52  B 52  
B 53  2 n TYR . 53  B 53  
B 54  2 n ASP . 54  B 54  
B 55  2 n MET . 55  B 55  
B 56  2 n GLN . 56  B 56  
B 57  2 n LEU . 57  B 57  
B 58  2 n LYS . 58  B 58  
B 59  2 n GLN . 59  B 59  
B 60  2 n VAL . 60  B 60  
B 61  2 n LEU . 61  B 61  
B 62  2 n ALA . 62  B 62  
B 63  2 n ASN . 63  B 63  
B 64  2 n GLY . 64  B 64  
B 65  2 n LYS . 65  B 65  
B 66  2 n LYS . 66  B 66  
B 67  2 n GLY . 67  B 67  
B 68  2 n ALA . 68  B 68  
B 69  2 n LEU . 69  B 69  
B 70  2 n ASN . 70  B 70  
B 71  2 n VAL . 71  B 71  
B 72  2 n GLY . 72  B 72  
B 73  2 n ALA . 73  B 73  
B 74  2 n VAL . 74  B 74  
B 75  2 n LEU . 75  B 75  
B 76  2 n ILE . 76  B 76  
B 77  2 n LEU . 77  B 77  
B 78  2 n PRO . 78  B 78  
B 79  2 n GLU . 79  B 79  
B 80  2 n GLY . 80  B 80  
B 81  2 n PHE . 81  B 81  
B 82  2 n GLU . 82  B 82  
B 83  2 n LEU . 83  B 83  
B 84  2 n ALA . 84  B 84  
B 85  2 n PRO . 85  B 85  
B 86  2 n PRO . 86  B 86  
B 87  2 n ASP . 87  B 87  
B 88  2 n ARG . 88  B 88  
B 89  2 n ILE . 89  B 89  
B 90  2 n SER . 90  B 90  
B 91  2 n PRO . 91  B 91  
B 92  2 n GLU . 92  B 92  
B 93  2 n MET . 93  B 93  
B 94  2 n LYS . 94  B 94  
B 95  2 n GLU . 95  B 95  
B 96  2 n LYS . 96  B 96  
B 97  2 n ILE . 97  B 97  
B 98  2 n GLY . 98  B 98  
B 99  2 n ASN . 99  B 99  
B 100 2 n LEU . 100 B 100 
B 101 2 n SER . 101 B 101 
B 102 2 n PHE . 102 B 102 
B 103 2 n GLN . 103 B 103 
B 104 2 n ASN . 104 B 104 
B 105 2 n TYR . 105 B 105 
B 106 2 n ARG . 106 B 106 
B 107 2 n PRO . 107 B 107 
B 108 2 n ASN . 108 B 108 
B 109 2 n LYS . 109 B 109 
B 110 2 n LYS . 110 B 110 
B 111 2 n ASN . 111 B 111 
B 112 2 n ILE . 112 B 112 
B 113 2 n LEU . 113 B 113 
B 114 2 n VAL . 114 B 114 
B 115 2 n ILE . 115 B 115 
B 116 2 n GLY . 116 B 116 
B 117 2 n PRO . 117 B 117 
B 118 2 n VAL . 118 B 118 
B 119 2 n PRO . 119 B 119 
B 120 2 n GLY . 120 B 120 
B 121 2 n GLN . 121 B 121 
B 122 2 n LYS . 122 B 122 
B 123 2 n TYR . 123 B 123 
B 124 2 n SER . 124 B 124 
B 125 2 n GLU . 125 B 125 
B 126 2 n ILE . 126 B 126 
B 127 2 n THR . 127 B 127 
B 128 2 n PHE . 128 B 128 
B 129 2 n PRO . 129 B 129 
B 130 2 n ILE . 130 B 130 
B 131 2 n LEU . 131 B 131 
B 132 2 n ALA . 132 B 132 
B 133 2 n PRO . 133 B 133 
B 134 2 n ASP . 134 B 134 
B 135 2 n PRO . 135 B 135 
B 136 2 n ALA . 136 B 136 
B 137 2 n THR . 137 B 137 
B 138 2 n ASN . 138 B 138 
B 139 2 n LYS . 139 B 139 
B 140 2 n ASP . 140 B 140 
B 141 2 n VAL . 141 B 141 
B 142 2 n HIS . 142 B 142 
B 143 2 n PHE . 143 B 143 
B 144 2 n LEU . 144 B 144 
B 145 2 n LYS . 145 B 145 
B 146 2 n TYR . 146 B 146 
B 147 2 n PRO . 147 B 147 
B 148 2 n ILE . 148 B 148 
B 149 2 n TYR . 149 B 149 
B 150 2 n VAL . 150 B 150 
B 151 2 n GLY . 151 B 151 
B 152 2 n GLY . 152 B 152 
B 153 2 n ASN . 153 B 153 
B 154 2 n ARG . 154 B 154 
B 155 2 n GLY . 155 B 155 
B 156 2 n ARG . 156 B 156 
B 157 2 n GLY . 157 B 157 
B 158 2 n GLN . 158 B 158 
B 159 2 n ILE . 159 B 159 
B 160 2 n TYR . 160 B 160 
B 161 2 n PRO . 161 B 161 
B 162 2 n ASP . 162 B 162 
B 163 2 n GLY . 163 B 163 
B 164 2 n SER . 164 B 164 
B 165 2 n LYS . 165 B 165 
B 166 2 n SER . 166 B 166 
B 167 2 n ASN . 167 B 167 
B 168 2 n ASN . 168 B 168 
B 169 2 n THR . 169 B 169 
B 170 2 n VAL . 170 B 170 
B 171 2 n TYR . 171 B 171 
B 172 2 n ASN . 172 B 172 
B 173 2 n ALA . 173 B 173 
B 174 2 n THR . 174 B 174 
B 175 2 n ALA . 175 B 175 
B 176 2 n GLY . 176 B 176 
B 177 2 n GLY . 177 B 177 
B 178 2 n ILE . 178 B 178 
B 179 2 n ILE . 179 B 179 
B 180 2 n SER . 180 B 180 
B 181 2 n LYS . 181 B 181 
B 182 2 n ILE . 182 B 182 
B 183 2 n LEU . 183 B 183 
B 184 2 n ARG . 184 B 184 
B 185 2 n LYS . 185 B 185 
B 186 2 n GLU . 186 B 186 
B 187 2 n LYS . 187 B 187 
B 188 2 n GLY . 188 B 188 
B 189 2 n GLY . 189 B 189 
B 190 2 n TYR . 190 B 190 
B 191 2 n GLU . 191 B 191 
B 192 2 n ILE . 192 B 192 
B 193 2 n THR . 193 B 193 
B 194 2 n ILE . 194 B 194 
B 195 2 n VAL . 195 B 195 
B 196 2 n ASP . 196 B 196 
B 197 2 n ALA . 197 B 197 
B 198 2 n SER . 198 B 198 
B 199 2 n ASN . 199 B 199 
B 200 2 n GLU . 200 B 200 
B 201 2 n ARG . 201 B 201 
B 202 2 n GLN . 202 B 202 
B 203 2 n VAL . 203 B 203 
B 204 2 n ILE . 204 B 204 
B 205 2 n ASP . 205 B 205 
B 206 2 n ILE . 206 B 206 
B 207 2 n ILE . 207 B 207 
B 208 2 n PRO . 208 B 208 
B 209 2 n ARG . 209 B 209 
B 210 2 n GLY . 210 B 210 
B 211 2 n LEU . 211 B 211 
B 212 2 n GLU . 212 B 212 
B 213 2 n LEU . 213 B 213 
B 214 2 n LEU . 214 B 214 
B 215 2 n VAL . 215 B 215 
B 216 2 n SER . 216 B 216 
B 217 2 n GLU . 217 B 217 
B 218 2 n GLY . 218 B 218 
B 219 2 n GLU . 219 B 219 
B 220 2 n SER . 220 B 220 
B 221 2 n ILE . 221 B 221 
B 222 2 n LYS . 222 B 222 
B 223 2 n LEU . 223 B 223 
B 224 2 n ASP . 224 B 224 
B 225 2 n GLN . 225 B 225 
B 226 2 n PRO . 226 B 226 
B 227 2 n LEU . 227 B 227 
B 228 2 n THR . 228 B 228 
B 229 2 n SER . 229 B 229 
B 230 2 n ASN . 230 B 230 
B 231 2 n PRO . 231 B 231 
B 232 2 n ASN . 232 B 232 
B 233 2 n VAL . 233 B 233 
B 234 2 n GLY . 234 B 234 
B 235 2 n GLY . 235 B 235 
B 236 2 n PHE . 236 B 236 
B 237 2 n GLY . 237 B 237 
B 238 2 n GLN . 238 B 238 
B 239 2 n GLY . 239 B 239 
B 240 2 n ASP . 240 B 240 
B 241 2 n ALA . 241 B 241 
B 242 2 n GLU . 242 B 242 
B 243 2 n ILE . 243 B 243 
B 244 2 n VAL . 244 B 244 
B 245 2 n LEU . 245 B 245 
B 246 2 n GLN . 246 B 246 
B 247 2 n ASP . 247 B 247 
B 248 2 n PRO . 248 B 248 
B 249 2 n LEU . 249 B 249 
B 250 2 n ARG . 250 B 250 
B 251 2 n VAL . 251 B 251 
B 252 2 n GLN . 252 B 252 
#
_software.classification other
_software.date           ?
_software.description    "Structure prediction"
_software.name           AlphaFold
_software.pdbx_ordinal   1
_software.type           package
_software.version        "AlphaFold-beta-20231127 (7a14c934-fe78-43c1-a552-7fb305b0ebd1 @ 2024-10-01 03:27:37)"
#
loop_
_struct_asym.entity_id
_struct_asym.id
1 A 
2 B 
3 C 
4 D 
#
loop_
_atom_site.group_PDB
_atom_site.id
_atom_site.type_symbol
_atom_site.label_atom_id
_atom_site.label_alt_id
_atom_site.label_comp_id
_atom_site.label_asym_id
_atom_site.label_entity_id
_atom_site.label_seq_id
_atom_site.pdbx_PDB_ins_code
_atom_site.Cartn_x
_atom_site.Cartn_y
_atom_site.Cartn_z
_atom_site.occupancy
_atom_site.B_iso_or_equiv
_atom_site.auth_seq_id
_atom_site.auth_asym_id
_atom_site.pdbx_PDB_model_num
ATOM   1    N  N   . ILE A 1 1   ? -26.348 11.803  -9.459  1.00 92.92 1   A 1 
ATOM   2    C  CA  . ILE A 1 1   ? -25.220 12.644  -9.004  1.00 95.52 1   A 1 
ATOM   3    C  C   . ILE A 1 1   ? -23.909 12.022  -9.467  1.00 96.72 1   A 1 
ATOM   4    O  O   . ILE A 1 1   ? -23.782 10.801  -9.493  1.00 96.14 1   A 1 
ATOM   5    C  CB  . ILE A 1 1   ? -25.277 12.872  -7.484  1.00 93.09 1   A 1 
ATOM   6    C  CG1 . ILE A 1 1   ? -24.237 13.913  -7.037  1.00 88.10 1   A 1 
ATOM   7    C  CG2 . ILE A 1 1   ? -25.101 11.552  -6.697  1.00 85.55 1   A 1 
ATOM   8    C  CD1 . ILE A 1 1   ? -24.430 14.410  -5.596  1.00 81.92 1   A 1 
ATOM   9    N  N   . ASP A 1 2   ? -22.930 12.865  -9.824  1.00 97.72 2   A 1 
ATOM   10   C  CA  . ASP A 1 2   ? -21.564 12.446  -10.101 1.00 97.78 2   A 1 
ATOM   11   C  C   . ASP A 1 2   ? -20.708 12.603  -8.839  1.00 97.94 2   A 1 
ATOM   12   O  O   . ASP A 1 2   ? -20.748 13.648  -8.189  1.00 96.89 2   A 1 
ATOM   13   C  CB  . ASP A 1 2   ? -20.973 13.272  -11.257 1.00 96.47 2   A 1 
ATOM   14   C  CG  . ASP A 1 2   ? -21.529 12.953  -12.638 1.00 92.66 2   A 1 
ATOM   15   O  OD1 . ASP A 1 2   ? -22.156 11.902  -12.842 1.00 86.25 2   A 1 
ATOM   16   O  OD2 . ASP A 1 2   ? -21.197 13.711  -13.576 1.00 85.04 2   A 1 
ATOM   17   N  N   . VAL A 1 3   ? -19.917 11.587  -8.522  1.00 97.93 3   A 1 
ATOM   18   C  CA  . VAL A 1 3   ? -18.954 11.593  -7.413  1.00 98.12 3   A 1 
ATOM   19   C  C   . VAL A 1 3   ? -17.569 11.292  -7.980  1.00 98.04 3   A 1 
ATOM   20   O  O   . VAL A 1 3   ? -17.357 10.249  -8.576  1.00 97.51 3   A 1 
ATOM   21   C  CB  . VAL A 1 3   ? -19.335 10.589  -6.314  1.00 97.88 3   A 1 
ATOM   22   C  CG1 . VAL A 1 3   ? -18.338 10.618  -5.155  1.00 95.92 3   A 1 
ATOM   23   C  CG2 . VAL A 1 3   ? -20.725 10.893  -5.744  1.00 95.47 3   A 1 
ATOM   24   N  N   . LEU A 1 4   ? -16.620 12.212  -7.778  1.00 98.04 4   A 1 
ATOM   25   C  CA  . LEU A 1 4   ? -15.239 12.025  -8.226  1.00 97.84 4   A 1 
ATOM   26   C  C   . LEU A 1 4   ? -14.459 11.153  -7.238  1.00 97.87 4   A 1 
ATOM   27   O  O   . LEU A 1 4   ? -14.566 11.317  -6.024  1.00 97.43 4   A 1 
ATOM   28   C  CB  . LEU A 1 4   ? -14.547 13.381  -8.436  1.00 97.34 4   A 1 
ATOM   29   C  CG  . LEU A 1 4   ? -15.191 14.289  -9.495  1.00 95.04 4   A 1 
ATOM   30   C  CD1 . LEU A 1 4   ? -14.419 15.599  -9.580  1.00 90.18 4   A 1 
ATOM   31   C  CD2 . LEU A 1 4   ? -15.202 13.648  -10.882 1.00 89.26 4   A 1 
ATOM   32   N  N   . LEU A 1 5   ? -13.644 10.253  -7.779  1.00 97.02 5   A 1 
ATOM   33   C  CA  . LEU A 1 5   ? -12.689 9.442   -7.040  1.00 96.54 5   A 1 
ATOM   34   C  C   . LEU A 1 5   ? -11.311 10.102  -7.146  1.00 95.10 5   A 1 
ATOM   35   O  O   . LEU A 1 5   ? -10.688 10.086  -8.208  1.00 93.04 5   A 1 
ATOM   36   C  CB  . LEU A 1 5   ? -12.670 8.014   -7.602  1.00 96.71 5   A 1 
ATOM   37   C  CG  . LEU A 1 5   ? -14.036 7.323   -7.692  1.00 95.35 5   A 1 
ATOM   38   C  CD1 . LEU A 1 5   ? -13.867 5.963   -8.356  1.00 90.64 5   A 1 
ATOM   39   C  CD2 . LEU A 1 5   ? -14.674 7.116   -6.329  1.00 90.03 5   A 1 
ATOM   40   N  N   . GLY A 1 6   ? -10.853 10.687  -6.035  1.00 92.98 6   A 1 
ATOM   41   C  CA  . GLY A 1 6   ? -9.679  11.546  -5.998  1.00 91.94 6   A 1 
ATOM   42   C  C   . GLY A 1 6   ? -10.008 12.969  -6.450  1.00 92.69 6   A 1 
ATOM   43   O  O   . GLY A 1 6   ? -10.638 13.182  -7.487  1.00 91.72 6   A 1 
ATOM   44   N  N   . ALA A 1 7   ? -9.583  13.951  -5.655  1.00 88.74 7   A 1 
ATOM   45   C  CA  . ALA A 1 7   ? -9.725  15.358  -6.003  1.00 86.74 7   A 1 
ATOM   46   C  C   . ALA A 1 7   ? -8.654  15.792  -7.018  1.00 84.81 7   A 1 
ATOM   47   O  O   . ALA A 1 7   ? -7.623  15.141  -7.174  1.00 81.97 7   A 1 
ATOM   48   C  CB  . ALA A 1 7   ? -9.680  16.189  -4.721  1.00 85.57 7   A 1 
ATOM   49   N  N   . ASP A 1 8   ? -8.876  16.926  -7.686  1.00 84.98 8   A 1 
ATOM   50   C  CA  . ASP A 1 8   ? -7.966  17.435  -8.719  1.00 82.20 8   A 1 
ATOM   51   C  C   . ASP A 1 8   ? -6.570  17.784  -8.186  1.00 79.80 8   A 1 
ATOM   52   O  O   . ASP A 1 8   ? -5.587  17.742  -8.929  1.00 76.99 8   A 1 
ATOM   53   C  CB  . ASP A 1 8   ? -8.586  18.674  -9.387  1.00 83.20 8   A 1 
ATOM   54   C  CG  . ASP A 1 8   ? -9.827  18.367  -10.224 1.00 82.53 8   A 1 
ATOM   55   O  OD1 . ASP A 1 8   ? -9.967  17.220  -10.705 1.00 79.13 8   A 1 
ATOM   56   O  OD2 . ASP A 1 8   ? -10.639 19.298  -10.425 1.00 78.15 8   A 1 
ATOM   57   N  N   . ASP A 1 9   ? -6.448  18.079  -6.885  1.00 78.86 9   A 1 
ATOM   58   C  CA  . ASP A 1 9   ? -5.171  18.314  -6.194  1.00 74.42 9   A 1 
ATOM   59   C  C   . ASP A 1 9   ? -4.425  17.015  -5.834  1.00 73.41 9   A 1 
ATOM   60   O  O   . ASP A 1 9   ? -3.340  17.038  -5.252  1.00 68.56 9   A 1 
ATOM   61   C  CB  . ASP A 1 9   ? -5.418  19.205  -4.962  1.00 72.57 9   A 1 
ATOM   62   C  CG  . ASP A 1 9   ? -6.203  18.530  -3.827  1.00 69.04 9   A 1 
ATOM   63   O  OD1 . ASP A 1 9   ? -6.651  17.369  -3.995  1.00 64.35 9   A 1 
ATOM   64   O  OD2 . ASP A 1 9   ? -6.356  19.164  -2.773  1.00 64.21 9   A 1 
ATOM   65   N  N   . GLY A 1 10  ? -4.983  15.853  -6.166  1.00 70.27 10  A 1 
ATOM   66   C  CA  . GLY A 1 10  ? -4.449  14.528  -5.863  1.00 67.40 10  A 1 
ATOM   67   C  C   . GLY A 1 10  ? -4.790  14.012  -4.462  1.00 69.96 10  A 1 
ATOM   68   O  O   . GLY A 1 10  ? -4.301  12.949  -4.079  1.00 67.67 10  A 1 
ATOM   69   N  N   . SER A 1 11  ? -5.613  14.723  -3.681  1.00 74.80 11  A 1 
ATOM   70   C  CA  . SER A 1 11  ? -6.063  14.221  -2.386  1.00 76.98 11  A 1 
ATOM   71   C  C   . SER A 1 11  ? -6.920  12.956  -2.538  1.00 80.51 11  A 1 
ATOM   72   O  O   . SER A 1 11  ? -7.713  12.810  -3.469  1.00 80.08 11  A 1 
ATOM   73   C  CB  . SER A 1 11  ? -6.758  15.305  -1.555  1.00 73.67 11  A 1 
ATOM   74   O  OG  . SER A 1 11  ? -7.933  15.755  -2.163  1.00 66.93 11  A 1 
ATOM   75   N  N   . LEU A 1 12  ? -6.741  12.003  -1.616  1.00 79.65 12  A 1 
ATOM   76   C  CA  . LEU A 1 12  ? -7.441  10.727  -1.614  1.00 80.92 12  A 1 
ATOM   77   C  C   . LEU A 1 12  ? -8.813  10.873  -0.948  1.00 84.38 12  A 1 
ATOM   78   O  O   . LEU A 1 12  ? -8.999  10.502  0.208   1.00 84.42 12  A 1 
ATOM   79   C  CB  . LEU A 1 12  ? -6.571  9.656   -0.932  1.00 78.61 12  A 1 
ATOM   80   C  CG  . LEU A 1 12  ? -5.214  9.399   -1.593  1.00 74.68 12  A 1 
ATOM   81   C  CD1 . LEU A 1 12  ? -4.436  8.378   -0.761  1.00 71.64 12  A 1 
ATOM   82   C  CD2 . LEU A 1 12  ? -5.352  8.860   -3.018  1.00 70.54 12  A 1 
ATOM   83   N  N   . ALA A 1 13  ? -9.765  11.452  -1.675  1.00 89.82 13  A 1 
ATOM   84   C  CA  . ALA A 1 13  ? -11.102 11.728  -1.185  1.00 91.26 13  A 1 
ATOM   85   C  C   . ALA A 1 13  ? -12.160 11.482  -2.263  1.00 92.79 13  A 1 
ATOM   86   O  O   . ALA A 1 13  ? -11.903 11.632  -3.458  1.00 92.22 13  A 1 
ATOM   87   C  CB  . ALA A 1 13  ? -11.150 13.182  -0.686  1.00 89.45 13  A 1 
ATOM   88   N  N   . PHE A 1 14  ? -13.381 11.143  -1.839  1.00 96.26 14  A 1 
ATOM   89   C  CA  . PHE A 1 14  ? -14.566 11.257  -2.676  1.00 97.16 14  A 1 
ATOM   90   C  C   . PHE A 1 14  ? -14.988 12.727  -2.744  1.00 97.25 14  A 1 
ATOM   91   O  O   . PHE A 1 14  ? -14.946 13.430  -1.741  1.00 96.40 14  A 1 
ATOM   92   C  CB  . PHE A 1 14  ? -15.697 10.394  -2.119  1.00 97.20 14  A 1 
ATOM   93   C  CG  . PHE A 1 14  ? -15.392 8.913   -2.104  1.00 97.34 14  A 1 
ATOM   94   C  CD1 . PHE A 1 14  ? -15.538 8.154   -3.281  1.00 95.96 14  A 1 
ATOM   95   C  CD2 . PHE A 1 14  ? -14.960 8.280   -0.928  1.00 95.84 14  A 1 
ATOM   96   C  CE1 . PHE A 1 14  ? -15.260 6.777   -3.279  1.00 95.51 14  A 1 
ATOM   97   C  CE2 . PHE A 1 14  ? -14.683 6.904   -0.915  1.00 95.26 14  A 1 
ATOM   98   C  CZ  . PHE A 1 14  ? -14.833 6.149   -2.097  1.00 96.34 14  A 1 
ATOM   99   N  N   . VAL A 1 15  ? -15.410 13.189  -3.918  1.00 97.11 15  A 1 
ATOM   100  C  CA  . VAL A 1 15  ? -15.840 14.580  -4.119  1.00 97.12 15  A 1 
ATOM   101  C  C   . VAL A 1 15  ? -17.205 14.599  -4.814  1.00 97.53 15  A 1 
ATOM   102  O  O   . VAL A 1 15  ? -17.280 14.395  -6.028  1.00 97.17 15  A 1 
ATOM   103  C  CB  . VAL A 1 15  ? -14.793 15.402  -4.906  1.00 96.13 15  A 1 
ATOM   104  C  CG1 . VAL A 1 15  ? -15.211 16.868  -4.969  1.00 91.41 15  A 1 
ATOM   105  C  CG2 . VAL A 1 15  ? -13.409 15.336  -4.254  1.00 91.36 15  A 1 
ATOM   106  N  N   . PRO A 1 16  ? -18.311 14.869  -4.080  1.00 97.27 16  A 1 
ATOM   107  C  CA  . PRO A 1 16  ? -18.374 15.130  -2.642  1.00 97.42 16  A 1 
ATOM   108  C  C   . PRO A 1 16  ? -18.221 13.858  -1.791  1.00 97.64 16  A 1 
ATOM   109  O  O   . PRO A 1 16  ? -18.549 12.765  -2.232  1.00 97.25 16  A 1 
ATOM   110  C  CB  . PRO A 1 16  ? -19.749 15.768  -2.439  1.00 96.63 16  A 1 
ATOM   111  C  CG  . PRO A 1 16  ? -20.605 15.113  -3.519  1.00 94.85 16  A 1 
ATOM   112  C  CD  . PRO A 1 16  ? -19.628 14.959  -4.678  1.00 96.47 16  A 1 
ATOM   113  N  N   . SER A 1 17  ? -17.750 14.005  -0.544  1.00 97.00 17  A 1 
ATOM   114  C  CA  . SER A 1 17  ? -17.647 12.899  0.412   1.00 96.97 17  A 1 
ATOM   115  C  C   . SER A 1 17  ? -18.948 12.631  1.167   1.00 97.32 17  A 1 
ATOM   116  O  O   . SER A 1 17  ? -19.159 11.529  1.657   1.00 96.23 17  A 1 
ATOM   117  C  CB  . SER A 1 17  ? -16.525 13.169  1.422   1.00 95.11 17  A 1 
ATOM   118  O  OG  . SER A 1 17  ? -16.731 14.399  2.077   1.00 87.31 17  A 1 
ATOM   119  N  N   . GLU A 1 18  ? -19.828 13.623  1.262   1.00 97.36 18  A 1 
ATOM   120  C  CA  . GLU A 1 18  ? -21.149 13.498  1.874   1.00 97.44 18  A 1 
ATOM   121  C  C   . GLU A 1 18  ? -22.180 14.165  0.973   1.00 97.59 18  A 1 
ATOM   122  O  O   . GLU A 1 18  ? -22.002 15.300  0.532   1.00 95.96 18  A 1 
ATOM   123  C  CB  . GLU A 1 18  ? -21.187 14.118  3.280   1.00 95.74 18  A 1 
ATOM   124  C  CG  . GLU A 1 18  ? -20.275 13.387  4.273   1.00 85.27 18  A 1 
ATOM   125  C  CD  . GLU A 1 18  ? -20.443 13.868  5.724   1.00 82.48 18  A 1 
ATOM   126  O  OE1 . GLU A 1 18  ? -19.701 13.332  6.587   1.00 75.29 18  A 1 
ATOM   127  O  OE2 . GLU A 1 18  ? -21.308 14.729  5.987   1.00 74.08 18  A 1 
ATOM   128  N  N   . PHE A 1 19  ? -23.268 13.454  0.681   1.00 97.70 19  A 1 
ATOM   129  C  CA  . PHE A 1 19  ? -24.339 13.950  -0.178  1.00 97.84 19  A 1 
ATOM   130  C  C   . PHE A 1 19  ? -25.653 13.222  0.093   1.00 98.06 19  A 1 
ATOM   131  O  O   . PHE A 1 19  ? -25.696 12.202  0.786   1.00 97.60 19  A 1 
ATOM   132  C  CB  . PHE A 1 19  ? -23.915 13.831  -1.652  1.00 97.41 19  A 1 
ATOM   133  C  CG  . PHE A 1 19  ? -23.540 12.436  -2.108  1.00 97.88 19  A 1 
ATOM   134  C  CD1 . PHE A 1 19  ? -22.232 11.945  -1.905  1.00 95.78 19  A 1 
ATOM   135  C  CD2 . PHE A 1 19  ? -24.485 11.615  -2.747  1.00 95.29 19  A 1 
ATOM   136  C  CE1 . PHE A 1 19  ? -21.880 10.659  -2.334  1.00 94.67 19  A 1 
ATOM   137  C  CE2 . PHE A 1 19  ? -24.132 10.325  -3.174  1.00 94.72 19  A 1 
ATOM   138  C  CZ  . PHE A 1 19  ? -22.830 9.848   -2.969  1.00 96.62 19  A 1 
ATOM   139  N  N   . SER A 1 20  ? -26.739 13.748  -0.455  1.00 98.05 20  A 1 
ATOM   140  C  CA  . SER A 1 20  ? -28.064 13.131  -0.386  1.00 97.80 20  A 1 
ATOM   141  C  C   . SER A 1 20  ? -28.599 12.854  -1.782  1.00 97.87 20  A 1 
ATOM   142  O  O   . SER A 1 20  ? -28.319 13.606  -2.722  1.00 96.62 20  A 1 
ATOM   143  C  CB  . SER A 1 20  ? -29.042 14.013  0.393   1.00 96.69 20  A 1 
ATOM   144  O  OG  . SER A 1 20  ? -28.605 14.183  1.719   1.00 85.17 20  A 1 
ATOM   145  N  N   . ILE A 1 21  ? -29.387 11.781  -1.922  1.00 97.74 21  A 1 
ATOM   146  C  CA  . ILE A 1 21  ? -30.068 11.396  -3.157  1.00 97.59 21  A 1 
ATOM   147  C  C   . ILE A 1 21  ? -31.520 10.996  -2.869  1.00 97.57 21  A 1 
ATOM   148  O  O   . ILE A 1 21  ? -31.868 10.617  -1.749  1.00 96.83 21  A 1 
ATOM   149  C  CB  . ILE A 1 21  ? -29.323 10.263  -3.906  1.00 96.52 21  A 1 
ATOM   150  C  CG1 . ILE A 1 21  ? -29.233 8.967   -3.072  1.00 93.51 21  A 1 
ATOM   151  C  CG2 . ILE A 1 21  ? -27.937 10.736  -4.365  1.00 92.84 21  A 1 
ATOM   152  C  CD1 . ILE A 1 21  ? -28.758 7.745   -3.869  1.00 91.01 21  A 1 
ATOM   153  N  N   . SER A 1 22  ? -32.347 11.017  -3.901  1.00 97.49 22  A 1 
ATOM   154  C  CA  . SER A 1 22  ? -33.680 10.425  -3.854  1.00 97.15 22  A 1 
ATOM   155  C  C   . SER A 1 22  ? -33.614 8.899   -4.011  1.00 97.26 22  A 1 
ATOM   156  O  O   . SER A 1 22  ? -32.705 8.383   -4.669  1.00 95.76 22  A 1 
ATOM   157  C  CB  . SER A 1 22  ? -34.565 11.030  -4.943  1.00 95.96 22  A 1 
ATOM   158  O  OG  . SER A 1 22  ? -34.677 12.422  -4.753  1.00 85.65 22  A 1 
ATOM   159  N  N   . PRO A 1 23  ? -34.583 8.133   -3.476  1.00 97.24 23  A 1 
ATOM   160  C  CA  . PRO A 1 23  ? -34.653 6.694   -3.694  1.00 96.82 23  A 1 
ATOM   161  C  C   . PRO A 1 23  ? -34.676 6.333   -5.183  1.00 96.53 23  A 1 
ATOM   162  O  O   . PRO A 1 23  ? -35.515 6.820   -5.937  1.00 94.17 23  A 1 
ATOM   163  C  CB  . PRO A 1 23  ? -35.934 6.231   -2.986  1.00 95.72 23  A 1 
ATOM   164  C  CG  . PRO A 1 23  ? -36.174 7.308   -1.930  1.00 93.21 23  A 1 
ATOM   165  C  CD  . PRO A 1 23  ? -35.663 8.575   -2.604  1.00 96.00 23  A 1 
ATOM   166  N  N   . GLY A 1 24  ? -33.754 5.455   -5.609  1.00 96.17 24  A 1 
ATOM   167  C  CA  . GLY A 1 24  ? -33.615 5.024   -7.000  1.00 95.77 24  A 1 
ATOM   168  C  C   . GLY A 1 24  ? -32.778 5.950   -7.895  1.00 96.10 24  A 1 
ATOM   169  O  O   . GLY A 1 24  ? -32.528 5.590   -9.045  1.00 93.90 24  A 1 
ATOM   170  N  N   . GLU A 1 25  ? -32.333 7.093   -7.396  1.00 96.31 25  A 1 
ATOM   171  C  CA  . GLU A 1 25  ? -31.409 7.967   -8.119  1.00 96.10 25  A 1 
ATOM   172  C  C   . GLU A 1 25  ? -30.048 7.276   -8.294  1.00 96.29 25  A 1 
ATOM   173  O  O   . GLU A 1 25  ? -29.490 6.690   -7.364  1.00 95.07 25  A 1 
ATOM   174  C  CB  . GLU A 1 25  ? -31.279 9.304   -7.392  1.00 95.12 25  A 1 
ATOM   175  C  CG  . GLU A 1 25  ? -30.464 10.341  -8.181  1.00 90.52 25  A 1 
ATOM   176  C  CD  . GLU A 1 25  ? -30.326 11.686  -7.441  1.00 89.87 25  A 1 
ATOM   177  O  OE1 . GLU A 1 25  ? -29.422 12.460  -7.819  1.00 84.47 25  A 1 
ATOM   178  O  OE2 . GLU A 1 25  ? -31.119 11.935  -6.502  1.00 84.07 25  A 1 
ATOM   179  N  N   . LYS A 1 26  ? -29.491 7.340   -9.506  1.00 96.98 26  A 1 
ATOM   180  C  CA  . LYS A 1 26  ? -28.176 6.781   -9.797  1.00 96.82 26  A 1 
ATOM   181  C  C   . LYS A 1 26  ? -27.064 7.676   -9.251  1.00 97.49 26  A 1 
ATOM   182  O  O   . LYS A 1 26  ? -27.021 8.872   -9.530  1.00 96.49 26  A 1 
ATOM   183  C  CB  . LYS A 1 26  ? -27.973 6.561   -11.297 1.00 94.35 26  A 1 
ATOM   184  C  CG  . LYS A 1 26  ? -28.538 5.208   -11.791 1.00 83.48 26  A 1 
ATOM   185  C  CD  . LYS A 1 26  ? -28.151 5.025   -13.259 1.00 79.80 26  A 1 
ATOM   186  C  CE  . LYS A 1 26  ? -28.400 3.608   -13.757 1.00 69.05 26  A 1 
ATOM   187  N  NZ  . LYS A 1 26  ? -27.682 3.378   -15.038 1.00 62.53 26  A 1 
ATOM   188  N  N   . ILE A 1 27  ? -26.105 7.042   -8.573  1.00 97.47 27  A 1 
ATOM   189  C  CA  . ILE A 1 27  ? -24.800 7.611   -8.257  1.00 97.73 27  A 1 
ATOM   190  C  C   . ILE A 1 27  ? -23.821 7.100   -9.314  1.00 97.90 27  A 1 
ATOM   191  O  O   . ILE A 1 27  ? -23.708 5.889   -9.517  1.00 97.35 27  A 1 
ATOM   192  C  CB  . ILE A 1 27  ? -24.343 7.223   -6.838  1.00 97.64 27  A 1 
ATOM   193  C  CG1 . ILE A 1 27  ? -25.417 7.510   -5.772  1.00 96.13 27  A 1 
ATOM   194  C  CG2 . ILE A 1 27  ? -23.041 7.973   -6.514  1.00 96.18 27  A 1 
ATOM   195  C  CD1 . ILE A 1 27  ? -25.127 6.822   -4.433  1.00 94.81 27  A 1 
ATOM   196  N  N   . VAL A 1 28  ? -23.118 8.020   -9.977  1.00 98.28 28  A 1 
ATOM   197  C  CA  . VAL A 1 28  ? -22.057 7.707   -10.931 1.00 98.12 28  A 1 
ATOM   198  C  C   . VAL A 1 28  ? -20.727 8.097   -10.300 1.00 98.22 28  A 1 
ATOM   199  O  O   . VAL A 1 28  ? -20.377 9.274   -10.236 1.00 97.84 28  A 1 
ATOM   200  C  CB  . VAL A 1 28  ? -22.279 8.409   -12.286 1.00 97.64 28  A 1 
ATOM   201  C  CG1 . VAL A 1 28  ? -21.223 7.946   -13.299 1.00 94.44 28  A 1 
ATOM   202  C  CG2 . VAL A 1 28  ? -23.663 8.106   -12.865 1.00 94.91 28  A 1 
ATOM   203  N  N   . PHE A 1 29  ? -19.978 7.109   -9.819  1.00 98.20 29  A 1 
ATOM   204  C  CA  . PHE A 1 29  ? -18.613 7.307   -9.350  1.00 98.18 29  A 1 
ATOM   205  C  C   . PHE A 1 29  ? -17.675 7.376   -10.556 1.00 98.02 29  A 1 
ATOM   206  O  O   . PHE A 1 29  ? -17.665 6.459   -11.367 1.00 97.25 29  A 1 
ATOM   207  C  CB  . PHE A 1 29  ? -18.230 6.177   -8.399  1.00 98.05 29  A 1 
ATOM   208  C  CG  . PHE A 1 29  ? -19.009 6.161   -7.110  1.00 98.07 29  A 1 
ATOM   209  C  CD1 . PHE A 1 29  ? -18.603 6.972   -6.030  1.00 96.64 29  A 1 
ATOM   210  C  CD2 . PHE A 1 29  ? -20.140 5.332   -6.955  1.00 96.71 29  A 1 
ATOM   211  C  CE1 . PHE A 1 29  ? -19.306 6.946   -4.812  1.00 96.26 29  A 1 
ATOM   212  C  CE2 . PHE A 1 29  ? -20.845 5.305   -5.742  1.00 96.00 29  A 1 
ATOM   213  C  CZ  . PHE A 1 29  ? -20.427 6.115   -4.671  1.00 97.08 29  A 1 
ATOM   214  N  N   . LYS A 1 30  ? -16.882 8.448   -10.685 1.00 98.09 30  A 1 
ATOM   215  C  CA  . LYS A 1 30  ? -15.967 8.695   -11.810 1.00 97.87 30  A 1 
ATOM   216  C  C   . LYS A 1 30  ? -14.525 8.761   -11.326 1.00 97.61 30  A 1 
ATOM   217  O  O   . LYS A 1 30  ? -14.179 9.603   -10.502 1.00 96.88 30  A 1 
ATOM   218  C  CB  . LYS A 1 30  ? -16.358 9.981   -12.553 1.00 96.99 30  A 1 
ATOM   219  C  CG  . LYS A 1 30  ? -17.742 9.874   -13.199 1.00 83.36 30  A 1 
ATOM   220  C  CD  . LYS A 1 30  ? -18.091 11.120  -14.025 1.00 83.07 30  A 1 
ATOM   221  C  CE  . LYS A 1 30  ? -19.473 10.902  -14.647 1.00 70.57 30  A 1 
ATOM   222  N  NZ  . LYS A 1 30  ? -20.023 12.124  -15.274 1.00 63.77 30  A 1 
ATOM   223  N  N   . ASN A 1 31  ? -13.671 7.907   -11.884 1.00 95.99 31  A 1 
ATOM   224  C  CA  . ASN A 1 31  ? -12.255 7.886   -11.568 1.00 95.07 31  A 1 
ATOM   225  C  C   . ASN A 1 31  ? -11.577 9.177   -12.053 1.00 94.77 31  A 1 
ATOM   226  O  O   . ASN A 1 31  ? -11.693 9.531   -13.230 1.00 93.35 31  A 1 
ATOM   227  C  CB  . ASN A 1 31  ? -11.629 6.633   -12.199 1.00 93.49 31  A 1 
ATOM   228  C  CG  . ASN A 1 31  ? -10.459 6.098   -11.405 1.00 91.64 31  A 1 
ATOM   229  O  OD1 . ASN A 1 31  ? -10.325 6.322   -10.216 1.00 86.22 31  A 1 
ATOM   230  N  ND2 . ASN A 1 31  ? -9.604  5.324   -12.018 1.00 85.86 31  A 1 
ATOM   231  N  N   . ASN A 1 32  ? -10.892 9.902   -11.166 1.00 93.84 32  A 1 
ATOM   232  C  CA  . ASN A 1 32  ? -10.356 11.233  -11.475 1.00 92.49 32  A 1 
ATOM   233  C  C   . ASN A 1 32  ? -8.841  11.339  -11.293 1.00 89.74 32  A 1 
ATOM   234  O  O   . ASN A 1 32  ? -8.127  11.563  -12.275 1.00 85.14 32  A 1 
ATOM   235  C  CB  . ASN A 1 32  ? -11.120 12.289  -10.659 1.00 92.61 32  A 1 
ATOM   236  C  CG  . ASN A 1 32  ? -10.703 13.698  -11.059 1.00 92.33 32  A 1 
ATOM   237  O  OD1 . ASN A 1 32  ? -10.573 14.014  -12.232 1.00 87.44 32  A 1 
ATOM   238  N  ND2 . ASN A 1 32  ? -10.481 14.566  -10.103 1.00 87.79 32  A 1 
ATOM   239  N  N   . ALA A 1 33  ? -8.341  11.187  -10.058 1.00 87.30 33  A 1 
ATOM   240  C  CA  . ALA A 1 33  ? -6.934  11.348  -9.721  1.00 85.24 33  A 1 
ATOM   241  C  C   . ALA A 1 33  ? -6.516  10.427  -8.570  1.00 86.04 33  A 1 
ATOM   242  O  O   . ALA A 1 33  ? -7.352  10.011  -7.770  1.00 84.44 33  A 1 
ATOM   243  C  CB  . ALA A 1 33  ? -6.690  12.825  -9.364  1.00 82.25 33  A 1 
ATOM   244  N  N   . GLY A 1 34  ? -5.222  10.098  -8.475  1.00 78.33 34  A 1 
ATOM   245  C  CA  . GLY A 1 34  ? -4.708  9.246   -7.403  1.00 76.58 34  A 1 
ATOM   246  C  C   . GLY A 1 34  ? -5.191  7.797   -7.451  1.00 78.65 34  A 1 
ATOM   247  O  O   . GLY A 1 34  ? -5.075  7.081   -6.454  1.00 77.59 34  A 1 
ATOM   248  N  N   . PHE A 1 35  ? -5.722  7.353   -8.585  1.00 78.36 35  A 1 
ATOM   249  C  CA  . PHE A 1 35  ? -6.132  5.970   -8.828  1.00 77.63 35  A 1 
ATOM   250  C  C   . PHE A 1 35  ? -4.948  4.995   -8.705  1.00 78.39 35  A 1 
ATOM   251  O  O   . PHE A 1 35  ? -3.793  5.405   -8.837  1.00 76.59 35  A 1 
ATOM   252  C  CB  . PHE A 1 35  ? -6.855  5.864   -10.180 1.00 76.07 35  A 1 
ATOM   253  C  CG  . PHE A 1 35  ? -6.174  6.537   -11.352 1.00 76.29 35  A 1 
ATOM   254  C  CD1 . PHE A 1 35  ? -6.666  7.766   -11.831 1.00 72.32 35  A 1 
ATOM   255  C  CD2 . PHE A 1 35  ? -5.081  5.949   -11.996 1.00 72.13 35  A 1 
ATOM   256  C  CE1 . PHE A 1 35  ? -6.060  8.398   -12.928 1.00 68.96 35  A 1 
ATOM   257  C  CE2 . PHE A 1 35  ? -4.470  6.572   -13.089 1.00 69.07 35  A 1 
ATOM   258  C  CZ  . PHE A 1 35  ? -4.962  7.799   -13.563 1.00 71.12 35  A 1 
ATOM   259  N  N   . PRO A 1 36  ? -5.220  3.691   -8.456  1.00 79.53 36  A 1 
ATOM   260  C  CA  . PRO A 1 36  ? -6.516  3.014   -8.538  1.00 80.23 36  A 1 
ATOM   261  C  C   . PRO A 1 36  ? -7.453  3.293   -7.352  1.00 83.85 36  A 1 
ATOM   262  O  O   . PRO A 1 36  ? -7.013  3.470   -6.224  1.00 83.99 36  A 1 
ATOM   263  C  CB  . PRO A 1 36  ? -6.164  1.534   -8.633  1.00 76.96 36  A 1 
ATOM   264  C  CG  . PRO A 1 36  ? -4.884  1.423   -7.824  1.00 72.32 36  A 1 
ATOM   265  C  CD  . PRO A 1 36  ? -4.175  2.732   -8.146  1.00 73.70 36  A 1 
ATOM   266  N  N   . HIS A 1 37  ? -8.743  3.240   -7.617  1.00 89.11 37  A 1 
ATOM   267  C  CA  . HIS A 1 37  ? -9.813  3.328   -6.626  1.00 90.78 37  A 1 
ATOM   268  C  C   . HIS A 1 37  ? -10.852 2.221   -6.830  1.00 91.34 37  A 1 
ATOM   269  O  O   . HIS A 1 37  ? -10.943 1.619   -7.889  1.00 90.53 37  A 1 
ATOM   270  C  CB  . HIS A 1 37  ? -10.485 4.702   -6.694  1.00 91.19 37  A 1 
ATOM   271  C  CG  . HIS A 1 37  ? -9.557  5.858   -6.447  1.00 91.19 37  A 1 
ATOM   272  N  ND1 . HIS A 1 37  ? -8.907  6.147   -5.259  1.00 89.57 37  A 1 
ATOM   273  C  CD2 . HIS A 1 37  ? -9.201  6.850   -7.333  1.00 89.72 37  A 1 
ATOM   274  C  CE1 . HIS A 1 37  ? -8.191  7.269   -5.428  1.00 88.81 37  A 1 
ATOM   275  N  NE2 . HIS A 1 37  ? -8.344  7.726   -6.681  1.00 89.33 37  A 1 
ATOM   276  N  N   . ASN A 1 38  ? -11.666 1.983   -5.808  1.00 93.03 38  A 1 
ATOM   277  C  CA  . ASN A 1 38  ? -12.922 1.250   -5.907  1.00 93.61 38  A 1 
ATOM   278  C  C   . ASN A 1 38  ? -13.947 1.818   -4.920  1.00 95.15 38  A 1 
ATOM   279  O  O   . ASN A 1 38  ? -13.650 2.773   -4.186  1.00 95.46 38  A 1 
ATOM   280  C  CB  . ASN A 1 38  ? -12.683 -0.263  -5.740  1.00 91.78 38  A 1 
ATOM   281  C  CG  . ASN A 1 38  ? -12.227 -0.720  -4.370  1.00 90.91 38  A 1 
ATOM   282  O  OD1 . ASN A 1 38  ? -12.132 0.033   -3.416  1.00 87.82 38  A 1 
ATOM   283  N  ND2 . ASN A 1 38  ? -11.943 -1.996  -4.240  1.00 86.52 38  A 1 
ATOM   284  N  N   . ILE A 1 39  ? -15.145 1.254   -4.912  1.00 96.25 39  A 1 
ATOM   285  C  CA  . ILE A 1 39  ? -16.237 1.660   -4.029  1.00 97.06 39  A 1 
ATOM   286  C  C   . ILE A 1 39  ? -16.803 0.420   -3.362  1.00 97.07 39  A 1 
ATOM   287  O  O   . ILE A 1 39  ? -17.359 -0.454  -4.031  1.00 96.13 39  A 1 
ATOM   288  C  CB  . ILE A 1 39  ? -17.336 2.438   -4.779  1.00 96.75 39  A 1 
ATOM   289  C  CG1 . ILE A 1 39  ? -16.807 3.678   -5.544  1.00 91.02 39  A 1 
ATOM   290  C  CG2 . ILE A 1 39  ? -18.411 2.911   -3.777  1.00 92.06 39  A 1 
ATOM   291  C  CD1 . ILE A 1 39  ? -16.319 3.360   -6.961  1.00 82.40 39  A 1 
ATOM   292  N  N   . VAL A 1 40  ? -16.674 0.351   -2.039  1.00 96.09 40  A 1 
ATOM   293  C  CA  . VAL A 1 40  ? -17.206 -0.733  -1.206  1.00 95.23 40  A 1 
ATOM   294  C  C   . VAL A 1 40  ? -18.094 -0.111  -0.137  1.00 95.73 40  A 1 
ATOM   295  O  O   . VAL A 1 40  ? -17.672 0.798   0.571   1.00 95.67 40  A 1 
ATOM   296  C  CB  . VAL A 1 40  ? -16.064 -1.560  -0.579  1.00 93.41 40  A 1 
ATOM   297  C  CG1 . VAL A 1 40  ? -16.621 -2.768  0.185   1.00 90.09 40  A 1 
ATOM   298  C  CG2 . VAL A 1 40  ? -15.091 -2.088  -1.634  1.00 89.95 40  A 1 
ATOM   299  N  N   . PHE A 1 41  ? -19.322 -0.575  -0.022  1.00 96.20 41  A 1 
ATOM   300  C  CA  . PHE A 1 41  ? -20.228 -0.161  1.049   1.00 96.54 41  A 1 
ATOM   301  C  C   . PHE A 1 41  ? -19.930 -0.967  2.319   1.00 95.36 41  A 1 
ATOM   302  O  O   . PHE A 1 41  ? -19.670 -2.162  2.255   1.00 93.86 41  A 1 
ATOM   303  C  CB  . PHE A 1 41  ? -21.685 -0.281  0.605   1.00 97.21 41  A 1 
ATOM   304  C  CG  . PHE A 1 41  ? -22.112 0.811   -0.352  1.00 97.66 41  A 1 
ATOM   305  C  CD1 . PHE A 1 41  ? -22.771 1.963   0.130   1.00 96.67 41  A 1 
ATOM   306  C  CD2 . PHE A 1 41  ? -21.834 0.717   -1.733  1.00 96.53 41  A 1 
ATOM   307  C  CE1 . PHE A 1 41  ? -23.154 2.992   -0.741  1.00 96.59 41  A 1 
ATOM   308  C  CE2 . PHE A 1 41  ? -22.205 1.746   -2.610  1.00 96.57 41  A 1 
ATOM   309  C  CZ  . PHE A 1 41  ? -22.869 2.879   -2.113  1.00 97.52 41  A 1 
ATOM   310  N  N   . ASP A 1 42  ? -19.962 -0.293  3.466   1.00 93.63 42  A 1 
ATOM   311  C  CA  . ASP A 1 42  ? -19.703 -0.915  4.762   1.00 91.98 42  A 1 
ATOM   312  C  C   . ASP A 1 42  ? -20.953 -1.657  5.241   1.00 92.14 42  A 1 
ATOM   313  O  O   . ASP A 1 42  ? -21.966 -1.038  5.568   1.00 90.73 42  A 1 
ATOM   314  C  CB  . ASP A 1 42  ? -19.231 0.146   5.758   1.00 89.15 42  A 1 
ATOM   315  C  CG  . ASP A 1 42  ? -18.715 -0.432  7.084   1.00 83.97 42  A 1 
ATOM   316  O  OD1 . ASP A 1 42  ? -18.928 -1.633  7.354   1.00 79.57 42  A 1 
ATOM   317  O  OD2 . ASP A 1 42  ? -18.069 0.342   7.826   1.00 78.07 42  A 1 
ATOM   318  N  N   . GLU A 1 43  ? -20.874 -2.984  5.321   1.00 90.69 43  A 1 
ATOM   319  C  CA  . GLU A 1 43  ? -21.964 -3.871  5.740   1.00 89.21 43  A 1 
ATOM   320  C  C   . GLU A 1 43  ? -22.525 -3.516  7.121   1.00 89.78 43  A 1 
ATOM   321  O  O   . GLU A 1 43  ? -23.709 -3.705  7.369   1.00 87.35 43  A 1 
ATOM   322  C  CB  . GLU A 1 43  ? -21.468 -5.329  5.694   1.00 86.22 43  A 1 
ATOM   323  C  CG  . GLU A 1 43  ? -20.387 -5.634  6.757   1.00 74.23 43  A 1 
ATOM   324  C  CD  . GLU A 1 43  ? -19.700 -6.992  6.620   1.00 68.97 43  A 1 
ATOM   325  O  OE1 . GLU A 1 43  ? -18.667 -7.166  7.320   1.00 61.41 43  A 1 
ATOM   326  O  OE2 . GLU A 1 43  ? -20.159 -7.846  5.828   1.00 60.22 43  A 1 
ATOM   327  N  N   . ASP A 1 44  ? -21.701 -2.938  8.002   1.00 88.10 44  A 1 
ATOM   328  C  CA  . ASP A 1 44  ? -22.080 -2.529  9.357   1.00 87.72 44  A 1 
ATOM   329  C  C   . ASP A 1 44  ? -22.705 -1.118  9.402   1.00 90.09 44  A 1 
ATOM   330  O  O   . ASP A 1 44  ? -23.121 -0.644  10.465  1.00 88.81 44  A 1 
ATOM   331  C  CB  . ASP A 1 44  ? -20.847 -2.601  10.281  1.00 84.46 44  A 1 
ATOM   332  C  CG  . ASP A 1 44  ? -20.253 -4.001  10.468  1.00 79.67 44  A 1 
ATOM   333  O  OD1 . ASP A 1 44  ? -21.027 -4.964  10.627  1.00 75.13 44  A 1 
ATOM   334  O  OD2 . ASP A 1 44  ? -18.997 -4.099  10.551  1.00 73.34 44  A 1 
ATOM   335  N  N   . SER A 1 45  ? -22.742 -0.407  8.276   1.00 90.87 45  A 1 
ATOM   336  C  CA  . SER A 1 45  ? -23.144 1.004   8.187   1.00 92.80 45  A 1 
ATOM   337  C  C   . SER A 1 45  ? -24.020 1.292   6.965   1.00 95.22 45  A 1 
ATOM   338  O  O   . SER A 1 45  ? -23.878 2.326   6.312   1.00 94.57 45  A 1 
ATOM   339  C  CB  . SER A 1 45  ? -21.914 1.913   8.247   1.00 90.24 45  A 1 
ATOM   340  O  OG  . SER A 1 45  ? -21.230 1.753   9.474   1.00 81.20 45  A 1 
ATOM   341  N  N   . ILE A 1 46  ? -24.942 0.374   6.662   1.00 95.56 46  A 1 
ATOM   342  C  CA  . ILE A 1 46  ? -25.982 0.495   5.639   1.00 96.21 46  A 1 
ATOM   343  C  C   . ILE A 1 46  ? -27.356 0.162   6.244   1.00 96.45 46  A 1 
ATOM   344  O  O   . ILE A 1 46  ? -27.428 -0.476  7.295   1.00 95.39 46  A 1 
ATOM   345  C  CB  . ILE A 1 46  ? -25.656 -0.378  4.403   1.00 95.61 46  A 1 
ATOM   346  C  CG1 . ILE A 1 46  ? -25.518 -1.871  4.770   1.00 92.73 46  A 1 
ATOM   347  C  CG2 . ILE A 1 46  ? -24.419 0.166   3.680   1.00 92.56 46  A 1 
ATOM   348  C  CD1 . ILE A 1 46  ? -25.319 -2.792  3.571   1.00 90.58 46  A 1 
ATOM   349  N  N   . PRO A 1 47  ? -28.471 0.576   5.608   1.00 96.60 47  A 1 
ATOM   350  C  CA  . PRO A 1 47  ? -29.799 0.278   6.121   1.00 96.48 47  A 1 
ATOM   351  C  C   . PRO A 1 47  ? -30.088 -1.225  6.218   1.00 96.00 47  A 1 
ATOM   352  O  O   . PRO A 1 47  ? -29.643 -2.025  5.395   1.00 94.30 47  A 1 
ATOM   353  C  CB  . PRO A 1 47  ? -30.788 0.977   5.177   1.00 95.91 47  A 1 
ATOM   354  C  CG  . PRO A 1 47  ? -29.955 2.100   4.578   1.00 94.62 47  A 1 
ATOM   355  C  CD  . PRO A 1 47  ? -28.569 1.474   4.471   1.00 96.35 47  A 1 
ATOM   356  N  N   . SER A 1 48  ? -30.912 -1.611  7.191   1.00 94.92 48  A 1 
ATOM   357  C  CA  . SER A 1 48  ? -31.339 -2.989  7.377   1.00 94.18 48  A 1 
ATOM   358  C  C   . SER A 1 48  ? -31.989 -3.569  6.117   1.00 94.27 48  A 1 
ATOM   359  O  O   . SER A 1 48  ? -32.830 -2.932  5.481   1.00 91.15 48  A 1 
ATOM   360  C  CB  . SER A 1 48  ? -32.327 -3.092  8.546   1.00 92.10 48  A 1 
ATOM   361  O  OG  . SER A 1 48  ? -31.744 -2.580  9.735   1.00 77.41 48  A 1 
ATOM   362  N  N   . GLY A 1 49  ? -31.608 -4.806  5.781   1.00 93.00 49  A 1 
ATOM   363  C  CA  . GLY A 1 49  ? -32.130 -5.514  4.608   1.00 92.99 49  A 1 
ATOM   364  C  C   . GLY A 1 49  ? -31.439 -5.169  3.286   1.00 94.15 49  A 1 
ATOM   365  O  O   . GLY A 1 49  ? -31.824 -5.721  2.255   1.00 91.73 49  A 1 
ATOM   366  N  N   . VAL A 1 50  ? -30.454 -4.300  3.299   1.00 95.49 50  A 1 
ATOM   367  C  CA  . VAL A 1 50  ? -29.588 -4.058  2.146   1.00 95.93 50  A 1 
ATOM   368  C  C   . VAL A 1 50  ? -28.406 -5.020  2.185   1.00 96.05 50  A 1 
ATOM   369  O  O   . VAL A 1 50  ? -27.764 -5.185  3.214   1.00 94.63 50  A 1 
ATOM   370  C  CB  . VAL A 1 50  ? -29.118 -2.597  2.082   1.00 95.53 50  A 1 
ATOM   371  C  CG1 . VAL A 1 50  ? -28.256 -2.333  0.854   1.00 91.54 50  A 1 
ATOM   372  C  CG2 . VAL A 1 50  ? -30.324 -1.658  2.012   1.00 91.54 50  A 1 
ATOM   373  N  N   . ASP A 1 51  ? -28.126 -5.645  1.052   1.00 96.10 51  A 1 
ATOM   374  C  CA  . ASP A 1 51  ? -26.970 -6.514  0.858   1.00 96.21 51  A 1 
ATOM   375  C  C   . ASP A 1 51  ? -25.821 -5.700  0.251   1.00 96.48 51  A 1 
ATOM   376  O  O   . ASP A 1 51  ? -25.884 -5.279  -0.909  1.00 95.71 51  A 1 
ATOM   377  C  CB  . ASP A 1 51  ? -27.414 -7.689  -0.019  1.00 95.11 51  A 1 
ATOM   378  C  CG  . ASP A 1 51  ? -26.332 -8.704  -0.363  1.00 92.41 51  A 1 
ATOM   379  O  OD1 . ASP A 1 51  ? -25.146 -8.470  -0.057  1.00 87.68 51  A 1 
ATOM   380  O  OD2 . ASP A 1 51  ? -26.712 -9.699  -1.022  1.00 86.30 51  A 1 
ATOM   381  N  N   . ALA A 1 52  ? -24.775 -5.468  1.042   1.00 95.41 52  A 1 
ATOM   382  C  CA  . ALA A 1 52  ? -23.617 -4.684  0.636   1.00 95.32 52  A 1 
ATOM   383  C  C   . ALA A 1 52  ? -22.937 -5.248  -0.619  1.00 95.78 52  A 1 
ATOM   384  O  O   . ALA A 1 52  ? -22.476 -4.487  -1.460  1.00 94.79 52  A 1 
ATOM   385  C  CB  . ALA A 1 52  ? -22.629 -4.612  1.806   1.00 93.76 52  A 1 
ATOM   386  N  N   . SER A 1 53  ? -22.938 -6.580  -0.804  1.00 94.58 53  A 1 
ATOM   387  C  CA  . SER A 1 53  ? -22.302 -7.231  -1.948  1.00 94.07 53  A 1 
ATOM   388  C  C   . SER A 1 53  ? -22.957 -6.868  -3.290  1.00 94.56 53  A 1 
ATOM   389  O  O   . SER A 1 53  ? -22.301 -6.880  -4.325  1.00 93.24 53  A 1 
ATOM   390  C  CB  . SER A 1 53  ? -22.291 -8.745  -1.763  1.00 92.48 53  A 1 
ATOM   391  O  OG  . SER A 1 53  ? -23.573 -9.320  -1.918  1.00 81.72 53  A 1 
ATOM   392  N  N   . LYS A 1 54  ? -24.246 -6.485  -3.285  1.00 95.74 54  A 1 
ATOM   393  C  CA  . LYS A 1 54  ? -24.992 -6.116  -4.500  1.00 95.44 54  A 1 
ATOM   394  C  C   . LYS A 1 54  ? -24.776 -4.678  -4.948  1.00 95.67 54  A 1 
ATOM   395  O  O   . LYS A 1 54  ? -25.080 -4.355  -6.091  1.00 93.93 54  A 1 
ATOM   396  C  CB  . LYS A 1 54  ? -26.485 -6.358  -4.276  1.00 94.57 54  A 1 
ATOM   397  C  CG  . LYS A 1 54  ? -26.780 -7.852  -4.123  1.00 89.74 54  A 1 
ATOM   398  C  CD  . LYS A 1 54  ? -28.283 -8.080  -3.965  1.00 81.63 54  A 1 
ATOM   399  C  CE  . LYS A 1 54  ? -28.507 -9.575  -3.756  1.00 73.29 54  A 1 
ATOM   400  N  NZ  . LYS A 1 54  ? -29.890 -9.856  -3.377  1.00 64.40 54  A 1 
ATOM   401  N  N   . ILE A 1 55  ? -24.294 -3.815  -4.044  1.00 96.95 55  A 1 
ATOM   402  C  CA  . ILE A 1 55  ? -24.106 -2.387  -4.297  1.00 97.37 55  A 1 
ATOM   403  C  C   . ILE A 1 55  ? -22.632 -1.983  -4.292  1.00 97.61 55  A 1 
ATOM   404  O  O   . ILE A 1 55  ? -22.315 -0.840  -4.591  1.00 96.92 55  A 1 
ATOM   405  C  CB  . ILE A 1 55  ? -24.951 -1.545  -3.312  1.00 97.05 55  A 1 
ATOM   406  C  CG1 . ILE A 1 55  ? -24.558 -1.809  -1.845  1.00 95.66 55  A 1 
ATOM   407  C  CG2 . ILE A 1 55  ? -26.449 -1.807  -3.546  1.00 95.39 55  A 1 
ATOM   408  C  CD1 . ILE A 1 55  ? -25.216 -0.863  -0.832  1.00 94.11 55  A 1 
ATOM   409  N  N   . SER A 1 56  ? -21.737 -2.915  -3.961  1.00 96.88 56  A 1 
ATOM   410  C  CA  . SER A 1 56  ? -20.299 -2.691  -3.880  1.00 96.68 56  A 1 
ATOM   411  C  C   . SER A 1 56  ? -19.565 -3.287  -5.072  1.00 96.43 56  A 1 
ATOM   412  O  O   . SER A 1 56  ? -19.994 -4.282  -5.646  1.00 94.83 56  A 1 
ATOM   413  C  CB  . SER A 1 56  ? -19.726 -3.311  -2.603  1.00 95.52 56  A 1 
ATOM   414  O  OG  . SER A 1 56  ? -20.370 -2.788  -1.458  1.00 91.80 56  A 1 
ATOM   415  N  N   . MET A 1 57  ? -18.393 -2.732  -5.398  1.00 95.18 57  A 1 
ATOM   416  C  CA  . MET A 1 57  ? -17.375 -3.452  -6.160  1.00 94.25 57  A 1 
ATOM   417  C  C   . MET A 1 57  ? -16.748 -4.548  -5.285  1.00 92.49 57  A 1 
ATOM   418  O  O   . MET A 1 57  ? -16.770 -4.456  -4.055  1.00 90.13 57  A 1 
ATOM   419  C  CB  . MET A 1 57  ? -16.294 -2.485  -6.662  1.00 94.14 57  A 1 
ATOM   420  C  CG  . MET A 1 57  ? -16.848 -1.437  -7.630  1.00 92.49 57  A 1 
ATOM   421  S  SD  . MET A 1 57  ? -15.630 -0.230  -8.219  1.00 92.66 57  A 1 
ATOM   422  C  CE  . MET A 1 57  ? -14.537 -1.291  -9.184  1.00 87.93 57  A 1 
ATOM   423  N  N   . SER A 1 58  ? -16.141 -5.558  -5.904  1.00 88.03 58  A 1 
ATOM   424  C  CA  . SER A 1 58  ? -15.236 -6.447  -5.184  1.00 84.55 58  A 1 
ATOM   425  C  C   . SER A 1 58  ? -14.045 -5.658  -4.647  1.00 83.42 58  A 1 
ATOM   426  O  O   . SER A 1 58  ? -13.549 -4.750  -5.317  1.00 80.67 58  A 1 
ATOM   427  C  CB  . SER A 1 58  ? -14.753 -7.568  -6.116  1.00 81.20 58  A 1 
ATOM   428  O  OG  . SER A 1 58  ? -13.805 -8.385  -5.459  1.00 72.05 58  A 1 
ATOM   429  N  N   . GLU A 1 59  ? -13.529 -6.013  -3.458  1.00 78.17 59  A 1 
ATOM   430  C  CA  . GLU A 1 59  ? -12.316 -5.377  -2.919  1.00 74.87 59  A 1 
ATOM   431  C  C   . GLU A 1 59  ? -11.095 -5.539  -3.841  1.00 74.74 59  A 1 
ATOM   432  O  O   . GLU A 1 59  ? -10.162 -4.739  -3.793  1.00 72.37 59  A 1 
ATOM   433  C  CB  . GLU A 1 59  ? -11.970 -5.956  -1.547  1.00 71.81 59  A 1 
ATOM   434  C  CG  . GLU A 1 59  ? -12.986 -5.616  -0.449  1.00 65.68 59  A 1 
ATOM   435  C  CD  . GLU A 1 59  ? -12.450 -5.852  0.969   1.00 61.48 59  A 1 
ATOM   436  O  OE1 . GLU A 1 59  ? -13.067 -5.301  1.906   1.00 55.83 59  A 1 
ATOM   437  O  OE2 . GLU A 1 59  ? -11.407 -6.525  1.127   1.00 56.11 59  A 1 
ATOM   438  N  N   . GLU A 1 60  ? -11.093 -6.565  -4.691  1.00 73.11 60  A 1 
ATOM   439  C  CA  . GLU A 1 60  ? -10.022 -6.840  -5.661  1.00 71.99 60  A 1 
ATOM   440  C  C   . GLU A 1 60  ? -10.217 -6.145  -7.010  1.00 74.73 60  A 1 
ATOM   441  O  O   . GLU A 1 60  ? -9.276  -6.111  -7.805  1.00 72.98 60  A 1 
ATOM   442  C  CB  . GLU A 1 60  ? -9.926  -8.343  -5.909  1.00 67.99 60  A 1 
ATOM   443  C  CG  . GLU A 1 60  ? -9.575  -9.160  -4.666  1.00 59.70 60  A 1 
ATOM   444  C  CD  . GLU A 1 60  ? -9.309  -10.628 -5.010  1.00 53.63 60  A 1 
ATOM   445  O  OE1 . GLU A 1 60  ? -9.078  -11.402 -4.059  1.00 48.18 60  A 1 
ATOM   446  O  OE2 . GLU A 1 60  ? -9.299  -10.975 -6.219  1.00 46.30 60  A 1 
ATOM   447  N  N   . ASP A 1 61  ? -11.415 -5.640  -7.295  1.00 78.26 61  A 1 
ATOM   448  C  CA  . ASP A 1 61  ? -11.683 -4.910  -8.523  1.00 79.67 61  A 1 
ATOM   449  C  C   . ASP A 1 61  ? -11.349 -3.436  -8.315  1.00 82.35 61  A 1 
ATOM   450  O  O   . ASP A 1 61  ? -11.646 -2.848  -7.278  1.00 82.48 61  A 1 
ATOM   451  C  CB  . ASP A 1 61  ? -13.124 -5.107  -8.997  1.00 77.79 61  A 1 
ATOM   452  C  CG  . ASP A 1 61  ? -13.421 -6.543  -9.453  1.00 71.79 61  A 1 
ATOM   453  O  OD1 . ASP A 1 61  ? -12.476 -7.246  -9.880  1.00 66.64 61  A 1 
ATOM   454  O  OD2 . ASP A 1 61  ? -14.604 -6.918  -9.357  1.00 64.49 61  A 1 
ATOM   455  N  N   . LEU A 1 62  ? -10.688 -2.842  -9.302  1.00 82.85 62  A 1 
ATOM   456  C  CA  . LEU A 1 62  ? -10.170 -1.488  -9.229  1.00 82.81 62  A 1 
ATOM   457  C  C   . LEU A 1 62  ? -10.474 -0.735  -10.526 1.00 84.51 62  A 1 
ATOM   458  O  O   . LEU A 1 62  ? -10.306 -1.263  -11.621 1.00 84.08 62  A 1 
ATOM   459  C  CB  . LEU A 1 62  ? -8.654  -1.522  -8.984  1.00 80.91 62  A 1 
ATOM   460  C  CG  . LEU A 1 62  ? -8.205  -2.149  -7.646  1.00 77.54 62  A 1 
ATOM   461  C  CD1 . LEU A 1 62  ? -6.678  -2.218  -7.623  1.00 74.94 62  A 1 
ATOM   462  C  CD2 . LEU A 1 62  ? -8.654  -1.338  -6.435  1.00 73.89 62  A 1 
ATOM   463  N  N   . LEU A 1 63  ? -10.839 0.547   -10.376 1.00 88.12 63  A 1 
ATOM   464  C  CA  . LEU A 1 63  ? -10.863 1.517   -11.460 1.00 89.18 63  A 1 
ATOM   465  C  C   . LEU A 1 63  ? -9.457  2.110   -11.592 1.00 87.17 63  A 1 
ATOM   466  O  O   . LEU A 1 63  ? -8.983  2.798   -10.683 1.00 85.19 63  A 1 
ATOM   467  C  CB  . LEU A 1 63  ? -11.919 2.594   -11.183 1.00 91.63 63  A 1 
ATOM   468  C  CG  . LEU A 1 63  ? -13.345 2.066   -10.940 1.00 92.40 63  A 1 
ATOM   469  C  CD1 . LEU A 1 63  ? -14.277 3.239   -10.639 1.00 90.47 63  A 1 
ATOM   470  C  CD2 . LEU A 1 63  ? -13.892 1.307   -12.137 1.00 90.52 63  A 1 
ATOM   471  N  N   . ASN A 1 64  ? -8.779  1.814   -12.693 1.00 83.27 64  A 1 
ATOM   472  C  CA  . ASN A 1 64  ? -7.371  2.149   -12.884 1.00 78.64 64  A 1 
ATOM   473  C  C   . ASN A 1 64  ? -7.160  3.338   -13.818 1.00 77.88 64  A 1 
ATOM   474  O  O   . ASN A 1 64  ? -6.200  4.082   -13.633 1.00 73.91 64  A 1 
ATOM   475  C  CB  . ASN A 1 64  ? -6.639  0.896   -13.380 1.00 75.40 64  A 1 
ATOM   476  C  CG  . ASN A 1 64  ? -6.451  -0.121  -12.265 1.00 70.07 64  A 1 
ATOM   477  O  OD1 . ASN A 1 64  ? -5.598  0.023   -11.404 1.00 64.47 64  A 1 
ATOM   478  N  ND2 . ASN A 1 64  ? -7.249  -1.154  -12.236 1.00 62.42 64  A 1 
ATOM   479  N  N   . ALA A 1 65  ? -8.039  3.563   -14.785 1.00 81.47 65  A 1 
ATOM   480  C  CA  . ALA A 1 65  ? -7.896  4.641   -15.753 1.00 82.39 65  A 1 
ATOM   481  C  C   . ALA A 1 65  ? -8.798  5.841   -15.420 1.00 86.22 65  A 1 
ATOM   482  O  O   . ALA A 1 65  ? -9.885  5.712   -14.855 1.00 86.61 65  A 1 
ATOM   483  C  CB  . ALA A 1 65  ? -8.144  4.092   -17.159 1.00 78.36 65  A 1 
ATOM   484  N  N   . LYS A 1 66  ? -8.349  7.038   -15.803 1.00 83.30 66  A 1 
ATOM   485  C  CA  . LYS A 1 66  ? -9.161  8.252   -15.670 1.00 85.40 66  A 1 
ATOM   486  C  C   . LYS A 1 66  ? -10.431 8.122   -16.505 1.00 87.43 66  A 1 
ATOM   487  O  O   . LYS A 1 66  ? -10.368 7.792   -17.687 1.00 87.38 66  A 1 
ATOM   488  C  CB  . LYS A 1 66  ? -8.337  9.485   -16.055 1.00 84.23 66  A 1 
ATOM   489  C  CG  . LYS A 1 66  ? -9.151  10.776  -15.867 1.00 83.13 66  A 1 
ATOM   490  C  CD  . LYS A 1 66  ? -8.280  12.032  -15.925 1.00 81.38 66  A 1 
ATOM   491  C  CE  . LYS A 1 66  ? -9.176  13.247  -15.631 1.00 78.31 66  A 1 
ATOM   492  N  NZ  . LYS A 1 66  ? -8.423  14.403  -15.085 1.00 73.73 66  A 1 
ATOM   493  N  N   . GLY A 1 67  ? -11.565 8.465   -15.899 1.00 91.68 67  A 1 
ATOM   494  C  CA  . GLY A 1 67  ? -12.873 8.438   -16.554 1.00 92.63 67  A 1 
ATOM   495  C  C   . GLY A 1 67  ? -13.598 7.097   -16.489 1.00 94.09 67  A 1 
ATOM   496  O  O   . GLY A 1 67  ? -14.762 7.055   -16.862 1.00 93.40 67  A 1 
ATOM   497  N  N   . GLU A 1 68  ? -12.973 6.030   -15.982 1.00 93.39 68  A 1 
ATOM   498  C  CA  . GLU A 1 68  ? -13.700 4.797   -15.648 1.00 93.54 68  A 1 
ATOM   499  C  C   . GLU A 1 68  ? -14.757 5.084   -14.578 1.00 95.05 68  A 1 
ATOM   500  O  O   . GLU A 1 68  ? -14.563 5.912   -13.688 1.00 95.25 68  A 1 
ATOM   501  C  CB  . GLU A 1 68  ? -12.749 3.696   -15.169 1.00 91.38 68  A 1 
ATOM   502  C  CG  . GLU A 1 68  ? -11.917 3.094   -16.308 1.00 85.59 68  A 1 
ATOM   503  C  CD  . GLU A 1 68  ? -10.991 1.961   -15.827 1.00 83.00 68  A 1 
ATOM   504  O  OE1 . GLU A 1 68  ? -10.465 1.233   -16.699 1.00 76.95 68  A 1 
ATOM   505  O  OE2 . GLU A 1 68  ? -10.775 1.831   -14.606 1.00 76.01 68  A 1 
ATOM   506  N  N   . THR A 1 69  ? -15.896 4.388   -14.675 1.00 96.44 69  A 1 
ATOM   507  C  CA  . THR A 1 69  ? -17.054 4.650   -13.826 1.00 96.74 69  A 1 
ATOM   508  C  C   . THR A 1 69  ? -17.558 3.389   -13.134 1.00 96.78 69  A 1 
ATOM   509  O  O   . THR A 1 69  ? -17.508 2.291   -13.688 1.00 95.90 69  A 1 
ATOM   510  C  CB  . THR A 1 69  ? -18.208 5.312   -14.592 1.00 96.08 69  A 1 
ATOM   511  O  OG1 . THR A 1 69  ? -18.647 4.509   -15.663 1.00 90.72 69  A 1 
ATOM   512  C  CG2 . THR A 1 69  ? -17.819 6.668   -15.175 1.00 90.15 69  A 1 
ATOM   513  N  N   . PHE A 1 70  ? -18.132 3.573   -11.956 1.00 97.40 70  A 1 
ATOM   514  C  CA  . PHE A 1 70  ? -18.982 2.600   -11.290 1.00 97.77 70  A 1 
ATOM   515  C  C   . PHE A 1 70  ? -20.328 3.251   -10.982 1.00 97.97 70  A 1 
ATOM   516  O  O   . PHE A 1 70  ? -20.382 4.317   -10.366 1.00 97.65 70  A 1 
ATOM   517  C  CB  . PHE A 1 70  ? -18.296 2.072   -10.027 1.00 97.54 70  A 1 
ATOM   518  C  CG  . PHE A 1 70  ? -19.158 1.138   -9.207  1.00 97.33 70  A 1 
ATOM   519  C  CD1 . PHE A 1 70  ? -19.697 1.570   -7.975  1.00 95.60 70  A 1 
ATOM   520  C  CD2 . PHE A 1 70  ? -19.444 -0.154  -9.673  1.00 95.75 70  A 1 
ATOM   521  C  CE1 . PHE A 1 70  ? -20.504 0.697   -7.216  1.00 94.64 70  A 1 
ATOM   522  C  CE2 . PHE A 1 70  ? -20.255 -1.023  -8.921  1.00 94.76 70  A 1 
ATOM   523  C  CZ  . PHE A 1 70  ? -20.778 -0.595  -7.688  1.00 95.28 70  A 1 
ATOM   524  N  N   . GLU A 1 71  ? -21.418 2.631   -11.434 1.00 97.63 71  A 1 
ATOM   525  C  CA  . GLU A 1 71  ? -22.768 3.140   -11.231 1.00 97.42 71  A 1 
ATOM   526  C  C   . GLU A 1 71  ? -23.526 2.264   -10.233 1.00 97.34 71  A 1 
ATOM   527  O  O   . GLU A 1 71  ? -23.532 1.043   -10.350 1.00 96.11 71  A 1 
ATOM   528  C  CB  . GLU A 1 71  ? -23.553 3.221   -12.546 1.00 95.97 71  A 1 
ATOM   529  C  CG  . GLU A 1 71  ? -22.956 4.191   -13.567 1.00 86.92 71  A 1 
ATOM   530  C  CD  . GLU A 1 71  ? -23.864 4.392   -14.802 1.00 84.38 71  A 1 
ATOM   531  O  OE1 . GLU A 1 71  ? -23.451 5.132   -15.726 1.00 78.03 71  A 1 
ATOM   532  O  OE2 . GLU A 1 71  ? -25.008 3.852   -14.839 1.00 77.58 71  A 1 
ATOM   533  N  N   . VAL A 1 72  ? -24.237 2.907   -9.311  1.00 97.67 72  A 1 
ATOM   534  C  CA  . VAL A 1 72  ? -25.112 2.212   -8.369  1.00 97.57 72  A 1 
ATOM   535  C  C   . VAL A 1 72  ? -26.388 3.016   -8.131  1.00 97.60 72  A 1 
ATOM   536  O  O   . VAL A 1 72  ? -26.365 4.249   -8.109  1.00 96.71 72  A 1 
ATOM   537  C  CB  . VAL A 1 72  ? -24.356 1.874   -7.069  1.00 96.07 72  A 1 
ATOM   538  C  CG1 . VAL A 1 72  ? -23.965 3.105   -6.250  1.00 88.35 72  A 1 
ATOM   539  C  CG2 . VAL A 1 72  ? -25.156 0.919   -6.188  1.00 87.78 72  A 1 
ATOM   540  N  N   . ALA A 1 73  ? -27.501 2.325   -7.947  1.00 96.82 73  A 1 
ATOM   541  C  CA  . ALA A 1 73  ? -28.756 2.921   -7.510  1.00 96.19 73  A 1 
ATOM   542  C  C   . ALA A 1 73  ? -29.140 2.340   -6.145  1.00 96.02 73  A 1 
ATOM   543  O  O   . ALA A 1 73  ? -29.115 1.128   -5.950  1.00 93.79 73  A 1 
ATOM   544  C  CB  . ALA A 1 73  ? -29.834 2.690   -8.573  1.00 93.95 73  A 1 
ATOM   545  N  N   . LEU A 1 74  ? -29.522 3.217   -5.211  1.00 96.46 74  A 1 
ATOM   546  C  CA  . LEU A 1 74  ? -29.910 2.851   -3.855  1.00 96.63 74  A 1 
ATOM   547  C  C   . LEU A 1 74  ? -31.404 3.131   -3.668  1.00 96.21 74  A 1 
ATOM   548  O  O   . LEU A 1 74  ? -31.847 4.257   -3.855  1.00 94.52 74  A 1 
ATOM   549  C  CB  . LEU A 1 74  ? -29.046 3.608   -2.833  1.00 96.49 74  A 1 
ATOM   550  C  CG  . LEU A 1 74  ? -27.520 3.436   -3.002  1.00 96.24 74  A 1 
ATOM   551  C  CD1 . LEU A 1 74  ? -26.800 4.304   -1.961  1.00 94.30 74  A 1 
ATOM   552  C  CD2 . LEU A 1 74  ? -27.075 1.991   -2.824  1.00 93.74 74  A 1 
ATOM   553  N  N   . SER A 1 75  ? -32.170 2.109   -3.295  1.00 96.02 75  A 1 
ATOM   554  C  CA  . SER A 1 75  ? -33.628 2.237   -3.176  1.00 95.26 75  A 1 
ATOM   555  C  C   . SER A 1 75  ? -34.102 2.398   -1.732  1.00 95.93 75  A 1 
ATOM   556  O  O   . SER A 1 75  ? -35.041 3.142   -1.471  1.00 93.72 75  A 1 
ATOM   557  C  CB  . SER A 1 75  ? -34.307 1.017   -3.805  1.00 92.35 75  A 1 
ATOM   558  O  OG  . SER A 1 75  ? -33.901 0.859   -5.158  1.00 81.32 75  A 1 
ATOM   559  N  N   . ASN A 1 76  ? -33.463 1.709   -0.787  1.00 96.37 76  A 1 
ATOM   560  C  CA  . ASN A 1 76  ? -33.854 1.763   0.617   1.00 96.44 76  A 1 
ATOM   561  C  C   . ASN A 1 76  ? -33.408 3.090   1.236   1.00 97.07 76  A 1 
ATOM   562  O  O   . ASN A 1 76  ? -32.236 3.455   1.134   1.00 96.03 76  A 1 
ATOM   563  C  CB  . ASN A 1 76  ? -33.259 0.568   1.376   1.00 95.25 76  A 1 
ATOM   564  C  CG  . ASN A 1 76  ? -33.871 -0.769  0.983   1.00 91.85 76  A 1 
ATOM   565  O  OD1 . ASN A 1 76  ? -34.079 -1.092  -0.167  1.00 80.50 76  A 1 
ATOM   566  N  ND2 . ASN A 1 76  ? -34.181 -1.607  1.949   1.00 79.46 76  A 1 
ATOM   567  N  N   . LYS A 1 77  ? -34.324 3.794   1.900   1.00 96.73 77  A 1 
ATOM   568  C  CA  . LYS A 1 77  ? -34.006 5.026   2.618   1.00 97.15 77  A 1 
ATOM   569  C  C   . LYS A 1 77  ? -33.070 4.765   3.794   1.00 97.27 77  A 1 
ATOM   570  O  O   . LYS A 1 77  ? -33.143 3.710   4.426   1.00 95.65 77  A 1 
ATOM   571  C  CB  . LYS A 1 77  ? -35.281 5.732   3.108   1.00 96.33 77  A 1 
ATOM   572  C  CG  . LYS A 1 77  ? -36.146 6.237   1.951   1.00 93.88 77  A 1 
ATOM   573  C  CD  . LYS A 1 77  ? -37.280 7.116   2.491   1.00 91.88 77  A 1 
ATOM   574  C  CE  . LYS A 1 77  ? -38.054 7.730   1.337   1.00 85.99 77  A 1 
ATOM   575  N  NZ  . LYS A 1 77  ? -38.678 9.024   1.724   1.00 78.49 77  A 1 
ATOM   576  N  N   . GLY A 1 78  ? -32.235 5.746   4.102   1.00 97.27 78  A 1 
ATOM   577  C  CA  . GLY A 1 78  ? -31.307 5.695   5.214   1.00 97.32 78  A 1 
ATOM   578  C  C   . GLY A 1 78  ? -29.911 6.182   4.840   1.00 97.96 78  A 1 
ATOM   579  O  O   . GLY A 1 78  ? -29.695 6.742   3.770   1.00 97.29 78  A 1 
ATOM   580  N  N   . GLU A 1 79  ? -28.989 5.971   5.760   1.00 97.70 79  A 1 
ATOM   581  C  CA  . GLU A 1 79  ? -27.590 6.358   5.582   1.00 97.72 79  A 1 
ATOM   582  C  C   . GLU A 1 79  ? -26.752 5.160   5.146   1.00 97.86 79  A 1 
ATOM   583  O  O   . GLU A 1 79  ? -26.897 4.060   5.686   1.00 96.88 79  A 1 
ATOM   584  C  CB  . GLU A 1 79  ? -27.041 6.959   6.876   1.00 96.68 79  A 1 
ATOM   585  C  CG  . GLU A 1 79  ? -27.836 8.198   7.345   1.00 87.11 79  A 1 
ATOM   586  C  CD  . GLU A 1 79  ? -27.146 8.883   8.526   1.00 84.56 79  A 1 
ATOM   587  O  OE1 . GLU A 1 79  ? -27.177 10.132  8.604   1.00 77.42 79  A 1 
ATOM   588  O  OE2 . GLU A 1 79  ? -26.416 8.212   9.302   1.00 76.53 79  A 1 
ATOM   589  N  N   . TYR A 1 80  ? -25.852 5.389   4.192   1.00 98.09 80  A 1 
ATOM   590  C  CA  . TYR A 1 80  ? -24.931 4.396   3.678   1.00 98.18 80  A 1 
ATOM   591  C  C   . TYR A 1 80  ? -23.508 4.939   3.786   1.00 98.10 80  A 1 
ATOM   592  O  O   . TYR A 1 80  ? -23.189 5.949   3.167   1.00 97.61 80  A 1 
ATOM   593  C  CB  . TYR A 1 80  ? -25.242 4.084   2.207   1.00 97.93 80  A 1 
ATOM   594  C  CG  . TYR A 1 80  ? -26.610 3.508   1.902   1.00 97.99 80  A 1 
ATOM   595  C  CD1 . TYR A 1 80  ? -26.725 2.184   1.453   1.00 96.89 80  A 1 
ATOM   596  C  CD2 . TYR A 1 80  ? -27.757 4.308   1.998   1.00 96.81 80  A 1 
ATOM   597  C  CE1 . TYR A 1 80  ? -27.974 1.654   1.096   1.00 96.21 80  A 1 
ATOM   598  C  CE2 . TYR A 1 80  ? -29.023 3.783   1.658   1.00 96.14 80  A 1 
ATOM   599  C  CZ  . TYR A 1 80  ? -29.119 2.460   1.205   1.00 97.25 80  A 1 
ATOM   600  O  OH  . TYR A 1 80  ? -30.347 1.951   0.862   1.00 96.46 80  A 1 
ATOM   601  N  N   . SER A 1 81  ? -22.668 4.255   4.545   1.00 97.39 81  A 1 
ATOM   602  C  CA  . SER A 1 81  ? -21.234 4.533   4.552   1.00 96.89 81  A 1 
ATOM   603  C  C   . SER A 1 81  ? -20.541 3.684   3.485   1.00 96.94 81  A 1 
ATOM   604  O  O   . SER A 1 81  ? -20.867 2.511   3.304   1.00 96.15 81  A 1 
ATOM   605  C  CB  . SER A 1 81  ? -20.622 4.288   5.927   1.00 95.38 81  A 1 
ATOM   606  O  OG  . SER A 1 81  ? -21.241 5.121   6.896   1.00 86.85 81  A 1 
ATOM   607  N  N   . PHE A 1 82  ? -19.581 4.268   2.790   1.00 97.00 82  A 1 
ATOM   608  C  CA  . PHE A 1 82  ? -18.769 3.570   1.791   1.00 97.15 82  A 1 
ATOM   609  C  C   . PHE A 1 82  ? -17.313 4.031   1.869   1.00 96.84 82  A 1 
ATOM   610  O  O   . PHE A 1 82  ? -16.997 5.057   2.469   1.00 96.22 82  A 1 
ATOM   611  C  CB  . PHE A 1 82  ? -19.375 3.762   0.395   1.00 97.38 82  A 1 
ATOM   612  C  CG  . PHE A 1 82  ? -19.474 5.197   -0.071  1.00 97.88 82  A 1 
ATOM   613  C  CD1 . PHE A 1 82  ? -20.664 5.926   0.139   1.00 95.71 82  A 1 
ATOM   614  C  CD2 . PHE A 1 82  ? -18.393 5.820   -0.718  1.00 95.53 82  A 1 
ATOM   615  C  CE1 . PHE A 1 82  ? -20.754 7.256   -0.288  1.00 95.31 82  A 1 
ATOM   616  C  CE2 . PHE A 1 82  ? -18.481 7.153   -1.142  1.00 95.11 82  A 1 
ATOM   617  C  CZ  . PHE A 1 82  ? -19.669 7.866   -0.927  1.00 97.32 82  A 1 
ATOM   618  N  N   . TYR A 1 83  ? -16.430 3.256   1.274   1.00 95.71 83  A 1 
ATOM   619  C  CA  . TYR A 1 83  ? -15.001 3.544   1.275   1.00 94.85 83  A 1 
ATOM   620  C  C   . TYR A 1 83  ? -14.328 3.046   0.003   1.00 95.17 83  A 1 
ATOM   621  O  O   . TYR A 1 83  ? -14.833 2.182   -0.708  1.00 94.78 83  A 1 
ATOM   622  C  CB  . TYR A 1 83  ? -14.352 2.944   2.530   1.00 93.24 83  A 1 
ATOM   623  C  CG  . TYR A 1 83  ? -14.509 1.447   2.683   1.00 91.97 83  A 1 
ATOM   624  C  CD1 . TYR A 1 83  ? -15.626 0.903   3.363   1.00 89.87 83  A 1 
ATOM   625  C  CD2 . TYR A 1 83  ? -13.554 0.565   2.157   1.00 88.97 83  A 1 
ATOM   626  C  CE1 . TYR A 1 83  ? -15.776 -0.482  3.507   1.00 86.80 83  A 1 
ATOM   627  C  CE2 . TYR A 1 83  ? -13.691 -0.830  2.293   1.00 86.64 83  A 1 
ATOM   628  C  CZ  . TYR A 1 83  ? -14.811 -1.350  2.971   1.00 86.73 83  A 1 
ATOM   629  O  OH  . TYR A 1 83  ? -14.951 -2.707  3.108   1.00 83.02 83  A 1 
ATOM   630  N  N   . CYS A 1 84  ? -13.144 3.579   -0.266  1.00 93.59 84  A 1 
ATOM   631  C  CA  . CYS A 1 84  ? -12.212 3.036   -1.235  1.00 92.87 84  A 1 
ATOM   632  C  C   . CYS A 1 84  ? -11.288 2.042   -0.520  1.00 91.24 84  A 1 
ATOM   633  O  O   . CYS A 1 84  ? -10.479 2.453   0.309   1.00 89.15 84  A 1 
ATOM   634  C  CB  . CYS A 1 84  ? -11.445 4.201   -1.873  1.00 93.08 84  A 1 
ATOM   635  S  SG  . CYS A 1 84  ? -10.222 3.560   -3.032  1.00 92.58 84  A 1 
ATOM   636  N  N   . SER A 1 85  ? -11.382 0.755   -0.841  1.00 85.64 85  A 1 
ATOM   637  C  CA  . SER A 1 85  ? -10.629 -0.314  -0.167  1.00 82.92 85  A 1 
ATOM   638  C  C   . SER A 1 85  ? -9.113  -0.049  -0.109  1.00 82.69 85  A 1 
ATOM   639  O  O   . SER A 1 85  ? -8.561  -0.032  0.996   1.00 80.99 85  A 1 
ATOM   640  C  CB  . SER A 1 85  ? -10.960 -1.683  -0.779  1.00 80.49 85  A 1 
ATOM   641  O  OG  . SER A 1 85  ? -10.244 -2.703  -0.128  1.00 71.54 85  A 1 
ATOM   642  N  N   . PRO A 1 86  ? -8.401  0.259   -1.227  1.00 78.67 86  A 1 
ATOM   643  C  CA  . PRO A 1 86  ? -6.974  0.547   -1.168  1.00 77.24 86  A 1 
ATOM   644  C  C   . PRO A 1 86  ? -6.621  1.797   -0.357  1.00 77.76 86  A 1 
ATOM   645  O  O   . PRO A 1 86  ? -5.542  1.849   0.232   1.00 76.58 86  A 1 
ATOM   646  C  CB  . PRO A 1 86  ? -6.531  0.666   -2.634  1.00 76.14 86  A 1 
ATOM   647  C  CG  . PRO A 1 86  ? -7.796  1.004   -3.403  1.00 74.32 86  A 1 
ATOM   648  C  CD  . PRO A 1 86  ? -8.859  0.260   -2.616  1.00 76.58 86  A 1 
ATOM   649  N  N   . HIS A 1 87  ? -7.506  2.786   -0.272  1.00 83.64 87  A 1 
ATOM   650  C  CA  . HIS A 1 87  ? -7.251  4.069   0.389   1.00 84.31 87  A 1 
ATOM   651  C  C   . HIS A 1 87  ? -8.053  4.285   1.682   1.00 83.95 87  A 1 
ATOM   652  O  O   . HIS A 1 87  ? -7.967  5.367   2.266   1.00 82.25 87  A 1 
ATOM   653  C  CB  . HIS A 1 87  ? -7.491  5.200   -0.611  1.00 84.91 87  A 1 
ATOM   654  C  CG  . HIS A 1 87  ? -6.591  5.144   -1.803  1.00 84.12 87  A 1 
ATOM   655  N  ND1 . HIS A 1 87  ? -6.984  5.201   -3.113  1.00 80.57 87  A 1 
ATOM   656  C  CD2 . HIS A 1 87  ? -5.220  5.042   -1.820  1.00 81.26 87  A 1 
ATOM   657  C  CE1 . HIS A 1 87  ? -5.898  5.147   -3.898  1.00 81.16 87  A 1 
ATOM   658  N  NE2 . HIS A 1 87  ? -4.805  5.045   -3.136  1.00 81.64 87  A 1 
ATOM   659  N  N   . GLN A 1 88  ? -8.765  3.286   2.190   1.00 82.19 88  A 1 
ATOM   660  C  CA  . GLN A 1 88  ? -9.545  3.395   3.428   1.00 80.73 88  A 1 
ATOM   661  C  C   . GLN A 1 88  ? -8.696  3.910   4.603   1.00 80.02 88  A 1 
ATOM   662  O  O   . GLN A 1 88  ? -9.136  4.765   5.373   1.00 78.17 88  A 1 
ATOM   663  C  CB  . GLN A 1 88  ? -10.139 2.022   3.764   1.00 78.83 88  A 1 
ATOM   664  C  CG  . GLN A 1 88  ? -11.107 2.080   4.953   1.00 75.00 88  A 1 
ATOM   665  C  CD  . GLN A 1 88  ? -11.639 0.703   5.362   1.00 74.94 88  A 1 
ATOM   666  O  OE1 . GLN A 1 88  ? -10.978 -0.308  5.238   1.00 69.67 88  A 1 
ATOM   667  N  NE2 . GLN A 1 88  ? -12.839 0.635   5.904   1.00 68.85 88  A 1 
ATOM   668  N  N   . GLY A 1 89  ? -7.453  3.440   4.710   1.00 74.89 89  A 1 
ATOM   669  C  CA  . GLY A 1 89  ? -6.521  3.896   5.740   1.00 71.17 89  A 1 
ATOM   670  C  C   . GLY A 1 89  ? -6.085  5.355   5.621   1.00 71.15 89  A 1 
ATOM   671  O  O   . GLY A 1 89  ? -5.728  5.948   6.628   1.00 68.62 89  A 1 
ATOM   672  N  N   . ALA A 1 90  ? -6.158  5.937   4.430   1.00 73.41 90  A 1 
ATOM   673  C  CA  . ALA A 1 90  ? -5.891  7.352   4.197   1.00 71.47 90  A 1 
ATOM   674  C  C   . ALA A 1 90  ? -7.116  8.247   4.467   1.00 72.33 90  A 1 
ATOM   675  O  O   . ALA A 1 90  ? -7.036  9.457   4.292   1.00 70.06 90  A 1 
ATOM   676  C  CB  . ALA A 1 90  ? -5.365  7.522   2.770   1.00 69.85 90  A 1 
ATOM   677  N  N   . GLY A 1 91  ? -8.246  7.672   4.879   1.00 78.24 91  A 1 
ATOM   678  C  CA  . GLY A 1 91  ? -9.485  8.402   5.128   1.00 79.75 91  A 1 
ATOM   679  C  C   . GLY A 1 91  ? -10.355 8.618   3.889   1.00 84.50 91  A 1 
ATOM   680  O  O   . GLY A 1 91  ? -11.261 9.439   3.932   1.00 84.16 91  A 1 
ATOM   681  N  N   . MET A 1 92  ? -10.114 7.884   2.794   1.00 89.34 92  A 1 
ATOM   682  C  CA  . MET A 1 92  ? -10.997 7.916   1.623   1.00 91.70 92  A 1 
ATOM   683  C  C   . MET A 1 92  ? -12.281 7.136   1.904   1.00 92.53 92  A 1 
ATOM   684  O  O   . MET A 1 92  ? -12.452 5.980   1.510   1.00 92.26 92  A 1 
ATOM   685  C  CB  . MET A 1 92  ? -10.254 7.445   0.369   1.00 92.60 92  A 1 
ATOM   686  C  CG  . MET A 1 92  ? -11.071 7.726   -0.894  1.00 91.57 92  A 1 
ATOM   687  S  SD  . MET A 1 92  ? -10.143 7.396   -2.416  1.00 91.88 92  A 1 
ATOM   688  C  CE  . MET A 1 92  ? -11.402 7.840   -3.631  1.00 90.53 92  A 1 
ATOM   689  N  N   . VAL A 1 93  ? -13.167 7.803   2.647   1.00 93.47 93  A 1 
ATOM   690  C  CA  . VAL A 1 93  ? -14.479 7.309   3.072   1.00 94.30 93  A 1 
ATOM   691  C  C   . VAL A 1 93  ? -15.541 8.331   2.674   1.00 95.89 93  A 1 
ATOM   692  O  O   . VAL A 1 93  ? -15.245 9.518   2.511   1.00 95.91 93  A 1 
ATOM   693  C  CB  . VAL A 1 93  ? -14.520 7.010   4.583   1.00 92.34 93  A 1 
ATOM   694  C  CG1 . VAL A 1 93  ? -13.482 5.946   4.964   1.00 84.60 93  A 1 
ATOM   695  C  CG2 . VAL A 1 93  ? -14.273 8.251   5.450   1.00 84.18 93  A 1 
ATOM   696  N  N   . GLY A 1 94  ? -16.770 7.874   2.502   1.00 96.68 94  A 1 
ATOM   697  C  CA  . GLY A 1 94  ? -17.884 8.723   2.139   1.00 97.24 94  A 1 
ATOM   698  C  C   . GLY A 1 94  ? -19.188 8.256   2.772   1.00 97.88 94  A 1 
ATOM   699  O  O   . GLY A 1 94  ? -19.278 7.169   3.347   1.00 97.47 94  A 1 
ATOM   700  N  N   . LYS A 1 95  ? -20.197 9.108   2.659   1.00 97.73 95  A 1 
ATOM   701  C  CA  . LYS A 1 95  ? -21.537 8.843   3.173   1.00 97.92 95  A 1 
ATOM   702  C  C   . LYS A 1 95  ? -22.582 9.386   2.209   1.00 98.10 95  A 1 
ATOM   703  O  O   . LYS A 1 95  ? -22.494 10.520  1.751   1.00 97.54 95  A 1 
ATOM   704  C  CB  . LYS A 1 95  ? -21.645 9.470   4.567   1.00 96.91 95  A 1 
ATOM   705  C  CG  . LYS A 1 95  ? -22.927 9.062   5.295   1.00 88.65 95  A 1 
ATOM   706  C  CD  . LYS A 1 95  ? -22.938 9.719   6.677   1.00 87.53 95  A 1 
ATOM   707  C  CE  . LYS A 1 95  ? -24.219 9.316   7.388   1.00 75.40 95  A 1 
ATOM   708  N  NZ  . LYS A 1 95  ? -24.412 10.046  8.665   1.00 68.09 95  A 1 
ATOM   709  N  N   . VAL A 1 96  ? -23.588 8.578   1.933   1.00 98.03 96  A 1 
ATOM   710  C  CA  . VAL A 1 96  ? -24.765 9.013   1.187   1.00 98.18 96  A 1 
ATOM   711  C  C   . VAL A 1 96  ? -26.016 8.792   2.022   1.00 98.24 96  A 1 
ATOM   712  O  O   . VAL A 1 96  ? -26.181 7.744   2.643   1.00 97.74 96  A 1 
ATOM   713  C  CB  . VAL A 1 96  ? -24.843 8.353   -0.205  1.00 97.49 96  A 1 
ATOM   714  C  CG1 . VAL A 1 96  ? -24.874 6.823   -0.179  1.00 95.12 96  A 1 
ATOM   715  C  CG2 . VAL A 1 96  ? -26.062 8.855   -0.986  1.00 93.32 96  A 1 
ATOM   716  N  N   . THR A 1 97  ? -26.900 9.785   2.049   1.00 98.04 97  A 1 
ATOM   717  C  CA  . THR A 1 97  ? -28.224 9.686   2.668   1.00 97.94 97  A 1 
ATOM   718  C  C   . THR A 1 97  ? -29.276 9.570   1.578   1.00 97.98 97  A 1 
ATOM   719  O  O   . THR A 1 97  ? -29.373 10.440  0.715   1.00 97.05 97  A 1 
ATOM   720  C  CB  . THR A 1 97  ? -28.492 10.885  3.585   1.00 97.29 97  A 1 
ATOM   721  O  OG1 . THR A 1 97  ? -27.454 11.007  4.533   1.00 93.45 97  A 1 
ATOM   722  C  CG2 . THR A 1 97  ? -29.795 10.725  4.366   1.00 92.76 97  A 1 
ATOM   723  N  N   . VAL A 1 98  ? -30.071 8.503   1.613   1.00 97.63 98  A 1 
ATOM   724  C  CA  . VAL A 1 98  ? -31.237 8.319   0.742   1.00 97.48 98  A 1 
ATOM   725  C  C   . VAL A 1 98  ? -32.478 8.752   1.518   1.00 97.16 98  A 1 
ATOM   726  O  O   . VAL A 1 98  ? -32.784 8.176   2.565   1.00 95.59 98  A 1 
ATOM   727  C  CB  . VAL A 1 98  ? -31.367 6.862   0.268   1.00 96.83 98  A 1 
ATOM   728  C  CG1 . VAL A 1 98  ? -32.504 6.714   -0.739  1.00 94.26 98  A 1 
ATOM   729  C  CG2 . VAL A 1 98  ? -30.079 6.364   -0.397  1.00 94.75 98  A 1 
ATOM   730  N  N   . ASN A 1 99  ? -33.185 9.781   1.037   1.00 94.81 99  A 1 
ATOM   731  C  CA  . ASN A 1 99  ? -34.298 10.416  1.746   1.00 93.17 99  A 1 
ATOM   732  C  C   . ASN A 1 99  ? -35.591 10.560  0.928   1.00 91.07 99  A 1 
ATOM   733  O  O   . ASN A 1 99  ? -35.587 10.413  -0.305  1.00 83.07 99  A 1 
ATOM   734  C  CB  . ASN A 1 99  ? -33.807 11.718  2.413   1.00 87.66 99  A 1 
ATOM   735  C  CG  . ASN A 1 99  ? -33.167 12.746  1.487   1.00 85.46 99  A 1 
ATOM   736  O  OD1 . ASN A 1 99  ? -33.185 12.648  0.281   1.00 73.48 99  A 1 
ATOM   737  N  ND2 . ASN A 1 99  ? -32.561 13.776  2.048   1.00 73.89 99  A 1 
ATOM   738  O  OXT . ASN A 1 99  ? -36.650 10.828  1.552   1.00 71.05 99  A 1 
ATOM   739  N  N   . TYR B 2 1   ? 1.479   4.963   1.370   1.00 89.92 1   B 1 
ATOM   740  C  CA  . TYR B 2 1   ? 1.193   4.887   -0.074  1.00 89.99 1   B 1 
ATOM   741  C  C   . TYR B 2 1   ? 2.250   5.639   -0.883  1.00 90.69 1   B 1 
ATOM   742  O  O   . TYR B 2 1   ? 2.817   6.588   -0.346  1.00 90.22 1   B 1 
ATOM   743  C  CB  . TYR B 2 1   ? -0.190  5.470   -0.363  1.00 87.89 1   B 1 
ATOM   744  C  CG  . TYR B 2 1   ? -1.298  4.810   0.410   1.00 86.84 1   B 1 
ATOM   745  C  CD1 . TYR B 2 1   ? -1.675  3.488   0.111   1.00 84.54 1   B 1 
ATOM   746  C  CD2 . TYR B 2 1   ? -1.942  5.493   1.458   1.00 84.26 1   B 1 
ATOM   747  C  CE1 . TYR B 2 1   ? -2.679  2.856   0.840   1.00 82.08 1   B 1 
ATOM   748  C  CE2 . TYR B 2 1   ? -2.954  4.864   2.193   1.00 81.80 1   B 1 
ATOM   749  C  CZ  . TYR B 2 1   ? -3.326  3.544   1.884   1.00 81.55 1   B 1 
ATOM   750  O  OH  . TYR B 2 1   ? -4.316  2.919   2.597   1.00 78.62 1   B 1 
ATOM   751  N  N   . PRO B 2 2   ? 2.470   5.299   -2.189  1.00 89.88 2   B 1 
ATOM   752  C  CA  . PRO B 2 2   ? 3.340   6.080   -3.080  1.00 90.69 2   B 1 
ATOM   753  C  C   . PRO B 2 2   ? 3.018   7.577   -3.066  1.00 90.61 2   B 1 
ATOM   754  O  O   . PRO B 2 2   ? 3.937   8.388   -2.980  1.00 90.19 2   B 1 
ATOM   755  C  CB  . PRO B 2 2   ? 3.152   5.466   -4.465  1.00 91.01 2   B 1 
ATOM   756  C  CG  . PRO B 2 2   ? 2.827   4.008   -4.146  1.00 90.23 2   B 1 
ATOM   757  C  CD  . PRO B 2 2   ? 1.979   4.120   -2.882  1.00 91.23 2   B 1 
ATOM   758  N  N   . ILE B 2 3   ? 1.738   7.957   -3.017  1.00 86.89 3   B 1 
ATOM   759  C  CA  . ILE B 2 3   ? 1.320   9.361   -2.941  1.00 85.16 3   B 1 
ATOM   760  C  C   . ILE B 2 3   ? 1.865   10.096  -1.708  1.00 86.03 3   B 1 
ATOM   761  O  O   . ILE B 2 3   ? 2.201   11.270  -1.809  1.00 85.82 3   B 1 
ATOM   762  C  CB  . ILE B 2 3   ? -0.215  9.463   -3.055  1.00 82.17 3   B 1 
ATOM   763  C  CG1 . ILE B 2 3   ? -0.629  10.914  -3.391  1.00 75.95 3   B 1 
ATOM   764  C  CG2 . ILE B 2 3   ? -0.917  8.952   -1.788  1.00 75.42 3   B 1 
ATOM   765  C  CD1 . ILE B 2 3   ? -2.056  11.029  -3.901  1.00 70.71 3   B 1 
ATOM   766  N  N   . PHE B 2 4   ? 2.038   9.425   -0.560  1.00 86.38 4   B 1 
ATOM   767  C  CA  . PHE B 2 4   ? 2.662   10.044  0.611   1.00 86.84 4   B 1 
ATOM   768  C  C   . PHE B 2 4   ? 4.127   10.379  0.356   1.00 88.74 4   B 1 
ATOM   769  O  O   . PHE B 2 4   ? 4.601   11.431  0.778   1.00 89.14 4   B 1 
ATOM   770  C  CB  . PHE B 2 4   ? 2.529   9.137   1.843   1.00 85.86 4   B 1 
ATOM   771  C  CG  . PHE B 2 4   ? 1.133   8.852   2.353   1.00 85.20 4   B 1 
ATOM   772  C  CD1 . PHE B 2 4   ? 0.035   9.657   2.000   1.00 82.85 4   B 1 
ATOM   773  C  CD2 . PHE B 2 4   ? 0.945   7.784   3.255   1.00 82.68 4   B 1 
ATOM   774  C  CE1 . PHE B 2 4   ? -1.236  9.401   2.541   1.00 81.50 4   B 1 
ATOM   775  C  CE2 . PHE B 2 4   ? -0.321  7.528   3.806   1.00 81.21 4   B 1 
ATOM   776  C  CZ  . PHE B 2 4   ? -1.411  8.337   3.444   1.00 81.50 4   B 1 
ATOM   777  N  N   . ALA B 2 5   ? 4.848   9.540   -0.386  1.00 92.13 5   B 1 
ATOM   778  C  CA  . ALA B 2 5   ? 6.195   9.856   -0.827  1.00 93.47 5   B 1 
ATOM   779  C  C   . ALA B 2 5   ? 6.178   11.023  -1.825  1.00 93.01 5   B 1 
ATOM   780  O  O   . ALA B 2 5   ? 6.899   11.996  -1.626  1.00 92.72 5   B 1 
ATOM   781  C  CB  . ALA B 2 5   ? 6.847   8.597   -1.406  1.00 95.05 5   B 1 
ATOM   782  N  N   . GLN B 2 6   ? 5.308   10.986  -2.834  1.00 88.66 6   B 1 
ATOM   783  C  CA  . GLN B 2 6   ? 5.195   12.032  -3.868  1.00 87.77 6   B 1 
ATOM   784  C  C   . GLN B 2 6   ? 4.908   13.424  -3.283  1.00 87.11 6   B 1 
ATOM   785  O  O   . GLN B 2 6   ? 5.466   14.415  -3.751  1.00 86.03 6   B 1 
ATOM   786  C  CB  . GLN B 2 6   ? 4.077   11.658  -4.850  1.00 86.66 6   B 1 
ATOM   787  C  CG  . GLN B 2 6   ? 4.397   10.434  -5.715  1.00 85.11 6   B 1 
ATOM   788  C  CD  . GLN B 2 6   ? 3.178   9.978   -6.519  1.00 85.82 6   B 1 
ATOM   789  O  OE1 . GLN B 2 6   ? 2.356   9.213   -6.048  1.00 82.02 6   B 1 
ATOM   790  N  NE2 . GLN B 2 6   ? 3.014   10.436  -7.736  1.00 80.48 6   B 1 
ATOM   791  N  N   . GLN B 2 7   ? 4.056   13.492  -2.248  1.00 85.31 7   B 1 
ATOM   792  C  CA  . GLN B 2 7   ? 3.662   14.736  -1.600  1.00 83.69 7   B 1 
ATOM   793  C  C   . GLN B 2 7   ? 4.731   15.296  -0.655  1.00 85.21 7   B 1 
ATOM   794  O  O   . GLN B 2 7   ? 4.893   16.506  -0.573  1.00 84.36 7   B 1 
ATOM   795  C  CB  . GLN B 2 7   ? 2.352   14.508  -0.845  1.00 80.32 7   B 1 
ATOM   796  C  CG  . GLN B 2 7   ? 1.150   14.378  -1.788  1.00 74.38 7   B 1 
ATOM   797  C  CD  . GLN B 2 7   ? -0.129  13.956  -1.070  1.00 70.89 7   B 1 
ATOM   798  O  OE1 . GLN B 2 7   ? -0.121  13.345  -0.019  1.00 65.98 7   B 1 
ATOM   799  N  NE2 . GLN B 2 7   ? -1.284  14.246  -1.628  1.00 64.16 7   B 1 
ATOM   800  N  N   . ASN B 2 8   ? 5.477   14.434  0.055   1.00 89.44 8   B 1 
ATOM   801  C  CA  . ASN B 2 8   ? 6.366   14.854  1.144   1.00 90.78 8   B 1 
ATOM   802  C  C   . ASN B 2 8   ? 7.858   14.824  0.794   1.00 92.71 8   B 1 
ATOM   803  O  O   . ASN B 2 8   ? 8.664   15.416  1.509   1.00 92.42 8   B 1 
ATOM   804  C  CB  . ASN B 2 8   ? 6.063   14.010  2.393   1.00 89.57 8   B 1 
ATOM   805  C  CG  . ASN B 2 8   ? 4.659   14.259  2.917   1.00 87.03 8   B 1 
ATOM   806  O  OD1 . ASN B 2 8   ? 4.386   15.238  3.592   1.00 77.42 8   B 1 
ATOM   807  N  ND2 . ASN B 2 8   ? 3.723   13.391  2.614   1.00 74.94 8   B 1 
ATOM   808  N  N   . TYR B 2 9   ? 8.254   14.161  -0.291  1.00 95.55 9   B 1 
ATOM   809  C  CA  . TYR B 2 9   ? 9.658   14.010  -0.677  1.00 96.42 9   B 1 
ATOM   810  C  C   . TYR B 2 9   ? 9.845   14.341  -2.161  1.00 96.51 9   B 1 
ATOM   811  O  O   . TYR B 2 9   ? 9.303   13.667  -3.029  1.00 95.65 9   B 1 
ATOM   812  C  CB  . TYR B 2 9   ? 10.141  12.592  -0.366  1.00 96.61 9   B 1 
ATOM   813  C  CG  . TYR B 2 9   ? 10.030  12.197  1.090   1.00 96.55 9   B 1 
ATOM   814  C  CD1 . TYR B 2 9   ? 11.073  12.480  1.991   1.00 94.80 9   B 1 
ATOM   815  C  CD2 . TYR B 2 9   ? 8.867   11.551  1.559   1.00 94.67 9   B 1 
ATOM   816  C  CE1 . TYR B 2 9   ? 10.971  12.121  3.344   1.00 93.80 9   B 1 
ATOM   817  C  CE2 . TYR B 2 9   ? 8.752   11.195  2.915   1.00 94.02 9   B 1 
ATOM   818  C  CZ  . TYR B 2 9   ? 9.806   11.480  3.804   1.00 94.52 9   B 1 
ATOM   819  O  OH  . TYR B 2 9   ? 9.687   11.127  5.131   1.00 92.99 9   B 1 
ATOM   820  N  N   . GLU B 2 10  ? 10.675  15.346  -2.448  1.00 95.23 10  B 1 
ATOM   821  C  CA  . GLU B 2 10  ? 10.982  15.718  -3.833  1.00 95.47 10  B 1 
ATOM   822  C  C   . GLU B 2 10  ? 11.760  14.623  -4.572  1.00 96.18 10  B 1 
ATOM   823  O  O   . GLU B 2 10  ? 11.493  14.336  -5.732  1.00 95.02 10  B 1 
ATOM   824  C  CB  . GLU B 2 10  ? 11.766  17.029  -3.823  1.00 93.90 10  B 1 
ATOM   825  C  CG  . GLU B 2 10  ? 11.987  17.539  -5.247  1.00 81.88 10  B 1 
ATOM   826  C  CD  . GLU B 2 10  ? 12.695  18.885  -5.305  1.00 74.07 10  B 1 
ATOM   827  O  OE1 . GLU B 2 10  ? 12.721  19.436  -6.431  1.00 68.11 10  B 1 
ATOM   828  O  OE2 . GLU B 2 10  ? 13.195  19.340  -4.253  1.00 66.07 10  B 1 
ATOM   829  N  N   . ASN B 2 11  ? 12.700  13.983  -3.866  1.00 96.51 11  B 1 
ATOM   830  C  CA  . ASN B 2 11  ? 13.436  12.834  -4.361  1.00 97.15 11  B 1 
ATOM   831  C  C   . ASN B 2 11  ? 13.058  11.589  -3.554  1.00 97.84 11  B 1 
ATOM   832  O  O   . ASN B 2 11  ? 13.218  11.602  -2.335  1.00 97.59 11  B 1 
ATOM   833  C  CB  . ASN B 2 11  ? 14.943  13.128  -4.308  1.00 95.83 11  B 1 
ATOM   834  C  CG  . ASN B 2 11  ? 15.364  14.102  -5.388  1.00 86.48 11  B 1 
ATOM   835  O  OD1 . ASN B 2 11  ? 14.997  13.969  -6.538  1.00 78.15 11  B 1 
ATOM   836  N  ND2 . ASN B 2 11  ? 16.158  15.098  -5.064  1.00 76.44 11  B 1 
ATOM   837  N  N   . PRO B 2 12  ? 12.606  10.499  -4.192  1.00 98.06 12  B 1 
ATOM   838  C  CA  . PRO B 2 12  ? 12.257  9.272   -3.480  1.00 98.32 12  B 1 
ATOM   839  C  C   . PRO B 2 12  ? 13.474  8.480   -3.011  1.00 98.53 12  B 1 
ATOM   840  O  O   . PRO B 2 12  ? 13.327  7.570   -2.202  1.00 98.17 12  B 1 
ATOM   841  C  CB  . PRO B 2 12  ? 11.407  8.472   -4.463  1.00 97.90 12  B 1 
ATOM   842  C  CG  . PRO B 2 12  ? 11.961  8.887   -5.821  1.00 96.86 12  B 1 
ATOM   843  C  CD  . PRO B 2 12  ? 12.319  10.358  -5.607  1.00 97.92 12  B 1 
ATOM   844  N  N   . ARG B 2 13  ? 14.673  8.804   -3.479  1.00 98.21 13  B 1 
ATOM   845  C  CA  . ARG B 2 13  ? 15.938  8.158   -3.104  1.00 98.26 13  B 1 
ATOM   846  C  C   . ARG B 2 13  ? 16.871  9.182   -2.470  1.00 97.91 13  B 1 
ATOM   847  O  O   . ARG B 2 13  ? 17.226  10.178  -3.088  1.00 96.95 13  B 1 
ATOM   848  C  CB  . ARG B 2 13  ? 16.535  7.477   -4.336  1.00 97.97 13  B 1 
ATOM   849  C  CG  . ARG B 2 13  ? 17.754  6.600   -4.001  1.00 97.43 13  B 1 
ATOM   850  C  CD  . ARG B 2 13  ? 18.201  5.819   -5.236  1.00 96.58 13  B 1 
ATOM   851  N  NE  . ARG B 2 13  ? 19.393  5.003   -4.970  1.00 94.93 13  B 1 
ATOM   852  C  CZ  . ARG B 2 13  ? 20.657  5.292   -5.280  1.00 94.75 13  B 1 
ATOM   853  N  NH1 . ARG B 2 13  ? 20.990  6.415   -5.861  1.00 89.72 13  B 1 
ATOM   854  N  NH2 . ARG B 2 13  ? 21.605  4.446   -5.016  1.00 90.29 13  B 1 
ATOM   855  N  N   . GLU B 2 14  ? 17.277  8.916   -1.227  1.00 97.91 14  B 1 
ATOM   856  C  CA  . GLU B 2 14  ? 18.234  9.720   -0.474  1.00 97.56 14  B 1 
ATOM   857  C  C   . GLU B 2 14  ? 19.656  9.538   -1.024  1.00 97.49 14  B 1 
ATOM   858  O  O   . GLU B 2 14  ? 19.969  8.570   -1.713  1.00 96.31 14  B 1 
ATOM   859  C  CB  . GLU B 2 14  ? 18.174  9.339   1.015   1.00 96.51 14  B 1 
ATOM   860  C  CG  . GLU B 2 14  ? 16.821  9.641   1.679   1.00 91.34 14  B 1 
ATOM   861  C  CD  . GLU B 2 14  ? 16.745  9.136   3.135   1.00 88.65 14  B 1 
ATOM   862  O  OE1 . GLU B 2 14  ? 15.757  9.436   3.844   1.00 82.60 14  B 1 
ATOM   863  O  OE2 . GLU B 2 14  ? 17.640  8.376   3.581   1.00 82.67 14  B 1 
ATOM   864  N  N   . ALA B 2 15  ? 20.567  10.445  -0.639  1.00 96.70 15  B 1 
ATOM   865  C  CA  . ALA B 2 15  ? 21.972  10.370  -1.039  1.00 96.38 15  B 1 
ATOM   866  C  C   . ALA B 2 15  ? 22.673  9.066   -0.602  1.00 96.68 15  B 1 
ATOM   867  O  O   . ALA B 2 15  ? 23.589  8.596   -1.267  1.00 94.89 15  B 1 
ATOM   868  C  CB  . ALA B 2 15  ? 22.687  11.594  -0.453  1.00 95.11 15  B 1 
ATOM   869  N  N   . THR B 2 16  ? 22.192  8.444   0.486   1.00 96.66 16  B 1 
ATOM   870  C  CA  . THR B 2 16  ? 22.673  7.137   0.976   1.00 96.57 16  B 1 
ATOM   871  C  C   . THR B 2 16  ? 22.208  5.957   0.114   1.00 97.00 16  B 1 
ATOM   872  O  O   . THR B 2 16  ? 22.638  4.831   0.338   1.00 95.61 16  B 1 
ATOM   873  C  CB  . THR B 2 16  ? 22.184  6.906   2.408   1.00 95.98 16  B 1 
ATOM   874  O  OG1 . THR B 2 16  ? 20.776  6.949   2.439   1.00 92.29 16  B 1 
ATOM   875  C  CG2 . THR B 2 16  ? 22.697  7.972   3.382   1.00 90.44 16  B 1 
ATOM   876  N  N   . GLY B 2 17  ? 21.311  6.187   -0.836  1.00 97.55 17  B 1 
ATOM   877  C  CA  . GLY B 2 17  ? 20.645  5.153   -1.620  1.00 97.65 17  B 1 
ATOM   878  C  C   . GLY B 2 17  ? 19.354  4.620   -1.007  1.00 98.10 17  B 1 
ATOM   879  O  O   . GLY B 2 17  ? 18.627  3.889   -1.680  1.00 97.42 17  B 1 
ATOM   880  N  N   . ARG B 2 18  ? 19.030  4.993   0.241   1.00 98.25 18  B 1 
ATOM   881  C  CA  . ARG B 2 18  ? 17.786  4.577   0.892   1.00 98.34 18  B 1 
ATOM   882  C  C   . ARG B 2 18  ? 16.590  5.223   0.204   1.00 98.56 18  B 1 
ATOM   883  O  O   . ARG B 2 18  ? 16.584  6.423   -0.061  1.00 98.20 18  B 1 
ATOM   884  C  CB  . ARG B 2 18  ? 17.832  4.918   2.386   1.00 97.68 18  B 1 
ATOM   885  C  CG  . ARG B 2 18  ? 16.677  4.261   3.156   1.00 92.63 18  B 1 
ATOM   886  C  CD  . ARG B 2 18  ? 16.732  4.590   4.657   1.00 91.31 18  B 1 
ATOM   887  N  NE  . ARG B 2 18  ? 16.366  5.991   4.899   1.00 85.72 18  B 1 
ATOM   888  C  CZ  . ARG B 2 18  ? 16.092  6.539   6.066   1.00 83.66 18  B 1 
ATOM   889  N  NH1 . ARG B 2 18  ? 16.175  5.873   7.173   1.00 72.90 18  B 1 
ATOM   890  N  NH2 . ARG B 2 18  ? 15.716  7.779   6.125   1.00 73.86 18  B 1 
ATOM   891  N  N   . ILE B 2 19  ? 15.545  4.438   -0.041  1.00 98.63 19  B 1 
ATOM   892  C  CA  . ILE B 2 19  ? 14.291  4.924   -0.610  1.00 98.77 19  B 1 
ATOM   893  C  C   . ILE B 2 19  ? 13.344  5.348   0.520   1.00 98.79 19  B 1 
ATOM   894  O  O   . ILE B 2 19  ? 13.162  4.623   1.499   1.00 98.43 19  B 1 
ATOM   895  C  CB  . ILE B 2 19  ? 13.699  3.880   -1.578  1.00 98.63 19  B 1 
ATOM   896  C  CG1 . ILE B 2 19  ? 14.624  3.755   -2.810  1.00 98.04 19  B 1 
ATOM   897  C  CG2 . ILE B 2 19  ? 12.275  4.264   -2.005  1.00 98.25 19  B 1 
ATOM   898  C  CD1 . ILE B 2 19  ? 14.242  2.642   -3.787  1.00 96.27 19  B 1 
ATOM   899  N  N   . VAL B 2 20  ? 12.706  6.508   0.384   1.00 98.68 20  B 1 
ATOM   900  C  CA  . VAL B 2 20  ? 11.948  7.200   1.436   1.00 98.59 20  B 1 
ATOM   901  C  C   . VAL B 2 20  ? 10.752  6.423   1.992   1.00 98.50 20  B 1 
ATOM   902  O  O   . VAL B 2 20  ? 10.312  6.702   3.101   1.00 97.97 20  B 1 
ATOM   903  C  CB  . VAL B 2 20  ? 11.477  8.584   0.969   1.00 98.22 20  B 1 
ATOM   904  C  CG1 . VAL B 2 20  ? 12.668  9.474   0.594   1.00 96.71 20  B 1 
ATOM   905  C  CG2 . VAL B 2 20  ? 10.504  8.499   -0.223  1.00 97.10 20  B 1 
ATOM   906  N  N   . CYS B 2 21  ? 10.261  5.414   1.277   1.00 98.61 21  B 1 
ATOM   907  C  CA  . CYS B 2 21  ? 9.235   4.505   1.789   1.00 98.54 21  B 1 
ATOM   908  C  C   . CYS B 2 21  ? 9.646   3.858   3.123   1.00 98.40 21  B 1 
ATOM   909  O  O   . CYS B 2 21  ? 8.805   3.627   3.980   1.00 97.91 21  B 1 
ATOM   910  C  CB  . CYS B 2 21  ? 8.947   3.413   0.744   1.00 98.34 21  B 1 
ATOM   911  S  SG  . CYS B 2 21  ? 8.862   3.995   -0.973  1.00 98.17 21  B 1 
ATOM   912  N  N   . ALA B 2 22  ? 10.954  3.622   3.313   1.00 98.62 22  B 1 
ATOM   913  C  CA  . ALA B 2 22  ? 11.525  3.058   4.538   1.00 98.52 22  B 1 
ATOM   914  C  C   . ALA B 2 22  ? 11.393  3.984   5.768   1.00 98.34 22  B 1 
ATOM   915  O  O   . ALA B 2 22  ? 11.556  3.521   6.891   1.00 97.68 22  B 1 
ATOM   916  C  CB  . ALA B 2 22  ? 12.993  2.714   4.272   1.00 98.29 22  B 1 
ATOM   917  N  N   . ASN B 2 23  ? 11.052  5.259   5.594   1.00 98.21 23  B 1 
ATOM   918  C  CA  . ASN B 2 23  ? 10.780  6.186   6.692   1.00 97.99 23  B 1 
ATOM   919  C  C   . ASN B 2 23  ? 9.480   5.851   7.434   1.00 97.96 23  B 1 
ATOM   920  O  O   . ASN B 2 23  ? 9.337   6.203   8.607   1.00 97.04 23  B 1 
ATOM   921  C  CB  . ASN B 2 23  ? 10.748  7.627   6.153   1.00 97.69 23  B 1 
ATOM   922  C  CG  . ASN B 2 23  ? 12.096  8.101   5.635   1.00 96.68 23  B 1 
ATOM   923  O  OD1 . ASN B 2 23  ? 13.138  7.553   5.946   1.00 90.27 23  B 1 
ATOM   924  N  ND2 . ASN B 2 23  ? 12.130  9.145   4.834   1.00 89.02 23  B 1 
ATOM   925  N  N   . CYS B 2 24  ? 8.548   5.164   6.787   1.00 98.35 24  B 1 
ATOM   926  C  CA  . CYS B 2 24  ? 7.244   4.826   7.343   1.00 98.11 24  B 1 
ATOM   927  C  C   . CYS B 2 24  ? 6.950   3.319   7.322   1.00 98.21 24  B 1 
ATOM   928  O  O   . CYS B 2 24  ? 6.215   2.824   8.173   1.00 97.46 24  B 1 
ATOM   929  C  CB  . CYS B 2 24  ? 6.159   5.587   6.569   1.00 97.54 24  B 1 
ATOM   930  S  SG  . CYS B 2 24  ? 6.481   7.369   6.494   1.00 96.62 24  B 1 
ATOM   931  N  N   . HIS B 2 25  ? 7.506   2.587   6.366   1.00 98.60 25  B 1 
ATOM   932  C  CA  . HIS B 2 25  ? 7.433   1.132   6.269   1.00 98.68 25  B 1 
ATOM   933  C  C   . HIS B 2 25  ? 8.683   0.528   6.911   1.00 98.66 25  B 1 
ATOM   934  O  O   . HIS B 2 25  ? 9.697   0.318   6.254   1.00 97.79 25  B 1 
ATOM   935  C  CB  . HIS B 2 25  ? 7.260   0.722   4.807   1.00 98.43 25  B 1 
ATOM   936  C  CG  . HIS B 2 25  ? 5.943   1.146   4.226   1.00 98.36 25  B 1 
ATOM   937  N  ND1 . HIS B 2 25  ? 4.732   0.495   4.410   1.00 96.64 25  B 1 
ATOM   938  C  CD2 . HIS B 2 25  ? 5.709   2.249   3.452   1.00 96.74 25  B 1 
ATOM   939  C  CE1 . HIS B 2 25  ? 3.799   1.193   3.748   1.00 96.27 25  B 1 
ATOM   940  N  NE2 . HIS B 2 25  ? 4.359   2.260   3.162   1.00 96.41 25  B 1 
ATOM   941  N  N   . LEU B 2 26  ? 8.610   0.271   8.231   1.00 98.36 26  B 1 
ATOM   942  C  CA  . LEU B 2 26  ? 9.791   0.033   9.067   1.00 98.03 26  B 1 
ATOM   943  C  C   . LEU B 2 26  ? 10.321  -1.407  9.034   1.00 98.02 26  B 1 
ATOM   944  O  O   . LEU B 2 26  ? 11.463  -1.644  9.425   1.00 96.77 26  B 1 
ATOM   945  C  CB  . LEU B 2 26  ? 9.479   0.453   10.515  1.00 97.78 26  B 1 
ATOM   946  C  CG  . LEU B 2 26  ? 9.007   1.907   10.694  1.00 97.18 26  B 1 
ATOM   947  C  CD1 . LEU B 2 26  ? 8.787   2.180   12.183  1.00 95.56 26  B 1 
ATOM   948  C  CD2 . LEU B 2 26  ? 10.007  2.926   10.145  1.00 95.01 26  B 1 
ATOM   949  N  N   . ALA B 2 27  ? 9.511   -2.381  8.607   1.00 98.19 27  B 1 
ATOM   950  C  CA  . ALA B 2 27  ? 9.959   -3.762  8.485   1.00 98.00 27  B 1 
ATOM   951  C  C   . ALA B 2 27  ? 10.596  -4.006  7.114   1.00 98.18 27  B 1 
ATOM   952  O  O   . ALA B 2 27  ? 10.059  -3.578  6.093   1.00 97.76 27  B 1 
ATOM   953  C  CB  . ALA B 2 27  ? 8.791   -4.715  8.748   1.00 97.67 27  B 1 
ATOM   954  N  N   . SER B 2 28  ? 11.697  -4.757  7.084   1.00 98.35 28  B 1 
ATOM   955  C  CA  . SER B 2 28  ? 12.371  -5.133  5.841   1.00 98.28 28  B 1 
ATOM   956  C  C   . SER B 2 28  ? 11.864  -6.468  5.315   1.00 98.25 28  B 1 
ATOM   957  O  O   . SER B 2 28  ? 11.796  -7.462  6.044   1.00 97.43 28  B 1 
ATOM   958  C  CB  . SER B 2 28  ? 13.886  -5.179  6.048   1.00 97.44 28  B 1 
ATOM   959  O  OG  . SER B 2 28  ? 14.355  -3.917  6.461   1.00 84.41 28  B 1 
ATOM   960  N  N   . LYS B 2 29  ? 11.526  -6.512  4.024   1.00 98.40 29  B 1 
ATOM   961  C  CA  . LYS B 2 29  ? 11.247  -7.737  3.271   1.00 98.40 29  B 1 
ATOM   962  C  C   . LYS B 2 29  ? 11.828  -7.635  1.860   1.00 98.45 29  B 1 
ATOM   963  O  O   . LYS B 2 29  ? 11.721  -6.565  1.264   1.00 98.01 29  B 1 
ATOM   964  C  CB  . LYS B 2 29  ? 9.740   -8.022  3.200   1.00 98.06 29  B 1 
ATOM   965  C  CG  . LYS B 2 29  ? 9.172   -8.485  4.547   1.00 95.80 29  B 1 
ATOM   966  C  CD  . LYS B 2 29  ? 7.850   -9.232  4.380   1.00 90.31 29  B 1 
ATOM   967  C  CE  . LYS B 2 29  ? 7.418   -9.785  5.739   1.00 84.97 29  B 1 
ATOM   968  N  NZ  . LYS B 2 29  ? 6.434   -10.888 5.600   1.00 75.10 29  B 1 
ATOM   969  N  N   . PRO B 2 30  ? 12.397  -8.705  1.307   1.00 98.20 30  B 1 
ATOM   970  C  CA  . PRO B 2 30  ? 13.080  -8.646  0.023   1.00 98.17 30  B 1 
ATOM   971  C  C   . PRO B 2 30  ? 12.135  -8.271  -1.121  1.00 98.31 30  B 1 
ATOM   972  O  O   . PRO B 2 30  ? 10.941  -8.584  -1.100  1.00 97.86 30  B 1 
ATOM   973  C  CB  . PRO B 2 30  ? 13.710  -10.034 -0.171  1.00 97.17 30  B 1 
ATOM   974  C  CG  . PRO B 2 30  ? 12.803  -10.952 0.652   1.00 94.36 30  B 1 
ATOM   975  C  CD  . PRO B 2 30  ? 12.420  -10.066 1.828   1.00 97.49 30  B 1 
ATOM   976  N  N   . VAL B 2 31  ? 12.705  -7.608  -2.129  1.00 98.45 31  B 1 
ATOM   977  C  CA  . VAL B 2 31  ? 12.123  -7.419  -3.454  1.00 98.42 31  B 1 
ATOM   978  C  C   . VAL B 2 31  ? 13.168  -7.812  -4.490  1.00 98.30 31  B 1 
ATOM   979  O  O   . VAL B 2 31  ? 14.358  -7.834  -4.178  1.00 97.33 31  B 1 
ATOM   980  C  CB  . VAL B 2 31  ? 11.628  -5.979  -3.701  1.00 97.45 31  B 1 
ATOM   981  C  CG1 . VAL B 2 31  ? 10.570  -5.569  -2.677  1.00 90.14 31  B 1 
ATOM   982  C  CG2 . VAL B 2 31  ? 12.761  -4.955  -3.689  1.00 90.85 31  B 1 
ATOM   983  N  N   . ASP B 2 32  ? 12.720  -8.099  -5.694  1.00 98.43 32  B 1 
ATOM   984  C  CA  . ASP B 2 32  ? 13.597  -8.422  -6.815  1.00 98.13 32  B 1 
ATOM   985  C  C   . ASP B 2 32  ? 13.164  -7.629  -8.054  1.00 98.28 32  B 1 
ATOM   986  O  O   . ASP B 2 32  ? 12.030  -7.157  -8.132  1.00 97.38 32  B 1 
ATOM   987  C  CB  . ASP B 2 32  ? 13.572  -9.940  -7.038  1.00 96.80 32  B 1 
ATOM   988  C  CG  . ASP B 2 32  ? 14.717  -10.439 -7.902  1.00 85.30 32  B 1 
ATOM   989  O  OD1 . ASP B 2 32  ? 15.669  -9.665  -8.123  1.00 81.04 32  B 1 
ATOM   990  O  OD2 . ASP B 2 32  ? 14.616  -11.617 -8.328  1.00 79.35 32  B 1 
ATOM   991  N  N   . ILE B 2 33  ? 14.085  -7.454  -8.986  1.00 98.35 33  B 1 
ATOM   992  C  CA  . ILE B 2 33  ? 13.835  -6.765  -10.250 1.00 98.30 33  B 1 
ATOM   993  C  C   . ILE B 2 33  ? 14.590  -7.459  -11.381 1.00 98.31 33  B 1 
ATOM   994  O  O   . ILE B 2 33  ? 15.800  -7.650  -11.316 1.00 97.53 33  B 1 
ATOM   995  C  CB  . ILE B 2 33  ? 14.138  -5.255  -10.160 1.00 97.95 33  B 1 
ATOM   996  C  CG1 . ILE B 2 33  ? 13.831  -4.574  -11.518 1.00 96.78 33  B 1 
ATOM   997  C  CG2 . ILE B 2 33  ? 15.571  -4.958  -9.687  1.00 96.34 33  B 1 
ATOM   998  C  CD1 . ILE B 2 33  ? 13.903  -3.048  -11.485 1.00 94.40 33  B 1 
ATOM   999  N  N   . GLU B 2 34  ? 13.860  -7.770  -12.437 1.00 98.16 34  B 1 
ATOM   1000 C  CA  . GLU B 2 34  ? 14.398  -8.340  -13.665 1.00 97.74 34  B 1 
ATOM   1001 C  C   . GLU B 2 34  ? 14.229  -7.345  -14.809 1.00 97.82 34  B 1 
ATOM   1002 O  O   . GLU B 2 34  ? 13.126  -6.874  -15.096 1.00 96.92 34  B 1 
ATOM   1003 C  CB  . GLU B 2 34  ? 13.724  -9.678  -13.973 1.00 96.42 34  B 1 
ATOM   1004 C  CG  . GLU B 2 34  ? 14.104  -10.775 -12.964 1.00 82.24 34  B 1 
ATOM   1005 C  CD  . GLU B 2 34  ? 13.359  -12.095 -13.163 1.00 75.03 34  B 1 
ATOM   1006 O  OE1 . GLU B 2 34  ? 13.597  -13.037 -12.364 1.00 68.70 34  B 1 
ATOM   1007 O  OE2 . GLU B 2 34  ? 12.461  -12.186 -14.023 1.00 67.37 34  B 1 
ATOM   1008 N  N   . VAL B 2 35  ? 15.344  -7.037  -15.482 1.00 98.03 35  B 1 
ATOM   1009 C  CA  . VAL B 2 35  ? 15.386  -6.212  -16.689 1.00 97.91 35  B 1 
ATOM   1010 C  C   . VAL B 2 35  ? 16.256  -6.895  -17.749 1.00 97.94 35  B 1 
ATOM   1011 O  O   . VAL B 2 35  ? 17.135  -7.687  -17.397 1.00 97.14 35  B 1 
ATOM   1012 C  CB  . VAL B 2 35  ? 15.886  -4.778  -16.411 1.00 97.02 35  B 1 
ATOM   1013 C  CG1 . VAL B 2 35  ? 14.948  -4.034  -15.465 1.00 93.13 35  B 1 
ATOM   1014 C  CG2 . VAL B 2 35  ? 17.304  -4.730  -15.832 1.00 93.25 35  B 1 
ATOM   1015 N  N   . PRO B 2 36  ? 16.069  -6.587  -19.042 1.00 97.94 36  B 1 
ATOM   1016 C  CA  . PRO B 2 36  ? 17.007  -7.024  -20.075 1.00 97.74 36  B 1 
ATOM   1017 C  C   . PRO B 2 36  ? 18.427  -6.521  -19.771 1.00 97.75 36  B 1 
ATOM   1018 O  O   . PRO B 2 36  ? 18.616  -5.419  -19.272 1.00 96.69 36  B 1 
ATOM   1019 C  CB  . PRO B 2 36  ? 16.477  -6.445  -21.394 1.00 96.90 36  B 1 
ATOM   1020 C  CG  . PRO B 2 36  ? 15.005  -6.179  -21.104 1.00 94.87 36  B 1 
ATOM   1021 C  CD  . PRO B 2 36  ? 15.000  -5.807  -19.625 1.00 97.38 36  B 1 
ATOM   1022 N  N   . GLN B 2 37  ? 19.454  -7.311  -20.128 1.00 97.04 37  B 1 
ATOM   1023 C  CA  . GLN B 2 37  ? 20.843  -6.855  -19.979 1.00 96.63 37  B 1 
ATOM   1024 C  C   . GLN B 2 37  ? 21.162  -5.649  -20.868 1.00 97.00 37  B 1 
ATOM   1025 O  O   . GLN B 2 37  ? 21.954  -4.789  -20.491 1.00 95.61 37  B 1 
ATOM   1026 C  CB  . GLN B 2 37  ? 21.811  -7.992  -20.319 1.00 95.02 37  B 1 
ATOM   1027 C  CG  . GLN B 2 37  ? 21.852  -9.067  -19.231 1.00 81.65 37  B 1 
ATOM   1028 C  CD  . GLN B 2 37  ? 22.978  -10.083 -19.468 1.00 74.14 37  B 1 
ATOM   1029 O  OE1 . GLN B 2 37  ? 23.551  -10.204 -20.538 1.00 66.54 37  B 1 
ATOM   1030 N  NE2 . GLN B 2 37  ? 23.334  -10.857 -18.467 1.00 63.51 37  B 1 
ATOM   1031 N  N   . ALA B 2 38  ? 20.552  -5.599  -22.051 1.00 97.10 38  B 1 
ATOM   1032 C  CA  . ALA B 2 38  ? 20.734  -4.533  -23.018 1.00 97.00 38  B 1 
ATOM   1033 C  C   . ALA B 2 38  ? 19.433  -4.259  -23.779 1.00 97.33 38  B 1 
ATOM   1034 O  O   . ALA B 2 38  ? 18.643  -5.171  -24.013 1.00 96.52 38  B 1 
ATOM   1035 C  CB  . ALA B 2 38  ? 21.875  -4.909  -23.971 1.00 95.76 38  B 1 
ATOM   1036 N  N   . VAL B 2 39  ? 19.255  -3.002  -24.183 1.00 97.22 39  B 1 
ATOM   1037 C  CA  . VAL B 2 39  ? 18.136  -2.548  -25.010 1.00 97.31 39  B 1 
ATOM   1038 C  C   . VAL B 2 39  ? 18.630  -1.612  -26.110 1.00 97.22 39  B 1 
ATOM   1039 O  O   . VAL B 2 39  ? 19.622  -0.904  -25.932 1.00 96.51 39  B 1 
ATOM   1040 C  CB  . VAL B 2 39  ? 17.036  -1.858  -24.180 1.00 96.58 39  B 1 
ATOM   1041 C  CG1 . VAL B 2 39  ? 16.379  -2.857  -23.230 1.00 90.36 39  B 1 
ATOM   1042 C  CG2 . VAL B 2 39  ? 17.555  -0.660  -23.375 1.00 90.71 39  B 1 
ATOM   1043 N  N   . LEU B 2 40  ? 17.932  -1.608  -27.231 1.00 96.89 40  B 1 
ATOM   1044 C  CA  . LEU B 2 40  ? 18.174  -0.653  -28.308 1.00 96.67 40  B 1 
ATOM   1045 C  C   . LEU B 2 40  ? 17.462  0.674   -28.023 1.00 97.01 40  B 1 
ATOM   1046 O  O   . LEU B 2 40  ? 16.455  0.688   -27.301 1.00 96.45 40  B 1 
ATOM   1047 C  CB  . LEU B 2 40  ? 17.730  -1.259  -29.649 1.00 95.95 40  B 1 
ATOM   1048 C  CG  . LEU B 2 40  ? 18.577  -2.460  -30.113 1.00 94.02 40  B 1 
ATOM   1049 C  CD1 . LEU B 2 40  ? 17.970  -3.043  -31.390 1.00 90.78 40  B 1 
ATOM   1050 C  CD2 . LEU B 2 40  ? 20.026  -2.082  -30.404 1.00 90.33 40  B 1 
ATOM   1051 N  N   . PRO B 2 41  ? 17.949  1.810   -28.591 1.00 96.87 41  B 1 
ATOM   1052 C  CA  . PRO B 2 41  ? 17.259  3.086   -28.525 1.00 96.77 41  B 1 
ATOM   1053 C  C   . PRO B 2 41  ? 15.827  3.013   -29.069 1.00 96.76 41  B 1 
ATOM   1054 O  O   . PRO B 2 41  ? 15.540  2.242   -29.981 1.00 95.81 41  B 1 
ATOM   1055 C  CB  . PRO B 2 41  ? 18.091  4.054   -29.370 1.00 95.74 41  B 1 
ATOM   1056 C  CG  . PRO B 2 41  ? 19.475  3.444   -29.346 1.00 93.20 41  B 1 
ATOM   1057 C  CD  . PRO B 2 41  ? 19.197  1.944   -29.324 1.00 95.99 41  B 1 
ATOM   1058 N  N   . ASP B 2 42  ? 14.938  3.840   -28.517 1.00 96.91 42  B 1 
ATOM   1059 C  CA  . ASP B 2 42  ? 13.527  3.942   -28.915 1.00 96.80 42  B 1 
ATOM   1060 C  C   . ASP B 2 42  ? 12.780  2.592   -28.960 1.00 96.92 42  B 1 
ATOM   1061 O  O   . ASP B 2 42  ? 11.897  2.354   -29.782 1.00 95.67 42  B 1 
ATOM   1062 C  CB  . ASP B 2 42  ? 13.392  4.787   -30.203 1.00 96.14 42  B 1 
ATOM   1063 C  CG  . ASP B 2 42  ? 11.928  5.142   -30.488 1.00 95.17 42  B 1 
ATOM   1064 O  OD1 . ASP B 2 42  ? 11.202  5.502   -29.535 1.00 91.68 42  B 1 
ATOM   1065 O  OD2 . ASP B 2 42  ? 11.457  4.998   -31.636 1.00 90.48 42  B 1 
ATOM   1066 N  N   . THR B 2 43  ? 13.149  1.673   -28.047 1.00 97.05 43  B 1 
ATOM   1067 C  CA  . THR B 2 43  ? 12.466  0.389   -27.905 1.00 97.04 43  B 1 
ATOM   1068 C  C   . THR B 2 43  ? 11.758  0.284   -26.566 1.00 97.54 43  B 1 
ATOM   1069 O  O   . THR B 2 43  ? 12.199  0.841   -25.560 1.00 97.07 43  B 1 
ATOM   1070 C  CB  . THR B 2 43  ? 13.395  -0.820  -28.117 1.00 95.97 43  B 1 
ATOM   1071 O  OG1 . THR B 2 43  ? 14.424  -0.863  -27.162 1.00 87.77 43  B 1 
ATOM   1072 C  CG2 . THR B 2 43  ? 14.016  -0.829  -29.509 1.00 86.32 43  B 1 
ATOM   1073 N  N   . VAL B 2 44  ? 10.651  -0.451  -26.550 1.00 97.49 44  B 1 
ATOM   1074 C  CA  . VAL B 2 44  ? 9.914   -0.760  -25.322 1.00 97.62 44  B 1 
ATOM   1075 C  C   . VAL B 2 44  ? 10.431  -2.075  -24.751 1.00 97.51 44  B 1 
ATOM   1076 O  O   . VAL B 2 44  ? 10.472  -3.081  -25.451 1.00 96.85 44  B 1 
ATOM   1077 C  CB  . VAL B 2 44  ? 8.396   -0.804  -25.553 1.00 97.23 44  B 1 
ATOM   1078 C  CG1 . VAL B 2 44  ? 7.643   -1.109  -24.256 1.00 95.51 44  B 1 
ATOM   1079 C  CG2 . VAL B 2 44  ? 7.895   0.541   -26.077 1.00 95.61 44  B 1 
ATOM   1080 N  N   . PHE B 2 45  ? 10.782  -2.071  -23.459 1.00 97.55 45  B 1 
ATOM   1081 C  CA  . PHE B 2 45  ? 11.170  -3.252  -22.703 1.00 97.52 45  B 1 
ATOM   1082 C  C   . PHE B 2 45  ? 10.366  -3.366  -21.402 1.00 97.65 45  B 1 
ATOM   1083 O  O   . PHE B 2 45  ? 9.699   -2.423  -20.980 1.00 97.40 45  B 1 
ATOM   1084 C  CB  . PHE B 2 45  ? 12.678  -3.241  -22.448 1.00 97.63 45  B 1 
ATOM   1085 C  CG  . PHE B 2 45  ? 13.151  -2.190  -21.466 1.00 98.00 45  B 1 
ATOM   1086 C  CD1 . PHE B 2 45  ? 13.456  -0.891  -21.916 1.00 97.65 45  B 1 
ATOM   1087 C  CD2 . PHE B 2 45  ? 13.306  -2.502  -20.109 1.00 97.64 45  B 1 
ATOM   1088 C  CE1 . PHE B 2 45  ? 13.910  0.078   -21.016 1.00 97.33 45  B 1 
ATOM   1089 C  CE2 . PHE B 2 45  ? 13.766  -1.534  -19.197 1.00 97.42 45  B 1 
ATOM   1090 C  CZ  . PHE B 2 45  ? 14.075  -0.246  -19.649 1.00 97.65 45  B 1 
ATOM   1091 N  N   . GLU B 2 46  ? 10.449  -4.514  -20.744 1.00 97.36 46  B 1 
ATOM   1092 C  CA  . GLU B 2 46  ? 9.772   -4.794  -19.483 1.00 97.14 46  B 1 
ATOM   1093 C  C   . GLU B 2 46  ? 10.765  -4.741  -18.320 1.00 97.53 46  B 1 
ATOM   1094 O  O   . GLU B 2 46  ? 11.809  -5.393  -18.361 1.00 96.98 46  B 1 
ATOM   1095 C  CB  . GLU B 2 46  ? 9.099   -6.165  -19.527 1.00 95.15 46  B 1 
ATOM   1096 C  CG  . GLU B 2 46  ? 8.048   -6.286  -20.641 1.00 86.05 46  B 1 
ATOM   1097 C  CD  . GLU B 2 46  ? 7.378   -7.667  -20.669 1.00 87.22 46  B 1 
ATOM   1098 O  OE1 . GLU B 2 46  ? 6.361   -7.824  -21.369 1.00 81.25 46  B 1 
ATOM   1099 O  OE2 . GLU B 2 46  ? 7.840   -8.612  -19.981 1.00 81.80 46  B 1 
ATOM   1100 N  N   . ALA B 2 47  ? 10.413  -4.024  -17.259 1.00 97.66 47  B 1 
ATOM   1101 C  CA  . ALA B 2 47  ? 11.028  -4.178  -15.956 1.00 97.80 47  B 1 
ATOM   1102 C  C   . ALA B 2 47  ? 10.038  -4.912  -15.045 1.00 97.71 47  B 1 
ATOM   1103 O  O   . ALA B 2 47  ? 8.993   -4.372  -14.698 1.00 97.23 47  B 1 
ATOM   1104 C  CB  . ALA B 2 47  ? 11.446  -2.799  -15.407 1.00 97.86 47  B 1 
ATOM   1105 N  N   . VAL B 2 48  ? 10.346  -6.148  -14.660 1.00 97.78 48  B 1 
ATOM   1106 C  CA  . VAL B 2 48  ? 9.488   -6.978  -13.811 1.00 97.78 48  B 1 
ATOM   1107 C  C   . VAL B 2 48  ? 9.942   -6.846  -12.366 1.00 98.00 48  B 1 
ATOM   1108 O  O   . VAL B 2 48  ? 11.042  -7.267  -12.011 1.00 97.77 48  B 1 
ATOM   1109 C  CB  . VAL B 2 48  ? 9.458   -8.443  -14.270 1.00 97.00 48  B 1 
ATOM   1110 C  CG1 . VAL B 2 48  ? 8.466   -9.252  -13.424 1.00 95.18 48  B 1 
ATOM   1111 C  CG2 . VAL B 2 48  ? 9.032   -8.556  -15.738 1.00 95.41 48  B 1 
ATOM   1112 N  N   . VAL B 2 49  ? 9.087   -6.276  -11.505 1.00 98.07 49  B 1 
ATOM   1113 C  CA  . VAL B 2 49  ? 9.346   -6.102  -10.075 1.00 98.23 49  B 1 
ATOM   1114 C  C   . VAL B 2 49  ? 8.582   -7.168  -9.300  1.00 98.18 49  B 1 
ATOM   1115 O  O   . VAL B 2 49  ? 7.362   -7.258  -9.412  1.00 97.87 49  B 1 
ATOM   1116 C  CB  . VAL B 2 49  ? 8.959   -4.691  -9.615  1.00 98.17 49  B 1 
ATOM   1117 C  CG1 . VAL B 2 49  ? 9.183   -4.513  -8.109  1.00 97.21 49  B 1 
ATOM   1118 C  CG2 . VAL B 2 49  ? 9.790   -3.632  -10.349 1.00 97.29 49  B 1 
ATOM   1119 N  N   . LYS B 2 50  ? 9.302   -7.938  -8.472  1.00 98.36 50  B 1 
ATOM   1120 C  CA  . LYS B 2 50  ? 8.750   -9.010  -7.646  1.00 98.40 50  B 1 
ATOM   1121 C  C   . LYS B 2 50  ? 8.685   -8.567  -6.186  1.00 98.51 50  B 1 
ATOM   1122 O  O   . LYS B 2 50  ? 9.694   -8.141  -5.610  1.00 98.26 50  B 1 
ATOM   1123 C  CB  . LYS B 2 50  ? 9.559   -10.302 -7.822  1.00 97.98 50  B 1 
ATOM   1124 C  CG  . LYS B 2 50  ? 9.597   -10.763 -9.293  1.00 95.22 50  B 1 
ATOM   1125 C  CD  . LYS B 2 50  ? 10.378  -12.072 -9.483  1.00 90.95 50  B 1 
ATOM   1126 C  CE  . LYS B 2 50  ? 10.372  -12.416 -10.971 1.00 83.67 50  B 1 
ATOM   1127 N  NZ  . LYS B 2 50  ? 11.269  -13.531 -11.312 1.00 72.94 50  B 1 
ATOM   1128 N  N   . ILE B 2 51  ? 7.510   -8.671  -5.573  1.00 98.49 51  B 1 
ATOM   1129 C  CA  . ILE B 2 51  ? 7.222   -8.238  -4.198  1.00 98.42 51  B 1 
ATOM   1130 C  C   . ILE B 2 51  ? 6.657   -9.424  -3.394  1.00 98.39 51  B 1 
ATOM   1131 O  O   . ILE B 2 51  ? 5.484   -9.415  -3.003  1.00 97.58 51  B 1 
ATOM   1132 C  CB  . ILE B 2 51  ? 6.305   -6.982  -4.194  1.00 98.35 51  B 1 
ATOM   1133 C  CG1 . ILE B 2 51  ? 6.788   -5.901  -5.196  1.00 97.64 51  B 1 
ATOM   1134 C  CG2 . ILE B 2 51  ? 6.248   -6.389  -2.780  1.00 97.55 51  B 1 
ATOM   1135 C  CD1 . ILE B 2 51  ? 5.922   -4.638  -5.227  1.00 96.00 51  B 1 
ATOM   1136 N  N   . PRO B 2 52  ? 7.440   -10.493 -3.144  1.00 98.07 52  B 1 
ATOM   1137 C  CA  . PRO B 2 52  ? 6.934   -11.736 -2.578  1.00 97.79 52  B 1 
ATOM   1138 C  C   . PRO B 2 52  ? 6.495   -11.575 -1.119  1.00 97.64 52  B 1 
ATOM   1139 O  O   . PRO B 2 52  ? 7.106   -10.859 -0.327  1.00 96.70 52  B 1 
ATOM   1140 C  CB  . PRO B 2 52  ? 8.070   -12.746 -2.723  1.00 97.13 52  B 1 
ATOM   1141 C  CG  . PRO B 2 52  ? 9.324   -11.865 -2.702  1.00 95.77 52  B 1 
ATOM   1142 C  CD  . PRO B 2 52  ? 8.859   -10.617 -3.442  1.00 97.69 52  B 1 
ATOM   1143 N  N   . TYR B 2 53  ? 5.430   -12.284 -0.738  1.00 97.66 53  B 1 
ATOM   1144 C  CA  . TYR B 2 53  ? 4.979   -12.458 0.639   1.00 97.07 53  B 1 
ATOM   1145 C  C   . TYR B 2 53  ? 4.064   -13.683 0.729   1.00 97.05 53  B 1 
ATOM   1146 O  O   . TYR B 2 53  ? 3.602   -14.198 -0.289  1.00 95.61 53  B 1 
ATOM   1147 C  CB  . TYR B 2 53  ? 4.286   -11.187 1.157   1.00 95.55 53  B 1 
ATOM   1148 C  CG  . TYR B 2 53  ? 2.914   -10.909 0.574   1.00 95.69 53  B 1 
ATOM   1149 C  CD1 . TYR B 2 53  ? 2.772   -10.365 -0.715  1.00 94.06 53  B 1 
ATOM   1150 C  CD2 . TYR B 2 53  ? 1.768   -11.212 1.324   1.00 93.95 53  B 1 
ATOM   1151 C  CE1 . TYR B 2 53  ? 1.501   -10.149 -1.261  1.00 91.78 53  B 1 
ATOM   1152 C  CE2 . TYR B 2 53  ? 0.486   -11.000 0.789   1.00 92.22 53  B 1 
ATOM   1153 C  CZ  . TYR B 2 53  ? 0.360   -10.478 -0.508  1.00 92.63 53  B 1 
ATOM   1154 O  OH  . TYR B 2 53  ? -0.892  -10.300 -1.024  1.00 89.56 53  B 1 
ATOM   1155 N  N   . ASP B 2 54  ? 3.786   -14.143 1.954   1.00 96.70 54  B 1 
ATOM   1156 C  CA  . ASP B 2 54  ? 2.800   -15.203 2.164   1.00 96.13 54  B 1 
ATOM   1157 C  C   . ASP B 2 54  ? 1.382   -14.643 1.975   1.00 95.43 54  B 1 
ATOM   1158 O  O   . ASP B 2 54  ? 0.873   -13.878 2.800   1.00 93.29 54  B 1 
ATOM   1159 C  CB  . ASP B 2 54  ? 3.007   -15.824 3.552   1.00 95.29 54  B 1 
ATOM   1160 C  CG  . ASP B 2 54  ? 2.008   -16.941 3.878   1.00 91.28 54  B 1 
ATOM   1161 O  OD1 . ASP B 2 54  ? 1.129   -17.235 3.033   1.00 87.39 54  B 1 
ATOM   1162 O  OD2 . ASP B 2 54  ? 2.108   -17.477 5.004   1.00 86.76 54  B 1 
ATOM   1163 N  N   . MET B 2 55  ? 0.748   -15.024 0.872   1.00 94.18 55  B 1 
ATOM   1164 C  CA  . MET B 2 55  ? -0.596  -14.555 0.504   1.00 92.64 55  B 1 
ATOM   1165 C  C   . MET B 2 55  ? -1.701  -15.024 1.461   1.00 92.38 55  B 1 
ATOM   1166 O  O   . MET B 2 55  ? -2.797  -14.464 1.448   1.00 89.47 55  B 1 
ATOM   1167 C  CB  . MET B 2 55  ? -0.921  -14.998 -0.924  1.00 89.93 55  B 1 
ATOM   1168 C  CG  . MET B 2 55  ? 0.006   -14.358 -1.956  1.00 85.05 55  B 1 
ATOM   1169 S  SD  . MET B 2 55  ? -0.477  -14.759 -3.659  1.00 79.00 55  B 1 
ATOM   1170 C  CE  . MET B 2 55  ? 0.839   -13.920 -4.554  1.00 69.88 55  B 1 
ATOM   1171 N  N   . GLN B 2 56  ? -1.443  -16.026 2.315   1.00 93.39 56  B 1 
ATOM   1172 C  CA  . GLN B 2 56  ? -2.384  -16.469 3.341   1.00 92.74 56  B 1 
ATOM   1173 C  C   . GLN B 2 56  ? -2.419  -15.517 4.541   1.00 92.88 56  B 1 
ATOM   1174 O  O   . GLN B 2 56  ? -3.399  -15.481 5.292   1.00 90.50 56  B 1 
ATOM   1175 C  CB  . GLN B 2 56  ? -2.036  -17.899 3.795   1.00 91.99 56  B 1 
ATOM   1176 C  CG  . GLN B 2 56  ? -2.081  -18.921 2.659   1.00 85.02 56  B 1 
ATOM   1177 C  CD  . GLN B 2 56  ? -3.469  -19.020 2.020   1.00 74.43 56  B 1 
ATOM   1178 O  OE1 . GLN B 2 56  ? -4.503  -18.886 2.656   1.00 66.45 56  B 1 
ATOM   1179 N  NE2 . GLN B 2 56  ? -3.555  -19.270 0.739   1.00 64.30 56  B 1 
ATOM   1180 N  N   . LEU B 2 57  ? -1.363  -14.713 4.741   1.00 92.09 57  B 1 
ATOM   1181 C  CA  . LEU B 2 57  ? -1.305  -13.753 5.832   1.00 91.53 57  B 1 
ATOM   1182 C  C   . LEU B 2 57  ? -2.324  -12.634 5.626   1.00 92.60 57  B 1 
ATOM   1183 O  O   . LEU B 2 57  ? -2.416  -11.996 4.579   1.00 91.63 57  B 1 
ATOM   1184 C  CB  . LEU B 2 57  ? 0.109   -13.186 6.002   1.00 88.57 57  B 1 
ATOM   1185 C  CG  . LEU B 2 57  ? 1.155   -14.210 6.496   1.00 80.07 57  B 1 
ATOM   1186 C  CD1 . LEU B 2 57  ? 2.531   -13.553 6.521   1.00 74.15 57  B 1 
ATOM   1187 C  CD2 . LEU B 2 57  ? 0.845   -14.712 7.909   1.00 74.89 57  B 1 
ATOM   1188 N  N   . LYS B 2 58  ? -3.049  -12.343 6.719   1.00 93.49 58  B 1 
ATOM   1189 C  CA  . LYS B 2 58  ? -3.918  -11.178 6.836   1.00 93.80 58  B 1 
ATOM   1190 C  C   . LYS B 2 58  ? -3.245  -10.137 7.730   1.00 94.69 58  B 1 
ATOM   1191 O  O   . LYS B 2 58  ? -2.659  -10.471 8.757   1.00 93.99 58  B 1 
ATOM   1192 C  CB  . LYS B 2 58  ? -5.301  -11.589 7.348   1.00 92.46 58  B 1 
ATOM   1193 C  CG  . LYS B 2 58  ? -6.039  -12.598 6.459   1.00 87.82 58  B 1 
ATOM   1194 C  CD  . LYS B 2 58  ? -6.354  -12.069 5.052   1.00 81.41 58  B 1 
ATOM   1195 C  CE  . LYS B 2 58  ? -7.173  -13.080 4.248   1.00 73.58 58  B 1 
ATOM   1196 N  NZ  . LYS B 2 58  ? -7.482  -12.599 2.871   1.00 64.59 58  B 1 
ATOM   1197 N  N   . GLN B 2 59  ? -3.366  -8.861  7.357   1.00 93.44 59  B 1 
ATOM   1198 C  CA  . GLN B 2 59  ? -2.911  -7.733  8.167   1.00 93.18 59  B 1 
ATOM   1199 C  C   . GLN B 2 59  ? -4.068  -7.091  8.931   1.00 92.72 59  B 1 
ATOM   1200 O  O   . GLN B 2 59  ? -5.231  -7.257  8.574   1.00 91.41 59  B 1 
ATOM   1201 C  CB  . GLN B 2 59  ? -2.161  -6.709  7.303   1.00 92.16 59  B 1 
ATOM   1202 C  CG  . GLN B 2 59  ? -3.046  -5.985  6.290   1.00 91.47 59  B 1 
ATOM   1203 C  CD  . GLN B 2 59  ? -2.295  -4.894  5.548   1.00 92.68 59  B 1 
ATOM   1204 O  OE1 . GLN B 2 59  ? -1.293  -4.362  6.008   1.00 90.19 59  B 1 
ATOM   1205 N  NE2 . GLN B 2 59  ? -2.753  -4.519  4.379   1.00 89.42 59  B 1 
ATOM   1206 N  N   . VAL B 2 60  ? -3.733  -6.298  9.958   1.00 92.07 60  B 1 
ATOM   1207 C  CA  . VAL B 2 60  ? -4.711  -5.398  10.578  1.00 91.70 60  B 1 
ATOM   1208 C  C   . VAL B 2 60  ? -5.003  -4.220  9.646   1.00 89.87 60  B 1 
ATOM   1209 O  O   . VAL B 2 60  ? -4.083  -3.550  9.156   1.00 88.24 60  B 1 
ATOM   1210 C  CB  . VAL B 2 60  ? -4.262  -4.971  11.982  1.00 92.21 60  B 1 
ATOM   1211 C  CG1 . VAL B 2 60  ? -3.063  -4.034  12.001  1.00 87.48 60  B 1 
ATOM   1212 C  CG2 . VAL B 2 60  ? -5.420  -4.312  12.735  1.00 87.22 60  B 1 
ATOM   1213 N  N   . LEU B 2 61  ? -6.281  -3.953  9.386   1.00 86.12 61  B 1 
ATOM   1214 C  CA  . LEU B 2 61  ? -6.741  -2.794  8.627   1.00 84.37 61  B 1 
ATOM   1215 C  C   . LEU B 2 61  ? -6.933  -1.577  9.545   1.00 85.11 61  B 1 
ATOM   1216 O  O   . LEU B 2 61  ? -6.883  -1.688  10.771  1.00 84.51 61  B 1 
ATOM   1217 C  CB  . LEU B 2 61  ? -8.026  -3.155  7.866   1.00 82.13 61  B 1 
ATOM   1218 C  CG  . LEU B 2 61  ? -7.906  -4.330  6.881   1.00 78.68 61  B 1 
ATOM   1219 C  CD1 . LEU B 2 61  ? -9.244  -4.537  6.176   1.00 77.15 61  B 1 
ATOM   1220 C  CD2 . LEU B 2 61  ? -6.825  -4.105  5.818   1.00 75.40 61  B 1 
ATOM   1221 N  N   . ALA B 2 62  ? -7.163  -0.397  8.962   1.00 78.07 62  B 1 
ATOM   1222 C  CA  . ALA B 2 62  ? -7.375  0.835   9.730   1.00 77.02 62  B 1 
ATOM   1223 C  C   . ALA B 2 62  ? -8.617  0.768   10.645  1.00 77.56 62  B 1 
ATOM   1224 O  O   . ALA B 2 62  ? -8.599  1.327   11.738  1.00 76.15 62  B 1 
ATOM   1225 C  CB  . ALA B 2 62  ? -7.478  1.996   8.749   1.00 75.89 62  B 1 
ATOM   1226 N  N   . ASN B 2 63  ? -9.651  0.032   10.247  1.00 75.96 63  B 1 
ATOM   1227 C  CA  . ASN B 2 63  ? -10.859 -0.204  11.038  1.00 74.45 63  B 1 
ATOM   1228 C  C   . ASN B 2 63  ? -10.686 -1.274  12.144  1.00 76.54 63  B 1 
ATOM   1229 O  O   . ASN B 2 63  ? -11.623 -1.538  12.887  1.00 75.08 63  B 1 
ATOM   1230 C  CB  . ASN B 2 63  ? -12.021 -0.519  10.077  1.00 70.98 63  B 1 
ATOM   1231 C  CG  . ASN B 2 63  ? -11.840 -1.815  9.293   1.00 68.82 63  B 1 
ATOM   1232 O  OD1 . ASN B 2 63  ? -10.921 -2.570  9.523   1.00 66.51 63  B 1 
ATOM   1233 N  ND2 . ASN B 2 63  ? -12.712 -2.101  8.350   1.00 65.31 63  B 1 
ATOM   1234 N  N   . GLY B 2 64  ? -9.512  -1.901  12.257  1.00 81.54 64  B 1 
ATOM   1235 C  CA  . GLY B 2 64  ? -9.218  -2.959  13.220  1.00 83.22 64  B 1 
ATOM   1236 C  C   . GLY B 2 64  ? -9.563  -4.376  12.760  1.00 84.68 64  B 1 
ATOM   1237 O  O   . GLY B 2 64  ? -9.108  -5.335  13.395  1.00 83.33 64  B 1 
ATOM   1238 N  N   . LYS B 2 65  ? -10.304 -4.541  11.656  1.00 83.56 65  B 1 
ATOM   1239 C  CA  . LYS B 2 65  ? -10.576 -5.856  11.054  1.00 83.32 65  B 1 
ATOM   1240 C  C   . LYS B 2 65  ? -9.297  -6.413  10.396  1.00 85.85 65  B 1 
ATOM   1241 O  O   . LYS B 2 65  ? -8.332  -5.690  10.131  1.00 85.66 65  B 1 
ATOM   1242 C  CB  . LYS B 2 65  ? -11.761 -5.784  10.065  1.00 80.77 65  B 1 
ATOM   1243 C  CG  . LYS B 2 65  ? -13.122 -5.423  10.712  1.00 75.91 65  B 1 
ATOM   1244 C  CD  . LYS B 2 65  ? -14.294 -5.507  9.692   1.00 70.27 65  B 1 
ATOM   1245 C  CE  . LYS B 2 65  ? -15.679 -5.207  10.322  1.00 63.36 65  B 1 
ATOM   1246 N  NZ  . LYS B 2 65  ? -16.839 -5.350  9.377   1.00 56.20 65  B 1 
ATOM   1247 N  N   . LYS B 2 66  ? -9.278  -7.729  10.130  1.00 87.71 66  B 1 
ATOM   1248 C  CA  . LYS B 2 66  ? -8.213  -8.376  9.349   1.00 88.36 66  B 1 
ATOM   1249 C  C   . LYS B 2 66  ? -8.583  -8.380  7.867   1.00 87.63 66  B 1 
ATOM   1250 O  O   . LYS B 2 66  ? -9.715  -8.694  7.528   1.00 85.00 66  B 1 
ATOM   1251 C  CB  . LYS B 2 66  ? -7.956  -9.797  9.863   1.00 88.71 66  B 1 
ATOM   1252 C  CG  . LYS B 2 66  ? -7.337  -9.867  11.275  1.00 85.79 66  B 1 
ATOM   1253 C  CD  . LYS B 2 66  ? -5.882  -9.401  11.295  1.00 81.03 66  B 1 
ATOM   1254 C  CE  . LYS B 2 66  ? -5.257  -9.664  12.672  1.00 75.72 66  B 1 
ATOM   1255 N  NZ  . LYS B 2 66  ? -3.793  -9.427  12.687  1.00 67.48 66  B 1 
ATOM   1256 N  N   . GLY B 2 67  ? -7.610  -8.074  7.002   1.00 84.98 67  B 1 
ATOM   1257 C  CA  . GLY B 2 67  ? -7.814  -8.019  5.562   1.00 85.07 67  B 1 
ATOM   1258 C  C   . GLY B 2 67  ? -6.569  -8.377  4.760   1.00 87.83 67  B 1 
ATOM   1259 O  O   . GLY B 2 67  ? -5.490  -8.607  5.323   1.00 87.75 67  B 1 
ATOM   1260 N  N   . ALA B 2 68  ? -6.713  -8.434  3.444   1.00 83.99 68  B 1 
ATOM   1261 C  CA  . ALA B 2 68  ? -5.620  -8.711  2.522   1.00 84.44 68  B 1 
ATOM   1262 C  C   . ALA B 2 68  ? -4.570  -7.586  2.525   1.00 87.01 68  B 1 
ATOM   1263 O  O   . ALA B 2 68  ? -4.810  -6.472  2.990   1.00 87.19 68  B 1 
ATOM   1264 C  CB  . ALA B 2 68  ? -6.208  -8.964  1.130   1.00 81.88 68  B 1 
ATOM   1265 N  N   . LEU B 2 69  ? -3.380  -7.890  2.013   1.00 88.94 69  B 1 
ATOM   1266 C  CA  . LEU B 2 69  ? -2.324  -6.905  1.816   1.00 90.65 69  B 1 
ATOM   1267 C  C   . LEU B 2 69  ? -2.424  -6.323  0.407   1.00 89.61 69  B 1 
ATOM   1268 O  O   . LEU B 2 69  ? -2.656  -7.048  -0.556  1.00 88.87 69  B 1 
ATOM   1269 C  CB  . LEU B 2 69  ? -0.934  -7.515  2.048   1.00 92.86 69  B 1 
ATOM   1270 C  CG  . LEU B 2 69  ? -0.561  -7.768  3.527   1.00 93.03 69  B 1 
ATOM   1271 C  CD1 . LEU B 2 69  ? -1.267  -8.976  4.137   1.00 90.86 69  B 1 
ATOM   1272 C  CD2 . LEU B 2 69  ? 0.943   -8.002  3.661   1.00 90.98 69  B 1 
ATOM   1273 N  N   . ASN B 2 70  ? -2.169  -5.019  0.290   1.00 88.62 70  B 1 
ATOM   1274 C  CA  . ASN B 2 70  ? -1.883  -4.364  -0.972  1.00 89.29 70  B 1 
ATOM   1275 C  C   . ASN B 2 70  ? -0.373  -4.211  -1.158  1.00 91.43 70  B 1 
ATOM   1276 O  O   . ASN B 2 70  ? 0.394   -4.153  -0.191  1.00 91.78 70  B 1 
ATOM   1277 C  CB  . ASN B 2 70  ? -2.623  -3.023  -1.062  1.00 86.91 70  B 1 
ATOM   1278 C  CG  . ASN B 2 70  ? -4.124  -3.182  -0.887  1.00 85.02 70  B 1 
ATOM   1279 O  OD1 . ASN B 2 70  ? -4.807  -3.766  -1.689  1.00 80.11 70  B 1 
ATOM   1280 N  ND2 . ASN B 2 70  ? -4.669  -2.672  0.192   1.00 77.19 70  B 1 
ATOM   1281 N  N   . VAL B 2 71  ? 0.042   -4.102  -2.419  1.00 92.78 71  B 1 
ATOM   1282 C  CA  . VAL B 2 71  ? 1.420   -3.827  -2.820  1.00 93.37 71  B 1 
ATOM   1283 C  C   . VAL B 2 71  ? 1.520   -2.503  -3.560  1.00 92.36 71  B 1 
ATOM   1284 O  O   . VAL B 2 71  ? 0.534   -1.967  -4.065  1.00 91.50 71  B 1 
ATOM   1285 C  CB  . VAL B 2 71  ? 2.040   -4.978  -3.630  1.00 93.91 71  B 1 
ATOM   1286 C  CG1 . VAL B 2 71  ? 2.077   -6.262  -2.812  1.00 92.49 71  B 1 
ATOM   1287 C  CG2 . VAL B 2 71  ? 1.313   -5.224  -4.956  1.00 92.71 71  B 1 
ATOM   1288 N  N   . GLY B 2 72  ? 2.734   -1.963  -3.603  1.00 94.32 72  B 1 
ATOM   1289 C  CA  . GLY B 2 72  ? 3.063   -0.792  -4.398  1.00 94.84 72  B 1 
ATOM   1290 C  C   . GLY B 2 72  ? 4.572   -0.674  -4.552  1.00 96.45 72  B 1 
ATOM   1291 O  O   . GLY B 2 72  ? 5.334   -1.262  -3.778  1.00 97.03 72  B 1 
ATOM   1292 N  N   . ALA B 2 73  ? 4.997   0.089   -5.546  1.00 97.28 73  B 1 
ATOM   1293 C  CA  . ALA B 2 73  ? 6.398   0.267   -5.860  1.00 97.68 73  B 1 
ATOM   1294 C  C   . ALA B 2 73  ? 6.708   1.684   -6.354  1.00 97.61 73  B 1 
ATOM   1295 O  O   . ALA B 2 73  ? 5.831   2.396   -6.855  1.00 97.26 73  B 1 
ATOM   1296 C  CB  . ALA B 2 73  ? 6.828   -0.799  -6.871  1.00 97.80 73  B 1 
ATOM   1297 N  N   . VAL B 2 74  ? 7.968   2.067   -6.219  1.00 98.23 74  B 1 
ATOM   1298 C  CA  . VAL B 2 74  ? 8.595   3.165   -6.949  1.00 98.44 74  B 1 
ATOM   1299 C  C   . VAL B 2 74  ? 9.755   2.602   -7.763  1.00 98.51 74  B 1 
ATOM   1300 O  O   . VAL B 2 74  ? 10.575  1.858   -7.221  1.00 98.45 74  B 1 
ATOM   1301 C  CB  . VAL B 2 74  ? 9.006   4.312   -6.009  1.00 98.28 74  B 1 
ATOM   1302 C  CG1 . VAL B 2 74  ? 10.027  3.908   -4.935  1.00 97.37 74  B 1 
ATOM   1303 C  CG2 . VAL B 2 74  ? 9.560   5.505   -6.792  1.00 97.00 74  B 1 
ATOM   1304 N  N   . LEU B 2 75  ? 9.806   2.938   -9.042  1.00 98.63 75  B 1 
ATOM   1305 C  CA  . LEU B 2 75  ? 10.864  2.552   -9.961  1.00 98.61 75  B 1 
ATOM   1306 C  C   . LEU B 2 75  ? 11.607  3.802   -10.414 1.00 98.61 75  B 1 
ATOM   1307 O  O   . LEU B 2 75  ? 11.004  4.732   -10.946 1.00 98.29 75  B 1 
ATOM   1308 C  CB  . LEU B 2 75  ? 10.236  1.783   -11.139 1.00 98.48 75  B 1 
ATOM   1309 C  CG  . LEU B 2 75  ? 11.259  1.230   -12.148 1.00 97.96 75  B 1 
ATOM   1310 C  CD1 . LEU B 2 75  ? 12.112  0.129   -11.534 1.00 96.99 75  B 1 
ATOM   1311 C  CD2 . LEU B 2 75  ? 10.529  0.643   -13.358 1.00 96.96 75  B 1 
ATOM   1312 N  N   . ILE B 2 76  ? 12.911  3.844   -10.160 1.00 98.69 76  B 1 
ATOM   1313 C  CA  . ILE B 2 76  ? 13.796  4.965   -10.468 1.00 98.67 76  B 1 
ATOM   1314 C  C   . ILE B 2 76  ? 14.688  4.549   -11.634 1.00 98.59 76  B 1 
ATOM   1315 O  O   . ILE B 2 76  ? 15.586  3.718   -11.477 1.00 98.16 76  B 1 
ATOM   1316 C  CB  . ILE B 2 76  ? 14.610  5.393   -9.228  1.00 98.55 76  B 1 
ATOM   1317 C  CG1 . ILE B 2 76  ? 13.678  5.746   -8.045  1.00 98.01 76  B 1 
ATOM   1318 C  CG2 . ILE B 2 76  ? 15.518  6.584   -9.580  1.00 98.22 76  B 1 
ATOM   1319 C  CD1 . ILE B 2 76  ? 14.415  5.879   -6.700  1.00 95.54 76  B 1 
ATOM   1320 N  N   . LEU B 2 77  ? 14.405  5.128   -12.794 1.00 98.21 77  B 1 
ATOM   1321 C  CA  . LEU B 2 77  ? 15.105  4.896   -14.043 1.00 98.11 77  B 1 
ATOM   1322 C  C   . LEU B 2 77  ? 16.184  5.964   -14.262 1.00 97.97 77  B 1 
ATOM   1323 O  O   . LEU B 2 77  ? 16.145  7.021   -13.625 1.00 97.16 77  B 1 
ATOM   1324 C  CB  . LEU B 2 77  ? 14.070  4.899   -15.180 1.00 98.02 77  B 1 
ATOM   1325 C  CG  . LEU B 2 77  ? 12.957  3.855   -15.050 1.00 97.46 77  B 1 
ATOM   1326 C  CD1 . LEU B 2 77  ? 11.879  4.137   -16.077 1.00 96.41 77  B 1 
ATOM   1327 C  CD2 . LEU B 2 77  ? 13.486  2.441   -15.269 1.00 95.97 77  B 1 
ATOM   1328 N  N   . PRO B 2 78  ? 17.141  5.731   -15.173 1.00 97.49 78  B 1 
ATOM   1329 C  CA  . PRO B 2 78  ? 18.048  6.771   -15.631 1.00 96.93 78  B 1 
ATOM   1330 C  C   . PRO B 2 78  ? 17.285  7.898   -16.337 1.00 96.81 78  B 1 
ATOM   1331 O  O   . PRO B 2 78  ? 16.199  7.690   -16.882 1.00 96.13 78  B 1 
ATOM   1332 C  CB  . PRO B 2 78  ? 19.031  6.081   -16.590 1.00 96.33 78  B 1 
ATOM   1333 C  CG  . PRO B 2 78  ? 18.817  4.586   -16.341 1.00 94.79 78  B 1 
ATOM   1334 C  CD  . PRO B 2 78  ? 17.370  4.496   -15.880 1.00 96.74 78  B 1 
ATOM   1335 N  N   . GLU B 2 79  ? 17.872  9.106   -16.361 1.00 95.61 79  B 1 
ATOM   1336 C  CA  . GLU B 2 79  ? 17.346  10.224  -17.143 1.00 95.00 79  B 1 
ATOM   1337 C  C   . GLU B 2 79  ? 17.130  9.825   -18.614 1.00 95.56 79  B 1 
ATOM   1338 O  O   . GLU B 2 79  ? 17.935  9.117   -19.217 1.00 94.34 79  B 1 
ATOM   1339 C  CB  . GLU B 2 79  ? 18.309  11.421  -17.062 1.00 93.15 79  B 1 
ATOM   1340 C  CG  . GLU B 2 79  ? 18.226  12.217  -15.743 1.00 80.89 79  B 1 
ATOM   1341 C  CD  . GLU B 2 79  ? 17.019  13.175  -15.677 1.00 71.52 79  B 1 
ATOM   1342 O  OE1 . GLU B 2 79  ? 16.521  13.390  -14.539 1.00 64.95 79  B 1 
ATOM   1343 O  OE2 . GLU B 2 79  ? 16.581  13.666  -16.738 1.00 63.10 79  B 1 
ATOM   1344 N  N   . GLY B 2 80  ? 16.015  10.286  -19.191 1.00 96.11 80  B 1 
ATOM   1345 C  CA  . GLY B 2 80  ? 15.610  9.968   -20.559 1.00 96.15 80  B 1 
ATOM   1346 C  C   . GLY B 2 80  ? 14.758  8.710   -20.698 1.00 96.82 80  B 1 
ATOM   1347 O  O   . GLY B 2 80  ? 13.981  8.620   -21.648 1.00 96.04 80  B 1 
ATOM   1348 N  N   . PHE B 2 81  ? 14.834  7.762   -19.751 1.00 97.37 81  B 1 
ATOM   1349 C  CA  . PHE B 2 81  ? 13.923  6.625   -19.715 1.00 97.64 81  B 1 
ATOM   1350 C  C   . PHE B 2 81  ? 12.565  7.072   -19.163 1.00 97.51 81  B 1 
ATOM   1351 O  O   . PHE B 2 81  ? 12.501  7.799   -18.166 1.00 96.81 81  B 1 
ATOM   1352 C  CB  . PHE B 2 81  ? 14.499  5.477   -18.871 1.00 97.73 81  B 1 
ATOM   1353 C  CG  . PHE B 2 81  ? 15.683  4.759   -19.483 1.00 97.78 81  B 1 
ATOM   1354 C  CD1 . PHE B 2 81  ? 15.541  3.442   -19.956 1.00 97.12 81  B 1 
ATOM   1355 C  CD2 . PHE B 2 81  ? 16.939  5.385   -19.572 1.00 97.04 81  B 1 
ATOM   1356 C  CE1 . PHE B 2 81  ? 16.635  2.762   -20.509 1.00 96.67 81  B 1 
ATOM   1357 C  CE2 . PHE B 2 81  ? 18.032  4.714   -20.135 1.00 96.74 81  B 1 
ATOM   1358 C  CZ  . PHE B 2 81  ? 17.884  3.404   -20.604 1.00 97.17 81  B 1 
ATOM   1359 N  N   . GLU B 2 82  ? 11.472  6.629   -19.774 1.00 97.86 82  B 1 
ATOM   1360 C  CA  . GLU B 2 82  ? 10.117  6.999   -19.349 1.00 97.60 82  B 1 
ATOM   1361 C  C   . GLU B 2 82  ? 9.133   5.832   -19.501 1.00 97.98 82  B 1 
ATOM   1362 O  O   . GLU B 2 82  ? 9.453   4.782   -20.057 1.00 97.09 82  B 1 
ATOM   1363 C  CB  . GLU B 2 82  ? 9.663   8.290   -20.066 1.00 95.32 82  B 1 
ATOM   1364 C  CG  . GLU B 2 82  ? 9.538   8.205   -21.595 1.00 84.90 82  B 1 
ATOM   1365 C  CD  . GLU B 2 82  ? 9.098   9.542   -22.243 1.00 87.53 82  B 1 
ATOM   1366 O  OE1 . GLU B 2 82  ? 8.970   9.591   -23.483 1.00 80.49 82  B 1 
ATOM   1367 O  OE2 . GLU B 2 82  ? 8.854   10.557  -21.529 1.00 80.58 82  B 1 
ATOM   1368 N  N   . LEU B 2 83  ? 7.922   6.010   -18.966 1.00 96.74 83  B 1 
ATOM   1369 C  CA  . LEU B 2 83  ? 6.828   5.069   -19.182 1.00 96.22 83  B 1 
ATOM   1370 C  C   . LEU B 2 83  ? 6.504   4.998   -20.675 1.00 96.32 83  B 1 
ATOM   1371 O  O   . LEU B 2 83  ? 6.296   6.024   -21.319 1.00 95.54 83  B 1 
ATOM   1372 C  CB  . LEU B 2 83  ? 5.606   5.537   -18.367 1.00 94.76 83  B 1 
ATOM   1373 C  CG  . LEU B 2 83  ? 4.418   4.565   -18.407 1.00 91.90 83  B 1 
ATOM   1374 C  CD1 . LEU B 2 83  ? 4.699   3.287   -17.625 1.00 88.66 83  B 1 
ATOM   1375 C  CD2 . LEU B 2 83  ? 3.190   5.233   -17.791 1.00 87.65 83  B 1 
ATOM   1376 N  N   . ALA B 2 84  ? 6.424   3.791   -21.225 1.00 97.03 84  B 1 
ATOM   1377 C  CA  . ALA B 2 84  ? 6.050   3.610   -22.621 1.00 96.63 84  B 1 
ATOM   1378 C  C   . ALA B 2 84  ? 4.624   4.127   -22.865 1.00 96.07 84  B 1 
ATOM   1379 O  O   . ALA B 2 84  ? 3.710   3.782   -22.116 1.00 94.89 84  B 1 
ATOM   1380 C  CB  . ALA B 2 84  ? 6.186   2.135   -22.994 1.00 96.51 84  B 1 
ATOM   1381 N  N   . PRO B 2 85  ? 4.406   4.928   -23.919 1.00 95.31 85  B 1 
ATOM   1382 C  CA  . PRO B 2 85  ? 3.066   5.376   -24.260 1.00 94.44 85  B 1 
ATOM   1383 C  C   . PRO B 2 85  ? 2.194   4.193   -24.712 1.00 94.12 85  B 1 
ATOM   1384 O  O   . PRO B 2 85  ? 2.709   3.234   -25.299 1.00 92.96 85  B 1 
ATOM   1385 C  CB  . PRO B 2 85  ? 3.259   6.444   -25.341 1.00 93.22 85  B 1 
ATOM   1386 C  CG  . PRO B 2 85  ? 4.573   6.049   -26.005 1.00 91.18 85  B 1 
ATOM   1387 C  CD  . PRO B 2 85  ? 5.380   5.443   -24.865 1.00 94.51 85  B 1 
ATOM   1388 N  N   . PRO B 2 86  ? 0.862   4.231   -24.482 1.00 91.94 86  B 1 
ATOM   1389 C  CA  . PRO B 2 86  ? -0.015  3.083   -24.707 1.00 90.49 86  B 1 
ATOM   1390 C  C   . PRO B 2 86  ? -0.004  2.515   -26.133 1.00 91.80 86  B 1 
ATOM   1391 O  O   . PRO B 2 86  ? -0.233  1.319   -26.323 1.00 90.36 86  B 1 
ATOM   1392 C  CB  . PRO B 2 86  ? -1.420  3.576   -24.351 1.00 86.96 86  B 1 
ATOM   1393 C  CG  . PRO B 2 86  ? -1.165  4.682   -23.335 1.00 83.34 86  B 1 
ATOM   1394 C  CD  . PRO B 2 86  ? 0.133   5.307   -23.825 1.00 86.81 86  B 1 
ATOM   1395 N  N   . ASP B 2 87  ? 0.247   3.347   -27.137 1.00 93.57 87  B 1 
ATOM   1396 C  CA  . ASP B 2 87  ? 0.341   2.982   -28.546 1.00 94.00 87  B 1 
ATOM   1397 C  C   . ASP B 2 87  ? 1.627   2.209   -28.890 1.00 94.83 87  B 1 
ATOM   1398 O  O   . ASP B 2 87  ? 1.656   1.478   -29.875 1.00 93.06 87  B 1 
ATOM   1399 C  CB  . ASP B 2 87  ? 0.220   4.256   -29.403 1.00 92.80 87  B 1 
ATOM   1400 C  CG  . ASP B 2 87  ? 1.340   5.271   -29.130 1.00 83.65 87  B 1 
ATOM   1401 O  OD1 . ASP B 2 87  ? 1.514   5.627   -27.944 1.00 74.22 87  B 1 
ATOM   1402 O  OD2 . ASP B 2 87  ? 1.996   5.684   -30.103 1.00 76.77 87  B 1 
ATOM   1403 N  N   . ARG B 2 88  ? 2.664   2.296   -28.031 1.00 95.49 88  B 1 
ATOM   1404 C  CA  . ARG B 2 88  ? 3.925   1.556   -28.177 1.00 95.95 88  B 1 
ATOM   1405 C  C   . ARG B 2 88  ? 3.925   0.207   -27.451 1.00 96.17 88  B 1 
ATOM   1406 O  O   . ARG B 2 88  ? 4.842   -0.588  -27.652 1.00 94.07 88  B 1 
ATOM   1407 C  CB  . ARG B 2 88  ? 5.091   2.438   -27.703 1.00 95.11 88  B 1 
ATOM   1408 C  CG  . ARG B 2 88  ? 5.286   3.749   -28.519 1.00 92.30 88  B 1 
ATOM   1409 C  CD  . ARG B 2 88  ? 5.793   3.503   -29.944 1.00 90.74 88  B 1 
ATOM   1410 N  NE  . ARG B 2 88  ? 7.153   2.922   -29.964 1.00 90.07 88  B 1 
ATOM   1411 C  CZ  . ARG B 2 88  ? 8.318   3.584   -29.972 1.00 90.87 88  B 1 
ATOM   1412 N  NH1 . ARG B 2 88  ? 8.390   4.878   -29.965 1.00 84.42 88  B 1 
ATOM   1413 N  NH2 . ARG B 2 88  ? 9.440   2.941   -29.993 1.00 84.49 88  B 1 
ATOM   1414 N  N   . ILE B 2 89  ? 2.932   -0.064  -26.615 1.00 95.30 89  B 1 
ATOM   1415 C  CA  . ILE B 2 89  ? 2.840   -1.301  -25.840 1.00 94.95 89  B 1 
ATOM   1416 C  C   . ILE B 2 89  ? 2.142   -2.389  -26.670 1.00 94.97 89  B 1 
ATOM   1417 O  O   . ILE B 2 89  ? 1.003   -2.218  -27.101 1.00 93.55 89  B 1 
ATOM   1418 C  CB  . ILE B 2 89  ? 2.138   -1.063  -24.490 1.00 93.69 89  B 1 
ATOM   1419 C  CG1 . ILE B 2 89  ? 2.831   0.067   -23.688 1.00 91.35 89  B 1 
ATOM   1420 C  CG2 . ILE B 2 89  ? 2.123   -2.362  -23.666 1.00 91.18 89  B 1 
ATOM   1421 C  CD1 . ILE B 2 89  ? 2.123   0.427   -22.383 1.00 87.50 89  B 1 
ATOM   1422 N  N   . SER B 2 90  ? 2.820   -3.532  -26.848 1.00 94.95 90  B 1 
ATOM   1423 C  CA  . SER B 2 90  ? 2.266   -4.672  -27.576 1.00 94.68 90  B 1 
ATOM   1424 C  C   . SER B 2 90  ? 1.026   -5.259  -26.870 1.00 94.75 90  B 1 
ATOM   1425 O  O   . SER B 2 90  ? 0.894   -5.119  -25.648 1.00 94.17 90  B 1 
ATOM   1426 C  CB  . SER B 2 90  ? 3.336   -5.753  -27.785 1.00 93.88 90  B 1 
ATOM   1427 O  OG  . SER B 2 90  ? 3.620   -6.436  -26.583 1.00 90.16 90  B 1 
ATOM   1428 N  N   . PRO B 2 91  ? 0.123   -5.946  -27.591 1.00 94.78 91  B 1 
ATOM   1429 C  CA  . PRO B 2 91  ? -1.020  -6.631  -26.973 1.00 94.32 91  B 1 
ATOM   1430 C  C   . PRO B 2 91  ? -0.607  -7.640  -25.902 1.00 93.86 91  B 1 
ATOM   1431 O  O   . PRO B 2 91  ? -1.215  -7.670  -24.834 1.00 92.16 91  B 1 
ATOM   1432 C  CB  . PRO B 2 91  ? -1.755  -7.310  -28.138 1.00 93.96 91  B 1 
ATOM   1433 C  CG  . PRO B 2 91  ? -1.388  -6.449  -29.342 1.00 92.06 91  B 1 
ATOM   1434 C  CD  . PRO B 2 91  ? 0.055   -6.034  -29.037 1.00 94.38 91  B 1 
ATOM   1435 N  N   . GLU B 2 92  ? 0.452   -8.413  -26.138 1.00 94.38 92  B 1 
ATOM   1436 C  CA  . GLU B 2 92  ? 0.992   -9.396  -25.194 1.00 93.41 92  B 1 
ATOM   1437 C  C   . GLU B 2 92  ? 1.487   -8.729  -23.900 1.00 93.07 92  B 1 
ATOM   1438 O  O   . GLU B 2 92  ? 1.165   -9.160  -22.795 1.00 91.01 92  B 1 
ATOM   1439 C  CB  . GLU B 2 92  ? 2.115   -10.151 -25.904 1.00 92.59 92  B 1 
ATOM   1440 C  CG  . GLU B 2 92  ? 2.694   -11.312 -25.085 1.00 78.24 92  B 1 
ATOM   1441 C  CD  . GLU B 2 92  ? 3.832   -12.037 -25.821 1.00 71.75 92  B 1 
ATOM   1442 O  OE1 . GLU B 2 92  ? 4.301   -13.064 -25.279 1.00 65.16 92  B 1 
ATOM   1443 O  OE2 . GLU B 2 92  ? 4.248   -11.560 -26.900 1.00 64.99 92  B 1 
ATOM   1444 N  N   . MET B 2 93  ? 2.209   -7.612  -24.027 1.00 94.47 93  B 1 
ATOM   1445 C  CA  . MET B 2 93  ? 2.659   -6.850  -22.877 1.00 94.16 93  B 1 
ATOM   1446 C  C   . MET B 2 93  ? 1.484   -6.221  -22.111 1.00 93.51 93  B 1 
ATOM   1447 O  O   . MET B 2 93  ? 1.482   -6.226  -20.889 1.00 92.01 93  B 1 
ATOM   1448 C  CB  . MET B 2 93  ? 3.666   -5.787  -23.341 1.00 93.69 93  B 1 
ATOM   1449 C  CG  . MET B 2 93  ? 4.372   -5.102  -22.166 1.00 86.44 93  B 1 
ATOM   1450 S  SD  . MET B 2 93  ? 5.576   -3.838  -22.676 1.00 83.53 93  B 1 
ATOM   1451 C  CE  . MET B 2 93  ? 6.836   -4.860  -23.451 1.00 73.03 93  B 1 
ATOM   1452 N  N   . LYS B 2 94  ? 0.439   -5.742  -22.811 1.00 92.72 94  B 1 
ATOM   1453 C  CA  . LYS B 2 94  ? -0.781  -5.226  -22.169 1.00 91.31 94  B 1 
ATOM   1454 C  C   . LYS B 2 94  ? -1.477  -6.296  -21.336 1.00 90.35 94  B 1 
ATOM   1455 O  O   . LYS B 2 94  ? -1.912  -6.001  -20.230 1.00 88.91 94  B 1 
ATOM   1456 C  CB  . LYS B 2 94  ? -1.755  -4.671  -23.214 1.00 89.98 94  B 1 
ATOM   1457 C  CG  . LYS B 2 94  ? -1.321  -3.299  -23.719 1.00 80.47 94  B 1 
ATOM   1458 C  CD  . LYS B 2 94  ? -2.221  -2.793  -24.848 1.00 75.83 94  B 1 
ATOM   1459 C  CE  . LYS B 2 94  ? -1.715  -1.404  -25.264 1.00 67.58 94  B 1 
ATOM   1460 N  NZ  . LYS B 2 94  ? -2.336  -0.893  -26.501 1.00 61.16 94  B 1 
ATOM   1461 N  N   . GLU B 2 95  ? -1.545  -7.517  -21.841 1.00 91.93 95  B 1 
ATOM   1462 C  CA  . GLU B 2 95  ? -2.132  -8.641  -21.116 1.00 90.41 95  B 1 
ATOM   1463 C  C   . GLU B 2 95  ? -1.326  -8.984  -19.859 1.00 89.40 95  B 1 
ATOM   1464 O  O   . GLU B 2 95  ? -1.884  -9.173  -18.783 1.00 87.04 95  B 1 
ATOM   1465 C  CB  . GLU B 2 95  ? -2.248  -9.830  -22.085 1.00 89.63 95  B 1 
ATOM   1466 C  CG  . GLU B 2 95  ? -3.125  -10.964 -21.521 1.00 77.63 95  B 1 
ATOM   1467 C  CD  . GLU B 2 95  ? -3.432  -12.055 -22.562 1.00 71.51 95  B 1 
ATOM   1468 O  OE1 . GLU B 2 95  ? -4.367  -12.845 -22.298 1.00 64.89 95  B 1 
ATOM   1469 O  OE2 . GLU B 2 95  ? -2.766  -12.099 -23.615 1.00 64.10 95  B 1 
ATOM   1470 N  N   . LYS B 2 96  ? 0.013   -8.954  -19.952 1.00 90.78 96  B 1 
ATOM   1471 C  CA  . LYS B 2 96  ? 0.922   -9.210  -18.826 1.00 90.04 96  B 1 
ATOM   1472 C  C   . LYS B 2 96  ? 0.878   -8.110  -17.755 1.00 89.69 96  B 1 
ATOM   1473 O  O   . LYS B 2 96  ? 0.986   -8.409  -16.572 1.00 87.21 96  B 1 
ATOM   1474 C  CB  . LYS B 2 96  ? 2.332   -9.400  -19.395 1.00 89.02 96  B 1 
ATOM   1475 C  CG  . LYS B 2 96  ? 3.299   -9.979  -18.370 1.00 81.33 96  B 1 
ATOM   1476 C  CD  . LYS B 2 96  ? 4.653   -10.208 -19.052 1.00 79.02 96  B 1 
ATOM   1477 C  CE  . LYS B 2 96  ? 5.709   -10.712 -18.068 1.00 71.46 96  B 1 
ATOM   1478 N  NZ  . LYS B 2 96  ? 7.018   -10.775 -18.737 1.00 65.32 96  B 1 
ATOM   1479 N  N   . ILE B 2 97  ? 0.728   -6.852  -18.154 1.00 89.68 97  B 1 
ATOM   1480 C  CA  . ILE B 2 97  ? 0.538   -5.712  -17.232 1.00 88.79 97  B 1 
ATOM   1481 C  C   . ILE B 2 97  ? -0.798  -5.835  -16.493 1.00 86.58 97  B 1 
ATOM   1482 O  O   . ILE B 2 97  ? -0.882  -5.498  -15.309 1.00 82.48 97  B 1 
ATOM   1483 C  CB  . ILE B 2 97  ? 0.634   -4.381  -18.014 1.00 89.01 97  B 1 
ATOM   1484 C  CG1 . ILE B 2 97  ? 2.074   -4.129  -18.496 1.00 87.28 97  B 1 
ATOM   1485 C  CG2 . ILE B 2 97  ? 0.169   -3.180  -17.171 1.00 87.08 97  B 1 
ATOM   1486 C  CD1 . ILE B 2 97  ? 2.145   -3.126  -19.643 1.00 84.66 97  B 1 
ATOM   1487 N  N   . GLY B 2 98  ? -1.827  -6.318  -17.169 1.00 83.82 98  B 1 
ATOM   1488 C  CA  . GLY B 2 98  ? -3.189  -6.322  -16.653 1.00 81.30 98  B 1 
ATOM   1489 C  C   . GLY B 2 98  ? -3.785  -4.913  -16.584 1.00 81.27 98  B 1 
ATOM   1490 O  O   . GLY B 2 98  ? -3.411  -4.013  -17.338 1.00 77.31 98  B 1 
ATOM   1491 N  N   . ASN B 2 99  ? -4.724  -4.713  -15.648 1.00 75.82 99  B 1 
ATOM   1492 C  CA  . ASN B 2 99  ? -5.412  -3.433  -15.488 1.00 73.99 99  B 1 
ATOM   1493 C  C   . ASN B 2 99  ? -4.661  -2.478  -14.535 1.00 75.46 99  B 1 
ATOM   1494 O  O   . ASN B 2 99  ? -5.241  -1.961  -13.588 1.00 73.01 99  B 1 
ATOM   1495 C  CB  . ASN B 2 99  ? -6.881  -3.695  -15.090 1.00 69.40 99  B 1 
ATOM   1496 C  CG  . ASN B 2 99  ? -7.752  -2.469  -15.351 1.00 62.11 99  B 1 
ATOM   1497 O  OD1 . ASN B 2 99  ? -7.442  -1.650  -16.186 1.00 55.25 99  B 1 
ATOM   1498 N  ND2 . ASN B 2 99  ? -8.868  -2.330  -14.670 1.00 53.94 99  B 1 
ATOM   1499 N  N   . LEU B 2 100 ? -3.351  -2.290  -14.735 1.00 78.01 100 B 1 
ATOM   1500 C  CA  . LEU B 2 100 ? -2.528  -1.400  -13.912 1.00 79.68 100 B 1 
ATOM   1501 C  C   . LEU B 2 100 ? -2.307  -0.051  -14.600 1.00 79.68 100 B 1 
ATOM   1502 O  O   . LEU B 2 100 ? -1.955  0.018   -15.774 1.00 78.57 100 B 1 
ATOM   1503 C  CB  . LEU B 2 100 ? -1.187  -2.061  -13.571 1.00 80.55 100 B 1 
ATOM   1504 C  CG  . LEU B 2 100 ? -1.285  -3.282  -12.635 1.00 80.88 100 B 1 
ATOM   1505 C  CD1 . LEU B 2 100 ? 0.126   -3.812  -12.365 1.00 78.33 100 B 1 
ATOM   1506 C  CD2 . LEU B 2 100 ? -1.931  -2.951  -11.296 1.00 78.99 100 B 1 
ATOM   1507 N  N   . SER B 2 101 ? -2.428  1.033   -13.820 1.00 80.43 101 B 1 
ATOM   1508 C  CA  . SER B 2 101 ? -2.087  2.384   -14.254 1.00 80.08 101 B 1 
ATOM   1509 C  C   . SER B 2 101 ? -0.877  2.904   -13.491 1.00 82.70 101 B 1 
ATOM   1510 O  O   . SER B 2 101 ? -0.938  3.196   -12.296 1.00 81.50 101 B 1 
ATOM   1511 C  CB  . SER B 2 101 ? -3.266  3.324   -14.085 1.00 75.27 101 B 1 
ATOM   1512 O  OG  . SER B 2 101 ? -4.195  3.069   -15.119 1.00 65.29 101 B 1 
ATOM   1513 N  N   . PHE B 2 102 ? 0.223   3.060   -14.201 1.00 86.71 102 B 1 
ATOM   1514 C  CA  . PHE B 2 102 ? 1.443   3.672   -13.702 1.00 87.96 102 B 1 
ATOM   1515 C  C   . PHE B 2 102 ? 1.354   5.195   -13.777 1.00 86.82 102 B 1 
ATOM   1516 O  O   . PHE B 2 102 ? 0.714   5.755   -14.668 1.00 85.29 102 B 1 
ATOM   1517 C  CB  . PHE B 2 102 ? 2.646   3.160   -14.488 1.00 89.58 102 B 1 
ATOM   1518 C  CG  . PHE B 2 102 ? 2.772   1.647   -14.456 1.00 91.09 102 B 1 
ATOM   1519 C  CD1 . PHE B 2 102 ? 3.412   1.016   -13.383 1.00 89.63 102 B 1 
ATOM   1520 C  CD2 . PHE B 2 102 ? 2.205   0.871   -15.486 1.00 90.13 102 B 1 
ATOM   1521 C  CE1 . PHE B 2 102 ? 3.495   -0.379  -13.329 1.00 89.49 102 B 1 
ATOM   1522 C  CE2 . PHE B 2 102 ? 2.279   -0.530  -15.431 1.00 89.96 102 B 1 
ATOM   1523 C  CZ  . PHE B 2 102 ? 2.925   -1.154  -14.353 1.00 91.21 102 B 1 
ATOM   1524 N  N   . GLN B 2 103 ? 2.034   5.882   -12.853 1.00 86.78 103 B 1 
ATOM   1525 C  CA  . GLN B 2 103 ? 2.120   7.335   -12.844 1.00 86.49 103 B 1 
ATOM   1526 C  C   . GLN B 2 103 ? 3.578   7.783   -12.735 1.00 89.49 103 B 1 
ATOM   1527 O  O   . GLN B 2 103 ? 4.397   7.113   -12.103 1.00 90.00 103 B 1 
ATOM   1528 C  CB  . GLN B 2 103 ? 1.297   7.917   -11.690 1.00 82.05 103 B 1 
ATOM   1529 C  CG  . GLN B 2 103 ? -0.195  7.578   -11.782 1.00 72.72 103 B 1 
ATOM   1530 C  CD  . GLN B 2 103 ? -1.010  8.168   -10.629 1.00 68.82 103 B 1 
ATOM   1531 O  OE1 . GLN B 2 103 ? -0.520  8.898   -9.783  1.00 61.27 103 B 1 
ATOM   1532 N  NE2 . GLN B 2 103 ? -2.286  7.876   -10.547 1.00 57.46 103 B 1 
ATOM   1533 N  N   . ASN B 2 104 ? 3.891   8.958   -13.289 1.00 90.32 104 B 1 
ATOM   1534 C  CA  . ASN B 2 104 ? 5.143   9.630   -12.990 1.00 91.35 104 B 1 
ATOM   1535 C  C   . ASN B 2 104 ? 5.153   10.054  -11.520 1.00 91.62 104 B 1 
ATOM   1536 O  O   . ASN B 2 104 ? 4.142   10.520  -11.000 1.00 90.80 104 B 1 
ATOM   1537 C  CB  . ASN B 2 104 ? 5.329   10.844  -13.917 1.00 91.22 104 B 1 
ATOM   1538 C  CG  . ASN B 2 104 ? 5.475   10.463  -15.380 1.00 90.71 104 B 1 
ATOM   1539 O  OD1 . ASN B 2 104 ? 5.906   9.396   -15.749 1.00 85.66 104 B 1 
ATOM   1540 N  ND2 . ASN B 2 104 ? 5.121   11.355  -16.283 1.00 85.59 104 B 1 
ATOM   1541 N  N   . TYR B 2 105 ? 6.306   9.964   -10.862 1.00 92.75 105 B 1 
ATOM   1542 C  CA  . TYR B 2 105 ? 6.464   10.393  -9.470  1.00 92.90 105 B 1 
ATOM   1543 C  C   . TYR B 2 105 ? 6.055   11.855  -9.262  1.00 91.31 105 B 1 
ATOM   1544 O  O   . TYR B 2 105 ? 5.369   12.192  -8.302  1.00 88.76 105 B 1 
ATOM   1545 C  CB  . TYR B 2 105 ? 7.916   10.175  -9.045  1.00 93.81 105 B 1 
ATOM   1546 C  CG  . TYR B 2 105 ? 8.154   10.462  -7.579  1.00 94.95 105 B 1 
ATOM   1547 C  CD1 . TYR B 2 105 ? 8.676   11.701  -7.155  1.00 94.84 105 B 1 
ATOM   1548 C  CD2 . TYR B 2 105 ? 7.831   9.484   -6.624  1.00 94.95 105 B 1 
ATOM   1549 C  CE1 . TYR B 2 105 ? 8.882   11.958  -5.791  1.00 95.00 105 B 1 
ATOM   1550 C  CE2 . TYR B 2 105 ? 8.033   9.734   -5.258  1.00 95.07 105 B 1 
ATOM   1551 C  CZ  . TYR B 2 105 ? 8.560   10.969  -4.842  1.00 96.08 105 B 1 
ATOM   1552 O  OH  . TYR B 2 105 ? 8.755   11.207  -3.510  1.00 96.19 105 B 1 
ATOM   1553 N  N   . ARG B 2 106 ? 6.439   12.712  -10.194 1.00 91.82 106 B 1 
ATOM   1554 C  CA  . ARG B 2 106 ? 5.954   14.090  -10.355 1.00 91.26 106 B 1 
ATOM   1555 C  C   . ARG B 2 106 ? 5.808   14.391  -11.847 1.00 91.69 106 B 1 
ATOM   1556 O  O   . ARG B 2 106 ? 6.473   13.734  -12.648 1.00 90.20 106 B 1 
ATOM   1557 C  CB  . ARG B 2 106 ? 6.906   15.090  -9.679  1.00 88.85 106 B 1 
ATOM   1558 C  CG  . ARG B 2 106 ? 6.854   14.994  -8.142  1.00 84.09 106 B 1 
ATOM   1559 C  CD  . ARG B 2 106 ? 7.609   16.159  -7.502  1.00 82.96 106 B 1 
ATOM   1560 N  NE  . ARG B 2 106 ? 7.474   16.134  -6.039  1.00 82.72 106 B 1 
ATOM   1561 C  CZ  . ARG B 2 106 ? 7.842   17.072  -5.196  1.00 82.36 106 B 1 
ATOM   1562 N  NH1 . ARG B 2 106 ? 8.438   18.176  -5.592  1.00 74.54 106 B 1 
ATOM   1563 N  NH2 . ARG B 2 106 ? 7.622   16.932  -3.928  1.00 77.08 106 B 1 
ATOM   1564 N  N   . PRO B 2 107 ? 5.011   15.412  -12.227 1.00 88.59 107 B 1 
ATOM   1565 C  CA  . PRO B 2 107 ? 4.822   15.767  -13.636 1.00 87.35 107 B 1 
ATOM   1566 C  C   . PRO B 2 107 ? 6.126   16.024  -14.413 1.00 89.13 107 B 1 
ATOM   1567 O  O   . PRO B 2 107 ? 6.218   15.713  -15.599 1.00 86.98 107 B 1 
ATOM   1568 C  CB  . PRO B 2 107 ? 3.938   17.018  -13.611 1.00 84.54 107 B 1 
ATOM   1569 C  CG  . PRO B 2 107 ? 3.138   16.857  -12.325 1.00 82.88 107 B 1 
ATOM   1570 C  CD  . PRO B 2 107 ? 4.134   16.199  -11.372 1.00 84.95 107 B 1 
ATOM   1571 N  N   . ASN B 2 108 ? 7.146   16.557  -13.736 1.00 91.72 108 B 1 
ATOM   1572 C  CA  . ASN B 2 108 ? 8.467   16.849  -14.289 1.00 91.92 108 B 1 
ATOM   1573 C  C   . ASN B 2 108 ? 9.504   15.723  -14.081 1.00 93.43 108 B 1 
ATOM   1574 O  O   . ASN B 2 108 ? 10.651  15.896  -14.458 1.00 90.85 108 B 1 
ATOM   1575 C  CB  . ASN B 2 108 ? 8.960   18.186  -13.709 1.00 88.56 108 B 1 
ATOM   1576 C  CG  . ASN B 2 108 ? 9.233   18.133  -12.211 1.00 78.47 108 B 1 
ATOM   1577 O  OD1 . ASN B 2 108 ? 8.604   17.415  -11.452 1.00 65.80 108 B 1 
ATOM   1578 N  ND2 . ASN B 2 108 ? 10.166  18.910  -11.736 1.00 71.04 108 B 1 
ATOM   1579 N  N   . LYS B 2 109 ? 9.128   14.588  -13.483 1.00 93.99 109 B 1 
ATOM   1580 C  CA  . LYS B 2 109 ? 10.011  13.444  -13.224 1.00 95.29 109 B 1 
ATOM   1581 C  C   . LYS B 2 109 ? 9.509   12.199  -13.942 1.00 96.07 109 B 1 
ATOM   1582 O  O   . LYS B 2 109 ? 8.996   11.270  -13.327 1.00 95.05 109 B 1 
ATOM   1583 C  CB  . LYS B 2 109 ? 10.186  13.214  -11.720 1.00 94.13 109 B 1 
ATOM   1584 C  CG  . LYS B 2 109 ? 10.971  14.349  -11.051 1.00 87.83 109 B 1 
ATOM   1585 C  CD  . LYS B 2 109 ? 11.462  13.916  -9.669  1.00 80.28 109 B 1 
ATOM   1586 C  CE  . LYS B 2 109 ? 12.336  15.010  -9.079  1.00 75.30 109 B 1 
ATOM   1587 N  NZ  . LYS B 2 109 ? 13.141  14.490  -7.955  1.00 66.08 109 B 1 
ATOM   1588 N  N   . LYS B 2 110 ? 9.654   12.198  -15.256 1.00 95.99 110 B 1 
ATOM   1589 C  CA  . LYS B 2 110 ? 9.179   11.116  -16.134 1.00 96.24 110 B 1 
ATOM   1590 C  C   . LYS B 2 110 ? 9.978   9.821   -16.009 1.00 96.80 110 B 1 
ATOM   1591 O  O   . LYS B 2 110 ? 9.457   8.758   -16.322 1.00 95.73 110 B 1 
ATOM   1592 C  CB  . LYS B 2 110 ? 9.226   11.576  -17.583 1.00 94.73 110 B 1 
ATOM   1593 C  CG  . LYS B 2 110 ? 8.273   12.741  -17.900 1.00 90.73 110 B 1 
ATOM   1594 C  CD  . LYS B 2 110 ? 8.380   12.955  -19.410 1.00 84.95 110 B 1 
ATOM   1595 C  CE  . LYS B 2 110 ? 7.367   13.926  -19.995 1.00 76.10 110 B 1 
ATOM   1596 N  NZ  . LYS B 2 110 ? 7.418   13.773  -21.473 1.00 66.06 110 B 1 
ATOM   1597 N  N   . ASN B 2 111 ? 11.221  9.899   -15.548 1.00 97.34 111 B 1 
ATOM   1598 C  CA  . ASN B 2 111 ? 12.092  8.752   -15.305 1.00 97.58 111 B 1 
ATOM   1599 C  C   . ASN B 2 111 ? 11.803  8.038   -13.975 1.00 97.99 111 B 1 
ATOM   1600 O  O   . ASN B 2 111 ? 12.389  6.998   -13.699 1.00 97.48 111 B 1 
ATOM   1601 C  CB  . ASN B 2 111 ? 13.553  9.221   -15.387 1.00 97.02 111 B 1 
ATOM   1602 C  CG  . ASN B 2 111 ? 13.932  10.180  -14.276 1.00 96.60 111 B 1 
ATOM   1603 O  OD1 . ASN B 2 111 ? 13.206  11.095  -13.921 1.00 90.54 111 B 1 
ATOM   1604 N  ND2 . ASN B 2 111 ? 15.095  9.998   -13.680 1.00 91.02 111 B 1 
ATOM   1605 N  N   . ILE B 2 112 ? 10.898  8.569   -13.127 1.00 97.87 112 B 1 
ATOM   1606 C  CA  . ILE B 2 112 ? 10.535  7.949   -11.854 1.00 97.94 112 B 1 
ATOM   1607 C  C   . ILE B 2 112 ? 9.053   7.587   -11.882 1.00 97.58 112 B 1 
ATOM   1608 O  O   . ILE B 2 112 ? 8.200   8.474   -11.968 1.00 96.71 112 B 1 
ATOM   1609 C  CB  . ILE B 2 112 ? 10.894  8.839   -10.649 1.00 98.10 112 B 1 
ATOM   1610 C  CG1 . ILE B 2 112 ? 12.365  9.320   -10.723 1.00 97.50 112 B 1 
ATOM   1611 C  CG2 . ILE B 2 112 ? 10.629  8.041   -9.360  1.00 97.50 112 B 1 
ATOM   1612 C  CD1 . ILE B 2 112 ? 12.792  10.230  -9.566  1.00 95.69 112 B 1 
ATOM   1613 N  N   . LEU B 2 113 ? 8.757   6.303   -11.781 1.00 96.93 113 B 1 
ATOM   1614 C  CA  . LEU B 2 113 ? 7.412   5.767   -11.883 1.00 96.96 113 B 1 
ATOM   1615 C  C   . LEU B 2 113 ? 6.934   5.229   -10.539 1.00 97.02 113 B 1 
ATOM   1616 O  O   . LEU B 2 113 ? 7.721   4.711   -9.752  1.00 96.68 113 B 1 
ATOM   1617 C  CB  . LEU B 2 113 ? 7.352   4.687   -12.978 1.00 96.89 113 B 1 
ATOM   1618 C  CG  . LEU B 2 113 ? 7.896   5.126   -14.348 1.00 95.99 113 B 1 
ATOM   1619 C  CD1 . LEU B 2 113 ? 7.784   3.967   -15.329 1.00 94.27 113 B 1 
ATOM   1620 C  CD2 . LEU B 2 113 ? 7.148   6.325   -14.919 1.00 93.70 113 B 1 
ATOM   1621 N  N   . VAL B 2 114 ? 5.630   5.324   -10.307 1.00 94.57 114 B 1 
ATOM   1622 C  CA  . VAL B 2 114 ? 4.979   4.757   -9.127  1.00 93.54 114 B 1 
ATOM   1623 C  C   . VAL B 2 114 ? 3.760   3.932   -9.518  1.00 92.57 114 B 1 
ATOM   1624 O  O   . VAL B 2 114 ? 3.096   4.206   -10.511 1.00 91.33 114 B 1 
ATOM   1625 C  CB  . VAL B 2 114 ? 4.604   5.813   -8.066  1.00 92.66 114 B 1 
ATOM   1626 C  CG1 . VAL B 2 114 ? 5.853   6.478   -7.483  1.00 89.39 114 B 1 
ATOM   1627 C  CG2 . VAL B 2 114 ? 3.670   6.898   -8.615  1.00 89.63 114 B 1 
ATOM   1628 N  N   . ILE B 2 115 ? 3.455   2.925   -8.688  1.00 92.26 115 B 1 
ATOM   1629 C  CA  . ILE B 2 115 ? 2.264   2.094   -8.807  1.00 91.73 115 B 1 
ATOM   1630 C  C   . ILE B 2 115 ? 1.753   1.708   -7.421  1.00 91.67 115 B 1 
ATOM   1631 O  O   . ILE B 2 115 ? 2.529   1.539   -6.477  1.00 91.01 115 B 1 
ATOM   1632 C  CB  . ILE B 2 115 ? 2.567   0.870   -9.689  1.00 90.78 115 B 1 
ATOM   1633 C  CG1 . ILE B 2 115 ? 1.333   -0.012  -9.969  1.00 87.06 115 B 1 
ATOM   1634 C  CG2 . ILE B 2 115 ? 3.685   -0.015  -9.084  1.00 86.66 115 B 1 
ATOM   1635 C  CD1 . ILE B 2 115 ? 0.225   0.702   -10.722 1.00 82.80 115 B 1 
ATOM   1636 N  N   . GLY B 2 116 ? 0.458   1.558   -7.297  1.00 86.43 116 B 1 
ATOM   1637 C  CA  . GLY B 2 116 ? -0.209  1.097   -6.084  1.00 85.55 116 B 1 
ATOM   1638 C  C   . GLY B 2 116 ? -0.856  2.215   -5.262  1.00 85.70 116 B 1 
ATOM   1639 O  O   . GLY B 2 116 ? -0.644  3.398   -5.509  1.00 83.50 116 B 1 
ATOM   1640 N  N   . PRO B 2 117 ? -1.643  1.826   -4.255  1.00 83.85 117 B 1 
ATOM   1641 C  CA  . PRO B 2 117 ? -1.834  0.459   -3.778  1.00 83.34 117 B 1 
ATOM   1642 C  C   . PRO B 2 117 ? -2.701  -0.392  -4.723  1.00 83.64 117 B 1 
ATOM   1643 O  O   . PRO B 2 117 ? -3.739  0.058   -5.181  1.00 82.15 117 B 1 
ATOM   1644 C  CB  . PRO B 2 117 ? -2.492  0.629   -2.405  1.00 81.48 117 B 1 
ATOM   1645 C  CG  . PRO B 2 117 ? -3.303  1.905   -2.566  1.00 77.68 117 B 1 
ATOM   1646 C  CD  . PRO B 2 117 ? -2.444  2.757   -3.498  1.00 79.44 117 B 1 
ATOM   1647 N  N   . VAL B 2 118 ? -2.269  -1.622  -4.971  1.00 83.68 118 B 1 
ATOM   1648 C  CA  . VAL B 2 118 ? -3.005  -2.633  -5.750  1.00 83.50 118 B 1 
ATOM   1649 C  C   . VAL B 2 118 ? -3.035  -3.963  -4.986  1.00 84.29 118 B 1 
ATOM   1650 O  O   . VAL B 2 118 ? -2.154  -4.203  -4.151  1.00 84.45 118 B 1 
ATOM   1651 C  CB  . VAL B 2 118 ? -2.418  -2.807  -7.167  1.00 82.69 118 B 1 
ATOM   1652 C  CG1 . VAL B 2 118 ? -2.563  -1.532  -7.993  1.00 79.79 118 B 1 
ATOM   1653 C  CG2 . VAL B 2 118 ? -0.948  -3.243  -7.168  1.00 79.72 118 B 1 
ATOM   1654 N  N   . PRO B 2 119 ? -4.017  -4.858  -5.224  1.00 81.85 119 B 1 
ATOM   1655 C  CA  . PRO B 2 119 ? -4.138  -6.116  -4.491  1.00 80.84 119 B 1 
ATOM   1656 C  C   . PRO B 2 119 ? -2.907  -7.009  -4.647  1.00 82.93 119 B 1 
ATOM   1657 O  O   . PRO B 2 119 ? -2.577  -7.451  -5.744  1.00 82.63 119 B 1 
ATOM   1658 C  CB  . PRO B 2 119 ? -5.403  -6.795  -5.037  1.00 77.93 119 B 1 
ATOM   1659 C  CG  . PRO B 2 119 ? -6.228  -5.637  -5.567  1.00 74.71 119 B 1 
ATOM   1660 C  CD  . PRO B 2 119 ? -5.164  -4.673  -6.084  1.00 76.68 119 B 1 
ATOM   1661 N  N   . GLY B 2 120 ? -2.238  -7.331  -3.539  1.00 89.18 120 B 1 
ATOM   1662 C  CA  . GLY B 2 120 ? -1.018  -8.129  -3.563  1.00 89.80 120 B 1 
ATOM   1663 C  C   . GLY B 2 120 ? -1.223  -9.553  -4.080  1.00 89.86 120 B 1 
ATOM   1664 O  O   . GLY B 2 120 ? -0.323  -10.109 -4.689  1.00 88.73 120 B 1 
ATOM   1665 N  N   . GLN B 2 121 ? -2.419  -10.121 -3.891  1.00 88.20 121 B 1 
ATOM   1666 C  CA  . GLN B 2 121 ? -2.759  -11.454 -4.407  1.00 87.21 121 B 1 
ATOM   1667 C  C   . GLN B 2 121 ? -2.739  -11.531 -5.944  1.00 87.78 121 B 1 
ATOM   1668 O  O   . GLN B 2 121 ? -2.399  -12.574 -6.489  1.00 85.78 121 B 1 
ATOM   1669 C  CB  . GLN B 2 121 ? -4.140  -11.866 -3.891  1.00 84.74 121 B 1 
ATOM   1670 C  CG  . GLN B 2 121 ? -4.115  -12.198 -2.393  1.00 75.52 121 B 1 
ATOM   1671 C  CD  . GLN B 2 121 ? -5.479  -12.637 -1.864  1.00 68.67 121 B 1 
ATOM   1672 O  OE1 . GLN B 2 121 ? -6.518  -12.264 -2.353  1.00 61.53 121 B 1 
ATOM   1673 N  NE2 . GLN B 2 121 ? -5.532  -13.430 -0.828  1.00 58.83 121 B 1 
ATOM   1674 N  N   . LYS B 2 122 ? -3.067  -10.426 -6.634  1.00 87.32 122 B 1 
ATOM   1675 C  CA  . LYS B 2 122 ? -3.048  -10.340 -8.101  1.00 86.81 122 B 1 
ATOM   1676 C  C   . LYS B 2 122 ? -1.719  -9.818  -8.642  1.00 88.24 122 B 1 
ATOM   1677 O  O   . LYS B 2 122 ? -1.315  -10.204 -9.729  1.00 87.20 122 B 1 
ATOM   1678 C  CB  . LYS B 2 122 ? -4.215  -9.470  -8.593  1.00 84.00 122 B 1 
ATOM   1679 C  CG  . LYS B 2 122 ? -5.574  -10.170 -8.438  1.00 73.81 122 B 1 
ATOM   1680 C  CD  . LYS B 2 122 ? -6.710  -9.325  -9.042  1.00 69.20 122 B 1 
ATOM   1681 C  CE  . LYS B 2 122 ? -8.044  -10.065 -8.941  1.00 60.46 122 B 1 
ATOM   1682 N  NZ  . LYS B 2 122 ? -9.221  -9.207  -9.238  1.00 53.97 122 B 1 
ATOM   1683 N  N   . TYR B 2 123 ? -1.051  -8.947  -7.893  1.00 89.37 123 B 1 
ATOM   1684 C  CA  . TYR B 2 123 ? 0.081   -8.156  -8.385  1.00 90.24 123 B 1 
ATOM   1685 C  C   . TYR B 2 123 ? 1.342   -8.312  -7.519  1.00 91.83 123 B 1 
ATOM   1686 O  O   . TYR B 2 123 ? 2.064   -7.346  -7.268  1.00 91.64 123 B 1 
ATOM   1687 C  CB  . TYR B 2 123 ? -0.363  -6.700  -8.539  1.00 88.67 123 B 1 
ATOM   1688 C  CG  . TYR B 2 123 ? -1.562  -6.503  -9.439  1.00 87.32 123 B 1 
ATOM   1689 C  CD1 . TYR B 2 123 ? -1.467  -6.732  -10.823 1.00 84.75 123 B 1 
ATOM   1690 C  CD2 . TYR B 2 123 ? -2.796  -6.084  -8.901  1.00 84.78 123 B 1 
ATOM   1691 C  CE1 . TYR B 2 123 ? -2.564  -6.522  -11.665 1.00 83.09 123 B 1 
ATOM   1692 C  CE2 . TYR B 2 123 ? -3.904  -5.869  -9.731  1.00 82.60 123 B 1 
ATOM   1693 C  CZ  . TYR B 2 123 ? -3.783  -6.081  -11.115 1.00 82.22 123 B 1 
ATOM   1694 O  OH  . TYR B 2 123 ? -4.866  -5.860  -11.936 1.00 79.24 123 B 1 
ATOM   1695 N  N   . SER B 2 124 ? 1.645   -9.528  -7.069  1.00 93.94 124 B 1 
ATOM   1696 C  CA  . SER B 2 124 ? 2.941   -9.819  -6.437  1.00 94.82 124 B 1 
ATOM   1697 C  C   . SER B 2 124 ? 4.121   -9.672  -7.408  1.00 96.21 124 B 1 
ATOM   1698 O  O   . SER B 2 124 ? 5.249   -9.469  -6.971  1.00 95.77 124 B 1 
ATOM   1699 C  CB  . SER B 2 124 ? 2.948   -11.224 -5.842  1.00 92.96 124 B 1 
ATOM   1700 O  OG  . SER B 2 124 ? 2.685   -12.200 -6.831  1.00 81.48 124 B 1 
ATOM   1701 N  N   . GLU B 2 125 ? 3.848   -9.726  -8.709  1.00 95.82 125 B 1 
ATOM   1702 C  CA  . GLU B 2 125 ? 4.749   -9.350  -9.784  1.00 95.86 125 B 1 
ATOM   1703 C  C   . GLU B 2 125 ? 4.112   -8.206  -10.589 1.00 95.47 125 B 1 
ATOM   1704 O  O   . GLU B 2 125 ? 2.941   -8.273  -10.957 1.00 93.68 125 B 1 
ATOM   1705 C  CB  . GLU B 2 125 ? 5.096   -10.539 -10.689 1.00 94.63 125 B 1 
ATOM   1706 C  CG  . GLU B 2 125 ? 5.751   -11.685 -9.904  1.00 84.02 125 B 1 
ATOM   1707 C  CD  . GLU B 2 125 ? 6.356   -12.781 -10.791 1.00 85.17 125 B 1 
ATOM   1708 O  OE1 . GLU B 2 125 ? 7.107   -13.614 -10.226 1.00 80.48 125 B 1 
ATOM   1709 O  OE2 . GLU B 2 125 ? 6.120   -12.776 -12.013 1.00 79.74 125 B 1 
ATOM   1710 N  N   . ILE B 2 126 ? 4.871   -7.147  -10.828 1.00 96.15 126 B 1 
ATOM   1711 C  CA  . ILE B 2 126 ? 4.422   -5.950  -11.535 1.00 96.01 126 B 1 
ATOM   1712 C  C   . ILE B 2 126 ? 5.351   -5.723  -12.724 1.00 96.40 126 B 1 
ATOM   1713 O  O   . ILE B 2 126 ? 6.548   -5.505  -12.542 1.00 96.06 126 B 1 
ATOM   1714 C  CB  . ILE B 2 126 ? 4.386   -4.724  -10.598 1.00 95.21 126 B 1 
ATOM   1715 C  CG1 . ILE B 2 126 ? 3.423   -4.970  -9.410  1.00 93.68 126 B 1 
ATOM   1716 C  CG2 . ILE B 2 126 ? 3.970   -3.470  -11.391 1.00 93.96 126 B 1 
ATOM   1717 C  CD1 . ILE B 2 126 ? 3.448   -3.867  -8.352  1.00 89.94 126 B 1 
ATOM   1718 N  N   . THR B 2 127 ? 4.794   -5.721  -13.924 1.00 96.35 127 B 1 
ATOM   1719 C  CA  . THR B 2 127 ? 5.529   -5.475  -15.165 1.00 96.21 127 B 1 
ATOM   1720 C  C   . THR B 2 127 ? 5.406   -4.010  -15.562 1.00 96.29 127 B 1 
ATOM   1721 O  O   . THR B 2 127 ? 4.327   -3.568  -15.955 1.00 95.36 127 B 1 
ATOM   1722 C  CB  . THR B 2 127 ? 5.024   -6.386  -16.287 1.00 95.41 127 B 1 
ATOM   1723 O  OG1 . THR B 2 127 ? 5.177   -7.733  -15.898 1.00 92.10 127 B 1 
ATOM   1724 C  CG2 . THR B 2 127 ? 5.810   -6.204  -17.582 1.00 92.04 127 B 1 
ATOM   1725 N  N   . PHE B 2 128 ? 6.496   -3.252  -15.480 1.00 97.06 128 B 1 
ATOM   1726 C  CA  . PHE B 2 128 ? 6.572   -1.873  -15.952 1.00 97.40 128 B 1 
ATOM   1727 C  C   . PHE B 2 128 ? 6.959   -1.852  -17.432 1.00 97.48 128 B 1 
ATOM   1728 O  O   . PHE B 2 128 ? 8.033   -2.349  -17.773 1.00 97.08 128 B 1 
ATOM   1729 C  CB  . PHE B 2 128 ? 7.586   -1.079  -15.127 1.00 97.46 128 B 1 
ATOM   1730 C  CG  . PHE B 2 128 ? 7.199   -0.806  -13.692 1.00 97.52 128 B 1 
ATOM   1731 C  CD1 . PHE B 2 128 ? 6.788   0.481   -13.310 1.00 96.62 128 B 1 
ATOM   1732 C  CD2 . PHE B 2 128 ? 7.284   -1.819  -12.724 1.00 96.60 128 B 1 
ATOM   1733 C  CE1 . PHE B 2 128 ? 6.473   0.759   -11.969 1.00 96.11 128 B 1 
ATOM   1734 C  CE2 . PHE B 2 128 ? 6.957   -1.559  -11.389 1.00 96.10 128 B 1 
ATOM   1735 C  CZ  . PHE B 2 128 ? 6.557   -0.263  -11.011 1.00 96.71 128 B 1 
ATOM   1736 N  N   . PRO B 2 129 ? 6.157   -1.233  -18.327 1.00 97.36 129 B 1 
ATOM   1737 C  CA  . PRO B 2 129 ? 6.526   -1.016  -19.718 1.00 97.11 129 B 1 
ATOM   1738 C  C   . PRO B 2 129 ? 7.362   0.273   -19.836 1.00 97.41 129 B 1 
ATOM   1739 O  O   . PRO B 2 129 ? 6.868   1.366   -19.573 1.00 96.89 129 B 1 
ATOM   1740 C  CB  . PRO B 2 129 ? 5.195   -0.925  -20.458 1.00 96.06 129 B 1 
ATOM   1741 C  CG  . PRO B 2 129 ? 4.260   -0.280  -19.433 1.00 94.14 129 B 1 
ATOM   1742 C  CD  . PRO B 2 129 ? 4.799   -0.766  -18.084 1.00 95.88 129 B 1 
ATOM   1743 N  N   . ILE B 2 130 ? 8.620   0.153   -20.230 1.00 97.89 130 B 1 
ATOM   1744 C  CA  . ILE B 2 130 ? 9.562   1.280   -20.290 1.00 98.16 130 B 1 
ATOM   1745 C  C   . ILE B 2 130 ? 9.977   1.543   -21.730 1.00 98.11 130 B 1 
ATOM   1746 O  O   . ILE B 2 130 ? 10.336  0.624   -22.453 1.00 97.81 130 B 1 
ATOM   1747 C  CB  . ILE B 2 130 ? 10.785  1.019   -19.384 1.00 97.91 130 B 1 
ATOM   1748 C  CG1 . ILE B 2 130 ? 10.421  0.578   -17.946 1.00 95.97 130 B 1 
ATOM   1749 C  CG2 . ILE B 2 130 ? 11.683  2.271   -19.333 1.00 96.60 130 B 1 
ATOM   1750 C  CD1 . ILE B 2 130 ? 9.482   1.525   -17.189 1.00 87.14 130 B 1 
ATOM   1751 N  N   . LEU B 2 131 ? 9.969   2.823   -22.130 1.00 97.90 131 B 1 
ATOM   1752 C  CA  . LEU B 2 131 ? 10.549  3.288   -23.381 1.00 97.92 131 B 1 
ATOM   1753 C  C   . LEU B 2 131 ? 11.995  3.717   -23.142 1.00 97.96 131 B 1 
ATOM   1754 O  O   . LEU B 2 131 ? 12.254  4.643   -22.376 1.00 97.49 131 B 1 
ATOM   1755 C  CB  . LEU B 2 131 ? 9.677   4.417   -23.950 1.00 97.63 131 B 1 
ATOM   1756 C  CG  . LEU B 2 131 ? 10.162  4.961   -25.309 1.00 96.87 131 B 1 
ATOM   1757 C  CD1 . LEU B 2 131 ? 10.100  3.907   -26.407 1.00 95.02 131 B 1 
ATOM   1758 C  CD2 . LEU B 2 131 ? 9.278   6.138   -25.728 1.00 94.64 131 B 1 
ATOM   1759 N  N   . ALA B 2 132 ? 12.937  3.063   -23.818 1.00 97.92 132 B 1 
ATOM   1760 C  CA  . ALA B 2 132 ? 14.337  3.451   -23.817 1.00 97.82 132 B 1 
ATOM   1761 C  C   . ALA B 2 132 ? 14.529  4.742   -24.640 1.00 97.87 132 B 1 
ATOM   1762 O  O   . ALA B 2 132 ? 13.921  4.876   -25.703 1.00 97.17 132 B 1 
ATOM   1763 C  CB  . ALA B 2 132 ? 15.187  2.305   -24.355 1.00 97.47 132 B 1 
ATOM   1764 N  N   . PRO B 2 133 ? 15.380  5.680   -24.189 1.00 97.64 133 B 1 
ATOM   1765 C  CA  . PRO B 2 133 ? 15.640  6.909   -24.917 1.00 97.47 133 B 1 
ATOM   1766 C  C   . PRO B 2 133 ? 16.489  6.653   -26.166 1.00 97.37 133 B 1 
ATOM   1767 O  O   . PRO B 2 133 ? 17.139  5.613   -26.307 1.00 96.32 133 B 1 
ATOM   1768 C  CB  . PRO B 2 133 ? 16.365  7.813   -23.919 1.00 96.92 133 B 1 
ATOM   1769 C  CG  . PRO B 2 133 ? 17.140  6.818   -23.061 1.00 96.38 133 B 1 
ATOM   1770 C  CD  . PRO B 2 133 ? 16.187  5.633   -22.972 1.00 97.24 133 B 1 
ATOM   1771 N  N   . ASP B 2 134 ? 16.529  7.647   -27.059 1.00 96.61 134 B 1 
ATOM   1772 C  CA  . ASP B 2 134 ? 17.369  7.621   -28.248 1.00 96.36 134 B 1 
ATOM   1773 C  C   . ASP B 2 134 ? 18.448  8.716   -28.161 1.00 96.47 134 B 1 
ATOM   1774 O  O   . ASP B 2 134 ? 18.124  9.902   -28.255 1.00 95.17 134 B 1 
ATOM   1775 C  CB  . ASP B 2 134 ? 16.497  7.761   -29.503 1.00 95.17 134 B 1 
ATOM   1776 C  CG  . ASP B 2 134 ? 17.308  7.686   -30.796 1.00 93.84 134 B 1 
ATOM   1777 O  OD1 . ASP B 2 134 ? 18.538  7.453   -30.730 1.00 91.05 134 B 1 
ATOM   1778 O  OD2 . ASP B 2 134 ? 16.716  7.900   -31.872 1.00 89.82 134 B 1 
ATOM   1779 N  N   . PRO B 2 135 ? 19.743  8.353   -28.043 1.00 95.31 135 B 1 
ATOM   1780 C  CA  . PRO B 2 135 ? 20.840  9.316   -28.051 1.00 94.69 135 B 1 
ATOM   1781 C  C   . PRO B 2 135 ? 20.931  10.163  -29.326 1.00 94.28 135 B 1 
ATOM   1782 O  O   . PRO B 2 135 ? 21.543  11.234  -29.311 1.00 91.87 135 B 1 
ATOM   1783 C  CB  . PRO B 2 135 ? 22.113  8.495   -27.862 1.00 93.64 135 B 1 
ATOM   1784 C  CG  . PRO B 2 135 ? 21.626  7.243   -27.152 1.00 92.68 135 B 1 
ATOM   1785 C  CD  . PRO B 2 135 ? 20.249  7.019   -27.765 1.00 94.62 135 B 1 
ATOM   1786 N  N   . ALA B 2 136 ? 20.328  9.733   -30.440 1.00 94.19 136 B 1 
ATOM   1787 C  CA  . ALA B 2 136 ? 20.274  10.531  -31.667 1.00 93.27 136 B 1 
ATOM   1788 C  C   . ALA B 2 136 ? 19.350  11.759  -31.533 1.00 93.36 136 B 1 
ATOM   1789 O  O   . ALA B 2 136 ? 19.573  12.776  -32.198 1.00 90.90 136 B 1 
ATOM   1790 C  CB  . ALA B 2 136 ? 19.834  9.632   -32.822 1.00 92.07 136 B 1 
ATOM   1791 N  N   . THR B 2 137 ? 18.344  11.688  -30.648 1.00 93.81 137 B 1 
ATOM   1792 C  CA  . THR B 2 137 ? 17.361  12.758  -30.417 1.00 93.16 137 B 1 
ATOM   1793 C  C   . THR B 2 137 ? 17.537  13.433  -29.064 1.00 92.92 137 B 1 
ATOM   1794 O  O   . THR B 2 137 ? 17.287  14.638  -28.949 1.00 89.36 137 B 1 
ATOM   1795 C  CB  . THR B 2 137 ? 15.932  12.229  -30.565 1.00 91.51 137 B 1 
ATOM   1796 O  OG1 . THR B 2 137 ? 15.678  11.186  -29.662 1.00 84.00 137 B 1 
ATOM   1797 C  CG2 . THR B 2 137 ? 15.655  11.694  -31.973 1.00 81.42 137 B 1 
ATOM   1798 N  N   . ASN B 2 138 ? 18.031  12.718  -28.047 1.00 92.92 138 B 1 
ATOM   1799 C  CA  . ASN B 2 138 ? 18.312  13.243  -26.720 1.00 92.28 138 B 1 
ATOM   1800 C  C   . ASN B 2 138 ? 19.827  13.247  -26.448 1.00 92.38 138 B 1 
ATOM   1801 O  O   . ASN B 2 138 ? 20.453  12.201  -26.298 1.00 89.79 138 B 1 
ATOM   1802 C  CB  . ASN B 2 138 ? 17.521  12.432  -25.690 1.00 89.78 138 B 1 
ATOM   1803 C  CG  . ASN B 2 138 ? 17.649  13.006  -24.287 1.00 87.11 138 B 1 
ATOM   1804 O  OD1 . ASN B 2 138 ? 18.441  13.888  -24.021 1.00 80.22 138 B 1 
ATOM   1805 N  ND2 . ASN B 2 138 ? 16.860  12.523  -23.351 1.00 79.72 138 B 1 
ATOM   1806 N  N   . LYS B 2 139 ? 20.425  14.445  -26.356 1.00 92.22 139 B 1 
ATOM   1807 C  CA  . LYS B 2 139 ? 21.876  14.606  -26.167 1.00 91.85 139 B 1 
ATOM   1808 C  C   . LYS B 2 139 ? 22.352  14.309  -24.745 1.00 92.18 139 B 1 
ATOM   1809 O  O   . LYS B 2 139 ? 23.553  14.161  -24.549 1.00 87.27 139 B 1 
ATOM   1810 C  CB  . LYS B 2 139 ? 22.299  16.016  -26.574 1.00 89.21 139 B 1 
ATOM   1811 C  CG  . LYS B 2 139 ? 22.081  16.257  -28.074 1.00 76.76 139 B 1 
ATOM   1812 C  CD  . LYS B 2 139 ? 22.635  17.626  -28.457 1.00 62.90 139 B 1 
ATOM   1813 C  CE  . LYS B 2 139 ? 22.420  17.845  -29.949 1.00 53.63 139 B 1 
ATOM   1814 N  NZ  . LYS B 2 139 ? 22.933  19.166  -30.375 1.00 44.87 139 B 1 
ATOM   1815 N  N   . ASP B 2 140 ? 21.440  14.230  -23.777 1.00 91.47 140 B 1 
ATOM   1816 C  CA  . ASP B 2 140 ? 21.763  13.999  -22.367 1.00 90.51 140 B 1 
ATOM   1817 C  C   . ASP B 2 140 ? 21.902  12.504  -22.046 1.00 91.72 140 B 1 
ATOM   1818 O  O   . ASP B 2 140 ? 22.350  12.128  -20.963 1.00 88.66 140 B 1 
ATOM   1819 C  CB  . ASP B 2 140 ? 20.707  14.681  -21.488 1.00 88.04 140 B 1 
ATOM   1820 C  CG  . ASP B 2 140 ? 20.633  16.196  -21.719 1.00 83.51 140 B 1 
ATOM   1821 O  OD1 . ASP B 2 140 ? 21.692  16.810  -21.960 1.00 77.68 140 B 1 
ATOM   1822 O  OD2 . ASP B 2 140 ? 19.505  16.736  -21.676 1.00 77.62 140 B 1 
ATOM   1823 N  N   . VAL B 2 141 ? 21.566  11.629  -22.993 1.00 92.55 141 B 1 
ATOM   1824 C  CA  . VAL B 2 141 ? 21.733  10.179  -22.878 1.00 93.65 141 B 1 
ATOM   1825 C  C   . VAL B 2 141 ? 22.801  9.666   -23.844 1.00 94.20 141 B 1 
ATOM   1826 O  O   . VAL B 2 141 ? 22.966  10.153  -24.956 1.00 92.49 141 B 1 
ATOM   1827 C  CB  . VAL B 2 141 ? 20.414  9.403   -23.035 1.00 91.76 141 B 1 
ATOM   1828 C  CG1 . VAL B 2 141 ? 19.492  9.692   -21.846 1.00 84.46 141 B 1 
ATOM   1829 C  CG2 . VAL B 2 141 ? 19.668  9.726   -24.326 1.00 85.67 141 B 1 
ATOM   1830 N  N   . HIS B 2 142 ? 23.520  8.642   -23.389 1.00 94.95 142 B 1 
ATOM   1831 C  CA  . HIS B 2 142 ? 24.626  8.041   -24.130 1.00 94.91 142 B 1 
ATOM   1832 C  C   . HIS B 2 142 ? 24.508  6.518   -24.128 1.00 95.67 142 B 1 
ATOM   1833 O  O   . HIS B 2 142 ? 23.795  5.933   -23.312 1.00 93.60 142 B 1 
ATOM   1834 C  CB  . HIS B 2 142 ? 25.945  8.512   -23.510 1.00 93.47 142 B 1 
ATOM   1835 C  CG  . HIS B 2 142 ? 26.109  10.008  -23.472 1.00 92.06 142 B 1 
ATOM   1836 N  ND1 . HIS B 2 142 ? 25.986  10.882  -24.536 1.00 79.51 142 B 1 
ATOM   1837 C  CD2 . HIS B 2 142 ? 26.379  10.783  -22.374 1.00 80.20 142 B 1 
ATOM   1838 C  CE1 . HIS B 2 142 ? 26.163  12.133  -24.080 1.00 81.68 142 B 1 
ATOM   1839 N  NE2 . HIS B 2 142 ? 26.420  12.110  -22.771 1.00 83.20 142 B 1 
ATOM   1840 N  N   . PHE B 2 143 ? 25.250  5.853   -24.995 1.00 95.37 143 B 1 
ATOM   1841 C  CA  . PHE B 2 143 ? 25.359  4.398   -25.017 1.00 95.13 143 B 1 
ATOM   1842 C  C   . PHE B 2 143 ? 26.236  3.908   -23.853 1.00 94.54 143 B 1 
ATOM   1843 O  O   . PHE B 2 143 ? 27.432  3.670   -24.002 1.00 91.63 143 B 1 
ATOM   1844 C  CB  . PHE B 2 143 ? 25.870  3.935   -26.385 1.00 94.23 143 B 1 
ATOM   1845 C  CG  . PHE B 2 143 ? 24.957  4.310   -27.528 1.00 94.13 143 B 1 
ATOM   1846 C  CD1 . PHE B 2 143 ? 23.694  3.720   -27.639 1.00 92.05 143 B 1 
ATOM   1847 C  CD2 . PHE B 2 143 ? 25.369  5.255   -28.485 1.00 92.53 143 B 1 
ATOM   1848 C  CE1 . PHE B 2 143 ? 22.848  4.058   -28.708 1.00 91.45 143 B 1 
ATOM   1849 C  CE2 . PHE B 2 143 ? 24.533  5.596   -29.555 1.00 91.26 143 B 1 
ATOM   1850 C  CZ  . PHE B 2 143 ? 23.269  4.992   -29.669 1.00 91.78 143 B 1 
ATOM   1851 N  N   . LEU B 2 144 ? 25.636  3.825   -22.665 1.00 94.20 144 B 1 
ATOM   1852 C  CA  . LEU B 2 144 ? 26.287  3.482   -21.405 1.00 94.32 144 B 1 
ATOM   1853 C  C   . LEU B 2 144 ? 25.507  2.393   -20.676 1.00 95.51 144 B 1 
ATOM   1854 O  O   . LEU B 2 144 ? 24.385  2.043   -21.029 1.00 94.01 144 B 1 
ATOM   1855 C  CB  . LEU B 2 144 ? 26.423  4.747   -20.540 1.00 91.61 144 B 1 
ATOM   1856 C  CG  . LEU B 2 144 ? 27.348  5.846   -21.095 1.00 88.44 144 B 1 
ATOM   1857 C  CD1 . LEU B 2 144 ? 27.309  7.064   -20.183 1.00 83.69 144 B 1 
ATOM   1858 C  CD2 . LEU B 2 144 ? 28.808  5.390   -21.206 1.00 83.03 144 B 1 
ATOM   1859 N  N   . LYS B 2 145 ? 26.134  1.874   -19.618 1.00 96.67 145 B 1 
ATOM   1860 C  CA  . LYS B 2 145 ? 25.475  1.040   -18.619 1.00 96.86 145 B 1 
ATOM   1861 C  C   . LYS B 2 145 ? 24.848  1.943   -17.558 1.00 96.70 145 B 1 
ATOM   1862 O  O   . LYS B 2 145 ? 25.564  2.735   -16.949 1.00 95.75 145 B 1 
ATOM   1863 C  CB  . LYS B 2 145 ? 26.488  0.052   -18.035 1.00 96.18 145 B 1 
ATOM   1864 C  CG  . LYS B 2 145 ? 25.795  -1.075  -17.261 1.00 91.41 145 B 1 
ATOM   1865 C  CD  . LYS B 2 145 ? 26.838  -2.046  -16.681 1.00 88.77 145 B 1 
ATOM   1866 C  CE  . LYS B 2 145 ? 26.129  -3.306  -16.204 1.00 78.86 145 B 1 
ATOM   1867 N  NZ  . LYS B 2 145 ? 26.998  -4.164  -15.362 1.00 73.28 145 B 1 
ATOM   1868 N  N   . TYR B 2 146 ? 23.553  1.827   -17.337 1.00 97.40 146 B 1 
ATOM   1869 C  CA  . TYR B 2 146 ? 22.784  2.657   -16.427 1.00 97.38 146 B 1 
ATOM   1870 C  C   . TYR B 2 146 ? 22.242  1.836   -15.254 1.00 97.63 146 B 1 
ATOM   1871 O  O   . TYR B 2 146 ? 21.766  0.725   -15.473 1.00 97.08 146 B 1 
ATOM   1872 C  CB  . TYR B 2 146 ? 21.648  3.320   -17.197 1.00 96.79 146 B 1 
ATOM   1873 C  CG  . TYR B 2 146 ? 22.101  4.379   -18.169 1.00 96.30 146 B 1 
ATOM   1874 C  CD1 . TYR B 2 146 ? 22.495  5.642   -17.705 1.00 94.50 146 B 1 
ATOM   1875 C  CD2 . TYR B 2 146 ? 22.130  4.110   -19.556 1.00 94.58 146 B 1 
ATOM   1876 C  CE1 . TYR B 2 146 ? 22.892  6.653   -18.594 1.00 93.03 146 B 1 
ATOM   1877 C  CE2 . TYR B 2 146 ? 22.529  5.111   -20.457 1.00 92.84 146 B 1 
ATOM   1878 C  CZ  . TYR B 2 146 ? 22.899  6.376   -19.970 1.00 93.15 146 B 1 
ATOM   1879 O  OH  . TYR B 2 146 ? 23.281  7.371   -20.843 1.00 90.58 146 B 1 
ATOM   1880 N  N   . PRO B 2 147 ? 22.262  2.378   -14.026 1.00 97.69 147 B 1 
ATOM   1881 C  CA  . PRO B 2 147 ? 21.619  1.746   -12.885 1.00 97.68 147 B 1 
ATOM   1882 C  C   . PRO B 2 147 ? 20.106  2.000   -12.893 1.00 98.02 147 B 1 
ATOM   1883 O  O   . PRO B 2 147 ? 19.645  3.096   -13.229 1.00 97.67 147 B 1 
ATOM   1884 C  CB  . PRO B 2 147 ? 22.301  2.357   -11.658 1.00 96.36 147 B 1 
ATOM   1885 C  CG  . PRO B 2 147 ? 22.631  3.771   -12.123 1.00 93.20 147 B 1 
ATOM   1886 C  CD  . PRO B 2 147 ? 22.926  3.612   -13.617 1.00 96.40 147 B 1 
ATOM   1887 N  N   . ILE B 2 148 ? 19.346  1.011   -12.437 1.00 98.24 148 B 1 
ATOM   1888 C  CA  . ILE B 2 148 ? 17.912  1.101   -12.149 1.00 98.44 148 B 1 
ATOM   1889 C  C   . ILE B 2 148 ? 17.725  0.750   -10.679 1.00 98.58 148 B 1 
ATOM   1890 O  O   . ILE B 2 148 ? 18.291  -0.226  -10.201 1.00 98.16 148 B 1 
ATOM   1891 C  CB  . ILE B 2 148 ? 17.108  0.169   -13.073 1.00 98.12 148 B 1 
ATOM   1892 C  CG1 . ILE B 2 148 ? 17.252  0.620   -14.541 1.00 96.75 148 B 1 
ATOM   1893 C  CG2 . ILE B 2 148 ? 15.625  0.135   -12.655 1.00 96.73 148 B 1 
ATOM   1894 C  CD1 . ILE B 2 148 ? 16.578  -0.311  -15.561 1.00 93.96 148 B 1 
ATOM   1895 N  N   . TYR B 2 149 ? 16.906  1.521   -9.952  1.00 98.65 149 B 1 
ATOM   1896 C  CA  . TYR B 2 149 ? 16.596  1.280   -8.549  1.00 98.67 149 B 1 
ATOM   1897 C  C   . TYR B 2 149 ? 15.103  1.035   -8.374  1.00 98.60 149 B 1 
ATOM   1898 O  O   . TYR B 2 149 ? 14.274  1.719   -8.967  1.00 98.48 149 B 1 
ATOM   1899 C  CB  . TYR B 2 149 ? 17.068  2.448   -7.681  1.00 98.51 149 B 1 
ATOM   1900 C  CG  . TYR B 2 149 ? 18.512  2.841   -7.897  1.00 98.26 149 B 1 
ATOM   1901 C  CD1 . TYR B 2 149 ? 19.544  2.082   -7.321  1.00 97.26 149 B 1 
ATOM   1902 C  CD2 . TYR B 2 149 ? 18.834  3.954   -8.700  1.00 97.22 149 B 1 
ATOM   1903 C  CE1 . TYR B 2 149 ? 20.888  2.436   -7.526  1.00 96.28 149 B 1 
ATOM   1904 C  CE2 . TYR B 2 149 ? 20.172  4.314   -8.918  1.00 96.25 149 B 1 
ATOM   1905 C  CZ  . TYR B 2 149 ? 21.194  3.551   -8.324  1.00 96.36 149 B 1 
ATOM   1906 O  OH  . TYR B 2 149 ? 22.514  3.907   -8.525  1.00 94.87 149 B 1 
ATOM   1907 N  N   . VAL B 2 150 ? 14.750  0.106   -7.487  1.00 98.67 150 B 1 
ATOM   1908 C  CA  . VAL B 2 150 ? 13.359  -0.161  -7.127  1.00 98.76 150 B 1 
ATOM   1909 C  C   . VAL B 2 150 ? 13.168  -0.148  -5.621  1.00 98.73 150 B 1 
ATOM   1910 O  O   . VAL B 2 150 ? 14.013  -0.616  -4.862  1.00 98.45 150 B 1 
ATOM   1911 C  CB  . VAL B 2 150 ? 12.854  -1.452  -7.784  1.00 98.22 150 B 1 
ATOM   1912 C  CG1 . VAL B 2 150 ? 13.487  -2.723  -7.212  1.00 95.03 150 B 1 
ATOM   1913 C  CG2 . VAL B 2 150 ? 11.330  -1.570  -7.667  1.00 94.38 150 B 1 
ATOM   1914 N  N   . GLY B 2 151 ? 12.038  0.386   -5.173  1.00 98.70 151 B 1 
ATOM   1915 C  CA  . GLY B 2 151 ? 11.510  0.165   -3.839  1.00 98.70 151 B 1 
ATOM   1916 C  C   . GLY B 2 151 ? 10.138  -0.484  -3.939  1.00 98.78 151 B 1 
ATOM   1917 O  O   . GLY B 2 151 ? 9.254   0.064   -4.583  1.00 98.49 151 B 1 
ATOM   1918 N  N   . GLY B 2 152 ? 9.954   -1.639  -3.305  1.00 98.62 152 B 1 
ATOM   1919 C  CA  . GLY B 2 152 ? 8.700   -2.383  -3.304  1.00 98.74 152 B 1 
ATOM   1920 C  C   . GLY B 2 152 ? 8.179   -2.594  -1.887  1.00 98.77 152 B 1 
ATOM   1921 O  O   . GLY B 2 152 ? 8.925   -2.958  -0.982  1.00 98.53 152 B 1 
ATOM   1922 N  N   . ASN B 2 153 ? 6.890   -2.380  -1.684  1.00 98.50 153 B 1 
ATOM   1923 C  CA  . ASN B 2 153 ? 6.250   -2.529  -0.386  1.00 98.43 153 B 1 
ATOM   1924 C  C   . ASN B 2 153 ? 5.003   -3.406  -0.461  1.00 98.27 153 B 1 
ATOM   1925 O  O   . ASN B 2 153 ? 4.223   -3.326  -1.405  1.00 97.43 153 B 1 
ATOM   1926 C  CB  . ASN B 2 153 ? 5.936   -1.145  0.197   1.00 98.27 153 B 1 
ATOM   1927 C  CG  . ASN B 2 153 ? 5.310   -1.291  1.569   1.00 97.96 153 B 1 
ATOM   1928 O  OD1 . ASN B 2 153 ? 5.957   -1.669  2.529   1.00 89.70 153 B 1 
ATOM   1929 N  ND2 . ASN B 2 153 ? 4.013   -1.096  1.677   1.00 90.09 153 B 1 
ATOM   1930 N  N   . ARG B 2 154 ? 4.777   -4.190  0.596   1.00 97.95 154 B 1 
ATOM   1931 C  CA  . ARG B 2 154 ? 3.520   -4.894  0.858   1.00 97.91 154 B 1 
ATOM   1932 C  C   . ARG B 2 154 ? 3.075   -4.609  2.294   1.00 97.81 154 B 1 
ATOM   1933 O  O   . ARG B 2 154 ? 3.881   -4.631  3.219   1.00 97.20 154 B 1 
ATOM   1934 C  CB  . ARG B 2 154 ? 3.643   -6.401  0.548   1.00 97.44 154 B 1 
ATOM   1935 C  CG  . ARG B 2 154 ? 4.454   -7.250  1.545   1.00 95.48 154 B 1 
ATOM   1936 C  CD  . ARG B 2 154 ? 5.981   -7.053  1.469   1.00 96.42 154 B 1 
ATOM   1937 N  NE  . ARG B 2 154 ? 6.598   -7.878  0.409   1.00 96.65 154 B 1 
ATOM   1938 C  CZ  . ARG B 2 154 ? 7.772   -7.721  -0.139  1.00 97.52 154 B 1 
ATOM   1939 N  NH1 . ARG B 2 154 ? 8.553   -6.709  0.137   1.00 91.55 154 B 1 
ATOM   1940 N  NH2 . ARG B 2 154 ? 8.223   -8.580  -0.982  1.00 93.78 154 B 1 
ATOM   1941 N  N   . GLY B 2 155 ? 1.786   -4.355  2.477   1.00 95.72 155 B 1 
ATOM   1942 C  CA  . GLY B 2 155 ? 1.196   -4.067  3.772   1.00 95.87 155 B 1 
ATOM   1943 C  C   . GLY B 2 155 ? 1.269   -2.591  4.181   1.00 96.21 155 B 1 
ATOM   1944 O  O   . GLY B 2 155 ? 1.998   -1.777  3.610   1.00 96.28 155 B 1 
ATOM   1945 N  N   . ARG B 2 156 ? 0.484   -2.261  5.197   1.00 94.27 156 B 1 
ATOM   1946 C  CA  . ARG B 2 156 ? 0.313   -0.894  5.696   1.00 93.60 156 B 1 
ATOM   1947 C  C   . ARG B 2 156 ? 1.570   -0.388  6.405   1.00 94.30 156 B 1 
ATOM   1948 O  O   . ARG B 2 156 ? 2.299   -1.175  7.011   1.00 94.03 156 B 1 
ATOM   1949 C  CB  . ARG B 2 156 ? -0.912  -0.827  6.611   1.00 91.96 156 B 1 
ATOM   1950 C  CG  . ARG B 2 156 ? -2.222  -1.201  5.884   1.00 89.29 156 B 1 
ATOM   1951 C  CD  . ARG B 2 156 ? -3.428  -1.262  6.828   1.00 88.00 156 B 1 
ATOM   1952 N  NE  . ARG B 2 156 ? -3.650  0.017   7.510   1.00 86.78 156 B 1 
ATOM   1953 C  CZ  . ARG B 2 156 ? -3.738  0.244   8.808   1.00 87.33 156 B 1 
ATOM   1954 N  NH1 . ARG B 2 156 ? -3.711  -0.699  9.708   1.00 81.69 156 B 1 
ATOM   1955 N  NH2 . ARG B 2 156 ? -3.866  1.461   9.231   1.00 82.57 156 B 1 
ATOM   1956 N  N   . GLY B 2 157 ? 1.784   0.918   6.369   1.00 95.85 157 B 1 
ATOM   1957 C  CA  . GLY B 2 157 ? 2.861   1.591   7.089   1.00 96.03 157 B 1 
ATOM   1958 C  C   . GLY B 2 157 ? 2.618   1.673   8.600   1.00 96.08 157 B 1 
ATOM   1959 O  O   . GLY B 2 157 ? 1.531   1.367   9.101   1.00 95.55 157 B 1 
ATOM   1960 N  N   . GLN B 2 158 ? 3.648   2.112   9.312   1.00 97.03 158 B 1 
ATOM   1961 C  CA  . GLN B 2 158 ? 3.679   2.249   10.763  1.00 97.14 158 B 1 
ATOM   1962 C  C   . GLN B 2 158 ? 3.505   3.709   11.204  1.00 96.85 158 B 1 
ATOM   1963 O  O   . GLN B 2 158 ? 3.060   3.956   12.322  1.00 96.04 158 B 1 
ATOM   1964 C  CB  . GLN B 2 158 ? 4.999   1.684   11.308  1.00 97.27 158 B 1 
ATOM   1965 C  CG  . GLN B 2 158 ? 5.097   0.145   11.285  1.00 97.02 158 B 1 
ATOM   1966 C  CD  . GLN B 2 158 ? 5.043   -0.466  9.885   1.00 97.66 158 B 1 
ATOM   1967 O  OE1 . GLN B 2 158 ? 5.902   -0.245  9.042   1.00 93.41 158 B 1 
ATOM   1968 N  NE2 . GLN B 2 158 ? 4.012   -1.228  9.584   1.00 93.64 158 B 1 
ATOM   1969 N  N   . ILE B 2 159 ? 3.837   4.656   10.349  1.00 96.69 159 B 1 
ATOM   1970 C  CA  . ILE B 2 159 ? 3.852   6.095   10.621  1.00 96.23 159 B 1 
ATOM   1971 C  C   . ILE B 2 159 ? 3.112   6.810   9.483   1.00 95.23 159 B 1 
ATOM   1972 O  O   . ILE B 2 159 ? 3.309   6.486   8.314   1.00 93.85 159 B 1 
ATOM   1973 C  CB  . ILE B 2 159 ? 5.300   6.602   10.789  1.00 96.22 159 B 1 
ATOM   1974 C  CG1 . ILE B 2 159 ? 6.075   5.798   11.865  1.00 93.65 159 B 1 
ATOM   1975 C  CG2 . ILE B 2 159 ? 5.315   8.096   11.153  1.00 93.68 159 B 1 
ATOM   1976 C  CD1 . ILE B 2 159 ? 7.557   6.148   11.980  1.00 86.11 159 B 1 
ATOM   1977 N  N   . TYR B 2 160 ? 2.260   7.772   9.836   1.00 90.12 160 B 1 
ATOM   1978 C  CA  . TYR B 2 160 ? 1.587   8.657   8.886   1.00 89.08 160 B 1 
ATOM   1979 C  C   . TYR B 2 160 ? 2.453   9.887   8.558   1.00 89.61 160 B 1 
ATOM   1980 O  O   . TYR B 2 160 ? 3.411   10.176  9.277   1.00 88.95 160 B 1 
ATOM   1981 C  CB  . TYR B 2 160 ? 0.220   9.054   9.444   1.00 86.98 160 B 1 
ATOM   1982 C  CG  . TYR B 2 160 ? -0.794  7.935   9.420   1.00 85.11 160 B 1 
ATOM   1983 C  CD1 . TYR B 2 160 ? -1.356  7.511   8.194   1.00 82.79 160 B 1 
ATOM   1984 C  CD2 . TYR B 2 160 ? -1.198  7.308   10.614  1.00 82.69 160 B 1 
ATOM   1985 C  CE1 . TYR B 2 160 ? -2.311  6.474   8.159   1.00 80.94 160 B 1 
ATOM   1986 C  CE2 . TYR B 2 160 ? -2.155  6.269   10.591  1.00 80.47 160 B 1 
ATOM   1987 C  CZ  . TYR B 2 160 ? -2.693  5.865   9.362   1.00 80.88 160 B 1 
ATOM   1988 O  OH  . TYR B 2 160 ? -3.622  4.844   9.330   1.00 77.29 160 B 1 
ATOM   1989 N  N   . PRO B 2 161 ? 2.131   10.657  7.499   1.00 85.30 161 B 1 
ATOM   1990 C  CA  . PRO B 2 161 ? 2.869   11.867  7.143   1.00 85.61 161 B 1 
ATOM   1991 C  C   . PRO B 2 161 ? 2.943   12.928  8.247   1.00 87.54 161 B 1 
ATOM   1992 O  O   . PRO B 2 161 ? 3.905   13.693  8.285   1.00 86.45 161 B 1 
ATOM   1993 C  CB  . PRO B 2 161 ? 2.152   12.427  5.907   1.00 83.73 161 B 1 
ATOM   1994 C  CG  . PRO B 2 161 ? 1.539   11.183  5.264   1.00 81.85 161 B 1 
ATOM   1995 C  CD  . PRO B 2 161 ? 1.148   10.345  6.472   1.00 83.30 161 B 1 
ATOM   1996 N  N   . ASP B 2 162 ? 1.978   12.967  9.154   1.00 87.83 162 B 1 
ATOM   1997 C  CA  . ASP B 2 162 ? 1.951   13.876  10.312  1.00 88.18 162 B 1 
ATOM   1998 C  C   . ASP B 2 162 ? 2.834   13.400  11.487  1.00 90.18 162 B 1 
ATOM   1999 O  O   . ASP B 2 162 ? 2.921   14.070  12.514  1.00 89.00 162 B 1 
ATOM   2000 C  CB  . ASP B 2 162 ? 0.488   14.086  10.750  1.00 85.18 162 B 1 
ATOM   2001 C  CG  . ASP B 2 162 ? -0.180  12.832  11.345  1.00 82.39 162 B 1 
ATOM   2002 O  OD1 . ASP B 2 162 ? 0.427   11.742  11.314  1.00 80.22 162 B 1 
ATOM   2003 O  OD2 . ASP B 2 162 ? -1.321  12.949  11.826  1.00 79.56 162 B 1 
ATOM   2004 N  N   . GLY B 2 163 ? 3.490   12.249  11.364  1.00 92.68 163 B 1 
ATOM   2005 C  CA  . GLY B 2 163 ? 4.317   11.637  12.393  1.00 93.50 163 B 1 
ATOM   2006 C  C   . GLY B 2 163 ? 3.567   10.741  13.377  1.00 94.55 163 B 1 
ATOM   2007 O  O   . GLY B 2 163 ? 4.199   10.051  14.182  1.00 93.64 163 B 1 
ATOM   2008 N  N   . SER B 2 164 ? 2.230   10.693  13.330  1.00 92.72 164 B 1 
ATOM   2009 C  CA  . SER B 2 164 ? 1.432   9.826   14.197  1.00 92.01 164 B 1 
ATOM   2010 C  C   . SER B 2 164 ? 1.614   8.339   13.848  1.00 93.13 164 B 1 
ATOM   2011 O  O   . SER B 2 164 ? 1.868   7.960   12.701  1.00 92.99 164 B 1 
ATOM   2012 C  CB  . SER B 2 164 ? -0.044  10.239  14.184  1.00 89.47 164 B 1 
ATOM   2013 O  OG  . SER B 2 164 ? -0.653  9.945   12.945  1.00 84.54 164 B 1 
ATOM   2014 N  N   . LYS B 2 165 ? 1.491   7.466   14.854  1.00 94.41 165 B 1 
ATOM   2015 C  CA  . LYS B 2 165 ? 1.554   6.014   14.650  1.00 94.71 165 B 1 
ATOM   2016 C  C   . LYS B 2 165 ? 0.244   5.492   14.049  1.00 94.66 165 B 1 
ATOM   2017 O  O   . LYS B 2 165 ? -0.839  5.852   14.502  1.00 93.55 165 B 1 
ATOM   2018 C  CB  . LYS B 2 165 ? 1.863   5.290   15.969  1.00 94.29 165 B 1 
ATOM   2019 C  CG  . LYS B 2 165 ? 3.303   5.520   16.465  1.00 88.81 165 B 1 
ATOM   2020 C  CD  . LYS B 2 165 ? 3.551   4.681   17.726  1.00 88.75 165 B 1 
ATOM   2021 C  CE  . LYS B 2 165 ? 4.992   4.818   18.227  1.00 81.19 165 B 1 
ATOM   2022 N  NZ  . LYS B 2 165 ? 5.243   3.925   19.383  1.00 76.03 165 B 1 
ATOM   2023 N  N   . SER B 2 166 ? 0.348   4.572   13.106  1.00 93.78 166 B 1 
ATOM   2024 C  CA  . SER B 2 166 ? -0.795  3.770   12.667  1.00 93.76 166 B 1 
ATOM   2025 C  C   . SER B 2 166 ? -1.151  2.691   13.710  1.00 94.10 166 B 1 
ATOM   2026 O  O   . SER B 2 166 ? -0.413  2.463   14.672  1.00 93.89 166 B 1 
ATOM   2027 C  CB  . SER B 2 166 ? -0.506  3.160   11.291  1.00 93.31 166 B 1 
ATOM   2028 O  OG  . SER B 2 166 ? 0.321   2.020   11.389  1.00 91.86 166 B 1 
ATOM   2029 N  N   . ASN B 2 167 ? -2.244  1.965   13.499  1.00 93.57 167 B 1 
ATOM   2030 C  CA  . ASN B 2 167 ? -2.565  0.765   14.273  1.00 93.35 167 B 1 
ATOM   2031 C  C   . ASN B 2 167 ? -1.850  -0.500  13.752  1.00 94.67 167 B 1 
ATOM   2032 O  O   . ASN B 2 167 ? -2.235  -1.606  14.110  1.00 94.22 167 B 1 
ATOM   2033 C  CB  . ASN B 2 167 ? -4.093  0.596   14.367  1.00 91.17 167 B 1 
ATOM   2034 C  CG  . ASN B 2 167 ? -4.730  0.127   13.072  1.00 90.40 167 B 1 
ATOM   2035 O  OD1 . ASN B 2 167 ? -4.321  0.481   11.979  1.00 87.22 167 B 1 
ATOM   2036 N  ND2 . ASN B 2 167 ? -5.756  -0.687  13.160  1.00 86.39 167 B 1 
ATOM   2037 N  N   . ASN B 2 168 ? -0.835  -0.359  12.890  1.00 95.96 168 B 1 
ATOM   2038 C  CA  . ASN B 2 168 ? -0.050  -1.469  12.350  1.00 96.88 168 B 1 
ATOM   2039 C  C   . ASN B 2 168 ? 1.396   -1.450  12.873  1.00 97.40 168 B 1 
ATOM   2040 O  O   . ASN B 2 168 ? 2.356   -1.666  12.131  1.00 97.10 168 B 1 
ATOM   2041 C  CB  . ASN B 2 168 ? -0.164  -1.498  10.816  1.00 96.55 168 B 1 
ATOM   2042 C  CG  . ASN B 2 168 ? 0.297   -2.828  10.235  1.00 96.16 168 B 1 
ATOM   2043 O  OD1 . ASN B 2 168 ? 0.105   -3.887  10.801  1.00 91.04 168 B 1 
ATOM   2044 N  ND2 . ASN B 2 168 ? 0.899   -2.817  9.069   1.00 90.42 168 B 1 
ATOM   2045 N  N   . THR B 2 169 ? 1.553   -1.136  14.166  1.00 97.59 169 B 1 
ATOM   2046 C  CA  . THR B 2 169 ? 2.846   -1.069  14.854  1.00 97.74 169 B 1 
ATOM   2047 C  C   . THR B 2 169 ? 2.696   -1.454  16.325  1.00 98.08 169 B 1 
ATOM   2048 O  O   . THR B 2 169 ? 1.582   -1.497  16.846  1.00 97.43 169 B 1 
ATOM   2049 C  CB  . THR B 2 169 ? 3.475   0.326   14.693  1.00 97.12 169 B 1 
ATOM   2050 O  OG1 . THR B 2 169 ? 4.806   0.328   15.138  1.00 93.82 169 B 1 
ATOM   2051 C  CG2 . THR B 2 169 ? 2.732   1.428   15.443  1.00 93.75 169 B 1 
ATOM   2052 N  N   . VAL B 2 170 ? 3.817   -1.719  17.003  1.00 97.88 170 B 1 
ATOM   2053 C  CA  . VAL B 2 170 ? 3.852   -1.926  18.452  1.00 97.98 170 B 1 
ATOM   2054 C  C   . VAL B 2 170 ? 3.537   -0.606  19.159  1.00 97.93 170 B 1 
ATOM   2055 O  O   . VAL B 2 170 ? 4.049   0.451   18.797  1.00 97.17 170 B 1 
ATOM   2056 C  CB  . VAL B 2 170 ? 5.212   -2.476  18.906  1.00 97.28 170 B 1 
ATOM   2057 C  CG1 . VAL B 2 170 ? 5.280   -2.704  20.414  1.00 93.68 170 B 1 
ATOM   2058 C  CG2 . VAL B 2 170 ? 5.518   -3.818  18.225  1.00 93.74 170 B 1 
ATOM   2059 N  N   . TYR B 2 171 ? 2.724   -0.688  20.211  1.00 98.05 171 B 1 
ATOM   2060 C  CA  . TYR B 2 171 ? 2.508   0.404   21.160  1.00 97.95 171 B 1 
ATOM   2061 C  C   . TYR B 2 171 ? 3.263   0.077   22.445  1.00 97.96 171 B 1 
ATOM   2062 O  O   . TYR B 2 171 ? 3.068   -0.995  23.021  1.00 96.81 171 B 1 
ATOM   2063 C  CB  . TYR B 2 171 ? 1.017   0.640   21.385  1.00 97.54 171 B 1 
ATOM   2064 C  CG  . TYR B 2 171 ? 0.384   1.462   20.277  1.00 97.41 171 B 1 
ATOM   2065 C  CD1 . TYR B 2 171 ? -0.019  2.790   20.522  1.00 96.24 171 B 1 
ATOM   2066 C  CD2 . TYR B 2 171 ? 0.256   0.936   18.976  1.00 96.25 171 B 1 
ATOM   2067 C  CE1 . TYR B 2 171 ? -0.549  3.581   19.493  1.00 95.18 171 B 1 
ATOM   2068 C  CE2 . TYR B 2 171 ? -0.259  1.723   17.931  1.00 95.23 171 B 1 
ATOM   2069 C  CZ  . TYR B 2 171 ? -0.662  3.046   18.194  1.00 95.74 171 B 1 
ATOM   2070 O  OH  . TYR B 2 171 ? -1.142  3.819   17.176  1.00 94.29 171 B 1 
ATOM   2071 N  N   . ASN B 2 172 ? 4.138   0.989   22.870  1.00 97.67 172 B 1 
ATOM   2072 C  CA  . ASN B 2 172 ? 4.955   0.867   24.065  1.00 97.45 172 B 1 
ATOM   2073 C  C   . ASN B 2 172 ? 4.415   1.797   25.154  1.00 97.25 172 B 1 
ATOM   2074 O  O   . ASN B 2 172 ? 3.836   2.831   24.839  1.00 96.31 172 B 1 
ATOM   2075 C  CB  . ASN B 2 172 ? 6.418   1.195   23.730  1.00 97.01 172 B 1 
ATOM   2076 C  CG  . ASN B 2 172 ? 7.049   0.299   22.668  1.00 95.93 172 B 1 
ATOM   2077 O  OD1 . ASN B 2 172 ? 6.580   -0.762  22.312  1.00 87.51 172 B 1 
ATOM   2078 N  ND2 . ASN B 2 172 ? 8.164   0.722   22.117  1.00 86.18 172 B 1 
ATOM   2079 N  N   . ALA B 2 173 ? 4.669   1.440   26.418  1.00 97.03 173 B 1 
ATOM   2080 C  CA  . ALA B 2 173 ? 4.325   2.268   27.564  1.00 96.58 173 B 1 
ATOM   2081 C  C   . ALA B 2 173 ? 5.033   3.628   27.482  1.00 96.25 173 B 1 
ATOM   2082 O  O   . ALA B 2 173 ? 6.253   3.695   27.335  1.00 95.06 173 B 1 
ATOM   2083 C  CB  . ALA B 2 173 ? 4.710   1.520   28.841  1.00 96.05 173 B 1 
ATOM   2084 N  N   . THR B 2 174 ? 4.272   4.720   27.642  1.00 95.62 174 B 1 
ATOM   2085 C  CA  . THR B 2 174 ? 4.829   6.081   27.670  1.00 94.36 174 B 1 
ATOM   2086 C  C   . THR B 2 174 ? 5.365   6.468   29.051  1.00 94.00 174 B 1 
ATOM   2087 O  O   . THR B 2 174 ? 6.043   7.484   29.194  1.00 91.71 174 B 1 
ATOM   2088 C  CB  . THR B 2 174 ? 3.804   7.117   27.192  1.00 93.02 174 B 1 
ATOM   2089 O  OG1 . THR B 2 174 ? 2.709   7.161   28.066  1.00 85.57 174 B 1 
ATOM   2090 C  CG2 . THR B 2 174 ? 3.304   6.831   25.779  1.00 83.71 174 B 1 
ATOM   2091 N  N   . ALA B 2 175 ? 5.108   5.643   30.069  1.00 94.54 175 B 1 
ATOM   2092 C  CA  . ALA B 2 175 ? 5.637   5.769   31.413  1.00 94.08 175 B 1 
ATOM   2093 C  C   . ALA B 2 175 ? 5.881   4.382   32.029  1.00 94.87 175 B 1 
ATOM   2094 O  O   . ALA B 2 175 ? 5.279   3.390   31.634  1.00 93.79 175 B 1 
ATOM   2095 C  CB  . ALA B 2 175 ? 4.668   6.603   32.256  1.00 92.03 175 B 1 
ATOM   2096 N  N   . GLY B 2 176 ? 6.757   4.323   33.031  1.00 94.08 176 B 1 
ATOM   2097 C  CA  . GLY B 2 176 ? 6.881   3.167   33.913  1.00 93.86 176 B 1 
ATOM   2098 C  C   . GLY B 2 176 ? 5.932   3.276   35.105  1.00 94.21 176 B 1 
ATOM   2099 O  O   . GLY B 2 176 ? 5.594   4.380   35.528  1.00 92.23 176 B 1 
ATOM   2100 N  N   . GLY B 2 177 ? 5.523   2.136   35.668  1.00 94.69 177 B 1 
ATOM   2101 C  CA  . GLY B 2 177 ? 4.616   2.100   36.805  1.00 94.73 177 B 1 
ATOM   2102 C  C   . GLY B 2 177 ? 3.804   0.810   36.871  1.00 95.45 177 B 1 
ATOM   2103 O  O   . GLY B 2 177 ? 4.202   -0.216  36.328  1.00 94.46 177 B 1 
ATOM   2104 N  N   . ILE B 2 178 ? 2.669   0.883   37.557  1.00 95.02 178 B 1 
ATOM   2105 C  CA  . ILE B 2 178 ? 1.712   -0.223  37.674  1.00 95.20 178 B 1 
ATOM   2106 C  C   . ILE B 2 178 ? 0.505   0.091   36.801  1.00 95.66 178 B 1 
ATOM   2107 O  O   . ILE B 2 178 ? -0.045  1.187   36.856  1.00 94.42 178 B 1 
ATOM   2108 C  CB  . ILE B 2 178 ? 1.342   -0.475  39.153  1.00 94.11 178 B 1 
ATOM   2109 C  CG1 . ILE B 2 178 ? 2.605   -0.880  39.946  1.00 89.48 178 B 1 
ATOM   2110 C  CG2 . ILE B 2 178 ? 0.255   -1.565  39.259  1.00 88.65 178 B 1 
ATOM   2111 C  CD1 . ILE B 2 178 ? 2.382   -1.042  41.461  1.00 75.72 178 B 1 
ATOM   2112 N  N   . ILE B 2 179 ? 0.051   -0.891  36.022  1.00 95.74 179 B 1 
ATOM   2113 C  CA  . ILE B 2 179 ? -1.200  -0.792  35.279  1.00 95.92 179 B 1 
ATOM   2114 C  C   . ILE B 2 179 ? -2.357  -0.884  36.273  1.00 95.74 179 B 1 
ATOM   2115 O  O   . ILE B 2 179 ? -2.651  -1.952  36.797  1.00 94.61 179 B 1 
ATOM   2116 C  CB  . ILE B 2 179 ? -1.286  -1.866  34.178  1.00 95.79 179 B 1 
ATOM   2117 C  CG1 . ILE B 2 179 ? -0.139  -1.684  33.169  1.00 94.14 179 B 1 
ATOM   2118 C  CG2 . ILE B 2 179 ? -2.654  -1.783  33.477  1.00 94.45 179 B 1 
ATOM   2119 C  CD1 . ILE B 2 179 ? -0.077  -2.771  32.094  1.00 91.60 179 B 1 
ATOM   2120 N  N   . SER B 2 180 ? -3.018  0.231   36.549  1.00 95.55 180 B 1 
ATOM   2121 C  CA  . SER B 2 180 ? -4.147  0.278   37.493  1.00 94.98 180 B 1 
ATOM   2122 C  C   . SER B 2 180 ? -5.475  -0.110  36.852  1.00 95.37 180 B 1 
ATOM   2123 O  O   . SER B 2 180 ? -6.370  -0.581  37.545  1.00 93.73 180 B 1 
ATOM   2124 C  CB  . SER B 2 180 ? -4.258  1.669   38.114  1.00 93.36 180 B 1 
ATOM   2125 O  OG  . SER B 2 180 ? -4.549  2.643   37.132  1.00 86.98 180 B 1 
ATOM   2126 N  N   . LYS B 2 181 ? -5.615  0.107   35.529  1.00 95.84 181 B 1 
ATOM   2127 C  CA  . LYS B 2 181 ? -6.859  -0.179  34.809  1.00 96.31 181 B 1 
ATOM   2128 C  C   . LYS B 2 181 ? -6.612  -0.365  33.320  1.00 96.85 181 B 1 
ATOM   2129 O  O   . LYS B 2 181 ? -5.887  0.414   32.703  1.00 95.90 181 B 1 
ATOM   2130 C  CB  . LYS B 2 181 ? -7.835  0.977   35.069  1.00 95.38 181 B 1 
ATOM   2131 C  CG  . LYS B 2 181 ? -9.255  0.666   34.593  1.00 88.94 181 B 1 
ATOM   2132 C  CD  . LYS B 2 181 ? -10.189 1.817   34.966  1.00 86.07 181 B 1 
ATOM   2133 C  CE  . LYS B 2 181 ? -11.617 1.475   34.539  1.00 74.73 181 B 1 
ATOM   2134 N  NZ  . LYS B 2 181 ? -12.557 2.562   34.876  1.00 66.57 181 B 1 
ATOM   2135 N  N   . ILE B 2 182 ? -7.310  -1.334  32.739  1.00 96.68 182 B 1 
ATOM   2136 C  CA  . ILE B 2 182 ? -7.436  -1.503  31.290  1.00 96.74 182 B 1 
ATOM   2137 C  C   . ILE B 2 182 ? -8.912  -1.372  30.914  1.00 96.70 182 B 1 
ATOM   2138 O  O   . ILE B 2 182 ? -9.722  -2.258  31.190  1.00 95.42 182 B 1 
ATOM   2139 C  CB  . ILE B 2 182 ? -6.819  -2.841  30.825  1.00 96.38 182 B 1 
ATOM   2140 C  CG1 . ILE B 2 182 ? -5.325  -2.904  31.191  1.00 95.00 182 B 1 
ATOM   2141 C  CG2 . ILE B 2 182 ? -7.031  -2.999  29.308  1.00 95.04 182 B 1 
ATOM   2142 C  CD1 . ILE B 2 182 ? -4.617  -4.219  30.815  1.00 93.89 182 B 1 
ATOM   2143 N  N   . LEU B 2 183 ? -9.289  -0.256  30.298  1.00 96.74 183 B 1 
ATOM   2144 C  CA  . LEU B 2 183 ? -10.642 -0.043  29.803  1.00 96.40 183 B 1 
ATOM   2145 C  C   . LEU B 2 183 ? -10.741 -0.501  28.347  1.00 96.41 183 B 1 
ATOM   2146 O  O   . LEU B 2 183 ? -10.058 0.027   27.473  1.00 95.50 183 B 1 
ATOM   2147 C  CB  . LEU B 2 183 ? -11.005 1.449   29.944  1.00 95.28 183 B 1 
ATOM   2148 C  CG  . LEU B 2 183 ? -12.497 1.719   29.670  1.00 87.37 183 B 1 
ATOM   2149 C  CD1 . LEU B 2 183 ? -13.343 1.465   30.915  1.00 79.33 183 B 1 
ATOM   2150 C  CD2 . LEU B 2 183 ? -12.710 3.168   29.231  1.00 78.73 183 B 1 
ATOM   2151 N  N   . ARG B 2 184 ? -11.639 -1.449  28.088  1.00 95.53 184 B 1 
ATOM   2152 C  CA  . ARG B 2 184 ? -11.987 -1.849  26.717  1.00 94.62 184 B 1 
ATOM   2153 C  C   . ARG B 2 184 ? -12.977 -0.845  26.136  1.00 94.31 184 B 1 
ATOM   2154 O  O   . ARG B 2 184 ? -14.026 -0.603  26.728  1.00 91.87 184 B 1 
ATOM   2155 C  CB  . ARG B 2 184 ? -12.527 -3.292  26.725  1.00 92.13 184 B 1 
ATOM   2156 C  CG  . ARG B 2 184 ? -11.922 -4.127  25.602  1.00 76.33 184 B 1 
ATOM   2157 C  CD  . ARG B 2 184 ? -12.426 -5.573  25.659  1.00 73.07 184 B 1 
ATOM   2158 N  NE  . ARG B 2 184 ? -11.584 -6.471  24.854  1.00 63.38 184 B 1 
ATOM   2159 C  CZ  . ARG B 2 184 ? -11.748 -7.778  24.717  1.00 56.65 184 B 1 
ATOM   2160 N  NH1 . ARG B 2 184 ? -12.747 -8.406  25.262  1.00 51.95 184 B 1 
ATOM   2161 N  NH2 . ARG B 2 184 ? -10.890 -8.478  24.030  1.00 49.22 184 B 1 
ATOM   2162 N  N   . LYS B 2 185 ? -12.674 -0.258  24.963  1.00 93.22 185 B 1 
ATOM   2163 C  CA  . LYS B 2 185 ? -13.573 0.675   24.280  1.00 91.33 185 B 1 
ATOM   2164 C  C   . LYS B 2 185 ? -14.648 -0.096  23.502  1.00 89.98 185 B 1 
ATOM   2165 O  O   . LYS B 2 185 ? -14.344 -1.131  22.910  1.00 86.64 185 B 1 
ATOM   2166 C  CB  . LYS B 2 185 ? -12.793 1.610   23.355  1.00 89.33 185 B 1 
ATOM   2167 C  CG  . LYS B 2 185 ? -11.800 2.489   24.133  1.00 82.78 185 B 1 
ATOM   2168 C  CD  . LYS B 2 185 ? -11.105 3.505   23.227  1.00 77.73 185 B 1 
ATOM   2169 C  CE  . LYS B 2 185 ? -10.241 4.355   24.147  1.00 68.15 185 B 1 
ATOM   2170 N  NZ  . LYS B 2 185 ? -9.633  5.541   23.500  1.00 61.20 185 B 1 
ATOM   2171 N  N   . GLU B 2 186 ? -15.872 0.448   23.426  1.00 88.14 186 B 1 
ATOM   2172 C  CA  . GLU B 2 186 ? -17.003 -0.178  22.719  1.00 84.82 186 B 1 
ATOM   2173 C  C   . GLU B 2 186 ? -16.675 -0.551  21.272  1.00 82.02 186 B 1 
ATOM   2174 O  O   . GLU B 2 186 ? -16.940 -1.660  20.812  1.00 76.01 186 B 1 
ATOM   2175 C  CB  . GLU B 2 186 ? -18.193 0.777   22.682  1.00 82.72 186 B 1 
ATOM   2176 C  CG  . GLU B 2 186 ? -18.871 0.974   24.033  1.00 71.35 186 B 1 
ATOM   2177 C  CD  . GLU B 2 186 ? -20.123 1.859   23.923  1.00 63.44 186 B 1 
ATOM   2178 O  OE1 . GLU B 2 186 ? -20.980 1.748   24.818  1.00 56.30 186 B 1 
ATOM   2179 O  OE2 . GLU B 2 186 ? -20.197 2.642   22.950  1.00 57.42 186 B 1 
ATOM   2180 N  N   . LYS B 2 187 ? -16.043 0.371   20.540  1.00 80.12 187 B 1 
ATOM   2181 C  CA  . LYS B 2 187 ? -15.664 0.160   19.135  1.00 77.99 187 B 1 
ATOM   2182 C  C   . LYS B 2 187 ? -14.322 -0.585  18.969  1.00 79.37 187 B 1 
ATOM   2183 O  O   . LYS B 2 187 ? -13.748 -0.547  17.886  1.00 74.05 187 B 1 
ATOM   2184 C  CB  . LYS B 2 187 ? -15.733 1.495   18.371  1.00 72.86 187 B 1 
ATOM   2185 C  CG  . LYS B 2 187 ? -17.158 2.070   18.270  1.00 65.61 187 B 1 
ATOM   2186 C  CD  . LYS B 2 187 ? -17.199 3.296   17.335  1.00 58.46 187 B 1 
ATOM   2187 C  CE  . LYS B 2 187 ? -18.628 3.813   17.164  1.00 51.40 187 B 1 
ATOM   2188 N  NZ  . LYS B 2 187 ? -18.740 4.928   16.178  1.00 46.00 187 B 1 
ATOM   2189 N  N   . GLY B 2 188 ? -13.802 -1.217  20.025  1.00 83.81 188 B 1 
ATOM   2190 C  CA  . GLY B 2 188 ? -12.487 -1.842  20.061  1.00 85.29 188 B 1 
ATOM   2191 C  C   . GLY B 2 188 ? -11.359 -0.864  20.405  1.00 88.68 188 B 1 
ATOM   2192 O  O   . GLY B 2 188 ? -11.515 0.352   20.342  1.00 86.38 188 B 1 
ATOM   2193 N  N   . GLY B 2 189 ? -10.192 -1.428  20.759  1.00 91.14 189 B 1 
ATOM   2194 C  CA  . GLY B 2 189 ? -9.082  -0.701  21.360  1.00 93.57 189 B 1 
ATOM   2195 C  C   . GLY B 2 189 ? -9.200  -0.619  22.883  1.00 95.66 189 B 1 
ATOM   2196 O  O   . GLY B 2 189 ? -10.172 -1.115  23.468  1.00 94.86 189 B 1 
ATOM   2197 N  N   . TYR B 2 190 ? -8.205  -0.010  23.510  1.00 96.64 190 B 1 
ATOM   2198 C  CA  . TYR B 2 190 ? -8.069  0.032   24.959  1.00 97.17 190 B 1 
ATOM   2199 C  C   . TYR B 2 190 ? -7.571  1.393   25.440  1.00 97.41 190 B 1 
ATOM   2200 O  O   . TYR B 2 190 ? -6.867  2.108   24.721  1.00 96.78 190 B 1 
ATOM   2201 C  CB  . TYR B 2 190 ? -7.125  -1.084  25.425  1.00 96.75 190 B 1 
ATOM   2202 C  CG  . TYR B 2 190 ? -7.491  -2.478  24.951  1.00 96.37 190 B 1 
ATOM   2203 C  CD1 . TYR B 2 190 ? -8.344  -3.292  25.717  1.00 93.95 190 B 1 
ATOM   2204 C  CD2 . TYR B 2 190 ? -6.996  -2.968  23.723  1.00 93.93 190 B 1 
ATOM   2205 C  CE1 . TYR B 2 190 ? -8.691  -4.584  25.282  1.00 92.18 190 B 1 
ATOM   2206 C  CE2 . TYR B 2 190 ? -7.339  -4.255  23.272  1.00 92.34 190 B 1 
ATOM   2207 C  CZ  . TYR B 2 190 ? -8.185  -5.065  24.057  1.00 92.97 190 B 1 
ATOM   2208 O  OH  . TYR B 2 190 ? -8.511  -6.322  23.623  1.00 90.65 190 B 1 
ATOM   2209 N  N   . GLU B 2 191 ? -7.901  1.730   26.690  1.00 97.11 191 B 1 
ATOM   2210 C  CA  . GLU B 2 191 ? -7.230  2.763   27.473  1.00 97.09 191 B 1 
ATOM   2211 C  C   . GLU B 2 191 ? -6.523  2.089   28.643  1.00 97.16 191 B 1 
ATOM   2212 O  O   . GLU B 2 191 ? -7.175  1.430   29.460  1.00 96.08 191 B 1 
ATOM   2213 C  CB  . GLU B 2 191 ? -8.213  3.820   27.969  1.00 96.05 191 B 1 
ATOM   2214 C  CG  . GLU B 2 191 ? -8.658  4.719   26.825  1.00 90.12 191 B 1 
ATOM   2215 C  CD  . GLU B 2 191 ? -9.700  5.771   27.176  1.00 89.16 191 B 1 
ATOM   2216 O  OE1 . GLU B 2 191 ? -10.077 6.492   26.208  1.00 83.29 191 B 1 
ATOM   2217 O  OE2 . GLU B 2 191 ? -10.175 5.814   28.321  1.00 83.50 191 B 1 
ATOM   2218 N  N   . ILE B 2 192 ? -5.209  2.224   28.718  1.00 97.38 192 B 1 
ATOM   2219 C  CA  . ILE B 2 192 ? -4.382  1.630   29.765  1.00 97.33 192 B 1 
ATOM   2220 C  C   . ILE B 2 192 ? -3.933  2.747   30.695  1.00 97.01 192 B 1 
ATOM   2221 O  O   . ILE B 2 192 ? -3.190  3.632   30.288  1.00 96.07 192 B 1 
ATOM   2222 C  CB  . ILE B 2 192 ? -3.192  0.855   29.155  1.00 97.06 192 B 1 
ATOM   2223 C  CG1 . ILE B 2 192 ? -3.703  -0.239  28.195  1.00 95.64 192 B 1 
ATOM   2224 C  CG2 . ILE B 2 192 ? -2.336  0.258   30.284  1.00 95.74 192 B 1 
ATOM   2225 C  CD1 . ILE B 2 192 ? -2.600  -1.104  27.569  1.00 92.65 192 B 1 
ATOM   2226 N  N   . THR B 2 193 ? -4.371  2.704   31.950  1.00 96.75 193 B 1 
ATOM   2227 C  CA  . THR B 2 193 ? -3.933  3.651   32.976  1.00 96.49 193 B 1 
ATOM   2228 C  C   . THR B 2 193 ? -2.696  3.105   33.672  1.00 96.46 193 B 1 
ATOM   2229 O  O   . THR B 2 193 ? -2.746  2.026   34.265  1.00 95.42 193 B 1 
ATOM   2230 C  CB  . THR B 2 193 ? -5.040  3.947   33.994  1.00 95.62 193 B 1 
ATOM   2231 O  OG1 . THR B 2 193 ? -6.228  4.332   33.340  1.00 91.90 193 B 1 
ATOM   2232 C  CG2 . THR B 2 193 ? -4.664  5.092   34.931  1.00 91.41 193 B 1 
ATOM   2233 N  N   . ILE B 2 194 ? -1.603  3.861   33.631  1.00 96.34 194 B 1 
ATOM   2234 C  CA  . ILE B 2 194 ? -0.326  3.544   34.263  1.00 96.03 194 B 1 
ATOM   2235 C  C   . ILE B 2 194 ? -0.119  4.530   35.400  1.00 95.62 194 B 1 
ATOM   2236 O  O   . ILE B 2 194 ? -0.180  5.742   35.188  1.00 94.43 194 B 1 
ATOM   2237 C  CB  . ILE B 2 194 ? 0.824   3.602   33.236  1.00 95.62 194 B 1 
ATOM   2238 C  CG1 . ILE B 2 194 ? 0.560   2.683   32.025  1.00 94.10 194 B 1 
ATOM   2239 C  CG2 . ILE B 2 194 ? 2.153   3.223   33.920  1.00 94.09 194 B 1 
ATOM   2240 C  CD1 . ILE B 2 194 ? 1.472   2.969   30.826  1.00 90.62 194 B 1 
ATOM   2241 N  N   . VAL B 2 195 ? 0.127   4.015   36.606  1.00 95.47 195 B 1 
ATOM   2242 C  CA  . VAL B 2 195 ? 0.382   4.828   37.799  1.00 94.68 195 B 1 
ATOM   2243 C  C   . VAL B 2 195 ? 1.846   4.673   38.195  1.00 93.94 195 B 1 
ATOM   2244 O  O   . VAL B 2 195 ? 2.298   3.570   38.502  1.00 91.90 195 B 1 
ATOM   2245 C  CB  . VAL B 2 195 ? -0.551  4.449   38.967  1.00 93.01 195 B 1 
ATOM   2246 C  CG1 . VAL B 2 195 ? -0.350  5.386   40.156  1.00 84.83 195 B 1 
ATOM   2247 C  CG2 . VAL B 2 195 ? -2.017  4.542   38.544  1.00 86.26 195 B 1 
ATOM   2248 N  N   . ASP B 2 196 ? 2.575   5.791   38.218  1.00 92.01 196 B 1 
ATOM   2249 C  CA  . ASP B 2 196 ? 3.941   5.826   38.741  1.00 88.94 196 B 1 
ATOM   2250 C  C   . ASP B 2 196 ? 3.914   5.633   40.260  1.00 87.38 196 B 1 
ATOM   2251 O  O   . ASP B 2 196 ? 3.356   6.433   40.999  1.00 82.46 196 B 1 
ATOM   2252 C  CB  . ASP B 2 196 ? 4.614   7.138   38.316  1.00 84.80 196 B 1 
ATOM   2253 C  CG  . ASP B 2 196 ? 6.073   7.277   38.757  1.00 78.00 196 B 1 
ATOM   2254 O  OD1 . ASP B 2 196 ? 6.493   6.647   39.746  1.00 70.15 196 B 1 
ATOM   2255 O  OD2 . ASP B 2 196 ? 6.775   8.109   38.150  1.00 70.99 196 B 1 
ATOM   2256 N  N   . ALA B 2 197 ? 4.552   4.559   40.739  1.00 84.23 197 B 1 
ATOM   2257 C  CA  . ALA B 2 197 ? 4.568   4.205   42.153  1.00 81.63 197 B 1 
ATOM   2258 C  C   . ALA B 2 197 ? 5.290   5.235   43.043  1.00 82.57 197 B 1 
ATOM   2259 O  O   . ALA B 2 197 ? 5.096   5.236   44.256  1.00 76.16 197 B 1 
ATOM   2260 C  CB  . ALA B 2 197 ? 5.225   2.822   42.281  1.00 76.07 197 B 1 
ATOM   2261 N  N   . SER B 2 198 ? 6.139   6.100   42.476  1.00 86.46 198 B 1 
ATOM   2262 C  CA  . SER B 2 198 ? 6.940   7.061   43.232  1.00 85.31 198 B 1 
ATOM   2263 C  C   . SER B 2 198 ? 6.250   8.403   43.464  1.00 85.44 198 B 1 
ATOM   2264 O  O   . SER B 2 198 ? 6.523   9.064   44.468  1.00 79.05 198 B 1 
ATOM   2265 C  CB  . SER B 2 198 ? 8.294   7.264   42.534  1.00 81.66 198 B 1 
ATOM   2266 O  OG  . SER B 2 198 ? 8.183   7.973   41.319  1.00 73.26 198 B 1 
ATOM   2267 N  N   . ASN B 2 199 ? 5.372   8.824   42.546  1.00 86.39 199 B 1 
ATOM   2268 C  CA  . ASN B 2 199 ? 4.763   10.149  42.566  1.00 85.69 199 B 1 
ATOM   2269 C  C   . ASN B 2 199 ? 3.248   10.152  42.295  1.00 86.35 199 B 1 
ATOM   2270 O  O   . ASN B 2 199 ? 2.662   11.226  42.158  1.00 79.52 199 B 1 
ATOM   2271 C  CB  . ASN B 2 199 ? 5.558   11.058  41.604  1.00 80.25 199 B 1 
ATOM   2272 C  CG  . ASN B 2 199 ? 5.503   10.593  40.158  1.00 75.26 199 B 1 
ATOM   2273 O  OD1 . ASN B 2 199 ? 4.504   10.131  39.677  1.00 67.85 199 B 1 
ATOM   2274 N  ND2 . ASN B 2 199 ? 6.578   10.719  39.416  1.00 68.63 199 B 1 
ATOM   2275 N  N   . GLU B 2 200 ? 2.628   8.989   42.198  1.00 84.55 200 B 1 
ATOM   2276 C  CA  . GLU B 2 200 ? 1.206   8.770   41.908  1.00 85.62 200 B 1 
ATOM   2277 C  C   . GLU B 2 200 ? 0.695   9.408   40.607  1.00 87.83 200 B 1 
ATOM   2278 O  O   . GLU B 2 200 ? -0.514  9.469   40.360  1.00 82.26 200 B 1 
ATOM   2279 C  CB  . GLU B 2 200 ? 0.324   9.127   43.109  1.00 79.93 200 B 1 
ATOM   2280 C  CG  . GLU B 2 200 ? 0.683   8.351   44.380  1.00 71.02 200 B 1 
ATOM   2281 C  CD  . GLU B 2 200 ? -0.324  8.580   45.516  1.00 64.98 200 B 1 
ATOM   2282 O  OE1 . GLU B 2 200 ? -0.268  7.796   46.494  1.00 57.87 200 B 1 
ATOM   2283 O  OE2 . GLU B 2 200 ? -1.138  9.522   45.422  1.00 59.26 200 B 1 
ATOM   2284 N  N   . ARG B 2 201 ? 1.585   9.877   39.736  1.00 89.19 201 B 1 
ATOM   2285 C  CA  . ARG B 2 201 ? 1.178   10.406  38.435  1.00 90.25 201 B 1 
ATOM   2286 C  C   . ARG B 2 201 ? 0.547   9.302   37.602  1.00 92.06 201 B 1 
ATOM   2287 O  O   . ARG B 2 201 ? 1.112   8.219   37.434  1.00 89.59 201 B 1 
ATOM   2288 C  CB  . ARG B 2 201 ? 2.336   11.043  37.679  1.00 85.50 201 B 1 
ATOM   2289 C  CG  . ARG B 2 201 ? 2.558   12.493  38.133  1.00 71.10 201 B 1 
ATOM   2290 C  CD  . ARG B 2 201 ? 3.642   13.137  37.270  1.00 66.80 201 B 1 
ATOM   2291 N  NE  . ARG B 2 201 ? 3.729   14.573  37.525  1.00 57.31 201 B 1 
ATOM   2292 C  CZ  . ARG B 2 201 ? 4.571   15.409  36.936  1.00 51.71 201 B 1 
ATOM   2293 N  NH1 . ARG B 2 201 ? 5.456   14.992  36.071  1.00 48.38 201 B 1 
ATOM   2294 N  NH2 . ARG B 2 201 ? 4.531   16.682  37.209  1.00 44.40 201 B 1 
ATOM   2295 N  N   . GLN B 2 202 ? -0.600  9.635   37.031  1.00 93.06 202 B 1 
ATOM   2296 C  CA  . GLN B 2 202 ? -1.311  8.767   36.108  1.00 93.58 202 B 1 
ATOM   2297 C  C   . GLN B 2 202 ? -1.059  9.216   34.673  1.00 94.41 202 B 1 
ATOM   2298 O  O   . GLN B 2 202 ? -1.156  10.401  34.355  1.00 92.20 202 B 1 
ATOM   2299 C  CB  . GLN B 2 202 ? -2.807  8.729   36.440  1.00 89.27 202 B 1 
ATOM   2300 C  CG  . GLN B 2 202 ? -3.034  8.227   37.875  1.00 78.43 202 B 1 
ATOM   2301 C  CD  . GLN B 2 202 ? -4.505  8.000   38.219  1.00 79.74 202 B 1 
ATOM   2302 O  OE1 . GLN B 2 202 ? -5.418  8.171   37.422  1.00 72.77 202 B 1 
ATOM   2303 N  NE2 . GLN B 2 202 ? -4.790  7.591   39.429  1.00 71.29 202 B 1 
ATOM   2304 N  N   . VAL B 2 203 ? -0.769  8.243   33.815  1.00 95.21 203 B 1 
ATOM   2305 C  CA  . VAL B 2 203 ? -0.729  8.404   32.367  1.00 95.39 203 B 1 
ATOM   2306 C  C   . VAL B 2 203 ? -1.737  7.431   31.769  1.00 96.21 203 B 1 
ATOM   2307 O  O   . VAL B 2 203 ? -1.872  6.306   32.247  1.00 95.46 203 B 1 
ATOM   2308 C  CB  . VAL B 2 203 ? 0.690   8.183   31.817  1.00 93.06 203 B 1 
ATOM   2309 C  CG1 . VAL B 2 203 ? 0.732   8.293   30.295  1.00 82.90 203 B 1 
ATOM   2310 C  CG2 . VAL B 2 203 ? 1.645   9.243   32.387  1.00 83.12 203 B 1 
ATOM   2311 N  N   . ILE B 2 204 ? -2.458  7.868   30.739  1.00 96.56 204 B 1 
ATOM   2312 C  CA  . ILE B 2 204 ? -3.396  7.021   30.012  1.00 96.59 204 B 1 
ATOM   2313 C  C   . ILE B 2 204 ? -2.847  6.793   28.609  1.00 96.51 204 B 1 
ATOM   2314 O  O   . ILE B 2 204 ? -2.831  7.715   27.791  1.00 95.43 204 B 1 
ATOM   2315 C  CB  . ILE B 2 204 ? -4.822  7.604   30.006  1.00 95.77 204 B 1 
ATOM   2316 C  CG1 . ILE B 2 204 ? -5.336  7.808   31.453  1.00 93.01 204 B 1 
ATOM   2317 C  CG2 . ILE B 2 204 ? -5.760  6.670   29.217  1.00 93.08 204 B 1 
ATOM   2318 C  CD1 . ILE B 2 204 ? -6.717  8.478   31.544  1.00 85.41 204 B 1 
ATOM   2319 N  N   . ASP B 2 205 ? -2.437  5.567   28.340  1.00 96.72 205 B 1 
ATOM   2320 C  CA  . ASP B 2 205 ? -2.021  5.158   27.008  1.00 96.72 205 B 1 
ATOM   2321 C  C   . ASP B 2 205 ? -3.220  4.659   26.201  1.00 96.92 205 B 1 
ATOM   2322 O  O   . ASP B 2 205 ? -3.984  3.788   26.635  1.00 95.99 205 B 1 
ATOM   2323 C  CB  . ASP B 2 205 ? -0.900  4.108   27.091  1.00 96.26 205 B 1 
ATOM   2324 C  CG  . ASP B 2 205 ? 0.475   4.719   27.362  1.00 95.48 205 B 1 
ATOM   2325 O  OD1 . ASP B 2 205 ? 0.635   5.953   27.264  1.00 91.74 205 B 1 
ATOM   2326 O  OD2 . ASP B 2 205 ? 1.432   3.949   27.594  1.00 91.61 205 B 1 
ATOM   2327 N  N   . ILE B 2 206 ? -3.408  5.225   25.004  1.00 96.75 206 B 1 
ATOM   2328 C  CA  . ILE B 2 206 ? -4.498  4.884   24.094  1.00 96.23 206 B 1 
ATOM   2329 C  C   . ILE B 2 206 ? -3.990  3.845   23.094  1.00 96.65 206 B 1 
ATOM   2330 O  O   . ILE B 2 206 ? -3.122  4.128   22.267  1.00 95.88 206 B 1 
ATOM   2331 C  CB  . ILE B 2 206 ? -5.073  6.138   23.406  1.00 94.80 206 B 1 
ATOM   2332 C  CG1 . ILE B 2 206 ? -5.603  7.138   24.464  1.00 91.62 206 B 1 
ATOM   2333 C  CG2 . ILE B 2 206 ? -6.179  5.731   22.421  1.00 90.56 206 B 1 
ATOM   2334 C  CD1 . ILE B 2 206 ? -6.133  8.454   23.884  1.00 79.26 206 B 1 
ATOM   2335 N  N   . ILE B 2 207 ? -4.585  2.651   23.138  1.00 96.97 207 B 1 
ATOM   2336 C  CA  . ILE B 2 207 ? -4.284  1.560   22.224  1.00 97.07 207 B 1 
ATOM   2337 C  C   . ILE B 2 207 ? -5.385  1.493   21.156  1.00 96.70 207 B 1 
ATOM   2338 O  O   . ILE B 2 207 ? -6.560  1.316   21.496  1.00 95.84 207 B 1 
ATOM   2339 C  CB  . ILE B 2 207 ? -4.134  0.226   22.989  1.00 97.01 207 B 1 
ATOM   2340 C  CG1 . ILE B 2 207 ? -3.137  0.309   24.169  1.00 95.60 207 B 1 
ATOM   2341 C  CG2 . ILE B 2 207 ? -3.737  -0.894  22.025  1.00 96.16 207 B 1 
ATOM   2342 C  CD1 . ILE B 2 207 ? -1.729  0.785   23.805  1.00 90.42 207 B 1 
ATOM   2343 N  N   . PRO B 2 208 ? -5.051  1.629   19.869  1.00 96.03 208 B 1 
ATOM   2344 C  CA  . PRO B 2 208 ? -6.031  1.584   18.794  1.00 95.03 208 B 1 
ATOM   2345 C  C   . PRO B 2 208 ? -6.585  0.169   18.568  1.00 95.23 208 B 1 
ATOM   2346 O  O   . PRO B 2 208 ? -6.130  -0.822  19.131  1.00 94.30 208 B 1 
ATOM   2347 C  CB  . PRO B 2 208 ? -5.301  2.139   17.574  1.00 93.33 208 B 1 
ATOM   2348 C  CG  . PRO B 2 208 ? -3.866  1.738   17.826  1.00 91.41 208 B 1 
ATOM   2349 C  CD  . PRO B 2 208 ? -3.723  1.870   19.335  1.00 94.15 208 B 1 
ATOM   2350 N  N   . ARG B 2 209 ? -7.589  0.075   17.708  1.00 92.57 209 B 1 
ATOM   2351 C  CA  . ARG B 2 209 ? -8.297  -1.171  17.405  1.00 91.18 209 B 1 
ATOM   2352 C  C   . ARG B 2 209 ? -7.402  -2.177  16.679  1.00 92.07 209 B 1 
ATOM   2353 O  O   . ARG B 2 209 ? -6.538  -1.800  15.895  1.00 89.51 209 B 1 
ATOM   2354 C  CB  . ARG B 2 209 ? -9.542  -0.888  16.552  1.00 86.22 209 B 1 
ATOM   2355 C  CG  . ARG B 2 209 ? -10.479 0.142   17.189  1.00 76.39 209 B 1 
ATOM   2356 C  CD  . ARG B 2 209 ? -11.710 0.344   16.300  1.00 73.98 209 B 1 
ATOM   2357 N  NE  . ARG B 2 209 ? -12.483 1.503   16.746  1.00 65.64 209 B 1 
ATOM   2358 C  CZ  . ARG B 2 209 ? -13.535 2.013   16.135  1.00 59.59 209 B 1 
ATOM   2359 N  NH1 . ARG B 2 209 ? -14.064 1.448   15.083  1.00 55.33 209 B 1 
ATOM   2360 N  NH2 . ARG B 2 209 ? -14.056 3.115   16.570  1.00 51.36 209 B 1 
ATOM   2361 N  N   . GLY B 2 210 ? -7.711  -3.460  16.877  1.00 91.59 210 B 1 
ATOM   2362 C  CA  . GLY B 2 210 ? -7.085  -4.560  16.143  1.00 91.58 210 B 1 
ATOM   2363 C  C   . GLY B 2 210 ? -5.756  -5.038  16.718  1.00 93.04 210 B 1 
ATOM   2364 O  O   . GLY B 2 210 ? -5.140  -5.927  16.128  1.00 91.39 210 B 1 
ATOM   2365 N  N   . LEU B 2 211 ? -5.314  -4.477  17.844  1.00 94.57 211 B 1 
ATOM   2366 C  CA  . LEU B 2 211 ? -4.101  -4.882  18.539  1.00 95.31 211 B 1 
ATOM   2367 C  C   . LEU B 2 211 ? -4.401  -5.864  19.671  1.00 95.36 211 B 1 
ATOM   2368 O  O   . LEU B 2 211 ? -5.393  -5.742  20.378  1.00 93.35 211 B 1 
ATOM   2369 C  CB  . LEU B 2 211 ? -3.349  -3.644  19.045  1.00 94.99 211 B 1 
ATOM   2370 C  CG  . LEU B 2 211 ? -2.842  -2.735  17.914  1.00 94.26 211 B 1 
ATOM   2371 C  CD1 . LEU B 2 211 ? -2.155  -1.517  18.498  1.00 90.70 211 B 1 
ATOM   2372 C  CD2 . LEU B 2 211 ? -1.825  -3.443  17.021  1.00 90.06 211 B 1 
ATOM   2373 N  N   . GLU B 2 212 ? -3.491  -6.813  19.841  1.00 94.83 212 B 1 
ATOM   2374 C  CA  . GLU B 2 212 ? -3.485  -7.765  20.945  1.00 94.72 212 B 1 
ATOM   2375 C  C   . GLU B 2 212 ? -2.624  -7.227  22.092  1.00 95.41 212 B 1 
ATOM   2376 O  O   . GLU B 2 212 ? -1.476  -6.837  21.882  1.00 94.22 212 B 1 
ATOM   2377 C  CB  . GLU B 2 212 ? -2.967  -9.099  20.417  1.00 92.60 212 B 1 
ATOM   2378 C  CG  . GLU B 2 212 ? -3.022  -10.229 21.454  1.00 78.25 212 B 1 
ATOM   2379 C  CD  . GLU B 2 212 ? -2.527  -11.565 20.868  1.00 72.21 212 B 1 
ATOM   2380 O  OE1 . GLU B 2 212 ? -2.826  -12.601 21.492  1.00 65.47 212 B 1 
ATOM   2381 O  OE2 . GLU B 2 212 ? -1.865  -11.536 19.797  1.00 65.09 212 B 1 
ATOM   2382 N  N   . LEU B 2 213 ? -3.182  -7.187  23.313  1.00 95.88 213 B 1 
ATOM   2383 C  CA  . LEU B 2 213 ? -2.444  -6.763  24.498  1.00 95.93 213 B 1 
ATOM   2384 C  C   . LEU B 2 213 ? -1.522  -7.875  24.994  1.00 96.16 213 B 1 
ATOM   2385 O  O   . LEU B 2 213 ? -1.901  -9.042  25.006  1.00 94.04 213 B 1 
ATOM   2386 C  CB  . LEU B 2 213 ? -3.405  -6.324  25.618  1.00 94.47 213 B 1 
ATOM   2387 C  CG  . LEU B 2 213 ? -4.239  -5.070  25.315  1.00 92.06 213 B 1 
ATOM   2388 C  CD1 . LEU B 2 213 ? -5.072  -4.719  26.556  1.00 90.49 213 B 1 
ATOM   2389 C  CD2 . LEU B 2 213 ? -3.385  -3.859  24.967  1.00 89.77 213 B 1 
ATOM   2390 N  N   . LEU B 2 214 ? -0.339  -7.485  25.478  1.00 96.34 214 B 1 
ATOM   2391 C  CA  . LEU B 2 214 ? 0.627   -8.356  26.152  1.00 95.92 214 B 1 
ATOM   2392 C  C   . LEU B 2 214 ? 0.597   -8.205  27.678  1.00 96.07 214 B 1 
ATOM   2393 O  O   . LEU B 2 214 ? 1.292   -8.936  28.371  1.00 93.70 214 B 1 
ATOM   2394 C  CB  . LEU B 2 214 ? 2.033   -8.045  25.629  1.00 95.12 214 B 1 
ATOM   2395 C  CG  . LEU B 2 214 ? 2.258   -8.324  24.132  1.00 93.78 214 B 1 
ATOM   2396 C  CD1 . LEU B 2 214 ? 3.693   -7.948  23.778  1.00 91.25 214 B 1 
ATOM   2397 C  CD2 . LEU B 2 214 ? 2.032   -9.790  23.770  1.00 90.89 214 B 1 
ATOM   2398 N  N   . VAL B 2 215 ? -0.160  -7.232  28.191  1.00 96.63 215 B 1 
ATOM   2399 C  CA  . VAL B 2 215 ? -0.146  -6.807  29.589  1.00 96.54 215 B 1 
ATOM   2400 C  C   . VAL B 2 215 ? -1.532  -6.949  30.226  1.00 96.68 215 B 1 
ATOM   2401 O  O   . VAL B 2 215 ? -2.548  -6.963  29.531  1.00 95.99 215 B 1 
ATOM   2402 C  CB  . VAL B 2 215 ? 0.389   -5.372  29.732  1.00 95.82 215 B 1 
ATOM   2403 C  CG1 . VAL B 2 215 ? 1.838   -5.271  29.260  1.00 92.74 215 B 1 
ATOM   2404 C  CG2 . VAL B 2 215 ? -0.465  -4.350  28.973  1.00 92.95 215 B 1 
ATOM   2405 N  N   . SER B 2 216 ? -1.544  -7.038  31.568  1.00 96.39 216 B 1 
ATOM   2406 C  CA  . SER B 2 216 ? -2.752  -7.209  32.379  1.00 96.01 216 B 1 
ATOM   2407 C  C   . SER B 2 216 ? -2.819  -6.158  33.494  1.00 96.38 216 B 1 
ATOM   2408 O  O   . SER B 2 216 ? -1.817  -5.552  33.863  1.00 95.14 216 B 1 
ATOM   2409 C  CB  . SER B 2 216 ? -2.770  -8.615  32.973  1.00 94.63 216 B 1 
ATOM   2410 O  OG  . SER B 2 216 ? -2.822  -9.583  31.943  1.00 85.42 216 B 1 
ATOM   2411 N  N   . GLU B 2 217 ? -4.020  -5.939  34.051  1.00 95.51 217 B 1 
ATOM   2412 C  CA  . GLU B 2 217 ? -4.181  -5.093  35.236  1.00 95.61 217 B 1 
ATOM   2413 C  C   . GLU B 2 217 ? -3.368  -5.640  36.421  1.00 95.35 217 B 1 
ATOM   2414 O  O   . GLU B 2 217 ? -3.285  -6.845  36.647  1.00 92.58 217 B 1 
ATOM   2415 C  CB  . GLU B 2 217 ? -5.662  -4.963  35.632  1.00 94.01 217 B 1 
ATOM   2416 C  CG  . GLU B 2 217 ? -6.466  -4.128  34.624  1.00 87.69 217 B 1 
ATOM   2417 C  CD  . GLU B 2 217 ? -7.929  -3.905  35.022  1.00 91.25 217 B 1 
ATOM   2418 O  OE1 . GLU B 2 217 ? -8.573  -3.030  34.392  1.00 86.07 217 B 1 
ATOM   2419 O  OE2 . GLU B 2 217 ? -8.432  -4.595  35.936  1.00 87.07 217 B 1 
ATOM   2420 N  N   . GLY B 2 218 ? -2.753  -4.721  37.179  1.00 95.78 218 B 1 
ATOM   2421 C  CA  . GLY B 2 218 ? -1.876  -5.032  38.307  1.00 95.32 218 B 1 
ATOM   2422 C  C   . GLY B 2 218 ? -0.424  -5.315  37.923  1.00 95.81 218 B 1 
ATOM   2423 O  O   . GLY B 2 218 ? 0.428   -5.403  38.811  1.00 93.81 218 B 1 
ATOM   2424 N  N   . GLU B 2 219 ? -0.099  -5.425  36.643  1.00 95.69 219 B 1 
ATOM   2425 C  CA  . GLU B 2 219 ? 1.260   -5.690  36.183  1.00 95.50 219 B 1 
ATOM   2426 C  C   . GLU B 2 219 ? 2.154   -4.450  36.311  1.00 95.78 219 B 1 
ATOM   2427 O  O   . GLU B 2 219 ? 1.745   -3.323  36.025  1.00 94.78 219 B 1 
ATOM   2428 C  CB  . GLU B 2 219 ? 1.224   -6.224  34.746  1.00 94.06 219 B 1 
ATOM   2429 C  CG  . GLU B 2 219 ? 2.563   -6.822  34.297  1.00 85.43 219 B 1 
ATOM   2430 C  CD  . GLU B 2 219 ? 2.506   -7.434  32.894  1.00 88.18 219 B 1 
ATOM   2431 O  OE1 . GLU B 2 219 ? 3.594   -7.621  32.297  1.00 82.28 219 B 1 
ATOM   2432 O  OE2 . GLU B 2 219 ? 1.391   -7.718  32.405  1.00 84.13 219 B 1 
ATOM   2433 N  N   . SER B 2 220 ? 3.396   -4.658  36.755  1.00 95.72 220 B 1 
ATOM   2434 C  CA  . SER B 2 220 ? 4.419   -3.620  36.771  1.00 95.45 220 B 1 
ATOM   2435 C  C   . SER B 2 220 ? 5.147   -3.589  35.432  1.00 95.42 220 B 1 
ATOM   2436 O  O   . SER B 2 220 ? 5.689   -4.598  34.990  1.00 93.51 220 B 1 
ATOM   2437 C  CB  . SER B 2 220 ? 5.407   -3.854  37.913  1.00 93.98 220 B 1 
ATOM   2438 O  OG  . SER B 2 220 ? 6.321   -2.774  38.004  1.00 81.12 220 B 1 
ATOM   2439 N  N   . ILE B 2 221 ? 5.196   -2.409  34.812  1.00 95.53 221 B 1 
ATOM   2440 C  CA  . ILE B 2 221 ? 5.807   -2.185  33.504  1.00 95.12 221 B 1 
ATOM   2441 C  C   . ILE B 2 221 ? 6.877   -1.107  33.556  1.00 95.71 221 B 1 
ATOM   2442 O  O   . ILE B 2 221 ? 6.910   -0.260  34.465  1.00 94.88 221 B 1 
ATOM   2443 C  CB  . ILE B 2 221 ? 4.741   -1.893  32.422  1.00 92.50 221 B 1 
ATOM   2444 C  CG1 . ILE B 2 221 ? 3.912   -0.639  32.772  1.00 83.10 221 B 1 
ATOM   2445 C  CG2 . ILE B 2 221 ? 3.848   -3.122  32.208  1.00 79.55 221 B 1 
ATOM   2446 C  CD1 . ILE B 2 221 ? 3.065   -0.164  31.603  1.00 77.86 221 B 1 
ATOM   2447 N  N   . LYS B 2 222 ? 7.773   -1.109  32.586  1.00 95.75 222 B 1 
ATOM   2448 C  CA  . LYS B 2 222 ? 8.828   -0.113  32.412  1.00 95.70 222 B 1 
ATOM   2449 C  C   . LYS B 2 222 ? 8.471   0.847   31.280  1.00 95.98 222 B 1 
ATOM   2450 O  O   . LYS B 2 222 ? 7.704   0.493   30.386  1.00 95.08 222 B 1 
ATOM   2451 C  CB  . LYS B 2 222 ? 10.174  -0.811  32.154  1.00 94.69 222 B 1 
ATOM   2452 C  CG  . LYS B 2 222 ? 10.600  -1.680  33.346  1.00 87.56 222 B 1 
ATOM   2453 C  CD  . LYS B 2 222 ? 11.946  -2.353  33.057  1.00 82.31 222 B 1 
ATOM   2454 C  CE  . LYS B 2 222 ? 12.329  -3.253  34.236  1.00 70.06 222 B 1 
ATOM   2455 N  NZ  . LYS B 2 222 ? 13.593  -3.977  33.971  1.00 61.77 222 B 1 
ATOM   2456 N  N   . LEU B 2 223 ? 9.078   2.042   31.296  1.00 95.15 223 B 1 
ATOM   2457 C  CA  . LEU B 2 223 ? 9.075   2.940   30.151  1.00 95.08 223 B 1 
ATOM   2458 C  C   . LEU B 2 223 ? 9.541   2.186   28.893  1.00 95.37 223 B 1 
ATOM   2459 O  O   . LEU B 2 223 ? 10.462  1.372   28.967  1.00 93.42 223 B 1 
ATOM   2460 C  CB  . LEU B 2 223 ? 9.994   4.135   30.465  1.00 93.76 223 B 1 
ATOM   2461 C  CG  . LEU B 2 223 ? 10.118  5.178   29.340  1.00 92.35 223 B 1 
ATOM   2462 C  CD1 . LEU B 2 223 ? 8.798   5.902   29.082  1.00 87.46 223 B 1 
ATOM   2463 C  CD2 . LEU B 2 223 ? 11.168  6.226   29.710  1.00 86.88 223 B 1 
ATOM   2464 N  N   . ASP B 2 224 ? 8.881   2.439   27.781  1.00 96.24 224 B 1 
ATOM   2465 C  CA  . ASP B 2 224 ? 9.100   1.816   26.471  1.00 96.46 224 B 1 
ATOM   2466 C  C   . ASP B 2 224 ? 8.848   0.306   26.396  1.00 97.06 224 B 1 
ATOM   2467 O  O   . ASP B 2 224 ? 9.051   -0.306  25.344  1.00 95.92 224 B 1 
ATOM   2468 C  CB  . ASP B 2 224 ? 10.468  2.217   25.893  1.00 95.49 224 B 1 
ATOM   2469 C  CG  . ASP B 2 224 ? 10.604  3.723   25.680  1.00 89.09 224 B 1 
ATOM   2470 O  OD1 . ASP B 2 224 ? 9.623   4.329   25.180  1.00 84.04 224 B 1 
ATOM   2471 O  OD2 . ASP B 2 224 ? 11.697  4.263   25.967  1.00 81.76 224 B 1 
ATOM   2472 N  N   . GLN B 2 225 ? 8.340   -0.327  27.466  1.00 96.82 225 B 1 
ATOM   2473 C  CA  . GLN B 2 225 ? 7.946   -1.733  27.415  1.00 96.92 225 B 1 
ATOM   2474 C  C   . GLN B 2 225 ? 6.781   -1.922  26.422  1.00 97.35 225 B 1 
ATOM   2475 O  O   . GLN B 2 225 ? 5.800   -1.179  26.489  1.00 96.79 225 B 1 
ATOM   2476 C  CB  . GLN B 2 225 ? 7.602   -2.248  28.817  1.00 95.76 225 B 1 
ATOM   2477 C  CG  . GLN B 2 225 ? 7.176   -3.725  28.832  1.00 93.61 225 B 1 
ATOM   2478 C  CD  . GLN B 2 225 ? 6.966   -4.288  30.239  1.00 94.36 225 B 1 
ATOM   2479 O  OE1 . GLN B 2 225 ? 7.595   -3.863  31.200  1.00 88.93 225 B 1 
ATOM   2480 N  NE2 . GLN B 2 225 ? 6.106   -5.254  30.405  1.00 87.27 225 B 1 
ATOM   2481 N  N   . PRO B 2 226 ? 6.831   -2.930  25.524  1.00 97.44 226 B 1 
ATOM   2482 C  CA  . PRO B 2 226 ? 5.717   -3.246  24.646  1.00 97.38 226 B 1 
ATOM   2483 C  C   . PRO B 2 226 ? 4.441   -3.579  25.420  1.00 97.38 226 B 1 
ATOM   2484 O  O   . PRO B 2 226 ? 4.423   -4.514  26.218  1.00 96.65 226 B 1 
ATOM   2485 C  CB  . PRO B 2 226 ? 6.192   -4.412  23.780  1.00 96.86 226 B 1 
ATOM   2486 C  CG  . PRO B 2 226 ? 7.709   -4.273  23.798  1.00 95.10 226 B 1 
ATOM   2487 C  CD  . PRO B 2 226 ? 7.988   -3.748  25.200  1.00 96.94 226 B 1 
ATOM   2488 N  N   . LEU B 2 227 ? 3.357   -2.849  25.136  1.00 97.44 227 B 1 
ATOM   2489 C  CA  . LEU B 2 227 ? 2.011   -3.119  25.646  1.00 97.28 227 B 1 
ATOM   2490 C  C   . LEU B 2 227 ? 1.228   -4.053  24.716  1.00 97.03 227 B 1 
ATOM   2491 O  O   . LEU B 2 227 ? 0.279   -4.704  25.143  1.00 95.74 227 B 1 
ATOM   2492 C  CB  . LEU B 2 227 ? 1.252   -1.792  25.801  1.00 97.02 227 B 1 
ATOM   2493 C  CG  . LEU B 2 227 ? 1.883   -0.789  26.796  1.00 96.48 227 B 1 
ATOM   2494 C  CD1 . LEU B 2 227 ? 1.078   0.508   26.774  1.00 95.09 227 B 1 
ATOM   2495 C  CD2 . LEU B 2 227 ? 1.890   -1.339  28.215  1.00 94.54 227 B 1 
ATOM   2496 N  N   . THR B 2 228 ? 1.627   -4.121  23.456  1.00 97.10 228 B 1 
ATOM   2497 C  CA  . THR B 2 228 ? 0.963   -4.906  22.410  1.00 97.03 228 B 1 
ATOM   2498 C  C   . THR B 2 228 ? 1.959   -5.788  21.662  1.00 97.18 228 B 1 
ATOM   2499 O  O   . THR B 2 228 ? 3.139   -5.459  21.556  1.00 96.56 228 B 1 
ATOM   2500 C  CB  . THR B 2 228 ? 0.214   -4.029  21.403  1.00 96.41 228 B 1 
ATOM   2501 O  OG1 . THR B 2 228 ? 1.086   -3.331  20.554  1.00 93.39 228 B 1 
ATOM   2502 C  CG2 . THR B 2 228 ? -0.699  -3.006  22.075  1.00 93.69 228 B 1 
ATOM   2503 N  N   . SER B 2 229 ? 1.456   -6.864  21.064  1.00 96.51 229 B 1 
ATOM   2504 C  CA  . SER B 2 229 ? 2.183   -7.589  20.033  1.00 95.82 229 B 1 
ATOM   2505 C  C   . SER B 2 229 ? 2.445   -6.696  18.806  1.00 96.57 229 B 1 
ATOM   2506 O  O   . SER B 2 229 ? 1.852   -5.622  18.643  1.00 96.09 229 B 1 
ATOM   2507 C  CB  . SER B 2 229 ? 1.439   -8.883  19.652  1.00 94.00 229 B 1 
ATOM   2508 O  OG  . SER B 2 229 ? 0.171   -8.607  19.108  1.00 82.56 229 B 1 
ATOM   2509 N  N   . ASN B 2 230 ? 3.380   -7.115  17.943  1.00 96.87 230 B 1 
ATOM   2510 C  CA  . ASN B 2 230 ? 3.592   -6.437  16.670  1.00 96.93 230 B 1 
ATOM   2511 C  C   . ASN B 2 230 ? 2.625   -6.996  15.617  1.00 97.14 230 B 1 
ATOM   2512 O  O   . ASN B 2 230 ? 2.809   -8.136  15.184  1.00 96.71 230 B 1 
ATOM   2513 C  CB  . ASN B 2 230 ? 5.057   -6.573  16.237  1.00 96.23 230 B 1 
ATOM   2514 C  CG  . ASN B 2 230 ? 5.366   -5.740  14.995  1.00 95.20 230 B 1 
ATOM   2515 O  OD1 . ASN B 2 230 ? 4.516   -5.108  14.395  1.00 92.56 230 B 1 
ATOM   2516 N  ND2 . ASN B 2 230 ? 6.609   -5.694  14.581  1.00 90.50 230 B 1 
ATOM   2517 N  N   . PRO B 2 231 ? 1.617   -6.223  15.160  1.00 97.49 231 B 1 
ATOM   2518 C  CA  . PRO B 2 231 ? 0.644   -6.700  14.190  1.00 97.24 231 B 1 
ATOM   2519 C  C   . PRO B 2 231 ? 1.190   -6.719  12.761  1.00 97.49 231 B 1 
ATOM   2520 O  O   . PRO B 2 231 ? 0.545   -7.280  11.870  1.00 96.53 231 B 1 
ATOM   2521 C  CB  . PRO B 2 231 ? -0.516  -5.722  14.322  1.00 96.58 231 B 1 
ATOM   2522 C  CG  . PRO B 2 231 ? 0.198   -4.404  14.613  1.00 95.74 231 B 1 
ATOM   2523 C  CD  . PRO B 2 231 ? 1.346   -4.841  15.517  1.00 96.95 231 B 1 
ATOM   2524 N  N   . ASN B 2 232 ? 2.329   -6.078  12.498  1.00 97.62 232 B 1 
ATOM   2525 C  CA  . ASN B 2 232 ? 2.834   -5.878  11.154  1.00 97.97 232 B 1 
ATOM   2526 C  C   . ASN B 2 232 ? 3.376   -7.182  10.559  1.00 97.99 232 B 1 
ATOM   2527 O  O   . ASN B 2 232 ? 4.395   -7.705  10.994  1.00 97.36 232 B 1 
ATOM   2528 C  CB  . ASN B 2 232 ? 3.882   -4.760  11.140  1.00 97.86 232 B 1 
ATOM   2529 C  CG  . ASN B 2 232 ? 4.409   -4.518  9.728   1.00 97.52 232 B 1 
ATOM   2530 O  OD1 . ASN B 2 232 ? 3.717   -4.696  8.740   1.00 92.96 232 B 1 
ATOM   2531 N  ND2 . ASN B 2 232 ? 5.647   -4.111  9.603   1.00 92.21 232 B 1 
ATOM   2532 N  N   . VAL B 2 233 ? 2.716   -7.655  9.506   1.00 98.07 233 B 1 
ATOM   2533 C  CA  . VAL B 2 233 ? 3.129   -8.813  8.702   1.00 97.86 233 B 1 
ATOM   2534 C  C   . VAL B 2 233 ? 3.694   -8.416  7.339   1.00 98.05 233 B 1 
ATOM   2535 O  O   . VAL B 2 233 ? 4.123   -9.271  6.565   1.00 97.07 233 B 1 
ATOM   2536 C  CB  . VAL B 2 233 ? 1.972   -9.817  8.550   1.00 97.13 233 B 1 
ATOM   2537 C  CG1 . VAL B 2 233 ? 1.504   -10.332 9.915   1.00 94.97 233 B 1 
ATOM   2538 C  CG2 . VAL B 2 233 ? 0.779   -9.212  7.810   1.00 94.91 233 B 1 
ATOM   2539 N  N   . GLY B 2 234 ? 3.702   -7.119  7.028   1.00 98.03 234 B 1 
ATOM   2540 C  CA  . GLY B 2 234 ? 4.227   -6.552  5.797   1.00 98.01 234 B 1 
ATOM   2541 C  C   . GLY B 2 234 ? 5.724   -6.241  5.860   1.00 98.36 234 B 1 
ATOM   2542 O  O   . GLY B 2 234 ? 6.454   -6.726  6.722   1.00 97.69 234 B 1 
ATOM   2543 N  N   . GLY B 2 235 ? 6.170   -5.419  4.924   1.00 98.28 235 B 1 
ATOM   2544 C  CA  . GLY B 2 235 ? 7.544   -4.941  4.879   1.00 98.39 235 B 1 
ATOM   2545 C  C   . GLY B 2 235 ? 7.911   -4.299  3.552   1.00 98.69 235 B 1 
ATOM   2546 O  O   . GLY B 2 235 ? 7.278   -4.548  2.524   1.00 98.27 235 B 1 
ATOM   2547 N  N   . PHE B 2 236 ? 8.951   -3.479  3.596   1.00 98.60 236 B 1 
ATOM   2548 C  CA  . PHE B 2 236 ? 9.530   -2.783  2.460   1.00 98.63 236 B 1 
ATOM   2549 C  C   . PHE B 2 236 ? 10.894  -3.382  2.109   1.00 98.64 236 B 1 
ATOM   2550 O  O   . PHE B 2 236 ? 11.629  -3.817  2.994   1.00 98.24 236 B 1 
ATOM   2551 C  CB  . PHE B 2 236 ? 9.621   -1.293  2.805   1.00 98.63 236 B 1 
ATOM   2552 C  CG  . PHE B 2 236 ? 10.293  -0.468  1.739   1.00 98.71 236 B 1 
ATOM   2553 C  CD1 . PHE B 2 236 ? 11.612  -0.001  1.927   1.00 98.40 236 B 1 
ATOM   2554 C  CD2 . PHE B 2 236 ? 9.629   -0.207  0.529   1.00 98.39 236 B 1 
ATOM   2555 C  CE1 . PHE B 2 236 ? 12.239  0.720   0.919   1.00 98.19 236 B 1 
ATOM   2556 C  CE2 . PHE B 2 236 ? 10.264  0.523   -0.486  1.00 98.10 236 B 1 
ATOM   2557 C  CZ  . PHE B 2 236 ? 11.575  0.986   -0.290  1.00 98.25 236 B 1 
ATOM   2558 N  N   . GLY B 2 237 ? 11.231  -3.394  0.834   1.00 98.55 237 B 1 
ATOM   2559 C  CA  . GLY B 2 237 ? 12.535  -3.800  0.358   1.00 98.42 237 B 1 
ATOM   2560 C  C   . GLY B 2 237 ? 12.993  -2.955  -0.826  1.00 98.67 237 B 1 
ATOM   2561 O  O   . GLY B 2 237 ? 12.180  -2.302  -1.488  1.00 98.24 237 B 1 
ATOM   2562 N  N   . GLN B 2 238 ? 14.294  -2.965  -1.064  1.00 98.42 238 B 1 
ATOM   2563 C  CA  . GLN B 2 238 ? 14.921  -2.317  -2.204  1.00 98.20 238 B 1 
ATOM   2564 C  C   . GLN B 2 238 ? 15.651  -3.350  -3.055  1.00 98.28 238 B 1 
ATOM   2565 O  O   . GLN B 2 238 ? 16.125  -4.356  -2.531  1.00 97.38 238 B 1 
ATOM   2566 C  CB  . GLN B 2 238 ? 15.884  -1.216  -1.735  1.00 96.64 238 B 1 
ATOM   2567 C  CG  . GLN B 2 238 ? 15.139  -0.064  -1.053  1.00 91.80 238 B 1 
ATOM   2568 C  CD  . GLN B 2 238 ? 16.042  1.081   -0.613  1.00 95.40 238 B 1 
ATOM   2569 O  OE1 . GLN B 2 238 ? 15.790  1.732   0.380   1.00 87.64 238 B 1 
ATOM   2570 N  NE2 . GLN B 2 238 ? 17.092  1.415   -1.340  1.00 86.84 238 B 1 
ATOM   2571 N  N   . GLY B 2 239 ? 15.732  -3.068  -4.348  1.00 98.35 239 B 1 
ATOM   2572 C  CA  . GLY B 2 239 ? 16.561  -3.804  -5.281  1.00 98.03 239 B 1 
ATOM   2573 C  C   . GLY B 2 239 ? 17.181  -2.840  -6.279  1.00 98.31 239 B 1 
ATOM   2574 O  O   . GLY B 2 239 ? 16.741  -1.698  -6.424  1.00 97.61 239 B 1 
ATOM   2575 N  N   . ASP B 2 240 ? 18.218  -3.311  -6.955  1.00 97.93 240 B 1 
ATOM   2576 C  CA  . ASP B 2 240 ? 18.872  -2.595  -8.032  1.00 97.53 240 B 1 
ATOM   2577 C  C   . ASP B 2 240 ? 19.183  -3.544  -9.184  1.00 97.92 240 B 1 
ATOM   2578 O  O   . ASP B 2 240 ? 19.314  -4.749  -9.017  1.00 96.33 240 B 1 
ATOM   2579 C  CB  . ASP B 2 240 ? 20.110  -1.837  -7.513  1.00 94.34 240 B 1 
ATOM   2580 C  CG  . ASP B 2 240 ? 21.093  -2.703  -6.731  1.00 84.65 240 B 1 
ATOM   2581 O  OD1 . ASP B 2 240 ? 20.825  -2.929  -5.519  1.00 77.14 240 B 1 
ATOM   2582 O  OD2 . ASP B 2 240 ? 22.139  -3.066  -7.305  1.00 79.15 240 B 1 
ATOM   2583 N  N   . ALA B 2 241 ? 19.253  -2.975  -10.380 1.00 98.11 241 B 1 
ATOM   2584 C  CA  . ALA B 2 241 ? 19.627  -3.658  -11.601 1.00 98.01 241 B 1 
ATOM   2585 C  C   . ALA B 2 241 ? 20.443  -2.709  -12.480 1.00 98.23 241 B 1 
ATOM   2586 O  O   . ALA B 2 241 ? 20.546  -1.513  -12.215 1.00 97.45 241 B 1 
ATOM   2587 C  CB  . ALA B 2 241 ? 18.362  -4.161  -12.300 1.00 97.13 241 B 1 
ATOM   2588 N  N   . GLU B 2 242 ? 21.019  -3.251  -13.542 1.00 97.92 242 B 1 
ATOM   2589 C  CA  . GLU B 2 242 ? 21.739  -2.467  -14.532 1.00 97.91 242 B 1 
ATOM   2590 C  C   . GLU B 2 242 ? 21.251  -2.825  -15.933 1.00 98.00 242 B 1 
ATOM   2591 O  O   . GLU B 2 242 ? 20.988  -3.989  -16.233 1.00 96.97 242 B 1 
ATOM   2592 C  CB  . GLU B 2 242 ? 23.248  -2.706  -14.407 1.00 96.37 242 B 1 
ATOM   2593 C  CG  . GLU B 2 242 ? 23.839  -2.235  -13.062 1.00 86.23 242 B 1 
ATOM   2594 C  CD  . GLU B 2 242 ? 25.353  -2.508  -13.013 1.00 85.06 242 B 1 
ATOM   2595 O  OE1 . GLU B 2 242 ? 26.150  -1.570  -12.851 1.00 78.38 242 B 1 
ATOM   2596 O  OE2 . GLU B 2 242 ? 25.772  -3.664  -13.278 1.00 78.06 242 B 1 
ATOM   2597 N  N   . ILE B 2 243 ? 21.170  -1.817  -16.803 1.00 97.86 243 B 1 
ATOM   2598 C  CA  . ILE B 2 243 ? 20.793  -1.981  -18.198 1.00 97.83 243 B 1 
ATOM   2599 C  C   . ILE B 2 243 ? 21.784  -1.254  -19.102 1.00 97.98 243 B 1 
ATOM   2600 O  O   . ILE B 2 243 ? 22.215  -0.141  -18.812 1.00 97.24 243 B 1 
ATOM   2601 C  CB  . ILE B 2 243 ? 19.332  -1.545  -18.411 1.00 97.32 243 B 1 
ATOM   2602 C  CG1 . ILE B 2 243 ? 18.802  -2.064  -19.760 1.00 95.57 243 B 1 
ATOM   2603 C  CG2 . ILE B 2 243 ? 19.154  -0.018  -18.288 1.00 94.81 243 B 1 
ATOM   2604 C  CD1 . ILE B 2 243 ? 17.273  -2.018  -19.841 1.00 91.66 243 B 1 
ATOM   2605 N  N   . VAL B 2 244 ? 22.154  -1.869  -20.208 1.00 97.54 244 B 1 
ATOM   2606 C  CA  . VAL B 2 244 ? 23.006  -1.256  -21.228 1.00 97.39 244 B 1 
ATOM   2607 C  C   . VAL B 2 244 ? 22.118  -0.668  -22.323 1.00 97.44 244 B 1 
ATOM   2608 O  O   . VAL B 2 244 ? 21.369  -1.392  -22.961 1.00 96.98 244 B 1 
ATOM   2609 C  CB  . VAL B 2 244 ? 24.016  -2.271  -21.798 1.00 96.53 244 B 1 
ATOM   2610 C  CG1 . VAL B 2 244 ? 24.886  -1.648  -22.892 1.00 93.93 244 B 1 
ATOM   2611 C  CG2 . VAL B 2 244 ? 24.953  -2.792  -20.698 1.00 94.30 244 B 1 
ATOM   2612 N  N   . LEU B 2 245 ? 22.241  0.637   -22.578 1.00 96.93 245 B 1 
ATOM   2613 C  CA  . LEU B 2 245 ? 21.696  1.233   -23.791 1.00 96.84 245 B 1 
ATOM   2614 C  C   . LEU B 2 245 ? 22.682  0.959   -24.931 1.00 96.47 245 B 1 
ATOM   2615 O  O   . LEU B 2 245 ? 23.801  1.484   -24.951 1.00 94.91 245 B 1 
ATOM   2616 C  CB  . LEU B 2 245 ? 21.424  2.725   -23.573 1.00 96.61 245 B 1 
ATOM   2617 C  CG  . LEU B 2 245 ? 20.669  3.375   -24.743 1.00 95.92 245 B 1 
ATOM   2618 C  CD1 . LEU B 2 245 ? 19.254  2.819   -24.900 1.00 94.69 245 B 1 
ATOM   2619 C  CD2 . LEU B 2 245 ? 20.558  4.877   -24.492 1.00 94.38 245 B 1 
ATOM   2620 N  N   . GLN B 2 246 ? 22.293  0.088   -25.857 1.00 96.33 246 B 1 
ATOM   2621 C  CA  . GLN B 2 246 ? 23.190  -0.479  -26.862 1.00 95.65 246 B 1 
ATOM   2622 C  C   . GLN B 2 246 ? 23.167  0.350   -28.147 1.00 95.97 246 B 1 
ATOM   2623 O  O   . GLN B 2 246 ? 22.114  0.605   -28.713 1.00 94.71 246 B 1 
ATOM   2624 C  CB  . GLN B 2 246 ? 22.817  -1.945  -27.084 1.00 93.24 246 B 1 
ATOM   2625 C  CG  . GLN B 2 246 ? 23.870  -2.685  -27.929 1.00 85.11 246 B 1 
ATOM   2626 C  CD  . GLN B 2 246 ? 23.653  -4.194  -27.953 1.00 79.97 246 B 1 
ATOM   2627 O  OE1 . GLN B 2 246 ? 22.653  -4.730  -27.525 1.00 71.99 246 B 1 
ATOM   2628 N  NE2 . GLN B 2 246 ? 24.606  -4.948  -28.450 1.00 68.19 246 B 1 
ATOM   2629 N  N   . ASP B 2 247 ? 24.359  0.706   -28.625 1.00 94.54 247 B 1 
ATOM   2630 C  CA  . ASP B 2 247 ? 24.515  1.362   -29.922 1.00 93.89 247 B 1 
ATOM   2631 C  C   . ASP B 2 247 ? 24.186  0.377   -31.053 1.00 93.68 247 B 1 
ATOM   2632 O  O   . ASP B 2 247 ? 24.892  -0.630  -31.192 1.00 91.68 247 B 1 
ATOM   2633 C  CB  . ASP B 2 247 ? 25.954  1.894   -30.035 1.00 92.22 247 B 1 
ATOM   2634 C  CG  . ASP B 2 247 ? 26.245  2.683   -31.316 1.00 91.02 247 B 1 
ATOM   2635 O  OD1 . ASP B 2 247 ? 25.420  2.660   -32.247 1.00 87.40 247 B 1 
ATOM   2636 O  OD2 . ASP B 2 247 ? 27.348  3.279   -31.352 1.00 86.62 247 B 1 
ATOM   2637 N  N   . PRO B 2 248 ? 23.178  0.654   -31.897 1.00 92.11 248 B 1 
ATOM   2638 C  CA  . PRO B 2 248 ? 22.803  -0.229  -33.006 1.00 90.54 248 B 1 
ATOM   2639 C  C   . PRO B 2 248 ? 23.952  -0.511  -33.970 1.00 90.21 248 B 1 
ATOM   2640 O  O   . PRO B 2 248 ? 24.015  -1.587  -34.562 1.00 85.86 248 B 1 
ATOM   2641 C  CB  . PRO B 2 248 ? 21.665  0.494   -33.742 1.00 88.13 248 B 1 
ATOM   2642 C  CG  . PRO B 2 248 ? 21.088  1.438   -32.704 1.00 86.30 248 B 1 
ATOM   2643 C  CD  . PRO B 2 248 ? 22.294  1.809   -31.846 1.00 89.64 248 B 1 
ATOM   2644 N  N   . LEU B 2 249 ? 24.895  0.427   -34.119 1.00 90.22 249 B 1 
ATOM   2645 C  CA  . LEU B 2 249 ? 26.039  0.293   -35.016 1.00 88.91 249 B 1 
ATOM   2646 C  C   . LEU B 2 249 ? 27.123  -0.659  -34.482 1.00 87.54 249 B 1 
ATOM   2647 O  O   . LEU B 2 249 ? 27.977  -1.096  -35.245 1.00 80.78 249 B 1 
ATOM   2648 C  CB  . LEU B 2 249 ? 26.653  1.682   -35.269 1.00 86.66 249 B 1 
ATOM   2649 C  CG  . LEU B 2 249 ? 25.711  2.688   -35.952 1.00 82.34 249 B 1 
ATOM   2650 C  CD1 . LEU B 2 249 ? 26.409  4.040   -36.050 1.00 75.94 249 B 1 
ATOM   2651 C  CD2 . LEU B 2 249 ? 25.325  2.248   -37.367 1.00 75.83 249 B 1 
ATOM   2652 N  N   . ARG B 2 250 ? 27.107  -0.978  -33.171 1.00 82.75 250 B 1 
ATOM   2653 C  CA  . ARG B 2 250 ? 28.092  -1.867  -32.530 1.00 80.79 250 B 1 
ATOM   2654 C  C   . ARG B 2 250 ? 27.616  -3.315  -32.412 1.00 79.36 250 B 1 
ATOM   2655 O  O   . ARG B 2 250 ? 28.391  -4.155  -31.957 1.00 70.56 250 B 1 
ATOM   2656 C  CB  . ARG B 2 250 ? 28.484  -1.320  -31.161 1.00 75.56 250 B 1 
ATOM   2657 C  CG  . ARG B 2 250 ? 29.245  -0.007  -31.271 1.00 66.58 250 B 1 
ATOM   2658 C  CD  . ARG B 2 250 ? 29.739  0.389   -29.878 1.00 61.19 250 B 1 
ATOM   2659 N  NE  . ARG B 2 250 ? 30.499  1.643   -29.918 1.00 55.37 250 B 1 
ATOM   2660 C  CZ  . ARG B 2 250 ? 31.232  2.132   -28.944 1.00 50.18 250 B 1 
ATOM   2661 N  NH1 . ARG B 2 250 ? 31.362  1.508   -27.795 1.00 47.08 250 B 1 
ATOM   2662 N  NH2 . ARG B 2 250 ? 31.847  3.266   -29.101 1.00 44.82 250 B 1 
ATOM   2663 N  N   . VAL B 2 251 ? 26.377  -3.598  -32.776 1.00 71.57 251 B 1 
ATOM   2664 C  CA  . VAL B 2 251 ? 25.810  -4.960  -32.712 1.00 69.01 251 B 1 
ATOM   2665 C  C   . VAL B 2 251 ? 26.186  -5.799  -33.941 1.00 67.30 251 B 1 
ATOM   2666 O  O   . VAL B 2 251 ? 25.967  -7.007  -33.952 1.00 60.54 251 B 1 
ATOM   2667 C  CB  . VAL B 2 251 ? 24.276  -4.916  -32.507 1.00 63.42 251 B 1 
ATOM   2668 C  CG1 . VAL B 2 251 ? 23.704  -6.267  -32.094 1.00 57.49 251 B 1 
ATOM   2669 C  CG2 . VAL B 2 251 ? 23.871  -3.922  -31.407 1.00 58.14 251 B 1 
ATOM   2670 N  N   . GLN B 2 252 ? 26.745  -5.164  -34.975 1.00 59.45 252 B 1 
ATOM   2671 C  CA  . GLN B 2 252 ? 27.205  -5.829  -36.192 1.00 58.67 252 B 1 
ATOM   2672 C  C   . GLN B 2 252 ? 28.558  -6.517  -36.017 1.00 55.56 252 B 1 
ATOM   2673 O  O   . GLN B 2 252 ? 29.446  -5.939  -35.359 1.00 49.90 252 B 1 
ATOM   2674 C  CB  . GLN B 2 252 ? 27.256  -4.856  -37.378 1.00 52.54 252 B 1 
ATOM   2675 C  CG  . GLN B 2 252 ? 25.847  -4.407  -37.798 1.00 46.90 252 B 1 
ATOM   2676 C  CD  . GLN B 2 252 ? 25.832  -3.590  -39.095 1.00 41.19 252 B 1 
ATOM   2677 O  OE1 . GLN B 2 252 ? 26.840  -3.253  -39.701 1.00 39.19 252 B 1 
ATOM   2678 N  NE2 . GLN B 2 252 ? 24.668  -3.243  -39.594 1.00 38.24 252 B 1 
ATOM   2679 O  OXT . GLN B 2 252 ? 28.678  -7.627  -36.587 1.00 41.46 252 B 1 
HETATM 2680 FE FE  . HEC C 3 .   ? 3.218   3.664   2.301   1.00 93.78 1   C 1 
HETATM 2681 C  CHA . HEC C 3 .   ? 0.232   2.159   3.009   1.00 91.03 1   C 1 
HETATM 2682 C  CHB . HEC C 3 .   ? 3.588   1.674   -0.441  1.00 95.25 1   C 1 
HETATM 2683 C  CHC . HEC C 3 .   ? 5.778   5.611   1.231   1.00 96.59 1   C 1 
HETATM 2684 C  CHD . HEC C 3 .   ? 3.032   5.447   5.180   1.00 92.21 1   C 1 
HETATM 2685 N  NA  . HEC C 3 .   ? 2.116   2.202   1.437   1.00 93.05 1   C 1 
HETATM 2686 C  C1A . HEC C 3 .   ? 0.897   1.723   1.879   1.00 91.81 1   C 1 
HETATM 2687 C  C2A . HEC C 3 .   ? 0.450   0.693   0.981   1.00 90.73 1   C 1 
HETATM 2688 C  C3A . HEC C 3 .   ? 1.410   0.546   0.023   1.00 92.37 1   C 1 
HETATM 2689 C  C4A . HEC C 3 .   ? 2.447   1.494   0.302   1.00 93.71 1   C 1 
HETATM 2690 C  CMA . HEC C 3 .   ? 1.392   -0.439  -1.142  1.00 91.02 1   C 1 
HETATM 2691 C  CAA . HEC C 3 .   ? -0.851  -0.102  1.102   1.00 86.89 1   C 1 
HETATM 2692 C  CBA . HEC C 3 .   ? -0.588  -1.271  2.024   1.00 87.90 1   C 1 
HETATM 2693 C  CGA . HEC C 3 .   ? -1.809  -2.140  2.218   1.00 85.07 1   C 1 
HETATM 2694 O  O1A . HEC C 3 .   ? -2.943  -1.626  2.214   1.00 80.89 1   C 1 
HETATM 2695 O  O2A . HEC C 3 .   ? -1.631  -3.361  2.396   1.00 83.34 1   C 1 
HETATM 2696 N  NB  . HEC C 3 .   ? 4.439   3.649   0.691   1.00 95.97 1   C 1 
HETATM 2697 C  C1B . HEC C 3 .   ? 4.476   2.701   -0.296  1.00 96.30 1   C 1 
HETATM 2698 C  C2B . HEC C 3 .   ? 5.571   2.962   -1.173  1.00 97.04 1   C 1 
HETATM 2699 C  C3B . HEC C 3 .   ? 6.187   4.082   -0.704  1.00 97.21 1   C 1 
HETATM 2700 C  C4B . HEC C 3 .   ? 5.467   4.513   0.466   1.00 96.73 1   C 1 
HETATM 2701 C  CMB . HEC C 3 .   ? 5.956   2.108   -2.385  1.00 96.70 1   C 1 
HETATM 2702 C  CAB . HEC C 3 .   ? 7.435   4.790   -1.258  1.00 96.60 1   C 1 
HETATM 2703 C  CBB . HEC C 3 .   ? 7.397   5.162   -2.641  1.00 95.95 1   C 1 
HETATM 2704 N  NC  . HEC C 3 .   ? 4.206   5.250   3.062   1.00 94.60 1   C 1 
HETATM 2705 C  C1C . HEC C 3 .   ? 5.223   5.931   2.453   1.00 95.95 1   C 1 
HETATM 2706 C  C2C . HEC C 3 .   ? 5.644   7.010   3.291   1.00 95.64 1   C 1 
HETATM 2707 C  C3C . HEC C 3 .   ? 4.875   6.968   4.409   1.00 94.21 1   C 1 
HETATM 2708 C  C4C . HEC C 3 .   ? 3.978   5.852   4.266   1.00 93.92 1   C 1 
HETATM 2709 C  CMC . HEC C 3 .   ? 6.770   7.995   2.955   1.00 95.19 1   C 1 
HETATM 2710 C  CAC . HEC C 3 .   ? 4.927   7.882   5.664   1.00 91.56 1   C 1 
HETATM 2711 C  CBC . HEC C 3 .   ? 4.918   9.278   5.474   1.00 88.99 1   C 1 
HETATM 2712 N  ND  . HEC C 3 .   ? 1.880   3.768   3.809   1.00 91.96 1   C 1 
HETATM 2713 C  C1D . HEC C 3 .   ? 2.027   4.537   4.944   1.00 91.59 1   C 1 
HETATM 2714 C  C2D . HEC C 3 .   ? 0.937   4.263   5.844   1.00 90.33 1   C 1 
HETATM 2715 C  C3D . HEC C 3 .   ? 0.119   3.314   5.217   1.00 89.05 1   C 1 
HETATM 2716 C  C4D . HEC C 3 .   ? 0.730   3.033   3.937   1.00 91.22 1   C 1 
HETATM 2717 C  CMD . HEC C 3 .   ? 0.731   4.883   7.223   1.00 88.38 1   C 1 
HETATM 2718 C  CAD . HEC C 3 .   ? -1.178  2.721   5.794   1.00 85.29 1   C 1 
HETATM 2719 C  CBD . HEC C 3 .   ? -2.310  3.704   5.571   1.00 81.06 1   C 1 
HETATM 2720 C  CGD . HEC C 3 .   ? -3.553  3.183   6.241   1.00 77.29 1   C 1 
HETATM 2721 O  O1D . HEC C 3 .   ? -4.068  2.127   5.819   1.00 72.85 1   C 1 
HETATM 2722 O  O2D . HEC C 3 .   ? -3.994  3.796   7.227   1.00 72.90 1   C 1 
HETATM 2723 CU CU  . CU  D 4 .   ? -8.970  5.175   -3.469  1.00 89.35 1   D 1 
#
