# Supplementary material for: Plastocyanin and Cytochrome f Complex Structures Obtained by NMR, Molecular Dynamics, and AlphaFold 3 Methods Compared to Cryo-EM Data
Source: Int J Mol Sci. 2024 Oct 15;25(20):11083. doi: 10.3390/ijms252011083 (PMC11507376; doi:10.3390/ijms252011083)
Supplement: Supplementary file 1 [file ijms-25-11083-s001.zip › Supplementary/AF3_results/fold_1tkw_predict/fold_1tkw_predict_model_4.cif]

# By using this file you agree to the legally binding terms of use found at alphafoldserver.com/output-terms
data_52729ec9cc4321ce
#
_entry.id 52729ec9cc4321ce
#
loop_
_atom_type.symbol
C  
CU 
FE 
N  
O  
S  
#
loop_
_audit_author.name
_audit_author.pdbx_ordinal
"Google DeepMind" 1 
"Isomorphic Labs" 2 
#
_audit_conform.dict_location https://raw.githubusercontent.com/ihmwg/ModelCIF/master/dist/mmcif_ma.dic
_audit_conform.dict_name     mmcif_ma.dic
_audit_conform.dict_version  1.4.5
#
loop_
_chem_comp.formula
_chem_comp.formula_weight
_chem_comp.id
_chem_comp.mon_nstd_flag
_chem_comp.name
_chem_comp.pdbx_smiles
_chem_comp.pdbx_synonyms
_chem_comp.type
"C3 H7 N O2"       89.093  ALA y ALANINE           C[C@H](N)C(O)=O                                                                                   ? "L-PEPTIDE LINKING" 
"C6 H15 N4 O2"     175.209 ARG y ARGININE          N[C@@H](CCCNC(N)=[NH2+])C(O)=O                                                                    ? "L-PEPTIDE LINKING" 
"C4 H8 N2 O3"      132.118 ASN y ASPARAGINE        N[C@@H](CC(N)=O)C(O)=O                                                                            ? "L-PEPTIDE LINKING" 
"C4 H7 N O4"       133.103 ASP y "ASPARTIC ACID"   N[C@@H](CC(O)=O)C(O)=O                                                                            ? "L-PEPTIDE LINKING" 
Cu                 63.546  CU  . "COPPER (II) ION" "[Cu++]"                                                                                          ? NON-POLYMER         
"C3 H7 N O2 S"     121.158 CYS y CYSTEINE          N[C@@H](CS)C(O)=O                                                                                 ? "L-PEPTIDE LINKING" 
"C5 H10 N2 O3"     146.144 GLN y GLUTAMINE         N[C@@H](CCC(N)=O)C(O)=O                                                                           ? "L-PEPTIDE LINKING" 
"C5 H9 N O4"       147.129 GLU y "GLUTAMIC ACID"   N[C@@H](CCC(O)=O)C(O)=O                                                                           ? "L-PEPTIDE LINKING" 
"C2 H5 N O2"       75.067  GLY y GLYCINE           NCC(O)=O                                                                                          ? "PEPTIDE LINKING"   
"C34 H34 Fe N4 O4" 618.503 HEC . "HEME C"          C\C=C1/C(=C2C=C3N4C(=Cc5n6c(C=C7N8C(=C(C)\C7=C/C)C=C1N2[Fe@@]468)c(C)c5CCC(O)=O)C(=C3C)CCC(O)=O)C ? NON-POLYMER         
"C6 H10 N3 O2"     156.162 HIS y HISTIDINE         N[C@@H](Cc1c[nH]c[nH+]1)C(O)=O                                                                    ? "L-PEPTIDE LINKING" 
"C6 H13 N O2"      131.173 ILE y ISOLEUCINE        CC[C@H](C)[C@H](N)C(O)=O                                                                          ? "L-PEPTIDE LINKING" 
"C6 H13 N O2"      131.173 LEU y LEUCINE           CC(C)C[C@H](N)C(O)=O                                                                              ? "L-PEPTIDE LINKING" 
"C6 H15 N2 O2"     147.195 LYS y LYSINE            N[C@@H](CCCC[NH3+])C(O)=O                                                                         ? "L-PEPTIDE LINKING" 
"C5 H11 N O2 S"    149.211 MET y METHIONINE        CSCC[C@H](N)C(O)=O                                                                                ? "L-PEPTIDE LINKING" 
"C9 H11 N O2"      165.189 PHE y PHENYLALANINE     N[C@@H](Cc1ccccc1)C(O)=O                                                                          ? "L-PEPTIDE LINKING" 
"C5 H9 N O2"       115.130 PRO y PROLINE           OC(=O)[C@@H]1CCCN1                                                                                ? "L-PEPTIDE LINKING" 
"C3 H7 N O3"       105.093 SER y SERINE            N[C@@H](CO)C(O)=O                                                                                 ? "L-PEPTIDE LINKING" 
"C4 H9 N O3"       119.119 THR y THREONINE         C[C@@H](O)[C@H](N)C(O)=O                                                                          ? "L-PEPTIDE LINKING" 
"C9 H11 N O3"      181.189 TYR y TYROSINE          N[C@@H](Cc1ccc(O)cc1)C(O)=O                                                                       ? "L-PEPTIDE LINKING" 
"C5 H11 N O2"      117.146 VAL y VALINE            CC(C)[C@H](N)C(O)=O                                                                               ? "L-PEPTIDE LINKING" 
#
_citation.book_publisher          ?
_citation.country                 UK
_citation.id                      primary
_citation.journal_full            Nature
_citation.journal_id_ASTM         NATUAS
_citation.journal_id_CSD          0006
_citation.journal_id_ISSN         0028-0836
_citation.journal_volume          ?
_citation.page_first              ?
_citation.page_last               ?
_citation.pdbx_database_id_DOI    ?
_citation.pdbx_database_id_PubMed ?
_citation.title                   "Accurate structure prediction of biomolecular interactions with AlphaFold 3"
_citation.year                    2024
#
loop_
_citation_author.citation_id
_citation_author.name
_citation_author.ordinal
primary "Google DeepMind" 1 
primary "Isomorphic Labs" 2 
#
loop_
_entity.id
_entity.pdbx_description
_entity.type
1 . polymer     
2 . polymer     
3 . non-polymer 
4 . non-polymer 
#
loop_
_entity_poly.entity_id
_entity_poly.pdbx_strand_id
_entity_poly.type
1 A polypeptide(L) 
2 B polypeptide(L) 
#
loop_
_entity_poly_seq.entity_id
_entity_poly_seq.hetero
_entity_poly_seq.mon_id
_entity_poly_seq.num
1 n ILE 1   
1 n ASP 2   
1 n VAL 3   
1 n LEU 4   
1 n LEU 5   
1 n GLY 6   
1 n ALA 7   
1 n ASP 8   
1 n ASP 9   
1 n GLY 10  
1 n SER 11  
1 n LEU 12  
1 n ALA 13  
1 n PHE 14  
1 n VAL 15  
1 n PRO 16  
1 n SER 17  
1 n GLU 18  
1 n PHE 19  
1 n SER 20  
1 n ILE 21  
1 n SER 22  
1 n PRO 23  
1 n GLY 24  
1 n GLU 25  
1 n LYS 26  
1 n ILE 27  
1 n VAL 28  
1 n PHE 29  
1 n LYS 30  
1 n ASN 31  
1 n ASN 32  
1 n ALA 33  
1 n GLY 34  
1 n PHE 35  
1 n PRO 36  
1 n HIS 37  
1 n ASN 38  
1 n ILE 39  
1 n VAL 40  
1 n PHE 41  
1 n ASP 42  
1 n GLU 43  
1 n ASP 44  
1 n SER 45  
1 n ILE 46  
1 n PRO 47  
1 n SER 48  
1 n GLY 49  
1 n VAL 50  
1 n ASP 51  
1 n ALA 52  
1 n SER 53  
1 n LYS 54  
1 n ILE 55  
1 n SER 56  
1 n MET 57  
1 n SER 58  
1 n GLU 59  
1 n GLU 60  
1 n ASP 61  
1 n LEU 62  
1 n LEU 63  
1 n ASN 64  
1 n ALA 65  
1 n LYS 66  
1 n GLY 67  
1 n GLU 68  
1 n THR 69  
1 n PHE 70  
1 n GLU 71  
1 n VAL 72  
1 n ALA 73  
1 n LEU 74  
1 n SER 75  
1 n ASN 76  
1 n LYS 77  
1 n GLY 78  
1 n GLU 79  
1 n TYR 80  
1 n SER 81  
1 n PHE 82  
1 n TYR 83  
1 n CYS 84  
1 n SER 85  
1 n PRO 86  
1 n HIS 87  
1 n GLN 88  
1 n GLY 89  
1 n ALA 90  
1 n GLY 91  
1 n MET 92  
1 n VAL 93  
1 n GLY 94  
1 n LYS 95  
1 n VAL 96  
1 n THR 97  
1 n VAL 98  
1 n ASN 99  
2 n TYR 1   
2 n PRO 2   
2 n ILE 3   
2 n PHE 4   
2 n ALA 5   
2 n GLN 6   
2 n GLN 7   
2 n ASN 8   
2 n TYR 9   
2 n GLU 10  
2 n ASN 11  
2 n PRO 12  
2 n ARG 13  
2 n GLU 14  
2 n ALA 15  
2 n THR 16  
2 n GLY 17  
2 n ARG 18  
2 n ILE 19  
2 n VAL 20  
2 n CYS 21  
2 n ALA 22  
2 n ASN 23  
2 n CYS 24  
2 n HIS 25  
2 n LEU 26  
2 n ALA 27  
2 n SER 28  
2 n LYS 29  
2 n PRO 30  
2 n VAL 31  
2 n ASP 32  
2 n ILE 33  
2 n GLU 34  
2 n VAL 35  
2 n PRO 36  
2 n GLN 37  
2 n ALA 38  
2 n VAL 39  
2 n LEU 40  
2 n PRO 41  
2 n ASP 42  
2 n THR 43  
2 n VAL 44  
2 n PHE 45  
2 n GLU 46  
2 n ALA 47  
2 n VAL 48  
2 n VAL 49  
2 n LYS 50  
2 n ILE 51  
2 n PRO 52  
2 n TYR 53  
2 n ASP 54  
2 n MET 55  
2 n GLN 56  
2 n LEU 57  
2 n LYS 58  
2 n GLN 59  
2 n VAL 60  
2 n LEU 61  
2 n ALA 62  
2 n ASN 63  
2 n GLY 64  
2 n LYS 65  
2 n LYS 66  
2 n GLY 67  
2 n ALA 68  
2 n LEU 69  
2 n ASN 70  
2 n VAL 71  
2 n GLY 72  
2 n ALA 73  
2 n VAL 74  
2 n LEU 75  
2 n ILE 76  
2 n LEU 77  
2 n PRO 78  
2 n GLU 79  
2 n GLY 80  
2 n PHE 81  
2 n GLU 82  
2 n LEU 83  
2 n ALA 84  
2 n PRO 85  
2 n PRO 86  
2 n ASP 87  
2 n ARG 88  
2 n ILE 89  
2 n SER 90  
2 n PRO 91  
2 n GLU 92  
2 n MET 93  
2 n LYS 94  
2 n GLU 95  
2 n LYS 96  
2 n ILE 97  
2 n GLY 98  
2 n ASN 99  
2 n LEU 100 
2 n SER 101 
2 n PHE 102 
2 n GLN 103 
2 n ASN 104 
2 n TYR 105 
2 n ARG 106 
2 n PRO 107 
2 n ASN 108 
2 n LYS 109 
2 n LYS 110 
2 n ASN 111 
2 n ILE 112 
2 n LEU 113 
2 n VAL 114 
2 n ILE 115 
2 n GLY 116 
2 n PRO 117 
2 n VAL 118 
2 n PRO 119 
2 n GLY 120 
2 n GLN 121 
2 n LYS 122 
2 n TYR 123 
2 n SER 124 
2 n GLU 125 
2 n ILE 126 
2 n THR 127 
2 n PHE 128 
2 n PRO 129 
2 n ILE 130 
2 n LEU 131 
2 n ALA 132 
2 n PRO 133 
2 n ASP 134 
2 n PRO 135 
2 n ALA 136 
2 n THR 137 
2 n ASN 138 
2 n LYS 139 
2 n ASP 140 
2 n VAL 141 
2 n HIS 142 
2 n PHE 143 
2 n LEU 144 
2 n LYS 145 
2 n TYR 146 
2 n PRO 147 
2 n ILE 148 
2 n TYR 149 
2 n VAL 150 
2 n GLY 151 
2 n GLY 152 
2 n ASN 153 
2 n ARG 154 
2 n GLY 155 
2 n ARG 156 
2 n GLY 157 
2 n GLN 158 
2 n ILE 159 
2 n TYR 160 
2 n PRO 161 
2 n ASP 162 
2 n GLY 163 
2 n SER 164 
2 n LYS 165 
2 n SER 166 
2 n ASN 167 
2 n ASN 168 
2 n THR 169 
2 n VAL 170 
2 n TYR 171 
2 n ASN 172 
2 n ALA 173 
2 n THR 174 
2 n ALA 175 
2 n GLY 176 
2 n GLY 177 
2 n ILE 178 
2 n ILE 179 
2 n SER 180 
2 n LYS 181 
2 n ILE 182 
2 n LEU 183 
2 n ARG 184 
2 n LYS 185 
2 n GLU 186 
2 n LYS 187 
2 n GLY 188 
2 n GLY 189 
2 n TYR 190 
2 n GLU 191 
2 n ILE 192 
2 n THR 193 
2 n ILE 194 
2 n VAL 195 
2 n ASP 196 
2 n ALA 197 
2 n SER 198 
2 n ASN 199 
2 n GLU 200 
2 n ARG 201 
2 n GLN 202 
2 n VAL 203 
2 n ILE 204 
2 n ASP 205 
2 n ILE 206 
2 n ILE 207 
2 n PRO 208 
2 n ARG 209 
2 n GLY 210 
2 n LEU 211 
2 n GLU 212 
2 n LEU 213 
2 n LEU 214 
2 n VAL 215 
2 n SER 216 
2 n GLU 217 
2 n GLY 218 
2 n GLU 219 
2 n SER 220 
2 n ILE 221 
2 n LYS 222 
2 n LEU 223 
2 n ASP 224 
2 n GLN 225 
2 n PRO 226 
2 n LEU 227 
2 n THR 228 
2 n SER 229 
2 n ASN 230 
2 n PRO 231 
2 n ASN 232 
2 n VAL 233 
2 n GLY 234 
2 n GLY 235 
2 n PHE 236 
2 n GLY 237 
2 n GLN 238 
2 n GLY 239 
2 n ASP 240 
2 n ALA 241 
2 n GLU 242 
2 n ILE 243 
2 n VAL 244 
2 n LEU 245 
2 n GLN 246 
2 n ASP 247 
2 n PRO 248 
2 n LEU 249 
2 n ARG 250 
2 n VAL 251 
2 n GLN 252 
#
_ma_data.content_type "model coordinates"
_ma_data.id           1
_ma_data.name         Model
#
_ma_model_list.data_id          1
_ma_model_list.model_group_id   1
_ma_model_list.model_group_name "AlphaFold-beta-20231127 (7a14c934-fe78-43c1-a552-7fb305b0ebd1 @ 2024-10-01 03:27:37)"
_ma_model_list.model_id         1
_ma_model_list.model_name       "Top ranked model"
_ma_model_list.model_type       "Ab initio model"
_ma_model_list.ordinal_id       1
#
loop_
_ma_protocol_step.method_type
_ma_protocol_step.ordinal_id
_ma_protocol_step.protocol_id
_ma_protocol_step.step_id
"coevolution MSA" 1 1 1 
"template search" 2 1 2 
modeling          3 1 3 
#
loop_
_ma_qa_metric.id
_ma_qa_metric.mode
_ma_qa_metric.name
_ma_qa_metric.software_group_id
_ma_qa_metric.type
1 global pLDDT 1 pLDDT 
2 local  pLDDT 1 pLDDT 
#
_ma_qa_metric_global.metric_id    1
_ma_qa_metric_global.metric_value 89.61
_ma_qa_metric_global.model_id     1
_ma_qa_metric_global.ordinal_id   1
#
_ma_software_group.group_id    1
_ma_software_group.ordinal_id  1
_ma_software_group.software_id 1
#
loop_
_ma_target_entity.data_id
_ma_target_entity.entity_id
_ma_target_entity.origin
1 1 . 
1 2 . 
1 3 . 
1 4 . 
#
loop_
_ma_target_entity_instance.asym_id
_ma_target_entity_instance.details
_ma_target_entity_instance.entity_id
A . 1 
B . 2 
C . 3 
D . 4 
#
loop_
_pdbx_data_usage.details
_pdbx_data_usage.id
_pdbx_data_usage.type
_pdbx_data_usage.url
;NON-COMMERCIAL USE ONLY, BY USING THIS FILE YOU AGREE TO THE TERMS OF USE FOUND
AT alphafoldserver.com/output-terms.
;
1 license    ? 
;THE INFORMATION IS NOT INTENDED FOR, HAS NOT BEEN VALIDATED FOR, AND IS NOT
APPROVED FOR CLINICAL USE. IT SHOULD NOT BE USED FOR CLINICAL PURPOSE OR RELIED
ON FOR MEDICAL OR OTHER PROFESSIONAL ADVICE. IT IS THEORETICAL MODELLING ONLY
AND CAUTION SHOULD BE EXERCISED IN ITS USE. IT IS PROVIDED "AS-IS" WITHOUT ANY
WARRANTY OF ANY KIND, WHETHER EXPRESSED OR IMPLIED. NO WARRANTY IS GIVEN THAT
USE OF THE INFORMATION SHALL NOT INFRINGE THE RIGHTS OF ANY THIRD PARTY.
;
2 disclaimer ? 
#
loop_
_pdbx_nonpoly_scheme.asym_id
_pdbx_nonpoly_scheme.auth_seq_num
_pdbx_nonpoly_scheme.entity_id
_pdbx_nonpoly_scheme.mon_id
_pdbx_nonpoly_scheme.pdb_ins_code
_pdbx_nonpoly_scheme.pdb_seq_num
_pdbx_nonpoly_scheme.pdb_strand_id
C 1 3 HEC . 1 C 
D 1 4 CU  . 1 D 
#
loop_
_pdbx_poly_seq_scheme.asym_id
_pdbx_poly_seq_scheme.auth_seq_num
_pdbx_poly_seq_scheme.entity_id
_pdbx_poly_seq_scheme.hetero
_pdbx_poly_seq_scheme.mon_id
_pdbx_poly_seq_scheme.pdb_ins_code
_pdbx_poly_seq_scheme.pdb_seq_num
_pdbx_poly_seq_scheme.pdb_strand_id
_pdbx_poly_seq_scheme.seq_id
A 1   1 n ILE . 1   A 1   
A 2   1 n ASP . 2   A 2   
A 3   1 n VAL . 3   A 3   
A 4   1 n LEU . 4   A 4   
A 5   1 n LEU . 5   A 5   
A 6   1 n GLY . 6   A 6   
A 7   1 n ALA . 7   A 7   
A 8   1 n ASP . 8   A 8   
A 9   1 n ASP . 9   A 9   
A 10  1 n GLY . 10  A 10  
A 11  1 n SER . 11  A 11  
A 12  1 n LEU . 12  A 12  
A 13  1 n ALA . 13  A 13  
A 14  1 n PHE . 14  A 14  
A 15  1 n VAL . 15  A 15  
A 16  1 n PRO . 16  A 16  
A 17  1 n SER . 17  A 17  
A 18  1 n GLU . 18  A 18  
A 19  1 n PHE . 19  A 19  
A 20  1 n SER . 20  A 20  
A 21  1 n ILE . 21  A 21  
A 22  1 n SER . 22  A 22  
A 23  1 n PRO . 23  A 23  
A 24  1 n GLY . 24  A 24  
A 25  1 n GLU . 25  A 25  
A 26  1 n LYS . 26  A 26  
A 27  1 n ILE . 27  A 27  
A 28  1 n VAL . 28  A 28  
A 29  1 n PHE . 29  A 29  
A 30  1 n LYS . 30  A 30  
A 31  1 n ASN . 31  A 31  
A 32  1 n ASN . 32  A 32  
A 33  1 n ALA . 33  A 33  
A 34  1 n GLY . 34  A 34  
A 35  1 n PHE . 35  A 35  
A 36  1 n PRO . 36  A 36  
A 37  1 n HIS . 37  A 37  
A 38  1 n ASN . 38  A 38  
A 39  1 n ILE . 39  A 39  
A 40  1 n VAL . 40  A 40  
A 41  1 n PHE . 41  A 41  
A 42  1 n ASP . 42  A 42  
A 43  1 n GLU . 43  A 43  
A 44  1 n ASP . 44  A 44  
A 45  1 n SER . 45  A 45  
A 46  1 n ILE . 46  A 46  
A 47  1 n PRO . 47  A 47  
A 48  1 n SER . 48  A 48  
A 49  1 n GLY . 49  A 49  
A 50  1 n VAL . 50  A 50  
A 51  1 n ASP . 51  A 51  
A 52  1 n ALA . 52  A 52  
A 53  1 n SER . 53  A 53  
A 54  1 n LYS . 54  A 54  
A 55  1 n ILE . 55  A 55  
A 56  1 n SER . 56  A 56  
A 57  1 n MET . 57  A 57  
A 58  1 n SER . 58  A 58  
A 59  1 n GLU . 59  A 59  
A 60  1 n GLU . 60  A 60  
A 61  1 n ASP . 61  A 61  
A 62  1 n LEU . 62  A 62  
A 63  1 n LEU . 63  A 63  
A 64  1 n ASN . 64  A 64  
A 65  1 n ALA . 65  A 65  
A 66  1 n LYS . 66  A 66  
A 67  1 n GLY . 67  A 67  
A 68  1 n GLU . 68  A 68  
A 69  1 n THR . 69  A 69  
A 70  1 n PHE . 70  A 70  
A 71  1 n GLU . 71  A 71  
A 72  1 n VAL . 72  A 72  
A 73  1 n ALA . 73  A 73  
A 74  1 n LEU . 74  A 74  
A 75  1 n SER . 75  A 75  
A 76  1 n ASN . 76  A 76  
A 77  1 n LYS . 77  A 77  
A 78  1 n GLY . 78  A 78  
A 79  1 n GLU . 79  A 79  
A 80  1 n TYR . 80  A 80  
A 81  1 n SER . 81  A 81  
A 82  1 n PHE . 82  A 82  
A 83  1 n TYR . 83  A 83  
A 84  1 n CYS . 84  A 84  
A 85  1 n SER . 85  A 85  
A 86  1 n PRO . 86  A 86  
A 87  1 n HIS . 87  A 87  
A 88  1 n GLN . 88  A 88  
A 89  1 n GLY . 89  A 89  
A 90  1 n ALA . 90  A 90  
A 91  1 n GLY . 91  A 91  
A 92  1 n MET . 92  A 92  
A 93  1 n VAL . 93  A 93  
A 94  1 n GLY . 94  A 94  
A 95  1 n LYS . 95  A 95  
A 96  1 n VAL . 96  A 96  
A 97  1 n THR . 97  A 97  
A 98  1 n VAL . 98  A 98  
A 99  1 n ASN . 99  A 99  
B 1   2 n TYR . 1   B 1   
B 2   2 n PRO . 2   B 2   
B 3   2 n ILE . 3   B 3   
B 4   2 n PHE . 4   B 4   
B 5   2 n ALA . 5   B 5   
B 6   2 n GLN . 6   B 6   
B 7   2 n GLN . 7   B 7   
B 8   2 n ASN . 8   B 8   
B 9   2 n TYR . 9   B 9   
B 10  2 n GLU . 10  B 10  
B 11  2 n ASN . 11  B 11  
B 12  2 n PRO . 12  B 12  
B 13  2 n ARG . 13  B 13  
B 14  2 n GLU . 14  B 14  
B 15  2 n ALA . 15  B 15  
B 16  2 n THR . 16  B 16  
B 17  2 n GLY . 17  B 17  
B 18  2 n ARG . 18  B 18  
B 19  2 n ILE . 19  B 19  
B 20  2 n VAL . 20  B 20  
B 21  2 n CYS . 21  B 21  
B 22  2 n ALA . 22  B 22  
B 23  2 n ASN . 23  B 23  
B 24  2 n CYS . 24  B 24  
B 25  2 n HIS . 25  B 25  
B 26  2 n LEU . 26  B 26  
B 27  2 n ALA . 27  B 27  
B 28  2 n SER . 28  B 28  
B 29  2 n LYS . 29  B 29  
B 30  2 n PRO . 30  B 30  
B 31  2 n VAL . 31  B 31  
B 32  2 n ASP . 32  B 32  
B 33  2 n ILE . 33  B 33  
B 34  2 n GLU . 34  B 34  
B 35  2 n VAL . 35  B 35  
B 36  2 n PRO . 36  B 36  
B 37  2 n GLN . 37  B 37  
B 38  2 n ALA . 38  B 38  
B 39  2 n VAL . 39  B 39  
B 40  2 n LEU . 40  B 40  
B 41  2 n PRO . 41  B 41  
B 42  2 n ASP . 42  B 42  
B 43  2 n THR . 43  B 43  
B 44  2 n VAL . 44  B 44  
B 45  2 n PHE . 45  B 45  
B 46  2 n GLU . 46  B 46  
B 47  2 n ALA . 47  B 47  
B 48  2 n VAL . 48  B 48  
B 49  2 n VAL . 49  B 49  
B 50  2 n LYS . 50  B 50  
B 51  2 n ILE . 51  B 51  
B 52  2 n PRO . 52  B 52  
B 53  2 n TYR . 53  B 53  
B 54  2 n ASP . 54  B 54  
B 55  2 n MET . 55  B 55  
B 56  2 n GLN . 56  B 56  
B 57  2 n LEU . 57  B 57  
B 58  2 n LYS . 58  B 58  
B 59  2 n GLN . 59  B 59  
B 60  2 n VAL . 60  B 60  
B 61  2 n LEU . 61  B 61  
B 62  2 n ALA . 62  B 62  
B 63  2 n ASN . 63  B 63  
B 64  2 n GLY . 64  B 64  
B 65  2 n LYS . 65  B 65  
B 66  2 n LYS . 66  B 66  
B 67  2 n GLY . 67  B 67  
B 68  2 n ALA . 68  B 68  
B 69  2 n LEU . 69  B 69  
B 70  2 n ASN . 70  B 70  
B 71  2 n VAL . 71  B 71  
B 72  2 n GLY . 72  B 72  
B 73  2 n ALA . 73  B 73  
B 74  2 n VAL . 74  B 74  
B 75  2 n LEU . 75  B 75  
B 76  2 n ILE . 76  B 76  
B 77  2 n LEU . 77  B 77  
B 78  2 n PRO . 78  B 78  
B 79  2 n GLU . 79  B 79  
B 80  2 n GLY . 80  B 80  
B 81  2 n PHE . 81  B 81  
B 82  2 n GLU . 82  B 82  
B 83  2 n LEU . 83  B 83  
B 84  2 n ALA . 84  B 84  
B 85  2 n PRO . 85  B 85  
B 86  2 n PRO . 86  B 86  
B 87  2 n ASP . 87  B 87  
B 88  2 n ARG . 88  B 88  
B 89  2 n ILE . 89  B 89  
B 90  2 n SER . 90  B 90  
B 91  2 n PRO . 91  B 91  
B 92  2 n GLU . 92  B 92  
B 93  2 n MET . 93  B 93  
B 94  2 n LYS . 94  B 94  
B 95  2 n GLU . 95  B 95  
B 96  2 n LYS . 96  B 96  
B 97  2 n ILE . 97  B 97  
B 98  2 n GLY . 98  B 98  
B 99  2 n ASN . 99  B 99  
B 100 2 n LEU . 100 B 100 
B 101 2 n SER . 101 B 101 
B 102 2 n PHE . 102 B 102 
B 103 2 n GLN . 103 B 103 
B 104 2 n ASN . 104 B 104 
B 105 2 n TYR . 105 B 105 
B 106 2 n ARG . 106 B 106 
B 107 2 n PRO . 107 B 107 
B 108 2 n ASN . 108 B 108 
B 109 2 n LYS . 109 B 109 
B 110 2 n LYS . 110 B 110 
B 111 2 n ASN . 111 B 111 
B 112 2 n ILE . 112 B 112 
B 113 2 n LEU . 113 B 113 
B 114 2 n VAL . 114 B 114 
B 115 2 n ILE . 115 B 115 
B 116 2 n GLY . 116 B 116 
B 117 2 n PRO . 117 B 117 
B 118 2 n VAL . 118 B 118 
B 119 2 n PRO . 119 B 119 
B 120 2 n GLY . 120 B 120 
B 121 2 n GLN . 121 B 121 
B 122 2 n LYS . 122 B 122 
B 123 2 n TYR . 123 B 123 
B 124 2 n SER . 124 B 124 
B 125 2 n GLU . 125 B 125 
B 126 2 n ILE . 126 B 126 
B 127 2 n THR . 127 B 127 
B 128 2 n PHE . 128 B 128 
B 129 2 n PRO . 129 B 129 
B 130 2 n ILE . 130 B 130 
B 131 2 n LEU . 131 B 131 
B 132 2 n ALA . 132 B 132 
B 133 2 n PRO . 133 B 133 
B 134 2 n ASP . 134 B 134 
B 135 2 n PRO . 135 B 135 
B 136 2 n ALA . 136 B 136 
B 137 2 n THR . 137 B 137 
B 138 2 n ASN . 138 B 138 
B 139 2 n LYS . 139 B 139 
B 140 2 n ASP . 140 B 140 
B 141 2 n VAL . 141 B 141 
B 142 2 n HIS . 142 B 142 
B 143 2 n PHE . 143 B 143 
B 144 2 n LEU . 144 B 144 
B 145 2 n LYS . 145 B 145 
B 146 2 n TYR . 146 B 146 
B 147 2 n PRO . 147 B 147 
B 148 2 n ILE . 148 B 148 
B 149 2 n TYR . 149 B 149 
B 150 2 n VAL . 150 B 150 
B 151 2 n GLY . 151 B 151 
B 152 2 n GLY . 152 B 152 
B 153 2 n ASN . 153 B 153 
B 154 2 n ARG . 154 B 154 
B 155 2 n GLY . 155 B 155 
B 156 2 n ARG . 156 B 156 
B 157 2 n GLY . 157 B 157 
B 158 2 n GLN . 158 B 158 
B 159 2 n ILE . 159 B 159 
B 160 2 n TYR . 160 B 160 
B 161 2 n PRO . 161 B 161 
B 162 2 n ASP . 162 B 162 
B 163 2 n GLY . 163 B 163 
B 164 2 n SER . 164 B 164 
B 165 2 n LYS . 165 B 165 
B 166 2 n SER . 166 B 166 
B 167 2 n ASN . 167 B 167 
B 168 2 n ASN . 168 B 168 
B 169 2 n THR . 169 B 169 
B 170 2 n VAL . 170 B 170 
B 171 2 n TYR . 171 B 171 
B 172 2 n ASN . 172 B 172 
B 173 2 n ALA . 173 B 173 
B 174 2 n THR . 174 B 174 
B 175 2 n ALA . 175 B 175 
B 176 2 n GLY . 176 B 176 
B 177 2 n GLY . 177 B 177 
B 178 2 n ILE . 178 B 178 
B 179 2 n ILE . 179 B 179 
B 180 2 n SER . 180 B 180 
B 181 2 n LYS . 181 B 181 
B 182 2 n ILE . 182 B 182 
B 183 2 n LEU . 183 B 183 
B 184 2 n ARG . 184 B 184 
B 185 2 n LYS . 185 B 185 
B 186 2 n GLU . 186 B 186 
B 187 2 n LYS . 187 B 187 
B 188 2 n GLY . 188 B 188 
B 189 2 n GLY . 189 B 189 
B 190 2 n TYR . 190 B 190 
B 191 2 n GLU . 191 B 191 
B 192 2 n ILE . 192 B 192 
B 193 2 n THR . 193 B 193 
B 194 2 n ILE . 194 B 194 
B 195 2 n VAL . 195 B 195 
B 196 2 n ASP . 196 B 196 
B 197 2 n ALA . 197 B 197 
B 198 2 n SER . 198 B 198 
B 199 2 n ASN . 199 B 199 
B 200 2 n GLU . 200 B 200 
B 201 2 n ARG . 201 B 201 
B 202 2 n GLN . 202 B 202 
B 203 2 n VAL . 203 B 203 
B 204 2 n ILE . 204 B 204 
B 205 2 n ASP . 205 B 205 
B 206 2 n ILE . 206 B 206 
B 207 2 n ILE . 207 B 207 
B 208 2 n PRO . 208 B 208 
B 209 2 n ARG . 209 B 209 
B 210 2 n GLY . 210 B 210 
B 211 2 n LEU . 211 B 211 
B 212 2 n GLU . 212 B 212 
B 213 2 n LEU . 213 B 213 
B 214 2 n LEU . 214 B 214 
B 215 2 n VAL . 215 B 215 
B 216 2 n SER . 216 B 216 
B 217 2 n GLU . 217 B 217 
B 218 2 n GLY . 218 B 218 
B 219 2 n GLU . 219 B 219 
B 220 2 n SER . 220 B 220 
B 221 2 n ILE . 221 B 221 
B 222 2 n LYS . 222 B 222 
B 223 2 n LEU . 223 B 223 
B 224 2 n ASP . 224 B 224 
B 225 2 n GLN . 225 B 225 
B 226 2 n PRO . 226 B 226 
B 227 2 n LEU . 227 B 227 
B 228 2 n THR . 228 B 228 
B 229 2 n SER . 229 B 229 
B 230 2 n ASN . 230 B 230 
B 231 2 n PRO . 231 B 231 
B 232 2 n ASN . 232 B 232 
B 233 2 n VAL . 233 B 233 
B 234 2 n GLY . 234 B 234 
B 235 2 n GLY . 235 B 235 
B 236 2 n PHE . 236 B 236 
B 237 2 n GLY . 237 B 237 
B 238 2 n GLN . 238 B 238 
B 239 2 n GLY . 239 B 239 
B 240 2 n ASP . 240 B 240 
B 241 2 n ALA . 241 B 241 
B 242 2 n GLU . 242 B 242 
B 243 2 n ILE . 243 B 243 
B 244 2 n VAL . 244 B 244 
B 245 2 n LEU . 245 B 245 
B 246 2 n GLN . 246 B 246 
B 247 2 n ASP . 247 B 247 
B 248 2 n PRO . 248 B 248 
B 249 2 n LEU . 249 B 249 
B 250 2 n ARG . 250 B 250 
B 251 2 n VAL . 251 B 251 
B 252 2 n GLN . 252 B 252 
#
_software.classification other
_software.date           ?
_software.description    "Structure prediction"
_software.name           AlphaFold
_software.pdbx_ordinal   1
_software.type           package
_software.version        "AlphaFold-beta-20231127 (7a14c934-fe78-43c1-a552-7fb305b0ebd1 @ 2024-10-01 03:27:37)"
#
loop_
_struct_asym.entity_id
_struct_asym.id
1 A 
2 B 
3 C 
4 D 
#
loop_
_atom_site.group_PDB
_atom_site.id
_atom_site.type_symbol
_atom_site.label_atom_id
_atom_site.label_alt_id
_atom_site.label_comp_id
_atom_site.label_asym_id
_atom_site.label_entity_id
_atom_site.label_seq_id
_atom_site.pdbx_PDB_ins_code
_atom_site.Cartn_x
_atom_site.Cartn_y
_atom_site.Cartn_z
_atom_site.occupancy
_atom_site.B_iso_or_equiv
_atom_site.auth_seq_id
_atom_site.auth_asym_id
_atom_site.pdbx_PDB_model_num
ATOM   1    N  N   . ILE A 1 1   ? -21.818 -7.127  -16.703 1.00 93.02 1   A 1 
ATOM   2    C  CA  . ILE A 1 1   ? -21.414 -7.932  -15.531 1.00 95.62 1   A 1 
ATOM   3    C  C   . ILE A 1 1   ? -20.863 -7.013  -14.443 1.00 96.74 1   A 1 
ATOM   4    O  O   . ILE A 1 1   ? -20.208 -6.020  -14.753 1.00 96.16 1   A 1 
ATOM   5    C  CB  . ILE A 1 1   ? -20.432 -9.048  -15.936 1.00 93.12 1   A 1 
ATOM   6    C  CG1 . ILE A 1 1   ? -20.203 -10.037 -14.781 1.00 88.18 1   A 1 
ATOM   7    C  CG2 . ILE A 1 1   ? -19.094 -8.470  -16.451 1.00 85.54 1   A 1 
ATOM   8    C  CD1 . ILE A 1 1   ? -19.480 -11.329 -15.201 1.00 82.00 1   A 1 
ATOM   9    N  N   . ASP A 1 2   ? -21.116 -7.362  -13.171 1.00 97.72 2   A 1 
ATOM   10   C  CA  . ASP A 1 2   ? -20.502 -6.707  -12.023 1.00 97.75 2   A 1 
ATOM   11   C  C   . ASP A 1 2   ? -19.269 -7.492  -11.570 1.00 97.93 2   A 1 
ATOM   12   O  O   . ASP A 1 2   ? -19.327 -8.718  -11.433 1.00 96.87 2   A 1 
ATOM   13   C  CB  . ASP A 1 2   ? -21.513 -6.591  -10.868 1.00 96.54 2   A 1 
ATOM   14   C  CG  . ASP A 1 2   ? -22.618 -5.555  -11.077 1.00 92.92 2   A 1 
ATOM   15   O  OD1 . ASP A 1 2   ? -22.513 -4.684  -11.957 1.00 86.61 2   A 1 
ATOM   16   O  OD2 . ASP A 1 2   ? -23.544 -5.525  -10.237 1.00 85.41 2   A 1 
ATOM   17   N  N   . VAL A 1 3   ? -18.166 -6.787  -11.308 1.00 97.93 3   A 1 
ATOM   18   C  CA  . VAL A 1 3   ? -16.919 -7.345  -10.768 1.00 98.14 3   A 1 
ATOM   19   C  C   . VAL A 1 3   ? -16.566 -6.605  -9.489  1.00 98.02 3   A 1 
ATOM   20   O  O   . VAL A 1 3   ? -16.394 -5.394  -9.501  1.00 97.49 3   A 1 
ATOM   21   C  CB  . VAL A 1 3   ? -15.771 -7.271  -11.798 1.00 97.88 3   A 1 
ATOM   22   C  CG1 . VAL A 1 3   ? -14.482 -7.874  -11.241 1.00 96.01 3   A 1 
ATOM   23   C  CG2 . VAL A 1 3   ? -16.120 -8.015  -13.087 1.00 95.60 3   A 1 
ATOM   24   N  N   . LEU A 1 4   ? -16.454 -7.338  -8.372  1.00 97.92 4   A 1 
ATOM   25   C  CA  . LEU A 1 4   ? -16.068 -6.759  -7.091  1.00 97.83 4   A 1 
ATOM   26   C  C   . LEU A 1 4   ? -14.553 -6.573  -7.007  1.00 97.87 4   A 1 
ATOM   27   O  O   . LEU A 1 4   ? -13.779 -7.448  -7.397  1.00 97.37 4   A 1 
ATOM   28   C  CB  . LEU A 1 4   ? -16.586 -7.622  -5.926  1.00 97.30 4   A 1 
ATOM   29   C  CG  . LEU A 1 4   ? -18.113 -7.780  -5.861  1.00 94.99 4   A 1 
ATOM   30   C  CD1 . LEU A 1 4   ? -18.479 -8.677  -4.682  1.00 90.20 4   A 1 
ATOM   31   C  CD2 . LEU A 1 4   ? -18.837 -6.444  -5.689  1.00 89.29 4   A 1 
ATOM   32   N  N   . LEU A 1 5   ? -14.128 -5.442  -6.453  1.00 96.83 5   A 1 
ATOM   33   C  CA  . LEU A 1 5   ? -12.748 -5.135  -6.116  1.00 96.31 5   A 1 
ATOM   34   C  C   . LEU A 1 5   ? -12.534 -5.424  -4.631  1.00 94.90 5   A 1 
ATOM   35   O  O   . LEU A 1 5   ? -13.024 -4.692  -3.771  1.00 92.85 5   A 1 
ATOM   36   C  CB  . LEU A 1 5   ? -12.441 -3.665  -6.450  1.00 96.53 5   A 1 
ATOM   37   C  CG  . LEU A 1 5   ? -12.786 -3.221  -7.878  1.00 95.13 5   A 1 
ATOM   38   C  CD1 . LEU A 1 5   ? -12.509 -1.730  -8.020  1.00 90.27 5   A 1 
ATOM   39   C  CD2 . LEU A 1 5   ? -11.970 -3.958  -8.928  1.00 89.72 5   A 1 
ATOM   40   N  N   . GLY A 1 6   ? -11.810 -6.510  -4.341  1.00 92.75 6   A 1 
ATOM   41   C  CA  . GLY A 1 6   ? -11.688 -7.076  -3.003  1.00 91.73 6   A 1 
ATOM   42   C  C   . GLY A 1 6   ? -12.869 -7.994  -2.669  1.00 92.36 6   A 1 
ATOM   43   O  O   . GLY A 1 6   ? -14.033 -7.626  -2.852  1.00 91.54 6   A 1 
ATOM   44   N  N   . ALA A 1 7   ? -12.561 -9.186  -2.171  1.00 88.01 7   A 1 
ATOM   45   C  CA  . ALA A 1 7   ? -13.566 -10.135 -1.698  1.00 85.92 7   A 1 
ATOM   46   C  C   . ALA A 1 7   ? -14.112 -9.718  -0.323  1.00 83.91 7   A 1 
ATOM   47   O  O   . ALA A 1 7   ? -13.483 -8.956  0.401   1.00 81.07 7   A 1 
ATOM   48   C  CB  . ALA A 1 7   ? -12.949 -11.534 -1.684  1.00 84.93 7   A 1 
ATOM   49   N  N   . ASP A 1 8   ? -15.271 -10.261 0.062   1.00 84.38 8   A 1 
ATOM   50   C  CA  . ASP A 1 8   ? -15.928 -9.916  1.329   1.00 81.60 8   A 1 
ATOM   51   C  C   . ASP A 1 8   ? -15.105 -10.309 2.571   1.00 79.00 8   A 1 
ATOM   52   O  O   . ASP A 1 8   ? -15.226 -9.694  3.621   1.00 76.04 8   A 1 
ATOM   53   C  CB  . ASP A 1 8   ? -17.309 -10.590 1.393   1.00 82.58 8   A 1 
ATOM   54   C  CG  . ASP A 1 8   ? -18.317 -10.020 0.391   1.00 81.95 8   A 1 
ATOM   55   O  OD1 . ASP A 1 8   ? -18.165 -8.861  -0.032  1.00 78.79 8   A 1 
ATOM   56   O  OD2 . ASP A 1 8   ? -19.281 -10.755 0.062   1.00 77.86 8   A 1 
ATOM   57   N  N   . ASP A 1 9   ? -14.207 -11.299 2.437   1.00 77.17 9   A 1 
ATOM   58   C  CA  . ASP A 1 9   ? -13.252 -11.709 3.477   1.00 72.84 9   A 1 
ATOM   59   C  C   . ASP A 1 9   ? -12.015 -10.792 3.566   1.00 71.73 9   A 1 
ATOM   60   O  O   . ASP A 1 9   ? -11.124 -11.006 4.396   1.00 66.96 9   A 1 
ATOM   61   C  CB  . ASP A 1 9   ? -12.861 -13.188 3.241   1.00 70.95 9   A 1 
ATOM   62   C  CG  . ASP A 1 9   ? -11.989 -13.429 2.003   1.00 67.23 9   A 1 
ATOM   63   O  OD1 . ASP A 1 9   ? -11.779 -12.485 1.209   1.00 63.04 9   A 1 
ATOM   64   O  OD2 . ASP A 1 9   ? -11.489 -14.554 1.845   1.00 62.87 9   A 1 
ATOM   65   N  N   . GLY A 1 10  ? -11.935 -9.761  2.728   1.00 69.57 10  A 1 
ATOM   66   C  CA  . GLY A 1 10  ? -10.817 -8.833  2.627   1.00 67.01 10  A 1 
ATOM   67   C  C   . GLY A 1 10  ? -9.682  -9.290  1.704   1.00 69.05 10  A 1 
ATOM   68   O  O   . GLY A 1 10  ? -8.675  -8.585  1.591   1.00 66.83 10  A 1 
ATOM   69   N  N   . SER A 1 11  ? -9.813  -10.436 1.023   1.00 73.30 11  A 1 
ATOM   70   C  CA  . SER A 1 11  ? -8.812  -10.898 0.062   1.00 75.37 11  A 1 
ATOM   71   C  C   . SER A 1 11  ? -8.636  -9.895  -1.086  1.00 78.84 11  A 1 
ATOM   72   O  O   . SER A 1 11  ? -9.602  -9.362  -1.625  1.00 78.62 11  A 1 
ATOM   73   C  CB  . SER A 1 11  ? -9.176  -12.274 -0.505  1.00 72.29 11  A 1 
ATOM   74   O  OG  . SER A 1 11  ? -9.176  -13.240 0.521   1.00 65.89 11  A 1 
ATOM   75   N  N   . LEU A 1 12  ? -7.379  -9.646  -1.487  1.00 78.16 12  A 1 
ATOM   76   C  CA  . LEU A 1 12  ? -7.030  -8.739  -2.577  1.00 79.43 12  A 1 
ATOM   77   C  C   . LEU A 1 12  ? -7.211  -9.435  -3.932  1.00 82.87 12  A 1 
ATOM   78   O  O   . LEU A 1 12  ? -6.246  -9.843  -4.572  1.00 83.06 12  A 1 
ATOM   79   C  CB  . LEU A 1 12  ? -5.597  -8.217  -2.381  1.00 76.95 12  A 1 
ATOM   80   C  CG  . LEU A 1 12  ? -5.366  -7.425  -1.084  1.00 73.06 12  A 1 
ATOM   81   C  CD1 . LEU A 1 12  ? -3.895  -7.014  -1.006  1.00 70.51 12  A 1 
ATOM   82   C  CD2 . LEU A 1 12  ? -6.221  -6.161  -1.008  1.00 69.05 12  A 1 
ATOM   83   N  N   . ALA A 1 13  ? -8.466  -9.584  -4.356  1.00 89.04 13  A 1 
ATOM   84   C  CA  . ALA A 1 13  ? -8.841  -10.270 -5.581  1.00 90.26 13  A 1 
ATOM   85   C  C   . ALA A 1 13  ? -9.999  -9.563  -6.299  1.00 91.75 13  A 1 
ATOM   86   O  O   . ALA A 1 13  ? -10.845 -8.933  -5.661  1.00 91.44 13  A 1 
ATOM   87   C  CB  . ALA A 1 13  ? -9.209  -11.724 -5.238  1.00 88.68 13  A 1 
ATOM   88   N  N   . PHE A 1 14  ? -10.064 -9.704  -7.622  1.00 96.37 14  A 1 
ATOM   89   C  CA  . PHE A 1 14  ? -11.275 -9.434  -8.384  1.00 97.18 14  A 1 
ATOM   90   C  C   . PHE A 1 14  ? -12.254 -10.600 -8.202  1.00 97.25 14  A 1 
ATOM   91   O  O   . PHE A 1 14  ? -11.840 -11.758 -8.193  1.00 96.51 14  A 1 
ATOM   92   C  CB  . PHE A 1 14  ? -10.935 -9.230  -9.859  1.00 97.20 14  A 1 
ATOM   93   C  CG  . PHE A 1 14  ? -10.052 -8.031  -10.132 1.00 97.27 14  A 1 
ATOM   94   C  CD1 . PHE A 1 14  ? -10.613 -6.745  -10.182 1.00 96.05 14  A 1 
ATOM   95   C  CD2 . PHE A 1 14  ? -8.672  -8.190  -10.334 1.00 95.91 14  A 1 
ATOM   96   C  CE1 . PHE A 1 14  ? -9.805  -5.622  -10.435 1.00 95.56 14  A 1 
ATOM   97   C  CE2 . PHE A 1 14  ? -7.859  -7.076  -10.586 1.00 95.35 14  A 1 
ATOM   98   C  CZ  . PHE A 1 14  ? -8.426  -5.786  -10.638 1.00 96.25 14  A 1 
ATOM   99   N  N   . VAL A 1 15  ? -13.548 -10.303 -8.079  1.00 97.21 15  A 1 
ATOM   100  C  CA  . VAL A 1 15  ? -14.589 -11.326 -7.901  1.00 97.12 15  A 1 
ATOM   101  C  C   . VAL A 1 15  ? -15.729 -11.080 -8.894  1.00 97.52 15  A 1 
ATOM   102  O  O   . VAL A 1 15  ? -16.553 -10.183 -8.674  1.00 97.13 15  A 1 
ATOM   103  C  CB  . VAL A 1 15  ? -15.113 -11.380 -6.453  1.00 96.21 15  A 1 
ATOM   104  C  CG1 . VAL A 1 15  ? -16.090 -12.540 -6.277  1.00 91.74 15  A 1 
ATOM   105  C  CG2 . VAL A 1 15  ? -13.975 -11.569 -5.446  1.00 91.62 15  A 1 
ATOM   106  N  N   . PRO A 1 16  ? -15.827 -11.860 -9.998  1.00 97.28 16  A 1 
ATOM   107  C  CA  . PRO A 1 16  ? -14.923 -12.947 -10.392 1.00 97.30 16  A 1 
ATOM   108  C  C   . PRO A 1 16  ? -13.585 -12.433 -10.956 1.00 97.60 16  A 1 
ATOM   109  O  O   . PRO A 1 16  ? -13.519 -11.338 -11.503 1.00 97.26 16  A 1 
ATOM   110  C  CB  . PRO A 1 16  ? -15.709 -13.728 -11.445 1.00 96.63 16  A 1 
ATOM   111  C  CG  . PRO A 1 16  ? -16.559 -12.653 -12.112 1.00 94.89 16  A 1 
ATOM   112  C  CD  . PRO A 1 16  ? -16.906 -11.726 -10.960 1.00 96.46 16  A 1 
ATOM   113  N  N   . SER A 1 17  ? -12.520 -13.245 -10.856 1.00 97.03 17  A 1 
ATOM   114  C  CA  . SER A 1 17  ? -11.207 -12.935 -11.438 1.00 96.95 17  A 1 
ATOM   115  C  C   . SER A 1 17  ? -11.093 -13.320 -12.910 1.00 97.42 17  A 1 
ATOM   116  O  O   . SER A 1 17  ? -10.279 -12.770 -13.634 1.00 96.38 17  A 1 
ATOM   117  C  CB  . SER A 1 17  ? -10.095 -13.626 -10.648 1.00 95.27 17  A 1 
ATOM   118  O  OG  . SER A 1 17  ? -10.313 -15.020 -10.595 1.00 87.64 17  A 1 
ATOM   119  N  N   . GLU A 1 18  ? -11.916 -14.272 -13.370 1.00 97.47 18  A 1 
ATOM   120  C  CA  . GLU A 1 18  ? -11.999 -14.699 -14.762 1.00 97.52 18  A 1 
ATOM   121  C  C   . GLU A 1 18  ? -13.466 -14.793 -15.179 1.00 97.65 18  A 1 
ATOM   122  O  O   . GLU A 1 18  ? -14.282 -15.400 -14.486 1.00 96.04 18  A 1 
ATOM   123  C  CB  . GLU A 1 18  ? -11.289 -16.042 -14.994 1.00 95.74 18  A 1 
ATOM   124  C  CG  . GLU A 1 18  ? -9.782  -15.958 -14.742 1.00 85.23 18  A 1 
ATOM   125  C  CD  . GLU A 1 18  ? -9.023  -17.234 -15.150 1.00 82.40 18  A 1 
ATOM   126  O  OE1 . GLU A 1 18  ? -7.805  -17.297 -14.845 1.00 75.31 18  A 1 
ATOM   127  O  OE2 . GLU A 1 18  ? -9.624  -18.126 -15.792 1.00 73.90 18  A 1 
ATOM   128  N  N   . PHE A 1 19  ? -13.806 -14.180 -16.307 1.00 97.73 19  A 1 
ATOM   129  C  CA  . PHE A 1 19  ? -15.171 -14.166 -16.825 1.00 97.81 19  A 1 
ATOM   130  C  C   . PHE A 1 19  ? -15.187 -13.911 -18.333 1.00 98.05 19  A 1 
ATOM   131  O  O   . PHE A 1 19  ? -14.183 -13.547 -18.942 1.00 97.57 19  A 1 
ATOM   132  C  CB  . PHE A 1 19  ? -16.007 -13.119 -16.065 1.00 97.42 19  A 1 
ATOM   133  C  CG  . PHE A 1 19  ? -15.475 -11.704 -16.109 1.00 97.88 19  A 1 
ATOM   134  C  CD1 . PHE A 1 19  ? -14.476 -11.284 -15.202 1.00 95.86 19  A 1 
ATOM   135  C  CD2 . PHE A 1 19  ? -15.977 -10.780 -17.042 1.00 95.38 19  A 1 
ATOM   136  C  CE1 . PHE A 1 19  ? -13.986 -9.973  -15.234 1.00 94.77 19  A 1 
ATOM   137  C  CE2 . PHE A 1 19  ? -15.492 -9.465  -17.071 1.00 94.85 19  A 1 
ATOM   138  C  CZ  . PHE A 1 19  ? -14.496 -9.061  -16.170 1.00 96.66 19  A 1 
ATOM   139  N  N   . SER A 1 20  ? -16.353 -14.120 -18.951 1.00 97.98 20  A 1 
ATOM   140  C  CA  . SER A 1 20  ? -16.582 -13.832 -20.362 1.00 97.71 20  A 1 
ATOM   141  C  C   . SER A 1 20  ? -17.713 -12.830 -20.533 1.00 97.86 20  A 1 
ATOM   142  O  O   . SER A 1 20  ? -18.663 -12.823 -19.745 1.00 96.60 20  A 1 
ATOM   143  C  CB  . SER A 1 20  ? -16.883 -15.111 -21.142 1.00 96.62 20  A 1 
ATOM   144  O  OG  . SER A 1 20  ? -15.790 -15.999 -21.091 1.00 85.15 20  A 1 
ATOM   145  N  N   . ILE A 1 21  ? -17.626 -11.998 -21.574 1.00 97.72 21  A 1 
ATOM   146  C  CA  . ILE A 1 21  ? -18.648 -11.029 -21.966 1.00 97.47 21  A 1 
ATOM   147  C  C   . ILE A 1 21  ? -18.881 -11.077 -23.481 1.00 97.56 21  A 1 
ATOM   148  O  O   . ILE A 1 21  ? -18.030 -11.528 -24.248 1.00 96.81 21  A 1 
ATOM   149  C  CB  . ILE A 1 21  ? -18.295 -9.596  -21.511 1.00 96.50 21  A 1 
ATOM   150  C  CG1 . ILE A 1 21  ? -16.978 -9.085  -22.134 1.00 93.47 21  A 1 
ATOM   151  C  CG2 . ILE A 1 21  ? -18.265 -9.509  -19.976 1.00 92.81 21  A 1 
ATOM   152  C  CD1 . ILE A 1 21  ? -16.749 -7.574  -21.953 1.00 90.95 21  A 1 
ATOM   153  N  N   . SER A 1 22  ? -20.015 -10.546 -23.913 1.00 97.48 22  A 1 
ATOM   154  C  CA  . SER A 1 22  ? -20.271 -10.265 -25.322 1.00 97.19 22  A 1 
ATOM   155  C  C   . SER A 1 22  ? -19.574 -8.967  -25.762 1.00 97.26 22  A 1 
ATOM   156  O  O   . SER A 1 22  ? -19.376 -8.062  -24.946 1.00 95.80 22  A 1 
ATOM   157  C  CB  . SER A 1 22  ? -21.778 -10.172 -25.576 1.00 96.00 22  A 1 
ATOM   158  O  OG  . SER A 1 22  ? -22.407 -11.375 -25.194 1.00 85.76 22  A 1 
ATOM   159  N  N   . PRO A 1 23  ? -19.235 -8.803  -27.064 1.00 97.13 23  A 1 
ATOM   160  C  CA  . PRO A 1 23  ? -18.695 -7.547  -27.573 1.00 96.82 23  A 1 
ATOM   161  C  C   . PRO A 1 23  ? -19.621 -6.361  -27.281 1.00 96.53 23  A 1 
ATOM   162  O  O   . PRO A 1 23  ? -20.800 -6.383  -27.615 1.00 94.17 23  A 1 
ATOM   163  C  CB  . PRO A 1 23  ? -18.515 -7.751  -29.084 1.00 95.71 23  A 1 
ATOM   164  C  CG  . PRO A 1 23  ? -18.406 -9.264  -29.238 1.00 93.20 23  A 1 
ATOM   165  C  CD  . PRO A 1 23  ? -19.309 -9.797  -28.130 1.00 95.96 23  A 1 
ATOM   166  N  N   . GLY A 1 24  ? -19.077 -5.304  -26.657 1.00 96.05 24  A 1 
ATOM   167  C  CA  . GLY A 1 24  ? -19.823 -4.109  -26.267 1.00 95.55 24  A 1 
ATOM   168  C  C   . GLY A 1 24  ? -20.586 -4.219  -24.941 1.00 96.03 24  A 1 
ATOM   169  O  O   . GLY A 1 24  ? -21.139 -3.216  -24.498 1.00 93.79 24  A 1 
ATOM   170  N  N   . GLU A 1 25  ? -20.597 -5.385  -24.293 1.00 96.20 25  A 1 
ATOM   171  C  CA  . GLU A 1 25  ? -21.172 -5.538  -22.956 1.00 96.14 25  A 1 
ATOM   172  C  C   . GLU A 1 25  ? -20.363 -4.733  -21.933 1.00 96.16 25  A 1 
ATOM   173  O  O   . GLU A 1 25  ? -19.131 -4.717  -21.928 1.00 94.96 25  A 1 
ATOM   174  C  CB  . GLU A 1 25  ? -21.256 -7.017  -22.578 1.00 95.06 25  A 1 
ATOM   175  C  CG  . GLU A 1 25  ? -22.006 -7.252  -21.258 1.00 90.46 25  A 1 
ATOM   176  C  CD  . GLU A 1 25  ? -22.089 -8.737  -20.872 1.00 89.83 25  A 1 
ATOM   177  O  OE1 . GLU A 1 25  ? -22.305 -9.012  -19.673 1.00 84.43 25  A 1 
ATOM   178  O  OE2 . GLU A 1 25  ? -21.927 -9.597  -21.771 1.00 84.00 25  A 1 
ATOM   179  N  N   . LYS A 1 26  ? -21.072 -4.046  -21.037 1.00 96.88 26  A 1 
ATOM   180  C  CA  . LYS A 1 26  ? -20.476 -3.193  -20.026 1.00 96.63 26  A 1 
ATOM   181  C  C   . LYS A 1 26  ? -20.002 -4.019  -18.826 1.00 97.36 26  A 1 
ATOM   182  O  O   . LYS A 1 26  ? -20.792 -4.756  -18.240 1.00 96.38 26  A 1 
ATOM   183  C  CB  . LYS A 1 26  ? -21.495 -2.120  -19.630 1.00 94.06 26  A 1 
ATOM   184  C  CG  . LYS A 1 26  ? -20.867 -0.939  -18.885 1.00 83.19 26  A 1 
ATOM   185  C  CD  . LYS A 1 26  ? -21.978 0.040   -18.513 1.00 79.73 26  A 1 
ATOM   186  C  CE  . LYS A 1 26  ? -21.401 1.338   -18.001 1.00 68.90 26  A 1 
ATOM   187  N  NZ  . LYS A 1 26  ? -22.442 2.219   -17.417 1.00 62.33 26  A 1 
ATOM   188  N  N   . ILE A 1 27  ? -18.747 -3.827  -18.428 1.00 97.48 27  A 1 
ATOM   189  C  CA  . ILE A 1 27  ? -18.200 -4.321  -17.171 1.00 97.84 27  A 1 
ATOM   190  C  C   . ILE A 1 27  ? -18.277 -3.181  -16.155 1.00 97.93 27  A 1 
ATOM   191  O  O   . ILE A 1 27  ? -17.782 -2.084  -16.422 1.00 97.34 27  A 1 
ATOM   192  C  CB  . ILE A 1 27  ? -16.748 -4.816  -17.333 1.00 97.64 27  A 1 
ATOM   193  C  CG1 . ILE A 1 27  ? -16.591 -5.801  -18.512 1.00 96.14 27  A 1 
ATOM   194  C  CG2 . ILE A 1 27  ? -16.285 -5.470  -16.022 1.00 96.20 27  A 1 
ATOM   195  C  CD1 . ILE A 1 27  ? -15.130 -6.054  -18.898 1.00 94.80 27  A 1 
ATOM   196  N  N   . VAL A 1 28  ? -18.885 -3.449  -14.994 1.00 98.28 28  A 1 
ATOM   197  C  CA  . VAL A 1 28  ? -18.952 -2.508  -13.871 1.00 98.24 28  A 1 
ATOM   198  C  C   . VAL A 1 28  ? -18.087 -3.053  -12.741 1.00 98.20 28  A 1 
ATOM   199  O  O   . VAL A 1 28  ? -18.469 -3.987  -12.040 1.00 97.86 28  A 1 
ATOM   200  C  CB  . VAL A 1 28  ? -20.403 -2.268  -13.407 1.00 97.69 28  A 1 
ATOM   201  C  CG1 . VAL A 1 28  ? -20.450 -1.185  -12.324 1.00 94.64 28  A 1 
ATOM   202  C  CG2 . VAL A 1 28  ? -21.301 -1.819  -14.565 1.00 95.06 28  A 1 
ATOM   203  N  N   . PHE A 1 29  ? -16.901 -2.474  -12.564 1.00 98.21 29  A 1 
ATOM   204  C  CA  . PHE A 1 29  ? -16.039 -2.760  -11.424 1.00 98.18 29  A 1 
ATOM   205  C  C   . PHE A 1 29  ? -16.537 -1.974  -10.220 1.00 97.92 29  A 1 
ATOM   206  O  O   . PHE A 1 29  ? -16.660 -0.753  -10.288 1.00 97.25 29  A 1 
ATOM   207  C  CB  . PHE A 1 29  ? -14.598 -2.404  -11.778 1.00 98.05 29  A 1 
ATOM   208  C  CG  . PHE A 1 29  ? -13.994 -3.262  -12.861 1.00 98.07 29  A 1 
ATOM   209  C  CD1 . PHE A 1 29  ? -13.428 -4.512  -12.544 1.00 96.69 29  A 1 
ATOM   210  C  CD2 . PHE A 1 29  ? -13.969 -2.823  -14.203 1.00 96.73 29  A 1 
ATOM   211  C  CE1 . PHE A 1 29  ? -12.841 -5.304  -13.536 1.00 96.32 29  A 1 
ATOM   212  C  CE2 . PHE A 1 29  ? -13.385 -3.612  -15.198 1.00 96.05 29  A 1 
ATOM   213  C  CZ  . PHE A 1 29  ? -12.815 -4.854  -14.864 1.00 97.11 29  A 1 
ATOM   214  N  N   . LYS A 1 30  ? -16.822 -2.650  -9.092  1.00 98.05 30  A 1 
ATOM   215  C  CA  . LYS A 1 30  ? -17.362 -2.055  -7.859  1.00 97.87 30  A 1 
ATOM   216  C  C   . LYS A 1 30  ? -16.388 -2.229  -6.704  1.00 97.64 30  A 1 
ATOM   217  O  O   . LYS A 1 30  ? -16.044 -3.349  -6.339  1.00 96.85 30  A 1 
ATOM   218  C  CB  . LYS A 1 30  ? -18.723 -2.675  -7.516  1.00 97.03 30  A 1 
ATOM   219  C  CG  . LYS A 1 30  ? -19.787 -2.361  -8.578  1.00 83.83 30  A 1 
ATOM   220  C  CD  . LYS A 1 30  ? -21.164 -2.924  -8.191  1.00 83.39 30  A 1 
ATOM   221  C  CE  . LYS A 1 30  ? -22.163 -2.547  -9.284  1.00 71.15 30  A 1 
ATOM   222  N  NZ  . LYS A 1 30  ? -23.479 -3.217  -9.125  1.00 64.33 30  A 1 
ATOM   223  N  N   . ASN A 1 31  ? -15.975 -1.120  -6.090  1.00 95.79 31  A 1 
ATOM   224  C  CA  . ASN A 1 31  ? -15.090 -1.119  -4.936  1.00 94.89 31  A 1 
ATOM   225  C  C   . ASN A 1 31  ? -15.784 -1.757  -3.730  1.00 94.55 31  A 1 
ATOM   226  O  O   . ASN A 1 31  ? -16.863 -1.309  -3.330  1.00 93.11 31  A 1 
ATOM   227  C  CB  . ASN A 1 31  ? -14.660 0.329   -4.665  1.00 93.14 31  A 1 
ATOM   228  C  CG  . ASN A 1 31  ? -13.271 0.439   -4.077  1.00 91.16 31  A 1 
ATOM   229  O  OD1 . ASN A 1 31  ? -12.413 -0.414  -4.258  1.00 85.78 31  A 1 
ATOM   230  N  ND2 . ASN A 1 31  ? -12.974 1.522   -3.413  1.00 85.34 31  A 1 
ATOM   231  N  N   . ASN A 1 32  ? -15.207 -2.811  -3.142  1.00 93.52 32  A 1 
ATOM   232  C  CA  . ASN A 1 32  ? -15.872 -3.609  -2.109  1.00 92.17 32  A 1 
ATOM   233  C  C   . ASN A 1 32  ? -15.126 -3.647  -0.775  1.00 89.20 32  A 1 
ATOM   234  O  O   . ASN A 1 32  ? -15.654 -3.187  0.237   1.00 84.61 32  A 1 
ATOM   235  C  CB  . ASN A 1 32  ? -16.152 -5.022  -2.656  1.00 92.30 32  A 1 
ATOM   236  C  CG  . ASN A 1 32  ? -16.976 -5.848  -1.677  1.00 92.13 32  A 1 
ATOM   237  O  OD1 . ASN A 1 32  ? -17.946 -5.373  -1.099  1.00 87.34 32  A 1 
ATOM   238  N  ND2 . ASN A 1 32  ? -16.611 -7.089  -1.468  1.00 87.77 32  A 1 
ATOM   239  N  N   . ALA A 1 33  ? -13.892 -4.188  -0.754  1.00 86.93 33  A 1 
ATOM   240  C  CA  . ALA A 1 33  ? -13.092 -4.368  0.453   1.00 84.84 33  A 1 
ATOM   241  C  C   . ALA A 1 33  ? -11.589 -4.274  0.156   1.00 85.51 33  A 1 
ATOM   242  O  O   . ALA A 1 33  ? -11.162 -4.506  -0.968  1.00 83.96 33  A 1 
ATOM   243  C  CB  . ALA A 1 33  ? -13.453 -5.727  1.073   1.00 81.79 33  A 1 
ATOM   244  N  N   . GLY A 1 34  ? -10.783 -3.935  1.172   1.00 77.92 34  A 1 
ATOM   245  C  CA  . GLY A 1 34  ? -9.326  -3.834  1.006   1.00 76.26 34  A 1 
ATOM   246  C  C   . GLY A 1 34  ? -8.873  -2.720  0.061   1.00 78.16 34  A 1 
ATOM   247  O  O   . GLY A 1 34  ? -7.721  -2.720  -0.379  1.00 77.12 34  A 1 
ATOM   248  N  N   . PHE A 1 35  ? -9.753  -1.773  -0.242  1.00 76.57 35  A 1 
ATOM   249  C  CA  . PHE A 1 35  ? -9.456  -0.596  -1.060  1.00 75.31 35  A 1 
ATOM   250  C  C   . PHE A 1 35  ? -8.410  0.313   -0.394  1.00 75.58 35  A 1 
ATOM   251  O  O   . PHE A 1 35  ? -8.187  0.227   0.814   1.00 73.02 35  A 1 
ATOM   252  C  CB  . PHE A 1 35  ? -10.755 0.147   -1.409  1.00 73.83 35  A 1 
ATOM   253  C  CG  . PHE A 1 35  ? -11.664 0.467   -0.244  1.00 74.10 35  A 1 
ATOM   254  C  CD1 . PHE A 1 35  ? -12.812 -0.308  -0.022  1.00 70.45 35  A 1 
ATOM   255  C  CD2 . PHE A 1 35  ? -11.390 1.542   0.610   1.00 70.28 35  A 1 
ATOM   256  C  CE1 . PHE A 1 35  ? -13.663 -0.023  1.054   1.00 67.38 35  A 1 
ATOM   257  C  CE2 . PHE A 1 35  ? -12.231 1.828   1.687   1.00 67.41 35  A 1 
ATOM   258  C  CZ  . PHE A 1 35  ? -13.375 1.042   1.911   1.00 68.70 35  A 1 
ATOM   259  N  N   . PRO A 1 36  ? -7.770  1.213   -1.178  1.00 78.53 36  A 1 
ATOM   260  C  CA  . PRO A 1 36  ? -8.133  1.594   -2.540  1.00 78.72 36  A 1 
ATOM   261  C  C   . PRO A 1 36  ? -7.702  0.572   -3.605  1.00 82.65 36  A 1 
ATOM   262  O  O   . PRO A 1 36  ? -6.709  -0.131  -3.449  1.00 82.80 36  A 1 
ATOM   263  C  CB  . PRO A 1 36  ? -7.466  2.947   -2.757  1.00 75.25 36  A 1 
ATOM   264  C  CG  . PRO A 1 36  ? -6.200  2.828   -1.921  1.00 71.16 36  A 1 
ATOM   265  C  CD  . PRO A 1 36  ? -6.668  2.030   -0.710  1.00 72.12 36  A 1 
ATOM   266  N  N   . HIS A 1 37  ? -8.421  0.570   -4.715  1.00 88.00 37  A 1 
ATOM   267  C  CA  . HIS A 1 37  ? -8.138  -0.225  -5.905  1.00 89.85 37  A 1 
ATOM   268  C  C   . HIS A 1 37  ? -8.199  0.638   -7.169  1.00 90.13 37  A 1 
ATOM   269  O  O   . HIS A 1 37  ? -8.734  1.738   -7.167  1.00 89.31 37  A 1 
ATOM   270  C  CB  . HIS A 1 37  ? -9.131  -1.389  -6.004  1.00 90.79 37  A 1 
ATOM   271  C  CG  . HIS A 1 37  ? -9.112  -2.318  -4.823  1.00 90.99 37  A 1 
ATOM   272  N  ND1 . HIS A 1 37  ? -8.053  -3.106  -4.425  1.00 89.65 37  A 1 
ATOM   273  C  CD2 . HIS A 1 37  ? -10.134 -2.573  -3.941  1.00 89.92 37  A 1 
ATOM   274  C  CE1 . HIS A 1 37  ? -8.426  -3.812  -3.347  1.00 89.10 37  A 1 
ATOM   275  N  NE2 . HIS A 1 37  ? -9.694  -3.512  -3.026  1.00 89.65 37  A 1 
ATOM   276  N  N   . ASN A 1 38  ? -7.663  0.114   -8.273  1.00 92.52 38  A 1 
ATOM   277  C  CA  . ASN A 1 38  ? -7.914  0.597   -9.624  1.00 92.94 38  A 1 
ATOM   278  C  C   . ASN A 1 38  ? -7.925  -0.572  -10.617 1.00 94.78 38  A 1 
ATOM   279  O  O   . ASN A 1 38  ? -7.732  -1.733  -10.223 1.00 95.19 38  A 1 
ATOM   280  C  CB  . ASN A 1 38  ? -6.911  1.707   -9.998  1.00 90.69 38  A 1 
ATOM   281  C  CG  . ASN A 1 38  ? -5.470  1.277   -10.165 1.00 89.53 38  A 1 
ATOM   282  O  OD1 . ASN A 1 38  ? -5.105  0.115   -10.098 1.00 85.98 38  A 1 
ATOM   283  N  ND2 . ASN A 1 38  ? -4.595  2.231   -10.388 1.00 84.84 38  A 1 
ATOM   284  N  N   . ILE A 1 39  ? -8.178  -0.277  -11.887 1.00 95.85 39  A 1 
ATOM   285  C  CA  . ILE A 1 39  ? -8.209  -1.266  -12.965 1.00 96.86 39  A 1 
ATOM   286  C  C   . ILE A 1 39  ? -7.337  -0.754  -14.110 1.00 96.85 39  A 1 
ATOM   287  O  O   . ILE A 1 39  ? -7.636  0.274   -14.710 1.00 96.02 39  A 1 
ATOM   288  C  CB  . ILE A 1 39  ? -9.642  -1.557  -13.448 1.00 96.65 39  A 1 
ATOM   289  C  CG1 . ILE A 1 39  ? -10.591 -2.027  -12.327 1.00 90.99 39  A 1 
ATOM   290  C  CG2 . ILE A 1 39  ? -9.610  -2.645  -14.543 1.00 91.94 39  A 1 
ATOM   291  C  CD1 . ILE A 1 39  ? -11.247 -0.882  -11.553 1.00 81.82 39  A 1 
ATOM   292  N  N   . VAL A 1 40  ? -6.263  -1.487  -14.405 1.00 95.57 40  A 1 
ATOM   293  C  CA  . VAL A 1 40  ? -5.333  -1.199  -15.492 1.00 94.71 40  A 1 
ATOM   294  C  C   . VAL A 1 40  ? -5.238  -2.440  -16.372 1.00 95.44 40  A 1 
ATOM   295  O  O   . VAL A 1 40  ? -4.975  -3.532  -15.877 1.00 95.46 40  A 1 
ATOM   296  C  CB  . VAL A 1 40  ? -3.944  -0.789  -14.957 1.00 92.70 40  A 1 
ATOM   297  C  CG1 . VAL A 1 40  ? -3.018  -0.364  -16.103 1.00 89.61 40  A 1 
ATOM   298  C  CG2 . VAL A 1 40  ? -4.034  0.380   -13.970 1.00 89.23 40  A 1 
ATOM   299  N  N   . PHE A 1 41  ? -5.467  -2.296  -17.663 1.00 95.81 41  A 1 
ATOM   300  C  CA  . PHE A 1 41  ? -5.279  -3.373  -18.633 1.00 96.24 41  A 1 
ATOM   301  C  C   . PHE A 1 41  ? -3.799  -3.473  -19.020 1.00 95.15 41  A 1 
ATOM   302  O  O   . PHE A 1 41  ? -3.125  -2.464  -19.201 1.00 93.59 41  A 1 
ATOM   303  C  CB  . PHE A 1 41  ? -6.195  -3.178  -19.840 1.00 96.98 41  A 1 
ATOM   304  C  CG  . PHE A 1 41  ? -7.649  -3.497  -19.553 1.00 97.48 41  A 1 
ATOM   305  C  CD1 . PHE A 1 41  ? -8.169  -4.770  -19.844 1.00 96.58 41  A 1 
ATOM   306  C  CD2 . PHE A 1 41  ? -8.497  -2.539  -18.953 1.00 96.45 41  A 1 
ATOM   307  C  CE1 . PHE A 1 41  ? -9.508  -5.085  -19.564 1.00 96.55 41  A 1 
ATOM   308  C  CE2 . PHE A 1 41  ? -9.831  -2.842  -18.660 1.00 96.53 41  A 1 
ATOM   309  C  CZ  . PHE A 1 41  ? -10.338 -4.120  -18.971 1.00 97.46 41  A 1 
ATOM   310  N  N   . ASP A 1 42  ? -3.297  -4.704  -19.131 1.00 93.21 42  A 1 
ATOM   311  C  CA  . ASP A 1 42  ? -1.915  -4.967  -19.512 1.00 91.78 42  A 1 
ATOM   312  C  C   . ASP A 1 42  ? -1.756  -4.848  -21.032 1.00 91.82 42  A 1 
ATOM   313  O  O   . ASP A 1 42  ? -2.270  -5.671  -21.782 1.00 90.53 42  A 1 
ATOM   314  C  CB  . ASP A 1 42  ? -1.484  -6.350  -18.983 1.00 89.09 42  A 1 
ATOM   315  C  CG  . ASP A 1 42  ? 0.008   -6.658  -19.165 1.00 84.26 42  A 1 
ATOM   316  O  OD1 . ASP A 1 42  ? 0.672   -5.973  -19.971 1.00 79.82 42  A 1 
ATOM   317  O  OD2 . ASP A 1 42  ? 0.491   -7.587  -18.484 1.00 78.46 42  A 1 
ATOM   318  N  N   . GLU A 1 43  ? -1.014  -3.831  -21.479 1.00 90.86 43  A 1 
ATOM   319  C  CA  . GLU A 1 43  ? -0.779  -3.538  -22.898 1.00 89.54 43  A 1 
ATOM   320  C  C   . GLU A 1 43  ? -0.147  -4.713  -23.662 1.00 89.95 43  A 1 
ATOM   321  O  O   . GLU A 1 43  ? -0.380  -4.869  -24.854 1.00 87.66 43  A 1 
ATOM   322  C  CB  . GLU A 1 43  ? 0.062   -2.261  -23.026 1.00 86.65 43  A 1 
ATOM   323  C  CG  . GLU A 1 43  ? 1.525   -2.413  -22.552 1.00 74.98 43  A 1 
ATOM   324  C  CD  . GLU A 1 43  ? 2.299   -1.085  -22.430 1.00 69.90 43  A 1 
ATOM   325  O  OE1 . GLU A 1 43  ? 3.368   -1.093  -21.781 1.00 62.54 43  A 1 
ATOM   326  O  OE2 . GLU A 1 43  ? 1.824   -0.032  -22.892 1.00 61.24 43  A 1 
ATOM   327  N  N   . ASP A 1 44  ? 0.596   -5.583  -22.963 1.00 87.71 44  A 1 
ATOM   328  C  CA  . ASP A 1 44  ? 1.233   -6.778  -23.535 1.00 87.34 44  A 1 
ATOM   329  C  C   . ASP A 1 44  ? 0.291   -8.000  -23.582 1.00 89.65 44  A 1 
ATOM   330  O  O   . ASP A 1 44  ? 0.683   -9.080  -24.038 1.00 88.69 44  A 1 
ATOM   331  C  CB  . ASP A 1 44  ? 2.485   -7.136  -22.710 1.00 83.92 44  A 1 
ATOM   332  C  CG  . ASP A 1 44  ? 3.626   -6.118  -22.741 1.00 79.11 44  A 1 
ATOM   333  O  OD1 . ASP A 1 44  ? 3.839   -5.488  -23.800 1.00 75.32 44  A 1 
ATOM   334  O  OD2 . ASP A 1 44  ? 4.373   -6.093  -21.728 1.00 73.23 44  A 1 
ATOM   335  N  N   . SER A 1 45  ? -0.926  -7.877  -23.053 1.00 90.89 45  A 1 
ATOM   336  C  CA  . SER A 1 45  ? -1.878  -8.982  -22.873 1.00 92.73 45  A 1 
ATOM   337  C  C   . SER A 1 45  ? -3.318  -8.575  -23.173 1.00 95.10 45  A 1 
ATOM   338  O  O   . SER A 1 45  ? -4.254  -8.968  -22.482 1.00 94.55 45  A 1 
ATOM   339  C  CB  . SER A 1 45  ? -1.734  -9.580  -21.461 1.00 90.44 45  A 1 
ATOM   340  O  OG  . SER A 1 45  ? -0.421  -10.066 -21.254 1.00 81.32 45  A 1 
ATOM   341  N  N   . ILE A 1 46  ? -3.496  -7.772  -24.234 1.00 95.56 46  A 1 
ATOM   342  C  CA  . ILE A 1 46  ? -4.782  -7.377  -24.810 1.00 96.23 46  A 1 
ATOM   343  C  C   . ILE A 1 46  ? -4.777  -7.632  -26.328 1.00 96.37 46  A 1 
ATOM   344  O  O   . ILE A 1 46  ? -3.710  -7.781  -26.921 1.00 95.28 46  A 1 
ATOM   345  C  CB  . ILE A 1 46  ? -5.116  -5.899  -24.476 1.00 95.58 46  A 1 
ATOM   346  C  CG1 . ILE A 1 46  ? -4.030  -4.926  -24.987 1.00 92.69 46  A 1 
ATOM   347  C  CG2 . ILE A 1 46  ? -5.370  -5.746  -22.967 1.00 92.46 46  A 1 
ATOM   348  C  CD1 . ILE A 1 46  ? -4.367  -3.452  -24.787 1.00 90.49 46  A 1 
ATOM   349  N  N   . PRO A 1 47  ? -5.954  -7.695  -26.990 1.00 96.71 47  A 1 
ATOM   350  C  CA  . PRO A 1 47  ? -6.024  -7.921  -28.434 1.00 96.49 47  A 1 
ATOM   351  C  C   . PRO A 1 47  ? -5.308  -6.826  -29.243 1.00 96.04 47  A 1 
ATOM   352  O  O   . PRO A 1 47  ? -5.309  -5.651  -28.883 1.00 94.26 47  A 1 
ATOM   353  C  CB  . PRO A 1 47  ? -7.513  -7.996  -28.778 1.00 95.93 47  A 1 
ATOM   354  C  CG  . PRO A 1 47  ? -8.147  -8.423  -27.467 1.00 94.64 47  A 1 
ATOM   355  C  CD  . PRO A 1 47  ? -7.291  -7.720  -26.424 1.00 96.39 47  A 1 
ATOM   356  N  N   . SER A 1 48  ? -4.752  -7.206  -30.391 1.00 94.80 48  A 1 
ATOM   357  C  CA  . SER A 1 48  ? -4.081  -6.278  -31.297 1.00 94.15 48  A 1 
ATOM   358  C  C   . SER A 1 48  ? -4.992  -5.122  -31.721 1.00 94.25 48  A 1 
ATOM   359  O  O   . SER A 1 48  ? -6.162  -5.321  -32.067 1.00 91.13 48  A 1 
ATOM   360  C  CB  . SER A 1 48  ? -3.595  -7.020  -32.551 1.00 92.05 48  A 1 
ATOM   361  O  OG  . SER A 1 48  ? -2.711  -8.068  -32.188 1.00 77.47 48  A 1 
ATOM   362  N  N   . GLY A 1 49  ? -4.435  -3.906  -31.722 1.00 92.80 49  A 1 
ATOM   363  C  CA  . GLY A 1 49  ? -5.151  -2.686  -32.099 1.00 92.75 49  A 1 
ATOM   364  C  C   . GLY A 1 49  ? -6.002  -2.069  -30.988 1.00 93.95 49  A 1 
ATOM   365  O  O   . GLY A 1 49  ? -6.623  -1.028  -31.216 1.00 91.48 49  A 1 
ATOM   366  N  N   . VAL A 1 50  ? -6.033  -2.667  -29.805 1.00 95.49 50  A 1 
ATOM   367  C  CA  . VAL A 1 50  ? -6.634  -2.058  -28.620 1.00 95.84 50  A 1 
ATOM   368  C  C   . VAL A 1 50  ? -5.596  -1.182  -27.916 1.00 95.96 50  A 1 
ATOM   369  O  O   . VAL A 1 50  ? -4.473  -1.608  -27.675 1.00 94.48 50  A 1 
ATOM   370  C  CB  . VAL A 1 50  ? -7.216  -3.107  -27.666 1.00 95.40 50  A 1 
ATOM   371  C  CG1 . VAL A 1 50  ? -7.877  -2.468  -26.450 1.00 91.37 50  A 1 
ATOM   372  C  CG2 . VAL A 1 50  ? -8.274  -3.945  -28.382 1.00 91.43 50  A 1 
ATOM   373  N  N   . ASP A 1 51  ? -5.994  0.046   -27.583 1.00 96.02 51  A 1 
ATOM   374  C  CA  . ASP A 1 51  ? -5.185  0.978   -26.797 1.00 96.03 51  A 1 
ATOM   375  C  C   . ASP A 1 51  ? -5.538  0.829   -25.310 1.00 96.35 51  A 1 
ATOM   376  O  O   . ASP A 1 51  ? -6.628  1.210   -24.875 1.00 95.59 51  A 1 
ATOM   377  C  CB  . ASP A 1 51  ? -5.434  2.386   -27.347 1.00 94.97 51  A 1 
ATOM   378  C  CG  . ASP A 1 51  ? -4.687  3.505   -26.640 1.00 92.26 51  A 1 
ATOM   379  O  OD1 . ASP A 1 51  ? -4.041  3.263   -25.593 1.00 87.63 51  A 1 
ATOM   380  O  OD2 . ASP A 1 51  ? -4.836  4.653   -27.125 1.00 86.27 51  A 1 
ATOM   381  N  N   . ALA A 1 52  ? -4.616  0.271   -24.532 1.00 95.23 52  A 1 
ATOM   382  C  CA  . ALA A 1 52  ? -4.800  0.034   -23.105 1.00 95.00 52  A 1 
ATOM   383  C  C   . ALA A 1 52  ? -5.122  1.323   -22.336 1.00 95.68 52  A 1 
ATOM   384  O  O   . ALA A 1 52  ? -5.912  1.292   -21.402 1.00 94.63 52  A 1 
ATOM   385  C  CB  . ALA A 1 52  ? -3.533  -0.632  -22.551 1.00 93.35 52  A 1 
ATOM   386  N  N   . SER A 1 53  ? -4.581  2.475   -22.755 1.00 94.65 53  A 1 
ATOM   387  C  CA  . SER A 1 53  ? -4.801  3.757   -22.082 1.00 94.05 53  A 1 
ATOM   388  C  C   . SER A 1 53  ? -6.258  4.228   -22.141 1.00 94.57 53  A 1 
ATOM   389  O  O   . SER A 1 53  ? -6.712  4.951   -21.264 1.00 93.21 53  A 1 
ATOM   390  C  CB  . SER A 1 53  ? -3.875  4.829   -22.656 1.00 92.42 53  A 1 
ATOM   391  O  OG  . SER A 1 53  ? -4.255  5.238   -23.953 1.00 81.57 53  A 1 
ATOM   392  N  N   . LYS A 1 54  ? -7.032  3.788   -23.151 1.00 95.62 54  A 1 
ATOM   393  C  CA  . LYS A 1 54  ? -8.436  4.173   -23.328 1.00 95.43 54  A 1 
ATOM   394  C  C   . LYS A 1 54  ? -9.414  3.349   -22.495 1.00 95.66 54  A 1 
ATOM   395  O  O   . LYS A 1 54  ? -10.548 3.774   -22.304 1.00 93.85 54  A 1 
ATOM   396  C  CB  . LYS A 1 54  ? -8.816  4.078   -24.802 1.00 94.55 54  A 1 
ATOM   397  C  CG  . LYS A 1 54  ? -8.068  5.118   -25.635 1.00 89.73 54  A 1 
ATOM   398  C  CD  . LYS A 1 54  ? -8.493  5.033   -27.100 1.00 81.58 54  A 1 
ATOM   399  C  CE  . LYS A 1 54  ? -7.669  6.042   -27.894 1.00 73.28 54  A 1 
ATOM   400  N  NZ  . LYS A 1 54  ? -7.862  5.871   -29.335 1.00 64.40 54  A 1 
ATOM   401  N  N   . ILE A 1 55  ? -9.002  2.166   -22.054 1.00 97.07 55  A 1 
ATOM   402  C  CA  . ILE A 1 55  ? -9.838  1.220   -21.306 1.00 97.36 55  A 1 
ATOM   403  C  C   . ILE A 1 55  ? -9.390  1.068   -19.851 1.00 97.62 55  A 1 
ATOM   404  O  O   . ILE A 1 55  ? -10.060 0.409   -19.073 1.00 96.92 55  A 1 
ATOM   405  C  CB  . ILE A 1 55  ? -9.919  -0.139  -22.036 1.00 97.09 55  A 1 
ATOM   406  C  CG1 . ILE A 1 55  ? -8.529  -0.785  -22.208 1.00 95.68 55  A 1 
ATOM   407  C  CG2 . ILE A 1 55  ? -10.622 0.039   -23.395 1.00 95.39 55  A 1 
ATOM   408  C  CD1 . ILE A 1 55  ? -8.549  -2.215  -22.746 1.00 94.02 55  A 1 
ATOM   409  N  N   . SER A 1 56  ? -8.267  1.673   -19.472 1.00 96.98 56  A 1 
ATOM   410  C  CA  . SER A 1 56  ? -7.688  1.614   -18.135 1.00 96.58 56  A 1 
ATOM   411  C  C   . SER A 1 56  ? -7.951  2.893   -17.347 1.00 96.33 56  A 1 
ATOM   412  O  O   . SER A 1 56  ? -8.058  3.973   -17.927 1.00 94.54 56  A 1 
ATOM   413  C  CB  . SER A 1 56  ? -6.176  1.397   -18.209 1.00 95.40 56  A 1 
ATOM   414  O  OG  . SER A 1 56  ? -5.865  0.222   -18.940 1.00 91.41 56  A 1 
ATOM   415  N  N   . MET A 1 57  ? -7.962  2.789   -16.016 1.00 95.07 57  A 1 
ATOM   416  C  CA  . MET A 1 57  ? -7.691  3.933   -15.148 1.00 94.08 57  A 1 
ATOM   417  C  C   . MET A 1 57  ? -6.206  4.322   -15.261 1.00 92.26 57  A 1 
ATOM   418  O  O   . MET A 1 57  ? -5.368  3.496   -15.628 1.00 89.62 57  A 1 
ATOM   419  C  CB  . MET A 1 57  ? -8.053  3.602   -13.695 1.00 94.01 57  A 1 
ATOM   420  C  CG  . MET A 1 57  ? -9.545  3.329   -13.514 1.00 92.42 57  A 1 
ATOM   421  S  SD  . MET A 1 57  ? -10.034 2.871   -11.822 1.00 92.24 57  A 1 
ATOM   422  C  CE  . MET A 1 57  ? -9.687  4.408   -10.948 1.00 87.32 57  A 1 
ATOM   423  N  N   . SER A 1 58  ? -5.866  5.564   -14.901 1.00 87.00 58  A 1 
ATOM   424  C  CA  . SER A 1 58  ? -4.472  5.926   -14.665 1.00 83.27 58  A 1 
ATOM   425  C  C   . SER A 1 58  ? -3.905  5.088   -13.513 1.00 82.03 58  A 1 
ATOM   426  O  O   . SER A 1 58  ? -4.605  4.806   -12.545 1.00 79.18 58  A 1 
ATOM   427  C  CB  . SER A 1 58  ? -4.372  7.422   -14.332 1.00 79.98 58  A 1 
ATOM   428  O  OG  . SER A 1 58  ? -3.054  7.760   -13.961 1.00 71.46 58  A 1 
ATOM   429  N  N   . GLU A 1 59  ? -2.618  4.705   -13.575 1.00 75.67 59  A 1 
ATOM   430  C  CA  . GLU A 1 59  ? -1.961  4.005   -12.461 1.00 72.69 59  A 1 
ATOM   431  C  C   . GLU A 1 59  ? -1.972  4.820   -11.155 1.00 72.12 59  A 1 
ATOM   432  O  O   . GLU A 1 59  ? -1.873  4.248   -10.068 1.00 69.87 59  A 1 
ATOM   433  C  CB  . GLU A 1 59  ? -0.516  3.647   -12.815 1.00 69.89 59  A 1 
ATOM   434  C  CG  . GLU A 1 59  ? -0.369  2.582   -13.917 1.00 64.39 59  A 1 
ATOM   435  C  CD  . GLU A 1 59  ? 1.038   1.967   -14.005 1.00 60.67 59  A 1 
ATOM   436  O  OE1 . GLU A 1 59  ? 1.175   0.915   -14.673 1.00 55.04 59  A 1 
ATOM   437  O  OE2 . GLU A 1 59  ? 1.985   2.488   -13.385 1.00 55.25 59  A 1 
ATOM   438  N  N   . GLU A 1 60  ? -2.101  6.151   -11.241 1.00 70.81 60  A 1 
ATOM   439  C  CA  . GLU A 1 60  ? -2.140  7.070   -10.102 1.00 69.36 60  A 1 
ATOM   440  C  C   . GLU A 1 60  ? -3.567  7.296   -9.568  1.00 71.64 60  A 1 
ATOM   441  O  O   . GLU A 1 60  ? -3.728  7.715   -8.417  1.00 69.77 60  A 1 
ATOM   442  C  CB  . GLU A 1 60  ? -1.462  8.406   -10.487 1.00 65.34 60  A 1 
ATOM   443  C  CG  . GLU A 1 60  ? 0.004   8.217   -10.930 1.00 57.75 60  A 1 
ATOM   444  C  CD  . GLU A 1 60  ? 0.786   9.524   -11.180 1.00 52.25 60  A 1 
ATOM   445  O  OE1 . GLU A 1 60  ? 2.032   9.437   -11.326 1.00 46.91 60  A 1 
ATOM   446  O  OE2 . GLU A 1 60  ? 0.183   10.613  -11.211 1.00 45.07 60  A 1 
ATOM   447  N  N   . ASP A 1 61  ? -4.604  7.008   -10.366 1.00 76.59 61  A 1 
ATOM   448  C  CA  . ASP A 1 61  ? -5.996  7.136   -9.948  1.00 77.28 61  A 1 
ATOM   449  C  C   . ASP A 1 61  ? -6.434  5.891   -9.174  1.00 79.25 61  A 1 
ATOM   450  O  O   . ASP A 1 61  ? -6.140  4.758   -9.548  1.00 79.24 61  A 1 
ATOM   451  C  CB  . ASP A 1 61  ? -6.931  7.376   -11.141 1.00 76.01 61  A 1 
ATOM   452  C  CG  . ASP A 1 61  ? -6.767  8.756   -11.784 1.00 71.03 61  A 1 
ATOM   453  O  OD1 . ASP A 1 61  ? -6.439  9.711   -11.057 1.00 66.19 61  A 1 
ATOM   454  O  OD2 . ASP A 1 61  ? -7.023  8.834   -13.006 1.00 64.37 61  A 1 
ATOM   455  N  N   . LEU A 1 62  ? -7.158  6.105   -8.065  1.00 81.18 62  A 1 
ATOM   456  C  CA  . LEU A 1 62  ? -7.597  5.047   -7.174  1.00 80.54 62  A 1 
ATOM   457  C  C   . LEU A 1 62  ? -9.046  5.281   -6.731  1.00 82.62 62  A 1 
ATOM   458  O  O   . LEU A 1 62  ? -9.432  6.391   -6.383  1.00 82.25 62  A 1 
ATOM   459  C  CB  . LEU A 1 62  ? -6.666  4.967   -5.945  1.00 78.27 62  A 1 
ATOM   460  C  CG  . LEU A 1 62  ? -5.196  4.593   -6.240  1.00 74.87 62  A 1 
ATOM   461  C  CD1 . LEU A 1 62  ? -4.368  4.663   -4.957  1.00 72.63 62  A 1 
ATOM   462  C  CD2 . LEU A 1 62  ? -5.056  3.172   -6.778  1.00 71.45 62  A 1 
ATOM   463  N  N   . LEU A 1 63  ? -9.817  4.180   -6.654  1.00 86.92 63  A 1 
ATOM   464  C  CA  . LEU A 1 63  ? -11.119 4.131   -6.003  1.00 88.18 63  A 1 
ATOM   465  C  C   . LEU A 1 63  ? -10.901 3.972   -4.497  1.00 86.26 63  A 1 
ATOM   466  O  O   . LEU A 1 63  ? -10.377 2.948   -4.051  1.00 84.39 63  A 1 
ATOM   467  C  CB  . LEU A 1 63  ? -11.957 2.981   -6.587  1.00 90.91 63  A 1 
ATOM   468  C  CG  . LEU A 1 63  ? -12.158 3.021   -8.123  1.00 91.74 63  A 1 
ATOM   469  C  CD1 . LEU A 1 63  ? -12.956 1.793   -8.558  1.00 89.97 63  A 1 
ATOM   470  C  CD2 . LEU A 1 63  ? -12.903 4.265   -8.571  1.00 90.18 63  A 1 
ATOM   471  N  N   . ASN A 1 64  ? -11.264 4.993   -3.707  1.00 82.18 64  A 1 
ATOM   472  C  CA  . ASN A 1 64  ? -10.915 5.099   -2.294  1.00 77.94 64  A 1 
ATOM   473  C  C   . ASN A 1 64  ? -12.066 4.760   -1.331  1.00 77.56 64  A 1 
ATOM   474  O  O   . ASN A 1 64  ? -11.811 4.545   -0.152  1.00 74.05 64  A 1 
ATOM   475  C  CB  . ASN A 1 64  ? -10.400 6.518   -2.002  1.00 74.42 64  A 1 
ATOM   476  C  CG  . ASN A 1 64  ? -9.071  6.807   -2.691  1.00 69.34 64  A 1 
ATOM   477  O  OD1 . ASN A 1 64  ? -8.010  6.413   -2.229  1.00 63.93 64  A 1 
ATOM   478  N  ND2 . ASN A 1 64  ? -9.096  7.496   -3.800  1.00 61.76 64  A 1 
ATOM   479  N  N   . ALA A 1 65  ? -13.313 4.708   -1.818  1.00 80.76 65  A 1 
ATOM   480  C  CA  . ALA A 1 65  ? -14.488 4.470   -0.991  1.00 81.75 65  A 1 
ATOM   481  C  C   . ALA A 1 65  ? -15.285 3.248   -1.465  1.00 85.64 65  A 1 
ATOM   482  O  O   . ALA A 1 65  ? -15.302 2.894   -2.643  1.00 86.11 65  A 1 
ATOM   483  C  CB  . ALA A 1 65  ? -15.344 5.739   -0.945  1.00 77.85 65  A 1 
ATOM   484  N  N   . LYS A 1 66  ? -15.985 2.594   -0.528  1.00 83.42 66  A 1 
ATOM   485  C  CA  . LYS A 1 66  ? -16.864 1.477   -0.851  1.00 85.20 66  A 1 
ATOM   486  C  C   . LYS A 1 66  ? -17.992 1.931   -1.768  1.00 87.22 66  A 1 
ATOM   487  O  O   . LYS A 1 66  ? -18.652 2.924   -1.490  1.00 87.23 66  A 1 
ATOM   488  C  CB  . LYS A 1 66  ? -17.388 0.822   0.436   1.00 83.87 66  A 1 
ATOM   489  C  CG  . LYS A 1 66  ? -18.254 -0.408  0.122   1.00 82.45 66  A 1 
ATOM   490  C  CD  . LYS A 1 66  ? -18.516 -1.274  1.356   1.00 80.71 66  A 1 
ATOM   491  C  CE  . LYS A 1 66  ? -19.311 -2.512  0.906   1.00 77.57 66  A 1 
ATOM   492  N  NZ  . LYS A 1 66  ? -19.148 -3.673  1.815   1.00 73.07 66  A 1 
ATOM   493  N  N   . GLY A 1 67  ? -18.237 1.151   -2.823  1.00 91.37 67  A 1 
ATOM   494  C  CA  . GLY A 1 67  ? -19.300 1.413   -3.790  1.00 92.34 67  A 1 
ATOM   495  C  C   . GLY A 1 67  ? -18.907 2.337   -4.948  1.00 93.79 67  A 1 
ATOM   496  O  O   . GLY A 1 67  ? -19.686 2.448   -5.881  1.00 93.12 67  A 1 
ATOM   497  N  N   . GLU A 1 68  ? -17.718 2.942   -4.934  1.00 93.39 68  A 1 
ATOM   498  C  CA  . GLU A 1 68  ? -17.186 3.610   -6.122  1.00 93.20 68  A 1 
ATOM   499  C  C   . GLU A 1 68  ? -17.016 2.621   -7.275  1.00 94.86 68  A 1 
ATOM   500  O  O   . GLU A 1 68  ? -16.688 1.452   -7.067  1.00 95.14 68  A 1 
ATOM   501  C  CB  . GLU A 1 68  ? -15.851 4.314   -5.829  1.00 90.88 68  A 1 
ATOM   502  C  CG  . GLU A 1 68  ? -16.019 5.571   -4.958  1.00 84.84 68  A 1 
ATOM   503  C  CD  . GLU A 1 68  ? -14.685 6.290   -4.693  1.00 82.15 68  A 1 
ATOM   504  O  OE1 . GLU A 1 68  ? -14.724 7.375   -4.066  1.00 76.08 68  A 1 
ATOM   505  O  OE2 . GLU A 1 68  ? -13.618 5.773   -5.082  1.00 75.14 68  A 1 
ATOM   506  N  N   . THR A 1 69  ? -17.247 3.093   -8.504  1.00 96.34 69  A 1 
ATOM   507  C  CA  . THR A 1 69  ? -17.263 2.239   -9.693  1.00 96.73 69  A 1 
ATOM   508  C  C   . THR A 1 69  ? -16.333 2.751   -10.784 1.00 96.68 69  A 1 
ATOM   509  O  O   . THR A 1 69  ? -16.151 3.953   -10.961 1.00 95.85 69  A 1 
ATOM   510  C  CB  . THR A 1 69  ? -18.677 2.054   -10.265 1.00 96.21 69  A 1 
ATOM   511  O  OG1 . THR A 1 69  ? -19.259 3.284   -10.633 1.00 91.09 69  A 1 
ATOM   512  C  CG2 . THR A 1 69  ? -19.623 1.382   -9.277  1.00 90.35 69  A 1 
ATOM   513  N  N   . PHE A 1 70  ? -15.790 1.825   -11.561 1.00 97.34 70  A 1 
ATOM   514  C  CA  . PHE A 1 70  ? -15.191 2.085   -12.861 1.00 97.67 70  A 1 
ATOM   515  C  C   . PHE A 1 70  ? -15.899 1.220   -13.903 1.00 97.96 70  A 1 
ATOM   516  O  O   . PHE A 1 70  ? -16.068 0.016   -13.712 1.00 97.63 70  A 1 
ATOM   517  C  CB  . PHE A 1 70  ? -13.683 1.820   -12.823 1.00 97.52 70  A 1 
ATOM   518  C  CG  . PHE A 1 70  ? -13.013 1.955   -14.175 1.00 97.30 70  A 1 
ATOM   519  C  CD1 . PHE A 1 70  ? -12.577 0.815   -14.867 1.00 95.64 70  A 1 
ATOM   520  C  CD2 . PHE A 1 70  ? -12.833 3.223   -14.745 1.00 95.79 70  A 1 
ATOM   521  C  CE1 . PHE A 1 70  ? -11.953 0.940   -16.125 1.00 94.69 70  A 1 
ATOM   522  C  CE2 . PHE A 1 70  ? -12.215 3.359   -16.002 1.00 94.80 70  A 1 
ATOM   523  C  CZ  . PHE A 1 70  ? -11.771 2.214   -16.691 1.00 95.28 70  A 1 
ATOM   524  N  N   . GLU A 1 71  ? -16.327 1.835   -14.995 1.00 97.62 71  A 1 
ATOM   525  C  CA  . GLU A 1 71  ? -17.111 1.169   -16.025 1.00 97.40 71  A 1 
ATOM   526  C  C   . GLU A 1 71  ? -16.361 1.190   -17.353 1.00 97.33 71  A 1 
ATOM   527  O  O   . GLU A 1 71  ? -15.871 2.232   -17.780 1.00 96.16 71  A 1 
ATOM   528  C  CB  . GLU A 1 71  ? -18.478 1.840   -16.173 1.00 96.03 71  A 1 
ATOM   529  C  CG  . GLU A 1 71  ? -19.299 1.884   -14.871 1.00 87.12 71  A 1 
ATOM   530  C  CD  . GLU A 1 71  ? -20.673 2.519   -15.126 1.00 84.52 71  A 1 
ATOM   531  O  OE1 . GLU A 1 71  ? -21.708 1.956   -14.712 1.00 78.27 71  A 1 
ATOM   532  O  OE2 . GLU A 1 71  ? -20.764 3.488   -15.915 1.00 77.72 71  A 1 
ATOM   533  N  N   . VAL A 1 72  ? -16.323 0.040   -18.035 1.00 97.68 72  A 1 
ATOM   534  C  CA  . VAL A 1 72  ? -15.674 -0.085  -19.337 1.00 97.56 72  A 1 
ATOM   535  C  C   . VAL A 1 72  ? -16.477 -1.026  -20.243 1.00 97.51 72  A 1 
ATOM   536  O  O   . VAL A 1 72  ? -17.073 -1.997  -19.778 1.00 96.65 72  A 1 
ATOM   537  C  CB  . VAL A 1 72  ? -14.202 -0.507  -19.178 1.00 96.10 72  A 1 
ATOM   538  C  CG1 . VAL A 1 72  ? -14.028 -1.931  -18.634 1.00 88.56 72  A 1 
ATOM   539  C  CG2 . VAL A 1 72  ? -13.429 -0.368  -20.486 1.00 87.99 72  A 1 
ATOM   540  N  N   . ALA A 1 73  ? -16.488 -0.732  -21.539 1.00 96.71 73  A 1 
ATOM   541  C  CA  . ALA A 1 73  ? -17.009 -1.627  -22.560 1.00 95.96 73  A 1 
ATOM   542  C  C   . ALA A 1 73  ? -15.870 -2.020  -23.516 1.00 95.93 73  A 1 
ATOM   543  O  O   . ALA A 1 73  ? -15.112 -1.170  -23.961 1.00 93.61 73  A 1 
ATOM   544  C  CB  . ALA A 1 73  ? -18.179 -0.943  -23.282 1.00 93.85 73  A 1 
ATOM   545  N  N   . LEU A 1 74  ? -15.781 -3.315  -23.827 1.00 96.47 74  A 1 
ATOM   546  C  CA  . LEU A 1 74  ? -14.757 -3.875  -24.705 1.00 96.52 74  A 1 
ATOM   547  C  C   . LEU A 1 74  ? -15.422 -4.395  -25.980 1.00 96.23 74  A 1 
ATOM   548  O  O   . LEU A 1 74  ? -16.319 -5.230  -25.914 1.00 94.54 74  A 1 
ATOM   549  C  CB  . LEU A 1 74  ? -13.982 -4.986  -23.970 1.00 96.45 74  A 1 
ATOM   550  C  CG  . LEU A 1 74  ? -13.342 -4.568  -22.626 1.00 96.17 74  A 1 
ATOM   551  C  CD1 . LEU A 1 74  ? -12.680 -5.790  -21.980 1.00 94.25 74  A 1 
ATOM   552  C  CD2 . LEU A 1 74  ? -12.293 -3.475  -22.795 1.00 93.68 74  A 1 
ATOM   553  N  N   . SER A 1 75  ? -14.988 -3.909  -27.135 1.00 95.90 75  A 1 
ATOM   554  C  CA  . SER A 1 75  ? -15.618 -4.246  -28.413 1.00 95.17 75  A 1 
ATOM   555  C  C   . SER A 1 75  ? -14.844 -5.307  -29.201 1.00 95.81 75  A 1 
ATOM   556  O  O   . SER A 1 75  ? -15.443 -6.157  -29.848 1.00 93.55 75  A 1 
ATOM   557  C  CB  . SER A 1 75  ? -15.784 -2.990  -29.275 1.00 92.20 75  A 1 
ATOM   558  O  OG  . SER A 1 75  ? -16.543 -2.017  -28.580 1.00 81.31 75  A 1 
ATOM   559  N  N   . ASN A 1 76  ? -13.513 -5.265  -29.157 1.00 96.25 76  A 1 
ATOM   560  C  CA  . ASN A 1 76  ? -12.674 -6.199  -29.902 1.00 96.33 76  A 1 
ATOM   561  C  C   . ASN A 1 76  ? -12.672 -7.560  -29.198 1.00 96.99 76  A 1 
ATOM   562  O  O   . ASN A 1 76  ? -12.376 -7.640  -28.008 1.00 95.89 76  A 1 
ATOM   563  C  CB  . ASN A 1 76  ? -11.254 -5.644  -30.053 1.00 95.11 76  A 1 
ATOM   564  C  CG  . ASN A 1 76  ? -11.154 -4.438  -30.979 1.00 91.64 76  A 1 
ATOM   565  O  OD1 . ASN A 1 76  ? -12.118 -3.786  -31.336 1.00 80.31 76  A 1 
ATOM   566  N  ND2 . ASN A 1 76  ? -9.961  -4.095  -31.400 1.00 79.28 76  A 1 
ATOM   567  N  N   . LYS A 1 77  ? -12.971 -8.635  -29.952 1.00 96.60 77  A 1 
ATOM   568  C  CA  . LYS A 1 77  ? -12.922 -10.000 -29.436 1.00 97.19 77  A 1 
ATOM   569  C  C   . LYS A 1 77  ? -11.505 -10.407 -29.048 1.00 97.19 77  A 1 
ATOM   570  O  O   . LYS A 1 77  ? -10.537 -9.984  -29.677 1.00 95.62 77  A 1 
ATOM   571  C  CB  . LYS A 1 77  ? -13.496 -10.990 -30.461 1.00 96.31 77  A 1 
ATOM   572  C  CG  . LYS A 1 77  ? -14.989 -10.777 -30.702 1.00 93.89 77  A 1 
ATOM   573  C  CD  . LYS A 1 77  ? -15.537 -11.912 -31.573 1.00 91.91 77  A 1 
ATOM   574  C  CE  . LYS A 1 77  ? -17.049 -11.801 -31.679 1.00 86.14 77  A 1 
ATOM   575  N  NZ  . LYS A 1 77  ? -17.674 -13.148 -31.778 1.00 78.68 77  A 1 
ATOM   576  N  N   . GLY A 1 78  ? -11.401 -11.258 -28.029 1.00 97.28 78  A 1 
ATOM   577  C  CA  . GLY A 1 78  ? -10.144 -11.808 -27.553 1.00 97.22 78  A 1 
ATOM   578  C  C   . GLY A 1 78  ? -10.031 -11.778 -26.035 1.00 97.87 78  A 1 
ATOM   579  O  O   . GLY A 1 78  ? -11.001 -11.525 -25.322 1.00 97.24 78  A 1 
ATOM   580  N  N   . GLU A 1 79  ? -8.834  -12.076 -25.558 1.00 97.70 79  A 1 
ATOM   581  C  CA  . GLU A 1 79  ? -8.531  -12.106 -24.134 1.00 97.72 79  A 1 
ATOM   582  C  C   . GLU A 1 79  ? -7.868  -10.801 -23.697 1.00 97.88 79  A 1 
ATOM   583  O  O   . GLU A 1 79  ? -6.983  -10.286 -24.375 1.00 96.86 79  A 1 
ATOM   584  C  CB  . GLU A 1 79  ? -7.634  -13.300 -23.804 1.00 96.68 79  A 1 
ATOM   585  C  CG  . GLU A 1 79  ? -8.265  -14.652 -24.206 1.00 87.02 79  A 1 
ATOM   586  C  CD  . GLU A 1 79  ? -7.444  -15.831 -23.684 1.00 84.45 79  A 1 
ATOM   587  O  OE1 . GLU A 1 79  ? -8.041  -16.869 -23.317 1.00 77.33 79  A 1 
ATOM   588  O  OE2 . GLU A 1 79  ? -6.215  -15.688 -23.475 1.00 76.52 79  A 1 
ATOM   589  N  N   . TYR A 1 80  ? -8.294  -10.293 -22.539 1.00 98.06 80  A 1 
ATOM   590  C  CA  . TYR A 1 80  ? -7.766  -9.087  -21.927 1.00 98.17 80  A 1 
ATOM   591  C  C   . TYR A 1 80  ? -7.325  -9.414  -20.511 1.00 98.21 80  A 1 
ATOM   592  O  O   . TYR A 1 80  ? -8.157  -9.768  -19.668 1.00 97.62 80  A 1 
ATOM   593  C  CB  . TYR A 1 80  ? -8.830  -7.989  -21.898 1.00 97.94 80  A 1 
ATOM   594  C  CG  . TYR A 1 80  ? -9.359  -7.507  -23.234 1.00 97.99 80  A 1 
ATOM   595  C  CD1 . TYR A 1 80  ? -9.071  -6.202  -23.669 1.00 96.95 80  A 1 
ATOM   596  C  CD2 . TYR A 1 80  ? -10.192 -8.329  -24.013 1.00 96.89 80  A 1 
ATOM   597  C  CE1 . TYR A 1 80  ? -9.608  -5.713  -24.867 1.00 96.29 80  A 1 
ATOM   598  C  CE2 . TYR A 1 80  ? -10.727 -7.853  -25.223 1.00 96.25 80  A 1 
ATOM   599  C  CZ  . TYR A 1 80  ? -10.435 -6.546  -25.645 1.00 97.25 80  A 1 
ATOM   600  O  OH  . TYR A 1 80  ? -10.965 -6.081  -26.819 1.00 96.44 80  A 1 
ATOM   601  N  N   . SER A 1 81  ? -6.035  -9.255  -20.216 1.00 97.39 81  A 1 
ATOM   602  C  CA  . SER A 1 81  ? -5.527  -9.307  -18.846 1.00 96.76 81  A 1 
ATOM   603  C  C   . SER A 1 81  ? -5.573  -7.910  -18.232 1.00 96.80 81  A 1 
ATOM   604  O  O   . SER A 1 81  ? -5.257  -6.918  -18.890 1.00 96.01 81  A 1 
ATOM   605  C  CB  . SER A 1 81  ? -4.119  -9.880  -18.798 1.00 95.36 81  A 1 
ATOM   606  O  OG  . SER A 1 81  ? -4.103  -11.195 -19.334 1.00 86.76 81  A 1 
ATOM   607  N  N   . PHE A 1 82  ? -5.959  -7.833  -16.961 1.00 96.91 82  A 1 
ATOM   608  C  CA  . PHE A 1 82  ? -5.984  -6.591  -16.204 1.00 97.16 82  A 1 
ATOM   609  C  C   . PHE A 1 82  ? -5.509  -6.815  -14.767 1.00 96.70 82  A 1 
ATOM   610  O  O   . PHE A 1 82  ? -5.436  -7.947  -14.288 1.00 96.09 82  A 1 
ATOM   611  C  CB  . PHE A 1 82  ? -7.386  -5.953  -16.262 1.00 97.37 82  A 1 
ATOM   612  C  CG  . PHE A 1 82  ? -8.495  -6.814  -15.699 1.00 97.86 82  A 1 
ATOM   613  C  CD1 . PHE A 1 82  ? -9.233  -7.666  -16.538 1.00 95.95 82  A 1 
ATOM   614  C  CD2 . PHE A 1 82  ? -8.808  -6.765  -14.325 1.00 95.75 82  A 1 
ATOM   615  C  CE1 . PHE A 1 82  ? -10.259 -8.461  -16.012 1.00 95.72 82  A 1 
ATOM   616  C  CE2 . PHE A 1 82  ? -9.831  -7.560  -13.792 1.00 95.55 82  A 1 
ATOM   617  C  CZ  . PHE A 1 82  ? -10.556 -8.412  -14.640 1.00 97.43 82  A 1 
ATOM   618  N  N   . TYR A 1 83  ? -5.171  -5.737  -14.086 1.00 95.41 83  A 1 
ATOM   619  C  CA  . TYR A 1 83  ? -4.673  -5.791  -12.717 1.00 94.39 83  A 1 
ATOM   620  C  C   . TYR A 1 83  ? -5.066  -4.548  -11.932 1.00 94.48 83  A 1 
ATOM   621  O  O   . TYR A 1 83  ? -5.374  -3.496  -12.487 1.00 93.96 83  A 1 
ATOM   622  C  CB  . TYR A 1 83  ? -3.159  -6.012  -12.718 1.00 92.64 83  A 1 
ATOM   623  C  CG  . TYR A 1 83  ? -2.358  -4.947  -13.443 1.00 91.44 83  A 1 
ATOM   624  C  CD1 . TYR A 1 83  ? -2.084  -5.069  -14.821 1.00 89.40 83  A 1 
ATOM   625  C  CD2 . TYR A 1 83  ? -1.869  -3.828  -12.755 1.00 88.53 83  A 1 
ATOM   626  C  CE1 . TYR A 1 83  ? -1.344  -4.088  -15.498 1.00 86.43 83  A 1 
ATOM   627  C  CE2 . TYR A 1 83  ? -1.123  -2.829  -13.415 1.00 86.31 83  A 1 
ATOM   628  C  CZ  . TYR A 1 83  ? -0.863  -2.971  -14.795 1.00 86.17 83  A 1 
ATOM   629  O  OH  . TYR A 1 83  ? -0.131  -2.009  -15.442 1.00 82.63 83  A 1 
ATOM   630  N  N   . CYS A 1 84  ? -5.009  -4.661  -10.606 1.00 92.49 84  A 1 
ATOM   631  C  CA  . CYS A 1 84  ? -5.037  -3.528  -9.700  1.00 91.48 84  A 1 
ATOM   632  C  C   . CYS A 1 84  ? -3.596  -3.071  -9.450  1.00 89.52 84  A 1 
ATOM   633  O  O   . CYS A 1 84  ? -2.817  -3.800  -8.837  1.00 87.22 84  A 1 
ATOM   634  C  CB  . CYS A 1 84  ? -5.744  -3.962  -8.412  1.00 91.66 84  A 1 
ATOM   635  S  SG  . CYS A 1 84  ? -5.744  -2.586  -7.243  1.00 91.18 84  A 1 
ATOM   636  N  N   . SER A 1 85  ? -3.227  -1.869  -9.900  1.00 82.51 85  A 1 
ATOM   637  C  CA  . SER A 1 85  ? -1.852  -1.347  -9.834  1.00 79.32 85  A 1 
ATOM   638  C  C   . SER A 1 85  ? -1.236  -1.401  -8.417  1.00 78.99 85  A 1 
ATOM   639  O  O   . SER A 1 85  ? -0.173  -2.012  -8.270  1.00 77.26 85  A 1 
ATOM   640  C  CB  . SER A 1 85  ? -1.780  0.059   -10.446 1.00 76.43 85  A 1 
ATOM   641  O  OG  . SER A 1 85  ? -0.469  0.574   -10.370 1.00 68.93 85  A 1 
ATOM   642  N  N   . PRO A 1 86  ? -1.885  -0.877  -7.342  1.00 74.56 86  A 1 
ATOM   643  C  CA  . PRO A 1 86  ? -1.325  -0.992  -5.993  1.00 73.02 86  A 1 
ATOM   644  C  C   . PRO A 1 86  ? -1.178  -2.436  -5.510  1.00 73.85 86  A 1 
ATOM   645  O  O   . PRO A 1 86  ? -0.231  -2.725  -4.786  1.00 72.95 86  A 1 
ATOM   646  C  CB  . PRO A 1 86  ? -2.266  -0.176  -5.087  1.00 71.46 86  A 1 
ATOM   647  C  CG  . PRO A 1 86  ? -3.577  -0.098  -5.862  1.00 69.68 86  A 1 
ATOM   648  C  CD  . PRO A 1 86  ? -3.108  -0.090  -7.311  1.00 71.12 86  A 1 
ATOM   649  N  N   . HIS A 1 87  ? -2.059  -3.345  -5.913  1.00 79.80 87  A 1 
ATOM   650  C  CA  . HIS A 1 87  ? -2.104  -4.730  -5.430  1.00 80.62 87  A 1 
ATOM   651  C  C   . HIS A 1 87  ? -1.634  -5.781  -6.441  1.00 80.45 87  A 1 
ATOM   652  O  O   . HIS A 1 87  ? -1.740  -6.975  -6.155  1.00 79.14 87  A 1 
ATOM   653  C  CB  . HIS A 1 87  ? -3.517  -5.032  -4.924  1.00 81.58 87  A 1 
ATOM   654  C  CG  . HIS A 1 87  ? -3.977  -4.118  -3.829  1.00 80.11 87  A 1 
ATOM   655  N  ND1 . HIS A 1 87  ? -5.161  -3.429  -3.804  1.00 77.19 87  A 1 
ATOM   656  C  CD2 . HIS A 1 87  ? -3.336  -3.822  -2.649  1.00 77.71 87  A 1 
ATOM   657  C  CE1 . HIS A 1 87  ? -5.243  -2.746  -2.654  1.00 77.68 87  A 1 
ATOM   658  N  NE2 . HIS A 1 87  ? -4.140  -2.966  -1.928  1.00 77.95 87  A 1 
ATOM   659  N  N   . GLN A 1 88  ? -1.074  -5.394  -7.594  1.00 77.66 88  A 1 
ATOM   660  C  CA  . GLN A 1 88  ? -0.592  -6.341  -8.608  1.00 76.32 88  A 1 
ATOM   661  C  C   . GLN A 1 88  ? 0.402   -7.352  -8.022  1.00 75.11 88  A 1 
ATOM   662  O  O   . GLN A 1 88  ? 0.308   -8.548  -8.288  1.00 73.37 88  A 1 
ATOM   663  C  CB  . GLN A 1 88  ? 0.050   -5.555  -9.753  1.00 75.24 88  A 1 
ATOM   664  C  CG  . GLN A 1 88  ? 0.424   -6.460  -10.940 1.00 72.01 88  A 1 
ATOM   665  C  CD  . GLN A 1 88  ? 1.206   -5.737  -12.042 1.00 72.98 88  A 1 
ATOM   666  O  OE1 . GLN A 1 88  ? 1.887   -4.762  -11.805 1.00 67.91 88  A 1 
ATOM   667  N  NE2 . GLN A 1 88  ? 1.151   -6.216  -13.264 1.00 67.72 88  A 1 
ATOM   668  N  N   . GLY A 1 89  ? 1.320   -6.897  -7.179  1.00 72.18 89  A 1 
ATOM   669  C  CA  . GLY A 1 89  ? 2.277   -7.772  -6.510  1.00 68.17 89  A 1 
ATOM   670  C  C   . GLY A 1 89  ? 1.644   -8.737  -5.497  1.00 68.48 89  A 1 
ATOM   671  O  O   . GLY A 1 89  ? 2.226   -9.779  -5.224  1.00 65.99 89  A 1 
ATOM   672  N  N   . ALA A 1 90  ? 0.448   -8.438  -4.995  1.00 71.00 90  A 1 
ATOM   673  C  CA  . ALA A 1 90  ? -0.315  -9.334  -4.133  1.00 69.09 90  A 1 
ATOM   674  C  C   . ALA A 1 90  ? -1.137  -10.374 -4.921  1.00 70.01 90  A 1 
ATOM   675  O  O   . ALA A 1 90  ? -1.843  -11.175 -4.309  1.00 67.72 90  A 1 
ATOM   676  C  CB  . ALA A 1 90  ? -1.200  -8.487  -3.210  1.00 67.18 90  A 1 
ATOM   677  N  N   . GLY A 1 91  ? -1.079  -10.356 -6.246  1.00 75.81 91  A 1 
ATOM   678  C  CA  . GLY A 1 91  ? -1.831  -11.264 -7.113  1.00 77.39 91  A 1 
ATOM   679  C  C   . GLY A 1 91  ? -3.242  -10.781 -7.467  1.00 82.34 91  A 1 
ATOM   680  O  O   . GLY A 1 91  ? -4.027  -11.561 -7.985  1.00 81.84 91  A 1 
ATOM   681  N  N   . MET A 1 92  ? -3.562  -9.501  -7.230  1.00 87.63 92  A 1 
ATOM   682  C  CA  . MET A 1 92  ? -4.835  -8.925  -7.671  1.00 90.20 92  A 1 
ATOM   683  C  C   . MET A 1 92  ? -4.806  -8.654  -9.181  1.00 90.91 92  A 1 
ATOM   684  O  O   . MET A 1 92  ? -4.588  -7.531  -9.638  1.00 90.70 92  A 1 
ATOM   685  C  CB  . MET A 1 92  ? -5.198  -7.701  -6.827  1.00 91.25 92  A 1 
ATOM   686  C  CG  . MET A 1 92  ? -6.642  -7.260  -7.087  1.00 90.22 92  A 1 
ATOM   687  S  SD  . MET A 1 92  ? -7.205  -5.976  -5.955  1.00 90.68 92  A 1 
ATOM   688  C  CE  . MET A 1 92  ? -8.891  -5.763  -6.561  1.00 89.54 92  A 1 
ATOM   689  N  N   . VAL A 1 93  ? -5.000  -9.732  -9.931  1.00 92.97 93  A 1 
ATOM   690  C  CA  . VAL A 1 93  ? -5.017  -9.776  -11.391 1.00 93.94 93  A 1 
ATOM   691  C  C   . VAL A 1 93  ? -6.306  -10.454 -11.856 1.00 95.48 93  A 1 
ATOM   692  O  O   . VAL A 1 93  ? -6.914  -11.233 -11.114 1.00 95.66 93  A 1 
ATOM   693  C  CB  . VAL A 1 93  ? -3.772  -10.479 -11.964 1.00 92.04 93  A 1 
ATOM   694  C  CG1 . VAL A 1 93  ? -2.489  -9.758  -11.534 1.00 84.05 93  A 1 
ATOM   695  C  CG2 . VAL A 1 93  ? -3.661  -11.948 -11.536 1.00 83.73 93  A 1 
ATOM   696  N  N   . GLY A 1 94  ? -6.733  -10.156 -13.073 1.00 96.55 94  A 1 
ATOM   697  C  CA  . GLY A 1 94  ? -7.929  -10.731 -13.655 1.00 97.10 94  A 1 
ATOM   698  C  C   . GLY A 1 94  ? -7.811  -10.899 -15.163 1.00 97.79 94  A 1 
ATOM   699  O  O   . GLY A 1 94  ? -6.879  -10.401 -15.804 1.00 97.40 94  A 1 
ATOM   700  N  N   . LYS A 1 95  ? -8.779  -11.618 -15.728 1.00 97.74 95  A 1 
ATOM   701  C  CA  . LYS A 1 95  ? -8.870  -11.877 -17.158 1.00 98.04 95  A 1 
ATOM   702  C  C   . LYS A 1 95  ? -10.323 -11.830 -17.610 1.00 98.12 95  A 1 
ATOM   703  O  O   . LYS A 1 95  ? -11.198 -12.421 -16.985 1.00 97.56 95  A 1 
ATOM   704  C  CB  . LYS A 1 95  ? -8.209  -13.234 -17.440 1.00 96.94 95  A 1 
ATOM   705  C  CG  . LYS A 1 95  ? -8.076  -13.524 -18.936 1.00 88.79 95  A 1 
ATOM   706  C  CD  . LYS A 1 95  ? -7.394  -14.884 -19.120 1.00 87.62 95  A 1 
ATOM   707  C  CE  . LYS A 1 95  ? -7.294  -15.186 -20.597 1.00 75.47 95  A 1 
ATOM   708  N  NZ  . LYS A 1 95  ? -6.796  -16.556 -20.880 1.00 68.12 95  A 1 
ATOM   709  N  N   . VAL A 1 96  ? -10.571 -11.145 -18.709 1.00 98.00 96  A 1 
ATOM   710  C  CA  . VAL A 1 96  ? -11.865 -11.159 -19.385 1.00 98.18 96  A 1 
ATOM   711  C  C   . VAL A 1 96  ? -11.697 -11.647 -20.813 1.00 98.12 96  A 1 
ATOM   712  O  O   . VAL A 1 96  ? -10.778 -11.225 -21.519 1.00 97.68 96  A 1 
ATOM   713  C  CB  . VAL A 1 96  ? -12.588 -9.811  -19.289 1.00 97.46 96  A 1 
ATOM   714  C  CG1 . VAL A 1 96  ? -11.810 -8.634  -19.871 1.00 95.03 96  A 1 
ATOM   715  C  CG2 . VAL A 1 96  ? -13.964 -9.869  -19.964 1.00 93.23 96  A 1 
ATOM   716  N  N   . THR A 1 97  ? -12.581 -12.547 -21.254 1.00 98.04 97  A 1 
ATOM   717  C  CA  . THR A 1 97  ? -12.666 -13.005 -22.645 1.00 97.93 97  A 1 
ATOM   718  C  C   . THR A 1 97  ? -13.888 -12.376 -23.302 1.00 97.97 97  A 1 
ATOM   719  O  O   . THR A 1 97  ? -15.003 -12.544 -22.818 1.00 97.07 97  A 1 
ATOM   720  C  CB  . THR A 1 97  ? -12.711 -14.532 -22.719 1.00 97.31 97  A 1 
ATOM   721  O  OG1 . THR A 1 97  ? -11.611 -15.083 -22.028 1.00 93.54 97  A 1 
ATOM   722  C  CG2 . THR A 1 97  ? -12.628 -15.032 -24.161 1.00 92.86 97  A 1 
ATOM   723  N  N   . VAL A 1 98  ? -13.676 -11.657 -24.402 1.00 97.63 98  A 1 
ATOM   724  C  CA  . VAL A 1 98  ? -14.750 -11.111 -25.231 1.00 97.48 98  A 1 
ATOM   725  C  C   . VAL A 1 98  ? -15.016 -12.082 -26.377 1.00 97.06 98  A 1 
ATOM   726  O  O   . VAL A 1 98  ? -14.121 -12.348 -27.183 1.00 95.54 98  A 1 
ATOM   727  C  CB  . VAL A 1 98  ? -14.399 -9.710  -25.764 1.00 96.77 98  A 1 
ATOM   728  C  CG1 . VAL A 1 98  ? -15.571 -9.105  -26.525 1.00 94.21 98  A 1 
ATOM   729  C  CG2 . VAL A 1 98  ? -14.033 -8.751  -24.625 1.00 94.74 98  A 1 
ATOM   730  N  N   . ASN A 1 99  ? -16.235 -12.639 -26.455 1.00 94.72 99  A 1 
ATOM   731  C  CA  . ASN A 1 99  ? -16.644 -13.687 -27.398 1.00 93.08 99  A 1 
ATOM   732  C  C   . ASN A 1 99  ? -17.539 -13.193 -28.529 1.00 91.07 99  A 1 
ATOM   733  O  O   . ASN A 1 99  ? -18.418 -12.351 -28.301 1.00 82.97 99  A 1 
ATOM   734  C  CB  . ASN A 1 99  ? -17.307 -14.834 -26.621 1.00 87.28 99  A 1 
ATOM   735  C  CG  . ASN A 1 99  ? -16.329 -15.612 -25.741 1.00 85.11 99  A 1 
ATOM   736  O  OD1 . ASN A 1 99  ? -15.190 -15.870 -26.097 1.00 73.12 99  A 1 
ATOM   737  N  ND2 . ASN A 1 99  ? -16.763 -16.040 -24.574 1.00 73.55 99  A 1 
ATOM   738  O  OXT . ASN A 1 99  ? -17.391 -13.700 -29.668 1.00 70.66 99  A 1 
ATOM   739  N  N   . TYR B 2 1   ? 1.458   -4.070  2.497   1.00 89.54 1   B 1 
ATOM   740  C  CA  . TYR B 2 1   ? 0.179   -3.400  2.798   1.00 89.36 1   B 1 
ATOM   741  C  C   . TYR B 2 1   ? -0.249  -3.657  4.246   1.00 90.29 1   B 1 
ATOM   742  O  O   . TYR B 2 1   ? 0.084   -4.720  4.765   1.00 89.78 1   B 1 
ATOM   743  C  CB  . TYR B 2 1   ? -0.918  -3.882  1.846   1.00 87.26 1   B 1 
ATOM   744  C  CG  . TYR B 2 1   ? -0.510  -3.885  0.395   1.00 86.05 1   B 1 
ATOM   745  C  CD1 . TYR B 2 1   ? -0.384  -2.671  -0.306  1.00 83.88 1   B 1 
ATOM   746  C  CD2 . TYR B 2 1   ? -0.204  -5.097  -0.249  1.00 83.48 1   B 1 
ATOM   747  C  CE1 . TYR B 2 1   ? 0.064   -2.667  -1.631  1.00 81.28 1   B 1 
ATOM   748  C  CE2 . TYR B 2 1   ? 0.240   -5.098  -1.576  1.00 81.12 1   B 1 
ATOM   749  C  CZ  . TYR B 2 1   ? 0.381   -3.882  -2.265  1.00 80.37 1   B 1 
ATOM   750  O  OH  . TYR B 2 1   ? 0.848   -3.883  -3.551  1.00 77.23 1   B 1 
ATOM   751  N  N   . PRO B 2 2   ? -1.060  -2.753  4.882   1.00 89.85 2   B 1 
ATOM   752  C  CA  . PRO B 2 2   ? -1.647  -3.012  6.207   1.00 90.68 2   B 1 
ATOM   753  C  C   . PRO B 2 2   ? -2.353  -4.367  6.293   1.00 90.71 2   B 1 
ATOM   754  O  O   . PRO B 2 2   ? -2.172  -5.078  7.273   1.00 90.34 2   B 1 
ATOM   755  C  CB  . PRO B 2 2   ? -2.601  -1.848  6.452   1.00 91.05 2   B 1 
ATOM   756  C  CG  . PRO B 2 2   ? -1.951  -0.711  5.666   1.00 90.31 2   B 1 
ATOM   757  C  CD  . PRO B 2 2   ? -1.397  -1.419  4.431   1.00 91.35 2   B 1 
ATOM   758  N  N   . ILE B 2 3   ? -3.062  -4.789  5.241   1.00 86.27 3   B 1 
ATOM   759  C  CA  . ILE B 2 3   ? -3.741  -6.087  5.200   1.00 84.66 3   B 1 
ATOM   760  C  C   . ILE B 2 3   ? -2.788  -7.280  5.365   1.00 85.72 3   B 1 
ATOM   761  O  O   . ILE B 2 3   ? -3.160  -8.263  6.000   1.00 85.54 3   B 1 
ATOM   762  C  CB  . ILE B 2 3   ? -4.604  -6.199  3.931   1.00 81.68 3   B 1 
ATOM   763  C  CG1 . ILE B 2 3   ? -5.619  -7.353  4.073   1.00 75.25 3   B 1 
ATOM   764  C  CG2 . ILE B 2 3   ? -3.741  -6.358  2.662   1.00 74.75 3   B 1 
ATOM   765  C  CD1 . ILE B 2 3   ? -6.766  -7.265  3.078   1.00 69.77 3   B 1 
ATOM   766  N  N   . PHE B 2 4   ? -1.536  -7.200  4.892   1.00 86.29 4   B 1 
ATOM   767  C  CA  . PHE B 2 4   ? -0.548  -8.250  5.124   1.00 86.71 4   B 1 
ATOM   768  C  C   . PHE B 2 4   ? -0.197  -8.367  6.610   1.00 88.74 4   B 1 
ATOM   769  O  O   . PHE B 2 4   ? -0.054  -9.472  7.120   1.00 89.26 4   B 1 
ATOM   770  C  CB  . PHE B 2 4   ? 0.724   -8.004  4.297   1.00 85.57 4   B 1 
ATOM   771  C  CG  . PHE B 2 4   ? 0.598   -8.077  2.786   1.00 84.81 4   B 1 
ATOM   772  C  CD1 . PHE B 2 4   ? -0.501  -8.684  2.158   1.00 82.68 4   B 1 
ATOM   773  C  CD2 . PHE B 2 4   ? 1.657   -7.573  2.002   1.00 82.41 4   B 1 
ATOM   774  C  CE1 . PHE B 2 4   ? -0.544  -8.796  0.763   1.00 81.14 4   B 1 
ATOM   775  C  CE2 . PHE B 2 4   ? 1.617   -7.687  0.606   1.00 80.89 4   B 1 
ATOM   776  C  CZ  . PHE B 2 4   ? 0.518   -8.303  -0.015  1.00 80.74 4   B 1 
ATOM   777  N  N   . ALA B 2 5   ? -0.114  -7.243  7.321   1.00 92.10 5   B 1 
ATOM   778  C  CA  . ALA B 2 5   ? 0.051   -7.258  8.765   1.00 93.49 5   B 1 
ATOM   779  C  C   . ALA B 2 5   ? -1.191  -7.845  9.450   1.00 93.03 5   B 1 
ATOM   780  O  O   . ALA B 2 5   ? -1.061  -8.762  10.252  1.00 92.78 5   B 1 
ATOM   781  C  CB  . ALA B 2 5   ? 0.372   -5.842  9.251   1.00 95.07 5   B 1 
ATOM   782  N  N   . GLN B 2 6   ? -2.393  -7.397  9.083   1.00 88.46 6   B 1 
ATOM   783  C  CA  . GLN B 2 6   ? -3.668  -7.868  9.665   1.00 87.59 6   B 1 
ATOM   784  C  C   . GLN B 2 6   ? -3.851  -9.386  9.539   1.00 87.13 6   B 1 
ATOM   785  O  O   . GLN B 2 6   ? -4.332  -10.031 10.476  1.00 86.05 6   B 1 
ATOM   786  C  CB  . GLN B 2 6   ? -4.838  -7.155  8.980   1.00 86.37 6   B 1 
ATOM   787  C  CG  . GLN B 2 6   ? -4.919  -5.655  9.292   1.00 84.67 6   B 1 
ATOM   788  C  CD  . GLN B 2 6   ? -5.974  -4.970  8.428   1.00 85.27 6   B 1 
ATOM   789  O  OE1 . GLN B 2 6   ? -5.707  -4.525  7.326   1.00 81.44 6   B 1 
ATOM   790  N  NE2 . GLN B 2 6   ? -7.208  -4.879  8.876   1.00 79.93 6   B 1 
ATOM   791  N  N   . GLN B 2 7   ? -3.461  -9.962  8.393   1.00 84.80 7   B 1 
ATOM   792  C  CA  . GLN B 2 7   ? -3.609  -11.386 8.107   1.00 83.29 7   B 1 
ATOM   793  C  C   . GLN B 2 7   ? -2.552  -12.246 8.802   1.00 84.82 7   B 1 
ATOM   794  O  O   . GLN B 2 7   ? -2.871  -13.340 9.254   1.00 84.10 7   B 1 
ATOM   795  C  CB  . GLN B 2 7   ? -3.563  -11.596 6.592   1.00 79.82 7   B 1 
ATOM   796  C  CG  . GLN B 2 7   ? -4.852  -11.109 5.908   1.00 73.82 7   B 1 
ATOM   797  C  CD  . GLN B 2 7   ? -4.768  -11.142 4.382   1.00 70.76 7   B 1 
ATOM   798  O  OE1 . GLN B 2 7   ? -3.708  -11.085 3.787   1.00 65.80 7   B 1 
ATOM   799  N  NE2 . GLN B 2 7   ? -5.885  -11.209 3.698   1.00 64.13 7   B 1 
ATOM   800  N  N   . ASN B 2 8   ? -1.295  -11.771 8.908   1.00 89.33 8   B 1 
ATOM   801  C  CA  . ASN B 2 8   ? -0.161  -12.587 9.349   1.00 90.56 8   B 1 
ATOM   802  C  C   . ASN B 2 8   ? 0.265   -12.343 10.805  1.00 92.62 8   B 1 
ATOM   803  O  O   . ASN B 2 8   ? 0.982   -13.170 11.372  1.00 92.41 8   B 1 
ATOM   804  C  CB  . ASN B 2 8   ? 1.006   -12.404 8.372   1.00 89.46 8   B 1 
ATOM   805  C  CG  . ASN B 2 8   ? 0.673   -12.926 6.988   1.00 86.98 8   B 1 
ATOM   806  O  OD1 . ASN B 2 8   ? 0.730   -14.120 6.717   1.00 77.47 8   B 1 
ATOM   807  N  ND2 . ASN B 2 8   ? 0.306   -12.066 6.068   1.00 75.01 8   B 1 
ATOM   808  N  N   . TYR B 2 9   ? -0.149  -11.239 11.428  1.00 95.59 9   B 1 
ATOM   809  C  CA  . TYR B 2 9   ? 0.268   -10.872 12.781  1.00 96.31 9   B 1 
ATOM   810  C  C   . TYR B 2 9   ? -0.949  -10.484 13.630  1.00 96.50 9   B 1 
ATOM   811  O  O   . TYR B 2 9   ? -1.626  -9.506  13.338  1.00 95.68 9   B 1 
ATOM   812  C  CB  . TYR B 2 9   ? 1.281   -9.729  12.728  1.00 96.59 9   B 1 
ATOM   813  C  CG  . TYR B 2 9   ? 2.535   -10.037 11.932  1.00 96.52 9   B 1 
ATOM   814  C  CD1 . TYR B 2 9   ? 3.639   -10.655 12.543  1.00 94.77 9   B 1 
ATOM   815  C  CD2 . TYR B 2 9   ? 2.596   -9.718  10.561  1.00 94.65 9   B 1 
ATOM   816  C  CE1 . TYR B 2 9   ? 4.797   -10.945 11.812  1.00 93.76 9   B 1 
ATOM   817  C  CE2 . TYR B 2 9   ? 3.747   -10.008 9.814   1.00 93.98 9   B 1 
ATOM   818  C  CZ  . TYR B 2 9   ? 4.853   -10.617 10.444  1.00 94.48 9   B 1 
ATOM   819  O  OH  . TYR B 2 9   ? 5.987   -10.901 9.708   1.00 92.94 9   B 1 
ATOM   820  N  N   . GLU B 2 10  ? -1.199  -11.220 14.712  1.00 95.23 10  B 1 
ATOM   821  C  CA  . GLU B 2 10  ? -2.304  -10.907 15.626  1.00 95.49 10  B 1 
ATOM   822  C  C   . GLU B 2 10  ? -2.105  -9.566  16.332  1.00 96.15 10  B 1 
ATOM   823  O  O   . GLU B 2 10  ? -3.035  -8.766  16.443  1.00 95.00 10  B 1 
ATOM   824  C  CB  . GLU B 2 10  ? -2.447  -12.045 16.639  1.00 93.90 10  B 1 
ATOM   825  C  CG  . GLU B 2 10  ? -3.659  -11.817 17.544  1.00 82.02 10  B 1 
ATOM   826  C  CD  . GLU B 2 10  ? -3.934  -12.969 18.503  1.00 74.17 10  B 1 
ATOM   827  O  OE1 . GLU B 2 10  ? -5.021  -12.915 19.131  1.00 68.24 10  B 1 
ATOM   828  O  OE2 . GLU B 2 10  ? -3.092  -13.889 18.601  1.00 66.28 10  B 1 
ATOM   829  N  N   . ASN B 2 11  ? -0.869  -9.303  16.781  1.00 96.61 11  B 1 
ATOM   830  C  CA  . ASN B 2 11  ? -0.481  -8.038  17.364  1.00 97.19 11  B 1 
ATOM   831  C  C   . ASN B 2 11  ? 0.499   -7.318  16.413  1.00 97.81 11  B 1 
ATOM   832  O  O   . ASN B 2 11  ? 1.562   -7.864  16.128  1.00 97.62 11  B 1 
ATOM   833  C  CB  . ASN B 2 11  ? 0.109   -8.296  18.760  1.00 95.87 11  B 1 
ATOM   834  C  CG  . ASN B 2 11  ? 0.356   -7.012  19.538  1.00 86.42 11  B 1 
ATOM   835  O  OD1 . ASN B 2 11  ? 0.326   -5.912  19.020  1.00 78.06 11  B 1 
ATOM   836  N  ND2 . ASN B 2 11  ? 0.605   -7.109  20.829  1.00 76.34 11  B 1 
ATOM   837  N  N   . PRO B 2 12  ? 0.180   -6.103  15.936  1.00 98.08 12  B 1 
ATOM   838  C  CA  . PRO B 2 12  ? 1.071   -5.374  15.039  1.00 98.34 12  B 1 
ATOM   839  C  C   . PRO B 2 12  ? 2.320   -4.821  15.724  1.00 98.50 12  B 1 
ATOM   840  O  O   . PRO B 2 12  ? 3.240   -4.392  15.032  1.00 98.18 12  B 1 
ATOM   841  C  CB  . PRO B 2 12  ? 0.209   -4.252  14.458  1.00 97.95 12  B 1 
ATOM   842  C  CG  . PRO B 2 12  ? -0.799  -3.965  15.569  1.00 96.94 12  B 1 
ATOM   843  C  CD  . PRO B 2 12  ? -1.036  -5.351  16.165  1.00 97.97 12  B 1 
ATOM   844  N  N   . ARG B 2 13  ? 2.389   -4.817  17.059  1.00 98.20 13  B 1 
ATOM   845  C  CA  . ARG B 2 13  ? 3.529   -4.345  17.841  1.00 98.28 13  B 1 
ATOM   846  C  C   . ARG B 2 13  ? 4.116   -5.483  18.668  1.00 97.91 13  B 1 
ATOM   847  O  O   . ARG B 2 13  ? 3.445   -6.055  19.516  1.00 97.01 13  B 1 
ATOM   848  C  CB  . ARG B 2 13  ? 3.090   -3.147  18.697  1.00 97.95 13  B 1 
ATOM   849  C  CG  . ARG B 2 13  ? 4.266   -2.447  19.392  1.00 97.38 13  B 1 
ATOM   850  C  CD  . ARG B 2 13  ? 3.790   -1.168  20.084  1.00 96.51 13  B 1 
ATOM   851  N  NE  . ARG B 2 13  ? 4.883   -0.472  20.763  1.00 94.85 13  B 1 
ATOM   852  C  CZ  . ARG B 2 13  ? 5.252   -0.579  22.038  1.00 94.70 13  B 1 
ATOM   853  N  NH1 . ARG B 2 13  ? 4.650   -1.389  22.863  1.00 89.56 13  B 1 
ATOM   854  N  NH2 . ARG B 2 13  ? 6.241   0.132   22.491  1.00 90.15 13  B 1 
ATOM   855  N  N   . GLU B 2 14  ? 5.389   -5.796  18.410  1.00 97.83 14  B 1 
ATOM   856  C  CA  . GLU B 2 14  ? 6.155   -6.796  19.147  1.00 97.59 14  B 1 
ATOM   857  C  C   . GLU B 2 14  ? 6.455   -6.319  20.577  1.00 97.49 14  B 1 
ATOM   858  O  O   . GLU B 2 14  ? 6.414   -5.132  20.886  1.00 96.29 14  B 1 
ATOM   859  C  CB  . GLU B 2 14  ? 7.460   -7.108  18.394  1.00 96.50 14  B 1 
ATOM   860  C  CG  . GLU B 2 14  ? 7.243   -7.746  17.019  1.00 91.41 14  B 1 
ATOM   861  C  CD  . GLU B 2 14  ? 8.552   -7.926  16.218  1.00 88.78 14  B 1 
ATOM   862  O  OE1 . GLU B 2 14  ? 8.485   -8.475  15.100  1.00 82.71 14  B 1 
ATOM   863  O  OE2 . GLU B 2 14  ? 9.619   -7.456  16.688  1.00 82.73 14  B 1 
ATOM   864  N  N   . ALA B 2 15  ? 6.849   -7.257  21.450  1.00 96.73 15  B 1 
ATOM   865  C  CA  . ALA B 2 15  ? 7.218   -6.946  22.830  1.00 96.38 15  B 1 
ATOM   866  C  C   . ALA B 2 15  ? 8.388   -5.947  22.947  1.00 96.65 15  B 1 
ATOM   867  O  O   . ALA B 2 15  ? 8.468   -5.186  23.906  1.00 94.89 15  B 1 
ATOM   868  C  CB  . ALA B 2 15  ? 7.556   -8.269  23.535  1.00 95.14 15  B 1 
ATOM   869  N  N   . THR B 2 16  ? 9.271   -5.906  21.940  1.00 96.65 16  B 1 
ATOM   870  C  CA  . THR B 2 16  ? 10.381  -4.945  21.838  1.00 96.56 16  B 1 
ATOM   871  C  C   . THR B 2 16  ? 9.919   -3.527  21.481  1.00 96.92 16  B 1 
ATOM   872  O  O   . THR B 2 16  ? 10.723  -2.596  21.509  1.00 95.57 16  B 1 
ATOM   873  C  CB  . THR B 2 16  ? 11.375  -5.411  20.772  1.00 95.93 16  B 1 
ATOM   874  O  OG1 . THR B 2 16  ? 10.708  -5.532  19.538  1.00 92.20 16  B 1 
ATOM   875  C  CG2 . THR B 2 16  ? 11.989  -6.775  21.095  1.00 90.36 16  B 1 
ATOM   876  N  N   . GLY B 2 17  ? 8.653   -3.347  21.118  1.00 97.57 17  B 1 
ATOM   877  C  CA  . GLY B 2 17  ? 8.094   -2.099  20.613  1.00 97.65 17  B 1 
ATOM   878  C  C   . GLY B 2 17  ? 8.165   -1.951  19.087  1.00 98.03 17  B 1 
ATOM   879  O  O   . GLY B 2 17  ? 7.569   -1.025  18.545  1.00 97.33 17  B 1 
ATOM   880  N  N   . ARG B 2 18  ? 8.848   -2.868  18.391  1.00 98.26 18  B 1 
ATOM   881  C  CA  . ARG B 2 18  ? 8.935   -2.856  16.933  1.00 98.32 18  B 1 
ATOM   882  C  C   . ARG B 2 18  ? 7.573   -3.161  16.315  1.00 98.48 18  B 1 
ATOM   883  O  O   . ARG B 2 18  ? 6.893   -4.096  16.722  1.00 98.18 18  B 1 
ATOM   884  C  CB  . ARG B 2 18  ? 10.006  -3.858  16.496  1.00 97.61 18  B 1 
ATOM   885  C  CG  . ARG B 2 18  ? 10.224  -3.878  14.978  1.00 92.48 18  B 1 
ATOM   886  C  CD  . ARG B 2 18  ? 11.317  -4.889  14.643  1.00 91.06 18  B 1 
ATOM   887  N  NE  . ARG B 2 18  ? 11.446  -5.064  13.188  1.00 85.49 18  B 1 
ATOM   888  C  CZ  . ARG B 2 18  ? 12.439  -5.664  12.569  1.00 83.37 18  B 1 
ATOM   889  N  NH1 . ARG B 2 18  ? 13.458  -6.137  13.219  1.00 72.61 18  B 1 
ATOM   890  N  NH2 . ARG B 2 18  ? 12.412  -5.809  11.293  1.00 73.56 18  B 1 
ATOM   891  N  N   . ILE B 2 19  ? 7.192   -2.402  15.287  1.00 98.53 19  B 1 
ATOM   892  C  CA  . ILE B 2 19  ? 5.962   -2.633  14.528  1.00 98.67 19  B 1 
ATOM   893  C  C   . ILE B 2 19  ? 6.251   -3.555  13.334  1.00 98.69 19  B 1 
ATOM   894  O  O   . ILE B 2 19  ? 7.215   -3.346  12.598  1.00 98.42 19  B 1 
ATOM   895  C  CB  . ILE B 2 19  ? 5.296   -1.294  14.150  1.00 98.59 19  B 1 
ATOM   896  C  CG1 . ILE B 2 19  ? 4.799   -0.591  15.434  1.00 97.97 19  B 1 
ATOM   897  C  CG2 . ILE B 2 19  ? 4.132   -1.514  13.169  1.00 98.19 19  B 1 
ATOM   898  C  CD1 . ILE B 2 19  ? 4.262   0.829   15.224  1.00 96.08 19  B 1 
ATOM   899  N  N   . VAL B 2 20  ? 5.393   -4.548  13.109  1.00 98.66 20  B 1 
ATOM   900  C  CA  . VAL B 2 20  ? 5.608   -5.667  12.177  1.00 98.55 20  B 1 
ATOM   901  C  C   . VAL B 2 20  ? 5.767   -5.264  10.707  1.00 98.51 20  B 1 
ATOM   902  O  O   . VAL B 2 20  ? 6.350   -6.016  9.936   1.00 97.94 20  B 1 
ATOM   903  C  CB  . VAL B 2 20  ? 4.480   -6.711  12.296  1.00 98.20 20  B 1 
ATOM   904  C  CG1 . VAL B 2 20  ? 4.420   -7.283  13.717  1.00 96.68 20  B 1 
ATOM   905  C  CG2 . VAL B 2 20  ? 3.107   -6.134  11.913  1.00 97.08 20  B 1 
ATOM   906  N  N   . CYS B 2 21  ? 5.339   -4.069  10.320  1.00 98.64 21  B 1 
ATOM   907  C  CA  . CYS B 2 21  ? 5.592   -3.532  8.981   1.00 98.51 21  B 1 
ATOM   908  C  C   . CYS B 2 21  ? 7.092   -3.522  8.641   1.00 98.42 21  B 1 
ATOM   909  O  O   . CYS B 2 21  ? 7.475   -3.746  7.503   1.00 97.90 21  B 1 
ATOM   910  C  CB  . CYS B 2 21  ? 5.033   -2.099  8.882   1.00 98.32 21  B 1 
ATOM   911  S  SG  . CYS B 2 21  ? 3.393   -1.868  9.617   1.00 98.13 21  B 1 
ATOM   912  N  N   . ALA B 2 22  ? 7.960   -3.326  9.654   1.00 98.52 22  B 1 
ATOM   913  C  CA  . ALA B 2 22  ? 9.415   -3.336  9.521   1.00 98.44 22  B 1 
ATOM   914  C  C   . ALA B 2 22  ? 10.009  -4.715  9.171   1.00 98.30 22  B 1 
ATOM   915  O  O   . ALA B 2 22  ? 11.181  -4.799  8.828   1.00 97.61 22  B 1 
ATOM   916  C  CB  . ALA B 2 22  ? 10.022  -2.781  10.818  1.00 98.23 22  B 1 
ATOM   917  N  N   . ASN B 2 23  ? 9.218   -5.794  9.222   1.00 98.23 23  B 1 
ATOM   918  C  CA  . ASN B 2 23  ? 9.640   -7.124  8.779   1.00 97.95 23  B 1 
ATOM   919  C  C   . ASN B 2 23  ? 9.739   -7.226  7.248   1.00 97.86 23  B 1 
ATOM   920  O  O   . ASN B 2 23  ? 10.492  -8.052  6.741   1.00 96.95 23  B 1 
ATOM   921  C  CB  . ASN B 2 23  ? 8.687   -8.184  9.362   1.00 97.63 23  B 1 
ATOM   922  C  CG  . ASN B 2 23  ? 8.795   -8.300  10.877  1.00 96.61 23  B 1 
ATOM   923  O  OD1 . ASN B 2 23  ? 9.762   -7.871  11.487  1.00 90.18 23  B 1 
ATOM   924  N  ND2 . ASN B 2 23  ? 7.818   -8.878  11.535  1.00 88.94 23  B 1 
ATOM   925  N  N   . CYS B 2 24  ? 9.024   -6.375  6.523   1.00 98.25 24  B 1 
ATOM   926  C  CA  . CYS B 2 24  ? 8.994   -6.379  5.058   1.00 98.01 24  B 1 
ATOM   927  C  C   . CYS B 2 24  ? 9.414   -5.033  4.444   1.00 98.23 24  B 1 
ATOM   928  O  O   . CYS B 2 24  ? 9.939   -4.997  3.337   1.00 97.35 24  B 1 
ATOM   929  C  CB  . CYS B 2 24  ? 7.584   -6.754  4.594   1.00 97.38 24  B 1 
ATOM   930  S  SG  . CYS B 2 24  ? 7.004   -8.315  5.314   1.00 96.38 24  B 1 
ATOM   931  N  N   . HIS B 2 25  ? 9.190   -3.925  5.140   1.00 98.53 25  B 1 
ATOM   932  C  CA  . HIS B 2 25  ? 9.630   -2.585  4.760   1.00 98.65 25  B 1 
ATOM   933  C  C   . HIS B 2 25  ? 10.959  -2.285  5.447   1.00 98.55 25  B 1 
ATOM   934  O  O   . HIS B 2 25  ? 10.994  -1.770  6.565   1.00 97.80 25  B 1 
ATOM   935  C  CB  . HIS B 2 25  ? 8.538   -1.572  5.100   1.00 98.36 25  B 1 
ATOM   936  C  CG  . HIS B 2 25  ? 7.290   -1.746  4.288   1.00 98.25 25  B 1 
ATOM   937  N  ND1 . HIS B 2 25  ? 7.096   -1.308  2.987   1.00 96.48 25  B 1 
ATOM   938  C  CD2 . HIS B 2 25  ? 6.152   -2.394  4.679   1.00 96.57 25  B 1 
ATOM   939  C  CE1 . HIS B 2 25  ? 5.864   -1.679  2.615   1.00 96.08 25  B 1 
ATOM   940  N  NE2 . HIS B 2 25  ? 5.270   -2.344  3.615   1.00 96.22 25  B 1 
ATOM   941  N  N   . LEU B 2 26  ? 12.081  -2.650  4.794   1.00 98.25 26  B 1 
ATOM   942  C  CA  . LEU B 2 26  ? 13.392  -2.761  5.430   1.00 97.93 26  B 1 
ATOM   943  C  C   . LEU B 2 26  ? 14.156  -1.438  5.558   1.00 97.94 26  B 1 
ATOM   944  O  O   . LEU B 2 26  ? 15.088  -1.347  6.355   1.00 96.63 26  B 1 
ATOM   945  C  CB  . LEU B 2 26  ? 14.243  -3.795  4.671   1.00 97.66 26  B 1 
ATOM   946  C  CG  . LEU B 2 26  ? 13.616  -5.196  4.537   1.00 97.05 26  B 1 
ATOM   947  C  CD1 . LEU B 2 26  ? 14.604  -6.114  3.817   1.00 95.42 26  B 1 
ATOM   948  C  CD2 . LEU B 2 26  ? 13.259  -5.817  5.885   1.00 94.85 26  B 1 
ATOM   949  N  N   . ALA B 2 27  ? 13.804  -0.413  4.770   1.00 98.09 27  B 1 
ATOM   950  C  CA  . ALA B 2 27  ? 14.424  0.903   4.881   1.00 97.92 27  B 1 
ATOM   951  C  C   . ALA B 2 27  ? 13.709  1.750   5.940   1.00 98.15 27  B 1 
ATOM   952  O  O   . ALA B 2 27  ? 12.482  1.777   5.995   1.00 97.72 27  B 1 
ATOM   953  C  CB  . ALA B 2 27  ? 14.438  1.592   3.516   1.00 97.52 27  B 1 
ATOM   954  N  N   . SER B 2 28  ? 14.482  2.505   6.728   1.00 98.39 28  B 1 
ATOM   955  C  CA  . SER B 2 28  ? 13.947  3.411   7.740   1.00 98.17 28  B 1 
ATOM   956  C  C   . SER B 2 28  ? 13.788  4.826   7.190   1.00 98.25 28  B 1 
ATOM   957  O  O   . SER B 2 28  ? 14.715  5.388   6.600   1.00 97.31 28  B 1 
ATOM   958  C  CB  . SER B 2 28  ? 14.834  3.414   8.990   1.00 97.36 28  B 1 
ATOM   959  O  OG  . SER B 2 28  ? 14.921  2.113   9.513   1.00 84.21 28  B 1 
ATOM   960  N  N   . LYS B 2 29  ? 12.616  5.423   7.409   1.00 98.40 29  B 1 
ATOM   961  C  CA  . LYS B 2 29  ? 12.349  6.847   7.180   1.00 98.30 29  B 1 
ATOM   962  C  C   . LYS B 2 29  ? 11.460  7.389   8.302   1.00 98.45 29  B 1 
ATOM   963  O  O   . LYS B 2 29  ? 10.532  6.691   8.709   1.00 97.96 29  B 1 
ATOM   964  C  CB  . LYS B 2 29  ? 11.675  7.076   5.819   1.00 97.98 29  B 1 
ATOM   965  C  CG  . LYS B 2 29  ? 12.656  6.925   4.649   1.00 95.62 29  B 1 
ATOM   966  C  CD  . LYS B 2 29  ? 12.075  7.527   3.368   1.00 90.06 29  B 1 
ATOM   967  C  CE  . LYS B 2 29  ? 13.136  7.512   2.267   1.00 84.75 29  B 1 
ATOM   968  N  NZ  . LYS B 2 29  ? 12.735  8.344   1.104   1.00 74.98 29  B 1 
ATOM   969  N  N   . PRO B 2 30  ? 11.687  8.620   8.775   1.00 98.22 30  B 1 
ATOM   970  C  CA  . PRO B 2 30  ? 10.959  9.159   9.916   1.00 98.07 30  B 1 
ATOM   971  C  C   . PRO B 2 30  ? 9.464   9.300   9.624   1.00 98.22 30  B 1 
ATOM   972  O  O   . PRO B 2 30  ? 9.039   9.532   8.484   1.00 97.82 30  B 1 
ATOM   973  C  CB  . PRO B 2 30  ? 11.626  10.505  10.230  1.00 97.06 30  B 1 
ATOM   974  C  CG  . PRO B 2 30  ? 12.217  10.930  8.886   1.00 94.15 30  B 1 
ATOM   975  C  CD  . PRO B 2 30  ? 12.639  9.606   8.270   1.00 97.38 30  B 1 
ATOM   976  N  N   . VAL B 2 31  ? 8.664   9.170   10.688  1.00 98.47 31  B 1 
ATOM   977  C  CA  . VAL B 2 31  ? 7.264   9.577   10.757  1.00 98.41 31  B 1 
ATOM   978  C  C   . VAL B 2 31  ? 7.082   10.420  12.007  1.00 98.33 31  B 1 
ATOM   979  O  O   . VAL B 2 31  ? 7.896   10.328  12.927  1.00 97.33 31  B 1 
ATOM   980  C  CB  . VAL B 2 31  ? 6.288   8.380   10.758  1.00 97.42 31  B 1 
ATOM   981  C  CG1 . VAL B 2 31  ? 6.456   7.524   9.505   1.00 90.14 31  B 1 
ATOM   982  C  CG2 . VAL B 2 31  ? 6.438   7.492   11.992  1.00 90.80 31  B 1 
ATOM   983  N  N   . ASP B 2 32  ? 6.025   11.204  12.040  1.00 98.30 32  B 1 
ATOM   984  C  CA  . ASP B 2 32  ? 5.671   12.014  13.199  1.00 98.14 32  B 1 
ATOM   985  C  C   . ASP B 2 32  ? 4.186   11.854  13.519  1.00 98.28 32  B 1 
ATOM   986  O  O   . ASP B 2 32  ? 3.396   11.445  12.660  1.00 97.38 32  B 1 
ATOM   987  C  CB  . ASP B 2 32  ? 6.071   13.468  12.931  1.00 96.80 32  B 1 
ATOM   988  C  CG  . ASP B 2 32  ? 6.217   14.303  14.197  1.00 85.40 32  B 1 
ATOM   989  O  OD1 . ASP B 2 32  ? 6.119   13.725  15.300  1.00 81.20 32  B 1 
ATOM   990  O  OD2 . ASP B 2 32  ? 6.450   15.525  14.038  1.00 79.49 32  B 1 
ATOM   991  N  N   . ILE B 2 33  ? 3.807   12.136  14.760  1.00 98.38 33  B 1 
ATOM   992  C  CA  . ILE B 2 33  ? 2.429   12.094  15.219  1.00 98.31 33  B 1 
ATOM   993  C  C   . ILE B 2 33  ? 2.164   13.248  16.187  1.00 98.30 33  B 1 
ATOM   994  O  O   . ILE B 2 33  ? 2.873   13.426  17.174  1.00 97.56 33  B 1 
ATOM   995  C  CB  . ILE B 2 33  ? 2.053   10.716  15.810  1.00 97.93 33  B 1 
ATOM   996  C  CG1 . ILE B 2 33  ? 0.575   10.726  16.271  1.00 96.72 33  B 1 
ATOM   997  C  CG2 . ILE B 2 33  ? 2.998   10.275  16.942  1.00 96.25 33  B 1 
ATOM   998  C  CD1 . ILE B 2 33  ? 0.035   9.351   16.670  1.00 94.27 33  B 1 
ATOM   999  N  N   . GLU B 2 34  ? 1.096   13.979  15.920  1.00 98.18 34  B 1 
ATOM   1000 C  CA  . GLU B 2 34  ? 0.607   15.060  16.768  1.00 97.81 34  B 1 
ATOM   1001 C  C   . GLU B 2 34  ? -0.760  14.677  17.334  1.00 97.94 34  B 1 
ATOM   1002 O  O   . GLU B 2 34  ? -1.690  14.343  16.598  1.00 96.97 34  B 1 
ATOM   1003 C  CB  . GLU B 2 34  ? 0.551   16.373  15.981  1.00 96.53 34  B 1 
ATOM   1004 C  CG  . GLU B 2 34  ? 1.957   16.907  15.646  1.00 82.43 34  B 1 
ATOM   1005 C  CD  . GLU B 2 34  ? 1.954   18.133  14.734  1.00 75.19 34  B 1 
ATOM   1006 O  OE1 . GLU B 2 34  ? 3.061   18.597  14.349  1.00 68.86 34  B 1 
ATOM   1007 O  OE2 . GLU B 2 34  ? 0.876   18.591  14.295  1.00 67.57 34  B 1 
ATOM   1008 N  N   . VAL B 2 35  ? -0.879  14.746  18.659  1.00 98.03 35  B 1 
ATOM   1009 C  CA  . VAL B 2 35  ? -2.132  14.553  19.390  1.00 97.91 35  B 1 
ATOM   1010 C  C   . VAL B 2 35  ? -2.293  15.659  20.438  1.00 97.92 35  B 1 
ATOM   1011 O  O   . VAL B 2 35  ? -1.289  16.237  20.870  1.00 97.12 35  B 1 
ATOM   1012 C  CB  . VAL B 2 35  ? -2.219  13.163  20.057  1.00 97.04 35  B 1 
ATOM   1013 C  CG1 . VAL B 2 35  ? -2.195  12.042  19.017  1.00 93.24 35  B 1 
ATOM   1014 C  CG2 . VAL B 2 35  ? -1.103  12.902  21.078  1.00 93.35 35  B 1 
ATOM   1015 N  N   . PRO B 2 36  ? -3.521  15.960  20.895  1.00 97.93 36  B 1 
ATOM   1016 C  CA  . PRO B 2 36  ? -3.723  16.842  22.040  1.00 97.62 36  B 1 
ATOM   1017 C  C   . PRO B 2 36  ? -2.992  16.306  23.273  1.00 97.69 36  B 1 
ATOM   1018 O  O   . PRO B 2 36  ? -2.930  15.100  23.499  1.00 96.61 36  B 1 
ATOM   1019 C  CB  . PRO B 2 36  ? -5.240  16.900  22.260  1.00 96.86 36  B 1 
ATOM   1020 C  CG  . PRO B 2 36  ? -5.819  16.487  20.914  1.00 94.86 36  B 1 
ATOM   1021 C  CD  . PRO B 2 36  ? -4.792  15.493  20.381  1.00 97.36 36  B 1 
ATOM   1022 N  N   . GLN B 2 37  ? -2.479  17.203  24.139  1.00 96.93 37  B 1 
ATOM   1023 C  CA  . GLN B 2 37  ? -1.861  16.783  25.405  1.00 96.41 37  B 1 
ATOM   1024 C  C   . GLN B 2 37  ? -2.867  16.106  26.340  1.00 96.92 37  B 1 
ATOM   1025 O  O   . GLN B 2 37  ? -2.509  15.188  27.077  1.00 95.49 37  B 1 
ATOM   1026 C  CB  . GLN B 2 37  ? -1.245  17.987  26.120  1.00 94.75 37  B 1 
ATOM   1027 C  CG  . GLN B 2 37  ? 0.004   18.508  25.411  1.00 81.39 37  B 1 
ATOM   1028 C  CD  . GLN B 2 37  ? 0.708   19.604  26.213  1.00 73.84 37  B 1 
ATOM   1029 O  OE1 . GLN B 2 37  ? 0.194   20.168  27.169  1.00 66.21 37  B 1 
ATOM   1030 N  NE2 . GLN B 2 37  ? 1.928   19.957  25.862  1.00 63.25 37  B 1 
ATOM   1031 N  N   . ALA B 2 38  ? -4.115  16.566  26.315  1.00 97.04 38  B 1 
ATOM   1032 C  CA  . ALA B 2 38  ? -5.200  16.043  27.129  1.00 96.91 38  B 1 
ATOM   1033 C  C   . ALA B 2 38  ? -6.530  16.097  26.372  1.00 97.23 38  B 1 
ATOM   1034 O  O   . ALA B 2 38  ? -6.754  16.993  25.556  1.00 96.41 38  B 1 
ATOM   1035 C  CB  . ALA B 2 38  ? -5.276  16.835  28.441  1.00 95.66 38  B 1 
ATOM   1036 N  N   . VAL B 2 39  ? -7.418  15.145  26.669  1.00 97.21 39  B 1 
ATOM   1037 C  CA  . VAL B 2 39  ? -8.780  15.069  26.137  1.00 97.22 39  B 1 
ATOM   1038 C  C   . VAL B 2 39  ? -9.770  14.743  27.250  1.00 97.22 39  B 1 
ATOM   1039 O  O   . VAL B 2 39  ? -9.427  14.061  28.217  1.00 96.45 39  B 1 
ATOM   1040 C  CB  . VAL B 2 39  ? -8.912  14.052  24.994  1.00 96.49 39  B 1 
ATOM   1041 C  CG1 . VAL B 2 39  ? -8.082  14.490  23.792  1.00 90.15 39  B 1 
ATOM   1042 C  CG2 . VAL B 2 39  ? -8.501  12.628  25.403  1.00 90.52 39  B 1 
ATOM   1043 N  N   . LEU B 2 40  ? -10.987 15.221  27.100  1.00 96.86 40  B 1 
ATOM   1044 C  CA  . LEU B 2 40  ? -12.096 14.866  27.987  1.00 96.67 40  B 1 
ATOM   1045 C  C   . LEU B 2 40  ? -12.723 13.532  27.556  1.00 97.01 40  B 1 
ATOM   1046 O  O   . LEU B 2 40  ? -12.639 13.170  26.374  1.00 96.47 40  B 1 
ATOM   1047 C  CB  . LEU B 2 40  ? -13.121 16.002  28.015  1.00 95.97 40  B 1 
ATOM   1048 C  CG  . LEU B 2 40  ? -12.617 17.301  28.665  1.00 94.03 40  B 1 
ATOM   1049 C  CD1 . LEU B 2 40  ? -13.682 18.397  28.524  1.00 90.79 40  B 1 
ATOM   1050 C  CD2 . LEU B 2 40  ? -12.304 17.134  30.149  1.00 90.36 40  B 1 
ATOM   1051 N  N   . PRO B 2 41  ? -13.382 12.799  28.494  1.00 96.85 41  B 1 
ATOM   1052 C  CA  . PRO B 2 41  ? -14.154 11.610  28.163  1.00 96.78 41  B 1 
ATOM   1053 C  C   . PRO B 2 41  ? -15.234 11.881  27.106  1.00 96.78 41  B 1 
ATOM   1054 O  O   . PRO B 2 41  ? -15.783 12.976  27.036  1.00 95.80 41  B 1 
ATOM   1055 C  CB  . PRO B 2 41  ? -14.802 11.152  29.473  1.00 95.72 41  B 1 
ATOM   1056 C  CG  . PRO B 2 41  ? -13.887 11.728  30.536  1.00 93.15 41  B 1 
ATOM   1057 C  CD  . PRO B 2 41  ? -13.418 13.042  29.925  1.00 95.97 41  B 1 
ATOM   1058 N  N   . ASP B 2 42  ? -15.543 10.868  26.301  1.00 97.02 42  B 1 
ATOM   1059 C  CA  . ASP B 2 42  ? -16.568 10.909  25.247  1.00 96.82 42  B 1 
ATOM   1060 C  C   . ASP B 2 42  ? -16.431 12.105  24.279  1.00 96.93 42  B 1 
ATOM   1061 O  O   . ASP B 2 42  ? -17.409 12.665  23.781  1.00 95.70 42  B 1 
ATOM   1062 C  CB  . ASP B 2 42  ? -17.976 10.754  25.860  1.00 96.15 42  B 1 
ATOM   1063 C  CG  . ASP B 2 42  ? -19.038 10.525  24.768  1.00 95.14 42  B 1 
ATOM   1064 O  OD1 . ASP B 2 42  ? -18.765 9.747   23.828  1.00 91.51 42  B 1 
ATOM   1065 O  OD2 . ASP B 2 42  ? -20.104 11.174  24.785  1.00 90.28 42  B 1 
ATOM   1066 N  N   . THR B 2 43  ? -15.186 12.524  24.015  1.00 97.19 43  B 1 
ATOM   1067 C  CA  . THR B 2 43  ? -14.894 13.585  23.043  1.00 97.01 43  B 1 
ATOM   1068 C  C   . THR B 2 43  ? -14.146 13.037  21.832  1.00 97.54 43  B 1 
ATOM   1069 O  O   . THR B 2 43  ? -13.367 12.090  21.935  1.00 97.09 43  B 1 
ATOM   1070 C  CB  . THR B 2 43  ? -14.143 14.771  23.646  1.00 95.97 43  B 1 
ATOM   1071 O  OG1 . THR B 2 43  ? -12.886 14.409  24.145  1.00 87.61 43  B 1 
ATOM   1072 C  CG2 . THR B 2 43  ? -14.936 15.444  24.764  1.00 86.13 43  B 1 
ATOM   1073 N  N   . VAL B 2 44  ? -14.379 13.645  20.668  1.00 97.57 44  B 1 
ATOM   1074 C  CA  . VAL B 2 44  ? -13.639 13.346  19.447  1.00 97.62 44  B 1 
ATOM   1075 C  C   . VAL B 2 44  ? -12.449 14.283  19.333  1.00 97.64 44  B 1 
ATOM   1076 O  O   . VAL B 2 44  ? -12.605 15.498  19.400  1.00 96.93 44  B 1 
ATOM   1077 C  CB  . VAL B 2 44  ? -14.536 13.421  18.199  1.00 97.28 44  B 1 
ATOM   1078 C  CG1 . VAL B 2 44  ? -13.757 13.094  16.924  1.00 95.55 44  B 1 
ATOM   1079 C  CG2 . VAL B 2 44  ? -15.692 12.425  18.305  1.00 95.65 44  B 1 
ATOM   1080 N  N   . PHE B 2 45  ? -11.254 13.716  19.104  1.00 97.68 45  B 1 
ATOM   1081 C  CA  . PHE B 2 45  ? -10.023 14.451  18.842  1.00 97.61 45  B 1 
ATOM   1082 C  C   . PHE B 2 45  ? -9.333  13.949  17.567  1.00 97.75 45  B 1 
ATOM   1083 O  O   . PHE B 2 45  ? -9.643  12.875  17.052  1.00 97.47 45  B 1 
ATOM   1084 C  CB  . PHE B 2 45  ? -9.099  14.382  20.062  1.00 97.67 45  B 1 
ATOM   1085 C  CG  . PHE B 2 45  ? -8.517  13.018  20.344  1.00 98.04 45  B 1 
ATOM   1086 C  CD1 . PHE B 2 45  ? -9.229  12.084  21.124  1.00 97.67 45  B 1 
ATOM   1087 C  CD2 . PHE B 2 45  ? -7.242  12.671  19.857  1.00 97.66 45  B 1 
ATOM   1088 C  CE1 . PHE B 2 45  ? -8.685  10.832  21.408  1.00 97.34 45  B 1 
ATOM   1089 C  CE2 . PHE B 2 45  ? -6.685  11.410  20.136  1.00 97.42 45  B 1 
ATOM   1090 C  CZ  . PHE B 2 45  ? -7.406  10.487  20.915  1.00 97.65 45  B 1 
ATOM   1091 N  N   . GLU B 2 46  ? -8.387  14.740  17.065  1.00 97.48 46  B 1 
ATOM   1092 C  CA  . GLU B 2 46  ? -7.599  14.421  15.877  1.00 97.24 46  B 1 
ATOM   1093 C  C   . GLU B 2 46  ? -6.236  13.865  16.298  1.00 97.60 46  B 1 
ATOM   1094 O  O   . GLU B 2 46  ? -5.520  14.493  17.079  1.00 97.08 46  B 1 
ATOM   1095 C  CB  . GLU B 2 46  ? -7.440  15.677  14.996  1.00 95.23 46  B 1 
ATOM   1096 C  CG  . GLU B 2 46  ? -8.777  16.226  14.467  1.00 86.15 46  B 1 
ATOM   1097 C  CD  . GLU B 2 46  ? -8.664  17.545  13.672  1.00 87.44 46  B 1 
ATOM   1098 O  OE1 . GLU B 2 46  ? -9.710  18.136  13.327  1.00 81.50 46  B 1 
ATOM   1099 O  OE2 . GLU B 2 46  ? -7.562  18.030  13.359  1.00 82.16 46  B 1 
ATOM   1100 N  N   . ALA B 2 47  ? -5.839  12.708  15.752  1.00 97.79 47  B 1 
ATOM   1101 C  CA  . ALA B 2 47  ? -4.459  12.263  15.743  1.00 97.93 47  B 1 
ATOM   1102 C  C   . ALA B 2 47  ? -3.903  12.449  14.329  1.00 97.81 47  B 1 
ATOM   1103 O  O   . ALA B 2 47  ? -4.336  11.777  13.394  1.00 97.35 47  B 1 
ATOM   1104 C  CB  . ALA B 2 47  ? -4.375  10.804  16.233  1.00 97.90 47  B 1 
ATOM   1105 N  N   . VAL B 2 48  ? -2.963  13.381  14.157  1.00 97.86 48  B 1 
ATOM   1106 C  CA  . VAL B 2 48  ? -2.389  13.720  12.857  1.00 97.86 48  B 1 
ATOM   1107 C  C   . VAL B 2 48  ? -1.075  12.975  12.675  1.00 98.10 48  B 1 
ATOM   1108 O  O   . VAL B 2 48  ? -0.120  13.197  13.414  1.00 97.86 48  B 1 
ATOM   1109 C  CB  . VAL B 2 48  ? -2.214  15.240  12.698  1.00 97.21 48  B 1 
ATOM   1110 C  CG1 . VAL B 2 48  ? -1.697  15.568  11.298  1.00 95.44 48  B 1 
ATOM   1111 C  CG2 . VAL B 2 48  ? -3.545  15.975  12.897  1.00 95.70 48  B 1 
ATOM   1112 N  N   . VAL B 2 49  ? -1.011  12.080  11.678  1.00 98.07 49  B 1 
ATOM   1113 C  CA  . VAL B 2 49  ? 0.176   11.285  11.353  1.00 98.21 49  B 1 
ATOM   1114 C  C   . VAL B 2 49  ? 0.834   11.850  10.106  1.00 98.25 49  B 1 
ATOM   1115 O  O   . VAL B 2 49  ? 0.206   11.929  9.051   1.00 97.89 49  B 1 
ATOM   1116 C  CB  . VAL B 2 49  ? -0.182  9.800   11.177  1.00 98.18 49  B 1 
ATOM   1117 C  CG1 . VAL B 2 49  ? 1.046   8.969   10.802  1.00 97.23 49  B 1 
ATOM   1118 C  CG2 . VAL B 2 49  ? -0.771  9.229   12.472  1.00 97.32 49  B 1 
ATOM   1119 N  N   . LYS B 2 50  ? 2.126   12.193  10.202  1.00 98.39 50  B 1 
ATOM   1120 C  CA  . LYS B 2 50  ? 2.930   12.745  9.108   1.00 98.42 50  B 1 
ATOM   1121 C  C   . LYS B 2 50  ? 3.880   11.680  8.571   1.00 98.53 50  B 1 
ATOM   1122 O  O   . LYS B 2 50  ? 4.666   11.093  9.316   1.00 98.24 50  B 1 
ATOM   1123 C  CB  . LYS B 2 50  ? 3.667   14.010  9.576   1.00 97.98 50  B 1 
ATOM   1124 C  CG  . LYS B 2 50  ? 2.686   15.132  9.976   1.00 95.25 50  B 1 
ATOM   1125 C  CD  . LYS B 2 50  ? 3.404   16.373  10.537  1.00 91.00 50  B 1 
ATOM   1126 C  CE  . LYS B 2 50  ? 2.337   17.392  10.954  1.00 83.85 50  B 1 
ATOM   1127 N  NZ  . LYS B 2 50  ? 2.878   18.505  11.755  1.00 73.12 50  B 1 
ATOM   1128 N  N   . ILE B 2 51  ? 3.824   11.438  7.260   1.00 98.48 51  B 1 
ATOM   1129 C  CA  . ILE B 2 51  ? 4.607   10.432  6.542   1.00 98.44 51  B 1 
ATOM   1130 C  C   . ILE B 2 51  ? 5.411   11.122  5.420   1.00 98.38 51  B 1 
ATOM   1131 O  O   . ILE B 2 51  ? 5.130   10.917  4.234   1.00 97.52 51  B 1 
ATOM   1132 C  CB  . ILE B 2 51  ? 3.699   9.270   6.045   1.00 98.33 51  B 1 
ATOM   1133 C  CG1 . ILE B 2 51  ? 2.716   8.775   7.140   1.00 97.61 51  B 1 
ATOM   1134 C  CG2 . ILE B 2 51  ? 4.568   8.100   5.566   1.00 97.52 51  B 1 
ATOM   1135 C  CD1 . ILE B 2 51  ? 1.813   7.615   6.701   1.00 95.92 51  B 1 
ATOM   1136 N  N   . PRO B 2 52  ? 6.406   11.979  5.739   1.00 97.99 52  B 1 
ATOM   1137 C  CA  . PRO B 2 52  ? 7.067   12.841  4.762   1.00 97.78 52  B 1 
ATOM   1138 C  C   . PRO B 2 52  ? 7.945   12.049  3.786   1.00 97.64 52  B 1 
ATOM   1139 O  O   . PRO B 2 52  ? 8.611   11.073  4.149   1.00 96.68 52  B 1 
ATOM   1140 C  CB  . PRO B 2 52  ? 7.877   13.842  5.577   1.00 97.07 52  B 1 
ATOM   1141 C  CG  . PRO B 2 52  ? 8.193   13.070  6.866   1.00 95.71 52  B 1 
ATOM   1142 C  CD  . PRO B 2 52  ? 6.922   12.255  7.073   1.00 97.64 52  B 1 
ATOM   1143 N  N   . TYR B 2 53  ? 7.993   12.494  2.526   1.00 97.59 53  B 1 
ATOM   1144 C  CA  . TYR B 2 53  ? 8.953   12.064  1.506   1.00 97.06 53  B 1 
ATOM   1145 C  C   . TYR B 2 53  ? 8.998   13.101  0.378   1.00 97.08 53  B 1 
ATOM   1146 O  O   . TYR B 2 53  ? 8.143   13.982  0.311   1.00 95.58 53  B 1 
ATOM   1147 C  CB  . TYR B 2 53  ? 8.610   10.660  0.984   1.00 95.44 53  B 1 
ATOM   1148 C  CG  . TYR B 2 53  ? 7.379   10.575  0.101   1.00 95.48 53  B 1 
ATOM   1149 C  CD1 . TYR B 2 53  ? 6.087   10.605  0.663   1.00 93.80 53  B 1 
ATOM   1150 C  CD2 . TYR B 2 53  ? 7.523   10.484  -1.289  1.00 93.69 53  B 1 
ATOM   1151 C  CE1 . TYR B 2 53  ? 4.953   10.556  -0.161  1.00 91.46 53  B 1 
ATOM   1152 C  CE2 . TYR B 2 53  ? 6.394   10.438  -2.124  1.00 91.91 53  B 1 
ATOM   1153 C  CZ  . TYR B 2 53  ? 5.114   10.485  -1.554  1.00 92.27 53  B 1 
ATOM   1154 O  OH  . TYR B 2 53  ? 4.020   10.471  -2.376  1.00 89.14 53  B 1 
ATOM   1155 N  N   . ASP B 2 54  ? 9.990   12.989  -0.510  1.00 96.52 54  B 1 
ATOM   1156 C  CA  . ASP B 2 54  ? 10.045  13.829  -1.712  1.00 95.83 54  B 1 
ATOM   1157 C  C   . ASP B 2 54  ? 8.934   13.419  -2.689  1.00 95.02 54  B 1 
ATOM   1158 O  O   . ASP B 2 54  ? 8.938   12.319  -3.241  1.00 92.96 54  B 1 
ATOM   1159 C  CB  . ASP B 2 54  ? 11.445  13.734  -2.335  1.00 95.01 54  B 1 
ATOM   1160 C  CG  . ASP B 2 54  ? 11.611  14.545  -3.623  1.00 91.04 54  B 1 
ATOM   1161 O  OD1 . ASP B 2 54  ? 10.629  15.172  -4.077  1.00 87.17 54  B 1 
ATOM   1162 O  OD2 . ASP B 2 54  ? 12.733  14.504  -4.169  1.00 86.61 54  B 1 
ATOM   1163 N  N   . MET B 2 55  ? 7.975   14.317  -2.899  1.00 93.68 55  B 1 
ATOM   1164 C  CA  . MET B 2 55  ? 6.801   14.081  -3.750  1.00 92.12 55  B 1 
ATOM   1165 C  C   . MET B 2 55  ? 7.145   13.861  -5.220  1.00 91.98 55  B 1 
ATOM   1166 O  O   . MET B 2 55  ? 6.343   13.291  -5.967  1.00 89.05 55  B 1 
ATOM   1167 C  CB  . MET B 2 55  ? 5.845   15.277  -3.629  1.00 89.25 55  B 1 
ATOM   1168 C  CG  . MET B 2 55  ? 5.285   15.456  -2.218  1.00 84.08 55  B 1 
ATOM   1169 S  SD  . MET B 2 55  ? 4.231   14.096  -1.669  1.00 77.56 55  B 1 
ATOM   1170 C  CE  . MET B 2 55  ? 3.934   14.651  0.013   1.00 68.58 55  B 1 
ATOM   1171 N  N   . GLN B 2 56  ? 8.334   14.280  -5.681  1.00 92.85 56  B 1 
ATOM   1172 C  CA  . GLN B 2 56  ? 8.793   14.048  -7.053  1.00 92.44 56  B 1 
ATOM   1173 C  C   . GLN B 2 56  ? 9.394   12.651  -7.245  1.00 92.69 56  B 1 
ATOM   1174 O  O   . GLN B 2 56  ? 9.590   12.204  -8.373  1.00 90.44 56  B 1 
ATOM   1175 C  CB  . GLN B 2 56  ? 9.803   15.133  -7.451  1.00 91.70 56  B 1 
ATOM   1176 C  CG  . GLN B 2 56  ? 9.177   16.534  -7.386  1.00 84.87 56  B 1 
ATOM   1177 C  CD  . GLN B 2 56  ? 10.085  17.614  -7.979  1.00 74.43 56  B 1 
ATOM   1178 O  OE1 . GLN B 2 56  ? 11.186  17.386  -8.437  1.00 66.51 56  B 1 
ATOM   1179 N  NE2 . GLN B 2 56  ? 9.639   18.844  -8.011  1.00 64.41 56  B 1 
ATOM   1180 N  N   . LEU B 2 57  ? 9.683   11.939  -6.144  1.00 91.95 57  B 1 
ATOM   1181 C  CA  . LEU B 2 57  ? 10.283  10.617  -6.184  1.00 91.62 57  B 1 
ATOM   1182 C  C   . LEU B 2 57  ? 9.335   9.599   -6.814  1.00 92.50 57  B 1 
ATOM   1183 O  O   . LEU B 2 57  ? 8.203   9.400   -6.373  1.00 91.51 57  B 1 
ATOM   1184 C  CB  . LEU B 2 57  ? 10.723  10.211  -4.771  1.00 88.92 57  B 1 
ATOM   1185 C  CG  . LEU B 2 57  ? 12.253  10.246  -4.610  1.00 81.15 57  B 1 
ATOM   1186 C  CD1 . LEU B 2 57  ? 12.648  10.490  -3.158  1.00 75.64 57  B 1 
ATOM   1187 C  CD2 . LEU B 2 57  ? 12.861  8.931   -5.035  1.00 76.37 57  B 1 
ATOM   1188 N  N   . LYS B 2 58  ? 9.859   8.879   -7.825  1.00 92.87 58  B 1 
ATOM   1189 C  CA  . LYS B 2 58  ? 9.209   7.709   -8.421  1.00 93.10 58  B 1 
ATOM   1190 C  C   . LYS B 2 58  ? 9.908   6.436   -7.935  1.00 93.96 58  B 1 
ATOM   1191 O  O   . LYS B 2 58  ? 11.135  6.382   -7.849  1.00 93.43 58  B 1 
ATOM   1192 C  CB  . LYS B 2 58  ? 9.187   7.833   -9.953  1.00 91.99 58  B 1 
ATOM   1193 C  CG  . LYS B 2 58  ? 8.410   9.040   -10.511 1.00 87.54 58  B 1 
ATOM   1194 C  CD  . LYS B 2 58  ? 6.886   8.972   -10.285 1.00 81.05 58  B 1 
ATOM   1195 C  CE  . LYS B 2 58  ? 6.149   10.127  -10.985 1.00 73.64 58  B 1 
ATOM   1196 N  NZ  . LYS B 2 58  ? 4.650   10.011  -10.912 1.00 65.00 58  B 1 
ATOM   1197 N  N   . GLN B 2 59  ? 9.127   5.391   -7.645  1.00 92.43 59  B 1 
ATOM   1198 C  CA  . GLN B 2 59  ? 9.619   4.062   -7.285  1.00 92.06 59  B 1 
ATOM   1199 C  C   . GLN B 2 59  ? 9.471   3.077   -8.441  1.00 91.64 59  B 1 
ATOM   1200 O  O   . GLN B 2 59  ? 8.697   3.299   -9.367  1.00 90.41 59  B 1 
ATOM   1201 C  CB  . GLN B 2 59  ? 8.914   3.548   -6.023  1.00 90.99 59  B 1 
ATOM   1202 C  CG  . GLN B 2 59  ? 7.421   3.270   -6.208  1.00 90.06 59  B 1 
ATOM   1203 C  CD  . GLN B 2 59  ? 6.782   2.660   -4.974  1.00 91.15 59  B 1 
ATOM   1204 O  OE1 . GLN B 2 59  ? 7.425   2.035   -4.141  1.00 88.86 59  B 1 
ATOM   1205 N  NE2 . GLN B 2 59  ? 5.489   2.804   -4.824  1.00 87.87 59  B 1 
ATOM   1206 N  N   . VAL B 2 60  ? 10.175  1.940   -8.366  1.00 91.27 60  B 1 
ATOM   1207 C  CA  . VAL B 2 60  ? 9.905   0.808   -9.256  1.00 91.03 60  B 1 
ATOM   1208 C  C   . VAL B 2 60  ? 8.589   0.129   -8.857  1.00 89.17 60  B 1 
ATOM   1209 O  O   . VAL B 2 60  ? 8.377   -0.219  -7.683  1.00 87.67 60  B 1 
ATOM   1210 C  CB  . VAL B 2 60  ? 11.093  -0.163  -9.321  1.00 91.69 60  B 1 
ATOM   1211 C  CG1 . VAL B 2 60  ? 11.336  -0.944  -8.035  1.00 87.39 60  B 1 
ATOM   1212 C  CG2 . VAL B 2 60  ? 10.926  -1.149  -10.477 1.00 87.18 60  B 1 
ATOM   1213 N  N   . LEU B 2 61  ? 7.690   -0.072  -9.822  1.00 84.63 61  B 1 
ATOM   1214 C  CA  . LEU B 2 61  ? 6.433   -0.793  -9.648  1.00 82.88 61  B 1 
ATOM   1215 C  C   . LEU B 2 61  ? 6.622   -2.301  -9.874  1.00 84.02 61  B 1 
ATOM   1216 O  O   . LEU B 2 61  ? 7.679   -2.750  -10.319 1.00 83.40 61  B 1 
ATOM   1217 C  CB  . LEU B 2 61  ? 5.369   -0.190  -10.578 1.00 80.42 61  B 1 
ATOM   1218 C  CG  . LEU B 2 61  ? 5.080   1.310   -10.367 1.00 76.78 61  B 1 
ATOM   1219 C  CD1 . LEU B 2 61  ? 3.985   1.750   -11.343 1.00 75.29 61  B 1 
ATOM   1220 C  CD2 . LEU B 2 61  ? 4.626   1.631   -8.944  1.00 73.35 61  B 1 
ATOM   1221 N  N   . ALA B 2 62  ? 5.593   -3.104  -9.577  1.00 77.57 62  B 1 
ATOM   1222 C  CA  . ALA B 2 62  ? 5.646   -4.555  -9.761  1.00 76.53 62  B 1 
ATOM   1223 C  C   . ALA B 2 62  ? 5.840   -4.968  -11.238 1.00 77.38 62  B 1 
ATOM   1224 O  O   . ALA B 2 62  ? 6.500   -5.962  -11.517 1.00 76.02 62  B 1 
ATOM   1225 C  CB  . ALA B 2 62  ? 4.365   -5.162  -9.182  1.00 75.08 62  B 1 
ATOM   1226 N  N   . ASN B 2 63  ? 5.346   -4.166  -12.181 1.00 75.49 63  B 1 
ATOM   1227 C  CA  . ASN B 2 63  ? 5.521   -4.358  -13.625 1.00 73.77 63  B 1 
ATOM   1228 C  C   . ASN B 2 63  ? 6.901   -3.905  -14.155 1.00 75.71 63  B 1 
ATOM   1229 O  O   . ASN B 2 63  ? 7.172   -4.068  -15.339 1.00 74.40 63  B 1 
ATOM   1230 C  CB  . ASN B 2 63  ? 4.342   -3.674  -14.355 1.00 70.23 63  B 1 
ATOM   1231 C  CG  . ASN B 2 63  ? 4.298   -2.158  -14.172 1.00 67.84 63  B 1 
ATOM   1232 O  OD1 . ASN B 2 63  ? 5.222   -1.557  -13.667 1.00 65.48 63  B 1 
ATOM   1233 N  ND2 . ASN B 2 63  ? 3.211   -1.520  -14.559 1.00 63.90 63  B 1 
ATOM   1234 N  N   . GLY B 2 64  ? 7.768   -3.341  -13.305 1.00 81.23 64  B 1 
ATOM   1235 C  CA  . GLY B 2 64  ? 9.087   -2.825  -13.674 1.00 82.71 64  B 1 
ATOM   1236 C  C   . GLY B 2 64  ? 9.111   -1.361  -14.122 1.00 84.16 64  B 1 
ATOM   1237 O  O   . GLY B 2 64  ? 10.194  -0.779  -14.208 1.00 82.90 64  B 1 
ATOM   1238 N  N   . LYS B 2 65  ? 7.947   -0.740  -14.362 1.00 82.66 65  B 1 
ATOM   1239 C  CA  . LYS B 2 65  ? 7.847   0.691   -14.686 1.00 82.13 65  B 1 
ATOM   1240 C  C   . LYS B 2 65  ? 8.084   1.551   -13.439 1.00 84.68 65  B 1 
ATOM   1241 O  O   . LYS B 2 65  ? 8.070   1.060   -12.305 1.00 84.45 65  B 1 
ATOM   1242 C  CB  . LYS B 2 65  ? 6.495   0.996   -15.363 1.00 79.37 65  B 1 
ATOM   1243 C  CG  . LYS B 2 65  ? 6.303   0.255   -16.700 1.00 74.15 65  B 1 
ATOM   1244 C  CD  . LYS B 2 65  ? 4.977   0.643   -17.384 1.00 68.93 65  B 1 
ATOM   1245 C  CE  . LYS B 2 65  ? 4.796   -0.117  -18.717 1.00 62.24 65  B 1 
ATOM   1246 N  NZ  . LYS B 2 65  ? 3.520   0.198   -19.419 1.00 55.67 65  B 1 
ATOM   1247 N  N   . LYS B 2 66  ? 8.317   2.856   -13.637 1.00 86.41 66  B 1 
ATOM   1248 C  CA  . LYS B 2 66  ? 8.381   3.839   -12.545 1.00 86.96 66  B 1 
ATOM   1249 C  C   . LYS B 2 66  ? 6.999   4.448   -12.303 1.00 85.80 66  B 1 
ATOM   1250 O  O   . LYS B 2 66  ? 6.318   4.789   -13.254 1.00 82.97 66  B 1 
ATOM   1251 C  CB  . LYS B 2 66  ? 9.419   4.921   -12.851 1.00 87.60 66  B 1 
ATOM   1252 C  CG  . LYS B 2 66  ? 10.880  4.422   -12.872 1.00 85.15 66  B 1 
ATOM   1253 C  CD  . LYS B 2 66  ? 11.399  4.062   -11.480 1.00 80.54 66  B 1 
ATOM   1254 C  CE  . LYS B 2 66  ? 12.902  3.769   -11.531 1.00 75.43 66  B 1 
ATOM   1255 N  NZ  . LYS B 2 66  ? 13.505  3.640   -10.184 1.00 67.56 66  B 1 
ATOM   1256 N  N   . GLY B 2 67  ? 6.627   4.609   -11.034 1.00 82.87 67  B 1 
ATOM   1257 C  CA  . GLY B 2 67  ? 5.339   5.175   -10.644 1.00 82.56 67  B 1 
ATOM   1258 C  C   . GLY B 2 67  ? 5.385   5.892   -9.295  1.00 85.72 67  B 1 
ATOM   1259 O  O   . GLY B 2 67  ? 6.412   5.891   -8.610  1.00 85.84 67  B 1 
ATOM   1260 N  N   . ALA B 2 68  ? 4.280   6.518   -8.926  1.00 82.45 68  B 1 
ATOM   1261 C  CA  . ALA B 2 68  ? 4.143   7.241   -7.666  1.00 82.60 68  B 1 
ATOM   1262 C  C   . ALA B 2 68  ? 4.230   6.305   -6.441  1.00 85.53 68  B 1 
ATOM   1263 O  O   . ALA B 2 68  ? 4.082   5.085   -6.540  1.00 85.87 68  B 1 
ATOM   1264 C  CB  . ALA B 2 68  ? 2.839   8.038   -7.695  1.00 79.60 68  B 1 
ATOM   1265 N  N   . LEU B 2 69  ? 4.492   6.887   -5.266  1.00 87.33 69  B 1 
ATOM   1266 C  CA  . LEU B 2 69  ? 4.470   6.162   -4.006  1.00 88.88 69  B 1 
ATOM   1267 C  C   . LEU B 2 69  ? 3.086   6.262   -3.376  1.00 87.50 69  B 1 
ATOM   1268 O  O   . LEU B 2 69  ? 2.464   7.320   -3.364  1.00 86.71 69  B 1 
ATOM   1269 C  CB  . LEU B 2 69  ? 5.541   6.682   -3.034  1.00 91.36 69  B 1 
ATOM   1270 C  CG  . LEU B 2 69  ? 6.991   6.249   -3.356  1.00 91.78 69  B 1 
ATOM   1271 C  CD1 . LEU B 2 69  ? 7.599   7.003   -4.539  1.00 89.36 69  B 1 
ATOM   1272 C  CD2 . LEU B 2 69  ? 7.895   6.475   -2.150  1.00 89.66 69  B 1 
ATOM   1273 N  N   . ASN B 2 70  ? 2.639   5.157   -2.773  1.00 86.74 70  B 1 
ATOM   1274 C  CA  . ASN B 2 70  ? 1.512   5.135   -1.848  1.00 87.17 70  B 1 
ATOM   1275 C  C   . ASN B 2 70  ? 2.017   5.141   -0.407  1.00 89.73 70  B 1 
ATOM   1276 O  O   . ASN B 2 70  ? 3.131   4.698   -0.112  1.00 90.20 70  B 1 
ATOM   1277 C  CB  . ASN B 2 70  ? 0.593   3.948   -2.149  1.00 84.33 70  B 1 
ATOM   1278 C  CG  . ASN B 2 70  ? 0.061   3.985   -3.570  1.00 81.91 70  B 1 
ATOM   1279 O  OD1 . ASN B 2 70  ? -0.687  4.849   -3.957  1.00 77.52 70  B 1 
ATOM   1280 N  ND2 . ASN B 2 70  ? 0.459   3.047   -4.403  1.00 74.16 70  B 1 
ATOM   1281 N  N   . VAL B 2 71  ? 1.169   5.630   0.505   1.00 91.37 71  B 1 
ATOM   1282 C  CA  . VAL B 2 71  ? 1.397   5.625   1.946   1.00 91.79 71  B 1 
ATOM   1283 C  C   . VAL B 2 71  ? 0.352   4.777   2.657   1.00 90.27 71  B 1 
ATOM   1284 O  O   . VAL B 2 71  ? -0.730  4.513   2.141   1.00 89.10 71  B 1 
ATOM   1285 C  CB  . VAL B 2 71  ? 1.474   7.038   2.545   1.00 92.64 71  B 1 
ATOM   1286 C  CG1 . VAL B 2 71  ? 2.627   7.821   1.918   1.00 91.39 71  B 1 
ATOM   1287 C  CG2 . VAL B 2 71  ? 0.174   7.816   2.392   1.00 91.59 71  B 1 
ATOM   1288 N  N   . GLY B 2 72  ? 0.691   4.341   3.873   1.00 93.34 72  B 1 
ATOM   1289 C  CA  . GLY B 2 72  ? -0.230  3.676   4.776   1.00 94.02 72  B 1 
ATOM   1290 C  C   . GLY B 2 72  ? 0.308   3.715   6.197   1.00 95.87 72  B 1 
ATOM   1291 O  O   . GLY B 2 72  ? 1.505   3.933   6.412   1.00 96.64 72  B 1 
ATOM   1292 N  N   . ALA B 2 73  ? -0.576  3.498   7.166   1.00 97.05 73  B 1 
ATOM   1293 C  CA  . ALA B 2 73  ? -0.230  3.540   8.569   1.00 97.57 73  B 1 
ATOM   1294 C  C   . ALA B 2 73  ? -1.009  2.511   9.386   1.00 97.53 73  B 1 
ATOM   1295 O  O   . ALA B 2 73  ? -2.092  2.065   9.003   1.00 97.16 73  B 1 
ATOM   1296 C  CB  . ALA B 2 73  ? -0.440  4.969   9.093   1.00 97.75 73  B 1 
ATOM   1297 N  N   . VAL B 2 74  ? -0.452  2.161   10.552  1.00 98.20 74  B 1 
ATOM   1298 C  CA  . VAL B 2 74  ? -1.144  1.534   11.668  1.00 98.42 74  B 1 
ATOM   1299 C  C   . VAL B 2 74  ? -1.038  2.457   12.875  1.00 98.52 74  B 1 
ATOM   1300 O  O   . VAL B 2 74  ? 0.058   2.931   13.190  1.00 98.47 74  B 1 
ATOM   1301 C  CB  . VAL B 2 74  ? -0.623  0.115   11.935  1.00 98.31 74  B 1 
ATOM   1302 C  CG1 . VAL B 2 74  ? 0.865   0.051   12.307  1.00 97.38 74  B 1 
ATOM   1303 C  CG2 . VAL B 2 74  ? -1.433  -0.580  13.033  1.00 96.98 74  B 1 
ATOM   1304 N  N   . LEU B 2 75  ? -2.162  2.725   13.526  1.00 98.63 75  B 1 
ATOM   1305 C  CA  . LEU B 2 75  ? -2.247  3.538   14.737  1.00 98.61 75  B 1 
ATOM   1306 C  C   . LEU B 2 75  ? -2.723  2.653   15.889  1.00 98.63 75  B 1 
ATOM   1307 O  O   . LEU B 2 75  ? -3.790  2.049   15.812  1.00 98.32 75  B 1 
ATOM   1308 C  CB  . LEU B 2 75  ? -3.194  4.721   14.472  1.00 98.50 75  B 1 
ATOM   1309 C  CG  . LEU B 2 75  ? -3.303  5.715   15.645  1.00 97.98 75  B 1 
ATOM   1310 C  CD1 . LEU B 2 75  ? -1.995  6.459   15.866  1.00 97.01 75  B 1 
ATOM   1311 C  CD2 . LEU B 2 75  ? -4.394  6.743   15.346  1.00 96.96 75  B 1 
ATOM   1312 N  N   . ILE B 2 76  ? -1.914  2.562   16.947  1.00 98.68 76  B 1 
ATOM   1313 C  CA  . ILE B 2 76  ? -2.156  1.736   18.125  1.00 98.68 76  B 1 
ATOM   1314 C  C   . ILE B 2 76  ? -2.504  2.665   19.284  1.00 98.58 76  B 1 
ATOM   1315 O  O   . ILE B 2 76  ? -1.640  3.363   19.815  1.00 98.15 76  B 1 
ATOM   1316 C  CB  . ILE B 2 76  ? -0.945  0.834   18.436  1.00 98.55 76  B 1 
ATOM   1317 C  CG1 . ILE B 2 76  ? -0.574  -0.040  17.220  1.00 98.00 76  B 1 
ATOM   1318 C  CG2 . ILE B 2 76  ? -1.240  -0.040  19.672  1.00 98.20 76  B 1 
ATOM   1319 C  CD1 . ILE B 2 76  ? 0.777   -0.756  17.354  1.00 95.53 76  B 1 
ATOM   1320 N  N   . LEU B 2 77  ? -3.778  2.662   19.648  1.00 98.34 77  B 1 
ATOM   1321 C  CA  . LEU B 2 77  ? -4.355  3.466   20.713  1.00 98.10 77  B 1 
ATOM   1322 C  C   . LEU B 2 77  ? -4.423  2.661   22.016  1.00 97.96 77  B 1 
ATOM   1323 O  O   . LEU B 2 77  ? -4.366  1.428   21.992  1.00 97.17 77  B 1 
ATOM   1324 C  CB  . LEU B 2 77  ? -5.751  3.932   20.269  1.00 98.03 77  B 1 
ATOM   1325 C  CG  . LEU B 2 77  ? -5.773  4.775   18.983  1.00 97.47 77  B 1 
ATOM   1326 C  CD1 . LEU B 2 77  ? -7.211  4.937   18.517  1.00 96.42 77  B 1 
ATOM   1327 C  CD2 . LEU B 2 77  ? -5.172  6.158   19.205  1.00 95.96 77  B 1 
ATOM   1328 N  N   . PRO B 2 78  ? -4.600  3.331   23.172  1.00 97.57 78  B 1 
ATOM   1329 C  CA  . PRO B 2 78  ? -4.935  2.660   24.424  1.00 97.02 78  B 1 
ATOM   1330 C  C   . PRO B 2 78  ? -6.274  1.928   24.316  1.00 96.94 78  B 1 
ATOM   1331 O  O   . PRO B 2 78  ? -7.134  2.285   23.510  1.00 96.29 78  B 1 
ATOM   1332 C  CB  . PRO B 2 78  ? -4.984  3.760   25.497  1.00 96.41 78  B 1 
ATOM   1333 C  CG  . PRO B 2 78  ? -4.325  4.966   24.832  1.00 94.83 78  B 1 
ATOM   1334 C  CD  . PRO B 2 78  ? -4.589  4.767   23.354  1.00 96.82 78  B 1 
ATOM   1335 N  N   . GLU B 2 79  ? -6.476  0.904   25.145  1.00 95.82 79  B 1 
ATOM   1336 C  CA  . GLU B 2 79  ? -7.744  0.192   25.195  1.00 95.24 79  B 1 
ATOM   1337 C  C   . GLU B 2 79  ? -8.901  1.123   25.586  1.00 95.78 79  B 1 
ATOM   1338 O  O   . GLU B 2 79  ? -8.745  2.015   26.410  1.00 94.53 79  B 1 
ATOM   1339 C  CB  . GLU B 2 79  ? -7.603  -1.018  26.131  1.00 93.45 79  B 1 
ATOM   1340 C  CG  . GLU B 2 79  ? -8.767  -2.004  25.989  1.00 81.25 79  B 1 
ATOM   1341 C  CD  . GLU B 2 79  ? -8.475  -3.369  26.619  1.00 71.98 79  B 1 
ATOM   1342 O  OE1 . GLU B 2 79  ? -9.216  -4.326  26.262  1.00 65.40 79  B 1 
ATOM   1343 O  OE2 . GLU B 2 79  ? -7.488  -3.487  27.378  1.00 63.76 79  B 1 
ATOM   1344 N  N   . GLY B 2 80  ? -10.058 0.941   24.936  1.00 96.20 80  B 1 
ATOM   1345 C  CA  . GLY B 2 80  ? -11.218 1.819   25.076  1.00 96.28 80  B 1 
ATOM   1346 C  C   . GLY B 2 80  ? -11.271 2.972   24.069  1.00 97.04 80  B 1 
ATOM   1347 O  O   . GLY B 2 80  ? -12.368 3.416   23.736  1.00 96.13 80  B 1 
ATOM   1348 N  N   . PHE B 2 81  ? -10.130 3.425   23.540  1.00 97.45 81  B 1 
ATOM   1349 C  CA  . PHE B 2 81  ? -10.109 4.380   22.437  1.00 97.62 81  B 1 
ATOM   1350 C  C   . PHE B 2 81  ? -10.483 3.682   21.128  1.00 97.60 81  B 1 
ATOM   1351 O  O   . PHE B 2 81  ? -10.008 2.574   20.849  1.00 96.90 81  B 1 
ATOM   1352 C  CB  . PHE B 2 81  ? -8.737  5.052   22.314  1.00 97.77 81  B 1 
ATOM   1353 C  CG  . PHE B 2 81  ? -8.384  6.012   23.423  1.00 97.80 81  B 1 
ATOM   1354 C  CD1 . PHE B 2 81  ? -8.320  7.399   23.170  1.00 97.12 81  B 1 
ATOM   1355 C  CD2 . PHE B 2 81  ? -8.097  5.549   24.719  1.00 97.03 81  B 1 
ATOM   1356 C  CE1 . PHE B 2 81  ? -7.983  8.301   24.192  1.00 96.63 81  B 1 
ATOM   1357 C  CE2 . PHE B 2 81  ? -7.764  6.446   25.750  1.00 96.70 81  B 1 
ATOM   1358 C  CZ  . PHE B 2 81  ? -7.707  7.818   25.485  1.00 97.13 81  B 1 
ATOM   1359 N  N   . GLU B 2 82  ? -11.313 4.306   20.297  1.00 97.87 82  B 1 
ATOM   1360 C  CA  . GLU B 2 82  ? -11.756 3.738   19.023  1.00 97.60 82  B 1 
ATOM   1361 C  C   . GLU B 2 82  ? -11.904 4.804   17.935  1.00 97.95 82  B 1 
ATOM   1362 O  O   . GLU B 2 82  ? -11.812 6.008   18.190  1.00 97.14 82  B 1 
ATOM   1363 C  CB  . GLU B 2 82  ? -13.028 2.883   19.224  1.00 95.45 82  B 1 
ATOM   1364 C  CG  . GLU B 2 82  ? -14.270 3.624   19.731  1.00 84.99 82  B 1 
ATOM   1365 C  CD  . GLU B 2 82  ? -15.505 2.697   19.890  1.00 87.63 82  B 1 
ATOM   1366 O  OE1 . GLU B 2 82  ? -16.601 3.210   20.188  1.00 80.55 82  B 1 
ATOM   1367 O  OE2 . GLU B 2 82  ? -15.414 1.453   19.697  1.00 80.70 82  B 1 
ATOM   1368 N  N   . LEU B 2 83  ? -12.114 4.361   16.697  1.00 96.94 83  B 1 
ATOM   1369 C  CA  . LEU B 2 83  ? -12.445 5.253   15.593  1.00 96.33 83  B 1 
ATOM   1370 C  C   . LEU B 2 83  ? -13.763 5.970   15.890  1.00 96.53 83  B 1 
ATOM   1371 O  O   . LEU B 2 83  ? -14.760 5.330   16.216  1.00 95.75 83  B 1 
ATOM   1372 C  CB  . LEU B 2 83  ? -12.549 4.422   14.301  1.00 94.84 83  B 1 
ATOM   1373 C  CG  . LEU B 2 83  ? -12.792 5.257   13.030  1.00 91.91 83  B 1 
ATOM   1374 C  CD1 . LEU B 2 83  ? -11.566 6.085   12.652  1.00 88.83 83  B 1 
ATOM   1375 C  CD2 . LEU B 2 83  ? -13.109 4.326   11.861  1.00 87.80 83  B 1 
ATOM   1376 N  N   . ALA B 2 84  ? -13.781 7.294   15.763  1.00 97.13 84  B 1 
ATOM   1377 C  CA  . ALA B 2 84  ? -14.994 8.065   15.969  1.00 96.70 84  B 1 
ATOM   1378 C  C   . ALA B 2 84  ? -16.071 7.670   14.949  1.00 96.26 84  B 1 
ATOM   1379 O  O   . ALA B 2 84  ? -15.780 7.610   13.748  1.00 95.14 84  B 1 
ATOM   1380 C  CB  . ALA B 2 84  ? -14.671 9.558   15.898  1.00 96.59 84  B 1 
ATOM   1381 N  N   . PRO B 2 85  ? -17.318 7.423   15.387  1.00 95.54 85  B 1 
ATOM   1382 C  CA  . PRO B 2 85  ? -18.400 7.122   14.461  1.00 94.61 85  B 1 
ATOM   1383 C  C   . PRO B 2 85  ? -18.720 8.355   13.591  1.00 94.40 85  B 1 
ATOM   1384 O  O   . PRO B 2 85  ? -18.579 9.493   14.050  1.00 93.32 85  B 1 
ATOM   1385 C  CB  . PRO B 2 85  ? -19.569 6.669   15.333  1.00 93.51 85  B 1 
ATOM   1386 C  CG  . PRO B 2 85  ? -19.320 7.374   16.667  1.00 91.41 85  B 1 
ATOM   1387 C  CD  . PRO B 2 85  ? -17.799 7.425   16.755  1.00 94.73 85  B 1 
ATOM   1388 N  N   . PRO B 2 86  ? -19.193 8.172   12.334  1.00 92.31 86  B 1 
ATOM   1389 C  CA  . PRO B 2 86  ? -19.357 9.271   11.374  1.00 91.09 86  B 1 
ATOM   1390 C  C   . PRO B 2 86  ? -20.264 10.420  11.838  1.00 92.33 86  B 1 
ATOM   1391 O  O   . PRO B 2 86  ? -20.065 11.566  11.425  1.00 90.98 86  B 1 
ATOM   1392 C  CB  . PRO B 2 86  ? -19.941 8.618   10.118  1.00 87.85 86  B 1 
ATOM   1393 C  CG  . PRO B 2 86  ? -19.425 7.181   10.195  1.00 84.30 86  B 1 
ATOM   1394 C  CD  . PRO B 2 86  ? -19.426 6.892   11.689  1.00 88.08 86  B 1 
ATOM   1395 N  N   . ASP B 2 87  ? -21.255 10.131  12.676  1.00 93.86 87  B 1 
ATOM   1396 C  CA  . ASP B 2 87  ? -22.186 11.087  13.259  1.00 94.40 87  B 1 
ATOM   1397 C  C   . ASP B 2 87  ? -21.551 11.978  14.340  1.00 95.11 87  B 1 
ATOM   1398 O  O   . ASP B 2 87  ? -22.041 13.070  14.603  1.00 93.34 87  B 1 
ATOM   1399 C  CB  . ASP B 2 87  ? -23.404 10.331  13.809  1.00 93.15 87  B 1 
ATOM   1400 C  CG  . ASP B 2 87  ? -23.041 9.318   14.903  1.00 83.97 87  B 1 
ATOM   1401 O  OD1 . ASP B 2 87  ? -22.163 8.467   14.635  1.00 74.50 87  B 1 
ATOM   1402 O  OD2 . ASP B 2 87  ? -23.638 9.396   15.994  1.00 77.07 87  B 1 
ATOM   1403 N  N   . ARG B 2 88  ? -20.406 11.548  14.919  1.00 95.66 88  B 1 
ATOM   1404 C  CA  . ARG B 2 88  ? -19.638 12.314  15.903  1.00 96.09 88  B 1 
ATOM   1405 C  C   . ARG B 2 88  ? -18.553 13.194  15.280  1.00 96.29 88  B 1 
ATOM   1406 O  O   . ARG B 2 88  ? -17.975 14.034  15.969  1.00 94.18 88  B 1 
ATOM   1407 C  CB  . ARG B 2 88  ? -19.043 11.357  16.951  1.00 95.15 88  B 1 
ATOM   1408 C  CG  . ARG B 2 88  ? -20.096 10.576  17.783  1.00 92.30 88  B 1 
ATOM   1409 C  CD  . ARG B 2 88  ? -20.894 11.468  18.745  1.00 90.72 88  B 1 
ATOM   1410 N  NE  . ARG B 2 88  ? -20.038 12.067  19.790  1.00 90.02 88  B 1 
ATOM   1411 C  CZ  . ARG B 2 88  ? -19.727 11.551  20.988  1.00 90.84 88  B 1 
ATOM   1412 N  NH1 . ARG B 2 88  ? -20.164 10.397  21.391  1.00 84.32 88  B 1 
ATOM   1413 N  NH2 . ARG B 2 88  ? -18.964 12.198  21.810  1.00 84.43 88  B 1 
ATOM   1414 N  N   . ILE B 2 89  ? -18.257 13.031  13.999  1.00 95.53 89  B 1 
ATOM   1415 C  CA  . ILE B 2 89  ? -17.210 13.776  13.296  1.00 95.28 89  B 1 
ATOM   1416 C  C   . ILE B 2 89  ? -17.783 15.094  12.757  1.00 95.29 89  B 1 
ATOM   1417 O  O   . ILE B 2 89  ? -18.732 15.089  11.970  1.00 93.84 89  B 1 
ATOM   1418 C  CB  . ILE B 2 89  ? -16.565 12.921  12.191  1.00 94.01 89  B 1 
ATOM   1419 C  CG1 . ILE B 2 89  ? -16.035 11.584  12.745  1.00 91.67 89  B 1 
ATOM   1420 C  CG2 . ILE B 2 89  ? -15.414 13.706  11.529  1.00 91.48 89  B 1 
ATOM   1421 C  CD1 . ILE B 2 89  ? -15.471 10.640  11.682  1.00 87.78 89  B 1 
ATOM   1422 N  N   . SER B 2 90  ? -17.170 16.218  13.137  1.00 95.27 90  B 1 
ATOM   1423 C  CA  . SER B 2 90  ? -17.572 17.541  12.663  1.00 94.97 90  B 1 
ATOM   1424 C  C   . SER B 2 90  ? -17.378 17.688  11.144  1.00 95.07 90  B 1 
ATOM   1425 O  O   . SER B 2 90  ? -16.530 17.006  10.556  1.00 94.39 90  B 1 
ATOM   1426 C  CB  . SER B 2 90  ? -16.819 18.645  13.422  1.00 94.09 90  B 1 
ATOM   1427 O  OG  . SER B 2 90  ? -15.475 18.727  13.003  1.00 90.37 90  B 1 
ATOM   1428 N  N   . PRO B 2 91  ? -18.119 18.592  10.469  1.00 95.19 91  B 1 
ATOM   1429 C  CA  . PRO B 2 91  ? -17.909 18.874  9.051   1.00 94.72 91  B 1 
ATOM   1430 C  C   . PRO B 2 91  ? -16.477 19.307  8.717   1.00 94.36 91  B 1 
ATOM   1431 O  O   . PRO B 2 91  ? -15.914 18.831  7.731   1.00 92.83 91  B 1 
ATOM   1432 C  CB  . PRO B 2 91  ? -18.921 19.977  8.706   1.00 94.31 91  B 1 
ATOM   1433 C  CG  . PRO B 2 91  ? -20.029 19.778  9.732   1.00 92.29 91  B 1 
ATOM   1434 C  CD  . PRO B 2 91  ? -19.265 19.331  10.979  1.00 94.63 91  B 1 
ATOM   1435 N  N   . GLU B 2 92  ? -15.859 20.136  9.566   1.00 94.69 92  B 1 
ATOM   1436 C  CA  . GLU B 2 92  ? -14.481 20.606  9.398   1.00 93.90 92  B 1 
ATOM   1437 C  C   . GLU B 2 92  ? -13.471 19.442  9.471   1.00 93.65 92  B 1 
ATOM   1438 O  O   . GLU B 2 92  ? -12.579 19.318  8.637   1.00 91.83 92  B 1 
ATOM   1439 C  CB  . GLU B 2 92  ? -14.195 21.642  10.491  1.00 92.98 92  B 1 
ATOM   1440 C  CG  . GLU B 2 92  ? -12.853 22.349  10.305  1.00 78.30 92  B 1 
ATOM   1441 C  CD  . GLU B 2 92  ? -12.504 23.289  11.461  1.00 71.84 92  B 1 
ATOM   1442 O  OE1 . GLU B 2 92  ? -11.333 23.727  11.497  1.00 65.25 92  B 1 
ATOM   1443 O  OE2 . GLU B 2 92  ? -13.379 23.539  12.323  1.00 65.14 92  B 1 
ATOM   1444 N  N   . MET B 2 93  ? -13.662 18.526  10.425  1.00 94.86 93  B 1 
ATOM   1445 C  CA  . MET B 2 93  ? -12.824 17.337  10.540  1.00 94.69 93  B 1 
ATOM   1446 C  C   . MET B 2 93  ? -13.021 16.389  9.346   1.00 94.00 93  B 1 
ATOM   1447 O  O   . MET B 2 93  ? -12.053 15.837  8.838   1.00 92.64 93  B 1 
ATOM   1448 C  CB  . MET B 2 93  ? -13.122 16.649  11.875  1.00 94.02 93  B 1 
ATOM   1449 C  CG  . MET B 2 93  ? -12.124 15.535  12.199  1.00 86.68 93  B 1 
ATOM   1450 S  SD  . MET B 2 93  ? -12.477 14.691  13.776  1.00 83.71 93  B 1 
ATOM   1451 C  CE  . MET B 2 93  ? -12.104 16.000  14.956  1.00 73.08 93  B 1 
ATOM   1452 N  N   . LYS B 2 94  ? -14.254 16.241  8.838   1.00 93.42 94  B 1 
ATOM   1453 C  CA  . LYS B 2 94  ? -14.531 15.456  7.619   1.00 92.12 94  B 1 
ATOM   1454 C  C   . LYS B 2 94  ? -13.788 16.008  6.407   1.00 91.18 94  B 1 
ATOM   1455 O  O   . LYS B 2 94  ? -13.283 15.223  5.613   1.00 89.73 94  B 1 
ATOM   1456 C  CB  . LYS B 2 94  ? -16.039 15.413  7.334   1.00 90.84 94  B 1 
ATOM   1457 C  CG  . LYS B 2 94  ? -16.758 14.441  8.273   1.00 81.34 94  B 1 
ATOM   1458 C  CD  . LYS B 2 94  ? -18.279 14.497  8.100   1.00 76.76 94  B 1 
ATOM   1459 C  CE  . LYS B 2 94  ? -18.894 13.467  9.059   1.00 68.59 94  B 1 
ATOM   1460 N  NZ  . LYS B 2 94  ? -20.357 13.609  9.225   1.00 62.03 94  B 1 
ATOM   1461 N  N   . GLU B 2 95  ? -13.690 17.326  6.281   1.00 92.62 95  B 1 
ATOM   1462 C  CA  . GLU B 2 95  ? -12.949 17.969  5.199   1.00 91.31 95  B 1 
ATOM   1463 C  C   . GLU B 2 95  ? -11.447 17.675  5.284   1.00 90.61 95  B 1 
ATOM   1464 O  O   . GLU B 2 95  ? -10.836 17.290  4.288   1.00 88.43 95  B 1 
ATOM   1465 C  CB  . GLU B 2 95  ? -13.254 19.476  5.219   1.00 90.48 95  B 1 
ATOM   1466 C  CG  . GLU B 2 95  ? -12.703 20.188  3.971   1.00 77.97 95  B 1 
ATOM   1467 C  CD  . GLU B 2 95  ? -13.105 21.674  3.892   1.00 71.74 95  B 1 
ATOM   1468 O  OE1 . GLU B 2 95  ? -12.798 22.285  2.845   1.00 65.04 95  B 1 
ATOM   1469 O  OE2 . GLU B 2 95  ? -13.720 22.194  4.844   1.00 64.19 95  B 1 
ATOM   1470 N  N   . LYS B 2 96  ? -10.849 17.736  6.491   1.00 91.47 96  B 1 
ATOM   1471 C  CA  . LYS B 2 96  ? -9.437  17.384  6.719   1.00 91.02 96  B 1 
ATOM   1472 C  C   . LYS B 2 96  ? -9.135  15.907  6.427   1.00 90.39 96  B 1 
ATOM   1473 O  O   . LYS B 2 96  ? -8.093  15.594  5.866   1.00 88.04 96  B 1 
ATOM   1474 C  CB  . LYS B 2 96  ? -9.037  17.676  8.167   1.00 90.47 96  B 1 
ATOM   1475 C  CG  . LYS B 2 96  ? -8.972  19.168  8.513   1.00 82.97 96  B 1 
ATOM   1476 C  CD  . LYS B 2 96  ? -8.561  19.249  9.987   1.00 81.00 96  B 1 
ATOM   1477 C  CE  . LYS B 2 96  ? -8.536  20.663  10.555  1.00 73.56 96  B 1 
ATOM   1478 N  NZ  . LYS B 2 96  ? -8.287  20.568  12.009  1.00 67.39 96  B 1 
ATOM   1479 N  N   . ILE B 2 97  ? -10.044 14.999  6.804   1.00 90.37 97  B 1 
ATOM   1480 C  CA  . ILE B 2 97  ? -9.904  13.561  6.542   1.00 89.08 97  B 1 
ATOM   1481 C  C   . ILE B 2 97  ? -9.945  13.278  5.036   1.00 86.47 97  B 1 
ATOM   1482 O  O   . ILE B 2 97  ? -9.202  12.430  4.537   1.00 82.03 97  B 1 
ATOM   1483 C  CB  . ILE B 2 97  ? -11.011 12.786  7.300   1.00 89.19 97  B 1 
ATOM   1484 C  CG1 . ILE B 2 97  ? -10.782 12.851  8.825   1.00 87.65 97  B 1 
ATOM   1485 C  CG2 . ILE B 2 97  ? -11.078 11.311  6.859   1.00 87.46 97  B 1 
ATOM   1486 C  CD1 . ILE B 2 97  ? -12.045 12.521  9.622   1.00 85.37 97  B 1 
ATOM   1487 N  N   . GLY B 2 98  ? -10.800 13.975  4.295   1.00 84.03 98  B 1 
ATOM   1488 C  CA  . GLY B 2 98  ? -11.048 13.717  2.882   1.00 81.13 98  B 1 
ATOM   1489 C  C   . GLY B 2 98  ? -11.763 12.389  2.641   1.00 80.59 98  B 1 
ATOM   1490 O  O   . GLY B 2 98  ? -12.599 11.958  3.432   1.00 76.32 98  B 1 
ATOM   1491 N  N   . ASN B 2 99  ? -11.423 11.717  1.533   1.00 75.70 99  B 1 
ATOM   1492 C  CA  . ASN B 2 99  ? -12.055 10.453  1.117   1.00 73.48 99  B 1 
ATOM   1493 C  C   . ASN B 2 99  ? -11.377 9.213   1.719   1.00 74.75 99  B 1 
ATOM   1494 O  O   . ASN B 2 99  ? -11.337 8.158   1.091   1.00 72.42 99  B 1 
ATOM   1495 C  CB  . ASN B 2 99  ? -12.124 10.398  -0.422  1.00 68.84 99  B 1 
ATOM   1496 C  CG  . ASN B 2 99  ? -13.111 11.382  -1.035  1.00 61.76 99  B 1 
ATOM   1497 O  OD1 . ASN B 2 99  ? -13.779 12.150  -0.377  1.00 55.35 99  B 1 
ATOM   1498 N  ND2 . ASN B 2 99  ? -13.226 11.371  -2.345  1.00 53.81 99  B 1 
ATOM   1499 N  N   . LEU B 2 100 ? -10.788 9.326   2.916   1.00 77.43 100 B 1 
ATOM   1500 C  CA  . LEU B 2 100 ? -10.143 8.202   3.582   1.00 78.87 100 B 1 
ATOM   1501 C  C   . LEU B 2 100 ? -11.168 7.329   4.304   1.00 78.47 100 B 1 
ATOM   1502 O  O   . LEU B 2 100 ? -12.064 7.815   4.986   1.00 77.36 100 B 1 
ATOM   1503 C  CB  . LEU B 2 100 ? -9.051  8.685   4.541   1.00 80.10 100 B 1 
ATOM   1504 C  CG  . LEU B 2 100 ? -7.848  9.360   3.854   1.00 80.55 100 B 1 
ATOM   1505 C  CD1 . LEU B 2 100 ? -6.835  9.781   4.919   1.00 78.27 100 B 1 
ATOM   1506 C  CD2 . LEU B 2 100 ? -7.145  8.428   2.871   1.00 78.92 100 B 1 
ATOM   1507 N  N   . SER B 2 101 ? -10.967 6.002   4.212   1.00 80.03 101 B 1 
ATOM   1508 C  CA  . SER B 2 101 ? -11.731 5.019   4.969   1.00 79.35 101 B 1 
ATOM   1509 C  C   . SER B 2 101 ? -10.790 4.240   5.883   1.00 82.12 101 B 1 
ATOM   1510 O  O   . SER B 2 101 ? -9.996  3.421   5.430   1.00 80.96 101 B 1 
ATOM   1511 C  CB  . SER B 2 101 ? -12.475 4.081   4.026   1.00 74.54 101 B 1 
ATOM   1512 O  OG  . SER B 2 101 ? -13.489 4.797   3.338   1.00 64.95 101 B 1 
ATOM   1513 N  N   . PHE B 2 102 ? -10.885 4.502   7.177   1.00 86.53 102 B 1 
ATOM   1514 C  CA  . PHE B 2 102 ? -10.143 3.788   8.204   1.00 87.85 102 B 1 
ATOM   1515 C  C   . PHE B 2 102 ? -10.817 2.455   8.528   1.00 86.72 102 B 1 
ATOM   1516 O  O   . PHE B 2 102 ? -12.037 2.325   8.449   1.00 85.34 102 B 1 
ATOM   1517 C  CB  . PHE B 2 102 ? -10.031 4.655   9.461   1.00 89.52 102 B 1 
ATOM   1518 C  CG  . PHE B 2 102 ? -9.394  6.004   9.201   1.00 91.00 102 B 1 
ATOM   1519 C  CD1 . PHE B 2 102 ? -7.996  6.136   9.186   1.00 89.69 102 B 1 
ATOM   1520 C  CD2 . PHE B 2 102 ? -10.198 7.130   8.934   1.00 90.21 102 B 1 
ATOM   1521 C  CE1 . PHE B 2 102 ? -7.403  7.371   8.907   1.00 89.68 102 B 1 
ATOM   1522 C  CE2 . PHE B 2 102 ? -9.607  8.366   8.650   1.00 90.18 102 B 1 
ATOM   1523 C  CZ  . PHE B 2 102 ? -8.211  8.493   8.636   1.00 91.29 102 B 1 
ATOM   1524 N  N   . GLN B 2 103 ? -10.019 1.464   8.936   1.00 85.79 103 B 1 
ATOM   1525 C  CA  . GLN B 2 103 ? -10.513 0.164   9.379   1.00 85.68 103 B 1 
ATOM   1526 C  C   . GLN B 2 103 ? -9.900  -0.209  10.725  1.00 88.85 103 B 1 
ATOM   1527 O  O   . GLN B 2 103 ? -8.758  0.146   11.016  1.00 89.65 103 B 1 
ATOM   1528 C  CB  . GLN B 2 103 ? -10.214 -0.908  8.323   1.00 81.26 103 B 1 
ATOM   1529 C  CG  . GLN B 2 103 ? -10.927 -0.651  6.989   1.00 72.07 103 B 1 
ATOM   1530 C  CD  . GLN B 2 103 ? -10.679 -1.754  5.954   1.00 68.58 103 B 1 
ATOM   1531 O  OE1 . GLN B 2 103 ? -9.935  -2.698  6.171   1.00 60.82 103 B 1 
ATOM   1532 N  NE2 . GLN B 2 103 ? -11.310 -1.687  4.810   1.00 56.99 103 B 1 
ATOM   1533 N  N   . ASN B 2 104 ? -10.640 -0.987  11.526  1.00 89.92 104 B 1 
ATOM   1534 C  CA  . ASN B 2 104 ? -10.061 -1.657  12.687  1.00 90.98 104 B 1 
ATOM   1535 C  C   . ASN B 2 104 ? -9.045  -2.700  12.206  1.00 91.10 104 B 1 
ATOM   1536 O  O   . ASN B 2 104 ? -9.288  -3.397  11.222  1.00 90.47 104 B 1 
ATOM   1537 C  CB  . ASN B 2 104 ? -11.162 -2.307  13.525  1.00 91.08 104 B 1 
ATOM   1538 C  CG  . ASN B 2 104 ? -12.131 -1.300  14.135  1.00 90.85 104 B 1 
ATOM   1539 O  OD1 . ASN B 2 104 ? -11.808 -0.179  14.424  1.00 86.19 104 B 1 
ATOM   1540 N  ND2 . ASN B 2 104 ? -13.368 -1.698  14.343  1.00 86.26 104 B 1 
ATOM   1541 N  N   . TYR B 2 105 ? -7.938  -2.863  12.932  1.00 92.57 105 B 1 
ATOM   1542 C  CA  . TYR B 2 105 ? -6.921  -3.859  12.612  1.00 92.81 105 B 1 
ATOM   1543 C  C   . TYR B 2 105 ? -7.503  -5.270  12.525  1.00 91.14 105 B 1 
ATOM   1544 O  O   . TYR B 2 105 ? -7.211  -6.025  11.604  1.00 88.77 105 B 1 
ATOM   1545 C  CB  . TYR B 2 105 ? -5.819  -3.801  13.678  1.00 93.76 105 B 1 
ATOM   1546 C  CG  . TYR B 2 105 ? -4.640  -4.704  13.358  1.00 94.88 105 B 1 
ATOM   1547 C  CD1 . TYR B 2 105 ? -4.517  -5.973  13.956  1.00 94.89 105 B 1 
ATOM   1548 C  CD2 . TYR B 2 105 ? -3.671  -4.269  12.440  1.00 95.02 105 B 1 
ATOM   1549 C  CE1 . TYR B 2 105 ? -3.432  -6.800  13.651  1.00 95.15 105 B 1 
ATOM   1550 C  CE2 . TYR B 2 105 ? -2.572  -5.097  12.124  1.00 95.26 105 B 1 
ATOM   1551 C  CZ  . TYR B 2 105 ? -2.458  -6.357  12.736  1.00 96.12 105 B 1 
ATOM   1552 O  OH  . TYR B 2 105 ? -1.382  -7.161  12.429  1.00 96.29 105 B 1 
ATOM   1553 N  N   . ARG B 2 106 ? -8.384  -5.609  13.470  1.00 91.84 106 B 1 
ATOM   1554 C  CA  . ARG B 2 106 ? -9.260  -6.787  13.455  1.00 91.17 106 B 1 
ATOM   1555 C  C   . ARG B 2 106 ? -10.627 -6.400  14.029  1.00 91.58 106 B 1 
ATOM   1556 O  O   . ARG B 2 106 ? -10.696 -5.426  14.790  1.00 90.23 106 B 1 
ATOM   1557 C  CB  . ARG B 2 106 ? -8.632  -7.949  14.237  1.00 88.94 106 B 1 
ATOM   1558 C  CG  . ARG B 2 106 ? -7.386  -8.515  13.528  1.00 84.07 106 B 1 
ATOM   1559 C  CD  . ARG B 2 106 ? -6.918  -9.825  14.168  1.00 82.91 106 B 1 
ATOM   1560 N  NE  . ARG B 2 106 ? -5.780  -10.386 13.420  1.00 82.66 106 B 1 
ATOM   1561 C  CZ  . ARG B 2 106 ? -5.203  -11.555 13.612  1.00 82.37 106 B 1 
ATOM   1562 N  NH1 . ARG B 2 106 ? -5.596  -12.381 14.555  1.00 74.56 106 B 1 
ATOM   1563 N  NH2 . ARG B 2 106 ? -4.215  -11.923 12.860  1.00 77.02 106 B 1 
ATOM   1564 N  N   . PRO B 2 107 ? -11.695 -7.173  13.752  1.00 89.06 107 B 1 
ATOM   1565 C  CA  . PRO B 2 107 ? -13.034 -6.867  14.264  1.00 87.98 107 B 1 
ATOM   1566 C  C   . PRO B 2 107 ? -13.112 -6.692  15.792  1.00 89.61 107 B 1 
ATOM   1567 O  O   . PRO B 2 107 ? -13.886 -5.886  16.291  1.00 87.74 107 B 1 
ATOM   1568 C  CB  . PRO B 2 107 ? -13.908 -8.035  13.798  1.00 85.16 107 B 1 
ATOM   1569 C  CG  . PRO B 2 107 ? -13.222 -8.495  12.521  1.00 83.32 107 B 1 
ATOM   1570 C  CD  . PRO B 2 107 ? -11.741 -8.290  12.823  1.00 85.57 107 B 1 
ATOM   1571 N  N   . ASN B 2 108 ? -12.271 -7.428  16.539  1.00 92.01 108 B 1 
ATOM   1572 C  CA  . ASN B 2 108 ? -12.168 -7.376  18.002  1.00 92.04 108 B 1 
ATOM   1573 C  C   . ASN B 2 108 ? -11.049 -6.446  18.525  1.00 93.53 108 B 1 
ATOM   1574 O  O   . ASN B 2 108 ? -10.803 -6.425  19.728  1.00 91.07 108 B 1 
ATOM   1575 C  CB  . ASN B 2 108 ? -12.010 -8.815  18.528  1.00 88.75 108 B 1 
ATOM   1576 C  CG  . ASN B 2 108 ? -10.684 -9.458  18.137  1.00 78.57 108 B 1 
ATOM   1577 O  OD1 . ASN B 2 108 ? -10.052 -9.123  17.152  1.00 65.86 108 B 1 
ATOM   1578 N  ND2 . ASN B 2 108 ? -10.237 -10.425 18.890  1.00 71.13 108 B 1 
ATOM   1579 N  N   . LYS B 2 109 ? -10.356 -5.700  17.655  1.00 94.09 109 B 1 
ATOM   1580 C  CA  . LYS B 2 109 ? -9.263  -4.784  17.993  1.00 95.35 109 B 1 
ATOM   1581 C  C   . LYS B 2 109 ? -9.617  -3.357  17.571  1.00 96.18 109 B 1 
ATOM   1582 O  O   . LYS B 2 109 ? -8.972  -2.767  16.712  1.00 95.24 109 B 1 
ATOM   1583 C  CB  . LYS B 2 109 ? -7.946  -5.273  17.366  1.00 94.22 109 B 1 
ATOM   1584 C  CG  . LYS B 2 109 ? -7.389  -6.588  17.962  1.00 87.93 109 B 1 
ATOM   1585 C  CD  . LYS B 2 109 ? -6.842  -6.403  19.381  1.00 80.48 109 B 1 
ATOM   1586 C  CE  . LYS B 2 109 ? -6.178  -7.693  19.858  1.00 75.55 109 B 1 
ATOM   1587 N  NZ  . LYS B 2 109 ? -5.576  -7.547  21.207  1.00 66.32 109 B 1 
ATOM   1588 N  N   . LYS B 2 110 ? -10.669 -2.809  18.181  1.00 96.08 110 B 1 
ATOM   1589 C  CA  . LYS B 2 110 ? -11.195 -1.476  17.863  1.00 96.34 110 B 1 
ATOM   1590 C  C   . LYS B 2 110 ? -10.235 -0.327  18.197  1.00 97.00 110 B 1 
ATOM   1591 O  O   . LYS B 2 110 ? -10.345 0.735   17.609  1.00 96.00 110 B 1 
ATOM   1592 C  CB  . LYS B 2 110 ? -12.499 -1.232  18.616  1.00 94.99 110 B 1 
ATOM   1593 C  CG  . LYS B 2 110 ? -13.660 -2.130  18.178  1.00 91.02 110 B 1 
ATOM   1594 C  CD  . LYS B 2 110 ? -14.882 -1.619  18.930  1.00 85.28 110 B 1 
ATOM   1595 C  CE  . LYS B 2 110 ? -16.211 -2.192  18.482  1.00 76.35 110 B 1 
ATOM   1596 N  NZ  . LYS B 2 110 ? -17.285 -1.347  19.063  1.00 66.27 110 B 1 
ATOM   1597 N  N   . ASN B 2 111 ? -9.298  -0.541  19.116  1.00 97.44 111 B 1 
ATOM   1598 C  CA  . ASN B 2 111 ? -8.287  0.438   19.502  1.00 97.68 111 B 1 
ATOM   1599 C  C   . ASN B 2 111 ? -7.086  0.476   18.540  1.00 98.09 111 B 1 
ATOM   1600 O  O   . ASN B 2 111 ? -6.205  1.310   18.707  1.00 97.60 111 B 1 
ATOM   1601 C  CB  . ASN B 2 111 ? -7.855  0.154   20.946  1.00 97.22 111 B 1 
ATOM   1602 C  CG  . ASN B 2 111 ? -7.055  -1.122  21.080  1.00 96.83 111 B 1 
ATOM   1603 O  OD1 . ASN B 2 111 ? -7.474  -2.201  20.696  1.00 90.95 111 B 1 
ATOM   1604 N  ND2 . ASN B 2 111 ? -5.865  -1.034  21.626  1.00 91.42 111 B 1 
ATOM   1605 N  N   . ILE B 2 112 ? -7.018  -0.419  17.542  1.00 97.99 112 B 1 
ATOM   1606 C  CA  . ILE B 2 112 ? -5.940  -0.444  16.557  1.00 98.03 112 B 1 
ATOM   1607 C  C   . ILE B 2 112 ? -6.531  -0.172  15.176  1.00 97.67 112 B 1 
ATOM   1608 O  O   . ILE B 2 112 ? -7.347  -0.949  14.685  1.00 96.87 112 B 1 
ATOM   1609 C  CB  . ILE B 2 112 ? -5.146  -1.766  16.591  1.00 98.16 112 B 1 
ATOM   1610 C  CG1 . ILE B 2 112 ? -4.678  -2.104  18.029  1.00 97.55 112 B 1 
ATOM   1611 C  CG2 . ILE B 2 112 ? -3.941  -1.635  15.638  1.00 97.54 112 B 1 
ATOM   1612 C  CD1 . ILE B 2 112 ? -3.915  -3.433  18.151  1.00 95.63 112 B 1 
ATOM   1613 N  N   . LEU B 2 113 ? -6.109  0.916   14.554  1.00 96.74 113 B 1 
ATOM   1614 C  CA  . LEU B 2 113 ? -6.628  1.381   13.278  1.00 96.89 113 B 1 
ATOM   1615 C  C   . LEU B 2 113 ? -5.582  1.236   12.180  1.00 96.80 113 B 1 
ATOM   1616 O  O   . LEU B 2 113 ? -4.382  1.372   12.422  1.00 96.51 113 B 1 
ATOM   1617 C  CB  . LEU B 2 113 ? -7.111  2.834   13.404  1.00 96.84 113 B 1 
ATOM   1618 C  CG  . LEU B 2 113 ? -8.115  3.083   14.543  1.00 95.98 113 B 1 
ATOM   1619 C  CD1 . LEU B 2 113 ? -8.507  4.557   14.558  1.00 94.37 113 B 1 
ATOM   1620 C  CD2 . LEU B 2 113 ? -9.381  2.250   14.402  1.00 93.81 113 B 1 
ATOM   1621 N  N   . VAL B 2 114 ? -6.046  0.983   10.953  1.00 94.38 114 B 1 
ATOM   1622 C  CA  . VAL B 2 114 ? -5.196  0.918   9.760   1.00 93.33 114 B 1 
ATOM   1623 C  C   . VAL B 2 114 ? -5.772  1.770   8.635   1.00 92.08 114 B 1 
ATOM   1624 O  O   . VAL B 2 114 ? -6.981  1.945   8.519   1.00 90.58 114 B 1 
ATOM   1625 C  CB  . VAL B 2 114 ? -4.943  -0.520  9.270   1.00 92.62 114 B 1 
ATOM   1626 C  CG1 . VAL B 2 114 ? -4.126  -1.308  10.296  1.00 89.42 114 B 1 
ATOM   1627 C  CG2 . VAL B 2 114 ? -6.229  -1.283  8.956   1.00 89.60 114 B 1 
ATOM   1628 N  N   . ILE B 2 115 ? -4.874  2.273   7.779   1.00 91.88 115 B 1 
ATOM   1629 C  CA  . ILE B 2 115 ? -5.218  3.006   6.567   1.00 91.20 115 B 1 
ATOM   1630 C  C   . ILE B 2 115 ? -4.190  2.714   5.469   1.00 90.95 115 B 1 
ATOM   1631 O  O   . ILE B 2 115 ? -3.005  2.514   5.742   1.00 90.23 115 B 1 
ATOM   1632 C  CB  . ILE B 2 115 ? -5.343  4.511   6.876   1.00 90.34 115 B 1 
ATOM   1633 C  CG1 . ILE B 2 115 ? -5.833  5.352   5.687   1.00 86.93 115 B 1 
ATOM   1634 C  CG2 . ILE B 2 115 ? -4.014  5.108   7.394   1.00 86.43 115 B 1 
ATOM   1635 C  CD1 . ILE B 2 115 ? -7.222  4.973   5.191   1.00 82.45 115 B 1 
ATOM   1636 N  N   . GLY B 2 116 ? -4.635  2.711   4.222   1.00 85.14 116 B 1 
ATOM   1637 C  CA  . GLY B 2 116 ? -3.795  2.557   3.042   1.00 83.76 116 B 1 
ATOM   1638 C  C   . GLY B 2 116 ? -3.882  1.184   2.376   1.00 82.90 116 B 1 
ATOM   1639 O  O   . GLY B 2 116 ? -4.463  0.245   2.931   1.00 79.78 116 B 1 
ATOM   1640 N  N   . PRO B 2 117 ? -3.281  1.041   1.187   1.00 81.17 117 B 1 
ATOM   1641 C  CA  . PRO B 2 117 ? -2.459  2.046   0.507   1.00 79.73 117 B 1 
ATOM   1642 C  C   . PRO B 2 117 ? -3.300  3.193   -0.083  1.00 80.12 117 B 1 
ATOM   1643 O  O   . PRO B 2 117 ? -4.303  2.948   -0.730  1.00 78.93 117 B 1 
ATOM   1644 C  CB  . PRO B 2 117 ? -1.728  1.261   -0.587  1.00 77.69 117 B 1 
ATOM   1645 C  CG  . PRO B 2 117 ? -2.710  0.149   -0.941  1.00 74.27 117 B 1 
ATOM   1646 C  CD  . PRO B 2 117 ? -3.387  -0.165  0.395   1.00 75.71 117 B 1 
ATOM   1647 N  N   . VAL B 2 118 ? -2.868  4.432   0.130   1.00 79.37 118 B 1 
ATOM   1648 C  CA  . VAL B 2 118 ? -3.479  5.641   -0.439  1.00 79.32 118 B 1 
ATOM   1649 C  C   . VAL B 2 118 ? -2.410  6.514   -1.113  1.00 80.55 118 B 1 
ATOM   1650 O  O   . VAL B 2 118 ? -1.234  6.401   -0.753  1.00 81.01 118 B 1 
ATOM   1651 C  CB  . VAL B 2 118 ? -4.279  6.443   0.610   1.00 78.69 118 B 1 
ATOM   1652 C  CG1 . VAL B 2 118 ? -5.478  5.640   1.120   1.00 76.71 118 B 1 
ATOM   1653 C  CG2 . VAL B 2 118 ? -3.425  6.892   1.802   1.00 76.51 118 B 1 
ATOM   1654 N  N   . PRO B 2 119 ? -2.752  7.386   -2.086  1.00 78.87 119 B 1 
ATOM   1655 C  CA  . PRO B 2 119 ? -1.770  8.186   -2.813  1.00 77.90 119 B 1 
ATOM   1656 C  C   . PRO B 2 119 ? -0.958  9.092   -1.882  1.00 80.73 119 B 1 
ATOM   1657 O  O   . PRO B 2 119 ? -1.502  9.993   -1.242  1.00 80.65 119 B 1 
ATOM   1658 C  CB  . PRO B 2 119 ? -2.565  9.004   -3.836  1.00 75.01 119 B 1 
ATOM   1659 C  CG  . PRO B 2 119 ? -3.846  8.200   -4.023  1.00 71.20 119 B 1 
ATOM   1660 C  CD  . PRO B 2 119 ? -4.072  7.586   -2.653  1.00 72.60 119 B 1 
ATOM   1661 N  N   . GLY B 2 120 ? 0.363   8.903   -1.829  1.00 87.27 120 B 1 
ATOM   1662 C  CA  . GLY B 2 120 ? 1.241   9.653   -0.937  1.00 88.31 120 B 1 
ATOM   1663 C  C   . GLY B 2 120 ? 1.275   11.152  -1.223  1.00 88.55 120 B 1 
ATOM   1664 O  O   . GLY B 2 120 ? 1.356   11.949  -0.297  1.00 87.62 120 B 1 
ATOM   1665 N  N   . GLN B 2 121 ? 1.131   11.552  -2.491  1.00 87.12 121 B 1 
ATOM   1666 C  CA  . GLN B 2 121 ? 1.066   12.965  -2.881  1.00 86.23 121 B 1 
ATOM   1667 C  C   . GLN B 2 121 ? -0.111  13.718  -2.240  1.00 86.87 121 B 1 
ATOM   1668 O  O   . GLN B 2 121 ? -0.006  14.903  -1.967  1.00 85.06 121 B 1 
ATOM   1669 C  CB  . GLN B 2 121 ? 0.950   13.070  -4.409  1.00 83.66 121 B 1 
ATOM   1670 C  CG  . GLN B 2 121 ? 2.239   12.658  -5.141  1.00 74.66 121 B 1 
ATOM   1671 C  CD  . GLN B 2 121 ? 2.086   12.734  -6.660  1.00 68.00 121 B 1 
ATOM   1672 O  OE1 . GLN B 2 121 ? 1.017   12.923  -7.193  1.00 60.87 121 B 1 
ATOM   1673 N  NE2 . GLN B 2 121 ? 3.143   12.564  -7.417  1.00 58.08 121 B 1 
ATOM   1674 N  N   . LYS B 2 122 ? -1.230  13.019  -1.988  1.00 86.31 122 B 1 
ATOM   1675 C  CA  . LYS B 2 122 ? -2.444  13.594  -1.397  1.00 85.60 122 B 1 
ATOM   1676 C  C   . LYS B 2 122 ? -2.507  13.410  0.121   1.00 87.14 122 B 1 
ATOM   1677 O  O   . LYS B 2 122 ? -3.076  14.248  0.804   1.00 86.12 122 B 1 
ATOM   1678 C  CB  . LYS B 2 122 ? -3.661  12.996  -2.118  1.00 82.34 122 B 1 
ATOM   1679 C  CG  . LYS B 2 122 ? -4.958  13.713  -1.745  1.00 72.34 122 B 1 
ATOM   1680 C  CD  . LYS B 2 122 ? -6.148  13.177  -2.554  1.00 67.86 122 B 1 
ATOM   1681 C  CE  . LYS B 2 122 ? -7.434  13.873  -2.104  1.00 59.24 122 B 1 
ATOM   1682 N  NZ  . LYS B 2 122 ? -8.640  13.266  -2.724  1.00 52.98 122 B 1 
ATOM   1683 N  N   . TYR B 2 123 ? -1.947  12.311  0.630   1.00 88.59 123 B 1 
ATOM   1684 C  CA  . TYR B 2 123 ? -2.112  11.866  2.015   1.00 89.31 123 B 1 
ATOM   1685 C  C   . TYR B 2 123 ? -0.777  11.656  2.747   1.00 91.11 123 B 1 
ATOM   1686 O  O   . TYR B 2 123 ? -0.637  10.747  3.559   1.00 91.10 123 B 1 
ATOM   1687 C  CB  . TYR B 2 123 ? -3.000  10.619  2.033   1.00 87.51 123 B 1 
ATOM   1688 C  CG  . TYR B 2 123 ? -4.377  10.812  1.431   1.00 86.00 123 B 1 
ATOM   1689 C  CD1 . TYR B 2 123 ? -5.328  11.625  2.072   1.00 83.62 123 B 1 
ATOM   1690 C  CD2 . TYR B 2 123 ? -4.732  10.159  0.235   1.00 83.56 123 B 1 
ATOM   1691 C  CE1 . TYR B 2 123 ? -6.624  11.765  1.556   1.00 81.88 123 B 1 
ATOM   1692 C  CE2 . TYR B 2 123 ? -6.027  10.287  -0.290  1.00 81.43 123 B 1 
ATOM   1693 C  CZ  . TYR B 2 123 ? -6.976  11.082  0.377   1.00 80.68 123 B 1 
ATOM   1694 O  OH  . TYR B 2 123 ? -8.251  11.195  -0.118  1.00 77.84 123 B 1 
ATOM   1695 N  N   . SER B 2 124 ? 0.218   12.514  2.494   1.00 93.71 124 B 1 
ATOM   1696 C  CA  . SER B 2 124 ? 1.449   12.531  3.305   1.00 94.71 124 B 1 
ATOM   1697 C  C   . SER B 2 124 ? 1.197   12.952  4.760   1.00 96.20 124 B 1 
ATOM   1698 O  O   . SER B 2 124 ? 2.020   12.683  5.624   1.00 95.79 124 B 1 
ATOM   1699 C  CB  . SER B 2 124 ? 2.471   13.477  2.694   1.00 92.96 124 B 1 
ATOM   1700 O  OG  . SER B 2 124 ? 1.957   14.790  2.580   1.00 81.71 124 B 1 
ATOM   1701 N  N   . GLU B 2 125 ? 0.047   13.570  5.016   1.00 96.02 125 B 1 
ATOM   1702 C  CA  . GLU B 2 125 ? -0.495  13.865  6.324   1.00 96.08 125 B 1 
ATOM   1703 C  C   . GLU B 2 125 ? -1.893  13.238  6.419   1.00 95.66 125 B 1 
ATOM   1704 O  O   . GLU B 2 125 ? -2.725  13.414  5.523   1.00 93.86 125 B 1 
ATOM   1705 C  CB  . GLU B 2 125 ? -0.508  15.384  6.523   1.00 94.88 125 B 1 
ATOM   1706 C  CG  . GLU B 2 125 ? -0.815  15.784  7.970   1.00 84.10 125 B 1 
ATOM   1707 C  CD  . GLU B 2 125 ? -0.632  17.295  8.213   1.00 85.35 125 B 1 
ATOM   1708 O  OE1 . GLU B 2 125 ? -1.390  17.836  9.028   1.00 80.58 125 B 1 
ATOM   1709 O  OE2 . GLU B 2 125 ? 0.299   17.885  7.631   1.00 79.89 125 B 1 
ATOM   1710 N  N   . ILE B 2 126 ? -2.129  12.428  7.454   1.00 96.39 126 B 1 
ATOM   1711 C  CA  . ILE B 2 126 ? -3.365  11.666  7.654   1.00 96.24 126 B 1 
ATOM   1712 C  C   . ILE B 2 126 ? -3.949  12.031  9.013   1.00 96.61 126 B 1 
ATOM   1713 O  O   . ILE B 2 126 ? -3.323  11.792  10.039  1.00 96.24 126 B 1 
ATOM   1714 C  CB  . ILE B 2 126 ? -3.111  10.141  7.539   1.00 95.36 126 B 1 
ATOM   1715 C  CG1 . ILE B 2 126 ? -2.542  9.773   6.151   1.00 93.79 126 B 1 
ATOM   1716 C  CG2 . ILE B 2 126 ? -4.409  9.366   7.821   1.00 94.10 126 B 1 
ATOM   1717 C  CD1 . ILE B 2 126 ? -2.126  8.304   6.009   1.00 89.98 126 B 1 
ATOM   1718 N  N   . THR B 2 127 ? -5.171  12.543  9.016   1.00 96.67 127 B 1 
ATOM   1719 C  CA  . THR B 2 127 ? -5.917  12.888  10.227  1.00 96.53 127 B 1 
ATOM   1720 C  C   . THR B 2 127 ? -6.835  11.735  10.631  1.00 96.47 127 B 1 
ATOM   1721 O  O   . THR B 2 127 ? -7.817  11.461  9.944   1.00 95.54 127 B 1 
ATOM   1722 C  CB  . THR B 2 127 ? -6.723  14.177  10.019  1.00 95.75 127 B 1 
ATOM   1723 O  OG1 . THR B 2 127 ? -5.855  15.222  9.653   1.00 92.46 127 B 1 
ATOM   1724 C  CG2 . THR B 2 127 ? -7.450  14.624  11.280  1.00 92.36 127 B 1 
ATOM   1725 N  N   . PHE B 2 128 ? -6.537  11.073  11.749  1.00 97.18 128 B 1 
ATOM   1726 C  CA  . PHE B 2 128 ? -7.383  10.045  12.337  1.00 97.43 128 B 1 
ATOM   1727 C  C   . PHE B 2 128 ? -8.393  10.685  13.298  1.00 97.58 128 B 1 
ATOM   1728 O  O   . PHE B 2 128 ? -7.974  11.334  14.260  1.00 97.14 128 B 1 
ATOM   1729 C  CB  . PHE B 2 128 ? -6.542  9.005   13.086  1.00 97.52 128 B 1 
ATOM   1730 C  CG  . PHE B 2 128 ? -5.681  8.108   12.219  1.00 97.55 128 B 1 
ATOM   1731 C  CD1 . PHE B 2 128 ? -6.052  6.769   12.009  1.00 96.60 128 B 1 
ATOM   1732 C  CD2 . PHE B 2 128 ? -4.492  8.596   11.660  1.00 96.57 128 B 1 
ATOM   1733 C  CE1 . PHE B 2 128 ? -5.233  5.920   11.250  1.00 96.04 128 B 1 
ATOM   1734 C  CE2 . PHE B 2 128 ? -3.678  7.749   10.889  1.00 96.04 128 B 1 
ATOM   1735 C  CZ  . PHE B 2 128 ? -4.046  6.411   10.684  1.00 96.67 128 B 1 
ATOM   1736 N  N   . PRO B 2 129 ? -9.721  10.485  13.116  1.00 97.47 129 B 1 
ATOM   1737 C  CA  . PRO B 2 129 ? -10.735 10.927  14.061  1.00 97.34 129 B 1 
ATOM   1738 C  C   . PRO B 2 129 ? -10.912 9.874   15.159  1.00 97.50 129 B 1 
ATOM   1739 O  O   . PRO B 2 129 ? -11.352 8.748   14.888  1.00 96.96 129 B 1 
ATOM   1740 C  CB  . PRO B 2 129 ? -11.987 11.114  13.207  1.00 96.28 129 B 1 
ATOM   1741 C  CG  . PRO B 2 129 ? -11.850 10.034  12.134  1.00 94.44 129 B 1 
ATOM   1742 C  CD  . PRO B 2 129 ? -10.339 9.892   11.937  1.00 96.15 129 B 1 
ATOM   1743 N  N   . ILE B 2 130 ? -10.578 10.203  16.405  1.00 97.89 130 B 1 
ATOM   1744 C  CA  . ILE B 2 130 ? -10.604 9.258   17.526  1.00 98.15 130 B 1 
ATOM   1745 C  C   . ILE B 2 130 ? -11.649 9.681   18.554  1.00 98.11 130 B 1 
ATOM   1746 O  O   . ILE B 2 130 ? -11.710 10.842  18.942  1.00 97.82 130 B 1 
ATOM   1747 C  CB  . ILE B 2 130 ? -9.202  9.127   18.171  1.00 97.89 130 B 1 
ATOM   1748 C  CG1 . ILE B 2 130 ? -8.069  8.859   17.150  1.00 95.95 130 B 1 
ATOM   1749 C  CG2 . ILE B 2 130 ? -9.210  8.013   19.237  1.00 96.57 130 B 1 
ATOM   1750 C  CD1 . ILE B 2 130 ? -8.267  7.634   16.246  1.00 87.31 130 B 1 
ATOM   1751 N  N   . LEU B 2 131 ? -12.447 8.713   19.030  1.00 97.94 131 B 1 
ATOM   1752 C  CA  . LEU B 2 131 ? -13.347 8.883   20.163  1.00 97.94 131 B 1 
ATOM   1753 C  C   . LEU B 2 131 ? -12.642 8.438   21.443  1.00 98.09 131 B 1 
ATOM   1754 O  O   . LEU B 2 131 ? -12.269 7.270   21.583  1.00 97.53 131 B 1 
ATOM   1755 C  CB  . LEU B 2 131 ? -14.645 8.100   19.906  1.00 97.64 131 B 1 
ATOM   1756 C  CG  . LEU B 2 131 ? -15.695 8.235   21.022  1.00 96.88 131 B 1 
ATOM   1757 C  CD1 . LEU B 2 131 ? -16.194 9.667   21.180  1.00 94.97 131 B 1 
ATOM   1758 C  CD2 . LEU B 2 131 ? -16.901 7.346   20.699  1.00 94.60 131 B 1 
ATOM   1759 N  N   . ALA B 2 132 ? -12.479 9.362   22.401  1.00 97.92 132 B 1 
ATOM   1760 C  CA  . ALA B 2 132 ? -11.971 9.058   23.730  1.00 97.81 132 B 1 
ATOM   1761 C  C   . ALA B 2 132 ? -13.027 8.290   24.543  1.00 97.85 132 B 1 
ATOM   1762 O  O   . ALA B 2 132 ? -14.207 8.631   24.480  1.00 97.16 132 B 1 
ATOM   1763 C  CB  . ALA B 2 132 ? -11.544 10.350  24.426  1.00 97.45 132 B 1 
ATOM   1764 N  N   . PRO B 2 133 ? -12.627 7.268   25.330  1.00 97.72 133 B 1 
ATOM   1765 C  CA  . PRO B 2 133 ? -13.553 6.507   26.159  1.00 97.48 133 B 1 
ATOM   1766 C  C   . PRO B 2 133 ? -14.031 7.323   27.358  1.00 97.35 133 B 1 
ATOM   1767 O  O   . PRO B 2 133 ? -13.442 8.342   27.727  1.00 96.37 133 B 1 
ATOM   1768 C  CB  . PRO B 2 133 ? -12.769 5.268   26.590  1.00 96.94 133 B 1 
ATOM   1769 C  CG  . PRO B 2 133 ? -11.337 5.789   26.679  1.00 96.41 133 B 1 
ATOM   1770 C  CD  . PRO B 2 133 ? -11.264 6.784   25.523  1.00 97.27 133 B 1 
ATOM   1771 N  N   . ASP B 2 134 ? -15.087 6.830   28.025  1.00 96.72 134 B 1 
ATOM   1772 C  CA  . ASP B 2 134 ? -15.619 7.427   29.245  1.00 96.45 134 B 1 
ATOM   1773 C  C   . ASP B 2 134 ? -15.467 6.460   30.431  1.00 96.56 134 B 1 
ATOM   1774 O  O   . ASP B 2 134 ? -16.153 5.432   30.482  1.00 95.34 134 B 1 
ATOM   1775 C  CB  . ASP B 2 134 ? -17.081 7.842   29.025  1.00 95.35 134 B 1 
ATOM   1776 C  CG  . ASP B 2 134 ? -17.679 8.565   30.234  1.00 94.10 134 B 1 
ATOM   1777 O  OD1 . ASP B 2 134 ? -16.953 8.773   31.239  1.00 91.36 134 B 1 
ATOM   1778 O  OD2 . ASP B 2 134 ? -18.876 8.903   30.181  1.00 90.16 134 B 1 
ATOM   1779 N  N   . PRO B 2 135 ? -14.624 6.779   31.432  1.00 95.52 135 B 1 
ATOM   1780 C  CA  . PRO B 2 135 ? -14.494 5.976   32.645  1.00 94.89 135 B 1 
ATOM   1781 C  C   . PRO B 2 135 ? -15.791 5.820   33.447  1.00 94.45 135 B 1 
ATOM   1782 O  O   . PRO B 2 135 ? -15.915 4.875   34.232  1.00 92.12 135 B 1 
ATOM   1783 C  CB  . PRO B 2 135 ? -13.427 6.683   33.493  1.00 93.89 135 B 1 
ATOM   1784 C  CG  . PRO B 2 135 ? -12.601 7.434   32.460  1.00 92.94 135 B 1 
ATOM   1785 C  CD  . PRO B 2 135 ? -13.646 7.855   31.435  1.00 94.83 135 B 1 
ATOM   1786 N  N   . ALA B 2 136 ? -16.782 6.695   33.266  1.00 94.35 136 B 1 
ATOM   1787 C  CA  . ALA B 2 136 ? -18.082 6.563   33.919  1.00 93.35 136 B 1 
ATOM   1788 C  C   . ALA B 2 136 ? -18.901 5.382   33.369  1.00 93.45 136 B 1 
ATOM   1789 O  O   . ALA B 2 136 ? -19.728 4.805   34.090  1.00 90.92 136 B 1 
ATOM   1790 C  CB  . ALA B 2 136 ? -18.849 7.879   33.778  1.00 92.23 136 B 1 
ATOM   1791 N  N   . THR B 2 137 ? -18.664 4.993   32.105  1.00 93.93 137 B 1 
ATOM   1792 C  CA  . THR B 2 137 ? -19.367 3.895   31.424  1.00 93.19 137 B 1 
ATOM   1793 C  C   . THR B 2 137 ? -18.496 2.660   31.232  1.00 93.04 137 B 1 
ATOM   1794 O  O   . THR B 2 137 ? -19.009 1.537   31.252  1.00 89.37 137 B 1 
ATOM   1795 C  CB  . THR B 2 137 ? -19.934 4.358   30.082  1.00 91.47 137 B 1 
ATOM   1796 O  OG1 . THR B 2 137 ? -18.915 4.806   29.219  1.00 83.95 137 B 1 
ATOM   1797 C  CG2 . THR B 2 137 ? -20.934 5.513   30.239  1.00 81.33 137 B 1 
ATOM   1798 N  N   . ASN B 2 138 ? -17.170 2.824   31.110  1.00 93.13 138 B 1 
ATOM   1799 C  CA  . ASN B 2 138 ? -16.207 1.744   30.966  1.00 92.45 138 B 1 
ATOM   1800 C  C   . ASN B 2 138 ? -15.286 1.661   32.203  1.00 92.65 138 B 1 
ATOM   1801 O  O   . ASN B 2 138 ? -14.390 2.470   32.386  1.00 90.00 138 B 1 
ATOM   1802 C  CB  . ASN B 2 138 ? -15.435 1.932   29.657  1.00 89.97 138 B 1 
ATOM   1803 C  CG  . ASN B 2 138 ? -14.530 0.752   29.365  1.00 87.21 138 B 1 
ATOM   1804 O  OD1 . ASN B 2 138 ? -14.315 -0.120  30.184  1.00 80.26 138 B 1 
ATOM   1805 N  ND2 . ASN B 2 138 ? -13.983 0.678   28.168  1.00 79.71 138 B 1 
ATOM   1806 N  N   . LYS B 2 139 ? -15.488 0.622   33.028  1.00 92.63 139 B 1 
ATOM   1807 C  CA  . LYS B 2 139 ? -14.735 0.431   34.279  1.00 92.19 139 B 1 
ATOM   1808 C  C   . LYS B 2 139 ? -13.264 0.058   34.076  1.00 92.55 139 B 1 
ATOM   1809 O  O   . LYS B 2 139 ? -12.487 0.217   35.012  1.00 87.67 139 B 1 
ATOM   1810 C  CB  . LYS B 2 139 ? -15.409 -0.651  35.135  1.00 89.63 139 B 1 
ATOM   1811 C  CG  . LYS B 2 139 ? -16.798 -0.212  35.614  1.00 77.16 139 B 1 
ATOM   1812 C  CD  . LYS B 2 139 ? -17.360 -1.269  36.567  1.00 63.08 139 B 1 
ATOM   1813 C  CE  . LYS B 2 139 ? -18.731 -0.820  37.062  1.00 53.82 139 B 1 
ATOM   1814 N  NZ  . LYS B 2 139 ? -19.312 -1.816  37.985  1.00 44.94 139 B 1 
ATOM   1815 N  N   . ASP B 2 140 ? -12.905 -0.415  32.901  1.00 91.76 140 B 1 
ATOM   1816 C  CA  . ASP B 2 140 ? -11.532 -0.811  32.574  1.00 91.03 140 B 1 
ATOM   1817 C  C   . ASP B 2 140 ? -10.678 0.390   32.127  1.00 92.21 140 B 1 
ATOM   1818 O  O   . ASP B 2 140 ? -9.467  0.277   31.932  1.00 89.28 140 B 1 
ATOM   1819 C  CB  . ASP B 2 140 ? -11.567 -1.931  31.524  1.00 88.46 140 B 1 
ATOM   1820 C  CG  . ASP B 2 140 ? -12.356 -3.159  32.004  1.00 83.89 140 B 1 
ATOM   1821 O  OD1 . ASP B 2 140 ? -12.239 -3.507  33.203  1.00 77.92 140 B 1 
ATOM   1822 O  OD2 . ASP B 2 140 ? -13.109 -3.727  31.188  1.00 77.98 140 B 1 
ATOM   1823 N  N   . VAL B 2 141 ? -11.293 1.558   32.002  1.00 93.07 141 B 1 
ATOM   1824 C  CA  . VAL B 2 141 ? -10.639 2.809   31.617  1.00 94.16 141 B 1 
ATOM   1825 C  C   . VAL B 2 141 ? -10.550 3.745   32.818  1.00 94.74 141 B 1 
ATOM   1826 O  O   . VAL B 2 141 ? -11.503 3.913   33.577  1.00 92.88 141 B 1 
ATOM   1827 C  CB  . VAL B 2 141 ? -11.363 3.467   30.435  1.00 92.30 141 B 1 
ATOM   1828 C  CG1 . VAL B 2 141 ? -10.687 4.768   30.011  1.00 84.75 141 B 1 
ATOM   1829 C  CG2 . VAL B 2 141 ? -11.366 2.534   29.219  1.00 85.82 141 B 1 
ATOM   1830 N  N   . HIS B 2 142 ? -9.390  4.393   32.972  1.00 95.15 142 B 1 
ATOM   1831 C  CA  . HIS B 2 142 ? -9.113  5.299   34.084  1.00 95.10 142 B 1 
ATOM   1832 C  C   . HIS B 2 142 ? -8.572  6.647   33.576  1.00 95.78 142 B 1 
ATOM   1833 O  O   . HIS B 2 142 ? -8.069  6.753   32.461  1.00 93.69 142 B 1 
ATOM   1834 C  CB  . HIS B 2 142 ? -8.138  4.619   35.040  1.00 93.66 142 B 1 
ATOM   1835 C  CG  . HIS B 2 142 ? -8.622  3.295   35.567  1.00 92.25 142 B 1 
ATOM   1836 N  ND1 . HIS B 2 142 ? -9.851  3.022   36.132  1.00 79.62 142 B 1 
ATOM   1837 C  CD2 . HIS B 2 142 ? -7.946  2.102   35.545  1.00 80.32 142 B 1 
ATOM   1838 C  CE1 . HIS B 2 142 ? -9.905  1.717   36.427  1.00 81.84 142 B 1 
ATOM   1839 N  NE2 . HIS B 2 142 ? -8.756  1.126   36.097  1.00 83.39 142 B 1 
ATOM   1840 N  N   . PHE B 2 143 ? -8.636  7.672   34.412  1.00 95.35 143 B 1 
ATOM   1841 C  CA  . PHE B 2 143 ? -8.023  8.968   34.141  1.00 95.10 143 B 1 
ATOM   1842 C  C   . PHE B 2 143 ? -6.500  8.881   34.308  1.00 94.43 143 B 1 
ATOM   1843 O  O   . PHE B 2 143 ? -5.955  9.124   35.384  1.00 91.50 143 B 1 
ATOM   1844 C  CB  . PHE B 2 143 ? -8.651  10.039  35.040  1.00 94.14 143 B 1 
ATOM   1845 C  CG  . PHE B 2 143 ? -10.131 10.223  34.827  1.00 93.99 143 B 1 
ATOM   1846 C  CD1 . PHE B 2 143 ? -10.608 10.775  33.632  1.00 91.82 143 B 1 
ATOM   1847 C  CD2 . PHE B 2 143 ? -11.048 9.844   35.827  1.00 92.33 143 B 1 
ATOM   1848 C  CE1 . PHE B 2 143 ? -11.982 10.958  33.434  1.00 91.20 143 B 1 
ATOM   1849 C  CE2 . PHE B 2 143 ? -12.421 10.027  35.637  1.00 91.02 143 B 1 
ATOM   1850 C  CZ  . PHE B 2 143 ? -12.896 10.591  34.444  1.00 91.54 143 B 1 
ATOM   1851 N  N   . LEU B 2 144 ? -5.810  8.477   33.249  1.00 94.24 144 B 1 
ATOM   1852 C  CA  . LEU B 2 144 ? -4.373  8.246   33.215  1.00 94.33 144 B 1 
ATOM   1853 C  C   . LEU B 2 144 ? -3.746  8.907   31.987  1.00 95.50 144 B 1 
ATOM   1854 O  O   . LEU B 2 144 ? -4.433  9.343   31.064  1.00 94.04 144 B 1 
ATOM   1855 C  CB  . LEU B 2 144 ? -4.102  6.731   33.225  1.00 91.70 144 B 1 
ATOM   1856 C  CG  . LEU B 2 144 ? -4.509  5.989   34.516  1.00 88.60 144 B 1 
ATOM   1857 C  CD1 . LEU B 2 144 ? -4.300  4.490   34.337  1.00 83.98 144 B 1 
ATOM   1858 C  CD2 . LEU B 2 144 ? -3.685  6.436   35.730  1.00 83.33 144 B 1 
ATOM   1859 N  N   . LYS B 2 145 ? -2.411  8.951   31.990  1.00 96.69 145 B 1 
ATOM   1860 C  CA  . LYS B 2 145 ? -1.609  9.257   30.814  1.00 96.88 145 B 1 
ATOM   1861 C  C   . LYS B 2 145 ? -1.383  7.964   30.032  1.00 96.63 145 B 1 
ATOM   1862 O  O   . LYS B 2 145 ? -0.840  7.009   30.585  1.00 95.67 145 B 1 
ATOM   1863 C  CB  . LYS B 2 145 ? -0.297  9.921   31.244  1.00 96.13 145 B 1 
ATOM   1864 C  CG  . LYS B 2 145 ? 0.435   10.541  30.052  1.00 91.38 145 B 1 
ATOM   1865 C  CD  . LYS B 2 145 ? 1.760   11.171  30.518  1.00 88.77 145 B 1 
ATOM   1866 C  CE  . LYS B 2 145 ? 2.330   12.014  29.393  1.00 78.86 145 B 1 
ATOM   1867 N  NZ  . LYS B 2 145 ? 3.749   12.384  29.608  1.00 73.30 145 B 1 
ATOM   1868 N  N   . TYR B 2 146 ? -1.792  7.933   28.778  1.00 97.43 146 B 1 
ATOM   1869 C  CA  . TYR B 2 146 ? -1.738  6.758   27.921  1.00 97.36 146 B 1 
ATOM   1870 C  C   . TYR B 2 146 ? -0.750  6.964   26.768  1.00 97.60 146 B 1 
ATOM   1871 O  O   . TYR B 2 146 ? -0.727  8.043   26.173  1.00 97.03 146 B 1 
ATOM   1872 C  CB  . TYR B 2 146 ? -3.143  6.470   27.386  1.00 96.75 146 B 1 
ATOM   1873 C  CG  . TYR B 2 146 ? -4.103  5.969   28.438  1.00 96.24 146 B 1 
ATOM   1874 C  CD1 . TYR B 2 146 ? -4.013  4.646   28.900  1.00 94.37 146 B 1 
ATOM   1875 C  CD2 . TYR B 2 146 ? -5.102  6.817   28.955  1.00 94.44 146 B 1 
ATOM   1876 C  CE1 . TYR B 2 146 ? -4.926  4.148   29.840  1.00 92.87 146 B 1 
ATOM   1877 C  CE2 . TYR B 2 146 ? -6.022  6.333   29.899  1.00 92.67 146 B 1 
ATOM   1878 C  CZ  . TYR B 2 146 ? -5.930  4.995   30.331  1.00 93.01 146 B 1 
ATOM   1879 O  OH  . TYR B 2 146 ? -6.840  4.500   31.242  1.00 90.43 146 B 1 
ATOM   1880 N  N   . PRO B 2 147 ? 0.034   5.935   26.403  1.00 97.57 147 B 1 
ATOM   1881 C  CA  . PRO B 2 147 ? 0.866   5.976   25.212  1.00 97.46 147 B 1 
ATOM   1882 C  C   . PRO B 2 147 ? 0.037   5.702   23.947  1.00 97.94 147 B 1 
ATOM   1883 O  O   . PRO B 2 147 ? -0.873  4.872   23.944  1.00 97.57 147 B 1 
ATOM   1884 C  CB  . PRO B 2 147 ? 1.934   4.902   25.446  1.00 96.16 147 B 1 
ATOM   1885 C  CG  . PRO B 2 147 ? 1.190   3.852   26.262  1.00 92.94 147 B 1 
ATOM   1886 C  CD  . PRO B 2 147 ? 0.207   4.672   27.103  1.00 96.24 147 B 1 
ATOM   1887 N  N   . ILE B 2 148 ? 0.418   6.354   22.851  1.00 98.24 148 B 1 
ATOM   1888 C  CA  . ILE B 2 148 ? -0.066  6.094   21.495  1.00 98.34 148 B 1 
ATOM   1889 C  C   . ILE B 2 148 ? 1.146   5.744   20.640  1.00 98.45 148 B 1 
ATOM   1890 O  O   . ILE B 2 148 ? 2.162   6.428   20.703  1.00 98.13 148 B 1 
ATOM   1891 C  CB  . ILE B 2 148 ? -0.828  7.314   20.942  1.00 98.09 148 B 1 
ATOM   1892 C  CG1 . ILE B 2 148 ? -2.099  7.574   21.788  1.00 96.67 148 B 1 
ATOM   1893 C  CG2 . ILE B 2 148 ? -1.191  7.113   19.461  1.00 96.67 148 B 1 
ATOM   1894 C  CD1 . ILE B 2 148 ? -2.885  8.833   21.392  1.00 93.83 148 B 1 
ATOM   1895 N  N   . TYR B 2 149 ? 1.043   4.706   19.815  1.00 98.59 149 B 1 
ATOM   1896 C  CA  . TYR B 2 149 ? 2.098   4.285   18.899  1.00 98.66 149 B 1 
ATOM   1897 C  C   . TYR B 2 149 ? 1.617   4.363   17.460  1.00 98.63 149 B 1 
ATOM   1898 O  O   . TYR B 2 149 ? 0.495   3.982   17.145  1.00 98.48 149 B 1 
ATOM   1899 C  CB  . TYR B 2 149 ? 2.572   2.871   19.248  1.00 98.50 149 B 1 
ATOM   1900 C  CG  . TYR B 2 149 ? 2.931   2.667   20.703  1.00 98.24 149 B 1 
ATOM   1901 C  CD1 . TYR B 2 149 ? 4.154   3.135   21.210  1.00 97.24 149 B 1 
ATOM   1902 C  CD2 . TYR B 2 149 ? 2.024   2.020   21.572  1.00 97.20 149 B 1 
ATOM   1903 C  CE1 . TYR B 2 149 ? 4.489   2.951   22.561  1.00 96.25 149 B 1 
ATOM   1904 C  CE2 . TYR B 2 149 ? 2.344   1.830   22.925  1.00 96.22 149 B 1 
ATOM   1905 C  CZ  . TYR B 2 149 ? 3.581   2.293   23.413  1.00 96.31 149 B 1 
ATOM   1906 O  OH  . TYR B 2 149 ? 3.905   2.101   24.742  1.00 94.82 149 B 1 
ATOM   1907 N  N   . VAL B 2 150 ? 2.498   4.784   16.548  1.00 98.67 150 B 1 
ATOM   1908 C  CA  . VAL B 2 150 ? 2.218   4.807   15.114  1.00 98.68 150 B 1 
ATOM   1909 C  C   . VAL B 2 150 ? 3.320   4.112   14.333  1.00 98.70 150 B 1 
ATOM   1910 O  O   . VAL B 2 150 ? 4.507   4.229   14.650  1.00 98.42 150 B 1 
ATOM   1911 C  CB  . VAL B 2 150 ? 1.947   6.232   14.619  1.00 98.21 150 B 1 
ATOM   1912 C  CG1 . VAL B 2 150 ? 3.179   7.140   14.640  1.00 95.01 150 B 1 
ATOM   1913 C  CG2 . VAL B 2 150 ? 1.368   6.221   13.201  1.00 94.40 150 B 1 
ATOM   1914 N  N   . GLY B 2 151 ? 2.937   3.384   13.287  1.00 98.70 151 B 1 
ATOM   1915 C  CA  . GLY B 2 151 ? 3.826   2.959   12.226  1.00 98.70 151 B 1 
ATOM   1916 C  C   . GLY B 2 151 ? 3.341   3.533   10.896  1.00 98.79 151 B 1 
ATOM   1917 O  O   . GLY B 2 151 ? 2.199   3.302   10.528  1.00 98.52 151 B 1 
ATOM   1918 N  N   . GLY B 2 152 ? 4.195   4.263   10.184  1.00 98.61 152 B 1 
ATOM   1919 C  CA  . GLY B 2 152 ? 3.882   4.871   8.898   1.00 98.61 152 B 1 
ATOM   1920 C  C   . GLY B 2 152 ? 4.857   4.420   7.809   1.00 98.78 152 B 1 
ATOM   1921 O  O   . GLY B 2 152 ? 6.066   4.390   8.011   1.00 98.53 152 B 1 
ATOM   1922 N  N   . ASN B 2 153 ? 4.329   4.073   6.643   1.00 98.54 153 B 1 
ATOM   1923 C  CA  . ASN B 2 153 ? 5.124   3.605   5.516   1.00 98.31 153 B 1 
ATOM   1924 C  C   . ASN B 2 153 ? 4.817   4.386   4.238   1.00 98.07 153 B 1 
ATOM   1925 O  O   . ASN B 2 153 ? 3.663   4.705   3.952   1.00 97.11 153 B 1 
ATOM   1926 C  CB  . ASN B 2 153 ? 4.909   2.098   5.324   1.00 98.11 153 B 1 
ATOM   1927 C  CG  . ASN B 2 153 ? 5.762   1.590   4.180   1.00 97.75 153 B 1 
ATOM   1928 O  OD1 . ASN B 2 153 ? 6.973   1.494   4.277   1.00 89.70 153 B 1 
ATOM   1929 N  ND2 . ASN B 2 153 ? 5.167   1.341   3.034   1.00 89.89 153 B 1 
ATOM   1930 N  N   . ARG B 2 154 ? 5.853   4.603   3.414   1.00 97.57 154 B 1 
ATOM   1931 C  CA  . ARG B 2 154 ? 5.734   5.033   2.027   1.00 97.53 154 B 1 
ATOM   1932 C  C   . ARG B 2 154 ? 6.559   4.121   1.122   1.00 97.53 154 B 1 
ATOM   1933 O  O   . ARG B 2 154 ? 7.690   3.774   1.446   1.00 96.85 154 B 1 
ATOM   1934 C  CB  . ARG B 2 154 ? 6.091   6.524   1.851   1.00 97.16 154 B 1 
ATOM   1935 C  CG  . ARG B 2 154 ? 7.579   6.904   1.997   1.00 95.30 154 B 1 
ATOM   1936 C  CD  . ARG B 2 154 ? 8.094   6.964   3.444   1.00 96.14 154 B 1 
ATOM   1937 N  NE  . ARG B 2 154 ? 7.520   8.125   4.154   1.00 96.37 154 B 1 
ATOM   1938 C  CZ  . ARG B 2 154 ? 7.569   8.372   5.437   1.00 97.35 154 B 1 
ATOM   1939 N  NH1 . ARG B 2 154 ? 8.178   7.603   6.285   1.00 91.45 154 B 1 
ATOM   1940 N  NH2 . ARG B 2 154 ? 7.001   9.411   5.916   1.00 93.72 154 B 1 
ATOM   1941 N  N   . GLY B 2 155 ? 5.995   3.757   -0.027  1.00 94.70 155 B 1 
ATOM   1942 C  CA  . GLY B 2 155 ? 6.636   2.891   -1.003  1.00 94.95 155 B 1 
ATOM   1943 C  C   . GLY B 2 155 ? 6.438   1.401   -0.746  1.00 95.54 155 B 1 
ATOM   1944 O  O   . GLY B 2 155 ? 6.014   0.957   0.325   1.00 95.75 155 B 1 
ATOM   1945 N  N   . ARG B 2 156 ? 6.759   0.612   -1.768  1.00 93.38 156 B 1 
ATOM   1946 C  CA  . ARG B 2 156 ? 6.571   -0.837  -1.786  1.00 92.70 156 B 1 
ATOM   1947 C  C   . ARG B 2 156 ? 7.538   -1.540  -0.827  1.00 93.52 156 B 1 
ATOM   1948 O  O   . ARG B 2 156 ? 8.652   -1.072  -0.607  1.00 93.32 156 B 1 
ATOM   1949 C  CB  . ARG B 2 156 ? 6.719   -1.366  -3.220  1.00 91.03 156 B 1 
ATOM   1950 C  CG  . ARG B 2 156 ? 5.660   -0.792  -4.181  1.00 88.26 156 B 1 
ATOM   1951 C  CD  . ARG B 2 156 ? 5.894   -1.206  -5.631  1.00 86.92 156 B 1 
ATOM   1952 N  NE  . ARG B 2 156 ? 5.864   -2.663  -5.789  1.00 85.46 156 B 1 
ATOM   1953 C  CZ  . ARG B 2 156 ? 6.781   -3.435  -6.359  1.00 85.69 156 B 1 
ATOM   1954 N  NH1 . ARG B 2 156 ? 7.842   -2.970  -6.951  1.00 80.27 156 B 1 
ATOM   1955 N  NH2 . ARG B 2 156 ? 6.625   -4.719  -6.346  1.00 80.87 156 B 1 
ATOM   1956 N  N   . GLY B 2 157 ? 7.118   -2.692  -0.306  1.00 95.28 157 B 1 
ATOM   1957 C  CA  . GLY B 2 157 ? 7.941   -3.558  0.526   1.00 95.52 157 B 1 
ATOM   1958 C  C   . GLY B 2 157 ? 9.014   -4.313  -0.267  1.00 95.59 157 B 1 
ATOM   1959 O  O   . GLY B 2 157 ? 9.031   -4.304  -1.502  1.00 95.24 157 B 1 
ATOM   1960 N  N   . GLN B 2 158 ? 9.899   -4.980  0.461   1.00 96.81 158 B 1 
ATOM   1961 C  CA  . GLN B 2 158 ? 11.020  -5.760  -0.064  1.00 96.91 158 B 1 
ATOM   1962 C  C   . GLN B 2 158 ? 10.732  -7.265  -0.038  1.00 96.66 158 B 1 
ATOM   1963 O  O   . GLN B 2 158 ? 11.336  -8.011  -0.807  1.00 95.87 158 B 1 
ATOM   1964 C  CB  . GLN B 2 158 ? 12.286  -5.440  0.741   1.00 97.09 158 B 1 
ATOM   1965 C  CG  . GLN B 2 158 ? 12.905  -4.053  0.456   1.00 96.82 158 B 1 
ATOM   1966 C  CD  . GLN B 2 158 ? 11.988  -2.878  0.771   1.00 97.51 158 B 1 
ATOM   1967 O  OE1 . GLN B 2 158 ? 11.636  -2.611  1.913   1.00 93.03 158 B 1 
ATOM   1968 N  NE2 . GLN B 2 158 ? 11.549  -2.149  -0.230  1.00 93.36 158 B 1 
ATOM   1969 N  N   . ILE B 2 159 ? 9.835   -7.709  0.831   1.00 96.19 159 B 1 
ATOM   1970 C  CA  . ILE B 2 159 ? 9.517   -9.120  1.090   1.00 95.72 159 B 1 
ATOM   1971 C  C   . ILE B 2 159 ? 7.994   -9.283  1.081   1.00 94.73 159 B 1 
ATOM   1972 O  O   . ILE B 2 159 ? 7.272   -8.459  1.636   1.00 93.34 159 B 1 
ATOM   1973 C  CB  . ILE B 2 159 ? 10.141  -9.579  2.432   1.00 95.87 159 B 1 
ATOM   1974 C  CG1 . ILE B 2 159 ? 11.674  -9.309  2.467   1.00 93.41 159 B 1 
ATOM   1975 C  CG2 . ILE B 2 159 ? 9.873   -11.066 2.680   1.00 93.35 159 B 1 
ATOM   1976 C  CD1 . ILE B 2 159 ? 12.333  -9.606  3.821   1.00 85.76 159 B 1 
ATOM   1977 N  N   . TYR B 2 160 ? 7.510   -10.352 0.439   1.00 89.13 160 B 1 
ATOM   1978 C  CA  . TYR B 2 160 ? 6.104   -10.750 0.456   1.00 88.05 160 B 1 
ATOM   1979 C  C   . TYR B 2 160 ? 5.795   -11.676 1.655   1.00 88.91 160 B 1 
ATOM   1980 O  O   . TYR B 2 160 ? 6.720   -12.214 2.263   1.00 88.45 160 B 1 
ATOM   1981 C  CB  . TYR B 2 160 ? 5.751   -11.409 -0.879  1.00 86.03 160 B 1 
ATOM   1982 C  CG  . TYR B 2 160 ? 5.696   -10.444 -2.040  1.00 84.17 160 B 1 
ATOM   1983 C  CD1 . TYR B 2 160 ? 4.658   -9.493  -2.129  1.00 82.38 160 B 1 
ATOM   1984 C  CD2 . TYR B 2 160 ? 6.682   -10.475 -3.042  1.00 82.20 160 B 1 
ATOM   1985 C  CE1 . TYR B 2 160 ? 4.595   -8.589  -3.202  1.00 80.56 160 B 1 
ATOM   1986 C  CE2 . TYR B 2 160 ? 6.634   -9.575  -4.126  1.00 80.16 160 B 1 
ATOM   1987 C  CZ  . TYR B 2 160 ? 5.590   -8.634  -4.188  1.00 80.06 160 B 1 
ATOM   1988 O  OH  . TYR B 2 160 ? 5.544   -7.736  -5.236  1.00 76.68 160 B 1 
ATOM   1989 N  N   . PRO B 2 161 ? 4.507   -11.907 1.988   1.00 84.21 161 B 1 
ATOM   1990 C  CA  . PRO B 2 161 ? 4.126   -12.808 3.078   1.00 84.70 161 B 1 
ATOM   1991 C  C   . PRO B 2 161 ? 4.647   -14.245 2.942   1.00 86.51 161 B 1 
ATOM   1992 O  O   . PRO B 2 161 ? 4.857   -14.912 3.950   1.00 85.65 161 B 1 
ATOM   1993 C  CB  . PRO B 2 161 ? 2.597   -12.792 3.097   1.00 82.89 161 B 1 
ATOM   1994 C  CG  . PRO B 2 161 ? 2.255   -11.415 2.530   1.00 81.26 161 B 1 
ATOM   1995 C  CD  . PRO B 2 161 ? 3.341   -11.216 1.479   1.00 82.70 161 B 1 
ATOM   1996 N  N   . ASP B 2 162 ? 4.885   -14.725 1.724   1.00 86.64 162 B 1 
ATOM   1997 C  CA  . ASP B 2 162 ? 5.458   -16.048 1.430   1.00 86.88 162 B 1 
ATOM   1998 C  C   . ASP B 2 162 ? 6.989   -16.107 1.610   1.00 89.08 162 B 1 
ATOM   1999 O  O   . ASP B 2 162 ? 7.600   -17.155 1.417   1.00 88.08 162 B 1 
ATOM   2000 C  CB  . ASP B 2 162 ? 5.031   -16.474 0.014   1.00 83.65 162 B 1 
ATOM   2001 C  CG  . ASP B 2 162 ? 5.644   -15.630 -1.119  1.00 80.83 162 B 1 
ATOM   2002 O  OD1 . ASP B 2 162 ? 6.324   -14.628 -0.829  1.00 78.77 162 B 1 
ATOM   2003 O  OD2 . ASP B 2 162 ? 5.441   -15.985 -2.294  1.00 78.27 162 B 1 
ATOM   2004 N  N   . GLY B 2 163 ? 7.635   -14.995 1.967   1.00 91.56 163 B 1 
ATOM   2005 C  CA  . GLY B 2 163 ? 9.078   -14.872 2.124   1.00 92.64 163 B 1 
ATOM   2006 C  C   . GLY B 2 163 ? 9.836   -14.535 0.835   1.00 93.68 163 B 1 
ATOM   2007 O  O   . GLY B 2 163 ? 11.041  -14.268 0.898   1.00 92.84 163 B 1 
ATOM   2008 N  N   . SER B 2 164 ? 9.179   -14.514 -0.329  1.00 91.44 164 B 1 
ATOM   2009 C  CA  . SER B 2 164 ? 9.820   -14.154 -1.595  1.00 90.91 164 B 1 
ATOM   2010 C  C   . SER B 2 164 ? 10.205  -12.670 -1.644  1.00 92.24 164 B 1 
ATOM   2011 O  O   . SER B 2 164 ? 9.563   -11.804 -1.044  1.00 92.14 164 B 1 
ATOM   2012 C  CB  . SER B 2 164 ? 8.949   -14.558 -2.788  1.00 88.35 164 B 1 
ATOM   2013 O  OG  . SER B 2 164 ? 7.785   -13.758 -2.875  1.00 83.52 164 B 1 
ATOM   2014 N  N   . LYS B 2 165 ? 11.290  -12.344 -2.372  1.00 93.92 165 B 1 
ATOM   2015 C  CA  . LYS B 2 165 ? 11.718  -10.964 -2.576  1.00 94.22 165 B 1 
ATOM   2016 C  C   . LYS B 2 165 ? 10.846  -10.273 -3.629  1.00 94.07 165 B 1 
ATOM   2017 O  O   . LYS B 2 165 ? 10.579  -10.836 -4.689  1.00 93.06 165 B 1 
ATOM   2018 C  CB  . LYS B 2 165 ? 13.196  -10.898 -2.989  1.00 93.89 165 B 1 
ATOM   2019 C  CG  . LYS B 2 165 ? 14.160  -11.308 -1.856  1.00 88.68 165 B 1 
ATOM   2020 C  CD  . LYS B 2 165 ? 15.607  -11.152 -2.340  1.00 88.42 165 B 1 
ATOM   2021 C  CE  . LYS B 2 165 ? 16.606  -11.521 -1.237  1.00 80.96 165 B 1 
ATOM   2022 N  NZ  . LYS B 2 165 ? 18.000  -11.334 -1.697  1.00 75.82 165 B 1 
ATOM   2023 N  N   . SER B 2 166 ? 10.479  -9.030  -3.384  1.00 92.76 166 B 1 
ATOM   2024 C  CA  . SER B 2 166 ? 9.923   -8.161  -4.423  1.00 92.76 166 B 1 
ATOM   2025 C  C   . SER B 2 166 ? 11.021  -7.691  -5.398  1.00 93.20 166 B 1 
ATOM   2026 O  O   . SER B 2 166 ? 12.213  -7.876  -5.156  1.00 93.06 166 B 1 
ATOM   2027 C  CB  . SER B 2 166 ? 9.184   -6.982  -3.781  1.00 92.22 166 B 1 
ATOM   2028 O  OG  . SER B 2 166 ? 10.083  -5.991  -3.340  1.00 90.68 166 B 1 
ATOM   2029 N  N   . ASN B 2 167 ? 10.637  -7.009  -6.475  1.00 92.85 167 B 1 
ATOM   2030 C  CA  . ASN B 2 167 ? 11.576  -6.308  -7.348  1.00 92.98 167 B 1 
ATOM   2031 C  C   . ASN B 2 167 ? 11.981  -4.923  -6.810  1.00 94.27 167 B 1 
ATOM   2032 O  O   . ASN B 2 167 ? 12.566  -4.128  -7.535  1.00 93.92 167 B 1 
ATOM   2033 C  CB  . ASN B 2 167 ? 11.014  -6.249  -8.783  1.00 90.87 167 B 1 
ATOM   2034 C  CG  . ASN B 2 167 ? 9.865   -5.274  -8.946  1.00 90.04 167 B 1 
ATOM   2035 O  OD1 . ASN B 2 167 ? 9.050   -5.075  -8.059  1.00 86.69 167 B 1 
ATOM   2036 N  ND2 . ASN B 2 167 ? 9.766   -4.637  -10.087 1.00 86.03 167 B 1 
ATOM   2037 N  N   . ASN B 2 168 ? 11.662  -4.592  -5.552  1.00 95.89 168 B 1 
ATOM   2038 C  CA  . ASN B 2 168 ? 12.011  -3.327  -4.914  1.00 96.68 168 B 1 
ATOM   2039 C  C   . ASN B 2 168 ? 13.089  -3.505  -3.833  1.00 97.33 168 B 1 
ATOM   2040 O  O   . ASN B 2 168 ? 13.004  -2.951  -2.733  1.00 96.90 168 B 1 
ATOM   2041 C  CB  . ASN B 2 168 ? 10.728  -2.630  -4.412  1.00 96.14 168 B 1 
ATOM   2042 C  CG  . ASN B 2 168 ? 10.965  -1.156  -4.094  1.00 95.57 168 B 1 
ATOM   2043 O  OD1 . ASN B 2 168 ? 11.740  -0.473  -4.732  1.00 90.52 168 B 1 
ATOM   2044 N  ND2 . ASN B 2 168 ? 10.284  -0.626  -3.114  1.00 89.83 168 B 1 
ATOM   2045 N  N   . THR B 2 169 ? 14.091  -4.338  -4.132  1.00 97.49 169 B 1 
ATOM   2046 C  CA  . THR B 2 169 ? 15.218  -4.634  -3.243  1.00 97.61 169 B 1 
ATOM   2047 C  C   . THR B 2 169 ? 16.478  -4.939  -4.049  1.00 97.97 169 B 1 
ATOM   2048 O  O   . THR B 2 169 ? 16.405  -5.182  -5.257  1.00 97.32 169 B 1 
ATOM   2049 C  CB  . THR B 2 169 ? 14.863  -5.794  -2.295  1.00 97.02 169 B 1 
ATOM   2050 O  OG1 . THR B 2 169 ? 15.832  -5.939  -1.287  1.00 93.63 169 B 1 
ATOM   2051 C  CG2 . THR B 2 169 ? 14.718  -7.148  -2.994  1.00 93.55 169 B 1 
ATOM   2052 N  N   . VAL B 2 170 ? 17.645  -4.945  -3.394  1.00 97.78 170 B 1 
ATOM   2053 C  CA  . VAL B 2 170 ? 18.911  -5.381  -3.989  1.00 97.86 170 B 1 
ATOM   2054 C  C   . VAL B 2 170 ? 18.874  -6.890  -4.231  1.00 97.80 170 B 1 
ATOM   2055 O  O   . VAL B 2 170 ? 18.427  -7.658  -3.373  1.00 97.03 170 B 1 
ATOM   2056 C  CB  . VAL B 2 170 ? 20.103  -4.999  -3.103  1.00 97.23 170 B 1 
ATOM   2057 C  CG1 . VAL B 2 170 ? 21.447  -5.431  -3.706  1.00 93.61 170 B 1 
ATOM   2058 C  CG2 . VAL B 2 170 ? 20.175  -3.484  -2.888  1.00 93.62 170 B 1 
ATOM   2059 N  N   . TYR B 2 171 ? 19.379  -7.320  -5.383  1.00 98.07 171 B 1 
ATOM   2060 C  CA  . TYR B 2 171 ? 19.660  -8.721  -5.678  1.00 97.87 171 B 1 
ATOM   2061 C  C   . TYR B 2 171 ? 21.167  -8.939  -5.608  1.00 97.89 171 B 1 
ATOM   2062 O  O   . TYR B 2 171 ? 21.932  -8.245  -6.282  1.00 96.76 171 B 1 
ATOM   2063 C  CB  . TYR B 2 171 ? 19.060  -9.113  -7.030  1.00 97.46 171 B 1 
ATOM   2064 C  CG  . TYR B 2 171 ? 17.573  -9.395  -6.951  1.00 97.32 171 B 1 
ATOM   2065 C  CD1 . TYR B 2 171 ? 17.094  -10.713 -7.063  1.00 96.12 171 B 1 
ATOM   2066 C  CD2 . TYR B 2 171 ? 16.657  -8.354  -6.699  1.00 96.13 171 B 1 
ATOM   2067 C  CE1 . TYR B 2 171 ? 15.726  -10.990 -6.936  1.00 95.04 171 B 1 
ATOM   2068 C  CE2 . TYR B 2 171 ? 15.285  -8.621  -6.550  1.00 95.12 171 B 1 
ATOM   2069 C  CZ  . TYR B 2 171 ? 14.823  -9.945  -6.671  1.00 95.62 171 B 1 
ATOM   2070 O  OH  . TYR B 2 171 ? 13.497  -10.210 -6.509  1.00 94.14 171 B 1 
ATOM   2071 N  N   . ASN B 2 172 ? 21.599  -9.886  -4.766  1.00 97.55 172 B 1 
ATOM   2072 C  CA  . ASN B 2 172 ? 22.998  -10.234 -4.544  1.00 97.38 172 B 1 
ATOM   2073 C  C   . ASN B 2 172 ? 23.307  -11.570 -5.210  1.00 97.15 172 B 1 
ATOM   2074 O  O   . ASN B 2 172 ? 22.417  -12.411 -5.333  1.00 96.22 172 B 1 
ATOM   2075 C  CB  . ASN B 2 172 ? 23.282  -10.283 -3.038  1.00 96.88 172 B 1 
ATOM   2076 C  CG  . ASN B 2 172 ? 23.059  -8.975  -2.293  1.00 95.76 172 B 1 
ATOM   2077 O  OD1 . ASN B 2 172 ? 22.901  -7.903  -2.841  1.00 87.24 172 B 1 
ATOM   2078 N  ND2 . ASN B 2 172 ? 23.036  -9.030  -0.984  1.00 85.97 172 B 1 
ATOM   2079 N  N   . ALA B 2 173 ? 24.578  -11.786 -5.572  1.00 97.04 173 B 1 
ATOM   2080 C  CA  . ALA B 2 173 ? 25.057  -13.039 -6.131  1.00 96.58 173 B 1 
ATOM   2081 C  C   . ALA B 2 173 ? 24.840  -14.194 -5.138  1.00 96.25 173 B 1 
ATOM   2082 O  O   . ALA B 2 173 ? 25.271  -14.116 -3.986  1.00 95.05 173 B 1 
ATOM   2083 C  CB  . ALA B 2 173 ? 26.538  -12.880 -6.494  1.00 96.02 173 B 1 
ATOM   2084 N  N   . THR B 2 174 ? 24.236  -15.289 -5.601  1.00 95.64 174 B 1 
ATOM   2085 C  CA  . THR B 2 174 ? 24.039  -16.500 -4.791  1.00 94.39 174 B 1 
ATOM   2086 C  C   . THR B 2 174 ? 25.281  -17.396 -4.764  1.00 94.02 174 B 1 
ATOM   2087 O  O   . THR B 2 174 ? 25.362  -18.320 -3.955  1.00 91.70 174 B 1 
ATOM   2088 C  CB  . THR B 2 174 ? 22.827  -17.303 -5.268  1.00 93.00 174 B 1 
ATOM   2089 O  OG1 . THR B 2 174 ? 23.024  -17.759 -6.578  1.00 85.47 174 B 1 
ATOM   2090 C  CG2 . THR B 2 174 ? 21.535  -16.492 -5.214  1.00 83.57 174 B 1 
ATOM   2091 N  N   . ALA B 2 175 ? 26.278  -17.107 -5.607  1.00 94.50 175 B 1 
ATOM   2092 C  CA  . ALA B 2 175 ? 27.573  -17.761 -5.640  1.00 94.05 175 B 1 
ATOM   2093 C  C   . ALA B 2 175 ? 28.676  -16.758 -6.015  1.00 94.78 175 B 1 
ATOM   2094 O  O   . ALA B 2 175 ? 28.419  -15.729 -6.633  1.00 93.72 175 B 1 
ATOM   2095 C  CB  . ALA B 2 175 ? 27.515  -18.935 -6.621  1.00 92.02 175 B 1 
ATOM   2096 N  N   . GLY B 2 176 ? 29.916  -17.084 -5.656  1.00 94.07 176 B 1 
ATOM   2097 C  CA  . GLY B 2 176 ? 31.100  -16.409 -6.182  1.00 93.89 176 B 1 
ATOM   2098 C  C   . GLY B 2 176 ? 31.597  -17.081 -7.463  1.00 94.22 176 B 1 
ATOM   2099 O  O   . GLY B 2 176 ? 31.382  -18.275 -7.658  1.00 92.18 176 B 1 
ATOM   2100 N  N   . GLY B 2 177 ? 32.264  -16.313 -8.333  1.00 94.66 177 B 1 
ATOM   2101 C  CA  . GLY B 2 177 ? 32.784  -16.822 -9.595  1.00 94.74 177 B 1 
ATOM   2102 C  C   . GLY B 2 177 ? 32.936  -15.741 -10.652 1.00 95.47 177 B 1 
ATOM   2103 O  O   . GLY B 2 177 ? 33.056  -14.557 -10.336 1.00 94.45 177 B 1 
ATOM   2104 N  N   . ILE B 2 178 ? 32.940  -16.163 -11.916 1.00 95.03 178 B 1 
ATOM   2105 C  CA  . ILE B 2 178 ? 33.003  -15.283 -13.074 1.00 95.31 178 B 1 
ATOM   2106 C  C   . ILE B 2 178 ? 31.629  -15.256 -13.746 1.00 95.76 178 B 1 
ATOM   2107 O  O   . ILE B 2 178 ? 31.037  -16.301 -13.994 1.00 94.49 178 B 1 
ATOM   2108 C  CB  . ILE B 2 178 ? 34.129  -15.716 -14.039 1.00 94.19 178 B 1 
ATOM   2109 C  CG1 . ILE B 2 178 ? 35.500  -15.629 -13.323 1.00 89.56 178 B 1 
ATOM   2110 C  CG2 . ILE B 2 178 ? 34.131  -14.837 -15.314 1.00 88.75 178 B 1 
ATOM   2111 C  CD1 . ILE B 2 178 ? 36.684  -16.175 -14.143 1.00 75.83 178 B 1 
ATOM   2112 N  N   . ILE B 2 179 ? 31.153  -14.072 -14.083 1.00 95.60 179 B 1 
ATOM   2113 C  CA  . ILE B 2 179 ? 29.937  -13.918 -14.879 1.00 95.81 179 B 1 
ATOM   2114 C  C   . ILE B 2 179 ? 30.250  -14.324 -16.319 1.00 95.61 179 B 1 
ATOM   2115 O  O   . ILE B 2 179 ? 30.943  -13.607 -17.035 1.00 94.46 179 B 1 
ATOM   2116 C  CB  . ILE B 2 179 ? 29.380  -12.484 -14.783 1.00 95.67 179 B 1 
ATOM   2117 C  CG1 . ILE B 2 179 ? 29.007  -12.153 -13.321 1.00 93.96 179 B 1 
ATOM   2118 C  CG2 . ILE B 2 179 ? 28.153  -12.339 -15.698 1.00 94.28 179 B 1 
ATOM   2119 C  CD1 . ILE B 2 179 ? 28.553  -10.715 -13.104 1.00 91.30 179 B 1 
ATOM   2120 N  N   . SER B 2 180 ? 29.756  -15.472 -16.757 1.00 95.56 180 B 1 
ATOM   2121 C  CA  . SER B 2 180 ? 29.988  -15.980 -18.116 1.00 94.98 180 B 1 
ATOM   2122 C  C   . SER B 2 180 ? 28.994  -15.432 -19.136 1.00 95.37 180 B 1 
ATOM   2123 O  O   . SER B 2 180 ? 29.309  -15.358 -20.315 1.00 93.75 180 B 1 
ATOM   2124 C  CB  . SER B 2 180 ? 29.950  -17.505 -18.124 1.00 93.36 180 B 1 
ATOM   2125 O  OG  . SER B 2 180 ? 28.673  -17.985 -17.749 1.00 86.81 180 B 1 
ATOM   2126 N  N   . LYS B 2 181 ? 27.778  -15.072 -18.692 1.00 95.82 181 B 1 
ATOM   2127 C  CA  . LYS B 2 181 ? 26.718  -14.581 -19.571 1.00 96.32 181 B 1 
ATOM   2128 C  C   . LYS B 2 181 ? 25.684  -13.767 -18.795 1.00 96.89 181 B 1 
ATOM   2129 O  O   . LYS B 2 181 ? 25.240  -14.177 -17.728 1.00 95.88 181 B 1 
ATOM   2130 C  CB  . LYS B 2 181 ? 26.064  -15.783 -20.261 1.00 95.34 181 B 1 
ATOM   2131 C  CG  . LYS B 2 181 ? 25.098  -15.379 -21.379 1.00 88.72 181 B 1 
ATOM   2132 C  CD  . LYS B 2 181 ? 24.547  -16.629 -22.062 1.00 85.89 181 B 1 
ATOM   2133 C  CE  . LYS B 2 181 ? 23.612  -16.210 -23.202 1.00 74.50 181 B 1 
ATOM   2134 N  NZ  . LYS B 2 181 ? 23.025  -17.393 -23.872 1.00 66.40 181 B 1 
ATOM   2135 N  N   . ILE B 2 182 ? 25.229  -12.676 -19.414 1.00 96.68 182 B 1 
ATOM   2136 C  CA  . ILE B 2 182 ? 24.049  -11.918 -18.995 1.00 96.74 182 B 1 
ATOM   2137 C  C   . ILE B 2 182 ? 23.019  -11.957 -20.124 1.00 96.63 182 B 1 
ATOM   2138 O  O   . ILE B 2 182 ? 23.192  -11.334 -21.168 1.00 95.38 182 B 1 
ATOM   2139 C  CB  . ILE B 2 182 ? 24.420  -10.478 -18.577 1.00 96.35 182 B 1 
ATOM   2140 C  CG1 . ILE B 2 182 ? 25.439  -10.498 -17.414 1.00 94.99 182 B 1 
ATOM   2141 C  CG2 . ILE B 2 182 ? 23.142  -9.710  -18.188 1.00 95.04 182 B 1 
ATOM   2142 C  CD1 . ILE B 2 182 ? 25.920  -9.112  -16.958 1.00 93.83 182 B 1 
ATOM   2143 N  N   . LEU B 2 183 ? 21.941  -12.714 -19.942 1.00 96.61 183 B 1 
ATOM   2144 C  CA  . LEU B 2 183 ? 20.841  -12.773 -20.890 1.00 96.32 183 B 1 
ATOM   2145 C  C   . LEU B 2 183 ? 19.757  -11.771 -20.490 1.00 96.34 183 B 1 
ATOM   2146 O  O   . LEU B 2 183 ? 19.149  -11.899 -19.432 1.00 95.42 183 B 1 
ATOM   2147 C  CB  . LEU B 2 183 ? 20.299  -14.213 -20.948 1.00 95.17 183 B 1 
ATOM   2148 C  CG  . LEU B 2 183 ? 19.162  -14.403 -21.971 1.00 87.24 183 B 1 
ATOM   2149 C  CD1 . LEU B 2 183 ? 19.674  -14.308 -23.409 1.00 79.26 183 B 1 
ATOM   2150 C  CD2 . LEU B 2 183 ? 18.510  -15.772 -21.781 1.00 78.71 183 B 1 
ATOM   2151 N  N   . ARG B 2 184 ? 19.474  -10.802 -21.363 1.00 95.42 184 B 1 
ATOM   2152 C  CA  . ARG B 2 184 ? 18.320  -9.916  -21.200 1.00 94.41 184 B 1 
ATOM   2153 C  C   . ARG B 2 184 ? 17.051  -10.647 -21.627 1.00 94.10 184 B 1 
ATOM   2154 O  O   . ARG B 2 184 ? 16.974  -11.153 -22.740 1.00 91.60 184 B 1 
ATOM   2155 C  CB  . ARG B 2 184 ? 18.546  -8.617  -21.988 1.00 91.98 184 B 1 
ATOM   2156 C  CG  . ARG B 2 184 ? 17.445  -7.587  -21.694 1.00 76.30 184 B 1 
ATOM   2157 C  CD  . ARG B 2 184 ? 17.741  -6.267  -22.424 1.00 73.01 184 B 1 
ATOM   2158 N  NE  . ARG B 2 184 ? 16.720  -5.256  -22.141 1.00 63.42 184 B 1 
ATOM   2159 C  CZ  . ARG B 2 184 ? 16.694  -4.015  -22.615 1.00 56.65 184 B 1 
ATOM   2160 N  NH1 . ARG B 2 184 ? 17.626  -3.579  -23.417 1.00 51.92 184 B 1 
ATOM   2161 N  NH2 . ARG B 2 184 ? 15.732  -3.206  -22.282 1.00 49.22 184 B 1 
ATOM   2162 N  N   . LYS B 2 185 ? 16.024  -10.663 -20.767 1.00 92.82 185 B 1 
ATOM   2163 C  CA  . LYS B 2 185 ? 14.716  -11.252 -21.074 1.00 90.81 185 B 1 
ATOM   2164 C  C   . LYS B 2 185 ? 13.879  -10.298 -21.921 1.00 89.39 185 B 1 
ATOM   2165 O  O   . LYS B 2 185 ? 13.951  -9.081  -21.747 1.00 85.87 185 B 1 
ATOM   2166 C  CB  . LYS B 2 185 ? 13.979  -11.640 -19.789 1.00 88.81 185 B 1 
ATOM   2167 C  CG  . LYS B 2 185 ? 14.733  -12.730 -19.016 1.00 82.36 185 B 1 
ATOM   2168 C  CD  . LYS B 2 185 ? 13.943  -13.208 -17.795 1.00 77.25 185 B 1 
ATOM   2169 C  CE  . LYS B 2 185 ? 14.758  -14.354 -17.217 1.00 67.81 185 B 1 
ATOM   2170 N  NZ  . LYS B 2 185 ? 14.092  -15.085 -16.113 1.00 60.85 185 B 1 
ATOM   2171 N  N   . GLU B 2 186 ? 13.025  -10.853 -22.781 1.00 87.12 186 B 1 
ATOM   2172 C  CA  . GLU B 2 186 ? 12.183  -10.089 -23.711 1.00 83.82 186 B 1 
ATOM   2173 C  C   . GLU B 2 186 ? 11.255  -9.099  -22.988 1.00 81.03 186 B 1 
ATOM   2174 O  O   . GLU B 2 186 ? 11.214  -7.917  -23.320 1.00 75.16 186 B 1 
ATOM   2175 C  CB  . GLU B 2 186 ? 11.391  -11.108 -24.538 1.00 81.76 186 B 1 
ATOM   2176 C  CG  . GLU B 2 186 ? 10.645  -10.475 -25.718 1.00 70.59 186 B 1 
ATOM   2177 C  CD  . GLU B 2 186 ? 9.911   -11.523 -26.567 1.00 62.93 186 B 1 
ATOM   2178 O  OE1 . GLU B 2 186 ? 9.467   -11.150 -27.668 1.00 55.70 186 B 1 
ATOM   2179 O  OE2 . GLU B 2 186 ? 9.801   -12.681 -26.103 1.00 56.50 186 B 1 
ATOM   2180 N  N   . LYS B 2 187 ? 10.579  -9.553  -21.912 1.00 79.01 187 B 1 
ATOM   2181 C  CA  . LYS B 2 187 ? 9.702   -8.715  -21.076 1.00 76.87 187 B 1 
ATOM   2182 C  C   . LYS B 2 187 ? 10.462  -7.922  -19.988 1.00 77.97 187 B 1 
ATOM   2183 O  O   . LYS B 2 187 ? 9.855   -7.475  -19.013 1.00 72.92 187 B 1 
ATOM   2184 C  CB  . LYS B 2 187 ? 8.537   -9.543  -20.508 1.00 72.06 187 B 1 
ATOM   2185 C  CG  . LYS B 2 187 ? 7.634   -10.134 -21.607 1.00 64.92 187 B 1 
ATOM   2186 C  CD  . LYS B 2 187 ? 6.307   -10.656 -21.043 1.00 58.51 187 B 1 
ATOM   2187 C  CE  . LYS B 2 187 ? 5.389   -11.124 -22.180 1.00 51.96 187 B 1 
ATOM   2188 N  NZ  . LYS B 2 187 ? 3.965   -11.280 -21.776 1.00 46.38 187 B 1 
ATOM   2189 N  N   . GLY B 2 188 ? 11.786  -7.772  -20.122 1.00 83.50 188 B 1 
ATOM   2190 C  CA  . GLY B 2 188 ? 12.658  -7.144  -19.135 1.00 85.09 188 B 1 
ATOM   2191 C  C   . GLY B 2 188 ? 13.136  -8.100  -18.036 1.00 88.36 188 B 1 
ATOM   2192 O  O   . GLY B 2 188 ? 12.640  -9.208  -17.863 1.00 86.31 188 B 1 
ATOM   2193 N  N   . GLY B 2 189 ? 14.134  -7.637  -17.272 1.00 91.03 189 B 1 
ATOM   2194 C  CA  . GLY B 2 189 ? 14.896  -8.461  -16.339 1.00 93.35 189 B 1 
ATOM   2195 C  C   . GLY B 2 189 ? 16.050  -9.199  -17.022 1.00 95.57 189 B 1 
ATOM   2196 O  O   . GLY B 2 189 ? 16.252  -9.066  -18.232 1.00 94.72 189 B 1 
ATOM   2197 N  N   . TYR B 2 190 ? 16.814  -9.961  -16.233 1.00 96.53 190 B 1 
ATOM   2198 C  CA  . TYR B 2 190 ? 18.037  -10.618 -16.677 1.00 97.07 190 B 1 
ATOM   2199 C  C   . TYR B 2 190 ? 18.181  -12.018 -16.074 1.00 97.34 190 B 1 
ATOM   2200 O  O   . TYR B 2 190 ? 17.681  -12.299 -14.988 1.00 96.66 190 B 1 
ATOM   2201 C  CB  . TYR B 2 190 ? 19.253  -9.749  -16.326 1.00 96.68 190 B 1 
ATOM   2202 C  CG  . TYR B 2 190 ? 19.195  -8.327  -16.848 1.00 96.29 190 B 1 
ATOM   2203 C  CD1 . TYR B 2 190 ? 19.708  -8.007  -18.120 1.00 93.86 190 B 1 
ATOM   2204 C  CD2 . TYR B 2 190 ? 18.612  -7.298  -16.075 1.00 93.81 190 B 1 
ATOM   2205 C  CE1 . TYR B 2 190 ? 19.655  -6.696  -18.620 1.00 92.07 190 B 1 
ATOM   2206 C  CE2 . TYR B 2 190 ? 18.547  -5.980  -16.554 1.00 92.24 190 B 1 
ATOM   2207 C  CZ  . TYR B 2 190 ? 19.074  -5.677  -17.828 1.00 92.88 190 B 1 
ATOM   2208 O  OH  . TYR B 2 190 ? 19.018  -4.390  -18.298 1.00 90.58 190 B 1 
ATOM   2209 N  N   . GLU B 2 191 ? 18.921  -12.883 -16.779 1.00 97.03 191 B 1 
ATOM   2210 C  CA  . GLU B 2 191 ? 19.496  -14.111 -16.245 1.00 96.98 191 B 1 
ATOM   2211 C  C   . GLU B 2 191 ? 21.018  -13.973 -16.255 1.00 97.17 191 B 1 
ATOM   2212 O  O   . GLU B 2 191 ? 21.615  -13.794 -17.318 1.00 95.99 191 B 1 
ATOM   2213 C  CB  . GLU B 2 191 ? 19.062  -15.334 -17.054 1.00 95.92 191 B 1 
ATOM   2214 C  CG  . GLU B 2 191 ? 17.577  -15.624 -16.855 1.00 89.84 191 B 1 
ATOM   2215 C  CD  . GLU B 2 191 ? 17.038  -16.819 -17.631 1.00 88.83 191 B 1 
ATOM   2216 O  OE1 . GLU B 2 191 ? 15.829  -17.093 -17.420 1.00 83.03 191 B 1 
ATOM   2217 O  OE2 . GLU B 2 191 ? 17.763  -17.389 -18.466 1.00 83.15 191 B 1 
ATOM   2218 N  N   . ILE B 2 192 ? 21.650  -14.045 -15.086 1.00 97.38 192 B 1 
ATOM   2219 C  CA  . ILE B 2 192 ? 23.091  -13.905 -14.910 1.00 97.22 192 B 1 
ATOM   2220 C  C   . ILE B 2 192 ? 23.664  -15.289 -14.614 1.00 97.02 192 B 1 
ATOM   2221 O  O   . ILE B 2 192 ? 23.367  -15.870 -13.579 1.00 96.02 192 B 1 
ATOM   2222 C  CB  . ILE B 2 192 ? 23.421  -12.883 -13.804 1.00 96.98 192 B 1 
ATOM   2223 C  CG1 . ILE B 2 192 ? 22.785  -11.513 -14.135 1.00 95.49 192 B 1 
ATOM   2224 C  CG2 . ILE B 2 192 ? 24.946  -12.771 -13.638 1.00 95.59 192 B 1 
ATOM   2225 C  CD1 . ILE B 2 192 ? 23.092  -10.412 -13.119 1.00 92.40 192 B 1 
ATOM   2226 N  N   . THR B 2 193 ? 24.492  -15.803 -15.522 1.00 96.76 193 B 1 
ATOM   2227 C  CA  . THR B 2 193 ? 25.190  -17.074 -15.316 1.00 96.49 193 B 1 
ATOM   2228 C  C   . THR B 2 193 ? 26.522  -16.807 -14.626 1.00 96.48 193 B 1 
ATOM   2229 O  O   . THR B 2 193 ? 27.366  -16.101 -15.164 1.00 95.39 193 B 1 
ATOM   2230 C  CB  . THR B 2 193 ? 25.404  -17.831 -16.629 1.00 95.62 193 B 1 
ATOM   2231 O  OG1 . THR B 2 193 ? 24.193  -17.958 -17.331 1.00 91.83 193 B 1 
ATOM   2232 C  CG2 . THR B 2 193 ? 25.934  -19.244 -16.394 1.00 91.33 193 B 1 
ATOM   2233 N  N   . ILE B 2 194 ? 26.723  -17.415 -13.454 1.00 96.32 194 B 1 
ATOM   2234 C  CA  . ILE B 2 194 ? 27.941  -17.330 -12.647 1.00 95.91 194 B 1 
ATOM   2235 C  C   . ILE B 2 194 ? 28.619  -18.694 -12.680 1.00 95.52 194 B 1 
ATOM   2236 O  O   . ILE B 2 194 ? 27.992  -19.705 -12.358 1.00 94.38 194 B 1 
ATOM   2237 C  CB  . ILE B 2 194 ? 27.620  -16.885 -11.206 1.00 95.55 194 B 1 
ATOM   2238 C  CG1 . ILE B 2 194 ? 26.840  -15.551 -11.182 1.00 93.95 194 B 1 
ATOM   2239 C  CG2 . ILE B 2 194 ? 28.923  -16.771 -10.395 1.00 93.93 194 B 1 
ATOM   2240 C  CD1 . ILE B 2 194 ? 26.195  -15.246 -9.824  1.00 90.40 194 B 1 
ATOM   2241 N  N   . VAL B 2 195 ? 29.891  -18.737 -13.064 1.00 95.37 195 B 1 
ATOM   2242 C  CA  . VAL B 2 195 ? 30.698  -19.961 -13.109 1.00 94.65 195 B 1 
ATOM   2243 C  C   . VAL B 2 195 ? 31.730  -19.907 -11.993 1.00 93.92 195 B 1 
ATOM   2244 O  O   . VAL B 2 195 ? 32.586  -19.023 -11.966 1.00 91.93 195 B 1 
ATOM   2245 C  CB  . VAL B 2 195 ? 31.367  -20.161 -14.480 1.00 92.99 195 B 1 
ATOM   2246 C  CG1 . VAL B 2 195 ? 32.106  -21.492 -14.535 1.00 84.77 195 B 1 
ATOM   2247 C  CG2 . VAL B 2 195 ? 30.323  -20.163 -15.602 1.00 86.21 195 B 1 
ATOM   2248 N  N   . ASP B 2 196 ? 31.684  -20.884 -11.084 1.00 92.00 196 B 1 
ATOM   2249 C  CA  . ASP B 2 196 ? 32.709  -21.065 -10.059 1.00 89.02 196 B 1 
ATOM   2250 C  C   . ASP B 2 196 ? 34.017  -21.526 -10.716 1.00 87.36 196 B 1 
ATOM   2251 O  O   . ASP B 2 196 ? 34.094  -22.601 -11.308 1.00 82.44 196 B 1 
ATOM   2252 C  CB  . ASP B 2 196 ? 32.190  -22.040 -8.999  1.00 84.95 196 B 1 
ATOM   2253 C  CG  . ASP B 2 196 ? 33.156  -22.296 -7.837  1.00 78.08 196 B 1 
ATOM   2254 O  OD1 . ASP B 2 196 ? 34.379  -22.137 -7.997  1.00 70.11 196 B 1 
ATOM   2255 O  OD2 . ASP B 2 196 ? 32.679  -22.755 -6.782  1.00 71.01 196 B 1 
ATOM   2256 N  N   . ALA B 2 197 ? 35.077  -20.726 -10.589 1.00 84.40 197 B 1 
ATOM   2257 C  CA  . ALA B 2 197 ? 36.373  -20.984 -11.203 1.00 81.84 197 B 1 
ATOM   2258 C  C   . ALA B 2 197 ? 37.068  -22.250 -10.666 1.00 82.68 197 B 1 
ATOM   2259 O  O   . ALA B 2 197 ? 37.989  -22.758 -11.302 1.00 76.25 197 B 1 
ATOM   2260 C  CB  . ALA B 2 197 ? 37.246  -19.745 -10.994 1.00 76.23 197 B 1 
ATOM   2261 N  N   . SER B 2 198 ? 36.674  -22.759 -9.485  1.00 86.68 198 B 1 
ATOM   2262 C  CA  . SER B 2 198 ? 37.318  -23.900 -8.840  1.00 85.63 198 B 1 
ATOM   2263 C  C   . SER B 2 198 ? 36.737  -25.249 -9.258  1.00 85.61 198 B 1 
ATOM   2264 O  O   . SER B 2 198 ? 37.449  -26.256 -9.240  1.00 79.28 198 B 1 
ATOM   2265 C  CB  . SER B 2 198 ? 37.255  -23.735 -7.320  1.00 81.94 198 B 1 
ATOM   2266 O  OG  . SER B 2 198 ? 35.953  -23.904 -6.796  1.00 73.56 198 B 1 
ATOM   2267 N  N   . ASN B 2 199 ? 35.449  -25.302 -9.624  1.00 86.76 199 B 1 
ATOM   2268 C  CA  . ASN B 2 199 ? 34.726  -26.552 -9.876  1.00 85.97 199 B 1 
ATOM   2269 C  C   . ASN B 2 199 ? 33.818  -26.505 -11.117 1.00 86.76 199 B 1 
ATOM   2270 O  O   . ASN B 2 199 ? 33.067  -27.459 -11.345 1.00 79.95 199 B 1 
ATOM   2271 C  CB  . ASN B 2 199 ? 33.977  -26.952 -8.590  1.00 80.61 199 B 1 
ATOM   2272 C  CG  . ASN B 2 199 ? 32.955  -25.917 -8.155  1.00 75.62 199 B 1 
ATOM   2273 O  OD1 . ASN B 2 199 ? 32.244  -25.349 -8.938  1.00 68.12 199 B 1 
ATOM   2274 N  ND2 . ASN B 2 199 ? 32.840  -25.653 -6.871  1.00 68.90 199 B 1 
ATOM   2275 N  N   . GLU B 2 200 ? 33.861  -25.426 -11.886 1.00 84.85 200 B 1 
ATOM   2276 C  CA  . GLU B 2 200 ? 33.069  -25.177 -13.097 1.00 85.92 200 B 1 
ATOM   2277 C  C   . GLU B 2 200 ? 31.545  -25.250 -12.904 1.00 88.01 200 B 1 
ATOM   2278 O  O   . GLU B 2 200 ? 30.778  -25.264 -13.872 1.00 82.51 200 B 1 
ATOM   2279 C  CB  . GLU B 2 200 ? 33.542  -26.045 -14.269 1.00 80.42 200 B 1 
ATOM   2280 C  CG  . GLU B 2 200 ? 35.031  -25.851 -14.600 1.00 71.50 200 B 1 
ATOM   2281 C  CD  . GLU B 2 200 ? 35.462  -26.600 -15.866 1.00 65.40 200 B 1 
ATOM   2282 O  OE1 . GLU B 2 200 ? 36.564  -26.287 -16.371 1.00 58.27 200 B 1 
ATOM   2283 O  OE2 . GLU B 2 200 ? 34.700  -27.469 -16.346 1.00 59.74 200 B 1 
ATOM   2284 N  N   . ARG B 2 201 ? 31.057  -25.260 -11.652 1.00 89.38 201 B 1 
ATOM   2285 C  CA  . ARG B 2 201 ? 29.617  -25.238 -11.385 1.00 90.36 201 B 1 
ATOM   2286 C  C   . ARG B 2 201 ? 29.022  -23.918 -11.854 1.00 92.18 201 B 1 
ATOM   2287 O  O   . ARG B 2 201 ? 29.541  -22.844 -11.557 1.00 89.71 201 B 1 
ATOM   2288 C  CB  . ARG B 2 201 ? 29.308  -25.467 -9.910  1.00 85.71 201 B 1 
ATOM   2289 C  CG  . ARG B 2 201 ? 29.571  -26.925 -9.507  1.00 71.28 201 B 1 
ATOM   2290 C  CD  . ARG B 2 201 ? 29.196  -27.120 -8.041  1.00 67.00 201 B 1 
ATOM   2291 N  NE  . ARG B 2 201 ? 29.357  -28.524 -7.646  1.00 57.52 201 B 1 
ATOM   2292 C  CZ  . ARG B 2 201 ? 29.057  -29.019 -6.457  1.00 51.95 201 B 1 
ATOM   2293 N  NH1 . ARG B 2 201 ? 28.589  -28.272 -5.487  1.00 48.56 201 B 1 
ATOM   2294 N  NH2 . ARG B 2 201 ? 29.219  -30.296 -6.226  1.00 44.56 201 B 1 
ATOM   2295 N  N   . GLN B 2 202 ? 27.900  -24.021 -12.537 1.00 92.96 202 B 1 
ATOM   2296 C  CA  . GLN B 2 202 ? 27.132  -22.880 -13.004 1.00 93.47 202 B 1 
ATOM   2297 C  C   . GLN B 2 202 ? 25.922  -22.658 -12.110 1.00 94.32 202 B 1 
ATOM   2298 O  O   . GLN B 2 202 ? 25.195  -23.601 -11.787 1.00 92.11 202 B 1 
ATOM   2299 C  CB  . GLN B 2 202 ? 26.735  -23.052 -14.473 1.00 89.23 202 B 1 
ATOM   2300 C  CG  . GLN B 2 202 ? 27.972  -23.193 -15.373 1.00 78.57 202 B 1 
ATOM   2301 C  CD  . GLN B 2 202 ? 27.654  -23.219 -16.868 1.00 79.95 202 B 1 
ATOM   2302 O  OE1 . GLN B 2 202 ? 26.528  -23.070 -17.317 1.00 72.93 202 B 1 
ATOM   2303 N  NE2 . GLN B 2 202 ? 28.652  -23.400 -17.696 1.00 71.50 202 B 1 
ATOM   2304 N  N   . VAL B 2 203 ? 25.709  -21.404 -11.743 1.00 95.22 203 B 1 
ATOM   2305 C  CA  . VAL B 2 203 ? 24.491  -20.928 -11.083 1.00 95.39 203 B 1 
ATOM   2306 C  C   . VAL B 2 203 ? 23.883  -19.845 -11.961 1.00 96.14 203 B 1 
ATOM   2307 O  O   . VAL B 2 203 ? 24.606  -19.044 -12.550 1.00 95.38 203 B 1 
ATOM   2308 C  CB  . VAL B 2 203 ? 24.785  -20.430 -9.663  1.00 92.99 203 B 1 
ATOM   2309 C  CG1 . VAL B 2 203 ? 23.523  -19.895 -8.973  1.00 82.68 203 B 1 
ATOM   2310 C  CG2 . VAL B 2 203 ? 25.335  -21.572 -8.793  1.00 82.89 203 B 1 
ATOM   2311 N  N   . ILE B 2 204 ? 22.548  -19.818 -12.074 1.00 96.57 204 B 1 
ATOM   2312 C  CA  . ILE B 2 204 ? 21.827  -18.784 -12.815 1.00 96.56 204 B 1 
ATOM   2313 C  C   . ILE B 2 204 ? 21.029  -17.956 -11.817 1.00 96.51 204 B 1 
ATOM   2314 O  O   . ILE B 2 204 ? 20.052  -18.445 -11.249 1.00 95.41 204 B 1 
ATOM   2315 C  CB  . ILE B 2 204 ? 20.952  -19.379 -13.934 1.00 95.72 204 B 1 
ATOM   2316 C  CG1 . ILE B 2 204 ? 21.812  -20.203 -14.925 1.00 92.91 204 B 1 
ATOM   2317 C  CG2 . ILE B 2 204 ? 20.213  -18.244 -14.664 1.00 92.95 204 B 1 
ATOM   2318 C  CD1 . ILE B 2 204 ? 21.014  -20.915 -16.019 1.00 85.35 204 B 1 
ATOM   2319 N  N   . ASP B 2 205 ? 21.420  -16.701 -11.646 1.00 96.72 205 B 1 
ATOM   2320 C  CA  . ASP B 2 205 ? 20.683  -15.738 -10.840 1.00 96.70 205 B 1 
ATOM   2321 C  C   . ASP B 2 205 ? 19.660  -15.001 -11.705 1.00 96.81 205 B 1 
ATOM   2322 O  O   . ASP B 2 205 ? 19.975  -14.453 -12.764 1.00 95.88 205 B 1 
ATOM   2323 C  CB  . ASP B 2 205 ? 21.644  -14.784 -10.120 1.00 96.19 205 B 1 
ATOM   2324 C  CG  . ASP B 2 205 ? 22.278  -15.389 -8.869  1.00 95.40 205 B 1 
ATOM   2325 O  OD1 . ASP B 2 205 ? 21.834  -16.463 -8.404  1.00 91.59 205 B 1 
ATOM   2326 O  OD2 . ASP B 2 205 ? 23.170  -14.746 -8.273  1.00 91.46 205 B 1 
ATOM   2327 N  N   . ILE B 2 206 ? 18.402  -15.002 -11.264 1.00 96.69 206 B 1 
ATOM   2328 C  CA  . ILE B 2 206 ? 17.287  -14.359 -11.955 1.00 96.02 206 B 1 
ATOM   2329 C  C   . ILE B 2 206 ? 17.077  -12.965 -11.374 1.00 96.57 206 B 1 
ATOM   2330 O  O   . ILE B 2 206 ? 16.725  -12.814 -10.200 1.00 95.73 206 B 1 
ATOM   2331 C  CB  . ILE B 2 206 ? 16.012  -15.228 -11.893 1.00 94.56 206 B 1 
ATOM   2332 C  CG1 . ILE B 2 206 ? 16.267  -16.614 -12.535 1.00 91.30 206 B 1 
ATOM   2333 C  CG2 . ILE B 2 206 ? 14.853  -14.498 -12.598 1.00 90.09 206 B 1 
ATOM   2334 C  CD1 . ILE B 2 206 ? 15.078  -17.574 -12.467 1.00 78.97 206 B 1 
ATOM   2335 N  N   . ILE B 2 207 ? 17.232  -11.942 -12.215 1.00 96.87 207 B 1 
ATOM   2336 C  CA  . ILE B 2 207 ? 17.010  -10.541 -11.866 1.00 96.95 207 B 1 
ATOM   2337 C  C   . ILE B 2 207 ? 15.659  -10.101 -12.436 1.00 96.63 207 B 1 
ATOM   2338 O  O   . ILE B 2 207 ? 15.457  -10.172 -13.651 1.00 95.78 207 B 1 
ATOM   2339 C  CB  . ILE B 2 207 ? 18.175  -9.667  -12.371 1.00 96.92 207 B 1 
ATOM   2340 C  CG1 . ILE B 2 207 ? 19.566  -10.182 -11.946 1.00 95.49 207 B 1 
ATOM   2341 C  CG2 . ILE B 2 207 ? 17.980  -8.215  -11.899 1.00 96.05 207 B 1 
ATOM   2342 C  CD1 . ILE B 2 207 ? 19.764  -10.375 -10.439 1.00 90.22 207 B 1 
ATOM   2343 N  N   . PRO B 2 208 ? 14.711  -9.640  -11.607 1.00 95.84 208 B 1 
ATOM   2344 C  CA  . PRO B 2 208 ? 13.404  -9.206  -12.062 1.00 94.91 208 B 1 
ATOM   2345 C  C   . PRO B 2 208 ? 13.457  -7.871  -12.822 1.00 95.12 208 B 1 
ATOM   2346 O  O   . PRO B 2 208 ? 14.473  -7.176  -12.880 1.00 94.27 208 B 1 
ATOM   2347 C  CB  . PRO B 2 208 ? 12.545  -9.134  -10.800 1.00 93.22 208 B 1 
ATOM   2348 C  CG  . PRO B 2 208 ? 13.555  -8.787  -9.730  1.00 91.26 208 B 1 
ATOM   2349 C  CD  . PRO B 2 208 ? 14.802  -9.548  -10.163 1.00 93.93 208 B 1 
ATOM   2350 N  N   . ARG B 2 209 ? 12.322  -7.490  -13.408 1.00 91.97 209 B 1 
ATOM   2351 C  CA  . ARG B 2 209 ? 12.166  -6.273  -14.201 1.00 90.57 209 B 1 
ATOM   2352 C  C   . ARG B 2 209 ? 12.371  -5.005  -13.368 1.00 91.58 209 B 1 
ATOM   2353 O  O   . ARG B 2 209 ? 12.025  -4.965  -12.189 1.00 89.37 209 B 1 
ATOM   2354 C  CB  . ARG B 2 209 ? 10.779  -6.248  -14.858 1.00 85.98 209 B 1 
ATOM   2355 C  CG  . ARG B 2 209 ? 10.587  -7.376  -15.882 1.00 76.23 209 B 1 
ATOM   2356 C  CD  . ARG B 2 209 ? 9.237   -7.267  -16.607 1.00 74.14 209 B 1 
ATOM   2357 N  NE  . ARG B 2 209 ? 8.278   -8.306  -16.201 1.00 66.24 209 B 1 
ATOM   2358 C  CZ  . ARG B 2 209 ? 7.070   -8.478  -16.728 1.00 60.20 209 B 1 
ATOM   2359 N  NH1 . ARG B 2 209 ? 6.579   -7.671  -17.626 1.00 56.01 209 B 1 
ATOM   2360 N  NH2 . ARG B 2 209 ? 6.319   -9.474  -16.355 1.00 51.97 209 B 1 
ATOM   2361 N  N   . GLY B 2 210 ? 12.867  -3.953  -14.016 1.00 91.37 210 B 1 
ATOM   2362 C  CA  . GLY B 2 210 ? 12.980  -2.610  -13.449 1.00 91.48 210 B 1 
ATOM   2363 C  C   . GLY B 2 210 ? 14.232  -2.360  -12.618 1.00 92.94 210 B 1 
ATOM   2364 O  O   . GLY B 2 210 ? 14.359  -1.277  -12.050 1.00 91.40 210 B 1 
ATOM   2365 N  N   . LEU B 2 211 ? 15.149  -3.333  -12.542 1.00 94.47 211 B 1 
ATOM   2366 C  CA  . LEU B 2 211 ? 16.413  -3.205  -11.828 1.00 95.31 211 B 1 
ATOM   2367 C  C   . LEU B 2 211 ? 17.559  -2.833  -12.768 1.00 95.35 211 B 1 
ATOM   2368 O  O   . LEU B 2 211 ? 17.655  -3.315  -13.895 1.00 93.30 211 B 1 
ATOM   2369 C  CB  . LEU B 2 211 ? 16.711  -4.490  -11.050 1.00 94.91 211 B 1 
ATOM   2370 C  CG  . LEU B 2 211 ? 15.690  -4.775  -9.937  1.00 94.12 211 B 1 
ATOM   2371 C  CD1 . LEU B 2 211 ? 16.034  -6.086  -9.249  1.00 90.40 211 B 1 
ATOM   2372 C  CD2 . LEU B 2 211 ? 15.676  -3.688  -8.867  1.00 89.76 211 B 1 
ATOM   2373 N  N   . GLU B 2 212 ? 18.467  -1.996  -12.264 1.00 94.84 212 B 1 
ATOM   2374 C  CA  . GLU B 2 212 ? 19.716  -1.614  -12.912 1.00 94.70 212 B 1 
ATOM   2375 C  C   . GLU B 2 212 ? 20.836  -2.559  -12.472 1.00 95.43 212 B 1 
ATOM   2376 O  O   . GLU B 2 212 ? 21.041  -2.764  -11.277 1.00 94.16 212 B 1 
ATOM   2377 C  CB  . GLU B 2 212 ? 20.013  -0.160  -12.546 1.00 92.63 212 B 1 
ATOM   2378 C  CG  . GLU B 2 212 ? 21.266  0.399   -13.227 1.00 78.25 212 B 1 
ATOM   2379 C  CD  . GLU B 2 212 ? 21.539  1.849   -12.805 1.00 72.19 212 B 1 
ATOM   2380 O  OE1 . GLU B 2 212 ? 22.272  2.531   -13.547 1.00 65.47 212 B 1 
ATOM   2381 O  OE2 . GLU B 2 212 ? 21.011  2.267   -11.740 1.00 65.06 212 B 1 
ATOM   2382 N  N   . LEU B 2 213 ? 21.563  -3.139  -13.437 1.00 95.86 213 B 1 
ATOM   2383 C  CA  . LEU B 2 213 ? 22.712  -3.995  -13.157 1.00 95.91 213 B 1 
ATOM   2384 C  C   . LEU B 2 213 ? 23.941  -3.159  -12.800 1.00 96.19 213 B 1 
ATOM   2385 O  O   . LEU B 2 213 ? 24.201  -2.136  -13.423 1.00 94.04 213 B 1 
ATOM   2386 C  CB  . LEU B 2 213 ? 23.015  -4.921  -14.347 1.00 94.47 213 B 1 
ATOM   2387 C  CG  . LEU B 2 213 ? 21.924  -5.946  -14.683 1.00 92.03 213 B 1 
ATOM   2388 C  CD1 . LEU B 2 213 ? 22.408  -6.838  -15.827 1.00 90.47 213 B 1 
ATOM   2389 C  CD2 . LEU B 2 213 ? 21.570  -6.848  -13.501 1.00 89.76 213 B 1 
ATOM   2390 N  N   . LEU B 2 214 ? 24.731  -3.663  -11.840 1.00 96.32 214 B 1 
ATOM   2391 C  CA  . LEU B 2 214 ? 26.040  -3.118  -11.458 1.00 95.90 214 B 1 
ATOM   2392 C  C   . LEU B 2 214 ? 27.206  -3.924  -12.045 1.00 96.07 214 B 1 
ATOM   2393 O  O   . LEU B 2 214 ? 28.354  -3.537  -11.870 1.00 93.72 214 B 1 
ATOM   2394 C  CB  . LEU B 2 214 ? 26.143  -3.095  -9.928  1.00 95.12 214 B 1 
ATOM   2395 C  CG  . LEU B 2 214 ? 25.134  -2.182  -9.211  1.00 93.73 214 B 1 
ATOM   2396 C  CD1 . LEU B 2 214 ? 25.371  -2.289  -7.707  1.00 91.20 214 B 1 
ATOM   2397 C  CD2 . LEU B 2 214 ? 25.271  -0.724  -9.626  1.00 90.86 214 B 1 
ATOM   2398 N  N   . VAL B 2 215 ? 26.920  -5.046  -12.695 1.00 96.51 215 B 1 
ATOM   2399 C  CA  . VAL B 2 215 ? 27.898  -6.040  -13.140 1.00 96.40 215 B 1 
ATOM   2400 C  C   . VAL B 2 215 ? 27.835  -6.240  -14.652 1.00 96.57 215 B 1 
ATOM   2401 O  O   . VAL B 2 215 ? 26.813  -5.972  -15.285 1.00 95.92 215 B 1 
ATOM   2402 C  CB  . VAL B 2 215 ? 27.725  -7.369  -12.389 1.00 95.74 215 B 1 
ATOM   2403 C  CG1 . VAL B 2 215 ? 27.960  -7.196  -10.883 1.00 92.58 215 B 1 
ATOM   2404 C  CG2 . VAL B 2 215 ? 26.338  -7.995  -12.606 1.00 92.81 215 B 1 
ATOM   2405 N  N   . SER B 2 216 ? 28.949  -6.738  -15.219 1.00 96.38 216 B 1 
ATOM   2406 C  CA  . SER B 2 216 ? 29.119  -6.993  -16.652 1.00 96.04 216 B 1 
ATOM   2407 C  C   . SER B 2 216 ? 29.629  -8.414  -16.903 1.00 96.35 216 B 1 
ATOM   2408 O  O   . SER B 2 216 ? 30.174  -9.067  -16.013 1.00 95.09 216 B 1 
ATOM   2409 C  CB  . SER B 2 216 ? 30.084  -5.966  -17.235 1.00 94.60 216 B 1 
ATOM   2410 O  OG  . SER B 2 216 ? 29.547  -4.659  -17.124 1.00 85.40 216 B 1 
ATOM   2411 N  N   . GLU B 2 217 ? 29.463  -8.916  -18.140 1.00 95.32 217 B 1 
ATOM   2412 C  CA  . GLU B 2 217 ? 30.064  -10.187 -18.553 1.00 95.53 217 B 1 
ATOM   2413 C  C   . GLU B 2 217 ? 31.594  -10.147 -18.426 1.00 95.29 217 B 1 
ATOM   2414 O  O   . GLU B 2 217 ? 32.238  -9.146  -18.740 1.00 92.48 217 B 1 
ATOM   2415 C  CB  . GLU B 2 217 ? 29.657  -10.554 -19.990 1.00 93.91 217 B 1 
ATOM   2416 C  CG  . GLU B 2 217 ? 28.168  -10.897 -20.109 1.00 87.70 217 B 1 
ATOM   2417 C  CD  . GLU B 2 217 ? 27.745  -11.357 -21.508 1.00 91.21 217 B 1 
ATOM   2418 O  OE1 . GLU B 2 217 ? 26.613  -11.902 -21.625 1.00 86.07 217 B 1 
ATOM   2419 O  OE2 . GLU B 2 217 ? 28.508  -11.180 -22.481 1.00 87.00 217 B 1 
ATOM   2420 N  N   . GLY B 2 218 ? 32.171  -11.250 -17.953 1.00 95.69 218 B 1 
ATOM   2421 C  CA  . GLY B 2 218 ? 33.605  -11.386 -17.690 1.00 95.34 218 B 1 
ATOM   2422 C  C   . GLY B 2 218 ? 34.054  -10.886 -16.318 1.00 95.83 218 B 1 
ATOM   2423 O  O   . GLY B 2 218 ? 35.206  -11.125 -15.940 1.00 93.71 218 B 1 
ATOM   2424 N  N   . GLU B 2 219 ? 33.200  -10.229 -15.553 1.00 95.66 219 B 1 
ATOM   2425 C  CA  . GLU B 2 219 ? 33.539  -9.730  -14.226 1.00 95.40 219 B 1 
ATOM   2426 C  C   . GLU B 2 219 ? 33.628  -10.855 -13.189 1.00 95.67 219 B 1 
ATOM   2427 O  O   . GLU B 2 219 ? 32.815  -11.781 -13.171 1.00 94.70 219 B 1 
ATOM   2428 C  CB  . GLU B 2 219 ? 32.532  -8.650  -13.814 1.00 93.97 219 B 1 
ATOM   2429 C  CG  . GLU B 2 219 ? 32.973  -7.873  -12.561 1.00 85.23 219 B 1 
ATOM   2430 C  CD  . GLU B 2 219 ? 32.012  -6.745  -12.189 1.00 87.99 219 B 1 
ATOM   2431 O  OE1 . GLU B 2 219 ? 32.033  -6.331  -11.010 1.00 82.07 219 B 1 
ATOM   2432 O  OE2 . GLU B 2 219 ? 31.245  -6.289  -13.066 1.00 83.95 219 B 1 
ATOM   2433 N  N   . SER B 2 220 ? 34.620  -10.782 -12.310 1.00 95.73 220 B 1 
ATOM   2434 C  CA  . SER B 2 220 ? 34.739  -11.666 -11.147 1.00 95.47 220 B 1 
ATOM   2435 C  C   . SER B 2 220 ? 33.971  -11.078 -9.967  1.00 95.34 220 B 1 
ATOM   2436 O  O   . SER B 2 220 ? 34.231  -9.951  -9.554  1.00 93.42 220 B 1 
ATOM   2437 C  CB  . SER B 2 220 ? 36.208  -11.883 -10.793 1.00 93.94 220 B 1 
ATOM   2438 O  OG  . SER B 2 220 ? 36.322  -12.825 -9.735  1.00 81.03 220 B 1 
ATOM   2439 N  N   . ILE B 2 221 ? 33.066  -11.871 -9.393  1.00 95.51 221 B 1 
ATOM   2440 C  CA  . ILE B 2 221 ? 32.206  -11.473 -8.286  1.00 95.03 221 B 1 
ATOM   2441 C  C   . ILE B 2 221 ? 32.349  -12.417 -7.094  1.00 95.62 221 B 1 
ATOM   2442 O  O   . ILE B 2 221 ? 32.818  -13.555 -7.210  1.00 94.78 221 B 1 
ATOM   2443 C  CB  . ILE B 2 221 ? 30.733  -11.344 -8.735  1.00 92.28 221 B 1 
ATOM   2444 C  CG1 . ILE B 2 221 ? 30.187  -12.668 -9.297  1.00 82.76 221 B 1 
ATOM   2445 C  CG2 . ILE B 2 221 ? 30.589  -10.197 -9.749  1.00 79.00 221 B 1 
ATOM   2446 C  CD1 . ILE B 2 221 ? 28.670  -12.650 -9.463  1.00 77.44 221 B 1 
ATOM   2447 N  N   . LYS B 2 222 ? 31.946  -11.944 -5.917  1.00 95.66 222 B 1 
ATOM   2448 C  CA  . LYS B 2 222 ? 31.938  -12.705 -4.667  1.00 95.62 222 B 1 
ATOM   2449 C  C   . LYS B 2 222 ? 30.518  -13.101 -4.295  1.00 95.86 222 B 1 
ATOM   2450 O  O   . LYS B 2 222 ? 29.558  -12.447 -4.704  1.00 94.94 222 B 1 
ATOM   2451 C  CB  . LYS B 2 222 ? 32.604  -11.881 -3.554  1.00 94.56 222 B 1 
ATOM   2452 C  CG  . LYS B 2 222 ? 34.074  -11.580 -3.871  1.00 87.38 222 B 1 
ATOM   2453 C  CD  . LYS B 2 222 ? 34.709  -10.749 -2.747  1.00 82.11 222 B 1 
ATOM   2454 C  CE  . LYS B 2 222 ? 36.157  -10.416 -3.116  1.00 69.87 222 B 1 
ATOM   2455 N  NZ  . LYS B 2 222 ? 36.783  -9.544  -2.093  1.00 61.58 222 B 1 
ATOM   2456 N  N   . LEU B 2 223 ? 30.382  -14.137 -3.462  1.00 94.99 223 B 1 
ATOM   2457 C  CA  . LEU B 2 223 ? 29.131  -14.460 -2.783  1.00 94.87 223 B 1 
ATOM   2458 C  C   . LEU B 2 223 ? 28.591  -13.208 -2.069  1.00 95.29 223 B 1 
ATOM   2459 O  O   . LEU B 2 223 ? 29.367  -12.454 -1.485  1.00 93.23 223 B 1 
ATOM   2460 C  CB  . LEU B 2 223 ? 29.393  -15.612 -1.794  1.00 93.58 223 B 1 
ATOM   2461 C  CG  . LEU B 2 223 ? 28.169  -16.051 -0.977  1.00 92.16 223 B 1 
ATOM   2462 C  CD1 . LEU B 2 223 ? 27.082  -16.675 -1.856  1.00 87.14 223 B 1 
ATOM   2463 C  CD2 . LEU B 2 223 ? 28.583  -17.095 0.063   1.00 86.58 223 B 1 
ATOM   2464 N  N   . ASP B 2 224 ? 27.289  -12.998 -2.150  1.00 96.14 224 B 1 
ATOM   2465 C  CA  . ASP B 2 224 ? 26.552  -11.864 -1.588  1.00 96.49 224 B 1 
ATOM   2466 C  C   . ASP B 2 224 ? 26.917  -10.483 -2.156  1.00 97.06 224 B 1 
ATOM   2467 O  O   . ASP B 2 224 ? 26.387  -9.470  -1.699  1.00 95.87 224 B 1 
ATOM   2468 C  CB  . ASP B 2 224 ? 26.563  -11.890 -0.055  1.00 95.39 224 B 1 
ATOM   2469 C  CG  . ASP B 2 224 ? 25.902  -13.137 0.522   1.00 88.94 224 B 1 
ATOM   2470 O  OD1 . ASP B 2 224 ? 24.837  -13.533 -0.013  1.00 83.91 224 B 1 
ATOM   2471 O  OD2 . ASP B 2 224 ? 26.434  -13.671 1.529   1.00 81.70 224 B 1 
ATOM   2472 N  N   . GLN B 2 225 ? 27.779  -10.405 -3.195  1.00 96.64 225 B 1 
ATOM   2473 C  CA  . GLN B 2 225 ? 28.049  -9.143  -3.869  1.00 96.70 225 B 1 
ATOM   2474 C  C   . GLN B 2 225 ? 26.770  -8.625  -4.556  1.00 97.28 225 B 1 
ATOM   2475 O  O   . GLN B 2 225 ? 26.114  -9.388  -5.266  1.00 96.68 225 B 1 
ATOM   2476 C  CB  . GLN B 2 225 ? 29.218  -9.303  -4.863  1.00 95.61 225 B 1 
ATOM   2477 C  CG  . GLN B 2 225 ? 29.549  -7.995  -5.606  1.00 93.38 225 B 1 
ATOM   2478 C  CD  . GLN B 2 225 ? 30.799  -8.108  -6.491  1.00 94.15 225 B 1 
ATOM   2479 O  OE1 . GLN B 2 225 ? 31.706  -8.872  -6.222  1.00 88.65 225 B 1 
ATOM   2480 N  NE2 . GLN B 2 225 ? 30.880  -7.345  -7.546  1.00 87.00 225 B 1 
ATOM   2481 N  N   . PRO B 2 226 ? 26.412  -7.334  -4.402  1.00 97.32 226 B 1 
ATOM   2482 C  CA  . PRO B 2 226 ? 25.287  -6.748  -5.117  1.00 97.25 226 B 1 
ATOM   2483 C  C   . PRO B 2 226 ? 25.450  -6.864  -6.635  1.00 97.27 226 B 1 
ATOM   2484 O  O   . PRO B 2 226 ? 26.426  -6.363  -7.201  1.00 96.54 226 B 1 
ATOM   2485 C  CB  . PRO B 2 226 ? 25.208  -5.289  -4.657  1.00 96.79 226 B 1 
ATOM   2486 C  CG  . PRO B 2 226 ? 25.874  -5.325  -3.276  1.00 95.02 226 B 1 
ATOM   2487 C  CD  . PRO B 2 226 ? 26.963  -6.382  -3.448  1.00 96.87 226 B 1 
ATOM   2488 N  N   . LEU B 2 227 ? 24.465  -7.469  -7.307  1.00 97.32 227 B 1 
ATOM   2489 C  CA  . LEU B 2 227 ? 24.350  -7.527  -8.765  1.00 97.17 227 B 1 
ATOM   2490 C  C   . LEU B 2 227 ? 23.575  -6.323  -9.319  1.00 96.94 227 B 1 
ATOM   2491 O  O   . LEU B 2 227 ? 23.724  -5.977  -10.487 1.00 95.71 227 B 1 
ATOM   2492 C  CB  . LEU B 2 227 ? 23.642  -8.834  -9.171  1.00 96.95 227 B 1 
ATOM   2493 C  CG  . LEU B 2 227 ? 24.375  -10.128 -8.765  1.00 96.36 227 B 1 
ATOM   2494 C  CD1 . LEU B 2 227 ? 23.511  -11.330 -9.146  1.00 94.93 227 B 1 
ATOM   2495 C  CD2 . LEU B 2 227 ? 25.728  -10.252 -9.453  1.00 94.35 227 B 1 
ATOM   2496 N  N   . THR B 2 228 ? 22.762  -5.694  -8.482  1.00 97.14 228 B 1 
ATOM   2497 C  CA  . THR B 2 228 ? 21.914  -4.559  -8.844  1.00 96.94 228 B 1 
ATOM   2498 C  C   . THR B 2 228 ? 22.101  -3.393  -7.890  1.00 97.19 228 B 1 
ATOM   2499 O  O   . THR B 2 228 ? 22.466  -3.579  -6.719  1.00 96.52 228 B 1 
ATOM   2500 C  CB  . THR B 2 228 ? 20.425  -4.929  -8.890  1.00 96.37 228 B 1 
ATOM   2501 O  OG1 . THR B 2 228 ? 19.888  -5.133  -7.607  1.00 93.20 228 B 1 
ATOM   2502 C  CG2 . THR B 2 228 ? 20.156  -6.196  -9.708  1.00 93.46 228 B 1 
ATOM   2503 N  N   . SER B 2 229 ? 21.782  -2.184  -8.354  1.00 96.34 229 B 1 
ATOM   2504 C  CA  . SER B 2 229 ? 21.557  -1.049  -7.475  1.00 95.61 229 B 1 
ATOM   2505 C  C   . SER B 2 229 ? 20.361  -1.305  -6.534  1.00 96.36 229 B 1 
ATOM   2506 O  O   . SER B 2 229 ? 19.572  -2.237  -6.738  1.00 95.94 229 B 1 
ATOM   2507 C  CB  . SER B 2 229 ? 21.387  0.247   -8.286  1.00 93.76 229 B 1 
ATOM   2508 O  OG  . SER B 2 229 ? 20.281  0.172   -9.153  1.00 82.56 229 B 1 
ATOM   2509 N  N   . ASN B 2 230 ? 20.238  -0.492  -5.472  1.00 96.78 230 B 1 
ATOM   2510 C  CA  . ASN B 2 230 ? 19.068  -0.549  -4.604  1.00 96.71 230 B 1 
ATOM   2511 C  C   . ASN B 2 230 ? 17.960  0.338   -5.190  1.00 97.03 230 B 1 
ATOM   2512 O  O   . ASN B 2 230 ? 18.085  1.562   -5.137  1.00 96.59 230 B 1 
ATOM   2513 C  CB  . ASN B 2 230 ? 19.443  -0.147  -3.174  1.00 96.10 230 B 1 
ATOM   2514 C  CG  . ASN B 2 230 ? 18.284  -0.348  -2.200  1.00 95.03 230 B 1 
ATOM   2515 O  OD1 . ASN B 2 230 ? 17.181  -0.730  -2.551  1.00 92.33 230 B 1 
ATOM   2516 N  ND2 . ASN B 2 230 ? 18.504  -0.114  -0.929  1.00 90.32 230 B 1 
ATOM   2517 N  N   . PRO B 2 231 ? 16.846  -0.234  -5.702  1.00 97.35 231 B 1 
ATOM   2518 C  CA  . PRO B 2 231 ? 15.769  0.545   -6.290  1.00 97.00 231 B 1 
ATOM   2519 C  C   . PRO B 2 231 ? 14.872  1.208   -5.240  1.00 97.26 231 B 1 
ATOM   2520 O  O   . PRO B 2 231 ? 14.062  2.071   -5.585  1.00 96.34 231 B 1 
ATOM   2521 C  CB  . PRO B 2 231 ? 14.993  -0.469  -7.123  1.00 96.44 231 B 1 
ATOM   2522 C  CG  . PRO B 2 231 ? 15.101  -1.741  -6.279  1.00 95.57 231 B 1 
ATOM   2523 C  CD  . PRO B 2 231 ? 16.527  -1.652  -5.732  1.00 96.81 231 B 1 
ATOM   2524 N  N   . ASN B 2 232 ? 14.960  0.790   -3.972  1.00 97.61 232 B 1 
ATOM   2525 C  CA  . ASN B 2 232 ? 14.042  1.225   -2.932  1.00 97.97 232 B 1 
ATOM   2526 C  C   . ASN B 2 232 ? 14.304  2.683   -2.539  1.00 97.87 232 B 1 
ATOM   2527 O  O   . ASN B 2 232 ? 15.306  3.007   -1.915  1.00 97.25 232 B 1 
ATOM   2528 C  CB  . ASN B 2 232 ? 14.101  0.284   -1.731  1.00 97.81 232 B 1 
ATOM   2529 C  CG  . ASN B 2 232 ? 13.115  0.706   -0.647  1.00 97.47 232 B 1 
ATOM   2530 O  OD1 . ASN B 2 232 ? 12.078  1.294   -0.907  1.00 92.88 232 B 1 
ATOM   2531 N  ND2 . ASN B 2 232 ? 13.419  0.432   0.594   1.00 92.18 232 B 1 
ATOM   2532 N  N   . VAL B 2 233 ? 13.327  3.534   -2.836  1.00 97.99 233 B 1 
ATOM   2533 C  CA  . VAL B 2 233 ? 13.300  4.953   -2.459  1.00 97.65 233 B 1 
ATOM   2534 C  C   . VAL B 2 233 ? 12.328  5.239   -1.314  1.00 97.89 233 B 1 
ATOM   2535 O  O   . VAL B 2 233 ? 12.235  6.372   -0.840  1.00 96.81 233 B 1 
ATOM   2536 C  CB  . VAL B 2 233 ? 12.989  5.825   -3.681  1.00 96.94 233 B 1 
ATOM   2537 C  CG1 . VAL B 2 233 ? 14.063  5.660   -4.767  1.00 94.65 233 B 1 
ATOM   2538 C  CG2 . VAL B 2 233 ? 11.612  5.501   -4.281  1.00 94.57 233 B 1 
ATOM   2539 N  N   . GLY B 2 234 ? 11.589  4.225   -0.861  1.00 97.81 234 B 1 
ATOM   2540 C  CA  . GLY B 2 234 ? 10.627  4.304   0.225   1.00 97.91 234 B 1 
ATOM   2541 C  C   . GLY B 2 234 ? 11.255  4.096   1.607   1.00 98.25 234 B 1 
ATOM   2542 O  O   . GLY B 2 234 ? 12.463  4.230   1.800   1.00 97.63 234 B 1 
ATOM   2543 N  N   . GLY B 2 235 ? 10.409  3.799   2.578   1.00 98.18 235 B 1 
ATOM   2544 C  CA  . GLY B 2 235 ? 10.838  3.477   3.935   1.00 98.39 235 B 1 
ATOM   2545 C  C   . GLY B 2 235 ? 9.699   3.516   4.949   1.00 98.56 235 B 1 
ATOM   2546 O  O   . GLY B 2 235 ? 8.667   4.153   4.734   1.00 98.25 235 B 1 
ATOM   2547 N  N   . PHE B 2 236 ? 9.914   2.811   6.052   1.00 98.64 236 B 1 
ATOM   2548 C  CA  . PHE B 2 236 ? 9.018   2.717   7.194   1.00 98.60 236 B 1 
ATOM   2549 C  C   . PHE B 2 236 ? 9.614   3.450   8.392   1.00 98.64 236 B 1 
ATOM   2550 O  O   . PHE B 2 236 ? 10.834  3.459   8.588   1.00 98.25 236 B 1 
ATOM   2551 C  CB  . PHE B 2 236 ? 8.768   1.235   7.488   1.00 98.64 236 B 1 
ATOM   2552 C  CG  . PHE B 2 236 ? 7.930   0.999   8.724   1.00 98.71 236 B 1 
ATOM   2553 C  CD1 . PHE B 2 236 ? 8.529   0.567   9.922   1.00 98.43 236 B 1 
ATOM   2554 C  CD2 . PHE B 2 236 ? 6.546   1.252   8.695   1.00 98.41 236 B 1 
ATOM   2555 C  CE1 . PHE B 2 236 ? 7.754   0.391   11.062  1.00 98.22 236 B 1 
ATOM   2556 C  CE2 . PHE B 2 236 ? 5.769   1.077   9.841   1.00 98.13 236 B 1 
ATOM   2557 C  CZ  . PHE B 2 236 ? 6.375   0.648   11.030  1.00 98.27 236 B 1 
ATOM   2558 N  N   . GLY B 2 237 ? 8.767   4.057   9.205   1.00 98.56 237 B 1 
ATOM   2559 C  CA  . GLY B 2 237 ? 9.159   4.674   10.456  1.00 98.42 237 B 1 
ATOM   2560 C  C   . GLY B 2 237 ? 8.116   4.463   11.544  1.00 98.65 237 B 1 
ATOM   2561 O  O   . GLY B 2 237 ? 6.956   4.146   11.258  1.00 98.23 237 B 1 
ATOM   2562 N  N   . GLN B 2 238 ? 8.545   4.619   12.785  1.00 98.44 238 B 1 
ATOM   2563 C  CA  . GLN B 2 238 ? 7.697   4.576   13.968  1.00 98.24 238 B 1 
ATOM   2564 C  C   . GLN B 2 238 ? 7.748   5.915   14.692  1.00 98.35 238 B 1 
ATOM   2565 O  O   . GLN B 2 238 ? 8.770   6.594   14.653  1.00 97.42 238 B 1 
ATOM   2566 C  CB  . GLN B 2 238 ? 8.120   3.430   14.897  1.00 96.57 238 B 1 
ATOM   2567 C  CG  . GLN B 2 238 ? 7.905   2.063   14.250  1.00 91.46 238 B 1 
ATOM   2568 C  CD  . GLN B 2 238 ? 8.234   0.884   15.164  1.00 95.25 238 B 1 
ATOM   2569 O  OE1 . GLN B 2 238 ? 8.605   -0.181  14.700  1.00 87.44 238 B 1 
ATOM   2570 N  NE2 . GLN B 2 238 ? 8.075   0.988   16.464  1.00 86.54 238 B 1 
ATOM   2571 N  N   . GLY B 2 239 ? 6.650   6.256   15.359  1.00 98.29 239 B 1 
ATOM   2572 C  CA  . GLY B 2 239 ? 6.570   7.376   16.272  1.00 98.01 239 B 1 
ATOM   2573 C  C   . GLY B 2 239 ? 5.710   6.998   17.467  1.00 98.22 239 B 1 
ATOM   2574 O  O   . GLY B 2 239 ? 4.939   6.032   17.421  1.00 97.60 239 B 1 
ATOM   2575 N  N   . ASP B 2 240 ? 5.858   7.763   18.537  1.00 97.93 240 B 1 
ATOM   2576 C  CA  . ASP B 2 240 ? 5.082   7.614   19.756  1.00 97.52 240 B 1 
ATOM   2577 C  C   . ASP B 2 240 ? 4.678   8.982   20.291  1.00 97.90 240 B 1 
ATOM   2578 O  O   . ASP B 2 240 ? 5.344   9.994   20.076  1.00 96.34 240 B 1 
ATOM   2579 C  CB  . ASP B 2 240 ? 5.842   6.755   20.785  1.00 94.38 240 B 1 
ATOM   2580 C  CG  . ASP B 2 240 ? 7.336   7.034   20.901  1.00 84.43 240 B 1 
ATOM   2581 O  OD1 . ASP B 2 240 ? 8.087   6.526   20.027  1.00 76.81 240 B 1 
ATOM   2582 O  OD2 . ASP B 2 240 ? 7.744   7.671   21.891  1.00 79.06 240 B 1 
ATOM   2583 N  N   . ALA B 2 241 ? 3.530   9.012   20.955  1.00 98.02 241 B 1 
ATOM   2584 C  CA  . ALA B 2 241 ? 2.991   10.177  21.625  1.00 98.04 241 B 1 
ATOM   2585 C  C   . ALA B 2 241 ? 2.314   9.744   22.929  1.00 98.23 241 B 1 
ATOM   2586 O  O   . ALA B 2 241 ? 2.122   8.565   23.196  1.00 97.41 241 B 1 
ATOM   2587 C  CB  . ALA B 2 241 ? 2.027   10.895  20.677  1.00 97.13 241 B 1 
ATOM   2588 N  N   . GLU B 2 242 ? 1.945   10.724  23.742  1.00 97.94 242 B 1 
ATOM   2589 C  CA  . GLU B 2 242 ? 1.211   10.489  24.978  1.00 97.90 242 B 1 
ATOM   2590 C  C   . GLU B 2 242 ? -0.009  11.402  25.040  1.00 98.00 242 B 1 
ATOM   2591 O  O   . GLU B 2 242 ? 0.053   12.566  24.639  1.00 96.98 242 B 1 
ATOM   2592 C  CB  . GLU B 2 242 ? 2.119   10.708  26.190  1.00 96.38 242 B 1 
ATOM   2593 C  CG  . GLU B 2 242 ? 3.319   9.739   26.261  1.00 86.35 242 B 1 
ATOM   2594 C  CD  . GLU B 2 242 ? 4.166   10.056  27.494  1.00 85.13 242 B 1 
ATOM   2595 O  OE1 . GLU B 2 242 ? 4.249   9.228   28.431  1.00 78.53 242 B 1 
ATOM   2596 O  OE2 . GLU B 2 242 ? 4.636   11.208  27.636  1.00 78.16 242 B 1 
ATOM   2597 N  N   . ILE B 2 243 ? -1.110  10.881  25.588  1.00 97.76 243 B 1 
ATOM   2598 C  CA  . ILE B 2 243 ? -2.345  11.631  25.798  1.00 97.82 243 B 1 
ATOM   2599 C  C   . ILE B 2 243 ? -2.867  11.404  27.211  1.00 97.89 243 B 1 
ATOM   2600 O  O   . ILE B 2 243 ? -2.849  10.289  27.722  1.00 97.20 243 B 1 
ATOM   2601 C  CB  . ILE B 2 243 ? -3.365  11.291  24.691  1.00 97.30 243 B 1 
ATOM   2602 C  CG1 . ILE B 2 243 ? -4.488  12.338  24.655  1.00 95.59 243 B 1 
ATOM   2603 C  CG2 . ILE B 2 243 ? -3.929  9.860   24.844  1.00 94.83 243 B 1 
ATOM   2604 C  CD1 . ILE B 2 243 ? -5.312  12.263  23.354  1.00 91.74 243 B 1 
ATOM   2605 N  N   . VAL B 2 244 ? -3.334  12.463  27.845  1.00 97.50 244 B 1 
ATOM   2606 C  CA  . VAL B 2 244 ? -3.972  12.382  29.159  1.00 97.27 244 B 1 
ATOM   2607 C  C   . VAL B 2 244 ? -5.482  12.307  28.964  1.00 97.43 244 B 1 
ATOM   2608 O  O   . VAL B 2 244 ? -6.076  13.219  28.398  1.00 96.92 244 B 1 
ATOM   2609 C  CB  . VAL B 2 244 ? -3.574  13.571  30.051  1.00 96.46 244 B 1 
ATOM   2610 C  CG1 . VAL B 2 244 ? -4.267  13.525  31.410  1.00 93.82 244 B 1 
ATOM   2611 C  CG2 . VAL B 2 244 ? -2.059  13.591  30.300  1.00 94.20 244 B 1 
ATOM   2612 N  N   . LEU B 2 245 ? -6.123  11.240  29.475  1.00 96.92 245 B 1 
ATOM   2613 C  CA  . LEU B 2 245 ? -7.567  11.234  29.646  1.00 96.80 245 B 1 
ATOM   2614 C  C   . LEU B 2 245 ? -7.894  12.006  30.926  1.00 96.46 245 B 1 
ATOM   2615 O  O   . LEU B 2 245 ? -7.600  11.550  32.039  1.00 94.91 245 B 1 
ATOM   2616 C  CB  . LEU B 2 245 ? -8.099  9.794   29.666  1.00 96.62 245 B 1 
ATOM   2617 C  CG  . LEU B 2 245 ? -9.632  9.721   29.675  1.00 95.91 245 B 1 
ATOM   2618 C  CD1 . LEU B 2 245 ? -10.257 10.273  28.396  1.00 94.69 245 B 1 
ATOM   2619 C  CD2 . LEU B 2 245 ? -10.063 8.258   29.813  1.00 94.37 245 B 1 
ATOM   2620 N  N   . GLN B 2 246 ? -8.434  13.209  30.769  1.00 96.32 246 B 1 
ATOM   2621 C  CA  . GLN B 2 246 ? -8.582  14.171  31.850  1.00 95.68 246 B 1 
ATOM   2622 C  C   . GLN B 2 246 ? -9.922  14.003  32.561  1.00 96.06 246 B 1 
ATOM   2623 O  O   . GLN B 2 246 ? -10.973 14.008  31.936  1.00 94.80 246 B 1 
ATOM   2624 C  CB  . GLN B 2 246 ? -8.370  15.583  31.295  1.00 93.24 246 B 1 
ATOM   2625 C  CG  . GLN B 2 246 ? -8.300  16.636  32.409  1.00 85.09 246 B 1 
ATOM   2626 C  CD  . GLN B 2 246 ? -7.835  18.000  31.906  1.00 79.93 246 B 1 
ATOM   2627 O  OE1 . GLN B 2 246 ? -7.644  18.247  30.735  1.00 71.96 246 B 1 
ATOM   2628 N  NE2 . GLN B 2 246 ? -7.626  18.941  32.803  1.00 68.09 246 B 1 
ATOM   2629 N  N   . ASP B 2 247 ? -9.866  13.912  33.894  1.00 94.42 247 B 1 
ATOM   2630 C  CA  . ASP B 2 247 ? -11.065 13.945  34.732  1.00 93.89 247 B 1 
ATOM   2631 C  C   . ASP B 2 247 ? -11.715 15.336  34.660  1.00 93.69 247 B 1 
ATOM   2632 O  O   . ASP B 2 247 ? -11.067 16.314  35.050  1.00 91.66 247 B 1 
ATOM   2633 C  CB  . ASP B 2 247 ? -10.671 13.572  36.169  1.00 92.25 247 B 1 
ATOM   2634 C  CG  . ASP B 2 247 ? -11.834 13.496  37.167  1.00 91.04 247 B 1 
ATOM   2635 O  OD1 . ASP B 2 247 ? -12.950 13.939  36.833  1.00 87.34 247 B 1 
ATOM   2636 O  OD2 . ASP B 2 247 ? -11.565 13.038  38.296  1.00 86.62 247 B 1 
ATOM   2637 N  N   . PRO B 2 248 ? -12.982 15.455  34.225  1.00 92.32 248 B 1 
ATOM   2638 C  CA  . PRO B 2 248 ? -13.681 16.734  34.161  1.00 90.74 248 B 1 
ATOM   2639 C  C   . PRO B 2 248 ? -13.717 17.483  35.495  1.00 90.44 248 B 1 
ATOM   2640 O  O   . PRO B 2 248 ? -13.755 18.708  35.515  1.00 86.16 248 B 1 
ATOM   2641 C  CB  . PRO B 2 248 ? -15.106 16.404  33.703  1.00 88.38 248 B 1 
ATOM   2642 C  CG  . PRO B 2 248 ? -14.961 15.077  32.980  1.00 86.50 248 B 1 
ATOM   2643 C  CD  . PRO B 2 248 ? -13.834 14.381  33.734  1.00 89.84 248 B 1 
ATOM   2644 N  N   . LEU B 2 249 ? -13.672 16.759  36.618  1.00 90.42 249 B 1 
ATOM   2645 C  CA  . LEU B 2 249 ? -13.668 17.349  37.963  1.00 89.22 249 B 1 
ATOM   2646 C  C   . LEU B 2 249 ? -12.308 17.925  38.376  1.00 87.94 249 B 1 
ATOM   2647 O  O   . LEU B 2 249 ? -12.219 18.628  39.386  1.00 81.22 249 B 1 
ATOM   2648 C  CB  . LEU B 2 249 ? -14.115 16.278  38.982  1.00 86.93 249 B 1 
ATOM   2649 C  CG  . LEU B 2 249 ? -15.518 15.710  38.754  1.00 82.53 249 B 1 
ATOM   2650 C  CD1 . LEU B 2 249 ? -15.779 14.607  39.779  1.00 76.05 249 B 1 
ATOM   2651 C  CD2 . LEU B 2 249 ? -16.607 16.772  38.920  1.00 76.01 249 B 1 
ATOM   2652 N  N   . ARG B 2 250 ? -11.232 17.609  37.628  1.00 82.87 250 B 1 
ATOM   2653 C  CA  . ARG B 2 250 ? -9.860  18.083  37.885  1.00 81.06 250 B 1 
ATOM   2654 C  C   . ARG B 2 250 ? -9.394  19.137  36.877  1.00 79.57 250 B 1 
ATOM   2655 O  O   . ARG B 2 250 ? -8.223  19.512  36.892  1.00 70.86 250 B 1 
ATOM   2656 C  CB  . ARG B 2 250 ? -8.891  16.907  37.938  1.00 75.93 250 B 1 
ATOM   2657 C  CG  . ARG B 2 250 ? -9.198  15.954  39.088  1.00 67.06 250 B 1 
ATOM   2658 C  CD  . ARG B 2 250 ? -8.095  14.897  39.154  1.00 61.66 250 B 1 
ATOM   2659 N  NE  . ARG B 2 250 ? -8.336  13.946  40.249  1.00 55.80 250 B 1 
ATOM   2660 C  CZ  . ARG B 2 250 ? -7.466  13.071  40.704  1.00 50.55 250 B 1 
ATOM   2661 N  NH1 . ARG B 2 250 ? -6.257  12.970  40.200  1.00 47.40 250 B 1 
ATOM   2662 N  NH2 . ARG B 2 250 ? -7.796  12.269  41.670  1.00 45.13 250 B 1 
ATOM   2663 N  N   . VAL B 2 251 ? -10.267 19.591  35.996  1.00 72.17 251 B 1 
ATOM   2664 C  CA  . VAL B 2 251 ? -9.971  20.693  35.082  1.00 69.43 251 B 1 
ATOM   2665 C  C   . VAL B 2 251 ? -10.009 21.997  35.884  1.00 67.42 251 B 1 
ATOM   2666 O  O   . VAL B 2 251 ? -11.081 22.427  36.277  1.00 60.69 251 B 1 
ATOM   2667 C  CB  . VAL B 2 251 ? -10.962 20.753  33.897  1.00 64.07 251 B 1 
ATOM   2668 C  CG1 . VAL B 2 251 ? -10.496 21.776  32.878  1.00 58.06 251 B 1 
ATOM   2669 C  CG2 . VAL B 2 251 ? -11.080 19.398  33.185  1.00 58.80 251 B 1 
ATOM   2670 N  N   . GLN B 2 252 ? -8.809  22.581  36.114  1.00 59.55 252 B 1 
ATOM   2671 C  CA  . GLN B 2 252 ? -8.511  23.855  36.796  1.00 58.38 252 B 1 
ATOM   2672 C  C   . GLN B 2 252 ? -9.131  24.091  38.176  1.00 55.58 252 B 1 
ATOM   2673 O  O   . GLN B 2 252 ? -10.365 24.213  38.295  1.00 49.73 252 B 1 
ATOM   2674 C  CB  . GLN B 2 252 ? -8.736  25.054  35.868  1.00 51.90 252 B 1 
ATOM   2675 C  CG  . GLN B 2 252 ? -7.674  25.117  34.755  1.00 46.11 252 B 1 
ATOM   2676 C  CD  . GLN B 2 252 ? -7.704  26.428  33.963  1.00 40.46 252 B 1 
ATOM   2677 O  OE1 . GLN B 2 252 ? -8.580  27.274  34.073  1.00 38.16 252 B 1 
ATOM   2678 N  NE2 . GLN B 2 252 ? -6.715  26.669  33.128  1.00 37.21 252 B 1 
ATOM   2679 O  OXT . GLN B 2 252 ? -8.311  24.175  39.112  1.00 39.88 252 B 1 
HETATM 2680 FE FE  . HEC C 3 .   ? 3.433   -3.265  3.189   1.00 93.31 1   C 1 
HETATM 2681 C  CHA . HEC C 3 .   ? 3.142   -2.368  -0.104  1.00 90.19 1   C 1 
HETATM 2682 C  CHB . HEC C 3 .   ? 2.165   -0.236  4.131   1.00 94.59 1   C 1 
HETATM 2683 C  CHC . HEC C 3 .   ? 3.049   -4.412  6.351   1.00 96.54 1   C 1 
HETATM 2684 C  CHD . HEC C 3 .   ? 4.992   -6.141  2.300   1.00 91.94 1   C 1 
HETATM 2685 N  NA  . HEC C 3 .   ? 2.762   -1.622  2.201   1.00 92.24 1   C 1 
HETATM 2686 C  C1A . HEC C 3 .   ? 2.723   -1.444  0.831   1.00 90.65 1   C 1 
HETATM 2687 C  C2A . HEC C 3 .   ? 2.188   -0.139  0.549   1.00 88.98 1   C 1 
HETATM 2688 C  C3A . HEC C 3 .   ? 1.932   0.466   1.747   1.00 90.95 1   C 1 
HETATM 2689 C  C4A . HEC C 3 .   ? 2.282   -0.460  2.784   1.00 92.90 1   C 1 
HETATM 2690 C  CMA . HEC C 3 .   ? 1.368   1.869   1.961   1.00 89.32 1   C 1 
HETATM 2691 C  CAA . HEC C 3 .   ? 1.980   0.464   -0.843  1.00 84.61 1   C 1 
HETATM 2692 C  CBA . HEC C 3 .   ? 3.296   1.087   -1.264  1.00 86.28 1   C 1 
HETATM 2693 C  CGA . HEC C 3 .   ? 3.214   1.730   -2.634  1.00 82.24 1   C 1 
HETATM 2694 O  O1A . HEC C 3 .   ? 3.923   2.743   -2.847  1.00 81.78 1   C 1 
HETATM 2695 O  O2A . HEC C 3 .   ? 2.453   1.245   -3.491  1.00 78.49 1   C 1 
HETATM 2696 N  NB  . HEC C 3 .   ? 2.725   -2.473  4.909   1.00 95.73 1   C 1 
HETATM 2697 C  C1B . HEC C 3 .   ? 2.317   -1.182  5.114   1.00 96.03 1   C 1 
HETATM 2698 C  C2B . HEC C 3 .   ? 2.046   -0.970  6.497   1.00 96.87 1   C 1 
HETATM 2699 C  C3B . HEC C 3 .   ? 2.283   -2.151  7.124   1.00 97.16 1   C 1 
HETATM 2700 C  C4B . HEC C 3 .   ? 2.709   -3.096  6.121   1.00 96.64 1   C 1 
HETATM 2701 C  CMB . HEC C 3 .   ? 1.591   0.361   7.117   1.00 96.63 1   C 1 
HETATM 2702 C  CAB . HEC C 3 .   ? 2.172   -2.478  8.624   1.00 96.68 1   C 1 
HETATM 2703 C  CBB . HEC C 3 .   ? 0.925   -2.171  9.253   1.00 96.15 1   C 1 
HETATM 2704 N  NC  . HEC C 3 .   ? 3.920   -4.972  4.139   1.00 94.33 1   C 1 
HETATM 2705 C  C1C . HEC C 3 .   ? 3.652   -5.262  5.444   1.00 95.79 1   C 1 
HETATM 2706 C  C2C . HEC C 3 .   ? 4.123   -6.588  5.735   1.00 95.67 1   C 1 
HETATM 2707 C  C3C . HEC C 3 .   ? 4.665   -7.077  4.601   1.00 94.19 1   C 1 
HETATM 2708 C  C4C . HEC C 3 .   ? 4.550   -6.051  3.602   1.00 93.76 1   C 1 
HETATM 2709 C  CMC . HEC C 3 .   ? 4.015   -7.277  7.103   1.00 95.06 1   C 1 
HETATM 2710 C  CAC . HEC C 3 .   ? 5.356   -8.448  4.361   1.00 91.59 1   C 1 
HETATM 2711 C  CBC . HEC C 3 .   ? 4.699   -9.613  4.806   1.00 88.78 1   C 1 
HETATM 2712 N  ND  . HEC C 3 .   ? 3.977   -4.090  1.419   1.00 91.64 1   C 1 
HETATM 2713 C  C1D . HEC C 3 .   ? 4.667   -5.271  1.280   1.00 91.23 1   C 1 
HETATM 2714 C  C2D . HEC C 3 .   ? 4.975   -5.478  -0.110  1.00 90.13 1   C 1 
HETATM 2715 C  C3D . HEC C 3 .   ? 4.439   -4.386  -0.813  1.00 88.32 1   C 1 
HETATM 2716 C  C4D . HEC C 3 .   ? 3.804   -3.538  0.175   1.00 90.69 1   C 1 
HETATM 2717 C  CMD . HEC C 3 .   ? 5.762   -6.655  -0.698  1.00 87.89 1   C 1 
HETATM 2718 C  CAD . HEC C 3 .   ? 4.513   -4.172  -2.336  1.00 84.31 1   C 1 
HETATM 2719 C  CBD . HEC C 3 .   ? 3.473   -5.032  -3.024  1.00 80.11 1   C 1 
HETATM 2720 C  CGD . HEC C 3 .   ? 3.617   -4.895  -4.526  1.00 75.91 1   C 1 
HETATM 2721 O  O1D . HEC C 3 .   ? 3.293   -3.829  -5.068  1.00 72.00 1   C 1 
HETATM 2722 O  O2D . HEC C 3 .   ? 4.118   -5.845  -5.158  1.00 72.60 1   C 1 
HETATM 2723 CU CU  . CU  D 4 .   ? -6.400  -3.467  -5.442  1.00 87.58 1   D 1 
#
