# Supplementary material for: Plastocyanin and Cytochrome f Complex Structures Obtained by NMR, Molecular Dynamics, and AlphaFold 3 Methods Compared to Cryo-EM Data
Source: Int J Mol Sci. 2024 Oct 15;25(20):11083. doi: 10.3390/ijms252011083 (PMC11507376; doi:10.3390/ijms252011083)
Supplement: Supplementary file 1 [file ijms-25-11083-s001.zip › Supplementary/AF3_results/fold_1tkw_predict/fold_1tkw_predict_summary_confidences_3.json]

{
 "chain_iptm": [
  0.7,
  0.76,
  0.63,
  0.66
 ],
 "chain_pair_iptm": [
  [
   0.87,
   0.59,
   0.6,
   0.92
  ],
  [
   0.59,
   0.89,
   0.96,
   0.73
  ],
  [
   0.6,
   0.96,
   0.83,
   0.33
  ],
  [
   0.92,
   0.73,
   0.33,
   null
  ]
 ],
 "chain_pair_pae_min": [
  [
   0.76,
   3.23,
   3.52,
   1.1
  ],
  [
   3.39,
   0.76,
   0.83,
   3.74
  ],
  [
   3.18,
   0.9,
   0.76,
   3.88
  ],
  [
   null,
   null,
   null,
   null
  ]
 ],
 "chain_ptm": [
  0.87,
  0.89,
  0.83,
  null
 ],
 "fraction_disordered": 0.0,
 "has_clash": 0.0,
 "iptm": 0.82,
 "num_recycles": 10.0,
 "ptm": 0.84,
 "ranking_score": 0.83
}
