# Supplementary material for: Plastocyanin and Cytochrome f Complex Structures Obtained by NMR, Molecular Dynamics, and AlphaFold 3 Methods Compared to Cryo-EM Data
Source: Int J Mol Sci. 2024 Oct 15;25(20):11083. doi: 10.3390/ijms252011083 (PMC11507376; doi:10.3390/ijms252011083)
Supplement: Supplementary file 1 [file ijms-25-11083-s001.zip › Supplementary/AF3_results/fold_7qrm_pc_predict/fold_2024_10_01_13_21_summary_confidences_1.json]

{
 "chain_iptm": [
  0.19,
  0.7,
  0.64,
  0.68,
  0.49,
  0.44,
  0.47,
  0.48,
  0.49,
  0.69,
  0.63,
  0.66,
  0.49,
  0.43,
  0.46,
  0.48,
  0.48,
  0.49,
  0.47,
  0.33,
  0.41,
  0.33,
  0.28,
  0.32,
  0.31,
  0.3,
  0.2,
  0.14
 ],
 "chain_pair_iptm": [
  [
   0.76,
   0.33,
   0.3,
   0.47,
   0.17,
   0.18,
   0.2,
   0.2,
   0.21,
   0.27,
   0.21,
   0.25,
   0.21,
   0.11,
   0.12,
   0.12,
   0.14,
   0.16,
   0.12,
   0.08,
   0.14,
   0.06,
   0.05,
   0.09,
   0.35,
   0.06,
   0.05,
   0.56
  ],
  [
   0.33,
   0.9,
   0.92,
   0.9,
   0.66,
   0.84,
   0.88,
   0.92,
   0.89,
   0.89,
   0.82,
   0.83,
   0.69,
   0.71,
   0.73,
   0.76,
   0.76,
   0.87,
   0.75,
   0.62,
   0.73,
   0.54,
   0.44,
   0.59,
   0.62,
   0.52,
   0.37,
   0.33
  ],
  [
   0.3,
   0.92,
   0.82,
   0.87,
   0.59,
   0.85,
   0.86,
   0.88,
   0.9,
   0.83,
   0.75,
   0.76,
   0.63,
   0.56,
   0.6,
   0.64,
   0.61,
   0.85,
   0.67,
   0.56,
   0.68,
   0.48,
   0.39,
   0.51,
   0.58,
   0.46,
   0.27,
   0.29
  ],
  [
   0.47,
   0.9,
   0.87,
   0.84,
   0.57,
   0.92,
   0.89,
   0.87,
   0.93,
   0.83,
   0.77,
   0.68,
   0.6,
   0.62,
   0.66,
   0.7,
   0.67,
   0.79,
   0.71,
   0.58,
   0.7,
   0.55,
   0.42,
   0.58,
   0.77,
   0.5,
   0.31,
   0.49
  ],
  [
   0.17,
   0.66,
   0.59,
   0.57,
   0.67,
   0.42,
   0.45,
   0.48,
   0.46,
   0.69,
   0.63,
   0.6,
   0.45,
   0.65,
   0.64,
   0.59,
   0.68,
   0.55,
   0.56,
   0.39,
   0.5,
   0.43,
   0.42,
   0.38,
   0.37,
   0.4,
   0.32,
   0.2
  ],
  [
   0.18,
   0.84,
   0.85,
   0.92,
   0.42,
   0.51,
   0.69,
   0.57,
   0.69,
   0.71,
   0.55,
   0.62,
   0.65,
   0.22,
   0.26,
   0.29,
   0.28,
   0.5,
   0.37,
   0.35,
   0.39,
   0.23,
   0.2,
   0.33,
   0.3,
   0.21,
   0.13,
   0.05
  ],
  [
   0.2,
   0.88,
   0.86,
   0.89,
   0.45,
   0.69,
   0.58,
   0.72,
   0.73,
   0.72,
   0.59,
   0.65,
   0.63,
   0.26,
   0.28,
   0.31,
   0.31,
   0.64,
   0.39,
   0.4,
   0.47,
   0.27,
   0.22,
   0.39,
   0.35,
   0.24,
   0.14,
   0.07
  ],
  [
   0.2,
   0.92,
   0.88,
   0.87,
   0.48,
   0.57,
   0.72,
   0.54,
   0.68,
   0.75,
   0.62,
   0.69,
   0.59,
   0.29,
   0.31,
   0.32,
   0.32,
   0.71,
   0.43,
   0.39,
   0.52,
   0.28,
   0.26,
   0.39,
   0.36,
   0.25,
   0.15,
   0.06
  ],
  [
   0.21,
   0.89,
   0.9,
   0.93,
   0.46,
   0.69,
   0.73,
   0.68,
   0.51,
   0.75,
   0.61,
   0.67,
   0.67,
   0.28,
   0.32,
   0.33,
   0.31,
   0.65,
   0.46,
   0.4,
   0.5,
   0.29,
   0.25,
   0.38,
   0.35,
   0.27,
   0.14,
   0.05
  ],
  [
   0.27,
   0.89,
   0.83,
   0.83,
   0.69,
   0.71,
   0.72,
   0.75,
   0.75,
   0.9,
   0.92,
   0.89,
   0.65,
   0.84,
   0.88,
   0.92,
   0.9,
   0.75,
   0.85,
   0.53,
   0.66,
   0.61,
   0.5,
   0.53,
   0.53,
   0.58,
   0.44,
   0.28
  ],
  [
   0.21,
   0.82,
   0.75,
   0.77,
   0.63,
   0.55,
   0.59,
   0.62,
   0.61,
   0.92,
   0.81,
   0.87,
   0.58,
   0.84,
   0.85,
   0.87,
   0.9,
   0.67,
   0.84,
   0.48,
   0.59,
   0.54,
   0.46,
   0.46,
   0.42,
   0.5,
   0.42,
   0.2
  ],
  [
   0.25,
   0.83,
   0.76,
   0.68,
   0.6,
   0.62,
   0.65,
   0.69,
   0.67,
   0.89,
   0.87,
   0.84,
   0.56,
   0.92,
   0.9,
   0.87,
   0.93,
   0.71,
   0.78,
   0.54,
   0.61,
   0.56,
   0.48,
   0.52,
   0.48,
   0.55,
   0.54,
   0.26
  ],
  [
   0.21,
   0.69,
   0.63,
   0.6,
   0.45,
   0.65,
   0.63,
   0.59,
   0.67,
   0.65,
   0.58,
   0.56,
   0.66,
   0.41,
   0.45,
   0.48,
   0.45,
   0.56,
   0.54,
   0.43,
   0.57,
   0.41,
   0.37,
   0.42,
   0.44,
   0.35,
   0.25,
   0.22
  ],
  [
   0.11,
   0.71,
   0.56,
   0.62,
   0.65,
   0.22,
   0.26,
   0.29,
   0.28,
   0.84,
   0.84,
   0.92,
   0.41,
   0.51,
   0.69,
   0.57,
   0.69,
   0.36,
   0.49,
   0.23,
   0.28,
   0.33,
   0.26,
   0.24,
   0.18,
   0.3,
   0.22,
   0.03
  ],
  [
   0.12,
   0.73,
   0.6,
   0.66,
   0.64,
   0.26,
   0.28,
   0.31,
   0.32,
   0.88,
   0.85,
   0.9,
   0.45,
   0.69,
   0.57,
   0.72,
   0.73,
   0.39,
   0.62,
   0.26,
   0.34,
   0.39,
   0.31,
   0.24,
   0.2,
   0.36,
   0.24,
   0.04
  ],
  [
   0.12,
   0.76,
   0.64,
   0.7,
   0.59,
   0.29,
   0.31,
   0.32,
   0.33,
   0.92,
   0.87,
   0.87,
   0.48,
   0.57,
   0.72,
   0.54,
   0.68,
   0.44,
   0.7,
   0.27,
   0.38,
   0.39,
   0.36,
   0.26,
   0.22,
   0.37,
   0.26,
   0.03
  ],
  [
   0.14,
   0.76,
   0.61,
   0.67,
   0.68,
   0.28,
   0.31,
   0.32,
   0.31,
   0.9,
   0.9,
   0.93,
   0.45,
   0.69,
   0.73,
   0.68,
   0.51,
   0.45,
   0.64,
   0.28,
   0.37,
   0.39,
   0.35,
   0.27,
   0.22,
   0.36,
   0.25,
   0.03
  ],
  [
   0.16,
   0.87,
   0.85,
   0.79,
   0.55,
   0.5,
   0.64,
   0.71,
   0.65,
   0.75,
   0.67,
   0.71,
   0.56,
   0.36,
   0.39,
   0.44,
   0.45,
   0.77,
   0.37,
   0.42,
   0.49,
   0.28,
   0.25,
   0.43,
   0.31,
   0.24,
   0.15,
   0.1
  ],
  [
   0.12,
   0.75,
   0.67,
   0.71,
   0.56,
   0.37,
   0.39,
   0.43,
   0.46,
   0.85,
   0.84,
   0.78,
   0.54,
   0.49,
   0.62,
   0.7,
   0.64,
   0.37,
   0.77,
   0.26,
   0.36,
   0.39,
   0.34,
   0.24,
   0.23,
   0.41,
   0.22,
   0.07
  ],
  [
   0.08,
   0.62,
   0.56,
   0.58,
   0.39,
   0.35,
   0.4,
   0.39,
   0.4,
   0.53,
   0.48,
   0.54,
   0.43,
   0.23,
   0.26,
   0.27,
   0.28,
   0.42,
   0.26,
   0.77,
   0.35,
   0.17,
   0.17,
   0.41,
   0.15,
   0.14,
   0.07,
   0.03
  ],
  [
   0.14,
   0.73,
   0.68,
   0.7,
   0.5,
   0.39,
   0.47,
   0.52,
   0.5,
   0.66,
   0.59,
   0.61,
   0.57,
   0.28,
   0.34,
   0.38,
   0.37,
   0.49,
   0.36,
   0.35,
   0.8,
   0.23,
   0.27,
   0.33,
   0.26,
   0.2,
   0.14,
   0.07
  ],
  [
   0.06,
   0.54,
   0.48,
   0.55,
   0.43,
   0.23,
   0.27,
   0.28,
   0.29,
   0.61,
   0.54,
   0.56,
   0.41,
   0.33,
   0.39,
   0.39,
   0.39,
   0.28,
   0.39,
   0.17,
   0.23,
   0.76,
   0.22,
   0.15,
   0.12,
   0.38,
   0.1,
   0.02
  ],
  [
   0.05,
   0.44,
   0.39,
   0.42,
   0.42,
   0.2,
   0.22,
   0.26,
   0.25,
   0.5,
   0.46,
   0.48,
   0.37,
   0.26,
   0.31,
   0.36,
   0.35,
   0.25,
   0.34,
   0.17,
   0.27,
   0.22,
   0.8,
   0.16,
   0.12,
   0.22,
   0.15,
   0.01
  ],
  [
   0.09,
   0.59,
   0.51,
   0.58,
   0.38,
   0.33,
   0.39,
   0.39,
   0.38,
   0.53,
   0.46,
   0.52,
   0.42,
   0.24,
   0.24,
   0.26,
   0.27,
   0.43,
   0.24,
   0.41,
   0.33,
   0.15,
   0.16,
   0.78,
   0.16,
   0.12,
   0.06,
   0.04
  ],
  [
   0.35,
   0.62,
   0.58,
   0.77,
   0.37,
   0.3,
   0.35,
   0.36,
   0.35,
   0.53,
   0.42,
   0.48,
   0.44,
   0.18,
   0.2,
   0.22,
   0.22,
   0.31,
   0.23,
   0.15,
   0.26,
   0.12,
   0.12,
   0.16,
   0.79,
   0.1,
   0.06,
   0.17
  ],
  [
   0.06,
   0.52,
   0.46,
   0.5,
   0.4,
   0.21,
   0.24,
   0.25,
   0.27,
   0.58,
   0.5,
   0.55,
   0.35,
   0.3,
   0.36,
   0.37,
   0.36,
   0.24,
   0.41,
   0.14,
   0.2,
   0.38,
   0.22,
   0.12,
   0.1,
   0.77,
   0.08,
   0.02
  ],
  [
   0.05,
   0.37,
   0.27,
   0.31,
   0.32,
   0.13,
   0.14,
   0.15,
   0.14,
   0.44,
   0.42,
   0.54,
   0.25,
   0.22,
   0.24,
   0.26,
   0.25,
   0.15,
   0.22,
   0.07,
   0.14,
   0.1,
   0.15,
   0.06,
   0.06,
   0.08,
   0.8,
   0.01
  ],
  [
   0.56,
   0.33,
   0.29,
   0.49,
   0.2,
   0.05,
   0.07,
   0.06,
   0.05,
   0.28,
   0.2,
   0.26,
   0.22,
   0.03,
   0.04,
   0.03,
   0.03,
   0.1,
   0.07,
   0.03,
   0.07,
   0.02,
   0.01,
   0.04,
   0.17,
   0.02,
   0.01,
   null
  ]
 ],
 "chain_pair_pae_min": [
  [
   0.76,
   16.41,
   17.01,
   11.25,
   20.86,
   19.69,
   17.74,
   17.42,
   18.68,
   20.53,
   22.65,
   22.99,
   22.27,
   23.42,
   23.7,
   23.35,
   23.25,
   20.09,
   25.4,
   23.17,
   22.15,
   23.57,
   26.66,
   24.44,
   13.22,
   24.7,
   29.63,
   10.52
  ],
  [
   13.88,
   0.76,
   0.99,
   1.25,
   4.69,
   2.05,
   1.41,
   1.09,
   1.32,
   1.26,
   1.93,
   2.73,
   3.42,
   3.51,
   3.37,
   2.95,
   3.02,
   2.13,
   3.87,
   4.11,
   4.92,
   5.4,
   13.57,
   5.31,
   7.43,
   7.23,
   15.2,
   16.49
  ],
  [
   14.23,
   1.06,
   0.76,
   1.06,
   4.35,
   1.6,
   1.47,
   1.29,
   1.1,
   1.89,
   3.13,
   3.9,
   3.64,
   4.63,
   4.28,
   3.92,
   3.98,
   1.99,
   4.76,
   4.64,
   6.01,
   6.25,
   14.41,
   6.0,
   7.68,
   8.2,
   17.51,
   16.8
  ],
  [
   9.92,
   1.37,
   1.04,
   0.76,
   6.87,
   1.23,
   1.38,
   1.83,
   1.09,
   2.65,
   3.36,
   4.26,
   3.57,
   4.95,
   4.6,
   4.24,
   4.21,
   3.58,
   5.18,
   5.56,
   6.12,
   6.93,
   14.22,
   6.57,
   4.17,
   9.23,
   17.14,
   13.53
  ],
  [
   19.59,
   5.3,
   6.12,
   7.68,
   0.76,
   8.87,
   9.25,
   9.49,
   8.07,
   5.23,
   5.69,
   5.53,
   4.86,
   5.32,
   5.62,
   6.45,
   5.6,
   7.51,
   7.3,
   9.72,
   9.95,
   8.94,
   14.22,
   10.78,
   12.85,
   9.97,
   16.28,
   19.75
  ],
  [
   15.4,
   2.58,
   2.1,
   1.35,
   7.92,
   0.76,
   1.51,
   2.5,
   1.25,
   4.52,
   5.09,
   6.05,
   4.64,
   6.95,
   6.66,
   6.29,
   6.21,
   4.52,
   6.61,
   6.87,
   7.86,
   8.42,
   15.59,
   7.24,
   9.0,
   10.43,
   17.83,
   17.57
  ],
  [
   15.09,
   1.5,
   1.61,
   1.58,
   7.75,
   1.48,
   0.76,
   1.14,
   1.16,
   3.53,
   4.64,
   5.43,
   4.92,
   6.13,
   5.87,
   5.58,
   5.43,
   3.17,
   6.32,
   5.72,
   6.87,
   7.66,
   15.12,
   6.57,
   8.29,
   9.66,
   18.26,
   17.19
  ],
  [
   15.14,
   1.13,
   1.23,
   1.76,
   6.78,
   1.92,
   1.1,
   0.76,
   1.39,
   2.51,
   4.02,
   4.52,
   5.25,
   5.21,
   4.96,
   4.69,
   4.65,
   2.53,
   5.54,
   5.29,
   6.39,
   7.12,
   14.49,
   6.4,
   8.23,
   9.15,
   17.78,
   17.07
  ],
  [
   14.71,
   1.24,
   1.09,
   1.11,
   6.51,
   1.24,
   1.04,
   1.4,
   0.76,
   2.88,
   3.68,
   4.35,
   4.6,
   5.14,
   4.7,
   4.45,
   4.43,
   3.07,
   5.09,
   5.59,
   6.52,
   6.88,
   14.21,
   6.4,
   8.27,
   8.76,
   17.82,
   17.01
  ],
  [
   14.81,
   1.26,
   1.96,
   2.74,
   3.35,
   3.46,
   3.4,
   2.95,
   3.01,
   0.76,
   0.98,
   1.24,
   4.67,
   2.07,
   1.42,
   1.09,
   1.32,
   3.79,
   2.63,
   5.68,
   6.39,
   3.53,
   12.54,
   6.96,
   9.08,
   4.92,
   13.49,
   17.71
  ],
  [
   16.41,
   1.88,
   3.23,
   3.95,
   3.63,
   4.75,
   4.46,
   4.12,
   4.08,
   1.06,
   0.76,
   1.07,
   4.85,
   1.62,
   1.49,
   1.29,
   1.1,
   4.51,
   2.48,
   6.66,
   6.69,
   4.67,
   13.56,
   7.55,
   10.28,
   6.47,
   13.93,
   19.06
  ],
  [
   16.67,
   2.68,
   3.5,
   4.24,
   3.49,
   4.94,
   4.74,
   4.39,
   4.3,
   1.38,
   1.03,
   0.76,
   6.75,
   1.21,
   1.38,
   1.81,
   1.09,
   4.95,
   3.91,
   7.46,
   7.48,
   5.24,
   13.24,
   8.45,
   10.38,
   7.56,
   11.81,
   19.01
  ],
  [
   17.69,
   5.21,
   6.03,
   5.93,
   4.72,
   5.39,
   5.54,
   6.54,
   5.88,
   5.19,
   6.27,
   7.48,
   0.76,
   9.08,
   9.3,
   9.5,
   8.06,
   7.08,
   7.62,
   9.29,
   8.75,
   9.74,
   15.28,
   10.07,
   11.26,
   10.66,
   18.4,
   18.98
  ],
  [
   18.48,
   4.53,
   5.19,
   6.07,
   4.45,
   6.99,
   6.78,
   6.51,
   6.26,
   2.59,
   2.1,
   1.34,
   8.22,
   0.76,
   1.51,
   2.51,
   1.3,
   6.57,
   4.81,
   8.77,
   8.87,
   6.52,
   14.31,
   9.91,
   12.29,
   7.93,
   14.81,
   20.25
  ],
  [
   18.08,
   3.53,
   4.72,
   5.38,
   4.92,
   6.16,
   5.97,
   5.72,
   5.53,
   1.5,
   1.61,
   1.57,
   7.67,
   1.47,
   0.76,
   1.15,
   1.16,
   6.07,
   3.6,
   8.23,
   8.15,
   5.08,
   14.51,
   9.35,
   12.09,
   7.36,
   15.3,
   19.78
  ],
  [
   17.8,
   2.48,
   3.97,
   4.45,
   5.37,
   5.1,
   5.06,
   4.72,
   4.63,
   1.13,
   1.23,
   1.76,
   6.69,
   1.94,
   1.12,
   0.76,
   1.4,
   5.33,
   3.02,
   7.7,
   7.97,
   4.73,
   13.97,
   8.55,
   11.31,
   6.81,
   15.04,
   19.86
  ],
  [
   17.09,
   2.88,
   3.77,
   4.35,
   4.44,
   5.2,
   4.93,
   4.63,
   4.52,
   1.25,
   1.09,
   1.11,
   6.62,
   1.24,
   1.05,
   1.41,
   0.76,
   4.86,
   3.5,
   7.27,
   7.36,
   4.91,
   13.85,
   8.22,
   11.04,
   7.33,
   14.59,
   19.35
  ],
  [
   16.84,
   2.03,
   1.61,
   4.71,
   8.11,
   4.99,
   3.87,
   2.56,
   4.02,
   4.12,
   6.08,
   6.59,
   7.62,
   7.55,
   7.89,
   7.68,
   7.25,
   0.77,
   8.11,
   7.17,
   7.83,
   9.69,
   15.39,
   7.7,
   10.49,
   11.8,
   19.52,
   18.85
  ],
  [
   19.71,
   4.3,
   6.3,
   6.76,
   7.9,
   7.6,
   7.87,
   7.86,
   7.34,
   2.26,
   1.79,
   4.81,
   8.39,
   5.12,
   4.12,
   2.73,
   4.16,
   8.22,
   0.77,
   10.06,
   9.96,
   6.66,
   14.84,
   11.28,
   13.2,
   8.37,
   17.4,
   21.41
  ],
  [
   22.91,
   5.36,
   6.52,
   11.79,
   15.99,
   13.2,
   11.43,
   10.11,
   10.21,
   9.44,
   12.53,
   13.68,
   14.35,
   14.46,
   14.54,
   14.17,
   14.07,
   11.69,
   15.12,
   0.76,
   13.43,
   14.33,
   20.36,
   6.89,
   17.78,
   18.63,
   24.73,
   24.47
  ],
  [
   18.13,
   3.99,
   6.09,
   7.56,
   10.49,
   9.68,
   9.63,
   7.9,
   8.89,
   7.36,
   9.08,
   9.98,
   9.39,
   10.5,
   10.31,
   10.12,
   9.74,
   7.98,
   10.99,
   10.96,
   0.77,
   11.72,
   15.84,
   11.29,
   12.13,
   13.59,
   19.45,
   19.53
  ],
  [
   24.82,
   9.89,
   14.77,
   14.69,
   16.57,
   15.65,
   15.97,
   14.59,
   15.8,
   4.97,
   5.56,
   12.32,
   16.15,
   15.05,
   12.8,
   9.16,
   9.52,
   15.99,
   13.13,
   17.06,
   16.72,
   0.76,
   18.11,
   18.36,
   18.68,
   7.74,
   21.55,
   26.09
  ],
  [
   26.64,
   12.81,
   13.19,
   15.79,
   14.45,
   16.9,
   16.01,
   14.73,
   15.12,
   9.06,
   12.15,
   12.72,
   15.26,
   14.97,
   13.88,
   12.9,
   13.06,
   16.67,
   16.34,
   18.9,
   15.76,
   17.59,
   0.77,
   18.62,
   20.82,
   17.7,
   19.51,
   28.82
  ],
  [
   22.04,
   5.09,
   7.64,
   11.95,
   15.73,
   13.53,
   10.39,
   9.46,
   9.44,
   10.48,
   13.27,
   14.6,
   14.3,
   13.98,
   14.56,
   14.86,
   14.72,
   11.19,
   15.05,
   7.56,
   13.4,
   15.44,
   20.46,
   0.76,
   17.61,
   18.21,
   25.13,
   23.61
  ],
  [
   12.66,
   7.49,
   6.6,
   2.59,
   11.5,
   9.01,
   6.84,
   7.21,
   8.66,
   10.02,
   11.8,
   12.09,
   11.97,
   13.65,
   13.52,
   12.98,
   13.49,
   10.04,
   14.26,
   13.22,
   11.54,
   15.18,
   19.48,
   14.49,
   0.78,
   17.28,
   23.24,
   16.13
  ],
  [
   24.79,
   10.54,
   14.17,
   16.19,
   16.28,
   16.65,
   16.58,
   16.75,
   15.93,
   5.05,
   8.12,
   14.01,
   18.12,
   14.39,
   12.35,
   10.3,
   10.94,
   16.48,
   12.36,
   17.64,
   18.49,
   8.06,
   18.1,
   19.59,
   20.84,
   0.77,
   23.4,
   26.04
  ],
  [
   26.21,
   14.4,
   16.56,
   17.63,
   15.87,
   19.22,
   19.57,
   19.04,
   18.57,
   12.71,
   12.67,
   7.46,
   17.46,
   14.07,
   12.69,
   13.58,
   13.11,
   19.33,
   15.57,
   20.54,
   20.81,
   18.9,
   19.58,
   21.31,
   22.95,
   20.04,
   0.77,
   29.5
  ],
  [
   null,
   null,
   null,
   null,
   null,
   null,
   null,
   null,
   null,
   null,
   null,
   null,
   null,
   null,
   null,
   null,
   null,
   null,
   null,
   null,
   null,
   null,
   null,
   null,
   null,
   null,
   null,
   null
  ]
 ],
 "chain_ptm": [
  0.76,
  0.9,
  0.82,
  0.84,
  0.67,
  0.51,
  0.58,
  0.54,
  0.51,
  0.9,
  0.81,
  0.84,
  0.66,
  0.51,
  0.57,
  0.54,
  0.51,
  0.77,
  0.77,
  0.77,
  0.8,
  0.76,
  0.8,
  0.78,
  0.79,
  0.77,
  0.8,
  null
 ],
 "fraction_disordered": 0.21,
 "has_clash": 0.0,
 "iptm": 0.85,
 "num_recycles": 10.0,
 "ptm": 0.86,
 "ranking_score": 0.96
}
