# Supplementary material for: Plastocyanin and Cytochrome f Complex Structures Obtained by NMR, Molecular Dynamics, and AlphaFold 3 Methods Compared to Cryo-EM Data
Source: Int J Mol Sci. 2024 Oct 15;25(20):11083. doi: 10.3390/ijms252011083 (PMC11507376; doi:10.3390/ijms252011083)
Supplement: Supplementary file 1 [file ijms-25-11083-s001.zip › Supplementary/AF3_results/fold_7qrm_pc_predict/fold_2024_10_01_13_21_summary_confidences_0.json]

{
 "chain_iptm": [
  0.18,
  0.69,
  0.64,
  0.67,
  0.49,
  0.43,
  0.47,
  0.48,
  0.49,
  0.69,
  0.63,
  0.65,
  0.49,
  0.42,
  0.46,
  0.47,
  0.48,
  0.48,
  0.47,
  0.33,
  0.41,
  0.34,
  0.27,
  0.32,
  0.31,
  0.3,
  0.2,
  0.13
 ],
 "chain_pair_iptm": [
  [
   0.76,
   0.31,
   0.28,
   0.43,
   0.16,
   0.17,
   0.19,
   0.19,
   0.2,
   0.25,
   0.19,
   0.23,
   0.19,
   0.1,
   0.11,
   0.12,
   0.12,
   0.15,
   0.11,
   0.07,
   0.13,
   0.07,
   0.05,
   0.08,
   0.34,
   0.06,
   0.04,
   0.58
  ],
  [
   0.31,
   0.89,
   0.92,
   0.89,
   0.66,
   0.83,
   0.88,
   0.92,
   0.89,
   0.89,
   0.82,
   0.83,
   0.68,
   0.7,
   0.72,
   0.75,
   0.75,
   0.87,
   0.74,
   0.62,
   0.73,
   0.57,
   0.43,
   0.58,
   0.62,
   0.5,
   0.36,
   0.3
  ],
  [
   0.28,
   0.92,
   0.81,
   0.87,
   0.59,
   0.84,
   0.85,
   0.87,
   0.89,
   0.82,
   0.74,
   0.76,
   0.62,
   0.55,
   0.59,
   0.63,
   0.6,
   0.85,
   0.67,
   0.56,
   0.69,
   0.51,
   0.38,
   0.53,
   0.58,
   0.46,
   0.26,
   0.27
  ],
  [
   0.43,
   0.89,
   0.87,
   0.84,
   0.57,
   0.92,
   0.89,
   0.87,
   0.93,
   0.83,
   0.76,
   0.68,
   0.6,
   0.61,
   0.65,
   0.69,
   0.66,
   0.79,
   0.71,
   0.59,
   0.7,
   0.55,
   0.41,
   0.58,
   0.77,
   0.5,
   0.3,
   0.45
  ],
  [
   0.16,
   0.66,
   0.59,
   0.57,
   0.67,
   0.41,
   0.45,
   0.48,
   0.47,
   0.7,
   0.63,
   0.6,
   0.45,
   0.65,
   0.63,
   0.59,
   0.68,
   0.55,
   0.57,
   0.4,
   0.5,
   0.45,
   0.4,
   0.38,
   0.37,
   0.39,
   0.31,
   0.18
  ],
  [
   0.17,
   0.83,
   0.84,
   0.92,
   0.41,
   0.51,
   0.69,
   0.57,
   0.68,
   0.71,
   0.55,
   0.61,
   0.64,
   0.21,
   0.26,
   0.29,
   0.28,
   0.49,
   0.36,
   0.35,
   0.38,
   0.24,
   0.19,
   0.33,
   0.31,
   0.2,
   0.12,
   0.04
  ],
  [
   0.19,
   0.88,
   0.85,
   0.89,
   0.45,
   0.69,
   0.57,
   0.71,
   0.73,
   0.72,
   0.58,
   0.64,
   0.63,
   0.26,
   0.28,
   0.31,
   0.31,
   0.64,
   0.39,
   0.4,
   0.47,
   0.26,
   0.21,
   0.39,
   0.37,
   0.23,
   0.13,
   0.07
  ],
  [
   0.19,
   0.92,
   0.87,
   0.87,
   0.48,
   0.57,
   0.71,
   0.54,
   0.68,
   0.75,
   0.62,
   0.68,
   0.58,
   0.29,
   0.31,
   0.32,
   0.32,
   0.71,
   0.43,
   0.39,
   0.53,
   0.29,
   0.25,
   0.4,
   0.38,
   0.25,
   0.14,
   0.06
  ],
  [
   0.2,
   0.89,
   0.89,
   0.93,
   0.47,
   0.68,
   0.73,
   0.68,
   0.5,
   0.75,
   0.61,
   0.66,
   0.67,
   0.28,
   0.31,
   0.32,
   0.3,
   0.64,
   0.45,
   0.41,
   0.51,
   0.3,
   0.24,
   0.4,
   0.37,
   0.25,
   0.14,
   0.05
  ],
  [
   0.25,
   0.89,
   0.82,
   0.83,
   0.7,
   0.71,
   0.72,
   0.75,
   0.75,
   0.89,
   0.92,
   0.89,
   0.66,
   0.84,
   0.88,
   0.92,
   0.89,
   0.75,
   0.86,
   0.54,
   0.67,
   0.62,
   0.47,
   0.54,
   0.53,
   0.55,
   0.42,
   0.25
  ],
  [
   0.19,
   0.82,
   0.74,
   0.76,
   0.63,
   0.55,
   0.58,
   0.62,
   0.61,
   0.92,
   0.81,
   0.87,
   0.57,
   0.84,
   0.85,
   0.87,
   0.89,
   0.67,
   0.84,
   0.49,
   0.6,
   0.55,
   0.45,
   0.48,
   0.41,
   0.51,
   0.4,
   0.18
  ],
  [
   0.23,
   0.83,
   0.76,
   0.68,
   0.6,
   0.61,
   0.64,
   0.68,
   0.66,
   0.89,
   0.87,
   0.84,
   0.55,
   0.92,
   0.89,
   0.87,
   0.93,
   0.71,
   0.78,
   0.55,
   0.61,
   0.6,
   0.46,
   0.52,
   0.48,
   0.53,
   0.52,
   0.24
  ],
  [
   0.19,
   0.68,
   0.62,
   0.6,
   0.45,
   0.64,
   0.63,
   0.58,
   0.67,
   0.66,
   0.57,
   0.55,
   0.66,
   0.41,
   0.45,
   0.49,
   0.45,
   0.56,
   0.54,
   0.44,
   0.57,
   0.41,
   0.36,
   0.42,
   0.44,
   0.35,
   0.24,
   0.2
  ],
  [
   0.1,
   0.7,
   0.55,
   0.61,
   0.65,
   0.21,
   0.26,
   0.29,
   0.28,
   0.84,
   0.84,
   0.92,
   0.41,
   0.5,
   0.69,
   0.57,
   0.68,
   0.35,
   0.48,
   0.22,
   0.28,
   0.33,
   0.25,
   0.22,
   0.17,
   0.32,
   0.21,
   0.02
  ],
  [
   0.11,
   0.72,
   0.59,
   0.65,
   0.63,
   0.26,
   0.28,
   0.31,
   0.31,
   0.88,
   0.85,
   0.89,
   0.45,
   0.69,
   0.57,
   0.71,
   0.73,
   0.39,
   0.63,
   0.26,
   0.33,
   0.4,
   0.3,
   0.24,
   0.19,
   0.36,
   0.22,
   0.04
  ],
  [
   0.12,
   0.75,
   0.63,
   0.69,
   0.59,
   0.29,
   0.31,
   0.32,
   0.32,
   0.92,
   0.87,
   0.87,
   0.49,
   0.57,
   0.71,
   0.54,
   0.68,
   0.44,
   0.7,
   0.28,
   0.38,
   0.42,
   0.34,
   0.27,
   0.22,
   0.37,
   0.25,
   0.03
  ],
  [
   0.12,
   0.75,
   0.6,
   0.66,
   0.68,
   0.28,
   0.31,
   0.32,
   0.3,
   0.89,
   0.89,
   0.93,
   0.45,
   0.68,
   0.73,
   0.68,
   0.5,
   0.45,
   0.64,
   0.28,
   0.38,
   0.4,
   0.33,
   0.27,
   0.22,
   0.37,
   0.24,
   0.03
  ],
  [
   0.15,
   0.87,
   0.85,
   0.79,
   0.55,
   0.49,
   0.64,
   0.71,
   0.64,
   0.75,
   0.67,
   0.71,
   0.56,
   0.35,
   0.39,
   0.44,
   0.45,
   0.77,
   0.35,
   0.41,
   0.48,
   0.26,
   0.23,
   0.44,
   0.3,
   0.23,
   0.14,
   0.09
  ],
  [
   0.11,
   0.74,
   0.67,
   0.71,
   0.57,
   0.36,
   0.39,
   0.43,
   0.45,
   0.86,
   0.84,
   0.78,
   0.54,
   0.48,
   0.63,
   0.7,
   0.64,
   0.35,
   0.77,
   0.25,
   0.35,
   0.46,
   0.31,
   0.24,
   0.21,
   0.37,
   0.2,
   0.07
  ],
  [
   0.07,
   0.62,
   0.56,
   0.59,
   0.4,
   0.35,
   0.4,
   0.39,
   0.41,
   0.54,
   0.49,
   0.55,
   0.44,
   0.22,
   0.26,
   0.28,
   0.28,
   0.41,
   0.25,
   0.77,
   0.34,
   0.17,
   0.15,
   0.4,
   0.15,
   0.14,
   0.07,
   0.03
  ],
  [
   0.13,
   0.73,
   0.69,
   0.7,
   0.5,
   0.38,
   0.47,
   0.53,
   0.51,
   0.67,
   0.6,
   0.61,
   0.57,
   0.28,
   0.33,
   0.38,
   0.38,
   0.48,
   0.35,
   0.34,
   0.79,
   0.23,
   0.25,
   0.32,
   0.26,
   0.2,
   0.14,
   0.06
  ],
  [
   0.07,
   0.57,
   0.51,
   0.55,
   0.45,
   0.24,
   0.26,
   0.29,
   0.3,
   0.62,
   0.55,
   0.6,
   0.41,
   0.33,
   0.4,
   0.42,
   0.4,
   0.26,
   0.46,
   0.17,
   0.23,
   0.78,
   0.22,
   0.13,
   0.14,
   0.39,
   0.11,
   0.02
  ],
  [
   0.05,
   0.43,
   0.38,
   0.41,
   0.4,
   0.19,
   0.21,
   0.25,
   0.24,
   0.47,
   0.45,
   0.46,
   0.36,
   0.25,
   0.3,
   0.34,
   0.33,
   0.23,
   0.31,
   0.15,
   0.25,
   0.22,
   0.8,
   0.15,
   0.12,
   0.2,
   0.15,
   0.01
  ],
  [
   0.08,
   0.58,
   0.53,
   0.58,
   0.38,
   0.33,
   0.39,
   0.4,
   0.4,
   0.54,
   0.48,
   0.52,
   0.42,
   0.22,
   0.24,
   0.27,
   0.27,
   0.44,
   0.24,
   0.4,
   0.32,
   0.13,
   0.15,
   0.78,
   0.16,
   0.13,
   0.06,
   0.03
  ],
  [
   0.34,
   0.62,
   0.58,
   0.77,
   0.37,
   0.31,
   0.37,
   0.38,
   0.37,
   0.53,
   0.41,
   0.48,
   0.44,
   0.17,
   0.19,
   0.22,
   0.22,
   0.3,
   0.21,
   0.15,
   0.26,
   0.14,
   0.12,
   0.16,
   0.79,
   0.1,
   0.05,
   0.14
  ],
  [
   0.06,
   0.5,
   0.46,
   0.5,
   0.39,
   0.2,
   0.23,
   0.25,
   0.25,
   0.55,
   0.51,
   0.53,
   0.35,
   0.32,
   0.36,
   0.37,
   0.37,
   0.23,
   0.37,
   0.14,
   0.2,
   0.39,
   0.2,
   0.13,
   0.1,
   0.78,
   0.08,
   0.02
  ],
  [
   0.04,
   0.36,
   0.26,
   0.3,
   0.31,
   0.12,
   0.13,
   0.14,
   0.14,
   0.42,
   0.4,
   0.52,
   0.24,
   0.21,
   0.22,
   0.25,
   0.24,
   0.14,
   0.2,
   0.07,
   0.14,
   0.11,
   0.15,
   0.06,
   0.05,
   0.08,
   0.79,
   0.01
  ],
  [
   0.58,
   0.3,
   0.27,
   0.45,
   0.18,
   0.04,
   0.07,
   0.06,
   0.05,
   0.25,
   0.18,
   0.24,
   0.2,
   0.02,
   0.04,
   0.03,
   0.03,
   0.09,
   0.07,
   0.03,
   0.06,
   0.02,
   0.01,
   0.03,
   0.14,
   0.02,
   0.01,
   null
  ]
 ],
 "chain_pair_pae_min": [
  [
   0.76,
   16.53,
   17.49,
   11.93,
   21.66,
   20.55,
   18.86,
   18.82,
   19.54,
   22.09,
   23.8,
   23.79,
   23.51,
   24.64,
   24.86,
   24.49,
   24.69,
   21.5,
   26.49,
   24.18,
   23.81,
   24.31,
   27.86,
   25.55,
   13.01,
   25.97,
   29.99,
   9.89
  ],
  [
   14.28,
   0.76,
   1.02,
   1.28,
   4.61,
   2.1,
   1.44,
   1.13,
   1.36,
   1.27,
   1.93,
   2.63,
   3.36,
   3.59,
   3.39,
   2.93,
   3.01,
   2.12,
   3.86,
   4.08,
   4.93,
   5.37,
   14.54,
   5.22,
   7.51,
   7.32,
   15.81,
   17.14
  ],
  [
   14.43,
   1.08,
   0.76,
   1.07,
   4.5,
   1.63,
   1.51,
   1.31,
   1.12,
   1.91,
   3.14,
   4.02,
   3.74,
   4.78,
   4.42,
   4.07,
   4.11,
   1.94,
   4.64,
   4.57,
   5.93,
   6.38,
   14.82,
   5.77,
   7.74,
   7.96,
   18.15,
   17.21
  ],
  [
   10.56,
   1.38,
   1.06,
   0.76,
   6.6,
   1.24,
   1.42,
   1.82,
   1.1,
   2.61,
   3.37,
   4.43,
   3.24,
   5.07,
   4.79,
   4.4,
   4.37,
   3.6,
   5.12,
   5.28,
   6.25,
   7.18,
   15.05,
   6.39,
   4.23,
   9.06,
   18.17,
   14.44
  ],
  [
   19.78,
   5.09,
   5.93,
   7.48,
   0.76,
   9.37,
   9.24,
   9.25,
   8.08,
   4.83,
   5.59,
   5.79,
   4.93,
   5.13,
   5.62,
   6.43,
   5.52,
   7.57,
   7.21,
   9.84,
   9.71,
   8.93,
   14.87,
   10.43,
   12.85,
   10.48,
   16.8,
   20.31
  ],
  [
   15.79,
   2.65,
   2.13,
   1.39,
   7.98,
   0.76,
   1.52,
   2.6,
   1.3,
   4.68,
   5.25,
   6.07,
   4.71,
   7.03,
   6.77,
   6.57,
   6.34,
   4.65,
   6.84,
   6.91,
   7.85,
   8.83,
   16.23,
   7.23,
   9.09,
   10.42,
   18.59,
   18.13
  ],
  [
   15.34,
   1.54,
   1.66,
   1.57,
   7.62,
   1.47,
   0.76,
   1.17,
   1.17,
   3.59,
   4.8,
   5.56,
   5.02,
   6.18,
   5.91,
   5.74,
   5.58,
   3.17,
   6.36,
   5.59,
   6.69,
   8.03,
   15.87,
   6.15,
   8.55,
   9.78,
   18.86,
   17.73
  ],
  [
   15.2,
   1.14,
   1.23,
   1.73,
   6.7,
   1.95,
   1.11,
   0.76,
   1.4,
   2.52,
   4.05,
   4.57,
   5.24,
   5.18,
   4.9,
   4.67,
   4.65,
   2.48,
   5.49,
   5.24,
   6.31,
   7.22,
   15.03,
   5.94,
   8.21,
   9.25,
   17.97,
   17.72
  ],
  [
   14.6,
   1.27,
   1.11,
   1.13,
   6.5,
   1.24,
   1.06,
   1.38,
   0.76,
   2.92,
   3.84,
   4.43,
   4.74,
   5.12,
   4.79,
   4.52,
   4.52,
   3.05,
   5.03,
   5.36,
   6.46,
   6.98,
   15.13,
   6.06,
   8.19,
   8.95,
   18.45,
   17.39
  ],
  [
   14.87,
   1.28,
   1.94,
   2.68,
   3.05,
   3.56,
   3.39,
   2.9,
   3.06,
   0.76,
   1.01,
   1.28,
   4.36,
   2.08,
   1.46,
   1.13,
   1.34,
   3.79,
   2.54,
   5.6,
   6.26,
   4.2,
   13.18,
   6.5,
   9.19,
   6.12,
   14.06,
   18.5
  ],
  [
   17.11,
   1.9,
   3.21,
   4.05,
   3.55,
   4.85,
   4.57,
   4.23,
   4.14,
   1.08,
   0.76,
   1.07,
   5.14,
   1.63,
   1.52,
   1.32,
   1.12,
   4.44,
   2.35,
   6.49,
   6.58,
   4.98,
   14.02,
   7.24,
   10.32,
   6.5,
   14.6,
   19.53
  ],
  [
   17.27,
   2.68,
   3.45,
   4.42,
   3.38,
   5.06,
   4.85,
   4.49,
   4.41,
   1.38,
   1.06,
   0.76,
   6.62,
   1.23,
   1.42,
   1.83,
   1.11,
   4.93,
   3.84,
   7.29,
   7.38,
   5.33,
   13.47,
   8.23,
   10.62,
   6.87,
   12.65,
   19.42
  ],
  [
   18.02,
   4.74,
   5.9,
   5.92,
   4.86,
   5.52,
   5.71,
   6.77,
   5.98,
   4.8,
   6.5,
   7.4,
   0.76,
   9.27,
   9.26,
   9.27,
   8.01,
   7.33,
   7.74,
   9.47,
   8.56,
   9.81,
   15.85,
   10.04,
   11.14,
   11.62,
   18.9,
   19.73
  ],
  [
   18.93,
   4.7,
   5.27,
   6.2,
   4.42,
   7.12,
   6.91,
   6.67,
   6.36,
   2.66,
   2.14,
   1.37,
   8.33,
   0.76,
   1.51,
   2.59,
   1.31,
   6.79,
   4.87,
   8.71,
   8.98,
   6.61,
   14.7,
   9.78,
   12.71,
   8.53,
   15.79,
   20.82
  ],
  [
   18.79,
   3.61,
   4.82,
   5.57,
   4.91,
   6.23,
   5.96,
   5.87,
   5.63,
   1.55,
   1.65,
   1.57,
   7.84,
   1.46,
   0.76,
   1.17,
   1.18,
   6.2,
   3.51,
   7.99,
   8.15,
   5.45,
   14.82,
   9.15,
   12.34,
   7.33,
   15.99,
   20.16
  ],
  [
   18.45,
   2.49,
   4.07,
   4.56,
   5.13,
   5.21,
   4.99,
   4.69,
   4.7,
   1.14,
   1.23,
   1.76,
   6.83,
   1.92,
   1.11,
   0.76,
   1.42,
   5.33,
   2.82,
   7.42,
   7.91,
   4.93,
   14.3,
   8.36,
   11.39,
   6.88,
   15.62,
   20.28
  ],
  [
   17.71,
   2.89,
   3.85,
   4.44,
   4.38,
   5.16,
   4.87,
   4.62,
   4.56,
   1.27,
   1.12,
   1.13,
   6.64,
   1.26,
   1.07,
   1.39,
   0.76,
   4.9,
   3.37,
   7.04,
   7.33,
   5.15,
   14.24,
   7.9,
   11.21,
   7.29,
   15.22,
   19.93
  ],
  [
   17.52,
   2.07,
   1.61,
   4.79,
   8.34,
   5.16,
   3.94,
   2.64,
   4.15,
   4.27,
   6.47,
   6.93,
   8.16,
   7.93,
   8.29,
   8.03,
   7.6,
   0.77,
   8.49,
   7.14,
   7.91,
   10.31,
   16.26,
   7.54,
   11.07,
   11.3,
   20.29,
   19.59
  ],
  [
   20.49,
   4.35,
   6.63,
   7.06,
   8.04,
   7.96,
   8.26,
   8.21,
   7.63,
   2.19,
   1.78,
   4.94,
   8.75,
   5.28,
   4.15,
   2.75,
   4.21,
   8.7,
   0.77,
   10.19,
   10.1,
   6.8,
   15.38,
   11.55,
   13.67,
   8.81,
   18.1,
   22.01
  ],
  [
   23.64,
   5.53,
   6.83,
   12.4,
   15.92,
   13.59,
   12.17,
   10.35,
   10.31,
   9.34,
   12.8,
   14.4,
   15.41,
   14.89,
   14.93,
   14.23,
   14.7,
   12.32,
   15.27,
   0.76,
   13.67,
   16.35,
   21.39,
   6.95,
   17.78,
   17.05,
   25.3,
   25.2
  ],
  [
   18.61,
   4.34,
   6.2,
   7.46,
   10.84,
   9.86,
   9.86,
   7.88,
   8.93,
   7.51,
   9.38,
   10.38,
   9.85,
   10.8,
   10.82,
   10.54,
   9.92,
   8.18,
   11.22,
   11.36,
   0.77,
   12.7,
   16.71,
   11.45,
   12.07,
   13.7,
   19.88,
   20.04
  ],
  [
   23.52,
   9.23,
   13.47,
   13.84,
   15.13,
   13.34,
   13.24,
   14.14,
   13.42,
   4.92,
   7.47,
   12.35,
   15.82,
   13.62,
   11.37,
   9.13,
   9.07,
   15.03,
   10.23,
   14.84,
   16.42,
   0.76,
   18.23,
   17.48,
   18.27,
   8.64,
   22.09,
   25.36
  ],
  [
   27.32,
   13.16,
   13.67,
   15.93,
   14.02,
   17.38,
   16.7,
   15.64,
   16.04,
   11.31,
   12.49,
   13.12,
   15.57,
   14.5,
   13.55,
   13.11,
   12.46,
   17.85,
   17.05,
   19.89,
   16.23,
   16.72,
   0.77,
   19.33,
   20.99,
   17.73,
   19.71,
   29.35
  ],
  [
   22.34,
   5.24,
   7.94,
   12.83,
   16.24,
   13.94,
   10.86,
   10.09,
   9.6,
   11.06,
   13.84,
   14.9,
   14.79,
   14.27,
   14.77,
   15.27,
   14.85,
   11.56,
   16.36,
   7.64,
   13.78,
   18.31,
   21.23,
   0.76,
   17.96,
   17.32,
   25.56,
   24.2
  ],
  [
   13.18,
   7.68,
   6.87,
   2.74,
   11.62,
   9.2,
   7.08,
   7.73,
   8.95,
   10.57,
   12.17,
   12.32,
   12.05,
   13.61,
   13.51,
   12.88,
   13.5,
   10.34,
   14.33,
   13.3,
   11.35,
   15.71,
   19.92,
   14.34,
   0.78,
   17.05,
   23.83,
   17.06
  ],
  [
   25.3,
   10.38,
   14.13,
   14.79,
   17.09,
   16.24,
   17.03,
   15.66,
   16.37,
   6.27,
   9.23,
   13.82,
   17.52,
   15.56,
   13.91,
   11.51,
   13.06,
   16.55,
   14.11,
   18.0,
   17.82,
   7.32,
   18.79,
   19.76,
   19.73,
   0.77,
   24.7,
   27.24
  ],
  [
   26.8,
   15.42,
   17.62,
   18.8,
   16.61,
   19.62,
   20.33,
   20.35,
   19.8,
   13.4,
   13.45,
   9.34,
   18.42,
   15.06,
   14.01,
   13.85,
   14.71,
   20.79,
   15.8,
   21.16,
   21.31,
   19.61,
   19.85,
   22.37,
   23.78,
   20.32,
   0.77,
   30.29
  ],
  [
   null,
   null,
   null,
   null,
   null,
   null,
   null,
   null,
   null,
   null,
   null,
   null,
   null,
   null,
   null,
   null,
   null,
   null,
   null,
   null,
   null,
   null,
   null,
   null,
   null,
   null,
   null,
   null
  ]
 ],
 "chain_ptm": [
  0.76,
  0.89,
  0.81,
  0.84,
  0.67,
  0.51,
  0.57,
  0.54,
  0.5,
  0.89,
  0.81,
  0.84,
  0.66,
  0.5,
  0.57,
  0.54,
  0.5,
  0.77,
  0.77,
  0.77,
  0.79,
  0.78,
  0.8,
  0.78,
  0.79,
  0.78,
  0.79,
  null
 ],
 "fraction_disordered": 0.22,
 "has_clash": 0.0,
 "iptm": 0.85,
 "num_recycles": 10.0,
 "ptm": 0.86,
 "ranking_score": 0.96
}
