# Supplementary material for: Plastocyanin and Cytochrome f Complex Structures Obtained by NMR, Molecular Dynamics, and AlphaFold 3 Methods Compared to Cryo-EM Data
Source: Int J Mol Sci. 2024 Oct 15;25(20):11083. doi: 10.3390/ijms252011083 (PMC11507376; doi:10.3390/ijms252011083)
Supplement: Supplementary file 1 [file ijms-25-11083-s001.zip › Supplementary/AF3_results/fold_7qrm_pc_predict/fold_2024_10_01_13_21_summary_confidences_4.json]

{
 "chain_iptm": [
  0.19,
  0.69,
  0.63,
  0.67,
  0.47,
  0.43,
  0.47,
  0.48,
  0.48,
  0.69,
  0.62,
  0.65,
  0.47,
  0.42,
  0.46,
  0.47,
  0.47,
  0.48,
  0.47,
  0.32,
  0.41,
  0.33,
  0.28,
  0.32,
  0.31,
  0.29,
  0.2,
  0.14
 ],
 "chain_pair_iptm": [
  [
   0.77,
   0.33,
   0.3,
   0.46,
   0.17,
   0.18,
   0.2,
   0.2,
   0.22,
   0.27,
   0.2,
   0.24,
   0.2,
   0.11,
   0.12,
   0.12,
   0.13,
   0.15,
   0.11,
   0.08,
   0.14,
   0.07,
   0.05,
   0.07,
   0.35,
   0.06,
   0.04,
   0.57
  ],
  [
   0.33,
   0.89,
   0.91,
   0.89,
   0.64,
   0.83,
   0.88,
   0.92,
   0.89,
   0.89,
   0.82,
   0.82,
   0.66,
   0.7,
   0.72,
   0.75,
   0.75,
   0.87,
   0.74,
   0.6,
   0.73,
   0.57,
   0.44,
   0.59,
   0.62,
   0.49,
   0.36,
   0.33
  ],
  [
   0.3,
   0.91,
   0.8,
   0.86,
   0.56,
   0.84,
   0.85,
   0.87,
   0.89,
   0.81,
   0.73,
   0.75,
   0.61,
   0.54,
   0.57,
   0.61,
   0.6,
   0.85,
   0.66,
   0.52,
   0.69,
   0.5,
   0.39,
   0.53,
   0.57,
   0.44,
   0.26,
   0.29
  ],
  [
   0.46,
   0.89,
   0.86,
   0.84,
   0.51,
   0.91,
   0.89,
   0.87,
   0.93,
   0.83,
   0.76,
   0.67,
   0.59,
   0.6,
   0.64,
   0.68,
   0.66,
   0.79,
   0.71,
   0.59,
   0.7,
   0.55,
   0.42,
   0.57,
   0.77,
   0.49,
   0.3,
   0.49
  ],
  [
   0.17,
   0.64,
   0.56,
   0.51,
   0.66,
   0.42,
   0.45,
   0.47,
   0.46,
   0.67,
   0.61,
   0.59,
   0.4,
   0.64,
   0.62,
   0.58,
   0.66,
   0.53,
   0.54,
   0.36,
   0.48,
   0.43,
   0.4,
   0.37,
   0.37,
   0.39,
   0.3,
   0.19
  ],
  [
   0.18,
   0.83,
   0.84,
   0.91,
   0.42,
   0.5,
   0.68,
   0.56,
   0.68,
   0.7,
   0.54,
   0.61,
   0.63,
   0.21,
   0.25,
   0.28,
   0.27,
   0.49,
   0.35,
   0.32,
   0.39,
   0.23,
   0.2,
   0.33,
   0.31,
   0.2,
   0.12,
   0.05
  ],
  [
   0.2,
   0.88,
   0.85,
   0.89,
   0.45,
   0.68,
   0.57,
   0.71,
   0.73,
   0.72,
   0.57,
   0.64,
   0.62,
   0.26,
   0.27,
   0.31,
   0.3,
   0.64,
   0.38,
   0.37,
   0.47,
   0.26,
   0.22,
   0.39,
   0.36,
   0.23,
   0.13,
   0.08
  ],
  [
   0.2,
   0.92,
   0.87,
   0.87,
   0.47,
   0.56,
   0.71,
   0.53,
   0.67,
   0.75,
   0.61,
   0.68,
   0.58,
   0.29,
   0.31,
   0.32,
   0.31,
   0.71,
   0.43,
   0.38,
   0.53,
   0.28,
   0.26,
   0.39,
   0.37,
   0.24,
   0.14,
   0.06
  ],
  [
   0.22,
   0.89,
   0.89,
   0.93,
   0.46,
   0.68,
   0.73,
   0.67,
   0.5,
   0.75,
   0.6,
   0.66,
   0.66,
   0.27,
   0.31,
   0.32,
   0.3,
   0.64,
   0.45,
   0.37,
   0.51,
   0.29,
   0.25,
   0.39,
   0.37,
   0.25,
   0.14,
   0.06
  ],
  [
   0.27,
   0.89,
   0.81,
   0.83,
   0.67,
   0.7,
   0.72,
   0.75,
   0.75,
   0.89,
   0.91,
   0.89,
   0.63,
   0.83,
   0.88,
   0.92,
   0.89,
   0.75,
   0.86,
   0.54,
   0.68,
   0.61,
   0.49,
   0.53,
   0.53,
   0.54,
   0.42,
   0.27
  ],
  [
   0.2,
   0.82,
   0.73,
   0.76,
   0.61,
   0.54,
   0.57,
   0.61,
   0.6,
   0.91,
   0.8,
   0.86,
   0.55,
   0.84,
   0.85,
   0.86,
   0.89,
   0.67,
   0.84,
   0.48,
   0.6,
   0.54,
   0.46,
   0.47,
   0.42,
   0.5,
   0.39,
   0.2
  ],
  [
   0.24,
   0.82,
   0.75,
   0.67,
   0.59,
   0.61,
   0.64,
   0.68,
   0.66,
   0.89,
   0.86,
   0.84,
   0.49,
   0.91,
   0.89,
   0.87,
   0.93,
   0.71,
   0.78,
   0.53,
   0.61,
   0.59,
   0.47,
   0.53,
   0.48,
   0.53,
   0.51,
   0.25
  ],
  [
   0.2,
   0.66,
   0.61,
   0.59,
   0.4,
   0.63,
   0.62,
   0.58,
   0.66,
   0.63,
   0.55,
   0.49,
   0.64,
   0.41,
   0.44,
   0.47,
   0.45,
   0.54,
   0.53,
   0.42,
   0.56,
   0.38,
   0.36,
   0.41,
   0.44,
   0.33,
   0.24,
   0.21
  ],
  [
   0.11,
   0.7,
   0.54,
   0.6,
   0.64,
   0.21,
   0.26,
   0.29,
   0.27,
   0.83,
   0.84,
   0.91,
   0.41,
   0.5,
   0.68,
   0.56,
   0.68,
   0.35,
   0.48,
   0.22,
   0.29,
   0.33,
   0.26,
   0.22,
   0.17,
   0.31,
   0.22,
   0.03
  ],
  [
   0.12,
   0.72,
   0.57,
   0.64,
   0.62,
   0.25,
   0.27,
   0.31,
   0.31,
   0.88,
   0.85,
   0.89,
   0.44,
   0.68,
   0.56,
   0.71,
   0.72,
   0.39,
   0.62,
   0.25,
   0.33,
   0.4,
   0.3,
   0.25,
   0.19,
   0.36,
   0.23,
   0.04
  ],
  [
   0.12,
   0.75,
   0.61,
   0.68,
   0.58,
   0.28,
   0.31,
   0.32,
   0.32,
   0.92,
   0.86,
   0.87,
   0.47,
   0.56,
   0.71,
   0.53,
   0.67,
   0.43,
   0.7,
   0.27,
   0.38,
   0.42,
   0.35,
   0.28,
   0.22,
   0.36,
   0.25,
   0.03
  ],
  [
   0.13,
   0.75,
   0.6,
   0.66,
   0.66,
   0.27,
   0.3,
   0.31,
   0.3,
   0.89,
   0.89,
   0.93,
   0.45,
   0.68,
   0.72,
   0.67,
   0.5,
   0.45,
   0.63,
   0.28,
   0.38,
   0.4,
   0.33,
   0.28,
   0.21,
   0.36,
   0.24,
   0.03
  ],
  [
   0.15,
   0.87,
   0.85,
   0.79,
   0.53,
   0.49,
   0.64,
   0.71,
   0.64,
   0.75,
   0.67,
   0.71,
   0.54,
   0.35,
   0.39,
   0.43,
   0.45,
   0.77,
   0.35,
   0.43,
   0.48,
   0.26,
   0.23,
   0.38,
   0.3,
   0.23,
   0.13,
   0.1
  ],
  [
   0.11,
   0.74,
   0.66,
   0.71,
   0.54,
   0.35,
   0.38,
   0.43,
   0.45,
   0.86,
   0.84,
   0.78,
   0.53,
   0.48,
   0.62,
   0.7,
   0.63,
   0.35,
   0.76,
   0.25,
   0.34,
   0.45,
   0.31,
   0.25,
   0.21,
   0.36,
   0.2,
   0.07
  ],
  [
   0.08,
   0.6,
   0.52,
   0.59,
   0.36,
   0.32,
   0.37,
   0.38,
   0.37,
   0.54,
   0.48,
   0.53,
   0.42,
   0.22,
   0.25,
   0.27,
   0.28,
   0.43,
   0.25,
   0.76,
   0.33,
   0.14,
   0.15,
   0.38,
   0.16,
   0.12,
   0.07,
   0.03
  ],
  [
   0.14,
   0.73,
   0.69,
   0.7,
   0.48,
   0.39,
   0.47,
   0.53,
   0.51,
   0.68,
   0.6,
   0.61,
   0.56,
   0.29,
   0.33,
   0.38,
   0.38,
   0.48,
   0.34,
   0.33,
   0.8,
   0.23,
   0.26,
   0.3,
   0.26,
   0.2,
   0.14,
   0.07
  ],
  [
   0.07,
   0.57,
   0.5,
   0.55,
   0.43,
   0.23,
   0.26,
   0.28,
   0.29,
   0.61,
   0.54,
   0.59,
   0.38,
   0.33,
   0.4,
   0.42,
   0.4,
   0.26,
   0.45,
   0.14,
   0.23,
   0.77,
   0.23,
   0.16,
   0.13,
   0.38,
   0.11,
   0.03
  ],
  [
   0.05,
   0.44,
   0.39,
   0.42,
   0.4,
   0.2,
   0.22,
   0.26,
   0.25,
   0.49,
   0.46,
   0.47,
   0.36,
   0.26,
   0.3,
   0.35,
   0.33,
   0.23,
   0.31,
   0.15,
   0.26,
   0.23,
   0.8,
   0.16,
   0.13,
   0.21,
   0.15,
   0.01
  ],
  [
   0.07,
   0.59,
   0.53,
   0.57,
   0.37,
   0.33,
   0.39,
   0.39,
   0.39,
   0.53,
   0.47,
   0.53,
   0.41,
   0.22,
   0.25,
   0.28,
   0.28,
   0.38,
   0.25,
   0.38,
   0.3,
   0.16,
   0.16,
   0.76,
   0.13,
   0.13,
   0.06,
   0.02
  ],
  [
   0.35,
   0.62,
   0.57,
   0.77,
   0.37,
   0.31,
   0.36,
   0.37,
   0.37,
   0.53,
   0.42,
   0.48,
   0.44,
   0.17,
   0.19,
   0.22,
   0.21,
   0.3,
   0.21,
   0.16,
   0.26,
   0.13,
   0.13,
   0.13,
   0.79,
   0.1,
   0.05,
   0.16
  ],
  [
   0.06,
   0.49,
   0.44,
   0.49,
   0.39,
   0.2,
   0.23,
   0.24,
   0.25,
   0.54,
   0.5,
   0.53,
   0.33,
   0.31,
   0.36,
   0.36,
   0.36,
   0.23,
   0.36,
   0.12,
   0.2,
   0.38,
   0.21,
   0.13,
   0.1,
   0.77,
   0.08,
   0.02
  ],
  [
   0.04,
   0.36,
   0.26,
   0.3,
   0.3,
   0.12,
   0.13,
   0.14,
   0.14,
   0.42,
   0.39,
   0.51,
   0.24,
   0.22,
   0.23,
   0.25,
   0.24,
   0.13,
   0.2,
   0.07,
   0.14,
   0.11,
   0.15,
   0.06,
   0.05,
   0.08,
   0.79,
   0.01
  ],
  [
   0.57,
   0.33,
   0.29,
   0.49,
   0.19,
   0.05,
   0.08,
   0.06,
   0.06,
   0.27,
   0.2,
   0.25,
   0.21,
   0.03,
   0.04,
   0.03,
   0.03,
   0.1,
   0.07,
   0.03,
   0.07,
   0.03,
   0.01,
   0.02,
   0.16,
   0.02,
   0.01,
   null
  ]
 ],
 "chain_pair_pae_min": [
  [
   0.76,
   16.34,
   16.72,
   11.67,
   21.98,
   19.92,
   17.89,
   18.17,
   18.87,
   20.52,
   23.37,
   23.48,
   22.43,
   23.86,
   23.82,
   23.28,
   23.57,
   20.86,
   25.67,
   24.4,
   22.34,
   24.21,
   27.2,
   24.94,
   13.73,
   26.01,
   29.75,
   10.17
  ],
  [
   14.23,
   0.76,
   1.02,
   1.3,
   5.28,
   2.12,
   1.46,
   1.15,
   1.41,
   1.28,
   2.0,
   2.62,
   3.82,
   3.55,
   3.38,
   2.93,
   3.01,
   2.18,
   3.99,
   4.02,
   5.15,
   5.51,
   14.21,
   4.25,
   7.51,
   7.45,
   15.93,
   16.57
  ],
  [
   14.18,
   1.1,
   0.76,
   1.09,
   5.86,
   1.66,
   1.56,
   1.32,
   1.13,
   1.93,
   3.21,
   4.15,
   4.06,
   4.91,
   4.56,
   4.24,
   4.22,
   1.95,
   4.78,
   5.24,
   5.85,
   6.45,
   14.61,
   4.77,
   7.83,
   8.38,
   18.03,
   16.59
  ],
  [
   10.09,
   1.38,
   1.07,
   0.76,
   7.74,
   1.25,
   1.44,
   1.82,
   1.11,
   2.68,
   3.54,
   4.53,
   3.96,
   5.13,
   4.85,
   4.5,
   4.47,
   3.67,
   5.24,
   5.9,
   6.23,
   7.28,
   14.75,
   5.67,
   4.22,
   9.27,
   18.15,
   13.79
  ],
  [
   20.05,
   5.67,
   7.26,
   7.85,
   0.76,
   9.78,
   9.7,
   9.94,
   8.85,
   5.24,
   5.95,
   6.4,
   5.64,
   5.73,
   5.96,
   6.74,
   5.91,
   7.91,
   7.57,
   9.93,
   10.71,
   9.2,
   15.1,
   10.4,
   12.92,
   10.82,
   17.16,
   20.15
  ],
  [
   15.71,
   2.7,
   2.19,
   1.39,
   8.73,
   0.76,
   1.57,
   2.6,
   1.33,
   4.74,
   5.46,
   6.06,
   5.13,
   7.03,
   6.83,
   6.63,
   6.38,
   4.68,
   7.06,
   7.05,
   7.91,
   8.9,
   15.67,
   7.23,
   9.19,
   10.65,
   18.73,
   17.59
  ],
  [
   15.37,
   1.58,
   1.7,
   1.62,
   8.37,
   1.51,
   0.76,
   1.18,
   1.19,
   3.66,
   4.96,
   5.65,
   5.52,
   6.25,
   6.03,
   5.82,
   5.66,
   3.29,
   6.5,
   5.97,
   6.75,
   8.16,
   15.52,
   5.6,
   8.6,
   10.02,
   18.92,
   17.46
  ],
  [
   15.48,
   1.16,
   1.28,
   1.75,
   7.47,
   1.96,
   1.1,
   0.76,
   1.41,
   2.59,
   4.14,
   4.67,
   5.77,
   5.23,
   4.96,
   4.72,
   4.76,
   2.53,
   5.55,
   5.49,
   6.4,
   7.34,
   14.62,
   5.25,
   8.3,
   9.42,
   17.8,
   17.37
  ],
  [
   14.34,
   1.31,
   1.12,
   1.15,
   7.16,
   1.25,
   1.06,
   1.4,
   0.76,
   3.02,
   3.94,
   4.47,
   5.19,
   5.21,
   4.85,
   4.6,
   4.58,
   3.19,
   5.13,
   5.73,
   6.52,
   7.06,
   14.7,
   5.53,
   8.41,
   9.21,
   18.5,
   17.06
  ],
  [
   15.48,
   1.27,
   2.01,
   2.63,
   3.88,
   3.61,
   3.44,
   2.96,
   3.06,
   0.76,
   1.03,
   1.31,
   5.25,
   2.1,
   1.47,
   1.16,
   1.38,
   3.89,
   2.54,
   5.77,
   6.31,
   4.29,
   13.23,
   6.23,
   9.18,
   5.78,
   14.38,
   17.82
  ],
  [
   17.03,
   1.95,
   3.25,
   4.19,
   3.89,
   4.93,
   4.64,
   4.3,
   4.25,
   1.09,
   0.76,
   1.09,
   6.36,
   1.68,
   1.55,
   1.36,
   1.14,
   4.58,
   2.38,
   6.6,
   7.19,
   4.89,
   13.62,
   6.48,
   10.25,
   6.66,
   14.76,
   18.99
  ],
  [
   17.45,
   2.7,
   3.51,
   4.56,
   3.71,
   5.19,
   4.97,
   4.53,
   4.5,
   1.4,
   1.08,
   0.76,
   7.59,
   1.25,
   1.45,
   1.84,
   1.13,
   5.04,
   3.94,
   7.38,
   7.7,
   5.53,
   13.35,
   7.26,
   10.51,
   7.04,
   12.3,
   19.1
  ],
  [
   17.8,
   5.07,
   6.4,
   6.12,
   5.61,
   6.34,
   6.34,
   7.11,
   6.42,
   5.61,
   7.54,
   7.88,
   0.76,
   9.61,
   9.65,
   10.01,
   8.97,
   7.8,
   8.27,
   9.06,
   9.73,
   10.49,
   16.02,
   10.33,
   11.6,
   12.35,
   19.41,
   19.52
  ],
  [
   18.37,
   4.74,
   5.42,
   6.3,
   4.67,
   7.18,
   6.99,
   6.72,
   6.42,
   2.73,
   2.19,
   1.4,
   9.06,
   0.76,
   1.53,
   2.62,
   1.35,
   6.94,
   4.94,
   8.81,
   9.54,
   6.64,
   14.28,
   9.14,
   12.61,
   8.61,
   15.61,
   20.16
  ],
  [
   18.13,
   3.68,
   4.89,
   5.66,
   5.27,
   6.3,
   6.17,
   5.9,
   5.68,
   1.58,
   1.68,
   1.62,
   8.65,
   1.5,
   0.76,
   1.2,
   1.21,
   6.27,
   3.53,
   8.15,
   8.85,
   5.45,
   14.41,
   8.5,
   12.5,
   7.32,
   15.98,
   19.69
  ],
  [
   18.43,
   2.56,
   4.17,
   4.71,
   5.53,
   5.34,
   5.15,
   4.75,
   4.82,
   1.17,
   1.28,
   1.78,
   7.85,
   1.96,
   1.11,
   0.76,
   1.42,
   5.45,
   2.78,
   7.52,
   8.22,
   4.93,
   14.08,
   7.75,
   11.46,
   6.86,
   15.65,
   19.67
  ],
  [
   17.54,
   2.98,
   3.89,
   4.54,
   4.71,
   5.32,
   4.96,
   4.71,
   4.6,
   1.31,
   1.13,
   1.15,
   7.36,
   1.26,
   1.08,
   1.43,
   0.76,
   5.02,
   3.43,
   6.84,
   7.86,
   5.12,
   14.04,
   7.29,
   11.2,
   7.3,
   15.09,
   19.42
  ],
  [
   17.37,
   2.05,
   1.63,
   4.83,
   9.13,
   5.19,
   3.98,
   2.68,
   4.22,
   4.32,
   6.49,
   6.97,
   8.97,
   7.99,
   8.32,
   8.02,
   7.53,
   0.77,
   8.58,
   6.87,
   8.18,
   10.28,
   16.72,
   7.23,
   11.07,
   11.63,
   20.62,
   19.21
  ],
  [
   20.34,
   4.44,
   6.73,
   7.25,
   8.68,
   8.12,
   8.46,
   8.33,
   7.82,
   2.19,
   1.8,
   5.02,
   9.82,
   5.37,
   4.22,
   2.75,
   4.31,
   8.84,
   0.77,
   10.68,
   10.48,
   6.91,
   15.2,
   10.95,
   13.77,
   9.05,
   18.33,
   21.59
  ],
  [
   22.49,
   4.79,
   7.86,
   13.95,
   18.59,
   14.43,
   11.28,
   9.78,
   10.02,
   9.25,
   15.02,
   15.66,
   17.74,
   15.85,
   16.06,
   15.88,
   15.93,
   10.28,
   16.36,
   0.77,
   12.36,
   17.86,
   20.55,
   7.53,
   17.94,
   18.48,
   25.51,
   24.43
  ],
  [
   18.16,
   4.4,
   6.08,
   7.32,
   11.42,
   9.68,
   9.59,
   8.08,
   8.74,
   7.38,
   9.34,
   10.16,
   10.43,
   10.79,
   10.87,
   10.4,
   10.15,
   8.16,
   11.26,
   11.27,
   0.77,
   12.9,
   16.69,
   11.67,
   12.06,
   13.82,
   20.13,
   19.67
  ],
  [
   23.29,
   9.74,
   13.39,
   13.69,
   16.2,
   13.4,
   13.16,
   14.43,
   13.56,
   4.96,
   7.66,
   12.73,
   16.25,
   13.75,
   11.48,
   9.31,
   9.48,
   14.94,
   10.53,
   17.34,
   16.53,
   0.76,
   17.89,
   14.41,
   18.66,
   8.65,
   22.3,
   24.9
  ],
  [
   26.69,
   11.94,
   12.58,
   14.48,
   14.02,
   16.04,
   16.11,
   15.47,
   13.67,
   11.06,
   12.38,
   12.66,
   16.19,
   14.25,
   13.38,
   12.9,
   12.05,
   18.34,
   17.09,
   20.11,
   16.71,
   16.48,
   0.77,
   18.89,
   20.79,
   17.46,
   19.68,
   29.25
  ],
  [
   24.3,
   4.91,
   6.3,
   13.56,
   16.93,
   15.38,
   13.24,
   9.95,
   10.94,
   10.92,
   13.85,
   14.93,
   17.81,
   15.63,
   15.55,
   16.17,
   16.12,
   13.98,
   16.21,
   7.43,
   14.02,
   18.77,
   21.5,
   0.77,
   19.41,
   18.26,
   26.07,
   25.8
  ],
  [
   13.17,
   7.67,
   6.72,
   2.72,
   12.8,
   9.25,
   7.11,
   7.68,
   9.02,
   10.52,
   11.96,
   12.14,
   13.08,
   13.85,
   13.74,
   13.1,
   13.73,
   10.42,
   14.53,
   13.36,
   11.25,
   15.73,
   20.04,
   14.14,
   0.78,
   17.3,
   24.22,
   16.45
  ],
  [
   25.13,
   10.7,
   14.85,
   15.98,
   18.03,
   16.44,
   17.05,
   15.62,
   16.86,
   6.26,
   9.36,
   14.07,
   18.05,
   15.85,
   14.22,
   11.65,
   13.05,
   16.38,
   14.38,
   19.09,
   18.12,
   7.35,
   18.57,
   18.39,
   19.52,
   0.77,
   25.13,
   26.97
  ],
  [
   26.81,
   15.3,
   17.36,
   18.53,
   17.33,
   19.88,
   20.48,
   20.22,
   19.85,
   13.33,
   13.43,
   9.35,
   18.89,
   15.08,
   14.09,
   13.81,
   14.36,
   20.93,
   15.75,
   21.47,
   20.98,
   19.51,
   19.84,
   21.71,
   23.69,
   20.38,
   0.77,
   30.26
  ],
  [
   null,
   null,
   null,
   null,
   null,
   null,
   null,
   null,
   null,
   null,
   null,
   null,
   null,
   null,
   null,
   null,
   null,
   null,
   null,
   null,
   null,
   null,
   null,
   null,
   null,
   null,
   null,
   null
  ]
 ],
 "chain_ptm": [
  0.77,
  0.89,
  0.8,
  0.84,
  0.66,
  0.5,
  0.57,
  0.53,
  0.5,
  0.89,
  0.8,
  0.84,
  0.64,
  0.5,
  0.56,
  0.53,
  0.5,
  0.77,
  0.76,
  0.76,
  0.8,
  0.77,
  0.8,
  0.76,
  0.79,
  0.77,
  0.79,
  null
 ],
 "fraction_disordered": 0.23,
 "has_clash": 0.0,
 "iptm": 0.84,
 "num_recycles": 10.0,
 "ptm": 0.85,
 "ranking_score": 0.96
}
