# Supplementary material for: Plastocyanin and Cytochrome f Complex Structures Obtained by NMR, Molecular Dynamics, and AlphaFold 3 Methods Compared to Cryo-EM Data
Source: Int J Mol Sci. 2024 Oct 15;25(20):11083. doi: 10.3390/ijms252011083 (PMC11507376; doi:10.3390/ijms252011083)
Supplement: Supplementary file 1 [file ijms-25-11083-s001.zip › Supplementary/AF3_results/fold_7qrm_pc_predict/fold_2024_10_01_13_21_model_4.cif]

# By using this file you agree to the legally binding terms of use found at alphafoldserver.com/output-terms
data_6705ac621e4dddbd
#
_entry.id 6705ac621e4dddbd
#
loop_
_atom_type.symbol
C  
CU 
FE 
MG 
N  
O  
S  
#
loop_
_audit_author.name
_audit_author.pdbx_ordinal
"Google DeepMind" 1 
"Isomorphic Labs" 2 
#
_audit_conform.dict_location https://raw.githubusercontent.com/ihmwg/ModelCIF/master/dist/mmcif_ma.dic
_audit_conform.dict_name     mmcif_ma.dic
_audit_conform.dict_version  1.4.5
#
loop_
_chem_comp.formula
_chem_comp.formula_weight
_chem_comp.id
_chem_comp.mon_nstd_flag
_chem_comp.name
_chem_comp.pdbx_smiles
_chem_comp.pdbx_synonyms
_chem_comp.type
"C3 H7 N O2"       89.093  ALA y ALANINE                           C[C@H](N)C(O)=O                                                                                                                                           ?    "L-PEPTIDE LINKING" 
"C6 H15 N4 O2"     175.209 ARG y ARGININE                          N[C@@H](CCCNC(N)=[NH2+])C(O)=O                                                                                                                            ?    "L-PEPTIDE LINKING" 
"C4 H8 N2 O3"      132.118 ASN y ASPARAGINE                        N[C@@H](CC(N)=O)C(O)=O                                                                                                                                    ?    "L-PEPTIDE LINKING" 
"C4 H7 N O4"       133.103 ASP y "ASPARTIC ACID"                   N[C@@H](CC(O)=O)C(O)=O                                                                                                                                    ?    "L-PEPTIDE LINKING" 
"C55 H72 Mg N4 O5" 893.489 CLA . "CHLOROPHYLL A"                   CCC1=C(C)C2=Cc3n4[Mg][N@@]5C(=CC1=N2)C(=C6C(=O)[C@H](C(=O)OC)C(=C56)C7=NC(=Cc4c(C)c3C=C)[C@@H](C)[C@@H]7CCC(=O)OC\C=C(/C)CCC[C@H](C)CCC[C@H](C)CCCC(C)C)C ?    NON-POLYMER         
Cu                 63.546  CU  . "COPPER (II) ION"                 "[Cu++]"                                                                                                                                                  ?    NON-POLYMER         
"C3 H7 N O2 S"     121.158 CYS y CYSTEINE                          N[C@@H](CS)C(O)=O                                                                                                                                         ?    "L-PEPTIDE LINKING" 
"C5 H10 N2 O3"     146.144 GLN y GLUTAMINE                         N[C@@H](CCC(N)=O)C(O)=O                                                                                                                                   ?    "L-PEPTIDE LINKING" 
"C5 H9 N O4"       147.129 GLU y "GLUTAMIC ACID"                   N[C@@H](CCC(O)=O)C(O)=O                                                                                                                                   ?    "L-PEPTIDE LINKING" 
"C2 H5 N O2"       75.067  GLY y GLYCINE                           NCC(O)=O                                                                                                                                                  ?    "PEPTIDE LINKING"   
"C34 H34 Fe N4 O4" 618.503 HEC . "HEME C"                          C\C=C1/C(=C2C=C3N4C(=Cc5n6c(C=C7N8C(=C(C)\C7=C/C)C=C1N2[Fe@@]468)c(C)c5CCC(O)=O)C(=C3C)CCC(O)=O)C                                                         ?    NON-POLYMER         
"C34 H32 Fe N4 O4" 616.487 HEM . "PROTOPORPHYRIN IX CONTAINING FE" CC1=C(CCC(O)=O)C2=Cc3n4[Fe]5|6|N2=C1C=c7n5c(=CC8=N|6C(=Cc4c(C)c3CCC(O)=O)C(=C8C=C)C)c(C)c7C=C                                                             HEME NON-POLYMER         
"C6 H10 N3 O2"     156.162 HIS y HISTIDINE                         N[C@@H](Cc1c[nH]c[nH+]1)C(O)=O                                                                                                                            ?    "L-PEPTIDE LINKING" 
"C6 H13 N O2"      131.173 ILE y ISOLEUCINE                        CC[C@H](C)[C@H](N)C(O)=O                                                                                                                                  ?    "L-PEPTIDE LINKING" 
"C6 H13 N O2"      131.173 LEU y LEUCINE                           CC(C)C[C@H](N)C(O)=O                                                                                                                                      ?    "L-PEPTIDE LINKING" 
"C6 H15 N2 O2"     147.195 LYS y LYSINE                            N[C@@H](CCCC[NH3+])C(O)=O                                                                                                                                 ?    "L-PEPTIDE LINKING" 
"C5 H11 N O2 S"    149.211 MET y METHIONINE                        CSCC[C@H](N)C(O)=O                                                                                                                                        ?    "L-PEPTIDE LINKING" 
"C9 H11 N O2"      165.189 PHE y PHENYLALANINE                     N[C@@H](Cc1ccccc1)C(O)=O                                                                                                                                  ?    "L-PEPTIDE LINKING" 
"C5 H9 N O2"       115.130 PRO y PROLINE                           OC(=O)[C@@H]1CCCN1                                                                                                                                        ?    "L-PEPTIDE LINKING" 
"C3 H7 N O3"       105.093 SER y SERINE                            N[C@@H](CO)C(O)=O                                                                                                                                         ?    "L-PEPTIDE LINKING" 
"C4 H9 N O3"       119.119 THR y THREONINE                         C[C@@H](O)[C@H](N)C(O)=O                                                                                                                                  ?    "L-PEPTIDE LINKING" 
"C11 H12 N2 O2"    204.225 TRP y TRYPTOPHAN                        N[C@@H](Cc1c[nH]c2ccccc12)C(O)=O                                                                                                                          ?    "L-PEPTIDE LINKING" 
"C9 H11 N O3"      181.189 TYR y TYROSINE                          N[C@@H](Cc1ccc(O)cc1)C(O)=O                                                                                                                               ?    "L-PEPTIDE LINKING" 
"C5 H11 N O2"      117.146 VAL y VALINE                            CC(C)[C@H](N)C(O)=O                                                                                                                                       ?    "L-PEPTIDE LINKING" 
#
_citation.book_publisher          ?
_citation.country                 UK
_citation.id                      primary
_citation.journal_full            Nature
_citation.journal_id_ASTM         NATUAS
_citation.journal_id_CSD          0006
_citation.journal_id_ISSN         0028-0836
_citation.journal_volume          ?
_citation.page_first              ?
_citation.page_last               ?
_citation.pdbx_database_id_DOI    ?
_citation.pdbx_database_id_PubMed ?
_citation.title                   "Accurate structure prediction of biomolecular interactions with AlphaFold 3"
_citation.year                    2024
#
loop_
_citation_author.citation_id
_citation_author.name
_citation_author.ordinal
primary "Google DeepMind" 1 
primary "Isomorphic Labs" 2 
#
loop_
_entity.id
_entity.pdbx_description
_entity.type
1  . polymer     
2  . polymer     
3  . polymer     
4  . polymer     
5  . polymer     
6  . polymer     
7  . polymer     
8  . polymer     
9  . polymer     
10 . polymer     
11 . polymer     
12 . polymer     
13 . polymer     
14 . polymer     
15 . polymer     
16 . polymer     
17 . polymer     
18 . non-polymer 
19 . non-polymer 
20 . non-polymer 
21 . non-polymer 
22 . non-polymer 
23 . non-polymer 
24 . non-polymer 
25 . non-polymer 
26 . non-polymer 
27 . non-polymer 
28 . non-polymer 
#
loop_
_entity_poly.entity_id
_entity_poly.pdbx_strand_id
_entity_poly.type
1  A polypeptide(L) 
2  B polypeptide(L) 
3  C polypeptide(L) 
4  D polypeptide(L) 
5  E polypeptide(L) 
6  F polypeptide(L) 
7  G polypeptide(L) 
8  H polypeptide(L) 
9  I polypeptide(L) 
10 J polypeptide(L) 
11 K polypeptide(L) 
12 L polypeptide(L) 
13 M polypeptide(L) 
14 N polypeptide(L) 
15 O polypeptide(L) 
16 P polypeptide(L) 
17 Q polypeptide(L) 
#
loop_
_entity_poly_seq.entity_id
_entity_poly_seq.hetero
_entity_poly_seq.mon_id
_entity_poly_seq.num
1  n VAL 1   
1  n GLU 2   
1  n VAL 3   
1  n LEU 4   
1  n LEU 5   
1  n GLY 6   
1  n GLY 7   
1  n GLY 8   
1  n ASP 9   
1  n GLY 10  
1  n SER 11  
1  n LEU 12  
1  n ALA 13  
1  n PHE 14  
1  n LEU 15  
1  n PRO 16  
1  n GLY 17  
1  n ASP 18  
1  n PHE 19  
1  n SER 20  
1  n VAL 21  
1  n ALA 22  
1  n SER 23  
1  n GLY 24  
1  n GLU 25  
1  n GLU 26  
1  n ILE 27  
1  n VAL 28  
1  n PHE 29  
1  n LYS 30  
1  n ASN 31  
1  n ASN 32  
1  n ALA 33  
1  n GLY 34  
1  n PHE 35  
1  n PRO 36  
1  n HIS 37  
1  n ASN 38  
1  n VAL 39  
1  n VAL 40  
1  n PHE 41  
1  n ASP 42  
1  n GLU 43  
1  n ASP 44  
1  n GLU 45  
1  n ILE 46  
1  n PRO 47  
1  n SER 48  
1  n GLY 49  
1  n VAL 50  
1  n ASP 51  
1  n ALA 52  
1  n ALA 53  
1  n LYS 54  
1  n ILE 55  
1  n SER 56  
1  n MET 57  
1  n SER 58  
1  n GLU 59  
1  n GLU 60  
1  n ASP 61  
1  n LEU 62  
1  n LEU 63  
1  n ASN 64  
1  n ALA 65  
1  n PRO 66  
1  n GLY 67  
1  n GLU 68  
1  n THR 69  
1  n TYR 70  
1  n LYS 71  
1  n VAL 72  
1  n THR 73  
1  n LEU 74  
1  n THR 75  
1  n GLU 76  
1  n LYS 77  
1  n GLY 78  
1  n THR 79  
1  n TYR 80  
1  n LYS 81  
1  n PHE 82  
1  n TYR 83  
1  n CYS 84  
1  n SER 85  
1  n PRO 86  
1  n HIS 87  
1  n GLN 88  
1  n GLY 89  
1  n ALA 90  
1  n GLY 91  
1  n MET 92  
1  n VAL 93  
1  n GLY 94  
1  n LYS 95  
1  n VAL 96  
1  n THR 97  
1  n VAL 98  
1  n ASN 99  
2  n SER 1   
2  n LYS 2   
2  n VAL 3   
2  n TYR 4   
2  n ASP 5   
2  n TRP 6   
2  n PHE 7   
2  n GLU 8   
2  n GLU 9   
2  n ARG 10  
2  n LEU 11  
2  n GLU 12  
2  n ILE 13  
2  n GLN 14  
2  n ALA 15  
2  n ILE 16  
2  n ALA 17  
2  n ASP 18  
2  n ASP 19  
2  n ILE 20  
2  n THR 21  
2  n SER 22  
2  n LYS 23  
2  n TYR 24  
2  n VAL 25  
2  n PRO 26  
2  n PRO 27  
2  n HIS 28  
2  n VAL 29  
2  n ASN 30  
2  n ILE 31  
2  n PHE 32  
2  n TYR 33  
2  n CYS 34  
2  n LEU 35  
2  n GLY 36  
2  n GLY 37  
2  n ILE 38  
2  n THR 39  
2  n LEU 40  
2  n THR 41  
2  n CYS 42  
2  n PHE 43  
2  n LEU 44  
2  n VAL 45  
2  n GLN 46  
2  n VAL 47  
2  n ALA 48  
2  n THR 49  
2  n GLY 50  
2  n PHE 51  
2  n ALA 52  
2  n MET 53  
2  n THR 54  
2  n PHE 55  
2  n TYR 56  
2  n TYR 57  
2  n ARG 58  
2  n PRO 59  
2  n THR 60  
2  n VAL 61  
2  n THR 62  
2  n ASP 63  
2  n ALA 64  
2  n PHE 65  
2  n ALA 66  
2  n SER 67  
2  n VAL 68  
2  n GLN 69  
2  n TYR 70  
2  n ILE 71  
2  n MET 72  
2  n THR 73  
2  n GLU 74  
2  n VAL 75  
2  n ASN 76  
2  n PHE 77  
2  n GLY 78  
2  n TRP 79  
2  n LEU 80  
2  n ILE 81  
2  n ARG 82  
2  n SER 83  
2  n VAL 84  
2  n HIS 85  
2  n ARG 86  
2  n TRP 87  
2  n SER 88  
2  n ALA 89  
2  n SER 90  
2  n MET 91  
2  n MET 92  
2  n VAL 93  
2  n LEU 94  
2  n MET 95  
2  n MET 96  
2  n ILE 97  
2  n LEU 98  
2  n HIS 99  
2  n VAL 100 
2  n PHE 101 
2  n ARG 102 
2  n VAL 103 
2  n TYR 104 
2  n LEU 105 
2  n THR 106 
2  n GLY 107 
2  n GLY 108 
2  n PHE 109 
2  n LYS 110 
2  n LYS 111 
2  n PRO 112 
2  n ARG 113 
2  n GLU 114 
2  n LEU 115 
2  n THR 116 
2  n TRP 117 
2  n VAL 118 
2  n THR 119 
2  n GLY 120 
2  n VAL 121 
2  n VAL 122 
2  n LEU 123 
2  n GLY 124 
2  n VAL 125 
2  n LEU 126 
2  n THR 127 
2  n ALA 128 
2  n SER 129 
2  n PHE 130 
2  n GLY 131 
2  n VAL 132 
2  n THR 133 
2  n GLY 134 
2  n TYR 135 
2  n SER 136 
2  n LEU 137 
2  n PRO 138 
2  n TRP 139 
2  n ASP 140 
2  n GLN 141 
2  n ILE 142 
2  n GLY 143 
2  n TYR 144 
2  n TRP 145 
2  n ALA 146 
2  n VAL 147 
2  n LYS 148 
2  n ILE 149 
2  n VAL 150 
2  n THR 151 
2  n GLY 152 
2  n VAL 153 
2  n PRO 154 
2  n ASP 155 
2  n ALA 156 
2  n ILE 157 
2  n PRO 158 
2  n VAL 159 
2  n ILE 160 
2  n GLY 161 
2  n SER 162 
2  n PRO 163 
2  n LEU 164 
2  n VAL 165 
2  n GLU 166 
2  n LEU 167 
2  n LEU 168 
2  n ARG 169 
2  n GLY 170 
2  n SER 171 
2  n ALA 172 
2  n SER 173 
2  n VAL 174 
2  n GLY 175 
2  n GLN 176 
2  n SER 177 
2  n THR 178 
2  n LEU 179 
2  n THR 180 
2  n ARG 181 
2  n PHE 182 
2  n TYR 183 
2  n SER 184 
2  n LEU 185 
2  n HIS 186 
2  n THR 187 
2  n PHE 188 
2  n VAL 189 
2  n LEU 190 
2  n PRO 191 
2  n LEU 192 
2  n LEU 193 
2  n THR 194 
2  n ALA 195 
2  n VAL 196 
2  n PHE 197 
2  n MET 198 
2  n LEU 199 
2  n MET 200 
2  n HIS 201 
2  n PHE 202 
2  n LEU 203 
2  n MET 204 
2  n ILE 205 
2  n ARG 206 
2  n LYS 207 
2  n GLN 208 
2  n GLY 209 
2  n ILE 210 
2  n SER 211 
2  n GLY 212 
2  n PRO 213 
2  n LEU 214 
3  n GLY 1   
3  n VAL 2   
3  n THR 3   
3  n LYS 4   
3  n LYS 5   
3  n PRO 6   
3  n ASP 7   
3  n LEU 8   
3  n ASN 9   
3  n ASP 10  
3  n PRO 11  
3  n VAL 12  
3  n LEU 13  
3  n ARG 14  
3  n ALA 15  
3  n LYS 16  
3  n LEU 17  
3  n ALA 18  
3  n LYS 19  
3  n GLY 20  
3  n MET 21  
3  n GLY 22  
3  n HIS 23  
3  n ASN 24  
3  n TYR 25  
3  n TYR 26  
3  n GLY 27  
3  n GLU 28  
3  n PRO 29  
3  n ALA 30  
3  n TRP 31  
3  n PRO 32  
3  n ASN 33  
3  n ASP 34  
3  n LEU 35  
3  n LEU 36  
3  n TYR 37  
3  n ILE 38  
3  n PHE 39  
3  n PRO 40  
3  n VAL 41  
3  n VAL 42  
3  n ILE 43  
3  n LEU 44  
3  n GLY 45  
3  n THR 46  
3  n ILE 47  
3  n ALA 48  
3  n CYS 49  
3  n ASN 50  
3  n VAL 51  
3  n GLY 52  
3  n LEU 53  
3  n ALA 54  
3  n VAL 55  
3  n LEU 56  
3  n GLU 57  
3  n PRO 58  
3  n SER 59  
3  n MET 60  
3  n ILE 61  
3  n GLY 62  
3  n GLU 63  
3  n PRO 64  
3  n ALA 65  
3  n ASP 66  
3  n PRO 67  
3  n PHE 68  
3  n ALA 69  
3  n THR 70  
3  n PRO 71  
3  n LEU 72  
3  n GLU 73  
3  n ILE 74  
3  n LEU 75  
3  n PRO 76  
3  n GLU 77  
3  n TRP 78  
3  n TYR 79  
3  n PHE 80  
3  n PHE 81  
3  n PRO 82  
3  n VAL 83  
3  n PHE 84  
3  n GLN 85  
3  n ILE 86  
3  n LEU 87  
3  n ARG 88  
3  n THR 89  
3  n VAL 90  
3  n PRO 91  
3  n ASN 92  
3  n LYS 93  
3  n LEU 94  
3  n LEU 95  
3  n GLY 96  
3  n VAL 97  
3  n LEU 98  
3  n LEU 99  
3  n MET 100 
3  n ALA 101 
3  n SER 102 
3  n VAL 103 
3  n PRO 104 
3  n ALA 105 
3  n GLY 106 
3  n LEU 107 
3  n LEU 108 
3  n THR 109 
3  n VAL 110 
3  n PRO 111 
3  n PHE 112 
3  n LEU 113 
3  n GLU 114 
3  n ASN 115 
3  n VAL 116 
3  n ASN 117 
3  n LYS 118 
3  n PHE 119 
3  n GLN 120 
3  n ASN 121 
3  n PRO 122 
3  n PHE 123 
3  n ARG 124 
3  n ARG 125 
3  n PRO 126 
3  n VAL 127 
3  n ALA 128 
3  n THR 129 
3  n THR 130 
3  n VAL 131 
3  n PHE 132 
3  n LEU 133 
3  n VAL 134 
3  n GLY 135 
3  n THR 136 
3  n VAL 137 
3  n VAL 138 
3  n ALA 139 
3  n LEU 140 
3  n TRP 141 
3  n LEU 142 
3  n GLY 143 
3  n ILE 144 
3  n GLY 145 
3  n ALA 146 
3  n THR 147 
3  n LEU 148 
3  n PRO 149 
3  n ILE 150 
3  n ASP 151 
3  n LYS 152 
3  n SER 153 
3  n LEU 154 
3  n THR 155 
3  n LEU 156 
3  n GLY 157 
3  n LEU 158 
3  n PHE 159 
4  n TYR 1   
4  n PRO 2   
4  n ILE 3   
4  n PHE 4   
4  n ALA 5   
4  n GLN 6   
4  n GLN 7   
4  n GLY 8   
4  n TYR 9   
4  n GLU 10  
4  n ASN 11  
4  n PRO 12  
4  n ARG 13  
4  n GLU 14  
4  n ALA 15  
4  n THR 16  
4  n GLY 17  
4  n ARG 18  
4  n ILE 19  
4  n VAL 20  
4  n CYS 21  
4  n ALA 22  
4  n ASN 23  
4  n CYS 24  
4  n HIS 25  
4  n LEU 26  
4  n ALA 27  
4  n ASN 28  
4  n LYS 29  
4  n PRO 30  
4  n VAL 31  
4  n ASP 32  
4  n ILE 33  
4  n GLU 34  
4  n VAL 35  
4  n PRO 36  
4  n GLN 37  
4  n ALA 38  
4  n VAL 39  
4  n LEU 40  
4  n PRO 41  
4  n ASP 42  
4  n THR 43  
4  n VAL 44  
4  n PHE 45  
4  n GLU 46  
4  n ALA 47  
4  n VAL 48  
4  n VAL 49  
4  n ARG 50  
4  n ILE 51  
4  n PRO 52  
4  n TYR 53  
4  n ASP 54  
4  n MET 55  
4  n GLN 56  
4  n LEU 57  
4  n LYS 58  
4  n GLN 59  
4  n VAL 60  
4  n LEU 61  
4  n ALA 62  
4  n ASN 63  
4  n GLY 64  
4  n LYS 65  
4  n LYS 66  
4  n GLY 67  
4  n GLY 68  
4  n LEU 69  
4  n ASN 70  
4  n VAL 71  
4  n GLY 72  
4  n ALA 73  
4  n VAL 74  
4  n LEU 75  
4  n ILE 76  
4  n LEU 77  
4  n PRO 78  
4  n GLU 79  
4  n GLY 80  
4  n PHE 81  
4  n GLU 82  
4  n LEU 83  
4  n ALA 84  
4  n PRO 85  
4  n PRO 86  
4  n ASP 87  
4  n ARG 88  
4  n ILE 89  
4  n SER 90  
4  n PRO 91  
4  n GLU 92  
4  n MET 93  
4  n LYS 94  
4  n GLU 95  
4  n LYS 96  
4  n MET 97  
4  n GLY 98  
4  n ASN 99  
4  n LEU 100 
4  n SER 101 
4  n PHE 102 
4  n GLN 103 
4  n SER 104 
4  n TYR 105 
4  n ARG 106 
4  n PRO 107 
4  n ASN 108 
4  n LYS 109 
4  n GLN 110 
4  n ASN 111 
4  n ILE 112 
4  n LEU 113 
4  n VAL 114 
4  n ILE 115 
4  n GLY 116 
4  n PRO 117 
4  n VAL 118 
4  n PRO 119 
4  n GLY 120 
4  n GLN 121 
4  n LYS 122 
4  n TYR 123 
4  n SER 124 
4  n GLU 125 
4  n ILE 126 
4  n THR 127 
4  n PHE 128 
4  n PRO 129 
4  n ILE 130 
4  n LEU 131 
4  n ALA 132 
4  n PRO 133 
4  n ASP 134 
4  n PRO 135 
4  n ALA 136 
4  n THR 137 
4  n LYS 138 
4  n LYS 139 
4  n ASP 140 
4  n VAL 141 
4  n HIS 142 
4  n PHE 143 
4  n LEU 144 
4  n LYS 145 
4  n TYR 146 
4  n PRO 147 
4  n ILE 148 
4  n TYR 149 
4  n VAL 150 
4  n GLY 151 
4  n GLY 152 
4  n ASN 153 
4  n ARG 154 
4  n GLY 155 
4  n ARG 156 
4  n GLY 157 
4  n GLN 158 
4  n ILE 159 
4  n TYR 160 
4  n PRO 161 
4  n ASP 162 
4  n GLY 163 
4  n SER 164 
4  n LYS 165 
4  n SER 166 
4  n ASN 167 
4  n ASN 168 
4  n THR 169 
4  n VAL 170 
4  n TYR 171 
4  n ASN 172 
4  n SER 173 
4  n THR 174 
4  n ALA 175 
4  n THR 176 
4  n GLY 177 
4  n ILE 178 
4  n VAL 179 
4  n LYS 180 
4  n LYS 181 
4  n ILE 182 
4  n VAL 183 
4  n ARG 184 
4  n LYS 185 
4  n GLU 186 
4  n LYS 187 
4  n GLY 188 
4  n GLY 189 
4  n TYR 190 
4  n GLU 191 
4  n ILE 192 
4  n ASN 193 
4  n ILE 194 
4  n ALA 195 
4  n ASP 196 
4  n ALA 197 
4  n SER 198 
4  n ASP 199 
4  n GLY 200 
4  n ARG 201 
4  n GLU 202 
4  n VAL 203 
4  n VAL 204 
4  n ASP 205 
4  n ILE 206 
4  n ILE 207 
4  n PRO 208 
4  n ARG 209 
4  n GLY 210 
4  n PRO 211 
4  n GLU 212 
4  n LEU 213 
4  n LEU 214 
4  n VAL 215 
4  n SER 216 
4  n GLU 217 
4  n GLY 218 
4  n GLU 219 
4  n SER 220 
4  n ILE 221 
4  n LYS 222 
4  n LEU 223 
4  n ASP 224 
4  n GLN 225 
4  n PRO 226 
4  n LEU 227 
4  n THR 228 
4  n SER 229 
4  n ASN 230 
4  n PRO 231 
4  n ASN 232 
4  n VAL 233 
4  n GLY 234 
4  n GLY 235 
4  n PHE 236 
4  n GLY 237 
4  n GLN 238 
4  n GLY 239 
4  n ASP 240 
4  n ALA 241 
4  n GLU 242 
4  n VAL 243 
4  n VAL 244 
4  n LEU 245 
4  n GLN 246 
4  n ASP 247 
4  n PRO 248 
4  n LEU 249 
4  n ARG 250 
4  n ILE 251 
4  n GLN 252 
4  n GLY 253 
4  n LEU 254 
4  n LEU 255 
4  n PHE 256 
4  n PHE 257 
4  n PHE 258 
4  n ALA 259 
4  n SER 260 
4  n VAL 261 
4  n ILE 262 
4  n LEU 263 
4  n ALA 264 
4  n GLN 265 
4  n ILE 266 
4  n PHE 267 
4  n LEU 268 
4  n VAL 269 
4  n LEU 270 
4  n LYS 271 
4  n LYS 272 
4  n LYS 273 
4  n GLN 274 
4  n PHE 275 
4  n GLU 276 
4  n LYS 277 
4  n VAL 278 
4  n GLN 279 
4  n LEU 280 
4  n SER 281 
4  n GLU 282 
4  n MET 283 
4  n ASN 284 
4  n PHE 285 
5  n ASN 1   
5  n VAL 2   
5  n PRO 3   
5  n ASP 4   
5  n MET 5   
5  n GLN 6   
5  n LYS 7   
5  n ARG 8   
5  n GLU 9   
5  n THR 10  
5  n LEU 11  
5  n ASN 12  
5  n LEU 13  
5  n LEU 14  
5  n LEU 15  
5  n LEU 16  
5  n GLY 17  
5  n ALA 18  
5  n LEU 19  
5  n SER 20  
5  n LEU 21  
5  n PRO 22  
5  n THR 23  
5  n GLY 24  
5  n TYR 25  
5  n MET 26  
5  n LEU 27  
5  n LEU 28  
5  n PRO 29  
5  n TYR 30  
5  n ALA 31  
5  n SER 32  
5  n PHE 33  
5  n PHE 34  
5  n VAL 35  
5  n PRO 36  
5  n PRO 37  
5  n GLY 38  
5  n GLY 39  
5  n GLY 40  
5  n THR 41  
5  n ILE 42  
5  n ALA 43  
5  n LYS 44  
5  n ASP 45  
5  n ALA 46  
5  n LEU 47  
5  n GLY 48  
5  n ASN 49  
5  n ASP 50  
5  n VAL 51  
5  n ILE 52  
5  n ALA 53  
5  n ALA 54  
5  n GLU 55  
5  n TRP 56  
5  n LEU 57  
5  n LYS 58  
5  n THR 59  
5  n HIS 60  
5  n ALA 61  
5  n PRO 62  
5  n GLY 63  
5  n ASP 64  
5  n ARG 65  
5  n THR 66  
5  n LEU 67  
5  n THR 68  
5  n GLN 69  
5  n GLY 70  
5  n LEU 71  
5  n LYS 72  
5  n GLY 73  
5  n ASP 74  
5  n PRO 75  
5  n THR 76  
5  n TYR 77  
5  n LEU 78  
5  n VAL 79  
5  n VAL 80  
5  n GLU 81  
5  n SER 82  
5  n ASP 83  
5  n LYS 84  
5  n THR 85  
5  n LEU 86  
5  n ALA 87  
5  n THR 88  
5  n PHE 89  
5  n GLY 90  
5  n ILE 91  
5  n ASN 92  
5  n ALA 93  
5  n VAL 94  
5  n CYS 95  
5  n THR 96  
5  n HIS 97  
5  n LEU 98  
5  n GLY 99  
5  n CYS 100 
5  n VAL 101 
5  n VAL 102 
5  n PRO 103 
5  n PHE 104 
5  n ASN 105 
5  n ALA 106 
5  n ALA 107 
5  n GLU 108 
5  n ASN 109 
5  n LYS 110 
5  n PHE 111 
5  n ILE 112 
5  n CYS 113 
5  n PRO 114 
5  n CYS 115 
5  n HIS 116 
5  n GLY 117 
5  n SER 118 
5  n GLN 119 
5  n TYR 120 
5  n ASN 121 
5  n ASN 122 
5  n GLN 123 
5  n GLY 124 
5  n ARG 125 
5  n VAL 126 
5  n VAL 127 
5  n ARG 128 
5  n GLY 129 
5  n PRO 130 
5  n ALA 131 
5  n PRO 132 
5  n LEU 133 
5  n SER 134 
5  n LEU 135 
5  n ALA 136 
5  n LEU 137 
5  n ALA 138 
5  n HIS 139 
5  n CYS 140 
5  n ASP 141 
5  n VAL 142 
5  n ASP 143 
5  n ASP 144 
5  n GLY 145 
5  n LYS 146 
5  n VAL 147 
5  n VAL 148 
5  n PHE 149 
5  n VAL 150 
5  n PRO 151 
5  n TRP 152 
5  n THR 153 
5  n GLU 154 
5  n THR 155 
5  n ASP 156 
5  n PHE 157 
5  n ARG 158 
5  n THR 159 
5  n GLY 160 
5  n GLU 161 
5  n ALA 162 
5  n PRO 163 
5  n TRP 164 
5  n TRP 165 
5  n SER 166 
5  n ALA 167 
6  n MET 1   
6  n PHE 2   
6  n THR 3   
6  n LEU 4   
6  n THR 5   
6  n SER 6   
6  n TYR 7   
6  n PHE 8   
6  n GLY 9   
6  n PHE 10  
6  n LEU 11  
6  n LEU 12  
6  n ALA 13  
6  n ALA 14  
6  n LEU 15  
6  n THR 16  
6  n ILE 17  
6  n THR 18  
6  n SER 19  
6  n ALA 20  
6  n LEU 21  
6  n PHE 22  
6  n ILE 23  
6  n GLY 24  
6  n LEU 25  
6  n ASN 26  
6  n LYS 27  
6  n ILE 28  
6  n ARG 29  
6  n LEU 30  
6  n ILE 31  
7  n ASN 1   
7  n ALA 2   
7  n ALA 3   
7  n ALA 4   
7  n GLU 5   
7  n ILE 6   
7  n PHE 7   
7  n ARG 8   
7  n ILE 9   
7  n ALA 10  
7  n ALA 11  
7  n VAL 12  
7  n MET 13  
7  n ASN 14  
7  n GLY 15  
7  n LEU 16  
7  n THR 17  
7  n LEU 18  
7  n VAL 19  
7  n GLY 20  
7  n VAL 21  
7  n ALA 22  
7  n ILE 23  
7  n GLY 24  
7  n PHE 25  
7  n VAL 26  
7  n LEU 27  
7  n LEU 28  
7  n ARG 29  
7  n ILE 30  
7  n GLU 31  
7  n ALA 32  
7  n THR 33  
7  n VAL 34  
7  n GLU 35  
7  n GLU 36  
8  n MET 1   
8  n ILE 2   
8  n GLU 3   
8  n VAL 4   
8  n PHE 5   
8  n LEU 6   
8  n PHE 7   
8  n GLY 8   
8  n ILE 9   
8  n VAL 10  
8  n LEU 11  
8  n GLY 12  
8  n LEU 13  
8  n ILE 14  
8  n PRO 15  
8  n ILE 16  
8  n THR 17  
8  n LEU 18  
8  n ALA 19  
8  n GLY 20  
8  n LEU 21  
8  n PHE 22  
8  n VAL 23  
8  n THR 24  
8  n ALA 25  
8  n TYR 26  
8  n LEU 27  
8  n GLN 28  
8  n TYR 29  
8  n ARG 30  
8  n ARG 31  
9  n MET 1   
9  n ASP 2   
9  n ILE 3   
9  n VAL 4   
9  n SER 5   
9  n LEU 6   
9  n ALA 7   
9  n TRP 8   
9  n ALA 9   
9  n ALA 10  
9  n LEU 11  
9  n MET 12  
9  n VAL 13  
9  n VAL 14  
9  n PHE 15  
9  n THR 16  
9  n PHE 17  
9  n SER 18  
9  n LEU 19  
9  n SER 20  
9  n LEU 21  
9  n VAL 22  
9  n VAL 23  
9  n TRP 24  
9  n GLY 25  
9  n ARG 26  
9  n SER 27  
9  n GLY 28  
9  n LEU 29  
10 n SER 1   
10 n LYS 2   
10 n VAL 3   
10 n TYR 4   
10 n ASP 5   
10 n TRP 6   
10 n PHE 7   
10 n GLU 8   
10 n GLU 9   
10 n ARG 10  
10 n LEU 11  
10 n GLU 12  
10 n ILE 13  
10 n GLN 14  
10 n ALA 15  
10 n ILE 16  
10 n ALA 17  
10 n ASP 18  
10 n ASP 19  
10 n ILE 20  
10 n THR 21  
10 n SER 22  
10 n LYS 23  
10 n TYR 24  
10 n VAL 25  
10 n PRO 26  
10 n PRO 27  
10 n HIS 28  
10 n VAL 29  
10 n ASN 30  
10 n ILE 31  
10 n PHE 32  
10 n TYR 33  
10 n CYS 34  
10 n LEU 35  
10 n GLY 36  
10 n GLY 37  
10 n ILE 38  
10 n THR 39  
10 n LEU 40  
10 n THR 41  
10 n CYS 42  
10 n PHE 43  
10 n LEU 44  
10 n VAL 45  
10 n GLN 46  
10 n VAL 47  
10 n ALA 48  
10 n THR 49  
10 n GLY 50  
10 n PHE 51  
10 n ALA 52  
10 n MET 53  
10 n THR 54  
10 n PHE 55  
10 n TYR 56  
10 n TYR 57  
10 n ARG 58  
10 n PRO 59  
10 n THR 60  
10 n VAL 61  
10 n THR 62  
10 n ASP 63  
10 n ALA 64  
10 n PHE 65  
10 n ALA 66  
10 n SER 67  
10 n VAL 68  
10 n GLN 69  
10 n TYR 70  
10 n ILE 71  
10 n MET 72  
10 n THR 73  
10 n GLU 74  
10 n VAL 75  
10 n ASN 76  
10 n PHE 77  
10 n GLY 78  
10 n TRP 79  
10 n LEU 80  
10 n ILE 81  
10 n ARG 82  
10 n SER 83  
10 n VAL 84  
10 n HIS 85  
10 n ARG 86  
10 n TRP 87  
10 n SER 88  
10 n ALA 89  
10 n SER 90  
10 n MET 91  
10 n MET 92  
10 n VAL 93  
10 n LEU 94  
10 n MET 95  
10 n MET 96  
10 n ILE 97  
10 n LEU 98  
10 n HIS 99  
10 n VAL 100 
10 n PHE 101 
10 n ARG 102 
10 n VAL 103 
10 n TYR 104 
10 n LEU 105 
10 n THR 106 
10 n GLY 107 
10 n GLY 108 
10 n PHE 109 
10 n LYS 110 
10 n LYS 111 
10 n PRO 112 
10 n ARG 113 
10 n GLU 114 
10 n LEU 115 
10 n THR 116 
10 n TRP 117 
10 n VAL 118 
10 n THR 119 
10 n GLY 120 
10 n VAL 121 
10 n VAL 122 
10 n LEU 123 
10 n GLY 124 
10 n VAL 125 
10 n LEU 126 
10 n THR 127 
10 n ALA 128 
10 n SER 129 
10 n PHE 130 
10 n GLY 131 
10 n VAL 132 
10 n THR 133 
10 n GLY 134 
10 n TYR 135 
10 n SER 136 
10 n LEU 137 
10 n PRO 138 
10 n TRP 139 
10 n ASP 140 
10 n GLN 141 
10 n ILE 142 
10 n GLY 143 
10 n TYR 144 
10 n TRP 145 
10 n ALA 146 
10 n VAL 147 
10 n LYS 148 
10 n ILE 149 
10 n VAL 150 
10 n THR 151 
10 n GLY 152 
10 n VAL 153 
10 n PRO 154 
10 n ASP 155 
10 n ALA 156 
10 n ILE 157 
10 n PRO 158 
10 n VAL 159 
10 n ILE 160 
10 n GLY 161 
10 n SER 162 
10 n PRO 163 
10 n LEU 164 
10 n VAL 165 
10 n GLU 166 
10 n LEU 167 
10 n LEU 168 
10 n ARG 169 
10 n GLY 170 
10 n SER 171 
10 n ALA 172 
10 n SER 173 
10 n VAL 174 
10 n GLY 175 
10 n GLN 176 
10 n SER 177 
10 n THR 178 
10 n LEU 179 
10 n THR 180 
10 n ARG 181 
10 n PHE 182 
10 n TYR 183 
10 n SER 184 
10 n LEU 185 
10 n HIS 186 
10 n THR 187 
10 n PHE 188 
10 n VAL 189 
10 n LEU 190 
10 n PRO 191 
10 n LEU 192 
10 n LEU 193 
10 n THR 194 
10 n ALA 195 
10 n VAL 196 
10 n PHE 197 
10 n MET 198 
10 n LEU 199 
10 n MET 200 
10 n HIS 201 
10 n PHE 202 
10 n LEU 203 
10 n MET 204 
10 n ILE 205 
10 n ARG 206 
10 n LYS 207 
10 n GLN 208 
10 n GLY 209 
10 n ILE 210 
10 n SER 211 
10 n GLY 212 
10 n PRO 213 
10 n LEU 214 
11 n GLY 1   
11 n VAL 2   
11 n THR 3   
11 n LYS 4   
11 n LYS 5   
11 n PRO 6   
11 n ASP 7   
11 n LEU 8   
11 n ASN 9   
11 n ASP 10  
11 n PRO 11  
11 n VAL 12  
11 n LEU 13  
11 n ARG 14  
11 n ALA 15  
11 n LYS 16  
11 n LEU 17  
11 n ALA 18  
11 n LYS 19  
11 n GLY 20  
11 n MET 21  
11 n GLY 22  
11 n HIS 23  
11 n ASN 24  
11 n TYR 25  
11 n TYR 26  
11 n GLY 27  
11 n GLU 28  
11 n PRO 29  
11 n ALA 30  
11 n TRP 31  
11 n PRO 32  
11 n ASN 33  
11 n ASP 34  
11 n LEU 35  
11 n LEU 36  
11 n TYR 37  
11 n ILE 38  
11 n PHE 39  
11 n PRO 40  
11 n VAL 41  
11 n VAL 42  
11 n ILE 43  
11 n LEU 44  
11 n GLY 45  
11 n THR 46  
11 n ILE 47  
11 n ALA 48  
11 n CYS 49  
11 n ASN 50  
11 n VAL 51  
11 n GLY 52  
11 n LEU 53  
11 n ALA 54  
11 n VAL 55  
11 n LEU 56  
11 n GLU 57  
11 n PRO 58  
11 n SER 59  
11 n MET 60  
11 n ILE 61  
11 n GLY 62  
11 n GLU 63  
11 n PRO 64  
11 n ALA 65  
11 n ASP 66  
11 n PRO 67  
11 n PHE 68  
11 n ALA 69  
11 n THR 70  
11 n PRO 71  
11 n LEU 72  
11 n GLU 73  
11 n ILE 74  
11 n LEU 75  
11 n PRO 76  
11 n GLU 77  
11 n TRP 78  
11 n TYR 79  
11 n PHE 80  
11 n PHE 81  
11 n PRO 82  
11 n VAL 83  
11 n PHE 84  
11 n GLN 85  
11 n ILE 86  
11 n LEU 87  
11 n ARG 88  
11 n THR 89  
11 n VAL 90  
11 n PRO 91  
11 n ASN 92  
11 n LYS 93  
11 n LEU 94  
11 n LEU 95  
11 n GLY 96  
11 n VAL 97  
11 n LEU 98  
11 n LEU 99  
11 n MET 100 
11 n ALA 101 
11 n SER 102 
11 n VAL 103 
11 n PRO 104 
11 n ALA 105 
11 n GLY 106 
11 n LEU 107 
11 n LEU 108 
11 n THR 109 
11 n VAL 110 
11 n PRO 111 
11 n PHE 112 
11 n LEU 113 
11 n GLU 114 
11 n ASN 115 
11 n VAL 116 
11 n ASN 117 
11 n LYS 118 
11 n PHE 119 
11 n GLN 120 
11 n ASN 121 
11 n PRO 122 
11 n PHE 123 
11 n ARG 124 
11 n ARG 125 
11 n PRO 126 
11 n VAL 127 
11 n ALA 128 
11 n THR 129 
11 n THR 130 
11 n VAL 131 
11 n PHE 132 
11 n LEU 133 
11 n VAL 134 
11 n GLY 135 
11 n THR 136 
11 n VAL 137 
11 n VAL 138 
11 n ALA 139 
11 n LEU 140 
11 n TRP 141 
11 n LEU 142 
11 n GLY 143 
11 n ILE 144 
11 n GLY 145 
11 n ALA 146 
11 n THR 147 
11 n LEU 148 
11 n PRO 149 
11 n ILE 150 
11 n ASP 151 
11 n LYS 152 
11 n SER 153 
11 n LEU 154 
11 n THR 155 
11 n LEU 156 
11 n GLY 157 
11 n LEU 158 
11 n PHE 159 
12 n TYR 1   
12 n PRO 2   
12 n ILE 3   
12 n PHE 4   
12 n ALA 5   
12 n GLN 6   
12 n GLN 7   
12 n GLY 8   
12 n TYR 9   
12 n GLU 10  
12 n ASN 11  
12 n PRO 12  
12 n ARG 13  
12 n GLU 14  
12 n ALA 15  
12 n THR 16  
12 n GLY 17  
12 n ARG 18  
12 n ILE 19  
12 n VAL 20  
12 n CYS 21  
12 n ALA 22  
12 n ASN 23  
12 n CYS 24  
12 n HIS 25  
12 n LEU 26  
12 n ALA 27  
12 n ASN 28  
12 n LYS 29  
12 n PRO 30  
12 n VAL 31  
12 n ASP 32  
12 n ILE 33  
12 n GLU 34  
12 n VAL 35  
12 n PRO 36  
12 n GLN 37  
12 n ALA 38  
12 n VAL 39  
12 n LEU 40  
12 n PRO 41  
12 n ASP 42  
12 n THR 43  
12 n VAL 44  
12 n PHE 45  
12 n GLU 46  
12 n ALA 47  
12 n VAL 48  
12 n VAL 49  
12 n ARG 50  
12 n ILE 51  
12 n PRO 52  
12 n TYR 53  
12 n ASP 54  
12 n MET 55  
12 n GLN 56  
12 n LEU 57  
12 n LYS 58  
12 n GLN 59  
12 n VAL 60  
12 n LEU 61  
12 n ALA 62  
12 n ASN 63  
12 n GLY 64  
12 n LYS 65  
12 n LYS 66  
12 n GLY 67  
12 n GLY 68  
12 n LEU 69  
12 n ASN 70  
12 n VAL 71  
12 n GLY 72  
12 n ALA 73  
12 n VAL 74  
12 n LEU 75  
12 n ILE 76  
12 n LEU 77  
12 n PRO 78  
12 n GLU 79  
12 n GLY 80  
12 n PHE 81  
12 n GLU 82  
12 n LEU 83  
12 n ALA 84  
12 n PRO 85  
12 n PRO 86  
12 n ASP 87  
12 n ARG 88  
12 n ILE 89  
12 n SER 90  
12 n PRO 91  
12 n GLU 92  
12 n MET 93  
12 n LYS 94  
12 n GLU 95  
12 n LYS 96  
12 n MET 97  
12 n GLY 98  
12 n ASN 99  
12 n LEU 100 
12 n SER 101 
12 n PHE 102 
12 n GLN 103 
12 n SER 104 
12 n TYR 105 
12 n ARG 106 
12 n PRO 107 
12 n ASN 108 
12 n LYS 109 
12 n GLN 110 
12 n ASN 111 
12 n ILE 112 
12 n LEU 113 
12 n VAL 114 
12 n ILE 115 
12 n GLY 116 
12 n PRO 117 
12 n VAL 118 
12 n PRO 119 
12 n GLY 120 
12 n GLN 121 
12 n LYS 122 
12 n TYR 123 
12 n SER 124 
12 n GLU 125 
12 n ILE 126 
12 n THR 127 
12 n PHE 128 
12 n PRO 129 
12 n ILE 130 
12 n LEU 131 
12 n ALA 132 
12 n PRO 133 
12 n ASP 134 
12 n PRO 135 
12 n ALA 136 
12 n THR 137 
12 n LYS 138 
12 n LYS 139 
12 n ASP 140 
12 n VAL 141 
12 n HIS 142 
12 n PHE 143 
12 n LEU 144 
12 n LYS 145 
12 n TYR 146 
12 n PRO 147 
12 n ILE 148 
12 n TYR 149 
12 n VAL 150 
12 n GLY 151 
12 n GLY 152 
12 n ASN 153 
12 n ARG 154 
12 n GLY 155 
12 n ARG 156 
12 n GLY 157 
12 n GLN 158 
12 n ILE 159 
12 n TYR 160 
12 n PRO 161 
12 n ASP 162 
12 n GLY 163 
12 n SER 164 
12 n LYS 165 
12 n SER 166 
12 n ASN 167 
12 n ASN 168 
12 n THR 169 
12 n VAL 170 
12 n TYR 171 
12 n ASN 172 
12 n SER 173 
12 n THR 174 
12 n ALA 175 
12 n THR 176 
12 n GLY 177 
12 n ILE 178 
12 n VAL 179 
12 n LYS 180 
12 n LYS 181 
12 n ILE 182 
12 n VAL 183 
12 n ARG 184 
12 n LYS 185 
12 n GLU 186 
12 n LYS 187 
12 n GLY 188 
12 n GLY 189 
12 n TYR 190 
12 n GLU 191 
12 n ILE 192 
12 n ASN 193 
12 n ILE 194 
12 n ALA 195 
12 n ASP 196 
12 n ALA 197 
12 n SER 198 
12 n ASP 199 
12 n GLY 200 
12 n ARG 201 
12 n GLU 202 
12 n VAL 203 
12 n VAL 204 
12 n ASP 205 
12 n ILE 206 
12 n ILE 207 
12 n PRO 208 
12 n ARG 209 
12 n GLY 210 
12 n PRO 211 
12 n GLU 212 
12 n LEU 213 
12 n LEU 214 
12 n VAL 215 
12 n SER 216 
12 n GLU 217 
12 n GLY 218 
12 n GLU 219 
12 n SER 220 
12 n ILE 221 
12 n LYS 222 
12 n LEU 223 
12 n ASP 224 
12 n GLN 225 
12 n PRO 226 
12 n LEU 227 
12 n THR 228 
12 n SER 229 
12 n ASN 230 
12 n PRO 231 
12 n ASN 232 
12 n VAL 233 
12 n GLY 234 
12 n GLY 235 
12 n PHE 236 
12 n GLY 237 
12 n GLN 238 
12 n GLY 239 
12 n ASP 240 
12 n ALA 241 
12 n GLU 242 
12 n VAL 243 
12 n VAL 244 
12 n LEU 245 
12 n GLN 246 
12 n ASP 247 
12 n PRO 248 
12 n LEU 249 
12 n ARG 250 
12 n ILE 251 
12 n GLN 252 
12 n GLY 253 
12 n LEU 254 
12 n LEU 255 
12 n PHE 256 
12 n PHE 257 
12 n PHE 258 
12 n ALA 259 
12 n SER 260 
12 n VAL 261 
12 n ILE 262 
12 n LEU 263 
12 n ALA 264 
12 n GLN 265 
12 n ILE 266 
12 n PHE 267 
12 n LEU 268 
12 n VAL 269 
12 n LEU 270 
12 n LYS 271 
12 n LYS 272 
12 n LYS 273 
12 n GLN 274 
12 n PHE 275 
12 n GLU 276 
12 n LYS 277 
12 n VAL 278 
12 n GLN 279 
12 n LEU 280 
12 n SER 281 
12 n GLU 282 
12 n MET 283 
12 n ASN 284 
12 n PHE 285 
13 n ASN 1   
13 n VAL 2   
13 n PRO 3   
13 n ASP 4   
13 n MET 5   
13 n GLN 6   
13 n LYS 7   
13 n ARG 8   
13 n GLU 9   
13 n THR 10  
13 n LEU 11  
13 n ASN 12  
13 n LEU 13  
13 n LEU 14  
13 n LEU 15  
13 n LEU 16  
13 n GLY 17  
13 n ALA 18  
13 n LEU 19  
13 n SER 20  
13 n LEU 21  
13 n PRO 22  
13 n THR 23  
13 n GLY 24  
13 n TYR 25  
13 n MET 26  
13 n LEU 27  
13 n LEU 28  
13 n PRO 29  
13 n TYR 30  
13 n ALA 31  
13 n SER 32  
13 n PHE 33  
13 n PHE 34  
13 n VAL 35  
13 n PRO 36  
13 n PRO 37  
13 n GLY 38  
13 n GLY 39  
13 n THR 40  
13 n ILE 41  
13 n ALA 42  
13 n LYS 43  
13 n ASP 44  
13 n ALA 45  
13 n LEU 46  
13 n GLY 47  
13 n ASN 48  
13 n ASP 49  
13 n VAL 50  
13 n ILE 51  
13 n ALA 52  
13 n ALA 53  
13 n GLU 54  
13 n TRP 55  
13 n LEU 56  
13 n LYS 57  
13 n THR 58  
13 n HIS 59  
13 n ALA 60  
13 n PRO 61  
13 n GLY 62  
13 n ASP 63  
13 n ARG 64  
13 n THR 65  
13 n LEU 66  
13 n THR 67  
13 n GLN 68  
13 n GLY 69  
13 n LEU 70  
13 n LYS 71  
13 n GLY 72  
13 n ASP 73  
13 n PRO 74  
13 n THR 75  
13 n TYR 76  
13 n LEU 77  
13 n VAL 78  
13 n VAL 79  
13 n GLU 80  
13 n SER 81  
13 n ASP 82  
13 n LYS 83  
13 n THR 84  
13 n LEU 85  
13 n ALA 86  
13 n THR 87  
13 n PHE 88  
13 n GLY 89  
13 n ILE 90  
13 n ASN 91  
13 n ALA 92  
13 n VAL 93  
13 n CYS 94  
13 n THR 95  
13 n HIS 96  
13 n LEU 97  
13 n GLY 98  
13 n CYS 99  
13 n VAL 100 
13 n VAL 101 
13 n PRO 102 
13 n PHE 103 
13 n ASN 104 
13 n ALA 105 
13 n ALA 106 
13 n GLU 107 
13 n ASN 108 
13 n LYS 109 
13 n PHE 110 
13 n ILE 111 
13 n CYS 112 
13 n PRO 113 
13 n CYS 114 
13 n HIS 115 
13 n GLY 116 
13 n SER 117 
13 n GLN 118 
13 n TYR 119 
13 n ASN 120 
13 n ASN 121 
13 n GLN 122 
13 n GLY 123 
13 n ARG 124 
13 n VAL 125 
13 n VAL 126 
13 n ARG 127 
13 n GLY 128 
13 n PRO 129 
13 n ALA 130 
13 n PRO 131 
13 n LEU 132 
13 n SER 133 
13 n LEU 134 
13 n ALA 135 
13 n LEU 136 
13 n ALA 137 
13 n HIS 138 
13 n CYS 139 
13 n ASP 140 
13 n VAL 141 
13 n ASP 142 
13 n ASP 143 
13 n GLY 144 
13 n LYS 145 
13 n VAL 146 
13 n VAL 147 
13 n PHE 148 
13 n VAL 149 
13 n PRO 150 
13 n TRP 151 
13 n THR 152 
13 n GLU 153 
13 n THR 154 
13 n ASP 155 
13 n PHE 156 
13 n ARG 157 
13 n THR 158 
13 n GLY 159 
13 n GLU 160 
13 n ALA 161 
13 n PRO 162 
13 n TRP 163 
13 n TRP 164 
13 n SER 165 
14 n MET 1   
14 n PHE 2   
14 n THR 3   
14 n LEU 4   
14 n THR 5   
14 n SER 6   
14 n TYR 7   
14 n PHE 8   
14 n GLY 9   
14 n PHE 10  
14 n LEU 11  
14 n LEU 12  
14 n ALA 13  
14 n ALA 14  
14 n LEU 15  
14 n THR 16  
14 n ILE 17  
14 n THR 18  
14 n SER 19  
14 n ALA 20  
14 n LEU 21  
14 n PHE 22  
14 n ILE 23  
14 n GLY 24  
14 n LEU 25  
14 n ASN 26  
14 n LYS 27  
14 n ILE 28  
14 n ARG 29  
14 n LEU 30  
14 n ILE 31  
15 n ASN 1   
15 n ALA 2   
15 n ALA 3   
15 n ALA 4   
15 n GLU 5   
15 n ILE 6   
15 n PHE 7   
15 n ARG 8   
15 n ILE 9   
15 n ALA 10  
15 n ALA 11  
15 n VAL 12  
15 n MET 13  
15 n ASN 14  
15 n GLY 15  
15 n LEU 16  
15 n THR 17  
15 n LEU 18  
15 n VAL 19  
15 n GLY 20  
15 n VAL 21  
15 n ALA 22  
15 n ILE 23  
15 n GLY 24  
15 n PHE 25  
15 n VAL 26  
15 n LEU 27  
15 n LEU 28  
15 n ARG 29  
15 n ILE 30  
15 n GLU 31  
15 n ALA 32  
15 n THR 33  
15 n VAL 34  
15 n GLU 35  
15 n GLU 36  
16 n MET 1   
16 n ILE 2   
16 n GLU 3   
16 n VAL 4   
16 n PHE 5   
16 n LEU 6   
16 n PHE 7   
16 n GLY 8   
16 n ILE 9   
16 n VAL 10  
16 n LEU 11  
16 n GLY 12  
16 n LEU 13  
16 n ILE 14  
16 n PRO 15  
16 n ILE 16  
16 n THR 17  
16 n LEU 18  
16 n ALA 19  
16 n GLY 20  
16 n LEU 21  
16 n PHE 22  
16 n VAL 23  
16 n THR 24  
16 n ALA 25  
16 n TYR 26  
16 n LEU 27  
16 n GLN 28  
16 n TYR 29  
16 n ARG 30  
16 n ARG 31  
17 n MET 1   
17 n ASP 2   
17 n ILE 3   
17 n VAL 4   
17 n SER 5   
17 n LEU 6   
17 n ALA 7   
17 n TRP 8   
17 n ALA 9   
17 n ALA 10  
17 n LEU 11  
17 n MET 12  
17 n VAL 13  
17 n VAL 14  
17 n PHE 15  
17 n THR 16  
17 n PHE 17  
17 n SER 18  
17 n LEU 19  
17 n SER 20  
17 n LEU 21  
17 n VAL 22  
17 n VAL 23  
17 n TRP 24  
17 n GLY 25  
17 n ARG 26  
17 n SER 27  
17 n GLY 28  
17 n LEU 29  
#
_ma_data.content_type "model coordinates"
_ma_data.id           1
_ma_data.name         Model
#
_ma_model_list.data_id          1
_ma_model_list.model_group_id   1
_ma_model_list.model_group_name "AlphaFold-beta-20231127 (7a14c934-fe78-43c1-a552-7fb305b0ebd1 @ 2024-10-01 04:11:34)"
_ma_model_list.model_id         1
_ma_model_list.model_name       "Top ranked model"
_ma_model_list.model_type       "Ab initio model"
_ma_model_list.ordinal_id       1
#
loop_
_ma_protocol_step.method_type
_ma_protocol_step.ordinal_id
_ma_protocol_step.protocol_id
_ma_protocol_step.step_id
"coevolution MSA" 1 1 1 
"template search" 2 1 2 
modeling          3 1 3 
#
loop_
_ma_qa_metric.id
_ma_qa_metric.mode
_ma_qa_metric.name
_ma_qa_metric.software_group_id
_ma_qa_metric.type
1 global pLDDT 1 pLDDT 
2 local  pLDDT 1 pLDDT 
#
_ma_qa_metric_global.metric_id    1
_ma_qa_metric_global.metric_value 84.70
_ma_qa_metric_global.model_id     1
_ma_qa_metric_global.ordinal_id   1
#
_ma_software_group.group_id    1
_ma_software_group.ordinal_id  1
_ma_software_group.software_id 1
#
loop_
_ma_target_entity.data_id
_ma_target_entity.entity_id
_ma_target_entity.origin
1 1  . 
1 2  . 
1 3  . 
1 4  . 
1 5  . 
1 6  . 
1 7  . 
1 8  . 
1 9  . 
1 10 . 
1 11 . 
1 12 . 
1 13 . 
1 14 . 
1 15 . 
1 16 . 
1 17 . 
1 18 . 
1 19 . 
1 20 . 
1 21 . 
1 22 . 
1 23 . 
1 24 . 
1 25 . 
1 26 . 
1 27 . 
1 28 . 
#
loop_
_ma_target_entity_instance.asym_id
_ma_target_entity_instance.details
_ma_target_entity_instance.entity_id
A  . 1  
B  . 2  
C  . 3  
D  . 4  
E  . 5  
F  . 6  
G  . 7  
H  . 8  
I  . 9  
J  . 10 
K  . 11 
L  . 12 
M  . 13 
N  . 14 
O  . 15 
P  . 16 
Q  . 17 
R  . 18 
S  . 19 
T  . 20 
U  . 21 
V  . 22 
W  . 23 
X  . 24 
Y  . 25 
Z  . 26 
AA . 27 
BA . 28 
#
loop_
_pdbx_data_usage.details
_pdbx_data_usage.id
_pdbx_data_usage.type
_pdbx_data_usage.url
;NON-COMMERCIAL USE ONLY, BY USING THIS FILE YOU AGREE TO THE TERMS OF USE FOUND
AT alphafoldserver.com/output-terms.
;
1 license    ? 
;THE INFORMATION IS NOT INTENDED FOR, HAS NOT BEEN VALIDATED FOR, AND IS NOT
APPROVED FOR CLINICAL USE. IT SHOULD NOT BE USED FOR CLINICAL PURPOSE OR RELIED
ON FOR MEDICAL OR OTHER PROFESSIONAL ADVICE. IT IS THEORETICAL MODELLING ONLY
AND CAUTION SHOULD BE EXERCISED IN ITS USE. IT IS PROVIDED "AS-IS" WITHOUT ANY
WARRANTY OF ANY KIND, WHETHER EXPRESSED OR IMPLIED. NO WARRANTY IS GIVEN THAT
USE OF THE INFORMATION SHALL NOT INFRINGE THE RIGHTS OF ANY THIRD PARTY.
;
2 disclaimer ? 
#
loop_
_pdbx_nonpoly_scheme.asym_id
_pdbx_nonpoly_scheme.auth_seq_num
_pdbx_nonpoly_scheme.entity_id
_pdbx_nonpoly_scheme.mon_id
_pdbx_nonpoly_scheme.pdb_ins_code
_pdbx_nonpoly_scheme.pdb_seq_num
_pdbx_nonpoly_scheme.pdb_strand_id
R  1 18 CLA . 1 R  
S  1 19 CLA . 1 S  
T  1 20 HEM . 1 T  
U  1 21 HEM . 1 U  
V  1 22 HEM . 1 V  
W  1 23 HEM . 1 W  
X  1 24 HEC . 1 X  
Y  1 25 HEC . 1 Y  
Z  1 26 HEC . 1 Z  
AA 1 27 HEC . 1 AA 
BA 1 28 CU  . 1 BA 
#
loop_
_pdbx_poly_seq_scheme.asym_id
_pdbx_poly_seq_scheme.auth_seq_num
_pdbx_poly_seq_scheme.entity_id
_pdbx_poly_seq_scheme.hetero
_pdbx_poly_seq_scheme.mon_id
_pdbx_poly_seq_scheme.pdb_ins_code
_pdbx_poly_seq_scheme.pdb_seq_num
_pdbx_poly_seq_scheme.pdb_strand_id
_pdbx_poly_seq_scheme.seq_id
A 1   1  n VAL . 1   A 1   
A 2   1  n GLU . 2   A 2   
A 3   1  n VAL . 3   A 3   
A 4   1  n LEU . 4   A 4   
A 5   1  n LEU . 5   A 5   
A 6   1  n GLY . 6   A 6   
A 7   1  n GLY . 7   A 7   
A 8   1  n GLY . 8   A 8   
A 9   1  n ASP . 9   A 9   
A 10  1  n GLY . 10  A 10  
A 11  1  n SER . 11  A 11  
A 12  1  n LEU . 12  A 12  
A 13  1  n ALA . 13  A 13  
A 14  1  n PHE . 14  A 14  
A 15  1  n LEU . 15  A 15  
A 16  1  n PRO . 16  A 16  
A 17  1  n GLY . 17  A 17  
A 18  1  n ASP . 18  A 18  
A 19  1  n PHE . 19  A 19  
A 20  1  n SER . 20  A 20  
A 21  1  n VAL . 21  A 21  
A 22  1  n ALA . 22  A 22  
A 23  1  n SER . 23  A 23  
A 24  1  n GLY . 24  A 24  
A 25  1  n GLU . 25  A 25  
A 26  1  n GLU . 26  A 26  
A 27  1  n ILE . 27  A 27  
A 28  1  n VAL . 28  A 28  
A 29  1  n PHE . 29  A 29  
A 30  1  n LYS . 30  A 30  
A 31  1  n ASN . 31  A 31  
A 32  1  n ASN . 32  A 32  
A 33  1  n ALA . 33  A 33  
A 34  1  n GLY . 34  A 34  
A 35  1  n PHE . 35  A 35  
A 36  1  n PRO . 36  A 36  
A 37  1  n HIS . 37  A 37  
A 38  1  n ASN . 38  A 38  
A 39  1  n VAL . 39  A 39  
A 40  1  n VAL . 40  A 40  
A 41  1  n PHE . 41  A 41  
A 42  1  n ASP . 42  A 42  
A 43  1  n GLU . 43  A 43  
A 44  1  n ASP . 44  A 44  
A 45  1  n GLU . 45  A 45  
A 46  1  n ILE . 46  A 46  
A 47  1  n PRO . 47  A 47  
A 48  1  n SER . 48  A 48  
A 49  1  n GLY . 49  A 49  
A 50  1  n VAL . 50  A 50  
A 51  1  n ASP . 51  A 51  
A 52  1  n ALA . 52  A 52  
A 53  1  n ALA . 53  A 53  
A 54  1  n LYS . 54  A 54  
A 55  1  n ILE . 55  A 55  
A 56  1  n SER . 56  A 56  
A 57  1  n MET . 57  A 57  
A 58  1  n SER . 58  A 58  
A 59  1  n GLU . 59  A 59  
A 60  1  n GLU . 60  A 60  
A 61  1  n ASP . 61  A 61  
A 62  1  n LEU . 62  A 62  
A 63  1  n LEU . 63  A 63  
A 64  1  n ASN . 64  A 64  
A 65  1  n ALA . 65  A 65  
A 66  1  n PRO . 66  A 66  
A 67  1  n GLY . 67  A 67  
A 68  1  n GLU . 68  A 68  
A 69  1  n THR . 69  A 69  
A 70  1  n TYR . 70  A 70  
A 71  1  n LYS . 71  A 71  
A 72  1  n VAL . 72  A 72  
A 73  1  n THR . 73  A 73  
A 74  1  n LEU . 74  A 74  
A 75  1  n THR . 75  A 75  
A 76  1  n GLU . 76  A 76  
A 77  1  n LYS . 77  A 77  
A 78  1  n GLY . 78  A 78  
A 79  1  n THR . 79  A 79  
A 80  1  n TYR . 80  A 80  
A 81  1  n LYS . 81  A 81  
A 82  1  n PHE . 82  A 82  
A 83  1  n TYR . 83  A 83  
A 84  1  n CYS . 84  A 84  
A 85  1  n SER . 85  A 85  
A 86  1  n PRO . 86  A 86  
A 87  1  n HIS . 87  A 87  
A 88  1  n GLN . 88  A 88  
A 89  1  n GLY . 89  A 89  
A 90  1  n ALA . 90  A 90  
A 91  1  n GLY . 91  A 91  
A 92  1  n MET . 92  A 92  
A 93  1  n VAL . 93  A 93  
A 94  1  n GLY . 94  A 94  
A 95  1  n LYS . 95  A 95  
A 96  1  n VAL . 96  A 96  
A 97  1  n THR . 97  A 97  
A 98  1  n VAL . 98  A 98  
A 99  1  n ASN . 99  A 99  
B 1   2  n SER . 1   B 1   
B 2   2  n LYS . 2   B 2   
B 3   2  n VAL . 3   B 3   
B 4   2  n TYR . 4   B 4   
B 5   2  n ASP . 5   B 5   
B 6   2  n TRP . 6   B 6   
B 7   2  n PHE . 7   B 7   
B 8   2  n GLU . 8   B 8   
B 9   2  n GLU . 9   B 9   
B 10  2  n ARG . 10  B 10  
B 11  2  n LEU . 11  B 11  
B 12  2  n GLU . 12  B 12  
B 13  2  n ILE . 13  B 13  
B 14  2  n GLN . 14  B 14  
B 15  2  n ALA . 15  B 15  
B 16  2  n ILE . 16  B 16  
B 17  2  n ALA . 17  B 17  
B 18  2  n ASP . 18  B 18  
B 19  2  n ASP . 19  B 19  
B 20  2  n ILE . 20  B 20  
B 21  2  n THR . 21  B 21  
B 22  2  n SER . 22  B 22  
B 23  2  n LYS . 23  B 23  
B 24  2  n TYR . 24  B 24  
B 25  2  n VAL . 25  B 25  
B 26  2  n PRO . 26  B 26  
B 27  2  n PRO . 27  B 27  
B 28  2  n HIS . 28  B 28  
B 29  2  n VAL . 29  B 29  
B 30  2  n ASN . 30  B 30  
B 31  2  n ILE . 31  B 31  
B 32  2  n PHE . 32  B 32  
B 33  2  n TYR . 33  B 33  
B 34  2  n CYS . 34  B 34  
B 35  2  n LEU . 35  B 35  
B 36  2  n GLY . 36  B 36  
B 37  2  n GLY . 37  B 37  
B 38  2  n ILE . 38  B 38  
B 39  2  n THR . 39  B 39  
B 40  2  n LEU . 40  B 40  
B 41  2  n THR . 41  B 41  
B 42  2  n CYS . 42  B 42  
B 43  2  n PHE . 43  B 43  
B 44  2  n LEU . 44  B 44  
B 45  2  n VAL . 45  B 45  
B 46  2  n GLN . 46  B 46  
B 47  2  n VAL . 47  B 47  
B 48  2  n ALA . 48  B 48  
B 49  2  n THR . 49  B 49  
B 50  2  n GLY . 50  B 50  
B 51  2  n PHE . 51  B 51  
B 52  2  n ALA . 52  B 52  
B 53  2  n MET . 53  B 53  
B 54  2  n THR . 54  B 54  
B 55  2  n PHE . 55  B 55  
B 56  2  n TYR . 56  B 56  
B 57  2  n TYR . 57  B 57  
B 58  2  n ARG . 58  B 58  
B 59  2  n PRO . 59  B 59  
B 60  2  n THR . 60  B 60  
B 61  2  n VAL . 61  B 61  
B 62  2  n THR . 62  B 62  
B 63  2  n ASP . 63  B 63  
B 64  2  n ALA . 64  B 64  
B 65  2  n PHE . 65  B 65  
B 66  2  n ALA . 66  B 66  
B 67  2  n SER . 67  B 67  
B 68  2  n VAL . 68  B 68  
B 69  2  n GLN . 69  B 69  
B 70  2  n TYR . 70  B 70  
B 71  2  n ILE . 71  B 71  
B 72  2  n MET . 72  B 72  
B 73  2  n THR . 73  B 73  
B 74  2  n GLU . 74  B 74  
B 75  2  n VAL . 75  B 75  
B 76  2  n ASN . 76  B 76  
B 77  2  n PHE . 77  B 77  
B 78  2  n GLY . 78  B 78  
B 79  2  n TRP . 79  B 79  
B 80  2  n LEU . 80  B 80  
B 81  2  n ILE . 81  B 81  
B 82  2  n ARG . 82  B 82  
B 83  2  n SER . 83  B 83  
B 84  2  n VAL . 84  B 84  
B 85  2  n HIS . 85  B 85  
B 86  2  n ARG . 86  B 86  
B 87  2  n TRP . 87  B 87  
B 88  2  n SER . 88  B 88  
B 89  2  n ALA . 89  B 89  
B 90  2  n SER . 90  B 90  
B 91  2  n MET . 91  B 91  
B 92  2  n MET . 92  B 92  
B 93  2  n VAL . 93  B 93  
B 94  2  n LEU . 94  B 94  
B 95  2  n MET . 95  B 95  
B 96  2  n MET . 96  B 96  
B 97  2  n ILE . 97  B 97  
B 98  2  n LEU . 98  B 98  
B 99  2  n HIS . 99  B 99  
B 100 2  n VAL . 100 B 100 
B 101 2  n PHE . 101 B 101 
B 102 2  n ARG . 102 B 102 
B 103 2  n VAL . 103 B 103 
B 104 2  n TYR . 104 B 104 
B 105 2  n LEU . 105 B 105 
B 106 2  n THR . 106 B 106 
B 107 2  n GLY . 107 B 107 
B 108 2  n GLY . 108 B 108 
B 109 2  n PHE . 109 B 109 
B 110 2  n LYS . 110 B 110 
B 111 2  n LYS . 111 B 111 
B 112 2  n PRO . 112 B 112 
B 113 2  n ARG . 113 B 113 
B 114 2  n GLU . 114 B 114 
B 115 2  n LEU . 115 B 115 
B 116 2  n THR . 116 B 116 
B 117 2  n TRP . 117 B 117 
B 118 2  n VAL . 118 B 118 
B 119 2  n THR . 119 B 119 
B 120 2  n GLY . 120 B 120 
B 121 2  n VAL . 121 B 121 
B 122 2  n VAL . 122 B 122 
B 123 2  n LEU . 123 B 123 
B 124 2  n GLY . 124 B 124 
B 125 2  n VAL . 125 B 125 
B 126 2  n LEU . 126 B 126 
B 127 2  n THR . 127 B 127 
B 128 2  n ALA . 128 B 128 
B 129 2  n SER . 129 B 129 
B 130 2  n PHE . 130 B 130 
B 131 2  n GLY . 131 B 131 
B 132 2  n VAL . 132 B 132 
B 133 2  n THR . 133 B 133 
B 134 2  n GLY . 134 B 134 
B 135 2  n TYR . 135 B 135 
B 136 2  n SER . 136 B 136 
B 137 2  n LEU . 137 B 137 
B 138 2  n PRO . 138 B 138 
B 139 2  n TRP . 139 B 139 
B 140 2  n ASP . 140 B 140 
B 141 2  n GLN . 141 B 141 
B 142 2  n ILE . 142 B 142 
B 143 2  n GLY . 143 B 143 
B 144 2  n TYR . 144 B 144 
B 145 2  n TRP . 145 B 145 
B 146 2  n ALA . 146 B 146 
B 147 2  n VAL . 147 B 147 
B 148 2  n LYS . 148 B 148 
B 149 2  n ILE . 149 B 149 
B 150 2  n VAL . 150 B 150 
B 151 2  n THR . 151 B 151 
B 152 2  n GLY . 152 B 152 
B 153 2  n VAL . 153 B 153 
B 154 2  n PRO . 154 B 154 
B 155 2  n ASP . 155 B 155 
B 156 2  n ALA . 156 B 156 
B 157 2  n ILE . 157 B 157 
B 158 2  n PRO . 158 B 158 
B 159 2  n VAL . 159 B 159 
B 160 2  n ILE . 160 B 160 
B 161 2  n GLY . 161 B 161 
B 162 2  n SER . 162 B 162 
B 163 2  n PRO . 163 B 163 
B 164 2  n LEU . 164 B 164 
B 165 2  n VAL . 165 B 165 
B 166 2  n GLU . 166 B 166 
B 167 2  n LEU . 167 B 167 
B 168 2  n LEU . 168 B 168 
B 169 2  n ARG . 169 B 169 
B 170 2  n GLY . 170 B 170 
B 171 2  n SER . 171 B 171 
B 172 2  n ALA . 172 B 172 
B 173 2  n SER . 173 B 173 
B 174 2  n VAL . 174 B 174 
B 175 2  n GLY . 175 B 175 
B 176 2  n GLN . 176 B 176 
B 177 2  n SER . 177 B 177 
B 178 2  n THR . 178 B 178 
B 179 2  n LEU . 179 B 179 
B 180 2  n THR . 180 B 180 
B 181 2  n ARG . 181 B 181 
B 182 2  n PHE . 182 B 182 
B 183 2  n TYR . 183 B 183 
B 184 2  n SER . 184 B 184 
B 185 2  n LEU . 185 B 185 
B 186 2  n HIS . 186 B 186 
B 187 2  n THR . 187 B 187 
B 188 2  n PHE . 188 B 188 
B 189 2  n VAL . 189 B 189 
B 190 2  n LEU . 190 B 190 
B 191 2  n PRO . 191 B 191 
B 192 2  n LEU . 192 B 192 
B 193 2  n LEU . 193 B 193 
B 194 2  n THR . 194 B 194 
B 195 2  n ALA . 195 B 195 
B 196 2  n VAL . 196 B 196 
B 197 2  n PHE . 197 B 197 
B 198 2  n MET . 198 B 198 
B 199 2  n LEU . 199 B 199 
B 200 2  n MET . 200 B 200 
B 201 2  n HIS . 201 B 201 
B 202 2  n PHE . 202 B 202 
B 203 2  n LEU . 203 B 203 
B 204 2  n MET . 204 B 204 
B 205 2  n ILE . 205 B 205 
B 206 2  n ARG . 206 B 206 
B 207 2  n LYS . 207 B 207 
B 208 2  n GLN . 208 B 208 
B 209 2  n GLY . 209 B 209 
B 210 2  n ILE . 210 B 210 
B 211 2  n SER . 211 B 211 
B 212 2  n GLY . 212 B 212 
B 213 2  n PRO . 213 B 213 
B 214 2  n LEU . 214 B 214 
C 1   3  n GLY . 1   C 1   
C 2   3  n VAL . 2   C 2   
C 3   3  n THR . 3   C 3   
C 4   3  n LYS . 4   C 4   
C 5   3  n LYS . 5   C 5   
C 6   3  n PRO . 6   C 6   
C 7   3  n ASP . 7   C 7   
C 8   3  n LEU . 8   C 8   
C 9   3  n ASN . 9   C 9   
C 10  3  n ASP . 10  C 10  
C 11  3  n PRO . 11  C 11  
C 12  3  n VAL . 12  C 12  
C 13  3  n LEU . 13  C 13  
C 14  3  n ARG . 14  C 14  
C 15  3  n ALA . 15  C 15  
C 16  3  n LYS . 16  C 16  
C 17  3  n LEU . 17  C 17  
C 18  3  n ALA . 18  C 18  
C 19  3  n LYS . 19  C 19  
C 20  3  n GLY . 20  C 20  
C 21  3  n MET . 21  C 21  
C 22  3  n GLY . 22  C 22  
C 23  3  n HIS . 23  C 23  
C 24  3  n ASN . 24  C 24  
C 25  3  n TYR . 25  C 25  
C 26  3  n TYR . 26  C 26  
C 27  3  n GLY . 27  C 27  
C 28  3  n GLU . 28  C 28  
C 29  3  n PRO . 29  C 29  
C 30  3  n ALA . 30  C 30  
C 31  3  n TRP . 31  C 31  
C 32  3  n PRO . 32  C 32  
C 33  3  n ASN . 33  C 33  
C 34  3  n ASP . 34  C 34  
C 35  3  n LEU . 35  C 35  
C 36  3  n LEU . 36  C 36  
C 37  3  n TYR . 37  C 37  
C 38  3  n ILE . 38  C 38  
C 39  3  n PHE . 39  C 39  
C 40  3  n PRO . 40  C 40  
C 41  3  n VAL . 41  C 41  
C 42  3  n VAL . 42  C 42  
C 43  3  n ILE . 43  C 43  
C 44  3  n LEU . 44  C 44  
C 45  3  n GLY . 45  C 45  
C 46  3  n THR . 46  C 46  
C 47  3  n ILE . 47  C 47  
C 48  3  n ALA . 48  C 48  
C 49  3  n CYS . 49  C 49  
C 50  3  n ASN . 50  C 50  
C 51  3  n VAL . 51  C 51  
C 52  3  n GLY . 52  C 52  
C 53  3  n LEU . 53  C 53  
C 54  3  n ALA . 54  C 54  
C 55  3  n VAL . 55  C 55  
C 56  3  n LEU . 56  C 56  
C 57  3  n GLU . 57  C 57  
C 58  3  n PRO . 58  C 58  
C 59  3  n SER . 59  C 59  
C 60  3  n MET . 60  C 60  
C 61  3  n ILE . 61  C 61  
C 62  3  n GLY . 62  C 62  
C 63  3  n GLU . 63  C 63  
C 64  3  n PRO . 64  C 64  
C 65  3  n ALA . 65  C 65  
C 66  3  n ASP . 66  C 66  
C 67  3  n PRO . 67  C 67  
C 68  3  n PHE . 68  C 68  
C 69  3  n ALA . 69  C 69  
C 70  3  n THR . 70  C 70  
C 71  3  n PRO . 71  C 71  
C 72  3  n LEU . 72  C 72  
C 73  3  n GLU . 73  C 73  
C 74  3  n ILE . 74  C 74  
C 75  3  n LEU . 75  C 75  
C 76  3  n PRO . 76  C 76  
C 77  3  n GLU . 77  C 77  
C 78  3  n TRP . 78  C 78  
C 79  3  n TYR . 79  C 79  
C 80  3  n PHE . 80  C 80  
C 81  3  n PHE . 81  C 81  
C 82  3  n PRO . 82  C 82  
C 83  3  n VAL . 83  C 83  
C 84  3  n PHE . 84  C 84  
C 85  3  n GLN . 85  C 85  
C 86  3  n ILE . 86  C 86  
C 87  3  n LEU . 87  C 87  
C 88  3  n ARG . 88  C 88  
C 89  3  n THR . 89  C 89  
C 90  3  n VAL . 90  C 90  
C 91  3  n PRO . 91  C 91  
C 92  3  n ASN . 92  C 92  
C 93  3  n LYS . 93  C 93  
C 94  3  n LEU . 94  C 94  
C 95  3  n LEU . 95  C 95  
C 96  3  n GLY . 96  C 96  
C 97  3  n VAL . 97  C 97  
C 98  3  n LEU . 98  C 98  
C 99  3  n LEU . 99  C 99  
C 100 3  n MET . 100 C 100 
C 101 3  n ALA . 101 C 101 
C 102 3  n SER . 102 C 102 
C 103 3  n VAL . 103 C 103 
C 104 3  n PRO . 104 C 104 
C 105 3  n ALA . 105 C 105 
C 106 3  n GLY . 106 C 106 
C 107 3  n LEU . 107 C 107 
C 108 3  n LEU . 108 C 108 
C 109 3  n THR . 109 C 109 
C 110 3  n VAL . 110 C 110 
C 111 3  n PRO . 111 C 111 
C 112 3  n PHE . 112 C 112 
C 113 3  n LEU . 113 C 113 
C 114 3  n GLU . 114 C 114 
C 115 3  n ASN . 115 C 115 
C 116 3  n VAL . 116 C 116 
C 117 3  n ASN . 117 C 117 
C 118 3  n LYS . 118 C 118 
C 119 3  n PHE . 119 C 119 
C 120 3  n GLN . 120 C 120 
C 121 3  n ASN . 121 C 121 
C 122 3  n PRO . 122 C 122 
C 123 3  n PHE . 123 C 123 
C 124 3  n ARG . 124 C 124 
C 125 3  n ARG . 125 C 125 
C 126 3  n PRO . 126 C 126 
C 127 3  n VAL . 127 C 127 
C 128 3  n ALA . 128 C 128 
C 129 3  n THR . 129 C 129 
C 130 3  n THR . 130 C 130 
C 131 3  n VAL . 131 C 131 
C 132 3  n PHE . 132 C 132 
C 133 3  n LEU . 133 C 133 
C 134 3  n VAL . 134 C 134 
C 135 3  n GLY . 135 C 135 
C 136 3  n THR . 136 C 136 
C 137 3  n VAL . 137 C 137 
C 138 3  n VAL . 138 C 138 
C 139 3  n ALA . 139 C 139 
C 140 3  n LEU . 140 C 140 
C 141 3  n TRP . 141 C 141 
C 142 3  n LEU . 142 C 142 
C 143 3  n GLY . 143 C 143 
C 144 3  n ILE . 144 C 144 
C 145 3  n GLY . 145 C 145 
C 146 3  n ALA . 146 C 146 
C 147 3  n THR . 147 C 147 
C 148 3  n LEU . 148 C 148 
C 149 3  n PRO . 149 C 149 
C 150 3  n ILE . 150 C 150 
C 151 3  n ASP . 151 C 151 
C 152 3  n LYS . 152 C 152 
C 153 3  n SER . 153 C 153 
C 154 3  n LEU . 154 C 154 
C 155 3  n THR . 155 C 155 
C 156 3  n LEU . 156 C 156 
C 157 3  n GLY . 157 C 157 
C 158 3  n LEU . 158 C 158 
C 159 3  n PHE . 159 C 159 
D 1   4  n TYR . 1   D 1   
D 2   4  n PRO . 2   D 2   
D 3   4  n ILE . 3   D 3   
D 4   4  n PHE . 4   D 4   
D 5   4  n ALA . 5   D 5   
D 6   4  n GLN . 6   D 6   
D 7   4  n GLN . 7   D 7   
D 8   4  n GLY . 8   D 8   
D 9   4  n TYR . 9   D 9   
D 10  4  n GLU . 10  D 10  
D 11  4  n ASN . 11  D 11  
D 12  4  n PRO . 12  D 12  
D 13  4  n ARG . 13  D 13  
D 14  4  n GLU . 14  D 14  
D 15  4  n ALA . 15  D 15  
D 16  4  n THR . 16  D 16  
D 17  4  n GLY . 17  D 17  
D 18  4  n ARG . 18  D 18  
D 19  4  n ILE . 19  D 19  
D 20  4  n VAL . 20  D 20  
D 21  4  n CYS . 21  D 21  
D 22  4  n ALA . 22  D 22  
D 23  4  n ASN . 23  D 23  
D 24  4  n CYS . 24  D 24  
D 25  4  n HIS . 25  D 25  
D 26  4  n LEU . 26  D 26  
D 27  4  n ALA . 27  D 27  
D 28  4  n ASN . 28  D 28  
D 29  4  n LYS . 29  D 29  
D 30  4  n PRO . 30  D 30  
D 31  4  n VAL . 31  D 31  
D 32  4  n ASP . 32  D 32  
D 33  4  n ILE . 33  D 33  
D 34  4  n GLU . 34  D 34  
D 35  4  n VAL . 35  D 35  
D 36  4  n PRO . 36  D 36  
D 37  4  n GLN . 37  D 37  
D 38  4  n ALA . 38  D 38  
D 39  4  n VAL . 39  D 39  
D 40  4  n LEU . 40  D 40  
D 41  4  n PRO . 41  D 41  
D 42  4  n ASP . 42  D 42  
D 43  4  n THR . 43  D 43  
D 44  4  n VAL . 44  D 44  
D 45  4  n PHE . 45  D 45  
D 46  4  n GLU . 46  D 46  
D 47  4  n ALA . 47  D 47  
D 48  4  n VAL . 48  D 48  
D 49  4  n VAL . 49  D 49  
D 50  4  n ARG . 50  D 50  
D 51  4  n ILE . 51  D 51  
D 52  4  n PRO . 52  D 52  
D 53  4  n TYR . 53  D 53  
D 54  4  n ASP . 54  D 54  
D 55  4  n MET . 55  D 55  
D 56  4  n GLN . 56  D 56  
D 57  4  n LEU . 57  D 57  
D 58  4  n LYS . 58  D 58  
D 59  4  n GLN . 59  D 59  
D 60  4  n VAL . 60  D 60  
D 61  4  n LEU . 61  D 61  
D 62  4  n ALA . 62  D 62  
D 63  4  n ASN . 63  D 63  
D 64  4  n GLY . 64  D 64  
D 65  4  n LYS . 65  D 65  
D 66  4  n LYS . 66  D 66  
D 67  4  n GLY . 67  D 67  
D 68  4  n GLY . 68  D 68  
D 69  4  n LEU . 69  D 69  
D 70  4  n ASN . 70  D 70  
D 71  4  n VAL . 71  D 71  
D 72  4  n GLY . 72  D 72  
D 73  4  n ALA . 73  D 73  
D 74  4  n VAL . 74  D 74  
D 75  4  n LEU . 75  D 75  
D 76  4  n ILE . 76  D 76  
D 77  4  n LEU . 77  D 77  
D 78  4  n PRO . 78  D 78  
D 79  4  n GLU . 79  D 79  
D 80  4  n GLY . 80  D 80  
D 81  4  n PHE . 81  D 81  
D 82  4  n GLU . 82  D 82  
D 83  4  n LEU . 83  D 83  
D 84  4  n ALA . 84  D 84  
D 85  4  n PRO . 85  D 85  
D 86  4  n PRO . 86  D 86  
D 87  4  n ASP . 87  D 87  
D 88  4  n ARG . 88  D 88  
D 89  4  n ILE . 89  D 89  
D 90  4  n SER . 90  D 90  
D 91  4  n PRO . 91  D 91  
D 92  4  n GLU . 92  D 92  
D 93  4  n MET . 93  D 93  
D 94  4  n LYS . 94  D 94  
D 95  4  n GLU . 95  D 95  
D 96  4  n LYS . 96  D 96  
D 97  4  n MET . 97  D 97  
D 98  4  n GLY . 98  D 98  
D 99  4  n ASN . 99  D 99  
D 100 4  n LEU . 100 D 100 
D 101 4  n SER . 101 D 101 
D 102 4  n PHE . 102 D 102 
D 103 4  n GLN . 103 D 103 
D 104 4  n SER . 104 D 104 
D 105 4  n TYR . 105 D 105 
D 106 4  n ARG . 106 D 106 
D 107 4  n PRO . 107 D 107 
D 108 4  n ASN . 108 D 108 
D 109 4  n LYS . 109 D 109 
D 110 4  n GLN . 110 D 110 
D 111 4  n ASN . 111 D 111 
D 112 4  n ILE . 112 D 112 
D 113 4  n LEU . 113 D 113 
D 114 4  n VAL . 114 D 114 
D 115 4  n ILE . 115 D 115 
D 116 4  n GLY . 116 D 116 
D 117 4  n PRO . 117 D 117 
D 118 4  n VAL . 118 D 118 
D 119 4  n PRO . 119 D 119 
D 120 4  n GLY . 120 D 120 
D 121 4  n GLN . 121 D 121 
D 122 4  n LYS . 122 D 122 
D 123 4  n TYR . 123 D 123 
D 124 4  n SER . 124 D 124 
D 125 4  n GLU . 125 D 125 
D 126 4  n ILE . 126 D 126 
D 127 4  n THR . 127 D 127 
D 128 4  n PHE . 128 D 128 
D 129 4  n PRO . 129 D 129 
D 130 4  n ILE . 130 D 130 
D 131 4  n LEU . 131 D 131 
D 132 4  n ALA . 132 D 132 
D 133 4  n PRO . 133 D 133 
D 134 4  n ASP . 134 D 134 
D 135 4  n PRO . 135 D 135 
D 136 4  n ALA . 136 D 136 
D 137 4  n THR . 137 D 137 
D 138 4  n LYS . 138 D 138 
D 139 4  n LYS . 139 D 139 
D 140 4  n ASP . 140 D 140 
D 141 4  n VAL . 141 D 141 
D 142 4  n HIS . 142 D 142 
D 143 4  n PHE . 143 D 143 
D 144 4  n LEU . 144 D 144 
D 145 4  n LYS . 145 D 145 
D 146 4  n TYR . 146 D 146 
D 147 4  n PRO . 147 D 147 
D 148 4  n ILE . 148 D 148 
D 149 4  n TYR . 149 D 149 
D 150 4  n VAL . 150 D 150 
D 151 4  n GLY . 151 D 151 
D 152 4  n GLY . 152 D 152 
D 153 4  n ASN . 153 D 153 
D 154 4  n ARG . 154 D 154 
D 155 4  n GLY . 155 D 155 
D 156 4  n ARG . 156 D 156 
D 157 4  n GLY . 157 D 157 
D 158 4  n GLN . 158 D 158 
D 159 4  n ILE . 159 D 159 
D 160 4  n TYR . 160 D 160 
D 161 4  n PRO . 161 D 161 
D 162 4  n ASP . 162 D 162 
D 163 4  n GLY . 163 D 163 
D 164 4  n SER . 164 D 164 
D 165 4  n LYS . 165 D 165 
D 166 4  n SER . 166 D 166 
D 167 4  n ASN . 167 D 167 
D 168 4  n ASN . 168 D 168 
D 169 4  n THR . 169 D 169 
D 170 4  n VAL . 170 D 170 
D 171 4  n TYR . 171 D 171 
D 172 4  n ASN . 172 D 172 
D 173 4  n SER . 173 D 173 
D 174 4  n THR . 174 D 174 
D 175 4  n ALA . 175 D 175 
D 176 4  n THR . 176 D 176 
D 177 4  n GLY . 177 D 177 
D 178 4  n ILE . 178 D 178 
D 179 4  n VAL . 179 D 179 
D 180 4  n LYS . 180 D 180 
D 181 4  n LYS . 181 D 181 
D 182 4  n ILE . 182 D 182 
D 183 4  n VAL . 183 D 183 
D 184 4  n ARG . 184 D 184 
D 185 4  n LYS . 185 D 185 
D 186 4  n GLU . 186 D 186 
D 187 4  n LYS . 187 D 187 
D 188 4  n GLY . 188 D 188 
D 189 4  n GLY . 189 D 189 
D 190 4  n TYR . 190 D 190 
D 191 4  n GLU . 191 D 191 
D 192 4  n ILE . 192 D 192 
D 193 4  n ASN . 193 D 193 
D 194 4  n ILE . 194 D 194 
D 195 4  n ALA . 195 D 195 
D 196 4  n ASP . 196 D 196 
D 197 4  n ALA . 197 D 197 
D 198 4  n SER . 198 D 198 
D 199 4  n ASP . 199 D 199 
D 200 4  n GLY . 200 D 200 
D 201 4  n ARG . 201 D 201 
D 202 4  n GLU . 202 D 202 
D 203 4  n VAL . 203 D 203 
D 204 4  n VAL . 204 D 204 
D 205 4  n ASP . 205 D 205 
D 206 4  n ILE . 206 D 206 
D 207 4  n ILE . 207 D 207 
D 208 4  n PRO . 208 D 208 
D 209 4  n ARG . 209 D 209 
D 210 4  n GLY . 210 D 210 
D 211 4  n PRO . 211 D 211 
D 212 4  n GLU . 212 D 212 
D 213 4  n LEU . 213 D 213 
D 214 4  n LEU . 214 D 214 
D 215 4  n VAL . 215 D 215 
D 216 4  n SER . 216 D 216 
D 217 4  n GLU . 217 D 217 
D 218 4  n GLY . 218 D 218 
D 219 4  n GLU . 219 D 219 
D 220 4  n SER . 220 D 220 
D 221 4  n ILE . 221 D 221 
D 222 4  n LYS . 222 D 222 
D 223 4  n LEU . 223 D 223 
D 224 4  n ASP . 224 D 224 
D 225 4  n GLN . 225 D 225 
D 226 4  n PRO . 226 D 226 
D 227 4  n LEU . 227 D 227 
D 228 4  n THR . 228 D 228 
D 229 4  n SER . 229 D 229 
D 230 4  n ASN . 230 D 230 
D 231 4  n PRO . 231 D 231 
D 232 4  n ASN . 232 D 232 
D 233 4  n VAL . 233 D 233 
D 234 4  n GLY . 234 D 234 
D 235 4  n GLY . 235 D 235 
D 236 4  n PHE . 236 D 236 
D 237 4  n GLY . 237 D 237 
D 238 4  n GLN . 238 D 238 
D 239 4  n GLY . 239 D 239 
D 240 4  n ASP . 240 D 240 
D 241 4  n ALA . 241 D 241 
D 242 4  n GLU . 242 D 242 
D 243 4  n VAL . 243 D 243 
D 244 4  n VAL . 244 D 244 
D 245 4  n LEU . 245 D 245 
D 246 4  n GLN . 246 D 246 
D 247 4  n ASP . 247 D 247 
D 248 4  n PRO . 248 D 248 
D 249 4  n LEU . 249 D 249 
D 250 4  n ARG . 250 D 250 
D 251 4  n ILE . 251 D 251 
D 252 4  n GLN . 252 D 252 
D 253 4  n GLY . 253 D 253 
D 254 4  n LEU . 254 D 254 
D 255 4  n LEU . 255 D 255 
D 256 4  n PHE . 256 D 256 
D 257 4  n PHE . 257 D 257 
D 258 4  n PHE . 258 D 258 
D 259 4  n ALA . 259 D 259 
D 260 4  n SER . 260 D 260 
D 261 4  n VAL . 261 D 261 
D 262 4  n ILE . 262 D 262 
D 263 4  n LEU . 263 D 263 
D 264 4  n ALA . 264 D 264 
D 265 4  n GLN . 265 D 265 
D 266 4  n ILE . 266 D 266 
D 267 4  n PHE . 267 D 267 
D 268 4  n LEU . 268 D 268 
D 269 4  n VAL . 269 D 269 
D 270 4  n LEU . 270 D 270 
D 271 4  n LYS . 271 D 271 
D 272 4  n LYS . 272 D 272 
D 273 4  n LYS . 273 D 273 
D 274 4  n GLN . 274 D 274 
D 275 4  n PHE . 275 D 275 
D 276 4  n GLU . 276 D 276 
D 277 4  n LYS . 277 D 277 
D 278 4  n VAL . 278 D 278 
D 279 4  n GLN . 279 D 279 
D 280 4  n LEU . 280 D 280 
D 281 4  n SER . 281 D 281 
D 282 4  n GLU . 282 D 282 
D 283 4  n MET . 283 D 283 
D 284 4  n ASN . 284 D 284 
D 285 4  n PHE . 285 D 285 
E 1   5  n ASN . 1   E 1   
E 2   5  n VAL . 2   E 2   
E 3   5  n PRO . 3   E 3   
E 4   5  n ASP . 4   E 4   
E 5   5  n MET . 5   E 5   
E 6   5  n GLN . 6   E 6   
E 7   5  n LYS . 7   E 7   
E 8   5  n ARG . 8   E 8   
E 9   5  n GLU . 9   E 9   
E 10  5  n THR . 10  E 10  
E 11  5  n LEU . 11  E 11  
E 12  5  n ASN . 12  E 12  
E 13  5  n LEU . 13  E 13  
E 14  5  n LEU . 14  E 14  
E 15  5  n LEU . 15  E 15  
E 16  5  n LEU . 16  E 16  
E 17  5  n GLY . 17  E 17  
E 18  5  n ALA . 18  E 18  
E 19  5  n LEU . 19  E 19  
E 20  5  n SER . 20  E 20  
E 21  5  n LEU . 21  E 21  
E 22  5  n PRO . 22  E 22  
E 23  5  n THR . 23  E 23  
E 24  5  n GLY . 24  E 24  
E 25  5  n TYR . 25  E 25  
E 26  5  n MET . 26  E 26  
E 27  5  n LEU . 27  E 27  
E 28  5  n LEU . 28  E 28  
E 29  5  n PRO . 29  E 29  
E 30  5  n TYR . 30  E 30  
E 31  5  n ALA . 31  E 31  
E 32  5  n SER . 32  E 32  
E 33  5  n PHE . 33  E 33  
E 34  5  n PHE . 34  E 34  
E 35  5  n VAL . 35  E 35  
E 36  5  n PRO . 36  E 36  
E 37  5  n PRO . 37  E 37  
E 38  5  n GLY . 38  E 38  
E 39  5  n GLY . 39  E 39  
E 40  5  n GLY . 40  E 40  
E 41  5  n THR . 41  E 41  
E 42  5  n ILE . 42  E 42  
E 43  5  n ALA . 43  E 43  
E 44  5  n LYS . 44  E 44  
E 45  5  n ASP . 45  E 45  
E 46  5  n ALA . 46  E 46  
E 47  5  n LEU . 47  E 47  
E 48  5  n GLY . 48  E 48  
E 49  5  n ASN . 49  E 49  
E 50  5  n ASP . 50  E 50  
E 51  5  n VAL . 51  E 51  
E 52  5  n ILE . 52  E 52  
E 53  5  n ALA . 53  E 53  
E 54  5  n ALA . 54  E 54  
E 55  5  n GLU . 55  E 55  
E 56  5  n TRP . 56  E 56  
E 57  5  n LEU . 57  E 57  
E 58  5  n LYS . 58  E 58  
E 59  5  n THR . 59  E 59  
E 60  5  n HIS . 60  E 60  
E 61  5  n ALA . 61  E 61  
E 62  5  n PRO . 62  E 62  
E 63  5  n GLY . 63  E 63  
E 64  5  n ASP . 64  E 64  
E 65  5  n ARG . 65  E 65  
E 66  5  n THR . 66  E 66  
E 67  5  n LEU . 67  E 67  
E 68  5  n THR . 68  E 68  
E 69  5  n GLN . 69  E 69  
E 70  5  n GLY . 70  E 70  
E 71  5  n LEU . 71  E 71  
E 72  5  n LYS . 72  E 72  
E 73  5  n GLY . 73  E 73  
E 74  5  n ASP . 74  E 74  
E 75  5  n PRO . 75  E 75  
E 76  5  n THR . 76  E 76  
E 77  5  n TYR . 77  E 77  
E 78  5  n LEU . 78  E 78  
E 79  5  n VAL . 79  E 79  
E 80  5  n VAL . 80  E 80  
E 81  5  n GLU . 81  E 81  
E 82  5  n SER . 82  E 82  
E 83  5  n ASP . 83  E 83  
E 84  5  n LYS . 84  E 84  
E 85  5  n THR . 85  E 85  
E 86  5  n LEU . 86  E 86  
E 87  5  n ALA . 87  E 87  
E 88  5  n THR . 88  E 88  
E 89  5  n PHE . 89  E 89  
E 90  5  n GLY . 90  E 90  
E 91  5  n ILE . 91  E 91  
E 92  5  n ASN . 92  E 92  
E 93  5  n ALA . 93  E 93  
E 94  5  n VAL . 94  E 94  
E 95  5  n CYS . 95  E 95  
E 96  5  n THR . 96  E 96  
E 97  5  n HIS . 97  E 97  
E 98  5  n LEU . 98  E 98  
E 99  5  n GLY . 99  E 99  
E 100 5  n CYS . 100 E 100 
E 101 5  n VAL . 101 E 101 
E 102 5  n VAL . 102 E 102 
E 103 5  n PRO . 103 E 103 
E 104 5  n PHE . 104 E 104 
E 105 5  n ASN . 105 E 105 
E 106 5  n ALA . 106 E 106 
E 107 5  n ALA . 107 E 107 
E 108 5  n GLU . 108 E 108 
E 109 5  n ASN . 109 E 109 
E 110 5  n LYS . 110 E 110 
E 111 5  n PHE . 111 E 111 
E 112 5  n ILE . 112 E 112 
E 113 5  n CYS . 113 E 113 
E 114 5  n PRO . 114 E 114 
E 115 5  n CYS . 115 E 115 
E 116 5  n HIS . 116 E 116 
E 117 5  n GLY . 117 E 117 
E 118 5  n SER . 118 E 118 
E 119 5  n GLN . 119 E 119 
E 120 5  n TYR . 120 E 120 
E 121 5  n ASN . 121 E 121 
E 122 5  n ASN . 122 E 122 
E 123 5  n GLN . 123 E 123 
E 124 5  n GLY . 124 E 124 
E 125 5  n ARG . 125 E 125 
E 126 5  n VAL . 126 E 126 
E 127 5  n VAL . 127 E 127 
E 128 5  n ARG . 128 E 128 
E 129 5  n GLY . 129 E 129 
E 130 5  n PRO . 130 E 130 
E 131 5  n ALA . 131 E 131 
E 132 5  n PRO . 132 E 132 
E 133 5  n LEU . 133 E 133 
E 134 5  n SER . 134 E 134 
E 135 5  n LEU . 135 E 135 
E 136 5  n ALA . 136 E 136 
E 137 5  n LEU . 137 E 137 
E 138 5  n ALA . 138 E 138 
E 139 5  n HIS . 139 E 139 
E 140 5  n CYS . 140 E 140 
E 141 5  n ASP . 141 E 141 
E 142 5  n VAL . 142 E 142 
E 143 5  n ASP . 143 E 143 
E 144 5  n ASP . 144 E 144 
E 145 5  n GLY . 145 E 145 
E 146 5  n LYS . 146 E 146 
E 147 5  n VAL . 147 E 147 
E 148 5  n VAL . 148 E 148 
E 149 5  n PHE . 149 E 149 
E 150 5  n VAL . 150 E 150 
E 151 5  n PRO . 151 E 151 
E 152 5  n TRP . 152 E 152 
E 153 5  n THR . 153 E 153 
E 154 5  n GLU . 154 E 154 
E 155 5  n THR . 155 E 155 
E 156 5  n ASP . 156 E 156 
E 157 5  n PHE . 157 E 157 
E 158 5  n ARG . 158 E 158 
E 159 5  n THR . 159 E 159 
E 160 5  n GLY . 160 E 160 
E 161 5  n GLU . 161 E 161 
E 162 5  n ALA . 162 E 162 
E 163 5  n PRO . 163 E 163 
E 164 5  n TRP . 164 E 164 
E 165 5  n TRP . 165 E 165 
E 166 5  n SER . 166 E 166 
E 167 5  n ALA . 167 E 167 
F 1   6  n MET . 1   F 1   
F 2   6  n PHE . 2   F 2   
F 3   6  n THR . 3   F 3   
F 4   6  n LEU . 4   F 4   
F 5   6  n THR . 5   F 5   
F 6   6  n SER . 6   F 6   
F 7   6  n TYR . 7   F 7   
F 8   6  n PHE . 8   F 8   
F 9   6  n GLY . 9   F 9   
F 10  6  n PHE . 10  F 10  
F 11  6  n LEU . 11  F 11  
F 12  6  n LEU . 12  F 12  
F 13  6  n ALA . 13  F 13  
F 14  6  n ALA . 14  F 14  
F 15  6  n LEU . 15  F 15  
F 16  6  n THR . 16  F 16  
F 17  6  n ILE . 17  F 17  
F 18  6  n THR . 18  F 18  
F 19  6  n SER . 19  F 19  
F 20  6  n ALA . 20  F 20  
F 21  6  n LEU . 21  F 21  
F 22  6  n PHE . 22  F 22  
F 23  6  n ILE . 23  F 23  
F 24  6  n GLY . 24  F 24  
F 25  6  n LEU . 25  F 25  
F 26  6  n ASN . 26  F 26  
F 27  6  n LYS . 27  F 27  
F 28  6  n ILE . 28  F 28  
F 29  6  n ARG . 29  F 29  
F 30  6  n LEU . 30  F 30  
F 31  6  n ILE . 31  F 31  
G 1   7  n ASN . 1   G 1   
G 2   7  n ALA . 2   G 2   
G 3   7  n ALA . 3   G 3   
G 4   7  n ALA . 4   G 4   
G 5   7  n GLU . 5   G 5   
G 6   7  n ILE . 6   G 6   
G 7   7  n PHE . 7   G 7   
G 8   7  n ARG . 8   G 8   
G 9   7  n ILE . 9   G 9   
G 10  7  n ALA . 10  G 10  
G 11  7  n ALA . 11  G 11  
G 12  7  n VAL . 12  G 12  
G 13  7  n MET . 13  G 13  
G 14  7  n ASN . 14  G 14  
G 15  7  n GLY . 15  G 15  
G 16  7  n LEU . 16  G 16  
G 17  7  n THR . 17  G 17  
G 18  7  n LEU . 18  G 18  
G 19  7  n VAL . 19  G 19  
G 20  7  n GLY . 20  G 20  
G 21  7  n VAL . 21  G 21  
G 22  7  n ALA . 22  G 22  
G 23  7  n ILE . 23  G 23  
G 24  7  n GLY . 24  G 24  
G 25  7  n PHE . 25  G 25  
G 26  7  n VAL . 26  G 26  
G 27  7  n LEU . 27  G 27  
G 28  7  n LEU . 28  G 28  
G 29  7  n ARG . 29  G 29  
G 30  7  n ILE . 30  G 30  
G 31  7  n GLU . 31  G 31  
G 32  7  n ALA . 32  G 32  
G 33  7  n THR . 33  G 33  
G 34  7  n VAL . 34  G 34  
G 35  7  n GLU . 35  G 35  
G 36  7  n GLU . 36  G 36  
H 1   8  n MET . 1   H 1   
H 2   8  n ILE . 2   H 2   
H 3   8  n GLU . 3   H 3   
H 4   8  n VAL . 4   H 4   
H 5   8  n PHE . 5   H 5   
H 6   8  n LEU . 6   H 6   
H 7   8  n PHE . 7   H 7   
H 8   8  n GLY . 8   H 8   
H 9   8  n ILE . 9   H 9   
H 10  8  n VAL . 10  H 10  
H 11  8  n LEU . 11  H 11  
H 12  8  n GLY . 12  H 12  
H 13  8  n LEU . 13  H 13  
H 14  8  n ILE . 14  H 14  
H 15  8  n PRO . 15  H 15  
H 16  8  n ILE . 16  H 16  
H 17  8  n THR . 17  H 17  
H 18  8  n LEU . 18  H 18  
H 19  8  n ALA . 19  H 19  
H 20  8  n GLY . 20  H 20  
H 21  8  n LEU . 21  H 21  
H 22  8  n PHE . 22  H 22  
H 23  8  n VAL . 23  H 23  
H 24  8  n THR . 24  H 24  
H 25  8  n ALA . 25  H 25  
H 26  8  n TYR . 26  H 26  
H 27  8  n LEU . 27  H 27  
H 28  8  n GLN . 28  H 28  
H 29  8  n TYR . 29  H 29  
H 30  8  n ARG . 30  H 30  
H 31  8  n ARG . 31  H 31  
I 1   9  n MET . 1   I 1   
I 2   9  n ASP . 2   I 2   
I 3   9  n ILE . 3   I 3   
I 4   9  n VAL . 4   I 4   
I 5   9  n SER . 5   I 5   
I 6   9  n LEU . 6   I 6   
I 7   9  n ALA . 7   I 7   
I 8   9  n TRP . 8   I 8   
I 9   9  n ALA . 9   I 9   
I 10  9  n ALA . 10  I 10  
I 11  9  n LEU . 11  I 11  
I 12  9  n MET . 12  I 12  
I 13  9  n VAL . 13  I 13  
I 14  9  n VAL . 14  I 14  
I 15  9  n PHE . 15  I 15  
I 16  9  n THR . 16  I 16  
I 17  9  n PHE . 17  I 17  
I 18  9  n SER . 18  I 18  
I 19  9  n LEU . 19  I 19  
I 20  9  n SER . 20  I 20  
I 21  9  n LEU . 21  I 21  
I 22  9  n VAL . 22  I 22  
I 23  9  n VAL . 23  I 23  
I 24  9  n TRP . 24  I 24  
I 25  9  n GLY . 25  I 25  
I 26  9  n ARG . 26  I 26  
I 27  9  n SER . 27  I 27  
I 28  9  n GLY . 28  I 28  
I 29  9  n LEU . 29  I 29  
J 1   10 n SER . 1   J 1   
J 2   10 n LYS . 2   J 2   
J 3   10 n VAL . 3   J 3   
J 4   10 n TYR . 4   J 4   
J 5   10 n ASP . 5   J 5   
J 6   10 n TRP . 6   J 6   
J 7   10 n PHE . 7   J 7   
J 8   10 n GLU . 8   J 8   
J 9   10 n GLU . 9   J 9   
J 10  10 n ARG . 10  J 10  
J 11  10 n LEU . 11  J 11  
J 12  10 n GLU . 12  J 12  
J 13  10 n ILE . 13  J 13  
J 14  10 n GLN . 14  J 14  
J 15  10 n ALA . 15  J 15  
J 16  10 n ILE . 16  J 16  
J 17  10 n ALA . 17  J 17  
J 18  10 n ASP . 18  J 18  
J 19  10 n ASP . 19  J 19  
J 20  10 n ILE . 20  J 20  
J 21  10 n THR . 21  J 21  
J 22  10 n SER . 22  J 22  
J 23  10 n LYS . 23  J 23  
J 24  10 n TYR . 24  J 24  
J 25  10 n VAL . 25  J 25  
J 26  10 n PRO . 26  J 26  
J 27  10 n PRO . 27  J 27  
J 28  10 n HIS . 28  J 28  
J 29  10 n VAL . 29  J 29  
J 30  10 n ASN . 30  J 30  
J 31  10 n ILE . 31  J 31  
J 32  10 n PHE . 32  J 32  
J 33  10 n TYR . 33  J 33  
J 34  10 n CYS . 34  J 34  
J 35  10 n LEU . 35  J 35  
J 36  10 n GLY . 36  J 36  
J 37  10 n GLY . 37  J 37  
J 38  10 n ILE . 38  J 38  
J 39  10 n THR . 39  J 39  
J 40  10 n LEU . 40  J 40  
J 41  10 n THR . 41  J 41  
J 42  10 n CYS . 42  J 42  
J 43  10 n PHE . 43  J 43  
J 44  10 n LEU . 44  J 44  
J 45  10 n VAL . 45  J 45  
J 46  10 n GLN . 46  J 46  
J 47  10 n VAL . 47  J 47  
J 48  10 n ALA . 48  J 48  
J 49  10 n THR . 49  J 49  
J 50  10 n GLY . 50  J 50  
J 51  10 n PHE . 51  J 51  
J 52  10 n ALA . 52  J 52  
J 53  10 n MET . 53  J 53  
J 54  10 n THR . 54  J 54  
J 55  10 n PHE . 55  J 55  
J 56  10 n TYR . 56  J 56  
J 57  10 n TYR . 57  J 57  
J 58  10 n ARG . 58  J 58  
J 59  10 n PRO . 59  J 59  
J 60  10 n THR . 60  J 60  
J 61  10 n VAL . 61  J 61  
J 62  10 n THR . 62  J 62  
J 63  10 n ASP . 63  J 63  
J 64  10 n ALA . 64  J 64  
J 65  10 n PHE . 65  J 65  
J 66  10 n ALA . 66  J 66  
J 67  10 n SER . 67  J 67  
J 68  10 n VAL . 68  J 68  
J 69  10 n GLN . 69  J 69  
J 70  10 n TYR . 70  J 70  
J 71  10 n ILE . 71  J 71  
J 72  10 n MET . 72  J 72  
J 73  10 n THR . 73  J 73  
J 74  10 n GLU . 74  J 74  
J 75  10 n VAL . 75  J 75  
J 76  10 n ASN . 76  J 76  
J 77  10 n PHE . 77  J 77  
J 78  10 n GLY . 78  J 78  
J 79  10 n TRP . 79  J 79  
J 80  10 n LEU . 80  J 80  
J 81  10 n ILE . 81  J 81  
J 82  10 n ARG . 82  J 82  
J 83  10 n SER . 83  J 83  
J 84  10 n VAL . 84  J 84  
J 85  10 n HIS . 85  J 85  
J 86  10 n ARG . 86  J 86  
J 87  10 n TRP . 87  J 87  
J 88  10 n SER . 88  J 88  
J 89  10 n ALA . 89  J 89  
J 90  10 n SER . 90  J 90  
J 91  10 n MET . 91  J 91  
J 92  10 n MET . 92  J 92  
J 93  10 n VAL . 93  J 93  
J 94  10 n LEU . 94  J 94  
J 95  10 n MET . 95  J 95  
J 96  10 n MET . 96  J 96  
J 97  10 n ILE . 97  J 97  
J 98  10 n LEU . 98  J 98  
J 99  10 n HIS . 99  J 99  
J 100 10 n VAL . 100 J 100 
J 101 10 n PHE . 101 J 101 
J 102 10 n ARG . 102 J 102 
J 103 10 n VAL . 103 J 103 
J 104 10 n TYR . 104 J 104 
J 105 10 n LEU . 105 J 105 
J 106 10 n THR . 106 J 106 
J 107 10 n GLY . 107 J 107 
J 108 10 n GLY . 108 J 108 
J 109 10 n PHE . 109 J 109 
J 110 10 n LYS . 110 J 110 
J 111 10 n LYS . 111 J 111 
J 112 10 n PRO . 112 J 112 
J 113 10 n ARG . 113 J 113 
J 114 10 n GLU . 114 J 114 
J 115 10 n LEU . 115 J 115 
J 116 10 n THR . 116 J 116 
J 117 10 n TRP . 117 J 117 
J 118 10 n VAL . 118 J 118 
J 119 10 n THR . 119 J 119 
J 120 10 n GLY . 120 J 120 
J 121 10 n VAL . 121 J 121 
J 122 10 n VAL . 122 J 122 
J 123 10 n LEU . 123 J 123 
J 124 10 n GLY . 124 J 124 
J 125 10 n VAL . 125 J 125 
J 126 10 n LEU . 126 J 126 
J 127 10 n THR . 127 J 127 
J 128 10 n ALA . 128 J 128 
J 129 10 n SER . 129 J 129 
J 130 10 n PHE . 130 J 130 
J 131 10 n GLY . 131 J 131 
J 132 10 n VAL . 132 J 132 
J 133 10 n THR . 133 J 133 
J 134 10 n GLY . 134 J 134 
J 135 10 n TYR . 135 J 135 
J 136 10 n SER . 136 J 136 
J 137 10 n LEU . 137 J 137 
J 138 10 n PRO . 138 J 138 
J 139 10 n TRP . 139 J 139 
J 140 10 n ASP . 140 J 140 
J 141 10 n GLN . 141 J 141 
J 142 10 n ILE . 142 J 142 
J 143 10 n GLY . 143 J 143 
J 144 10 n TYR . 144 J 144 
J 145 10 n TRP . 145 J 145 
J 146 10 n ALA . 146 J 146 
J 147 10 n VAL . 147 J 147 
J 148 10 n LYS . 148 J 148 
J 149 10 n ILE . 149 J 149 
J 150 10 n VAL . 150 J 150 
J 151 10 n THR . 151 J 151 
J 152 10 n GLY . 152 J 152 
J 153 10 n VAL . 153 J 153 
J 154 10 n PRO . 154 J 154 
J 155 10 n ASP . 155 J 155 
J 156 10 n ALA . 156 J 156 
J 157 10 n ILE . 157 J 157 
J 158 10 n PRO . 158 J 158 
J 159 10 n VAL . 159 J 159 
J 160 10 n ILE . 160 J 160 
J 161 10 n GLY . 161 J 161 
J 162 10 n SER . 162 J 162 
J 163 10 n PRO . 163 J 163 
J 164 10 n LEU . 164 J 164 
J 165 10 n VAL . 165 J 165 
J 166 10 n GLU . 166 J 166 
J 167 10 n LEU . 167 J 167 
J 168 10 n LEU . 168 J 168 
J 169 10 n ARG . 169 J 169 
J 170 10 n GLY . 170 J 170 
J 171 10 n SER . 171 J 171 
J 172 10 n ALA . 172 J 172 
J 173 10 n SER . 173 J 173 
J 174 10 n VAL . 174 J 174 
J 175 10 n GLY . 175 J 175 
J 176 10 n GLN . 176 J 176 
J 177 10 n SER . 177 J 177 
J 178 10 n THR . 178 J 178 
J 179 10 n LEU . 179 J 179 
J 180 10 n THR . 180 J 180 
J 181 10 n ARG . 181 J 181 
J 182 10 n PHE . 182 J 182 
J 183 10 n TYR . 183 J 183 
J 184 10 n SER . 184 J 184 
J 185 10 n LEU . 185 J 185 
J 186 10 n HIS . 186 J 186 
J 187 10 n THR . 187 J 187 
J 188 10 n PHE . 188 J 188 
J 189 10 n VAL . 189 J 189 
J 190 10 n LEU . 190 J 190 
J 191 10 n PRO . 191 J 191 
J 192 10 n LEU . 192 J 192 
J 193 10 n LEU . 193 J 193 
J 194 10 n THR . 194 J 194 
J 195 10 n ALA . 195 J 195 
J 196 10 n VAL . 196 J 196 
J 197 10 n PHE . 197 J 197 
J 198 10 n MET . 198 J 198 
J 199 10 n LEU . 199 J 199 
J 200 10 n MET . 200 J 200 
J 201 10 n HIS . 201 J 201 
J 202 10 n PHE . 202 J 202 
J 203 10 n LEU . 203 J 203 
J 204 10 n MET . 204 J 204 
J 205 10 n ILE . 205 J 205 
J 206 10 n ARG . 206 J 206 
J 207 10 n LYS . 207 J 207 
J 208 10 n GLN . 208 J 208 
J 209 10 n GLY . 209 J 209 
J 210 10 n ILE . 210 J 210 
J 211 10 n SER . 211 J 211 
J 212 10 n GLY . 212 J 212 
J 213 10 n PRO . 213 J 213 
J 214 10 n LEU . 214 J 214 
K 1   11 n GLY . 1   K 1   
K 2   11 n VAL . 2   K 2   
K 3   11 n THR . 3   K 3   
K 4   11 n LYS . 4   K 4   
K 5   11 n LYS . 5   K 5   
K 6   11 n PRO . 6   K 6   
K 7   11 n ASP . 7   K 7   
K 8   11 n LEU . 8   K 8   
K 9   11 n ASN . 9   K 9   
K 10  11 n ASP . 10  K 10  
K 11  11 n PRO . 11  K 11  
K 12  11 n VAL . 12  K 12  
K 13  11 n LEU . 13  K 13  
K 14  11 n ARG . 14  K 14  
K 15  11 n ALA . 15  K 15  
K 16  11 n LYS . 16  K 16  
K 17  11 n LEU . 17  K 17  
K 18  11 n ALA . 18  K 18  
K 19  11 n LYS . 19  K 19  
K 20  11 n GLY . 20  K 20  
K 21  11 n MET . 21  K 21  
K 22  11 n GLY . 22  K 22  
K 23  11 n HIS . 23  K 23  
K 24  11 n ASN . 24  K 24  
K 25  11 n TYR . 25  K 25  
K 26  11 n TYR . 26  K 26  
K 27  11 n GLY . 27  K 27  
K 28  11 n GLU . 28  K 28  
K 29  11 n PRO . 29  K 29  
K 30  11 n ALA . 30  K 30  
K 31  11 n TRP . 31  K 31  
K 32  11 n PRO . 32  K 32  
K 33  11 n ASN . 33  K 33  
K 34  11 n ASP . 34  K 34  
K 35  11 n LEU . 35  K 35  
K 36  11 n LEU . 36  K 36  
K 37  11 n TYR . 37  K 37  
K 38  11 n ILE . 38  K 38  
K 39  11 n PHE . 39  K 39  
K 40  11 n PRO . 40  K 40  
K 41  11 n VAL . 41  K 41  
K 42  11 n VAL . 42  K 42  
K 43  11 n ILE . 43  K 43  
K 44  11 n LEU . 44  K 44  
K 45  11 n GLY . 45  K 45  
K 46  11 n THR . 46  K 46  
K 47  11 n ILE . 47  K 47  
K 48  11 n ALA . 48  K 48  
K 49  11 n CYS . 49  K 49  
K 50  11 n ASN . 50  K 50  
K 51  11 n VAL . 51  K 51  
K 52  11 n GLY . 52  K 52  
K 53  11 n LEU . 53  K 53  
K 54  11 n ALA . 54  K 54  
K 55  11 n VAL . 55  K 55  
K 56  11 n LEU . 56  K 56  
K 57  11 n GLU . 57  K 57  
K 58  11 n PRO . 58  K 58  
K 59  11 n SER . 59  K 59  
K 60  11 n MET . 60  K 60  
K 61  11 n ILE . 61  K 61  
K 62  11 n GLY . 62  K 62  
K 63  11 n GLU . 63  K 63  
K 64  11 n PRO . 64  K 64  
K 65  11 n ALA . 65  K 65  
K 66  11 n ASP . 66  K 66  
K 67  11 n PRO . 67  K 67  
K 68  11 n PHE . 68  K 68  
K 69  11 n ALA . 69  K 69  
K 70  11 n THR . 70  K 70  
K 71  11 n PRO . 71  K 71  
K 72  11 n LEU . 72  K 72  
K 73  11 n GLU . 73  K 73  
K 74  11 n ILE . 74  K 74  
K 75  11 n LEU . 75  K 75  
K 76  11 n PRO . 76  K 76  
K 77  11 n GLU . 77  K 77  
K 78  11 n TRP . 78  K 78  
K 79  11 n TYR . 79  K 79  
K 80  11 n PHE . 80  K 80  
K 81  11 n PHE . 81  K 81  
K 82  11 n PRO . 82  K 82  
K 83  11 n VAL . 83  K 83  
K 84  11 n PHE . 84  K 84  
K 85  11 n GLN . 85  K 85  
K 86  11 n ILE . 86  K 86  
K 87  11 n LEU . 87  K 87  
K 88  11 n ARG . 88  K 88  
K 89  11 n THR . 89  K 89  
K 90  11 n VAL . 90  K 90  
K 91  11 n PRO . 91  K 91  
K 92  11 n ASN . 92  K 92  
K 93  11 n LYS . 93  K 93  
K 94  11 n LEU . 94  K 94  
K 95  11 n LEU . 95  K 95  
K 96  11 n GLY . 96  K 96  
K 97  11 n VAL . 97  K 97  
K 98  11 n LEU . 98  K 98  
K 99  11 n LEU . 99  K 99  
K 100 11 n MET . 100 K 100 
K 101 11 n ALA . 101 K 101 
K 102 11 n SER . 102 K 102 
K 103 11 n VAL . 103 K 103 
K 104 11 n PRO . 104 K 104 
K 105 11 n ALA . 105 K 105 
K 106 11 n GLY . 106 K 106 
K 107 11 n LEU . 107 K 107 
K 108 11 n LEU . 108 K 108 
K 109 11 n THR . 109 K 109 
K 110 11 n VAL . 110 K 110 
K 111 11 n PRO . 111 K 111 
K 112 11 n PHE . 112 K 112 
K 113 11 n LEU . 113 K 113 
K 114 11 n GLU . 114 K 114 
K 115 11 n ASN . 115 K 115 
K 116 11 n VAL . 116 K 116 
K 117 11 n ASN . 117 K 117 
K 118 11 n LYS . 118 K 118 
K 119 11 n PHE . 119 K 119 
K 120 11 n GLN . 120 K 120 
K 121 11 n ASN . 121 K 121 
K 122 11 n PRO . 122 K 122 
K 123 11 n PHE . 123 K 123 
K 124 11 n ARG . 124 K 124 
K 125 11 n ARG . 125 K 125 
K 126 11 n PRO . 126 K 126 
K 127 11 n VAL . 127 K 127 
K 128 11 n ALA . 128 K 128 
K 129 11 n THR . 129 K 129 
K 130 11 n THR . 130 K 130 
K 131 11 n VAL . 131 K 131 
K 132 11 n PHE . 132 K 132 
K 133 11 n LEU . 133 K 133 
K 134 11 n VAL . 134 K 134 
K 135 11 n GLY . 135 K 135 
K 136 11 n THR . 136 K 136 
K 137 11 n VAL . 137 K 137 
K 138 11 n VAL . 138 K 138 
K 139 11 n ALA . 139 K 139 
K 140 11 n LEU . 140 K 140 
K 141 11 n TRP . 141 K 141 
K 142 11 n LEU . 142 K 142 
K 143 11 n GLY . 143 K 143 
K 144 11 n ILE . 144 K 144 
K 145 11 n GLY . 145 K 145 
K 146 11 n ALA . 146 K 146 
K 147 11 n THR . 147 K 147 
K 148 11 n LEU . 148 K 148 
K 149 11 n PRO . 149 K 149 
K 150 11 n ILE . 150 K 150 
K 151 11 n ASP . 151 K 151 
K 152 11 n LYS . 152 K 152 
K 153 11 n SER . 153 K 153 
K 154 11 n LEU . 154 K 154 
K 155 11 n THR . 155 K 155 
K 156 11 n LEU . 156 K 156 
K 157 11 n GLY . 157 K 157 
K 158 11 n LEU . 158 K 158 
K 159 11 n PHE . 159 K 159 
L 1   12 n TYR . 1   L 1   
L 2   12 n PRO . 2   L 2   
L 3   12 n ILE . 3   L 3   
L 4   12 n PHE . 4   L 4   
L 5   12 n ALA . 5   L 5   
L 6   12 n GLN . 6   L 6   
L 7   12 n GLN . 7   L 7   
L 8   12 n GLY . 8   L 8   
L 9   12 n TYR . 9   L 9   
L 10  12 n GLU . 10  L 10  
L 11  12 n ASN . 11  L 11  
L 12  12 n PRO . 12  L 12  
L 13  12 n ARG . 13  L 13  
L 14  12 n GLU . 14  L 14  
L 15  12 n ALA . 15  L 15  
L 16  12 n THR . 16  L 16  
L 17  12 n GLY . 17  L 17  
L 18  12 n ARG . 18  L 18  
L 19  12 n ILE . 19  L 19  
L 20  12 n VAL . 20  L 20  
L 21  12 n CYS . 21  L 21  
L 22  12 n ALA . 22  L 22  
L 23  12 n ASN . 23  L 23  
L 24  12 n CYS . 24  L 24  
L 25  12 n HIS . 25  L 25  
L 26  12 n LEU . 26  L 26  
L 27  12 n ALA . 27  L 27  
L 28  12 n ASN . 28  L 28  
L 29  12 n LYS . 29  L 29  
L 30  12 n PRO . 30  L 30  
L 31  12 n VAL . 31  L 31  
L 32  12 n ASP . 32  L 32  
L 33  12 n ILE . 33  L 33  
L 34  12 n GLU . 34  L 34  
L 35  12 n VAL . 35  L 35  
L 36  12 n PRO . 36  L 36  
L 37  12 n GLN . 37  L 37  
L 38  12 n ALA . 38  L 38  
L 39  12 n VAL . 39  L 39  
L 40  12 n LEU . 40  L 40  
L 41  12 n PRO . 41  L 41  
L 42  12 n ASP . 42  L 42  
L 43  12 n THR . 43  L 43  
L 44  12 n VAL . 44  L 44  
L 45  12 n PHE . 45  L 45  
L 46  12 n GLU . 46  L 46  
L 47  12 n ALA . 47  L 47  
L 48  12 n VAL . 48  L 48  
L 49  12 n VAL . 49  L 49  
L 50  12 n ARG . 50  L 50  
L 51  12 n ILE . 51  L 51  
L 52  12 n PRO . 52  L 52  
L 53  12 n TYR . 53  L 53  
L 54  12 n ASP . 54  L 54  
L 55  12 n MET . 55  L 55  
L 56  12 n GLN . 56  L 56  
L 57  12 n LEU . 57  L 57  
L 58  12 n LYS . 58  L 58  
L 59  12 n GLN . 59  L 59  
L 60  12 n VAL . 60  L 60  
L 61  12 n LEU . 61  L 61  
L 62  12 n ALA . 62  L 62  
L 63  12 n ASN . 63  L 63  
L 64  12 n GLY . 64  L 64  
L 65  12 n LYS . 65  L 65  
L 66  12 n LYS . 66  L 66  
L 67  12 n GLY . 67  L 67  
L 68  12 n GLY . 68  L 68  
L 69  12 n LEU . 69  L 69  
L 70  12 n ASN . 70  L 70  
L 71  12 n VAL . 71  L 71  
L 72  12 n GLY . 72  L 72  
L 73  12 n ALA . 73  L 73  
L 74  12 n VAL . 74  L 74  
L 75  12 n LEU . 75  L 75  
L 76  12 n ILE . 76  L 76  
L 77  12 n LEU . 77  L 77  
L 78  12 n PRO . 78  L 78  
L 79  12 n GLU . 79  L 79  
L 80  12 n GLY . 80  L 80  
L 81  12 n PHE . 81  L 81  
L 82  12 n GLU . 82  L 82  
L 83  12 n LEU . 83  L 83  
L 84  12 n ALA . 84  L 84  
L 85  12 n PRO . 85  L 85  
L 86  12 n PRO . 86  L 86  
L 87  12 n ASP . 87  L 87  
L 88  12 n ARG . 88  L 88  
L 89  12 n ILE . 89  L 89  
L 90  12 n SER . 90  L 90  
L 91  12 n PRO . 91  L 91  
L 92  12 n GLU . 92  L 92  
L 93  12 n MET . 93  L 93  
L 94  12 n LYS . 94  L 94  
L 95  12 n GLU . 95  L 95  
L 96  12 n LYS . 96  L 96  
L 97  12 n MET . 97  L 97  
L 98  12 n GLY . 98  L 98  
L 99  12 n ASN . 99  L 99  
L 100 12 n LEU . 100 L 100 
L 101 12 n SER . 101 L 101 
L 102 12 n PHE . 102 L 102 
L 103 12 n GLN . 103 L 103 
L 104 12 n SER . 104 L 104 
L 105 12 n TYR . 105 L 105 
L 106 12 n ARG . 106 L 106 
L 107 12 n PRO . 107 L 107 
L 108 12 n ASN . 108 L 108 
L 109 12 n LYS . 109 L 109 
L 110 12 n GLN . 110 L 110 
L 111 12 n ASN . 111 L 111 
L 112 12 n ILE . 112 L 112 
L 113 12 n LEU . 113 L 113 
L 114 12 n VAL . 114 L 114 
L 115 12 n ILE . 115 L 115 
L 116 12 n GLY . 116 L 116 
L 117 12 n PRO . 117 L 117 
L 118 12 n VAL . 118 L 118 
L 119 12 n PRO . 119 L 119 
L 120 12 n GLY . 120 L 120 
L 121 12 n GLN . 121 L 121 
L 122 12 n LYS . 122 L 122 
L 123 12 n TYR . 123 L 123 
L 124 12 n SER . 124 L 124 
L 125 12 n GLU . 125 L 125 
L 126 12 n ILE . 126 L 126 
L 127 12 n THR . 127 L 127 
L 128 12 n PHE . 128 L 128 
L 129 12 n PRO . 129 L 129 
L 130 12 n ILE . 130 L 130 
L 131 12 n LEU . 131 L 131 
L 132 12 n ALA . 132 L 132 
L 133 12 n PRO . 133 L 133 
L 134 12 n ASP . 134 L 134 
L 135 12 n PRO . 135 L 135 
L 136 12 n ALA . 136 L 136 
L 137 12 n THR . 137 L 137 
L 138 12 n LYS . 138 L 138 
L 139 12 n LYS . 139 L 139 
L 140 12 n ASP . 140 L 140 
L 141 12 n VAL . 141 L 141 
L 142 12 n HIS . 142 L 142 
L 143 12 n PHE . 143 L 143 
L 144 12 n LEU . 144 L 144 
L 145 12 n LYS . 145 L 145 
L 146 12 n TYR . 146 L 146 
L 147 12 n PRO . 147 L 147 
L 148 12 n ILE . 148 L 148 
L 149 12 n TYR . 149 L 149 
L 150 12 n VAL . 150 L 150 
L 151 12 n GLY . 151 L 151 
L 152 12 n GLY . 152 L 152 
L 153 12 n ASN . 153 L 153 
L 154 12 n ARG . 154 L 154 
L 155 12 n GLY . 155 L 155 
L 156 12 n ARG . 156 L 156 
L 157 12 n GLY . 157 L 157 
L 158 12 n GLN . 158 L 158 
L 159 12 n ILE . 159 L 159 
L 160 12 n TYR . 160 L 160 
L 161 12 n PRO . 161 L 161 
L 162 12 n ASP . 162 L 162 
L 163 12 n GLY . 163 L 163 
L 164 12 n SER . 164 L 164 
L 165 12 n LYS . 165 L 165 
L 166 12 n SER . 166 L 166 
L 167 12 n ASN . 167 L 167 
L 168 12 n ASN . 168 L 168 
L 169 12 n THR . 169 L 169 
L 170 12 n VAL . 170 L 170 
L 171 12 n TYR . 171 L 171 
L 172 12 n ASN . 172 L 172 
L 173 12 n SER . 173 L 173 
L 174 12 n THR . 174 L 174 
L 175 12 n ALA . 175 L 175 
L 176 12 n THR . 176 L 176 
L 177 12 n GLY . 177 L 177 
L 178 12 n ILE . 178 L 178 
L 179 12 n VAL . 179 L 179 
L 180 12 n LYS . 180 L 180 
L 181 12 n LYS . 181 L 181 
L 182 12 n ILE . 182 L 182 
L 183 12 n VAL . 183 L 183 
L 184 12 n ARG . 184 L 184 
L 185 12 n LYS . 185 L 185 
L 186 12 n GLU . 186 L 186 
L 187 12 n LYS . 187 L 187 
L 188 12 n GLY . 188 L 188 
L 189 12 n GLY . 189 L 189 
L 190 12 n TYR . 190 L 190 
L 191 12 n GLU . 191 L 191 
L 192 12 n ILE . 192 L 192 
L 193 12 n ASN . 193 L 193 
L 194 12 n ILE . 194 L 194 
L 195 12 n ALA . 195 L 195 
L 196 12 n ASP . 196 L 196 
L 197 12 n ALA . 197 L 197 
L 198 12 n SER . 198 L 198 
L 199 12 n ASP . 199 L 199 
L 200 12 n GLY . 200 L 200 
L 201 12 n ARG . 201 L 201 
L 202 12 n GLU . 202 L 202 
L 203 12 n VAL . 203 L 203 
L 204 12 n VAL . 204 L 204 
L 205 12 n ASP . 205 L 205 
L 206 12 n ILE . 206 L 206 
L 207 12 n ILE . 207 L 207 
L 208 12 n PRO . 208 L 208 
L 209 12 n ARG . 209 L 209 
L 210 12 n GLY . 210 L 210 
L 211 12 n PRO . 211 L 211 
L 212 12 n GLU . 212 L 212 
L 213 12 n LEU . 213 L 213 
L 214 12 n LEU . 214 L 214 
L 215 12 n VAL . 215 L 215 
L 216 12 n SER . 216 L 216 
L 217 12 n GLU . 217 L 217 
L 218 12 n GLY . 218 L 218 
L 219 12 n GLU . 219 L 219 
L 220 12 n SER . 220 L 220 
L 221 12 n ILE . 221 L 221 
L 222 12 n LYS . 222 L 222 
L 223 12 n LEU . 223 L 223 
L 224 12 n ASP . 224 L 224 
L 225 12 n GLN . 225 L 225 
L 226 12 n PRO . 226 L 226 
L 227 12 n LEU . 227 L 227 
L 228 12 n THR . 228 L 228 
L 229 12 n SER . 229 L 229 
L 230 12 n ASN . 230 L 230 
L 231 12 n PRO . 231 L 231 
L 232 12 n ASN . 232 L 232 
L 233 12 n VAL . 233 L 233 
L 234 12 n GLY . 234 L 234 
L 235 12 n GLY . 235 L 235 
L 236 12 n PHE . 236 L 236 
L 237 12 n GLY . 237 L 237 
L 238 12 n GLN . 238 L 238 
L 239 12 n GLY . 239 L 239 
L 240 12 n ASP . 240 L 240 
L 241 12 n ALA . 241 L 241 
L 242 12 n GLU . 242 L 242 
L 243 12 n VAL . 243 L 243 
L 244 12 n VAL . 244 L 244 
L 245 12 n LEU . 245 L 245 
L 246 12 n GLN . 246 L 246 
L 247 12 n ASP . 247 L 247 
L 248 12 n PRO . 248 L 248 
L 249 12 n LEU . 249 L 249 
L 250 12 n ARG . 250 L 250 
L 251 12 n ILE . 251 L 251 
L 252 12 n GLN . 252 L 252 
L 253 12 n GLY . 253 L 253 
L 254 12 n LEU . 254 L 254 
L 255 12 n LEU . 255 L 255 
L 256 12 n PHE . 256 L 256 
L 257 12 n PHE . 257 L 257 
L 258 12 n PHE . 258 L 258 
L 259 12 n ALA . 259 L 259 
L 260 12 n SER . 260 L 260 
L 261 12 n VAL . 261 L 261 
L 262 12 n ILE . 262 L 262 
L 263 12 n LEU . 263 L 263 
L 264 12 n ALA . 264 L 264 
L 265 12 n GLN . 265 L 265 
L 266 12 n ILE . 266 L 266 
L 267 12 n PHE . 267 L 267 
L 268 12 n LEU . 268 L 268 
L 269 12 n VAL . 269 L 269 
L 270 12 n LEU . 270 L 270 
L 271 12 n LYS . 271 L 271 
L 272 12 n LYS . 272 L 272 
L 273 12 n LYS . 273 L 273 
L 274 12 n GLN . 274 L 274 
L 275 12 n PHE . 275 L 275 
L 276 12 n GLU . 276 L 276 
L 277 12 n LYS . 277 L 277 
L 278 12 n VAL . 278 L 278 
L 279 12 n GLN . 279 L 279 
L 280 12 n LEU . 280 L 280 
L 281 12 n SER . 281 L 281 
L 282 12 n GLU . 282 L 282 
L 283 12 n MET . 283 L 283 
L 284 12 n ASN . 284 L 284 
L 285 12 n PHE . 285 L 285 
M 1   13 n ASN . 1   M 1   
M 2   13 n VAL . 2   M 2   
M 3   13 n PRO . 3   M 3   
M 4   13 n ASP . 4   M 4   
M 5   13 n MET . 5   M 5   
M 6   13 n GLN . 6   M 6   
M 7   13 n LYS . 7   M 7   
M 8   13 n ARG . 8   M 8   
M 9   13 n GLU . 9   M 9   
M 10  13 n THR . 10  M 10  
M 11  13 n LEU . 11  M 11  
M 12  13 n ASN . 12  M 12  
M 13  13 n LEU . 13  M 13  
M 14  13 n LEU . 14  M 14  
M 15  13 n LEU . 15  M 15  
M 16  13 n LEU . 16  M 16  
M 17  13 n GLY . 17  M 17  
M 18  13 n ALA . 18  M 18  
M 19  13 n LEU . 19  M 19  
M 20  13 n SER . 20  M 20  
M 21  13 n LEU . 21  M 21  
M 22  13 n PRO . 22  M 22  
M 23  13 n THR . 23  M 23  
M 24  13 n GLY . 24  M 24  
M 25  13 n TYR . 25  M 25  
M 26  13 n MET . 26  M 26  
M 27  13 n LEU . 27  M 27  
M 28  13 n LEU . 28  M 28  
M 29  13 n PRO . 29  M 29  
M 30  13 n TYR . 30  M 30  
M 31  13 n ALA . 31  M 31  
M 32  13 n SER . 32  M 32  
M 33  13 n PHE . 33  M 33  
M 34  13 n PHE . 34  M 34  
M 35  13 n VAL . 35  M 35  
M 36  13 n PRO . 36  M 36  
M 37  13 n PRO . 37  M 37  
M 38  13 n GLY . 38  M 38  
M 39  13 n GLY . 39  M 39  
M 40  13 n THR . 40  M 40  
M 41  13 n ILE . 41  M 41  
M 42  13 n ALA . 42  M 42  
M 43  13 n LYS . 43  M 43  
M 44  13 n ASP . 44  M 44  
M 45  13 n ALA . 45  M 45  
M 46  13 n LEU . 46  M 46  
M 47  13 n GLY . 47  M 47  
M 48  13 n ASN . 48  M 48  
M 49  13 n ASP . 49  M 49  
M 50  13 n VAL . 50  M 50  
M 51  13 n ILE . 51  M 51  
M 52  13 n ALA . 52  M 52  
M 53  13 n ALA . 53  M 53  
M 54  13 n GLU . 54  M 54  
M 55  13 n TRP . 55  M 55  
M 56  13 n LEU . 56  M 56  
M 57  13 n LYS . 57  M 57  
M 58  13 n THR . 58  M 58  
M 59  13 n HIS . 59  M 59  
M 60  13 n ALA . 60  M 60  
M 61  13 n PRO . 61  M 61  
M 62  13 n GLY . 62  M 62  
M 63  13 n ASP . 63  M 63  
M 64  13 n ARG . 64  M 64  
M 65  13 n THR . 65  M 65  
M 66  13 n LEU . 66  M 66  
M 67  13 n THR . 67  M 67  
M 68  13 n GLN . 68  M 68  
M 69  13 n GLY . 69  M 69  
M 70  13 n LEU . 70  M 70  
M 71  13 n LYS . 71  M 71  
M 72  13 n GLY . 72  M 72  
M 73  13 n ASP . 73  M 73  
M 74  13 n PRO . 74  M 74  
M 75  13 n THR . 75  M 75  
M 76  13 n TYR . 76  M 76  
M 77  13 n LEU . 77  M 77  
M 78  13 n VAL . 78  M 78  
M 79  13 n VAL . 79  M 79  
M 80  13 n GLU . 80  M 80  
M 81  13 n SER . 81  M 81  
M 82  13 n ASP . 82  M 82  
M 83  13 n LYS . 83  M 83  
M 84  13 n THR . 84  M 84  
M 85  13 n LEU . 85  M 85  
M 86  13 n ALA . 86  M 86  
M 87  13 n THR . 87  M 87  
M 88  13 n PHE . 88  M 88  
M 89  13 n GLY . 89  M 89  
M 90  13 n ILE . 90  M 90  
M 91  13 n ASN . 91  M 91  
M 92  13 n ALA . 92  M 92  
M 93  13 n VAL . 93  M 93  
M 94  13 n CYS . 94  M 94  
M 95  13 n THR . 95  M 95  
M 96  13 n HIS . 96  M 96  
M 97  13 n LEU . 97  M 97  
M 98  13 n GLY . 98  M 98  
M 99  13 n CYS . 99  M 99  
M 100 13 n VAL . 100 M 100 
M 101 13 n VAL . 101 M 101 
M 102 13 n PRO . 102 M 102 
M 103 13 n PHE . 103 M 103 
M 104 13 n ASN . 104 M 104 
M 105 13 n ALA . 105 M 105 
M 106 13 n ALA . 106 M 106 
M 107 13 n GLU . 107 M 107 
M 108 13 n ASN . 108 M 108 
M 109 13 n LYS . 109 M 109 
M 110 13 n PHE . 110 M 110 
M 111 13 n ILE . 111 M 111 
M 112 13 n CYS . 112 M 112 
M 113 13 n PRO . 113 M 113 
M 114 13 n CYS . 114 M 114 
M 115 13 n HIS . 115 M 115 
M 116 13 n GLY . 116 M 116 
M 117 13 n SER . 117 M 117 
M 118 13 n GLN . 118 M 118 
M 119 13 n TYR . 119 M 119 
M 120 13 n ASN . 120 M 120 
M 121 13 n ASN . 121 M 121 
M 122 13 n GLN . 122 M 122 
M 123 13 n GLY . 123 M 123 
M 124 13 n ARG . 124 M 124 
M 125 13 n VAL . 125 M 125 
M 126 13 n VAL . 126 M 126 
M 127 13 n ARG . 127 M 127 
M 128 13 n GLY . 128 M 128 
M 129 13 n PRO . 129 M 129 
M 130 13 n ALA . 130 M 130 
M 131 13 n PRO . 131 M 131 
M 132 13 n LEU . 132 M 132 
M 133 13 n SER . 133 M 133 
M 134 13 n LEU . 134 M 134 
M 135 13 n ALA . 135 M 135 
M 136 13 n LEU . 136 M 136 
M 137 13 n ALA . 137 M 137 
M 138 13 n HIS . 138 M 138 
M 139 13 n CYS . 139 M 139 
M 140 13 n ASP . 140 M 140 
M 141 13 n VAL . 141 M 141 
M 142 13 n ASP . 142 M 142 
M 143 13 n ASP . 143 M 143 
M 144 13 n GLY . 144 M 144 
M 145 13 n LYS . 145 M 145 
M 146 13 n VAL . 146 M 146 
M 147 13 n VAL . 147 M 147 
M 148 13 n PHE . 148 M 148 
M 149 13 n VAL . 149 M 149 
M 150 13 n PRO . 150 M 150 
M 151 13 n TRP . 151 M 151 
M 152 13 n THR . 152 M 152 
M 153 13 n GLU . 153 M 153 
M 154 13 n THR . 154 M 154 
M 155 13 n ASP . 155 M 155 
M 156 13 n PHE . 156 M 156 
M 157 13 n ARG . 157 M 157 
M 158 13 n THR . 158 M 158 
M 159 13 n GLY . 159 M 159 
M 160 13 n GLU . 160 M 160 
M 161 13 n ALA . 161 M 161 
M 162 13 n PRO . 162 M 162 
M 163 13 n TRP . 163 M 163 
M 164 13 n TRP . 164 M 164 
M 165 13 n SER . 165 M 165 
N 1   14 n MET . 1   N 1   
N 2   14 n PHE . 2   N 2   
N 3   14 n THR . 3   N 3   
N 4   14 n LEU . 4   N 4   
N 5   14 n THR . 5   N 5   
N 6   14 n SER . 6   N 6   
N 7   14 n TYR . 7   N 7   
N 8   14 n PHE . 8   N 8   
N 9   14 n GLY . 9   N 9   
N 10  14 n PHE . 10  N 10  
N 11  14 n LEU . 11  N 11  
N 12  14 n LEU . 12  N 12  
N 13  14 n ALA . 13  N 13  
N 14  14 n ALA . 14  N 14  
N 15  14 n LEU . 15  N 15  
N 16  14 n THR . 16  N 16  
N 17  14 n ILE . 17  N 17  
N 18  14 n THR . 18  N 18  
N 19  14 n SER . 19  N 19  
N 20  14 n ALA . 20  N 20  
N 21  14 n LEU . 21  N 21  
N 22  14 n PHE . 22  N 22  
N 23  14 n ILE . 23  N 23  
N 24  14 n GLY . 24  N 24  
N 25  14 n LEU . 25  N 25  
N 26  14 n ASN . 26  N 26  
N 27  14 n LYS . 27  N 27  
N 28  14 n ILE . 28  N 28  
N 29  14 n ARG . 29  N 29  
N 30  14 n LEU . 30  N 30  
N 31  14 n ILE . 31  N 31  
O 1   15 n ASN . 1   O 1   
O 2   15 n ALA . 2   O 2   
O 3   15 n ALA . 3   O 3   
O 4   15 n ALA . 4   O 4   
O 5   15 n GLU . 5   O 5   
O 6   15 n ILE . 6   O 6   
O 7   15 n PHE . 7   O 7   
O 8   15 n ARG . 8   O 8   
O 9   15 n ILE . 9   O 9   
O 10  15 n ALA . 10  O 10  
O 11  15 n ALA . 11  O 11  
O 12  15 n VAL . 12  O 12  
O 13  15 n MET . 13  O 13  
O 14  15 n ASN . 14  O 14  
O 15  15 n GLY . 15  O 15  
O 16  15 n LEU . 16  O 16  
O 17  15 n THR . 17  O 17  
O 18  15 n LEU . 18  O 18  
O 19  15 n VAL . 19  O 19  
O 20  15 n GLY . 20  O 20  
O 21  15 n VAL . 21  O 21  
O 22  15 n ALA . 22  O 22  
O 23  15 n ILE . 23  O 23  
O 24  15 n GLY . 24  O 24  
O 25  15 n PHE . 25  O 25  
O 26  15 n VAL . 26  O 26  
O 27  15 n LEU . 27  O 27  
O 28  15 n LEU . 28  O 28  
O 29  15 n ARG . 29  O 29  
O 30  15 n ILE . 30  O 30  
O 31  15 n GLU . 31  O 31  
O 32  15 n ALA . 32  O 32  
O 33  15 n THR . 33  O 33  
O 34  15 n VAL . 34  O 34  
O 35  15 n GLU . 35  O 35  
O 36  15 n GLU . 36  O 36  
P 1   16 n MET . 1   P 1   
P 2   16 n ILE . 2   P 2   
P 3   16 n GLU . 3   P 3   
P 4   16 n VAL . 4   P 4   
P 5   16 n PHE . 5   P 5   
P 6   16 n LEU . 6   P 6   
P 7   16 n PHE . 7   P 7   
P 8   16 n GLY . 8   P 8   
P 9   16 n ILE . 9   P 9   
P 10  16 n VAL . 10  P 10  
P 11  16 n LEU . 11  P 11  
P 12  16 n GLY . 12  P 12  
P 13  16 n LEU . 13  P 13  
P 14  16 n ILE . 14  P 14  
P 15  16 n PRO . 15  P 15  
P 16  16 n ILE . 16  P 16  
P 17  16 n THR . 17  P 17  
P 18  16 n LEU . 18  P 18  
P 19  16 n ALA . 19  P 19  
P 20  16 n GLY . 20  P 20  
P 21  16 n LEU . 21  P 21  
P 22  16 n PHE . 22  P 22  
P 23  16 n VAL . 23  P 23  
P 24  16 n THR . 24  P 24  
P 25  16 n ALA . 25  P 25  
P 26  16 n TYR . 26  P 26  
P 27  16 n LEU . 27  P 27  
P 28  16 n GLN . 28  P 28  
P 29  16 n TYR . 29  P 29  
P 30  16 n ARG . 30  P 30  
P 31  16 n ARG . 31  P 31  
Q 1   17 n MET . 1   Q 1   
Q 2   17 n ASP . 2   Q 2   
Q 3   17 n ILE . 3   Q 3   
Q 4   17 n VAL . 4   Q 4   
Q 5   17 n SER . 5   Q 5   
Q 6   17 n LEU . 6   Q 6   
Q 7   17 n ALA . 7   Q 7   
Q 8   17 n TRP . 8   Q 8   
Q 9   17 n ALA . 9   Q 9   
Q 10  17 n ALA . 10  Q 10  
Q 11  17 n LEU . 11  Q 11  
Q 12  17 n MET . 12  Q 12  
Q 13  17 n VAL . 13  Q 13  
Q 14  17 n VAL . 14  Q 14  
Q 15  17 n PHE . 15  Q 15  
Q 16  17 n THR . 16  Q 16  
Q 17  17 n PHE . 17  Q 17  
Q 18  17 n SER . 18  Q 18  
Q 19  17 n LEU . 19  Q 19  
Q 20  17 n SER . 20  Q 20  
Q 21  17 n LEU . 21  Q 21  
Q 22  17 n VAL . 22  Q 22  
Q 23  17 n VAL . 23  Q 23  
Q 24  17 n TRP . 24  Q 24  
Q 25  17 n GLY . 25  Q 25  
Q 26  17 n ARG . 26  Q 26  
Q 27  17 n SER . 27  Q 27  
Q 28  17 n GLY . 28  Q 28  
Q 29  17 n LEU . 29  Q 29  
#
_software.classification other
_software.date           ?
_software.description    "Structure prediction"
_software.name           AlphaFold
_software.pdbx_ordinal   1
_software.type           package
_software.version        "AlphaFold-beta-20231127 (7a14c934-fe78-43c1-a552-7fb305b0ebd1 @ 2024-10-01 04:11:34)"
#
loop_
_struct_asym.entity_id
_struct_asym.id
1  A  
2  B  
3  C  
4  D  
5  E  
6  F  
7  G  
8  H  
9  I  
10 J  
11 K  
12 L  
13 M  
14 N  
15 O  
16 P  
17 Q  
18 R  
19 S  
20 T  
21 U  
22 V  
23 W  
24 X  
25 Y  
26 Z  
27 AA 
28 BA 
#
loop_
_atom_site.group_PDB
_atom_site.id
_atom_site.type_symbol
_atom_site.label_atom_id
_atom_site.label_alt_id
_atom_site.label_comp_id
_atom_site.label_asym_id
_atom_site.label_entity_id
_atom_site.label_seq_id
_atom_site.pdbx_PDB_ins_code
_atom_site.Cartn_x
_atom_site.Cartn_y
_atom_site.Cartn_z
_atom_site.occupancy
_atom_site.B_iso_or_equiv
_atom_site.auth_seq_id
_atom_site.auth_asym_id
_atom_site.pdbx_PDB_model_num
ATOM   1     N  N   . VAL A  1  1   ? -58.214 29.505  35.963  1.00 79.74 1   A  1 
ATOM   2     C  CA  . VAL A  1  1   ? -57.356 30.010  34.894  1.00 84.98 1   A  1 
ATOM   3     C  C   . VAL A  1  1   ? -56.200 29.046  34.693  1.00 86.67 1   A  1 
ATOM   4     O  O   . VAL A  1  1   ? -55.572 28.604  35.652  1.00 83.03 1   A  1 
ATOM   5     C  CB  . VAL A  1  1   ? -56.834 31.417  35.215  1.00 78.86 1   A  1 
ATOM   6     C  CG1 . VAL A  1  1   ? -55.824 31.878  34.197  1.00 68.13 1   A  1 
ATOM   7     C  CG2 . VAL A  1  1   ? -58.004 32.390  35.296  1.00 67.00 1   A  1 
ATOM   8     N  N   . GLU A  1  2   ? -55.910 28.709  33.429  1.00 89.08 2   A  1 
ATOM   9     C  CA  . GLU A  1  2   ? -54.794 27.843  33.080  1.00 89.94 2   A  1 
ATOM   10    C  C   . GLU A  1  2   ? -53.684 28.680  32.462  1.00 89.80 2   A  1 
ATOM   11    O  O   . GLU A  1  2   ? -53.923 29.462  31.538  1.00 86.70 2   A  1 
ATOM   12    C  CB  . GLU A  1  2   ? -55.239 26.738  32.122  1.00 87.42 2   A  1 
ATOM   13    C  CG  . GLU A  1  2   ? -54.123 25.808  31.684  1.00 79.57 2   A  1 
ATOM   14    C  CD  . GLU A  1  2   ? -54.624 24.668  30.819  1.00 77.15 2   A  1 
ATOM   15    O  OE1 . GLU A  1  2   ? -55.261 23.749  31.358  1.00 69.19 2   A  1 
ATOM   16    O  OE2 . GLU A  1  2   ? -54.386 24.704  29.596  1.00 69.40 2   A  1 
ATOM   17    N  N   . VAL A  1  3   ? -52.472 28.509  32.974  1.00 91.94 3   A  1 
ATOM   18    C  CA  . VAL A  1  3   ? -51.307 29.249  32.510  1.00 91.93 3   A  1 
ATOM   19    C  C   . VAL A  1  3   ? -50.303 28.250  31.963  1.00 92.00 3   A  1 
ATOM   20    O  O   . VAL A  1  3   ? -49.915 27.307  32.656  1.00 90.13 3   A  1 
ATOM   21    C  CB  . VAL A  1  3   ? -50.679 30.089  33.635  1.00 90.97 3   A  1 
ATOM   22    C  CG1 . VAL A  1  3   ? -49.458 30.830  33.134  1.00 80.13 3   A  1 
ATOM   23    C  CG2 . VAL A  1  3   ? -51.701 31.056  34.206  1.00 80.65 3   A  1 
ATOM   24    N  N   . LEU A  1  4   ? -49.880 28.450  30.705  1.00 91.04 4   A  1 
ATOM   25    C  CA  . LEU A  1  4   ? -48.912 27.570  30.074  1.00 90.63 4   A  1 
ATOM   26    C  C   . LEU A  1  4   ? -47.493 27.978  30.448  1.00 90.65 4   A  1 
ATOM   27    O  O   . LEU A  1  4   ? -47.169 29.167  30.503  1.00 88.49 4   A  1 
ATOM   28    C  CB  . LEU A  1  4   ? -49.081 27.586  28.553  1.00 89.13 4   A  1 
ATOM   29    C  CG  . LEU A  1  4   ? -50.387 27.017  27.997  1.00 84.55 4   A  1 
ATOM   30    C  CD1 . LEU A  1  4   ? -50.425 27.170  26.487  1.00 75.47 4   A  1 
ATOM   31    C  CD2 . LEU A  1  4   ? -50.555 25.567  28.396  1.00 74.47 4   A  1 
ATOM   32    N  N   . LEU A  1  5   ? -46.643 26.985  30.700  1.00 89.71 5   A  1 
ATOM   33    C  CA  . LEU A  1  5   ? -45.239 27.200  31.013  1.00 89.02 5   A  1 
ATOM   34    C  C   . LEU A  1  5   ? -44.416 26.901  29.770  1.00 87.94 5   A  1 
ATOM   35    O  O   . LEU A  1  5   ? -44.194 25.741  29.418  1.00 84.21 5   A  1 
ATOM   36    C  CB  . LEU A  1  5   ? -44.795 26.326  32.185  1.00 88.38 5   A  1 
ATOM   37    C  CG  . LEU A  1  5   ? -45.146 26.801  33.600  1.00 87.91 5   A  1 
ATOM   38    C  CD1 . LEU A  1  5   ? -46.643 26.802  33.844  1.00 77.93 5   A  1 
ATOM   39    C  CD2 . LEU A  1  5   ? -44.457 25.929  34.637  1.00 78.25 5   A  1 
ATOM   40    N  N   . GLY A  1  6   ? -43.967 27.958  29.097  1.00 85.97 6   A  1 
ATOM   41    C  CA  . GLY A  1  6   ? -43.209 27.821  27.872  1.00 84.96 6   A  1 
ATOM   42    C  C   . GLY A  1  6   ? -44.100 27.852  26.644  1.00 84.80 6   A  1 
ATOM   43    O  O   . GLY A  1  6   ? -45.125 27.175  26.586  1.00 80.65 6   A  1 
ATOM   44    N  N   . GLY A  1  7   ? -43.704 28.646  25.645  1.00 83.16 7   A  1 
ATOM   45    C  CA  . GLY A  1  7   ? -44.452 28.724  24.406  1.00 80.85 7   A  1 
ATOM   46    C  C   . GLY A  1  7   ? -44.068 27.629  23.434  1.00 80.56 7   A  1 
ATOM   47    O  O   . GLY A  1  7   ? -42.987 27.044  23.509  1.00 76.09 7   A  1 
ATOM   48    N  N   . GLY A  1  8   ? -44.977 27.346  22.497  1.00 79.88 8   A  1 
ATOM   49    C  CA  . GLY A  1  8   ? -44.709 26.346  21.487  1.00 77.07 8   A  1 
ATOM   50    C  C   . GLY A  1  8   ? -43.599 26.727  20.531  1.00 76.92 8   A  1 
ATOM   51    O  O   . GLY A  1  8   ? -43.010 25.858  19.886  1.00 71.28 8   A  1 
ATOM   52    N  N   . ASP A  1  9   ? -43.280 28.024  20.431  1.00 75.57 9   A  1 
ATOM   53    C  CA  . ASP A  1  9   ? -42.191 28.503  19.596  1.00 71.44 9   A  1 
ATOM   54    C  C   . ASP A  1  9   ? -40.840 28.468  20.298  1.00 70.24 9   A  1 
ATOM   55    O  O   . ASP A  1  9   ? -39.854 28.950  19.739  1.00 63.57 9   A  1 
ATOM   56    C  CB  . ASP A  1  9   ? -42.490 29.928  19.123  1.00 68.79 9   A  1 
ATOM   57    C  CG  . ASP A  1  9   ? -42.696 30.893  20.276  1.00 65.29 9   A  1 
ATOM   58    O  OD1 . ASP A  1  9   ? -42.893 30.431  21.419  1.00 59.88 9   A  1 
ATOM   59    O  OD2 . ASP A  1  9   ? -42.671 32.114  20.038  1.00 59.73 9   A  1 
ATOM   60    N  N   . GLY A  1  10  ? -40.755 27.905  21.491  1.00 69.57 10  A  1 
ATOM   61    C  CA  . GLY A  1  10  ? -39.527 27.841  22.245  1.00 67.21 10  A  1 
ATOM   62    C  C   . GLY A  1  10  ? -39.283 29.006  23.182  1.00 70.28 10  A  1 
ATOM   63    O  O   . GLY A  1  10  ? -38.204 29.094  23.772  1.00 65.06 10  A  1 
ATOM   64    N  N   . SER A  1  11  ? -40.245 29.903  23.329  1.00 73.34 11  A  1 
ATOM   65    C  CA  . SER A  1  11  ? -40.089 31.051  24.209  1.00 73.77 11  A  1 
ATOM   66    C  C   . SER A  1  11  ? -40.209 30.618  25.664  1.00 75.72 11  A  1 
ATOM   67    O  O   . SER A  1  11  ? -41.039 29.778  26.018  1.00 72.76 11  A  1 
ATOM   68    C  CB  . SER A  1  11  ? -41.134 32.117  23.883  1.00 71.55 11  A  1 
ATOM   69    O  OG  . SER A  1  11  ? -42.443 31.617  24.060  1.00 66.57 11  A  1 
ATOM   70    N  N   . LEU A  1  12  ? -39.373 31.199  26.520  1.00 78.39 12  A  1 
ATOM   71    C  CA  . LEU A  1  12  ? -39.385 30.916  27.944  1.00 78.03 12  A  1 
ATOM   72    C  C   . LEU A  1  12  ? -40.224 31.978  28.648  1.00 79.97 12  A  1 
ATOM   73    O  O   . LEU A  1  12  ? -39.711 33.004  29.101  1.00 77.39 12  A  1 
ATOM   74    C  CB  . LEU A  1  12  ? -37.958 30.877  28.493  1.00 75.78 12  A  1 
ATOM   75    C  CG  . LEU A  1  12  ? -37.026 29.856  27.838  1.00 73.42 12  A  1 
ATOM   76    C  CD1 . LEU A  1  12  ? -35.599 30.037  28.334  1.00 67.66 12  A  1 
ATOM   77    C  CD2 . LEU A  1  12  ? -37.510 28.441  28.094  1.00 67.00 12  A  1 
ATOM   78    N  N   . ALA A  1  13  ? -41.529 31.738  28.713  1.00 83.91 13  A  1 
ATOM   79    C  CA  . ALA A  1  13  ? -42.450 32.715  29.272  1.00 83.95 13  A  1 
ATOM   80    C  C   . ALA A  1  13  ? -43.693 32.016  29.807  1.00 85.35 13  A  1 
ATOM   81    O  O   . ALA A  1  13  ? -44.040 30.912  29.377  1.00 82.70 13  A  1 
ATOM   82    C  CB  . ALA A  1  13  ? -42.843 33.758  28.220  1.00 81.00 13  A  1 
ATOM   83    N  N   . PHE A  1  14  ? -44.346 32.673  30.751  1.00 89.96 14  A  1 
ATOM   84    C  CA  . PHE A  1  14  ? -45.668 32.246  31.198  1.00 90.03 14  A  1 
ATOM   85    C  C   . PHE A  1  14  ? -46.720 32.784  30.237  1.00 90.04 14  A  1 
ATOM   86    O  O   . PHE A  1  14  ? -46.678 33.951  29.845  1.00 87.39 14  A  1 
ATOM   87    C  CB  . PHE A  1  14  ? -45.950 32.739  32.619  1.00 89.50 14  A  1 
ATOM   88    C  CG  . PHE A  1  14  ? -45.058 32.145  33.675  1.00 90.00 14  A  1 
ATOM   89    C  CD1 . PHE A  1  14  ? -45.323 30.896  34.197  1.00 80.85 14  A  1 
ATOM   90    C  CD2 . PHE A  1  14  ? -43.964 32.842  34.150  1.00 81.29 14  A  1 
ATOM   91    C  CE1 . PHE A  1  14  ? -44.514 30.347  35.173  1.00 79.44 14  A  1 
ATOM   92    C  CE2 . PHE A  1  14  ? -43.148 32.299  35.124  1.00 78.72 14  A  1 
ATOM   93    C  CZ  . PHE A  1  14  ? -43.423 31.050  35.636  1.00 87.30 14  A  1 
ATOM   94    N  N   . LEU A  1  15  ? -47.666 31.929  29.849  1.00 89.44 15  A  1 
ATOM   95    C  CA  . LEU A  1  15  ? -48.696 32.321  28.899  1.00 88.85 15  A  1 
ATOM   96    C  C   . LEU A  1  15  ? -50.073 32.049  29.490  1.00 89.57 15  A  1 
ATOM   97    O  O   . LEU A  1  15  ? -50.512 30.896  29.549  1.00 86.35 15  A  1 
ATOM   98    C  CB  . LEU A  1  15  ? -48.530 31.560  27.577  1.00 86.28 15  A  1 
ATOM   99    C  CG  . LEU A  1  15  ? -47.226 31.806  26.826  1.00 80.82 15  A  1 
ATOM   100   C  CD1 . LEU A  1  15  ? -47.075 30.826  25.680  1.00 71.14 15  A  1 
ATOM   101   C  CD2 . LEU A  1  15  ? -47.154 33.236  26.322  1.00 70.28 15  A  1 
ATOM   102   N  N   . PRO A  1  16  ? -50.795 33.092  29.950  1.00 88.90 16  A  1 
ATOM   103   C  CA  . PRO A  1  16  ? -50.409 34.508  29.922  1.00 89.74 16  A  1 
ATOM   104   C  C   . PRO A  1  16  ? -49.459 34.883  31.054  1.00 89.88 16  A  1 
ATOM   105   O  O   . PRO A  1  16  ? -49.452 34.249  32.104  1.00 86.70 16  A  1 
ATOM   106   C  CB  . PRO A  1  16  ? -51.749 35.231  30.085  1.00 87.81 16  A  1 
ATOM   107   C  CG  . PRO A  1  16  ? -52.575 34.289  30.883  1.00 82.70 16  A  1 
ATOM   108   C  CD  . PRO A  1  16  ? -52.160 32.903  30.442  1.00 86.07 16  A  1 
ATOM   109   N  N   . GLY A  1  17  ? -48.659 35.918  30.837  1.00 88.78 17  A  1 
ATOM   110   C  CA  . GLY A  1  17  ? -47.710 36.383  31.826  1.00 88.43 17  A  1 
ATOM   111   C  C   . GLY A  1  17  ? -48.240 37.455  32.752  1.00 89.35 17  A  1 
ATOM   112   O  O   . GLY A  1  17  ? -47.637 37.728  33.788  1.00 85.43 17  A  1 
ATOM   113   N  N   . ASP A  1  18  ? -49.381 38.071  32.407  1.00 90.64 18  A  1 
ATOM   114   C  CA  . ASP A  1  18  ? -50.016 39.086  33.226  1.00 90.70 18  A  1 
ATOM   115   C  C   . ASP A  1  18  ? -51.523 38.882  33.137  1.00 90.66 18  A  1 
ATOM   116   O  O   . ASP A  1  18  ? -52.113 39.076  32.074  1.00 86.38 18  A  1 
ATOM   117   C  CB  . ASP A  1  18  ? -49.612 40.491  32.762  1.00 88.13 18  A  1 
ATOM   118   C  CG  . ASP A  1  18  ? -50.024 41.577  33.742  1.00 81.24 18  A  1 
ATOM   119   O  OD1 . ASP A  1  18  ? -50.749 41.282  34.711  1.00 72.75 18  A  1 
ATOM   120   O  OD2 . ASP A  1  18  ? -49.613 42.737  33.531  1.00 72.45 18  A  1 
ATOM   121   N  N   . PHE A  1  19  ? -52.122 38.482  34.233  1.00 91.59 19  A  1 
ATOM   122   C  CA  . PHE A  1  19  ? -53.539 38.165  34.257  1.00 91.85 19  A  1 
ATOM   123   C  C   . PHE A  1  19  ? -54.108 38.484  35.629  1.00 92.23 19  A  1 
ATOM   124   O  O   . PHE A  1  19  ? -53.383 38.814  36.571  1.00 89.86 19  A  1 
ATOM   125   C  CB  . PHE A  1  19  ? -53.788 36.692  33.897  1.00 90.24 19  A  1 
ATOM   126   C  CG  . PHE A  1  19  ? -53.109 35.709  34.823  1.00 90.51 19  A  1 
ATOM   127   C  CD1 . PHE A  1  19  ? -51.777 35.368  34.645  1.00 81.21 19  A  1 
ATOM   128   C  CD2 . PHE A  1  19  ? -53.809 35.120  35.860  1.00 80.12 19  A  1 
ATOM   129   C  CE1 . PHE A  1  19  ? -51.156 34.468  35.491  1.00 78.10 19  A  1 
ATOM   130   C  CE2 . PHE A  1  19  ? -53.192 34.219  36.708  1.00 78.17 19  A  1 
ATOM   131   C  CZ  . PHE A  1  19  ? -51.864 33.891  36.525  1.00 86.29 19  A  1 
ATOM   132   N  N   . SER A  1  20  ? -55.423 38.403  35.744  1.00 92.37 20  A  1 
ATOM   133   C  CA  . SER A  1  20  ? -56.130 38.679  36.985  1.00 91.87 20  A  1 
ATOM   134   C  C   . SER A  1  20  ? -57.104 37.549  37.284  1.00 91.98 20  A  1 
ATOM   135   O  O   . SER A  1  20  ? -57.676 36.948  36.372  1.00 89.06 20  A  1 
ATOM   136   C  CB  . SER A  1  20  ? -56.874 40.014  36.909  1.00 89.76 20  A  1 
ATOM   137   O  OG  . SER A  1  20  ? -57.851 39.992  35.891  1.00 78.37 20  A  1 
ATOM   138   N  N   . VAL A  1  21  ? -57.269 37.258  38.557  1.00 91.78 21  A  1 
ATOM   139   C  CA  . VAL A  1  21  ? -58.181 36.222  39.025  1.00 91.62 21  A  1 
ATOM   140   C  C   . VAL A  1  21  ? -58.981 36.762  40.202  1.00 91.70 21  A  1 
ATOM   141   O  O   . VAL A  1  21  ? -58.613 37.754  40.835  1.00 89.63 21  A  1 
ATOM   142   C  CB  . VAL A  1  21  ? -57.445 34.928  39.435  1.00 89.82 21  A  1 
ATOM   143   C  CG1 . VAL A  1  21  ? -56.730 34.311  38.249  1.00 77.24 21  A  1 
ATOM   144   C  CG2 . VAL A  1  21  ? -56.475 35.203  40.576  1.00 78.76 21  A  1 
ATOM   145   N  N   . ALA A  1  22  ? -60.089 36.096  40.482  1.00 91.65 22  A  1 
ATOM   146   C  CA  . ALA A  1  22  ? -60.880 36.419  41.654  1.00 91.40 22  A  1 
ATOM   147   C  C   . ALA A  1  22  ? -60.299 35.750  42.894  1.00 91.51 22  A  1 
ATOM   148   O  O   . ALA A  1  22  ? -59.575 34.760  42.812  1.00 88.14 22  A  1 
ATOM   149   C  CB  . ALA A  1  22  ? -62.334 35.989  41.451  1.00 89.39 22  A  1 
ATOM   150   N  N   . SER A  1  23  ? -60.617 36.304  44.049  1.00 90.93 23  A  1 
ATOM   151   C  CA  . SER A  1  23  ? -60.133 35.731  45.296  1.00 90.66 23  A  1 
ATOM   152   C  C   . SER A  1  23  ? -60.709 34.336  45.486  1.00 90.49 23  A  1 
ATOM   153   O  O   . SER A  1  23  ? -61.919 34.131  45.406  1.00 86.34 23  A  1 
ATOM   154   C  CB  . SER A  1  23  ? -60.509 36.620  46.476  1.00 88.50 23  A  1 
ATOM   155   O  OG  . SER A  1  23  ? -60.075 36.067  47.695  1.00 80.42 23  A  1 
ATOM   156   N  N   . GLY A  1  24  ? -59.825 33.362  45.717  1.00 88.99 24  A  1 
ATOM   157   C  CA  . GLY A  1  24  ? -60.214 31.972  45.846  1.00 88.30 24  A  1 
ATOM   158   C  C   . GLY A  1  24  ? -60.257 31.192  44.552  1.00 89.46 24  A  1 
ATOM   159   O  O   . GLY A  1  24  ? -60.533 29.989  44.581  1.00 84.31 24  A  1 
ATOM   160   N  N   . GLU A  1  25  ? -59.993 31.839  43.415  1.00 89.41 25  A  1 
ATOM   161   C  CA  . GLU A  1  25  ? -59.998 31.156  42.130  1.00 89.13 25  A  1 
ATOM   162   C  C   . GLU A  1  25  ? -58.696 30.386  41.949  1.00 89.89 25  A  1 
ATOM   163   O  O   . GLU A  1  25  ? -57.609 30.905  42.200  1.00 87.16 25  A  1 
ATOM   164   C  CB  . GLU A  1  25  ? -60.205 32.150  40.991  1.00 87.18 25  A  1 
ATOM   165   C  CG  . GLU A  1  25  ? -60.238 31.523  39.608  1.00 82.08 25  A  1 
ATOM   166   C  CD  . GLU A  1  25  ? -60.525 32.535  38.520  1.00 79.77 25  A  1 
ATOM   167   O  OE1 . GLU A  1  25  ? -60.975 33.651  38.845  1.00 72.21 25  A  1 
ATOM   168   O  OE2 . GLU A  1  25  ? -60.299 32.210  37.334  1.00 71.82 25  A  1 
ATOM   169   N  N   . GLU A  1  26  ? -58.809 29.141  41.494  1.00 90.30 26  A  1 
ATOM   170   C  CA  . GLU A  1  26  ? -57.650 28.276  41.339  1.00 90.80 26  A  1 
ATOM   171   C  C   . GLU A  1  26  ? -56.879 28.635  40.080  1.00 90.76 26  A  1 
ATOM   172   O  O   . GLU A  1  26  ? -57.462 28.882  39.021  1.00 88.00 26  A  1 
ATOM   173   C  CB  . GLU A  1  26  ? -58.078 26.807  41.302  1.00 88.48 26  A  1 
ATOM   174   C  CG  . GLU A  1  26  ? -56.931 25.816  41.309  1.00 81.65 26  A  1 
ATOM   175   C  CD  . GLU A  1  26  ? -57.399 24.377  41.194  1.00 79.32 26  A  1 
ATOM   176   O  OE1 . GLU A  1  26  ? -58.036 24.033  40.184  1.00 71.54 26  A  1 
ATOM   177   O  OE2 . GLU A  1  26  ? -57.132 23.593  42.125  1.00 71.69 26  A  1 
ATOM   178   N  N   . ILE A  1  27  ? -55.537 28.644  40.181  1.00 92.27 27  A  1 
ATOM   179   C  CA  . ILE A  1  27  ? -54.639 28.874  39.056  1.00 92.22 27  A  1 
ATOM   180   C  C   . ILE A  1  27  ? -53.918 27.568  38.765  1.00 92.39 27  A  1 
ATOM   181   O  O   . ILE A  1  27  ? -53.277 26.994  39.651  1.00 90.22 27  A  1 
ATOM   182   C  CB  . ILE A  1  27  ? -53.634 30.000  39.341  1.00 90.99 27  A  1 
ATOM   183   C  CG1 . ILE A  1  27  ? -54.364 31.292  39.711  1.00 84.38 27  A  1 
ATOM   184   C  CG2 . ILE A  1  27  ? -52.724 30.218  38.142  1.00 84.60 27  A  1 
ATOM   185   C  CD1 . ILE A  1  27  ? -53.448 32.388  40.200  1.00 81.93 27  A  1 
ATOM   186   N  N   . VAL A  1  28  ? -54.013 27.089  37.510  1.00 92.78 28  A  1 
ATOM   187   C  CA  . VAL A  1  28  ? -53.399 25.834  37.094  1.00 92.82 28  A  1 
ATOM   188   C  C   . VAL A  1  28  ? -52.242 26.157  36.161  1.00 92.82 28  A  1 
ATOM   189   O  O   . VAL A  1  28  ? -52.454 26.573  35.020  1.00 90.88 28  A  1 
ATOM   190   C  CB  . VAL A  1  28  ? -54.417 24.900  36.416  1.00 91.52 28  A  1 
ATOM   191   C  CG1 . VAL A  1  28  ? -53.743 23.606  35.982  1.00 79.43 28  A  1 
ATOM   192   C  CG2 . VAL A  1  28  ? -55.580 24.610  37.352  1.00 80.30 28  A  1 
ATOM   193   N  N   . PHE A  1  29  ? -51.014 25.972  36.638  1.00 93.22 29  A  1 
ATOM   194   C  CA  . PHE A  1  29  ? -49.819 26.118  35.809  1.00 93.08 29  A  1 
ATOM   195   C  C   . PHE A  1  29  ? -49.551 24.792  35.111  1.00 93.04 29  A  1 
ATOM   196   O  O   . PHE A  1  29  ? -49.315 23.778  35.765  1.00 91.17 29  A  1 
ATOM   197   C  CB  . PHE A  1  29  ? -48.622 26.540  36.657  1.00 92.54 29  A  1 
ATOM   198   C  CG  . PHE A  1  29  ? -48.742 27.925  37.234  1.00 92.49 29  A  1 
ATOM   199   C  CD1 . PHE A  1  29  ? -48.376 29.031  36.495  1.00 83.31 29  A  1 
ATOM   200   C  CD2 . PHE A  1  29  ? -49.220 28.115  38.521  1.00 83.46 29  A  1 
ATOM   201   C  CE1 . PHE A  1  29  ? -48.484 30.306  37.023  1.00 81.67 29  A  1 
ATOM   202   C  CE2 . PHE A  1  29  ? -49.334 29.385  39.052  1.00 81.24 29  A  1 
ATOM   203   C  CZ  . PHE A  1  29  ? -48.965 30.481  38.302  1.00 89.21 29  A  1 
ATOM   204   N  N   . LYS A  1  30  ? -49.567 24.800  33.764  1.00 90.67 30  A  1 
ATOM   205   C  CA  . LYS A  1  30  ? -49.457 23.585  32.970  1.00 90.45 30  A  1 
ATOM   206   C  C   . LYS A  1  30  ? -48.171 23.610  32.155  1.00 89.62 30  A  1 
ATOM   207   O  O   . LYS A  1  30  ? -47.906 24.567  31.424  1.00 86.94 30  A  1 
ATOM   208   C  CB  . LYS A  1  30  ? -50.673 23.432  32.050  1.00 88.36 30  A  1 
ATOM   209   C  CG  . LYS A  1  30  ? -50.726 22.123  31.290  1.00 82.13 30  A  1 
ATOM   210   C  CD  . LYS A  1  30  ? -52.008 22.025  30.480  1.00 81.18 30  A  1 
ATOM   211   C  CE  . LYS A  1  30  ? -52.105 20.706  29.736  1.00 72.60 30  A  1 
ATOM   212   N  NZ  . LYS A  1  30  ? -53.371 20.600  28.962  1.00 66.49 30  A  1 
ATOM   213   N  N   . ASN A  1  31  ? -47.365 22.553  32.271  1.00 89.06 31  A  1 
ATOM   214   C  CA  . ASN A  1  31  ? -46.097 22.445  31.561  1.00 87.59 31  A  1 
ATOM   215   C  C   . ASN A  1  31  ? -46.353 22.252  30.071  1.00 87.05 31  A  1 
ATOM   216   O  O   . ASN A  1  31  ? -47.133 21.379  29.674  1.00 83.92 31  A  1 
ATOM   217   C  CB  . ASN A  1  31  ? -45.281 21.283  32.128  1.00 85.60 31  A  1 
ATOM   218   C  CG  . ASN A  1  31  ? -43.789 21.504  32.019  1.00 83.50 31  A  1 
ATOM   219   O  OD1 . ASN A  1  31  ? -43.323 22.633  31.888  1.00 75.97 31  A  1 
ATOM   220   N  ND2 . ASN A  1  31  ? -43.032 20.421  32.086  1.00 75.98 31  A  1 
ATOM   221   N  N   . ASN A  1  32  ? -45.690 23.058  29.223  1.00 86.42 32  A  1 
ATOM   222   C  CA  . ASN A  1  32  ? -45.933 23.028  27.787  1.00 84.35 32  A  1 
ATOM   223   C  C   . ASN A  1  32  ? -44.668 22.695  27.005  1.00 82.84 32  A  1 
ATOM   224   O  O   . ASN A  1  32  ? -44.585 21.631  26.378  1.00 77.52 32  A  1 
ATOM   225   C  CB  . ASN A  1  32  ? -46.512 24.368  27.314  1.00 82.98 32  A  1 
ATOM   226   C  CG  . ASN A  1  32  ? -46.942 24.338  25.861  1.00 81.17 32  A  1 
ATOM   227   O  OD1 . ASN A  1  32  ? -47.325 23.297  25.332  1.00 75.13 32  A  1 
ATOM   228   N  ND2 . ASN A  1  32  ? -46.885 25.488  25.205  1.00 74.06 32  A  1 
ATOM   229   N  N   . ALA A  1  33  ? -43.659 23.576  27.028  1.00 79.94 33  A  1 
ATOM   230   C  CA  . ALA A  1  33  ? -42.430 23.376  26.272  1.00 77.04 33  A  1 
ATOM   231   C  C   . ALA A  1  33  ? -41.292 24.113  26.963  1.00 77.70 33  A  1 
ATOM   232   O  O   . ALA A  1  33  ? -41.514 25.027  27.760  1.00 72.53 33  A  1 
ATOM   233   C  CB  . ALA A  1  33  ? -42.585 23.858  24.827  1.00 73.06 33  A  1 
ATOM   234   N  N   . GLY A  1  34  ? -40.066 23.712  26.629  1.00 75.82 34  A  1 
ATOM   235   C  CA  . GLY A  1  34  ? -38.892 24.318  27.229  1.00 74.17 34  A  1 
ATOM   236   C  C   . GLY A  1  34  ? -38.642 23.908  28.665  1.00 76.09 34  A  1 
ATOM   237   O  O   . GLY A  1  34  ? -37.853 24.557  29.358  1.00 72.34 34  A  1 
ATOM   238   N  N   . PHE A  1  35  ? -39.300 22.852  29.127  1.00 75.78 35  A  1 
ATOM   239   C  CA  . PHE A  1  35  ? -39.143 22.355  30.487  1.00 74.00 35  A  1 
ATOM   240   C  C   . PHE A  1  35  ? -37.714 21.882  30.699  1.00 74.66 35  A  1 
ATOM   241   O  O   . PHE A  1  35  ? -36.987 21.586  29.737  1.00 69.90 35  A  1 
ATOM   242   C  CB  . PHE A  1  35  ? -40.150 21.228  30.766  1.00 70.13 35  A  1 
ATOM   243   C  CG  . PHE A  1  35  ? -40.247 20.210  29.664  1.00 70.22 35  A  1 
ATOM   244   C  CD1 . PHE A  1  35  ? -39.345 19.169  29.573  1.00 64.54 35  A  1 
ATOM   245   C  CD2 . PHE A  1  35  ? -41.269 20.292  28.731  1.00 64.59 35  A  1 
ATOM   246   C  CE1 . PHE A  1  35  ? -39.445 18.229  28.564  1.00 61.83 35  A  1 
ATOM   247   C  CE2 . PHE A  1  35  ? -41.376 19.357  27.720  1.00 61.55 35  A  1 
ATOM   248   C  CZ  . PHE A  1  35  ? -40.460 18.321  27.635  1.00 67.33 35  A  1 
ATOM   249   N  N   . PRO A  1  36  ? -37.283 21.802  31.973  1.00 75.60 36  A  1 
ATOM   250   C  CA  . PRO A  1  36  ? -38.062 21.898  33.222  1.00 75.40 36  A  1 
ATOM   251   C  C   . PRO A  1  36  ? -38.426 23.325  33.619  1.00 77.79 36  A  1 
ATOM   252   O  O   . PRO A  1  36  ? -37.690 24.267  33.346  1.00 75.35 36  A  1 
ATOM   253   C  CB  . PRO A  1  36  ? -37.128 21.274  34.259  1.00 71.96 36  A  1 
ATOM   254   C  CG  . PRO A  1  36  ? -35.764 21.524  33.728  1.00 67.72 36  A  1 
ATOM   255   C  CD  . PRO A  1  36  ? -35.892 21.411  32.234  1.00 71.00 36  A  1 
ATOM   256   N  N   . HIS A  1  37  ? -39.564 23.457  34.283  1.00 81.72 37  A  1 
ATOM   257   C  CA  . HIS A  1  37  ? -40.042 24.718  34.834  1.00 81.97 37  A  1 
ATOM   258   C  C   . HIS A  1  37  ? -40.522 24.504  36.267  1.00 81.81 37  A  1 
ATOM   259   O  O   . HIS A  1  37  ? -40.786 23.382  36.698  1.00 79.18 37  A  1 
ATOM   260   C  CB  . HIS A  1  37  ? -41.198 25.296  34.002  1.00 82.82 37  A  1 
ATOM   261   C  CG  . HIS A  1  37  ? -40.878 25.536  32.562  1.00 84.22 37  A  1 
ATOM   262   N  ND1 . HIS A  1  37  ? -39.977 26.482  32.144  1.00 79.74 37  A  1 
ATOM   263   C  CD2 . HIS A  1  37  ? -41.366 24.966  31.438  1.00 80.47 37  A  1 
ATOM   264   C  CE1 . HIS A  1  37  ? -39.914 26.481  30.827  1.00 80.29 37  A  1 
ATOM   265   N  NE2 . HIS A  1  37  ? -40.751 25.567  30.369  1.00 80.34 37  A  1 
ATOM   266   N  N   . ASN A  1  38  ? -40.622 25.599  36.999  1.00 85.11 38  A  1 
ATOM   267   C  CA  . ASN A  1  38  ? -41.298 25.610  38.284  1.00 85.56 38  A  1 
ATOM   268   C  C   . ASN A  1  38  ? -41.905 26.989  38.503  1.00 86.44 38  A  1 
ATOM   269   O  O   . ASN A  1  38  ? -41.754 27.893  37.670  1.00 84.50 38  A  1 
ATOM   270   C  CB  . ASN A  1  38  ? -40.364 25.205  39.441  1.00 82.83 38  A  1 
ATOM   271   C  CG  . ASN A  1  38  ? -39.234 26.194  39.673  1.00 80.70 38  A  1 
ATOM   272   O  OD1 . ASN A  1  38  ? -39.068 27.173  38.953  1.00 76.07 38  A  1 
ATOM   273   N  ND2 . ASN A  1  38  ? -38.441 25.929  40.697  1.00 76.10 38  A  1 
ATOM   274   N  N   . VAL A  1  39  ? -42.613 27.155  39.604  1.00 90.00 39  A  1 
ATOM   275   C  CA  . VAL A  1  39  ? -43.287 28.406  39.928  1.00 90.51 39  A  1 
ATOM   276   C  C   . VAL A  1  39  ? -42.889 28.800  41.340  1.00 90.19 39  A  1 
ATOM   277   O  O   . VAL A  1  39  ? -43.172 28.074  42.298  1.00 88.06 39  A  1 
ATOM   278   C  CB  . VAL A  1  39  ? -44.818 28.286  39.806  1.00 89.95 39  A  1 
ATOM   279   C  CG1 . VAL A  1  39  ? -45.475 29.609  40.142  1.00 78.69 39  A  1 
ATOM   280   C  CG2 . VAL A  1  39  ? -45.211 27.832  38.407  1.00 79.42 39  A  1 
ATOM   281   N  N   . VAL A  1  40  ? -42.225 29.950  41.462  1.00 88.53 40  A  1 
ATOM   282   C  CA  . VAL A  1  40  ? -41.785 30.471  42.747  1.00 87.45 40  A  1 
ATOM   283   C  C   . VAL A  1  40  ? -42.286 31.904  42.867  1.00 87.80 40  A  1 
ATOM   284   O  O   . VAL A  1  40  ? -42.074 32.719  41.966  1.00 86.60 40  A  1 
ATOM   285   C  CB  . VAL A  1  40  ? -40.252 30.414  42.901  1.00 85.35 40  A  1 
ATOM   286   C  CG1 . VAL A  1  40  ? -39.830 30.969  44.255  1.00 76.39 40  A  1 
ATOM   287   C  CG2 . VAL A  1  40  ? -39.748 28.987  42.729  1.00 76.34 40  A  1 
ATOM   288   N  N   . PHE A  1  41  ? -42.939 32.210  43.969  1.00 88.23 41  A  1 
ATOM   289   C  CA  . PHE A  1  41  ? -43.449 33.554  44.219  1.00 88.50 41  A  1 
ATOM   290   C  C   . PHE A  1  41  ? -42.395 34.382  44.939  1.00 87.67 41  A  1 
ATOM   291   O  O   . PHE A  1  41  ? -41.771 33.925  45.900  1.00 84.34 41  A  1 
ATOM   292   C  CB  . PHE A  1  41  ? -44.744 33.498  45.030  1.00 88.82 41  A  1 
ATOM   293   C  CG  . PHE A  1  41  ? -45.946 33.087  44.229  1.00 89.99 41  A  1 
ATOM   294   C  CD1 . PHE A  1  41  ? -46.742 34.035  43.622  1.00 80.41 41  A  1 
ATOM   295   C  CD2 . PHE A  1  41  ? -46.272 31.750  44.075  1.00 80.21 41  A  1 
ATOM   296   C  CE1 . PHE A  1  41  ? -47.848 33.662  42.881  1.00 78.40 41  A  1 
ATOM   297   C  CE2 . PHE A  1  41  ? -47.371 31.370  43.330  1.00 78.58 41  A  1 
ATOM   298   C  CZ  . PHE A  1  41  ? -48.162 32.330  42.733  1.00 87.75 41  A  1 
ATOM   299   N  N   . ASP A  1  42  ? -42.203 35.616  44.452  1.00 84.23 42  A  1 
ATOM   300   C  CA  . ASP A  1  42  ? -41.245 36.530  45.060  1.00 81.75 42  A  1 
ATOM   301   C  C   . ASP A  1  42  ? -41.837 37.080  46.349  1.00 81.93 42  A  1 
ATOM   302   O  O   . ASP A  1  42  ? -42.864 37.760  46.330  1.00 79.23 42  A  1 
ATOM   303   C  CB  . ASP A  1  42  ? -40.893 37.663  44.095  1.00 78.79 42  A  1 
ATOM   304   C  CG  . ASP A  1  42  ? -39.659 38.438  44.520  1.00 73.16 42  A  1 
ATOM   305   O  OD1 . ASP A  1  42  ? -39.204 38.273  45.668  1.00 67.44 42  A  1 
ATOM   306   O  OD2 . ASP A  1  42  ? -39.142 39.214  43.694  1.00 66.39 42  A  1 
ATOM   307   N  N   . GLU A  1  43  ? -41.177 36.786  47.470  1.00 79.36 43  A  1 
ATOM   308   C  CA  . GLU A  1  43  ? -41.694 37.200  48.769  1.00 77.00 43  A  1 
ATOM   309   C  C   . GLU A  1  43  ? -41.673 38.709  48.953  1.00 77.28 43  A  1 
ATOM   310   O  O   . GLU A  1  43  ? -42.402 39.226  49.805  1.00 72.71 43  A  1 
ATOM   311   C  CB  . GLU A  1  43  ? -40.892 36.525  49.880  1.00 73.68 43  A  1 
ATOM   312   C  CG  . GLU A  1  43  ? -39.395 36.784  49.813  1.00 66.14 43  A  1 
ATOM   313   C  CD  . GLU A  1  43  ? -38.627 36.041  50.892  1.00 62.32 43  A  1 
ATOM   314   O  OE1 . GLU A  1  43  ? -38.839 36.343  52.078  1.00 55.49 43  A  1 
ATOM   315   O  OE2 . GLU A  1  43  ? -37.829 35.155  50.557  1.00 55.34 43  A  1 
ATOM   316   N  N   . ASP A  1  44  ? -40.869 39.428  48.171  1.00 79.26 44  A  1 
ATOM   317   C  CA  . ASP A  1  44  ? -40.830 40.880  48.249  1.00 76.27 44  A  1 
ATOM   318   C  C   . ASP A  1  44  ? -41.873 41.547  47.365  1.00 77.61 44  A  1 
ATOM   319   O  O   . ASP A  1  44  ? -42.025 42.772  47.432  1.00 73.72 44  A  1 
ATOM   320   C  CB  . ASP A  1  44  ? -39.435 41.385  47.867  1.00 72.67 44  A  1 
ATOM   321   C  CG  . ASP A  1  44  ? -38.355 40.897  48.810  1.00 67.28 44  A  1 
ATOM   322   O  OD1 . ASP A  1  44  ? -38.633 40.770  50.016  1.00 61.12 44  A  1 
ATOM   323   O  OD2 . ASP A  1  44  ? -37.232 40.642  48.342  1.00 59.92 44  A  1 
ATOM   324   N  N   . GLU A  1  45  ? -42.596 40.797  46.559  1.00 78.49 45  A  1 
ATOM   325   C  CA  . GLU A  1  45  ? -43.559 41.344  45.607  1.00 79.48 45  A  1 
ATOM   326   C  C   . GLU A  1  45  ? -44.931 40.696  45.762  1.00 82.33 45  A  1 
ATOM   327   O  O   . GLU A  1  45  ? -45.663 40.547  44.781  1.00 78.66 45  A  1 
ATOM   328   C  CB  . GLU A  1  45  ? -43.041 41.188  44.173  1.00 76.16 45  A  1 
ATOM   329   C  CG  . GLU A  1  45  ? -41.785 41.984  43.883  1.00 71.40 45  A  1 
ATOM   330   C  CD  . GLU A  1  45  ? -42.058 43.461  43.675  1.00 66.29 45  A  1 
ATOM   331   O  OE1 . GLU A  1  45  ? -42.551 43.828  42.593  1.00 59.99 45  A  1 
ATOM   332   O  OE2 . GLU A  1  45  ? -41.782 44.255  44.594  1.00 60.06 45  A  1 
ATOM   333   N  N   . ILE A  1  46  ? -45.275 40.312  46.971  1.00 85.09 46  A  1 
ATOM   334   C  CA  . ILE A  1  46  ? -46.576 39.734  47.275  1.00 86.15 46  A  1 
ATOM   335   C  C   . ILE A  1  46  ? -47.236 40.553  48.385  1.00 86.14 46  A  1 
ATOM   336   O  O   . ILE A  1  46  ? -46.554 41.281  49.109  1.00 81.73 46  A  1 
ATOM   337   C  CB  . ILE A  1  46  ? -46.461 38.247  47.683  1.00 84.32 46  A  1 
ATOM   338   C  CG1 . ILE A  1  46  ? -45.506 38.084  48.864  1.00 79.45 46  A  1 
ATOM   339   C  CG2 . ILE A  1  46  ? -46.019 37.407  46.499  1.00 78.52 46  A  1 
ATOM   340   C  CD1 . ILE A  1  46  ? -45.396 36.666  49.369  1.00 76.15 46  A  1 
ATOM   341   N  N   . PRO A  1  47  ? -48.549 40.479  48.523  1.00 89.01 47  A  1 
ATOM   342   C  CA  . PRO A  1  47  ? -49.222 41.263  49.564  1.00 88.19 47  A  1 
ATOM   343   C  C   . PRO A  1  47  ? -48.760 40.895  50.966  1.00 88.04 47  A  1 
ATOM   344   O  O   . PRO A  1  47  ? -48.284 39.792  51.224  1.00 85.03 47  A  1 
ATOM   345   C  CB  . PRO A  1  47  ? -50.704 40.937  49.363  1.00 86.79 47  A  1 
ATOM   346   C  CG  . PRO A  1  47  ? -50.804 40.509  47.947  1.00 83.06 47  A  1 
ATOM   347   C  CD  . PRO A  1  47  ? -49.512 39.803  47.654  1.00 86.45 47  A  1 
ATOM   348   N  N   . SER A  1  48  ? -48.903 41.848  51.859  1.00 87.52 48  A  1 
ATOM   349   C  CA  . SER A  1  48  ? -48.482 41.644  53.235  1.00 86.05 48  A  1 
ATOM   350   C  C   . SER A  1  48  ? -49.347 40.591  53.910  1.00 86.46 48  A  1 
ATOM   351   O  O   . SER A  1  48  ? -50.559 40.521  53.694  1.00 81.90 48  A  1 
ATOM   352   C  CB  . SER A  1  48  ? -48.551 42.955  54.011  1.00 83.55 48  A  1 
ATOM   353   O  OG  . SER A  1  48  ? -48.128 42.782  55.344  1.00 71.86 48  A  1 
ATOM   354   N  N   . GLY A  1  49  ? -48.704 39.766  54.724  1.00 84.23 49  A  1 
ATOM   355   C  CA  . GLY A  1  49  ? -49.382 38.698  55.426  1.00 83.26 49  A  1 
ATOM   356   C  C   . GLY A  1  49  ? -49.438 37.381  54.696  1.00 85.18 49  A  1 
ATOM   357   O  O   . GLY A  1  49  ? -49.948 36.402  55.253  1.00 79.79 49  A  1 
ATOM   358   N  N   . VAL A  1  50  ? -48.924 37.326  53.469  1.00 86.97 50  A  1 
ATOM   359   C  CA  . VAL A  1  50  ? -48.933 36.105  52.680  1.00 87.34 50  A  1 
ATOM   360   C  C   . VAL A  1  50  ? -47.578 35.421  52.814  1.00 87.97 50  A  1 
ATOM   361   O  O   . VAL A  1  50  ? -46.535 36.051  52.643  1.00 84.39 50  A  1 
ATOM   362   C  CB  . VAL A  1  50  ? -49.256 36.395  51.209  1.00 85.21 50  A  1 
ATOM   363   C  CG1 . VAL A  1  50  ? -49.212 35.123  50.383  1.00 74.31 50  A  1 
ATOM   364   C  CG2 . VAL A  1  50  ? -50.616 37.063  51.097  1.00 74.53 50  A  1 
ATOM   365   N  N   . ASP A  1  51  ? -47.611 34.130  53.133  1.00 88.11 51  A  1 
ATOM   366   C  CA  . ASP A  1  51  ? -46.390 33.342  53.239  1.00 88.11 51  A  1 
ATOM   367   C  C   . ASP A  1  51  ? -46.046 32.777  51.869  1.00 88.45 51  A  1 
ATOM   368   O  O   . ASP A  1  51  ? -46.784 31.956  51.322  1.00 85.04 51  A  1 
ATOM   369   C  CB  . ASP A  1  51  ? -46.560 32.224  54.265  1.00 85.44 51  A  1 
ATOM   370   C  CG  . ASP A  1  51  ? -45.266 31.492  54.567  1.00 78.75 51  A  1 
ATOM   371   O  OD1 . ASP A  1  51  ? -44.212 31.885  54.038  1.00 71.32 51  A  1 
ATOM   372   O  OD2 . ASP A  1  51  ? -45.310 30.518  55.346  1.00 71.25 51  A  1 
ATOM   373   N  N   . ALA A  1  52  ? -44.919 33.233  51.299  1.00 86.98 52  A  1 
ATOM   374   C  CA  . ALA A  1  52  ? -44.511 32.791  49.973  1.00 86.17 52  A  1 
ATOM   375   C  C   . ALA A  1  52  ? -44.142 31.317  49.942  1.00 86.64 52  A  1 
ATOM   376   O  O   . ALA A  1  52  ? -44.246 30.677  48.893  1.00 84.32 52  A  1 
ATOM   377   C  CB  . ALA A  1  52  ? -43.338 33.633  49.476  1.00 83.65 52  A  1 
ATOM   378   N  N   . ALA A  1  53  ? -43.708 30.759  51.065  1.00 87.87 53  A  1 
ATOM   379   C  CA  . ALA A  1  53  ? -43.325 29.356  51.099  1.00 87.00 53  A  1 
ATOM   380   C  C   . ALA A  1  53  ? -44.521 28.426  50.958  1.00 87.71 53  A  1 
ATOM   381   O  O   . ALA A  1  53  ? -44.352 27.269  50.563  1.00 84.35 53  A  1 
ATOM   382   C  CB  . ALA A  1  53  ? -42.573 29.050  52.391  1.00 84.43 53  A  1 
ATOM   383   N  N   . LYS A  1  54  ? -45.725 28.909  51.278  1.00 88.27 54  A  1 
ATOM   384   C  CA  . LYS A  1  54  ? -46.914 28.074  51.181  1.00 87.50 54  A  1 
ATOM   385   C  C   . LYS A  1  54  ? -47.509 28.048  49.783  1.00 88.20 54  A  1 
ATOM   386   O  O   . LYS A  1  54  ? -48.212 27.100  49.436  1.00 84.20 54  A  1 
ATOM   387   C  CB  . LYS A  1  54  ? -47.974 28.549  52.176  1.00 84.58 54  A  1 
ATOM   388   C  CG  . LYS A  1  54  ? -47.586 28.354  53.630  1.00 76.46 54  A  1 
ATOM   389   C  CD  . LYS A  1  54  ? -48.711 28.776  54.560  1.00 70.19 54  A  1 
ATOM   390   C  CE  . LYS A  1  54  ? -48.350 28.538  56.016  1.00 61.79 54  A  1 
ATOM   391   N  NZ  . LYS A  1  54  ? -49.444 28.942  56.938  1.00 54.59 54  A  1 
ATOM   392   N  N   . ILE A  1  55  ? -47.247 29.072  48.974  1.00 90.07 55  A  1 
ATOM   393   C  CA  . ILE A  1  55  ? -47.804 29.162  47.633  1.00 90.37 55  A  1 
ATOM   394   C  C   . ILE A  1  55  ? -46.780 28.866  46.551  1.00 90.71 55  A  1 
ATOM   395   O  O   . ILE A  1  55  ? -47.150 28.747  45.383  1.00 87.73 55  A  1 
ATOM   396   C  CB  . ILE A  1  55  ? -48.432 30.549  47.397  1.00 88.74 55  A  1 
ATOM   397   C  CG1 . ILE A  1  55  ? -47.393 31.652  47.598  1.00 83.49 55  A  1 
ATOM   398   C  CG2 . ILE A  1  55  ? -49.623 30.752  48.321  1.00 83.34 55  A  1 
ATOM   399   C  CD1 . ILE A  1  55  ? -47.899 33.046  47.294  1.00 80.05 55  A  1 
ATOM   400   N  N   . SER A  1  56  ? -45.503 28.736  46.892  1.00 90.59 56  A  1 
ATOM   401   C  CA  . SER A  1  56  ? -44.452 28.460  45.925  1.00 90.05 56  A  1 
ATOM   402   C  C   . SER A  1  56  ? -44.127 26.977  45.910  1.00 89.90 56  A  1 
ATOM   403   O  O   . SER A  1  56  ? -44.364 26.256  46.880  1.00 87.17 56  A  1 
ATOM   404   C  CB  . SER A  1  56  ? -43.192 29.263  46.242  1.00 88.36 56  A  1 
ATOM   405   O  OG  . SER A  1  56  ? -43.452 30.647  46.240  1.00 80.29 56  A  1 
ATOM   406   N  N   . MET A  1  57  ? -43.579 26.515  44.766  1.00 89.15 57  A  1 
ATOM   407   C  CA  . MET A  1  57  ? -43.058 25.161  44.680  1.00 87.96 57  A  1 
ATOM   408   C  C   . MET A  1  57  ? -41.742 25.057  45.439  1.00 86.67 57  A  1 
ATOM   409   O  O   . MET A  1  57  ? -41.043 26.050  45.652  1.00 83.45 57  A  1 
ATOM   410   C  CB  . MET A  1  57  ? -42.854 24.745  43.222  1.00 87.24 57  A  1 
ATOM   411   C  CG  . MET A  1  57  ? -44.127 24.690  42.398  1.00 84.08 57  A  1 
ATOM   412   S  SD  . MET A  1  57  ? -43.833 24.237  40.676  1.00 84.95 57  A  1 
ATOM   413   C  CE  . MET A  1  57  ? -43.174 22.587  40.854  1.00 77.24 57  A  1 
ATOM   414   N  N   . SER A  1  58  ? -41.393 23.850  45.838  1.00 82.92 58  A  1 
ATOM   415   C  CA  . SER A  1  58  ? -40.105 23.619  46.466  1.00 79.69 58  A  1 
ATOM   416   C  C   . SER A  1  58  ? -38.981 23.835  45.459  1.00 78.64 58  A  1 
ATOM   417   O  O   . SER A  1  58  ? -39.163 23.708  44.246  1.00 73.33 58  A  1 
ATOM   418   C  CB  . SER A  1  58  ? -40.036 22.207  47.046  1.00 76.29 58  A  1 
ATOM   419   O  OG  . SER A  1  58  ? -41.059 22.000  48.003  1.00 67.72 58  A  1 
ATOM   420   N  N   . GLU A  1  59  ? -37.798 24.181  45.976  1.00 71.69 59  A  1 
ATOM   421   C  CA  . GLU A  1  59  ? -36.662 24.471  45.112  1.00 68.07 59  A  1 
ATOM   422   C  C   . GLU A  1  59  ? -36.255 23.259  44.289  1.00 68.74 59  A  1 
ATOM   423   O  O   . GLU A  1  59  ? -35.788 23.406  43.154  1.00 62.45 59  A  1 
ATOM   424   C  CB  . GLU A  1  59  ? -35.484 24.962  45.949  1.00 62.74 59  A  1 
ATOM   425   C  CG  . GLU A  1  59  ? -34.331 25.532  45.140  1.00 57.57 59  A  1 
ATOM   426   C  CD  . GLU A  1  59  ? -34.666 26.861  44.500  1.00 50.95 59  A  1 
ATOM   427   O  OE1 . GLU A  1  59  ? -35.535 27.575  45.035  1.00 47.27 59  A  1 
ATOM   428   O  OE2 . GLU A  1  59  ? -34.057 27.197  43.468  1.00 47.60 59  A  1 
ATOM   429   N  N   . GLU A  1  60  ? -36.420 22.057  44.817  1.00 68.13 60  A  1 
ATOM   430   C  CA  . GLU A  1  60  ? -36.052 20.838  44.114  1.00 66.07 60  A  1 
ATOM   431   C  C   . GLU A  1  60  ? -37.146 20.339  43.179  1.00 68.62 60  A  1 
ATOM   432   O  O   . GLU A  1  60  ? -36.867 19.506  42.311  1.00 62.63 60  A  1 
ATOM   433   C  CB  . GLU A  1  60  ? -35.705 19.734  45.117  1.00 61.43 60  A  1 
ATOM   434   C  CG  . GLU A  1  60  ? -34.562 20.082  46.050  1.00 56.29 60  A  1 
ATOM   435   C  CD  . GLU A  1  60  ? -34.258 18.978  47.039  1.00 48.72 60  A  1 
ATOM   436   O  OE1 . GLU A  1  60  ? -33.347 19.155  47.868  1.00 44.91 60  A  1 
ATOM   437   O  OE2 . GLU A  1  60  ? -34.931 17.928  46.994  1.00 44.23 60  A  1 
ATOM   438   N  N   . ASP A  1  61  ? -38.374 20.820  43.330  1.00 72.55 61  A  1 
ATOM   439   C  CA  . ASP A  1  61  ? -39.474 20.357  42.501  1.00 73.46 61  A  1 
ATOM   440   C  C   . ASP A  1  61  ? -39.442 21.061  41.155  1.00 75.88 61  A  1 
ATOM   441   O  O   . ASP A  1  61  ? -39.401 22.288  41.078  1.00 72.44 61  A  1 
ATOM   442   C  CB  . ASP A  1  61  ? -40.814 20.595  43.195  1.00 70.36 61  A  1 
ATOM   443   C  CG  . ASP A  1  61  ? -41.032 19.669  44.371  1.00 65.50 61  A  1 
ATOM   444   O  OD1 . ASP A  1  61  ? -40.430 18.579  44.389  1.00 59.54 61  A  1 
ATOM   445   O  OD2 . ASP A  1  61  ? -41.812 20.031  45.269  1.00 59.00 61  A  1 
ATOM   446   N  N   . LEU A  1  62  ? -39.447 20.268  40.074  1.00 76.75 62  A  1 
ATOM   447   C  CA  . LEU A  1  62  ? -39.472 20.776  38.714  1.00 75.83 62  A  1 
ATOM   448   C  C   . LEU A  1  62  ? -40.487 19.984  37.906  1.00 77.53 62  A  1 
ATOM   449   O  O   . LEU A  1  62  ? -40.639 18.777  38.091  1.00 74.54 62  A  1 
ATOM   450   C  CB  . LEU A  1  62  ? -38.095 20.685  38.051  1.00 72.69 62  A  1 
ATOM   451   C  CG  . LEU A  1  62  ? -36.981 21.564  38.615  1.00 69.09 62  A  1 
ATOM   452   C  CD1 . LEU A  1  62  ? -35.665 21.239  37.930  1.00 64.58 62  A  1 
ATOM   453   C  CD2 . LEU A  1  62  ? -37.311 23.034  38.446  1.00 63.64 62  A  1 
ATOM   454   N  N   . LEU A  1  63  ? -41.178 20.675  37.006  1.00 79.93 63  A  1 
ATOM   455   C  CA  . LEU A  1  63  ? -42.083 20.033  36.063  1.00 79.67 63  A  1 
ATOM   456   C  C   . LEU A  1  63  ? -41.286 19.640  34.826  1.00 79.06 63  A  1 
ATOM   457   O  O   . LEU A  1  63  ? -40.862 20.501  34.050  1.00 75.92 63  A  1 
ATOM   458   C  CB  . LEU A  1  63  ? -43.235 20.970  35.709  1.00 80.34 63  A  1 
ATOM   459   C  CG  . LEU A  1  63  ? -44.051 21.503  36.892  1.00 80.28 63  A  1 
ATOM   460   C  CD1 . LEU A  1  63  ? -45.113 22.481  36.421  1.00 73.04 63  A  1 
ATOM   461   C  CD2 . LEU A  1  63  ? -44.678 20.367  37.677  1.00 73.04 63  A  1 
ATOM   462   N  N   . ASN A  1  64  ? -41.066 18.341  34.629  1.00 76.76 64  A  1 
ATOM   463   C  CA  . ASN A  1  64  ? -40.152 17.833  33.618  1.00 72.84 64  A  1 
ATOM   464   C  C   . ASN A  1  64  ? -40.837 17.140  32.449  1.00 73.29 64  A  1 
ATOM   465   O  O   . ASN A  1  64  ? -40.152 16.753  31.500  1.00 67.51 64  A  1 
ATOM   466   C  CB  . ASN A  1  64  ? -39.154 16.864  34.264  1.00 68.52 64  A  1 
ATOM   467   C  CG  . ASN A  1  64  ? -38.172 17.557  35.181  1.00 64.81 64  A  1 
ATOM   468   O  OD1 . ASN A  1  64  ? -37.436 18.449  34.762  1.00 57.68 64  A  1 
ATOM   469   N  ND2 . ASN A  1  64  ? -38.156 17.163  36.443  1.00 57.29 64  A  1 
ATOM   470   N  N   . ALA A  1  65  ? -42.155 16.981  32.485  1.00 74.41 65  A  1 
ATOM   471   C  CA  . ALA A  1  65  ? -42.870 16.284  31.429  1.00 74.67 65  A  1 
ATOM   472   C  C   . ALA A  1  65  ? -44.013 17.156  30.923  1.00 77.37 65  A  1 
ATOM   473   O  O   . ALA A  1  65  ? -44.585 17.937  31.692  1.00 74.31 65  A  1 
ATOM   474   C  CB  . ALA A  1  65  ? -43.406 14.938  31.918  1.00 70.44 65  A  1 
ATOM   475   N  N   . PRO A  1  66  ? -44.364 17.044  29.637  1.00 78.48 66  A  1 
ATOM   476   C  CA  . PRO A  1  66  ? -45.480 17.837  29.122  1.00 77.83 66  A  1 
ATOM   477   C  C   . PRO A  1  66  ? -46.794 17.453  29.788  1.00 79.98 66  A  1 
ATOM   478   O  O   . PRO A  1  66  ? -47.094 16.277  29.982  1.00 76.95 66  A  1 
ATOM   479   C  CB  . PRO A  1  66  ? -45.497 17.507  27.623  1.00 75.38 66  A  1 
ATOM   480   C  CG  . PRO A  1  66  ? -44.146 16.946  27.331  1.00 71.43 66  A  1 
ATOM   481   C  CD  . PRO A  1  66  ? -43.717 16.251  28.577  1.00 74.03 66  A  1 
ATOM   482   N  N   . GLY A  1  67  ? -47.578 18.468  30.135  1.00 82.09 67  A  1 
ATOM   483   C  CA  . GLY A  1  67  ? -48.864 18.259  30.764  1.00 82.69 67  A  1 
ATOM   484   C  C   . GLY A  1  67  ? -48.857 18.241  32.276  1.00 85.24 67  A  1 
ATOM   485   O  O   . GLY A  1  67  ? -49.936 18.247  32.879  1.00 81.34 67  A  1 
ATOM   486   N  N   . GLU A  1  68  ? -47.682 18.222  32.904  1.00 84.99 68  A  1 
ATOM   487   C  CA  . GLU A  1  68  ? -47.621 18.284  34.354  1.00 84.81 68  A  1 
ATOM   488   C  C   . GLU A  1  68  ? -48.099 19.645  34.838  1.00 86.56 68  A  1 
ATOM   489   O  O   . GLU A  1  68  ? -47.827 20.675  34.217  1.00 85.61 68  A  1 
ATOM   490   C  CB  . GLU A  1  68  ? -46.204 18.008  34.855  1.00 82.69 68  A  1 
ATOM   491   C  CG  . GLU A  1  68  ? -45.754 16.565  34.673  1.00 76.57 68  A  1 
ATOM   492   C  CD  . GLU A  1  68  ? -44.380 16.304  35.259  1.00 73.66 68  A  1 
ATOM   493   O  OE1 . GLU A  1  68  ? -43.661 17.280  35.550  1.00 65.89 68  A  1 
ATOM   494   O  OE2 . GLU A  1  68  ? -44.023 15.120  35.431  1.00 66.18 68  A  1 
ATOM   495   N  N   . THR A  1  69  ? -48.826 19.655  35.955  1.00 88.76 69  A  1 
ATOM   496   C  CA  . THR A  1  69  ? -49.474 20.858  36.441  1.00 89.12 69  A  1 
ATOM   497   C  C   . THR A  1  69  ? -49.079 21.146  37.880  1.00 89.20 69  A  1 
ATOM   498   O  O   . THR A  1  69  ? -48.719 20.247  38.644  1.00 86.78 69  A  1 
ATOM   499   C  CB  . THR A  1  69  ? -51.005 20.746  36.358  1.00 87.18 69  A  1 
ATOM   500   O  OG1 . THR A  1  69  ? -51.441 19.616  37.130  1.00 76.68 69  A  1 
ATOM   501   C  CG2 . THR A  1  69  ? -51.460 20.569  34.920  1.00 77.98 69  A  1 
ATOM   502   N  N   . TYR A  1  70  ? -49.146 22.426  38.241  1.00 91.54 70  A  1 
ATOM   503   C  CA  . TYR A  1  70  ? -49.031 22.892  39.612  1.00 92.07 70  A  1 
ATOM   504   C  C   . TYR A  1  70  ? -50.206 23.813  39.891  1.00 92.40 70  A  1 
ATOM   505   O  O   . TYR A  1  70  ? -50.419 24.794  39.178  1.00 90.70 70  A  1 
ATOM   506   C  CB  . TYR A  1  70  ? -47.709 23.619  39.857  1.00 91.37 70  A  1 
ATOM   507   C  CG  . TYR A  1  70  ? -47.633 24.295  41.212  1.00 90.68 70  A  1 
ATOM   508   C  CD1 . TYR A  1  70  ? -47.516 23.551  42.373  1.00 82.98 70  A  1 
ATOM   509   C  CD2 . TYR A  1  70  ? -47.687 25.675  41.323  1.00 83.62 70  A  1 
ATOM   510   C  CE1 . TYR A  1  70  ? -47.453 24.165  43.612  1.00 81.39 70  A  1 
ATOM   511   C  CE2 . TYR A  1  70  ? -47.625 26.297  42.559  1.00 82.30 70  A  1 
ATOM   512   C  CZ  . TYR A  1  70  ? -47.507 25.538  43.700  1.00 88.09 70  A  1 
ATOM   513   O  OH  . TYR A  1  70  ? -47.451 26.149  44.926  1.00 86.54 70  A  1 
ATOM   514   N  N   . LYS A  1  71  ? -50.980 23.500  40.918  1.00 90.85 71  A  1 
ATOM   515   C  CA  . LYS A  1  71  ? -52.188 24.239  41.249  1.00 90.56 71  A  1 
ATOM   516   C  C   . LYS A  1  71  ? -51.977 25.041  42.520  1.00 90.09 71  A  1 
ATOM   517   O  O   . LYS A  1  71  ? -51.422 24.536  43.501  1.00 86.83 71  A  1 
ATOM   518   C  CB  . LYS A  1  71  ? -53.375 23.287  41.412  1.00 88.07 71  A  1 
ATOM   519   C  CG  . LYS A  1  71  ? -53.666 22.440  40.186  1.00 81.15 71  A  1 
ATOM   520   C  CD  . LYS A  1  71  ? -54.850 21.517  40.418  1.00 80.39 71  A  1 
ATOM   521   C  CE  . LYS A  1  71  ? -55.142 20.667  39.192  1.00 71.43 71  A  1 
ATOM   522   N  NZ  . LYS A  1  71  ? -56.307 19.767  39.396  1.00 64.58 71  A  1 
ATOM   523   N  N   . VAL A  1  72  ? -52.424 26.293  42.505  1.00 91.30 72  A  1 
ATOM   524   C  CA  . VAL A  1  72  ? -52.309 27.179  43.653  1.00 91.25 72  A  1 
ATOM   525   C  C   . VAL A  1  72  ? -53.557 28.050  43.718  1.00 91.02 72  A  1 
ATOM   526   O  O   . VAL A  1  72  ? -54.121 28.437  42.689  1.00 89.14 72  A  1 
ATOM   527   C  CB  . VAL A  1  72  ? -51.024 28.036  43.587  1.00 89.67 72  A  1 
ATOM   528   C  CG1 . VAL A  1  72  ? -51.046 28.972  42.385  1.00 75.77 72  A  1 
ATOM   529   C  CG2 . VAL A  1  72  ? -50.822 28.806  44.882  1.00 77.57 72  A  1 
ATOM   530   N  N   . THR A  1  73  ? -53.994 28.345  44.930  1.00 91.48 73  A  1 
ATOM   531   C  CA  . THR A  1  73  ? -55.163 29.180  45.163  1.00 90.52 73  A  1 
ATOM   532   C  C   . THR A  1  73  ? -54.758 30.357  46.035  1.00 90.38 73  A  1 
ATOM   533   O  O   . THR A  1  73  ? -54.227 30.172  47.129  1.00 87.00 73  A  1 
ATOM   534   C  CB  . THR A  1  73  ? -56.290 28.387  45.827  1.00 88.13 73  A  1 
ATOM   535   O  OG1 . THR A  1  73  ? -56.638 27.263  45.011  1.00 76.83 73  A  1 
ATOM   536   C  CG2 . THR A  1  73  ? -57.513 29.264  46.027  1.00 74.35 73  A  1 
ATOM   537   N  N   . LEU A  1  74  ? -55.002 31.569  45.525  1.00 89.93 74  A  1 
ATOM   538   C  CA  . LEU A  1  74  ? -54.665 32.793  46.232  1.00 90.01 74  A  1 
ATOM   539   C  C   . LEU A  1  74  ? -55.937 33.438  46.766  1.00 90.26 74  A  1 
ATOM   540   O  O   . LEU A  1  74  ? -56.939 33.541  46.054  1.00 87.17 74  A  1 
ATOM   541   C  CB  . LEU A  1  74  ? -53.921 33.764  45.313  1.00 88.70 74  A  1 
ATOM   542   C  CG  . LEU A  1  74  ? -52.697 33.200  44.587  1.00 88.08 74  A  1 
ATOM   543   C  CD1 . LEU A  1  74  ? -52.130 34.222  43.621  1.00 78.50 74  A  1 
ATOM   544   C  CD2 . LEU A  1  74  ? -51.641 32.748  45.577  1.00 79.20 74  A  1 
ATOM   545   N  N   . THR A  1  75  ? -55.902 33.879  48.020  1.00 89.87 75  A  1 
ATOM   546   C  CA  . THR A  1  75  ? -57.061 34.478  48.671  1.00 89.05 75  A  1 
ATOM   547   C  C   . THR A  1  75  ? -56.853 35.949  49.007  1.00 89.63 75  A  1 
ATOM   548   O  O   . THR A  1  75  ? -57.781 36.749  48.873  1.00 85.99 75  A  1 
ATOM   549   C  CB  . THR A  1  75  ? -57.412 33.705  49.948  1.00 86.27 75  A  1 
ATOM   550   O  OG1 . THR A  1  75  ? -56.275 33.681  50.818  1.00 78.25 75  A  1 
ATOM   551   C  CG2 . THR A  1  75  ? -57.816 32.276  49.625  1.00 75.96 75  A  1 
ATOM   552   N  N   . GLU A  1  76  ? -55.657 36.325  49.439  1.00 89.36 76  A  1 
ATOM   553   C  CA  . GLU A  1  76  ? -55.383 37.710  49.799  1.00 89.03 76  A  1 
ATOM   554   C  C   . GLU A  1  76  ? -55.347 38.576  48.549  1.00 89.50 76  A  1 
ATOM   555   O  O   . GLU A  1  76  ? -54.644 38.269  47.587  1.00 87.52 76  A  1 
ATOM   556   C  CB  . GLU A  1  76  ? -54.063 37.813  50.564  1.00 87.38 76  A  1 
ATOM   557   C  CG  . GLU A  1  76  ? -53.838 39.150  51.233  1.00 77.68 76  A  1 
ATOM   558   C  CD  . GLU A  1  76  ? -54.758 39.372  52.419  1.00 73.35 76  A  1 
ATOM   559   O  OE1 . GLU A  1  76  ? -55.145 40.533  52.660  1.00 65.47 76  A  1 
ATOM   560   O  OE2 . GLU A  1  76  ? -55.091 38.389  53.110  1.00 64.51 76  A  1 
ATOM   561   N  N   . LYS A  1  77  ? -56.107 39.667  48.562  1.00 89.54 77  A  1 
ATOM   562   C  CA  . LYS A  1  77  ? -56.188 40.537  47.400  1.00 90.18 77  A  1 
ATOM   563   C  C   . LYS A  1  77  ? -54.928 41.374  47.259  1.00 90.07 77  A  1 
ATOM   564   O  O   . LYS A  1  77  ? -54.362 41.843  48.247  1.00 85.14 77  A  1 
ATOM   565   C  CB  . LYS A  1  77  ? -57.419 41.443  47.492  1.00 87.49 77  A  1 
ATOM   566   C  CG  . LYS A  1  77  ? -58.738 40.694  47.452  1.00 82.79 77  A  1 
ATOM   567   C  CD  . LYS A  1  77  ? -59.926 41.646  47.437  1.00 79.84 77  A  1 
ATOM   568   C  CE  . LYS A  1  77  ? -61.242 40.888  47.345  1.00 72.42 77  A  1 
ATOM   569   N  NZ  . LYS A  1  77  ? -62.415 41.803  47.288  1.00 65.75 77  A  1 
ATOM   570   N  N   . GLY A  1  78  ? -54.497 41.554  46.017  1.00 90.14 78  A  1 
ATOM   571   C  CA  . GLY A  1  78  ? -53.300 42.317  45.716  1.00 89.96 78  A  1 
ATOM   572   C  C   . GLY A  1  78  ? -52.593 41.784  44.492  1.00 91.11 78  A  1 
ATOM   573   O  O   . GLY A  1  78  ? -53.121 40.954  43.747  1.00 88.31 78  A  1 
ATOM   574   N  N   . THR A  1  79  ? -51.361 42.267  44.269  1.00 91.92 79  A  1 
ATOM   575   C  CA  . THR A  1  79  ? -50.549 41.874  43.123  1.00 91.99 79  A  1 
ATOM   576   C  C   . THR A  1  79  ? -49.469 40.904  43.580  1.00 91.74 79  A  1 
ATOM   577   O  O   . THR A  1  79  ? -48.761 41.164  44.555  1.00 89.05 79  A  1 
ATOM   578   C  CB  . THR A  1  79  ? -49.917 43.094  42.446  1.00 89.76 79  A  1 
ATOM   579   O  OG1 . THR A  1  79  ? -50.946 43.973  41.986  1.00 75.82 79  A  1 
ATOM   580   C  CG2 . THR A  1  79  ? -49.052 42.674  41.267  1.00 73.71 79  A  1 
ATOM   581   N  N   . TYR A  1  80  ? -49.335 39.788  42.843  1.00 91.43 80  A  1 
ATOM   582   C  CA  . TYR A  1  80  ? -48.348 38.757  43.132  1.00 91.87 80  A  1 
ATOM   583   C  C   . TYR A  1  80  ? -47.391 38.648  41.954  1.00 91.94 80  A  1 
ATOM   584   O  O   . TYR A  1  80  ? -47.819 38.496  40.813  1.00 89.65 80  A  1 
ATOM   585   C  CB  . TYR A  1  80  ? -49.004 37.397  43.374  1.00 91.21 80  A  1 
ATOM   586   C  CG  . TYR A  1  80  ? -49.921 37.319  44.580  1.00 91.37 80  A  1 
ATOM   587   C  CD1 . TYR A  1  80  ? -51.173 37.917  44.575  1.00 84.73 80  A  1 
ATOM   588   C  CD2 . TYR A  1  80  ? -49.546 36.606  45.707  1.00 84.85 80  A  1 
ATOM   589   C  CE1 . TYR A  1  80  ? -52.015 37.832  45.666  1.00 82.27 80  A  1 
ATOM   590   C  CE2 . TYR A  1  80  ? -50.383 36.508  46.804  1.00 81.44 80  A  1 
ATOM   591   C  CZ  . TYR A  1  80  ? -51.615 37.124  46.776  1.00 88.89 80  A  1 
ATOM   592   O  OH  . TYR A  1  80  ? -52.453 37.038  47.860  1.00 87.89 80  A  1 
ATOM   593   N  N   . LYS A  1  81  ? -46.092 38.722  42.209  1.00 89.04 81  A  1 
ATOM   594   C  CA  . LYS A  1  81  ? -45.068 38.464  41.203  1.00 88.41 81  A  1 
ATOM   595   C  C   . LYS A  1  81  ? -44.463 37.090  41.439  1.00 88.32 81  A  1 
ATOM   596   O  O   . LYS A  1  81  ? -44.124 36.734  42.569  1.00 86.06 81  A  1 
ATOM   597   C  CB  . LYS A  1  81  ? -43.977 39.538  41.224  1.00 86.25 81  A  1 
ATOM   598   C  CG  . LYS A  1  81  ? -44.164 40.628  40.184  1.00 79.13 81  A  1 
ATOM   599   C  CD  . LYS A  1  81  ? -42.857 41.321  39.863  1.00 74.16 81  A  1 
ATOM   600   C  CE  . LYS A  1  81  ? -42.999 42.282  38.693  1.00 66.45 81  A  1 
ATOM   601   N  NZ  . LYS A  1  81  ? -41.695 42.878  38.304  1.00 59.04 81  A  1 
ATOM   602   N  N   . PHE A  1  82  ? -44.307 36.325  40.345  1.00 90.14 82  A  1 
ATOM   603   C  CA  . PHE A  1  82  ? -43.743 34.989  40.410  1.00 90.37 82  A  1 
ATOM   604   C  C   . PHE A  1  82  ? -42.795 34.784  39.243  1.00 89.92 82  A  1 
ATOM   605   O  O   . PHE A  1  82  ? -42.791 35.552  38.277  1.00 87.73 82  A  1 
ATOM   606   C  CB  . PHE A  1  82  ? -44.844 33.916  40.415  1.00 89.48 82  A  1 
ATOM   607   C  CG  . PHE A  1  82  ? -45.766 33.980  39.225  1.00 90.19 82  A  1 
ATOM   608   C  CD1 . PHE A  1  82  ? -46.892 34.787  39.249  1.00 79.60 82  A  1 
ATOM   609   C  CD2 . PHE A  1  82  ? -45.515 33.228  38.092  1.00 79.24 82  A  1 
ATOM   610   C  CE1 . PHE A  1  82  ? -47.740 34.847  38.162  1.00 77.32 82  A  1 
ATOM   611   C  CE2 . PHE A  1  82  ? -46.356 33.288  37.001  1.00 76.73 82  A  1 
ATOM   612   C  CZ  . PHE A  1  82  ? -47.471 34.099  37.036  1.00 87.24 82  A  1 
ATOM   613   N  N   . TYR A  1  83  ? -41.981 33.746  39.316  1.00 86.00 83  A  1 
ATOM   614   C  CA  . TYR A  1  83  ? -40.977 33.473  38.304  1.00 85.08 83  A  1 
ATOM   615   C  C   . TYR A  1  83  ? -40.653 31.992  38.290  1.00 85.48 83  A  1 
ATOM   616   O  O   . TYR A  1  83  ? -40.921 31.264  39.248  1.00 83.69 83  A  1 
ATOM   617   C  CB  . TYR A  1  83  ? -39.699 34.292  38.544  1.00 82.48 83  A  1 
ATOM   618   C  CG  . TYR A  1  83  ? -39.036 34.042  39.882  1.00 80.23 83  A  1 
ATOM   619   C  CD1 . TYR A  1  83  ? -39.391 34.784  41.003  1.00 73.15 83  A  1 
ATOM   620   C  CD2 . TYR A  1  83  ? -38.052 33.077  40.030  1.00 72.31 83  A  1 
ATOM   621   C  CE1 . TYR A  1  83  ? -38.791 34.558  42.229  1.00 69.58 83  A  1 
ATOM   622   C  CE2 . TYR A  1  83  ? -37.449 32.843  41.252  1.00 68.86 83  A  1 
ATOM   623   C  CZ  . TYR A  1  83  ? -37.820 33.586  42.349  1.00 75.22 83  A  1 
ATOM   624   O  OH  . TYR A  1  83  ? -37.224 33.361  43.563  1.00 72.51 83  A  1 
ATOM   625   N  N   . CYS A  1  84  ? -40.062 31.555  37.162  1.00 85.36 84  A  1 
ATOM   626   C  CA  . CYS A  1  84  ? -39.507 30.213  37.047  1.00 83.79 84  A  1 
ATOM   627   C  C   . CYS A  1  84  ? -38.046 30.257  37.470  1.00 82.83 84  A  1 
ATOM   628   O  O   . CYS A  1  84  ? -37.251 30.999  36.886  1.00 80.87 84  A  1 
ATOM   629   C  CB  . CYS A  1  84  ? -39.644 29.692  35.618  1.00 83.02 84  A  1 
ATOM   630   S  SG  . CYS A  1  84  ? -38.845 28.099  35.327  1.00 80.76 84  A  1 
ATOM   631   N  N   . SER A  1  85  ? -37.689 29.474  38.476  1.00 77.12 85  A  1 
ATOM   632   C  CA  . SER A  1  85  ? -36.356 29.543  39.068  1.00 73.84 85  A  1 
ATOM   633   C  C   . SER A  1  85  ? -35.237 29.242  38.071  1.00 73.69 85  A  1 
ATOM   634   O  O   . SER A  1  85  ? -34.250 29.986  38.036  1.00 70.17 85  A  1 
ATOM   635   C  CB  . SER A  1  85  ? -36.276 28.604  40.273  1.00 71.86 85  A  1 
ATOM   636   O  OG  . SER A  1  85  ? -35.002 28.652  40.880  1.00 65.07 85  A  1 
ATOM   637   N  N   . PRO A  1  86  ? -35.303 28.177  37.216  1.00 75.19 86  A  1 
ATOM   638   C  CA  . PRO A  1  86  ? -34.206 27.953  36.263  1.00 72.14 86  A  1 
ATOM   639   C  C   . PRO A  1  86  ? -34.112 29.014  35.180  1.00 72.18 86  A  1 
ATOM   640   O  O   . PRO A  1  86  ? -33.005 29.328  34.728  1.00 69.14 86  A  1 
ATOM   641   C  CB  . PRO A  1  86  ? -34.525 26.579  35.666  1.00 70.58 86  A  1 
ATOM   642   C  CG  . PRO A  1  86  ? -35.452 25.939  36.635  1.00 69.41 86  A  1 
ATOM   643   C  CD  . PRO A  1  86  ? -36.261 27.068  37.202  1.00 72.81 86  A  1 
ATOM   644   N  N   . HIS A  1  87  ? -35.233 29.586  34.754  1.00 74.63 87  A  1 
ATOM   645   C  CA  . HIS A  1  87  ? -35.265 30.502  33.617  1.00 74.33 87  A  1 
ATOM   646   C  C   . HIS A  1  87  ? -35.563 31.946  34.018  1.00 72.49 87  A  1 
ATOM   647   O  O   . HIS A  1  87  ? -36.010 32.736  33.182  1.00 68.32 87  A  1 
ATOM   648   C  CB  . HIS A  1  87  ? -36.294 30.021  32.594  1.00 75.33 87  A  1 
ATOM   649   C  CG  . HIS A  1  87  ? -36.043 28.635  32.097  1.00 76.42 87  A  1 
ATOM   650   N  ND1 . HIS A  1  87  ? -37.003 27.651  32.117  1.00 71.00 87  A  1 
ATOM   651   C  CD2 . HIS A  1  87  ? -34.937 28.057  31.581  1.00 72.45 87  A  1 
ATOM   652   C  CE1 . HIS A  1  87  ? -36.499 26.537  31.623  1.00 73.90 87  A  1 
ATOM   653   N  NE2 . HIS A  1  87  ? -35.242 26.751  31.290  1.00 73.31 87  A  1 
ATOM   654   N  N   . GLN A  1  88  ? -35.307 32.312  35.272  1.00 72.77 88  A  1 
ATOM   655   C  CA  . GLN A  1  88  ? -35.565 33.677  35.702  1.00 69.51 88  A  1 
ATOM   656   C  C   . GLN A  1  88  ? -34.711 34.678  34.936  1.00 68.13 88  A  1 
ATOM   657   O  O   . GLN A  1  88  ? -35.185 35.756  34.566  1.00 62.79 88  A  1 
ATOM   658   C  CB  . GLN A  1  88  ? -35.311 33.808  37.205  1.00 67.25 88  A  1 
ATOM   659   C  CG  . GLN A  1  88  ? -35.646 35.174  37.775  1.00 62.26 88  A  1 
ATOM   660   C  CD  . GLN A  1  88  ? -35.254 35.315  39.231  1.00 60.09 88  A  1 
ATOM   661   O  OE1 . GLN A  1  88  ? -34.506 34.505  39.770  1.00 55.29 88  A  1 
ATOM   662   N  NE2 . GLN A  1  88  ? -35.751 36.367  39.880  1.00 54.86 88  A  1 
ATOM   663   N  N   . GLY A  1  89  ? -33.468 34.339  34.679  1.00 70.77 89  A  1 
ATOM   664   C  CA  . GLY A  1  89  ? -32.593 35.229  33.940  1.00 64.99 89  A  1 
ATOM   665   C  C   . GLY A  1  89  ? -32.970 35.399  32.486  1.00 65.76 89  A  1 
ATOM   666   O  O   . GLY A  1  89  ? -32.577 36.385  31.859  1.00 60.85 89  A  1 
ATOM   667   N  N   . ALA A  1  90  ? -33.726 34.458  31.923  1.00 68.61 90  A  1 
ATOM   668   C  CA  . ALA A  1  90  ? -34.196 34.557  30.549  1.00 66.39 90  A  1 
ATOM   669   C  C   . ALA A  1  90  ? -35.496 35.342  30.422  1.00 68.71 90  A  1 
ATOM   670   O  O   . ALA A  1  90  ? -36.028 35.456  29.316  1.00 65.03 90  A  1 
ATOM   671   C  CB  . ALA A  1  90  ? -34.371 33.165  29.949  1.00 64.16 90  A  1 
ATOM   672   N  N   . GLY A  1  91  ? -36.001 35.884  31.522  1.00 71.82 91  A  1 
ATOM   673   C  CA  . GLY A  1  91  ? -37.208 36.685  31.496  1.00 71.78 91  A  1 
ATOM   674   C  C   . GLY A  1  91  ? -38.490 35.930  31.758  1.00 75.32 91  A  1 
ATOM   675   O  O   . GLY A  1  91  ? -39.570 36.471  31.505  1.00 71.21 91  A  1 
ATOM   676   N  N   . MET A  1  92  ? -38.411 34.702  32.257  1.00 78.93 92  A  1 
ATOM   677   C  CA  . MET A  1  92  ? -39.610 33.932  32.560  1.00 81.01 92  A  1 
ATOM   678   C  C   . MET A  1  92  ? -40.159 34.365  33.916  1.00 81.54 92  A  1 
ATOM   679   O  O   . MET A  1  92  ? -39.949 33.716  34.940  1.00 80.00 92  A  1 
ATOM   680   C  CB  . MET A  1  92  ? -39.325 32.433  32.515  1.00 81.36 92  A  1 
ATOM   681   C  CG  . MET A  1  92  ? -40.571 31.573  32.589  1.00 80.76 92  A  1 
ATOM   682   S  SD  . MET A  1  92  ? -40.280 29.857  32.144  1.00 81.52 92  A  1 
ATOM   683   C  CE  . MET A  1  92  ? -41.920 29.176  32.362  1.00 75.94 92  A  1 
ATOM   684   N  N   . VAL A  1  93  ? -40.855 35.502  33.905  1.00 84.27 93  A  1 
ATOM   685   C  CA  . VAL A  1  93  ? -41.472 36.071  35.091  1.00 84.34 93  A  1 
ATOM   686   C  C   . VAL A  1  93  ? -42.924 36.384  34.767  1.00 85.68 93  A  1 
ATOM   687   O  O   . VAL A  1  93  ? -43.301 36.575  33.606  1.00 83.25 93  A  1 
ATOM   688   C  CB  . VAL A  1  93  ? -40.736 37.334  35.581  1.00 81.51 93  A  1 
ATOM   689   C  CG1 . VAL A  1  93  ? -39.308 36.991  35.987  1.00 69.21 93  A  1 
ATOM   690   C  CG2 . VAL A  1  93  ? -40.739 38.408  34.500  1.00 70.45 93  A  1 
ATOM   691   N  N   . GLY A  1  94  ? -43.749 36.433  35.794  1.00 89.37 94  A  1 
ATOM   692   C  CA  . GLY A  1  94  ? -45.161 36.695  35.615  1.00 89.53 94  A  1 
ATOM   693   C  C   . GLY A  1  94  ? -45.748 37.493  36.761  1.00 90.35 94  A  1 
ATOM   694   O  O   . GLY A  1  94  ? -45.108 37.713  37.790  1.00 88.03 94  A  1 
ATOM   695   N  N   . LYS A  1  95  ? -46.976 37.954  36.554  1.00 90.40 95  A  1 
ATOM   696   C  CA  . LYS A  1  95  ? -47.679 38.753  37.544  1.00 91.14 95  A  1 
ATOM   697   C  C   . LYS A  1  95  ? -49.155 38.409  37.507  1.00 91.01 95  A  1 
ATOM   698   O  O   . LYS A  1  95  ? -49.745 38.273  36.432  1.00 88.36 95  A  1 
ATOM   699   C  CB  . LYS A  1  95  ? -47.474 40.249  37.294  1.00 88.05 95  A  1 
ATOM   700   C  CG  . LYS A  1  95  ? -48.060 41.150  38.370  1.00 80.52 95  A  1 
ATOM   701   C  CD  . LYS A  1  95  ? -47.912 42.617  38.014  1.00 81.28 95  A  1 
ATOM   702   C  CE  . LYS A  1  95  ? -48.815 43.008  36.862  1.00 71.54 95  A  1 
ATOM   703   N  NZ  . LYS A  1  95  ? -48.784 44.466  36.586  1.00 65.70 95  A  1 
ATOM   704   N  N   . VAL A  1  96  ? -49.753 38.271  38.665  1.00 91.94 96  A  1 
ATOM   705   C  CA  . VAL A  1  96  ? -51.175 37.998  38.793  1.00 92.45 96  A  1 
ATOM   706   C  C   . VAL A  1  96  ? -51.769 38.982  39.794  1.00 92.10 96  A  1 
ATOM   707   O  O   . VAL A  1  96  ? -51.164 39.284  40.826  1.00 90.58 96  A  1 
ATOM   708   C  CB  . VAL A  1  96  ? -51.446 36.539  39.211  1.00 91.41 96  A  1 
ATOM   709   C  CG1 . VAL A  1  96  ? -50.757 36.199  40.526  1.00 80.84 96  A  1 
ATOM   710   C  CG2 . VAL A  1  96  ? -52.940 36.270  39.299  1.00 82.21 96  A  1 
ATOM   711   N  N   . THR A  1  97  ? -52.946 39.510  39.466  1.00 93.30 97  A  1 
ATOM   712   C  CA  . THR A  1  97  ? -53.667 40.438  40.328  1.00 92.90 97  A  1 
ATOM   713   C  C   . THR A  1  97  ? -54.921 39.751  40.845  1.00 92.75 97  A  1 
ATOM   714   O  O   . THR A  1  97  ? -55.743 39.280  40.059  1.00 90.44 97  A  1 
ATOM   715   C  CB  . THR A  1  97  ? -54.028 41.724  39.583  1.00 91.67 97  A  1 
ATOM   716   O  OG1 . THR A  1  97  ? -52.835 42.341  39.090  1.00 82.50 97  A  1 
ATOM   717   C  CG2 . THR A  1  97  ? -54.758 42.688  40.499  1.00 79.77 97  A  1 
ATOM   718   N  N   . VAL A  1  98  ? -55.050 39.682  42.159  1.00 92.04 98  A  1 
ATOM   719   C  CA  . VAL A  1  98  ? -56.199 39.047  42.792  1.00 91.67 98  A  1 
ATOM   720   C  C   . VAL A  1  98  ? -57.196 40.137  43.171  1.00 91.47 98  A  1 
ATOM   721   O  O   . VAL A  1  98  ? -56.867 41.047  43.941  1.00 88.93 98  A  1 
ATOM   722   C  CB  . VAL A  1  98  ? -55.784 38.225  44.023  1.00 90.15 98  A  1 
ATOM   723   C  CG1 . VAL A  1  98  ? -56.992 37.571  44.668  1.00 79.97 98  A  1 
ATOM   724   C  CG2 . VAL A  1  98  ? -54.751 37.181  43.636  1.00 80.78 98  A  1 
ATOM   725   N  N   . ASN A  1  99  ? -58.417 40.055  42.628  1.00 88.38 99  A  1 
ATOM   726   C  CA  . ASN A  1  99  ? -59.478 41.027  42.898  1.00 86.76 99  A  1 
ATOM   727   C  C   . ASN A  1  99  ? -60.605 40.403  43.717  1.00 82.39 99  A  1 
ATOM   728   O  O   . ASN A  1  99  ? -61.329 41.136  44.381  1.00 72.96 99  A  1 
ATOM   729   C  CB  . ASN A  1  99  ? -60.040 41.582  41.587  1.00 80.65 99  A  1 
ATOM   730   C  CG  . ASN A  1  99  ? -58.991 42.294  40.766  1.00 75.45 99  A  1 
ATOM   731   O  OD1 . ASN A  1  99  ? -58.680 41.892  39.642  1.00 65.86 99  A  1 
ATOM   732   N  ND2 . ASN A  1  99  ? -58.428 43.353  41.321  1.00 65.61 99  A  1 
ATOM   733   O  OXT . ASN A  1  99  ? -60.805 39.204  43.691  1.00 62.70 99  A  1 
ATOM   734   N  N   . SER B  2  1   ? 14.634  -41.544 2.813   1.00 72.76 1   B  1 
ATOM   735   C  CA  . SER B  2  1   ? 16.099  -41.494 2.806   1.00 80.99 1   B  1 
ATOM   736   C  C   . SER B  2  1   ? 16.641  -41.252 1.408   1.00 84.79 1   B  1 
ATOM   737   O  O   . SER B  2  1   ? 17.674  -40.604 1.247   1.00 78.68 1   B  1 
ATOM   738   C  CB  . SER B  2  1   ? 16.679  -42.799 3.354   1.00 72.33 1   B  1 
ATOM   739   O  OG  . SER B  2  1   ? 16.304  -43.899 2.547   1.00 64.57 1   B  1 
ATOM   740   N  N   . LYS B  2  2   ? 15.953  -41.759 0.380   1.00 84.72 2   B  1 
ATOM   741   C  CA  . LYS B  2  2   ? 16.387  -41.530 -0.995  1.00 88.14 2   B  1 
ATOM   742   C  C   . LYS B  2  2   ? 16.244  -40.061 -1.378  1.00 90.40 2   B  1 
ATOM   743   O  O   . LYS B  2  2   ? 17.105  -39.507 -2.074  1.00 85.25 2   B  1 
ATOM   744   C  CB  . LYS B  2  2   ? 15.589  -42.418 -1.951  1.00 82.25 2   B  1 
ATOM   745   C  CG  . LYS B  2  2   ? 16.162  -42.501 -3.350  1.00 68.86 2   B  1 
ATOM   746   C  CD  . LYS B  2  2   ? 15.365  -43.481 -4.200  1.00 62.00 2   B  1 
ATOM   747   C  CE  . LYS B  2  2   ? 15.934  -43.581 -5.609  1.00 51.64 2   B  1 
ATOM   748   N  NZ  . LYS B  2  2   ? 17.312  -44.146 -5.633  1.00 45.36 2   B  1 
ATOM   749   N  N   . VAL B  2  3   ? 15.181  -39.418 -0.910  1.00 92.41 3   B  1 
ATOM   750   C  CA  . VAL B  2  3   ? 15.014  -37.989 -1.143  1.00 93.39 3   B  1 
ATOM   751   C  C   . VAL B  2  3   ? 16.046  -37.197 -0.344  1.00 93.90 3   B  1 
ATOM   752   O  O   . VAL B  2  3   ? 16.599  -36.204 -0.830  1.00 92.08 3   B  1 
ATOM   753   C  CB  . VAL B  2  3   ? 13.578  -37.552 -0.796  1.00 91.27 3   B  1 
ATOM   754   C  CG1 . VAL B  2  3   ? 13.409  -36.056 -0.979  1.00 80.65 3   B  1 
ATOM   755   C  CG2 . VAL B  2  3   ? 12.577  -38.307 -1.658  1.00 81.61 3   B  1 
ATOM   756   N  N   . TYR B  2  4   ? 16.324  -37.630 0.885   1.00 93.39 4   B  1 
ATOM   757   C  CA  . TYR B  2  4   ? 17.331  -36.963 1.706   1.00 93.59 4   B  1 
ATOM   758   C  C   . TYR B  2  4   ? 18.713  -37.054 1.073   1.00 93.46 4   B  1 
ATOM   759   O  O   . TYR B  2  4   ? 19.466  -36.072 1.074   1.00 91.24 4   B  1 
ATOM   760   C  CB  . TYR B  2  4   ? 17.342  -37.565 3.111   1.00 92.73 4   B  1 
ATOM   761   C  CG  . TYR B  2  4   ? 18.465  -37.052 3.984   1.00 91.20 4   B  1 
ATOM   762   C  CD1 . TYR B  2  4   ? 18.352  -35.843 4.657   1.00 85.36 4   B  1 
ATOM   763   C  CD2 . TYR B  2  4   ? 19.642  -37.773 4.135   1.00 86.79 4   B  1 
ATOM   764   C  CE1 . TYR B  2  4   ? 19.375  -35.372 5.455   1.00 84.20 4   B  1 
ATOM   765   C  CE2 . TYR B  2  4   ? 20.672  -37.305 4.929   1.00 85.55 4   B  1 
ATOM   766   C  CZ  . TYR B  2  4   ? 20.533  -36.106 5.588   1.00 86.78 4   B  1 
ATOM   767   O  OH  . TYR B  2  4   ? 21.553  -35.637 6.378   1.00 83.89 4   B  1 
ATOM   768   N  N   . ASP B  2  5   ? 19.057  -38.224 0.530   1.00 94.21 5   B  1 
ATOM   769   C  CA  . ASP B  2  5   ? 20.357  -38.381 -0.121  1.00 93.56 5   B  1 
ATOM   770   C  C   . ASP B  2  5   ? 20.468  -37.504 -1.365  1.00 93.34 5   B  1 
ATOM   771   O  O   . ASP B  2  5   ? 21.559  -37.022 -1.689  1.00 90.68 5   B  1 
ATOM   772   C  CB  . ASP B  2  5   ? 20.587  -39.847 -0.486  1.00 92.24 5   B  1 
ATOM   773   C  CG  . ASP B  2  5   ? 20.708  -40.740 0.731   1.00 86.48 5   B  1 
ATOM   774   O  OD1 . ASP B  2  5   ? 21.053  -40.228 1.815   1.00 78.77 5   B  1 
ATOM   775   O  OD2 . ASP B  2  5   ? 20.464  -41.957 0.601   1.00 79.82 5   B  1 
ATOM   776   N  N   . TRP B  2  6   ? 19.357  -37.296 -2.065  1.00 94.00 6   B  1 
ATOM   777   C  CA  . TRP B  2  6   ? 19.361  -36.436 -3.244  1.00 94.02 6   B  1 
ATOM   778   C  C   . TRP B  2  6   ? 19.722  -35.000 -2.883  1.00 93.92 6   B  1 
ATOM   779   O  O   . TRP B  2  6   ? 20.522  -34.361 -3.574  1.00 92.14 6   B  1 
ATOM   780   C  CB  . TRP B  2  6   ? 17.997  -36.491 -3.931  1.00 93.84 6   B  1 
ATOM   781   C  CG  . TRP B  2  6   ? 17.979  -35.902 -5.312  1.00 93.80 6   B  1 
ATOM   782   C  CD1 . TRP B  2  6   ? 18.182  -36.562 -6.482  1.00 90.09 6   B  1 
ATOM   783   C  CD2 . TRP B  2  6   ? 17.737  -34.535 -5.659  1.00 92.93 6   B  1 
ATOM   784   N  NE1 . TRP B  2  6   ? 18.085  -35.693 -7.536  1.00 90.86 6   B  1 
ATOM   785   C  CE2 . TRP B  2  6   ? 17.812  -34.441 -7.063  1.00 92.79 6   B  1 
ATOM   786   C  CE3 . TRP B  2  6   ? 17.465  -33.376 -4.923  1.00 91.99 6   B  1 
ATOM   787   C  CZ2 . TRP B  2  6   ? 17.626  -33.239 -7.738  1.00 91.38 6   B  1 
ATOM   788   C  CZ3 . TRP B  2  6   ? 17.283  -32.180 -5.602  1.00 89.54 6   B  1 
ATOM   789   C  CH2 . TRP B  2  6   ? 17.362  -32.121 -6.990  1.00 90.05 6   B  1 
ATOM   790   N  N   . PHE B  2  7   ? 19.138  -34.478 -1.799  1.00 94.87 7   B  1 
ATOM   791   C  CA  . PHE B  2  7   ? 19.451  -33.124 -1.357  1.00 94.41 7   B  1 
ATOM   792   C  C   . PHE B  2  7   ? 20.813  -33.046 -0.675  1.00 93.90 7   B  1 
ATOM   793   O  O   . PHE B  2  7   ? 21.519  -32.042 -0.813  1.00 91.56 7   B  1 
ATOM   794   C  CB  . PHE B  2  7   ? 18.359  -32.612 -0.417  1.00 94.07 7   B  1 
ATOM   795   C  CG  . PHE B  2  7   ? 17.101  -32.186 -1.123  1.00 93.85 7   B  1 
ATOM   796   C  CD1 . PHE B  2  7   ? 17.009  -30.934 -1.704  1.00 89.21 7   B  1 
ATOM   797   C  CD2 . PHE B  2  7   ? 16.014  -33.036 -1.204  1.00 89.26 7   B  1 
ATOM   798   C  CE1 . PHE B  2  7   ? 15.860  -30.537 -2.352  1.00 88.07 7   B  1 
ATOM   799   C  CE2 . PHE B  2  7   ? 14.862  -32.645 -1.855  1.00 88.30 7   B  1 
ATOM   800   C  CZ  . PHE B  2  7   ? 14.783  -31.396 -2.428  1.00 90.23 7   B  1 
ATOM   801   N  N   . GLU B  2  8   ? 21.192  -34.078 0.072   1.00 93.78 8   B  1 
ATOM   802   C  CA  . GLU B  2  8   ? 22.477  -34.078 0.769   1.00 93.24 8   B  1 
ATOM   803   C  C   . GLU B  2  8   ? 23.643  -34.073 -0.211  1.00 92.72 8   B  1 
ATOM   804   O  O   . GLU B  2  8   ? 24.664  -33.425 0.032   1.00 90.01 8   B  1 
ATOM   805   C  CB  . GLU B  2  8   ? 22.560  -35.291 1.702   1.00 92.59 8   B  1 
ATOM   806   C  CG  . GLU B  2  8   ? 23.937  -35.550 2.309   1.00 88.46 8   B  1 
ATOM   807   C  CD  . GLU B  2  8   ? 24.410  -34.427 3.203   1.00 87.91 8   B  1 
ATOM   808   O  OE1 . GLU B  2  8   ? 23.559  -33.691 3.741   1.00 81.38 8   B  1 
ATOM   809   O  OE2 . GLU B  2  8   ? 25.639  -34.283 3.371   1.00 80.85 8   B  1 
ATOM   810   N  N   . GLU B  2  9   ? 23.493  -34.776 -1.326  1.00 93.22 9   B  1 
ATOM   811   C  CA  . GLU B  2  9   ? 24.560  -34.836 -2.318  1.00 91.98 9   B  1 
ATOM   812   C  C   . GLU B  2  9   ? 24.804  -33.486 -2.986  1.00 92.11 9   B  1 
ATOM   813   O  O   . GLU B  2  9   ? 25.912  -33.228 -3.473  1.00 88.37 9   B  1 
ATOM   814   C  CB  . GLU B  2  9   ? 24.227  -35.904 -3.364  1.00 89.66 9   B  1 
ATOM   815   C  CG  . GLU B  2  9   ? 25.339  -36.210 -4.350  1.00 79.85 9   B  1 
ATOM   816   C  CD  . GLU B  2  9   ? 24.946  -37.281 -5.349  1.00 75.50 9   B  1 
ATOM   817   O  OE1 . GLU B  2  9   ? 23.775  -37.717 -5.325  1.00 69.29 9   B  1 
ATOM   818   O  OE2 . GLU B  2  9   ? 25.806  -37.688 -6.158  1.00 70.55 9   B  1 
ATOM   819   N  N   . ARG B  2  10  ? 23.815  -32.613 -2.998  1.00 91.54 10  B  1 
ATOM   820   C  CA  . ARG B  2  10  ? 23.892  -31.357 -3.734  1.00 90.93 10  B  1 
ATOM   821   C  C   . ARG B  2  10  ? 24.061  -30.141 -2.837  1.00 91.12 10  B  1 
ATOM   822   O  O   . ARG B  2  10  ? 24.848  -29.246 -3.162  1.00 86.99 10  B  1 
ATOM   823   C  CB  . ARG B  2  10  ? 22.641  -31.181 -4.599  1.00 89.18 10  B  1 
ATOM   824   C  CG  . ARG B  2  10  ? 22.559  -32.170 -5.751  1.00 86.71 10  B  1 
ATOM   825   C  CD  . ARG B  2  10  ? 21.149  -32.325 -6.271  1.00 85.69 10  B  1 
ATOM   826   N  NE  . ARG B  2  10  ? 21.108  -33.168 -7.465  1.00 86.73 10  B  1 
ATOM   827   C  CZ  . ARG B  2  10  ? 21.154  -34.501 -7.441  1.00 87.60 10  B  1 
ATOM   828   N  NH1 . ARG B  2  10  ? 21.233  -35.144 -6.283  1.00 78.05 10  B  1 
ATOM   829   N  NH2 . ARG B  2  10  ? 21.117  -35.184 -8.575  1.00 83.09 10  B  1 
ATOM   830   N  N   . LEU B  2  11  ? 23.343  -30.095 -1.719  1.00 92.81 11  B  1 
ATOM   831   C  CA  . LEU B  2  11  ? 23.327  -28.909 -0.872  1.00 92.68 11  B  1 
ATOM   832   C  C   . LEU B  2  11  ? 24.050  -29.091 0.457   1.00 92.25 11  B  1 
ATOM   833   O  O   . LEU B  2  11  ? 24.287  -28.096 1.145   1.00 87.69 11  B  1 
ATOM   834   C  CB  . LEU B  2  11  ? 21.883  -28.471 -0.602  1.00 91.63 11  B  1 
ATOM   835   C  CG  . LEU B  2  11  ? 21.041  -28.115 -1.831  1.00 90.59 11  B  1 
ATOM   836   C  CD1 . LEU B  2  11  ? 19.620  -27.779 -1.416  1.00 85.12 11  B  1 
ATOM   837   C  CD2 . LEU B  2  11  ? 21.670  -26.961 -2.594  1.00 84.97 11  B  1 
ATOM   838   N  N   . GLU B  2  12  ? 24.393  -30.328 0.830   1.00 92.22 12  B  1 
ATOM   839   C  CA  . GLU B  2  12  ? 25.041  -30.622 2.111   1.00 92.27 12  B  1 
ATOM   840   C  C   . GLU B  2  12  ? 24.213  -30.070 3.268   1.00 92.87 12  B  1 
ATOM   841   O  O   . GLU B  2  12  ? 24.685  -29.273 4.087   1.00 89.44 12  B  1 
ATOM   842   C  CB  . GLU B  2  12  ? 26.476  -30.088 2.144   1.00 89.89 12  B  1 
ATOM   843   C  CG  . GLU B  2  12  ? 27.392  -30.743 1.128   1.00 84.03 12  B  1 
ATOM   844   C  CD  . GLU B  2  12  ? 28.826  -30.278 1.254   1.00 80.01 12  B  1 
ATOM   845   O  OE1 . GLU B  2  12  ? 29.106  -29.403 2.099   1.00 73.83 12  B  1 
ATOM   846   O  OE2 . GLU B  2  12  ? 29.685  -30.791 0.506   1.00 75.00 12  B  1 
ATOM   847   N  N   . ILE B  2  13  ? 22.954  -30.504 3.332   1.00 93.35 13  B  1 
ATOM   848   C  CA  . ILE B  2  13  ? 22.057  -30.045 4.382   1.00 93.60 13  B  1 
ATOM   849   C  C   . ILE B  2  13  ? 22.437  -30.599 5.749   1.00 94.35 13  B  1 
ATOM   850   O  O   . ILE B  2  13  ? 21.987  -30.074 6.768   1.00 92.54 13  B  1 
ATOM   851   C  CB  . ILE B  2  13  ? 20.598  -30.419 4.048   1.00 91.53 13  B  1 
ATOM   852   C  CG1 . ILE B  2  13  ? 20.464  -31.922 3.816   1.00 81.95 13  B  1 
ATOM   853   C  CG2 . ILE B  2  13  ? 20.129  -29.646 2.824   1.00 78.06 13  B  1 
ATOM   854   C  CD1 . ILE B  2  13  ? 19.044  -32.384 3.565   1.00 74.75 13  B  1 
ATOM   855   N  N   . GLN B  2  14  ? 23.257  -31.640 5.801   1.00 93.76 14  B  1 
ATOM   856   C  CA  . GLN B  2  14  ? 23.690  -32.187 7.080   1.00 93.97 14  B  1 
ATOM   857   C  C   . GLN B  2  14  ? 24.581  -31.207 7.833   1.00 94.38 14  B  1 
ATOM   858   O  O   . GLN B  2  14  ? 24.567  -31.174 9.065   1.00 92.75 14  B  1 
ATOM   859   C  CB  . GLN B  2  14  ? 24.423  -33.514 6.868   1.00 93.35 14  B  1 
ATOM   860   C  CG  . GLN B  2  14  ? 24.741  -34.266 8.151   1.00 88.63 14  B  1 
ATOM   861   C  CD  . GLN B  2  14  ? 23.491  -34.652 8.914   1.00 87.30 14  B  1 
ATOM   862   O  OE1 . GLN B  2  14  ? 22.541  -35.183 8.340   1.00 78.96 14  B  1 
ATOM   863   N  NE2 . GLN B  2  14  ? 23.478  -34.379 10.211  1.00 75.47 14  B  1 
ATOM   864   N  N   . ALA B  2  15  ? 25.355  -30.399 7.113   1.00 94.53 15  B  1 
ATOM   865   C  CA  . ALA B  2  15  ? 26.183  -29.389 7.761   1.00 94.54 15  B  1 
ATOM   866   C  C   . ALA B  2  15  ? 25.326  -28.334 8.452   1.00 94.98 15  B  1 
ATOM   867   O  O   . ALA B  2  15  ? 25.674  -27.853 9.534   1.00 93.14 15  B  1 
ATOM   868   C  CB  . ALA B  2  15  ? 27.111  -28.738 6.738   1.00 93.46 15  B  1 
ATOM   869   N  N   . ILE B  2  16  ? 24.195  -27.971 7.837   1.00 94.45 16  B  1 
ATOM   870   C  CA  . ILE B  2  16  ? 23.277  -27.025 8.461   1.00 94.50 16  B  1 
ATOM   871   C  C   . ILE B  2  16  ? 22.655  -27.641 9.709   1.00 95.06 16  B  1 
ATOM   872   O  O   . ILE B  2  16  ? 22.541  -26.989 10.754  1.00 93.78 16  B  1 
ATOM   873   C  CB  . ILE B  2  16  ? 22.205  -26.574 7.452   1.00 93.65 16  B  1 
ATOM   874   C  CG1 . ILE B  2  16  ? 22.862  -25.903 6.240   1.00 87.02 16  B  1 
ATOM   875   C  CG2 . ILE B  2  16  ? 21.212  -25.626 8.111   1.00 85.68 16  B  1 
ATOM   876   C  CD1 . ILE B  2  16  ? 21.895  -25.565 5.130   1.00 79.11 16  B  1 
ATOM   877   N  N   . ALA B  2  17  ? 22.256  -28.914 9.615   1.00 94.53 17  B  1 
ATOM   878   C  CA  . ALA B  2  17  ? 21.670  -29.590 10.769  1.00 94.72 17  B  1 
ATOM   879   C  C   . ALA B  2  17  ? 22.675  -29.720 11.907  1.00 94.93 17  B  1 
ATOM   880   O  O   . ALA B  2  17  ? 22.319  -29.556 13.077  1.00 93.48 17  B  1 
ATOM   881   C  CB  . ALA B  2  17  ? 21.145  -30.964 10.355  1.00 94.07 17  B  1 
ATOM   882   N  N   . ASP B  2  18  ? 23.933  -30.016 11.585  1.00 95.39 18  B  1 
ATOM   883   C  CA  . ASP B  2  18  ? 24.960  -30.113 12.617  1.00 95.01 18  B  1 
ATOM   884   C  C   . ASP B  2  18  ? 25.223  -28.759 13.267  1.00 94.80 18  B  1 
ATOM   885   O  O   . ASP B  2  18  ? 25.476  -28.687 14.473  1.00 92.70 18  B  1 
ATOM   886   C  CB  . ASP B  2  18  ? 26.254  -30.674 12.026  1.00 94.29 18  B  1 
ATOM   887   C  CG  . ASP B  2  18  ? 26.127  -32.128 11.611  1.00 90.47 18  B  1 
ATOM   888   O  OD1 . ASP B  2  18  ? 25.178  -32.799 12.061  1.00 82.30 18  B  1 
ATOM   889   O  OD2 . ASP B  2  18  ? 26.985  -32.600 10.840  1.00 84.34 18  B  1 
ATOM   890   N  N   . ASP B  2  19  ? 25.163  -27.686 12.490  1.00 94.99 19  B  1 
ATOM   891   C  CA  . ASP B  2  19  ? 25.361  -26.355 13.051  1.00 94.85 19  B  1 
ATOM   892   C  C   . ASP B  2  19  ? 24.228  -25.974 13.997  1.00 95.04 19  B  1 
ATOM   893   O  O   . ASP B  2  19  ? 24.461  -25.345 15.037  1.00 93.10 19  B  1 
ATOM   894   C  CB  . ASP B  2  19  ? 25.483  -25.323 11.929  1.00 94.05 19  B  1 
ATOM   895   C  CG  . ASP B  2  19  ? 25.707  -23.916 12.450  1.00 90.38 19  B  1 
ATOM   896   O  OD1 . ASP B  2  19  ? 26.653  -23.716 13.230  1.00 81.10 19  B  1 
ATOM   897   O  OD2 . ASP B  2  19  ? 24.930  -23.014 12.078  1.00 81.86 19  B  1 
ATOM   898   N  N   . ILE B  2  20  ? 22.988  -26.361 13.666  1.00 95.31 20  B  1 
ATOM   899   C  CA  . ILE B  2  20  ? 21.852  -26.036 14.524  1.00 95.22 20  B  1 
ATOM   900   C  C   . ILE B  2  20  ? 21.915  -26.831 15.821  1.00 95.10 20  B  1 
ATOM   901   O  O   . ILE B  2  20  ? 21.690  -26.287 16.911  1.00 93.50 20  B  1 
ATOM   902   C  CB  . ILE B  2  20  ? 20.527  -26.279 13.770  1.00 94.85 20  B  1 
ATOM   903   C  CG1 . ILE B  2  20  ? 20.380  -25.273 12.624  1.00 89.62 20  B  1 
ATOM   904   C  CG2 . ILE B  2  20  ? 19.337  -26.179 14.715  1.00 88.94 20  B  1 
ATOM   905   C  CD1 . ILE B  2  20  ? 19.202  -25.546 11.717  1.00 80.92 20  B  1 
ATOM   906   N  N   . THR B  2  21  ? 22.233  -28.117 15.736  1.00 94.55 21  B  1 
ATOM   907   C  CA  . THR B  2  21  ? 22.256  -28.968 16.919  1.00 93.90 21  B  1 
ATOM   908   C  C   . THR B  2  21  ? 23.473  -28.733 17.808  1.00 93.69 21  B  1 
ATOM   909   O  O   . THR B  2  21  ? 23.502  -29.230 18.937  1.00 90.88 21  B  1 
ATOM   910   C  CB  . THR B  2  21  ? 22.204  -30.447 16.518  1.00 92.40 21  B  1 
ATOM   911   O  OG1 . THR B  2  21  ? 23.276  -30.741 15.616  1.00 82.94 21  B  1 
ATOM   912   C  CG2 . THR B  2  21  ? 20.878  -30.780 15.855  1.00 82.36 21  B  1 
ATOM   913   N  N   . SER B  2  22  ? 24.471  -28.002 17.335  1.00 94.30 22  B  1 
ATOM   914   C  CA  . SER B  2  22  ? 25.654  -27.721 18.142  1.00 93.93 22  B  1 
ATOM   915   C  C   . SER B  2  22  ? 25.468  -26.540 19.086  1.00 94.28 22  B  1 
ATOM   916   O  O   . SER B  2  22  ? 26.378  -26.247 19.871  1.00 91.48 22  B  1 
ATOM   917   C  CB  . SER B  2  22  ? 26.859  -27.461 17.235  1.00 92.23 22  B  1 
ATOM   918   O  OG  . SER B  2  22  ? 26.683  -26.265 16.495  1.00 85.11 22  B  1 
ATOM   919   N  N   . LYS B  2  23  ? 24.329  -25.859 19.049  1.00 94.72 23  B  1 
ATOM   920   C  CA  . LYS B  2  23  ? 24.089  -24.684 19.870  1.00 95.14 23  B  1 
ATOM   921   C  C   . LYS B  2  23  ? 23.397  -25.074 21.168  1.00 95.30 23  B  1 
ATOM   922   O  O   . LYS B  2  23  ? 22.535  -25.957 21.193  1.00 93.74 23  B  1 
ATOM   923   C  CB  . LYS B  2  23  ? 23.239  -23.661 19.107  1.00 94.44 23  B  1 
ATOM   924   C  CG  . LYS B  2  23  ? 23.896  -23.107 17.848  1.00 92.00 23  B  1 
ATOM   925   C  CD  . LYS B  2  23  ? 25.128  -22.290 18.181  1.00 88.08 23  B  1 
ATOM   926   C  CE  . LYS B  2  23  ? 25.667  -21.578 16.946  1.00 84.96 23  B  1 
ATOM   927   N  NZ  . LYS B  2  23  ? 26.125  -22.532 15.902  1.00 77.84 23  B  1 
ATOM   928   N  N   . TYR B  2  24  ? 23.765  -24.404 22.253  1.00 95.29 24  B  1 
ATOM   929   C  CA  . TYR B  2  24  ? 23.211  -24.629 23.579  1.00 95.32 24  B  1 
ATOM   930   C  C   . TYR B  2  24  ? 22.746  -23.306 24.174  1.00 95.13 24  B  1 
ATOM   931   O  O   . TYR B  2  24  ? 23.224  -22.232 23.795  1.00 92.55 24  B  1 
ATOM   932   C  CB  . TYR B  2  24  ? 24.237  -25.297 24.504  1.00 94.60 24  B  1 
ATOM   933   C  CG  . TYR B  2  24  ? 24.578  -26.717 24.123  1.00 94.61 24  B  1 
ATOM   934   C  CD1 . TYR B  2  24  ? 25.512  -26.989 23.133  1.00 90.85 24  B  1 
ATOM   935   C  CD2 . TYR B  2  24  ? 23.969  -27.793 24.755  1.00 90.87 24  B  1 
ATOM   936   C  CE1 . TYR B  2  24  ? 25.827  -28.289 22.774  1.00 89.48 24  B  1 
ATOM   937   C  CE2 . TYR B  2  24  ? 24.279  -29.096 24.409  1.00 89.69 24  B  1 
ATOM   938   C  CZ  . TYR B  2  24  ? 25.206  -29.338 23.420  1.00 91.39 24  B  1 
ATOM   939   O  OH  . TYR B  2  24  ? 25.515  -30.632 23.073  1.00 89.29 24  B  1 
ATOM   940   N  N   . VAL B  2  25  ? 21.804  -23.396 25.123  1.00 95.47 25  B  1 
ATOM   941   C  CA  . VAL B  2  25  ? 21.257  -22.236 25.814  1.00 95.32 25  B  1 
ATOM   942   C  C   . VAL B  2  25  ? 21.706  -22.299 27.272  1.00 94.99 25  B  1 
ATOM   943   O  O   . VAL B  2  25  ? 21.333  -23.235 27.986  1.00 93.05 25  B  1 
ATOM   944   C  CB  . VAL B  2  25  ? 19.719  -22.190 25.717  1.00 94.51 25  B  1 
ATOM   945   C  CG1 . VAL B  2  25  ? 19.177  -20.989 26.475  1.00 88.99 25  B  1 
ATOM   946   C  CG2 . VAL B  2  25  ? 19.287  -22.141 24.260  1.00 89.88 25  B  1 
ATOM   947   N  N   . PRO B  2  26  ? 22.492  -21.332 27.744  1.00 94.94 26  B  1 
ATOM   948   C  CA  . PRO B  2  26  ? 22.995  -21.378 29.123  1.00 94.55 26  B  1 
ATOM   949   C  C   . PRO B  2  26  ? 21.883  -21.151 30.146  1.00 94.39 26  B  1 
ATOM   950   O  O   . PRO B  2  26  ? 20.817  -20.629 29.809  1.00 92.81 26  B  1 
ATOM   951   C  CB  . PRO B  2  26  ? 24.034  -20.249 29.155  1.00 93.46 26  B  1 
ATOM   952   C  CG  . PRO B  2  26  ? 23.611  -19.319 28.073  1.00 92.18 26  B  1 
ATOM   953   C  CD  . PRO B  2  26  ? 23.030  -20.190 26.996  1.00 94.38 26  B  1 
ATOM   954   N  N   . PRO B  2  27  ? 22.116  -21.540 31.409  1.00 93.74 27  B  1 
ATOM   955   C  CA  . PRO B  2  27  ? 21.037  -21.462 32.405  1.00 93.17 27  B  1 
ATOM   956   C  C   . PRO B  2  27  ? 20.606  -20.050 32.772  1.00 93.28 27  B  1 
ATOM   957   O  O   . PRO B  2  27  ? 19.491  -19.877 33.282  1.00 90.83 27  B  1 
ATOM   958   C  CB  . PRO B  2  27  ? 21.621  -22.188 33.628  1.00 91.48 27  B  1 
ATOM   959   C  CG  . PRO B  2  27  ? 22.723  -23.035 33.078  1.00 89.17 27  B  1 
ATOM   960   C  CD  . PRO B  2  27  ? 23.287  -22.257 31.930  1.00 92.64 27  B  1 
ATOM   961   N  N   . HIS B  2  28  ? 21.437  -19.040 32.541  1.00 93.68 28  B  1 
ATOM   962   C  CA  . HIS B  2  28  ? 21.096  -17.678 32.941  1.00 93.77 28  B  1 
ATOM   963   C  C   . HIS B  2  28  ? 20.140  -16.991 31.975  1.00 94.18 28  B  1 
ATOM   964   O  O   . HIS B  2  28  ? 19.747  -15.845 32.235  1.00 91.97 28  B  1 
ATOM   965   C  CB  . HIS B  2  28  ? 22.363  -16.833 33.100  1.00 92.76 28  B  1 
ATOM   966   C  CG  . HIS B  2  28  ? 23.071  -16.555 31.808  1.00 92.88 28  B  1 
ATOM   967   N  ND1 . HIS B  2  28  ? 24.021  -17.399 31.284  1.00 85.48 28  B  1 
ATOM   968   C  CD2 . HIS B  2  28  ? 22.973  -15.519 30.942  1.00 85.47 28  B  1 
ATOM   969   C  CE1 . HIS B  2  28  ? 24.472  -16.897 30.149  1.00 87.07 28  B  1 
ATOM   970   N  NE2 . HIS B  2  28  ? 23.855  -15.760 29.918  1.00 88.00 28  B  1 
ATOM   971   N  N   . VAL B  2  29  ? 19.747  -17.642 30.891  1.00 94.19 29  B  1 
ATOM   972   C  CA  . VAL B  2  29  ? 18.816  -17.064 29.932  1.00 94.39 29  B  1 
ATOM   973   C  C   . VAL B  2  29  ? 17.403  -17.185 30.496  1.00 93.97 29  B  1 
ATOM   974   O  O   . VAL B  2  29  ? 16.831  -18.278 30.543  1.00 91.84 29  B  1 
ATOM   975   C  CB  . VAL B  2  29  ? 18.944  -17.754 28.561  1.00 94.02 29  B  1 
ATOM   976   C  CG1 . VAL B  2  29  ? 17.858  -17.267 27.617  1.00 89.72 29  B  1 
ATOM   977   C  CG2 . VAL B  2  29  ? 20.316  -17.490 27.972  1.00 90.51 29  B  1 
ATOM   978   N  N   . ASN B  2  30  ? 16.841  -16.055 30.926  1.00 93.65 30  B  1 
ATOM   979   C  CA  . ASN B  2  30  ? 15.524  -16.017 31.545  1.00 93.58 30  B  1 
ATOM   980   C  C   . ASN B  2  30  ? 14.428  -15.912 30.491  1.00 94.38 30  B  1 
ATOM   981   O  O   . ASN B  2  30  ? 14.672  -15.991 29.287  1.00 92.45 30  B  1 
ATOM   982   C  CB  . ASN B  2  30  ? 15.435  -14.830 32.512  1.00 91.08 30  B  1 
ATOM   983   C  CG  . ASN B  2  30  ? 16.574  -14.797 33.500  1.00 89.24 30  B  1 
ATOM   984   O  OD1 . ASN B  2  30  ? 16.931  -15.817 34.082  1.00 79.46 30  B  1 
ATOM   985   N  ND2 . ASN B  2  30  ? 17.147  -13.617 33.690  1.00 81.13 30  B  1 
ATOM   986   N  N   . ILE B  2  31  ? 13.191  -15.726 30.957  1.00 94.97 31  B  1 
ATOM   987   C  CA  . ILE B  2  31  ? 12.073  -15.496 30.062  1.00 95.49 31  B  1 
ATOM   988   C  C   . ILE B  2  31  ? 12.163  -14.119 29.410  1.00 95.84 31  B  1 
ATOM   989   O  O   . ILE B  2  31  ? 11.567  -13.894 28.349  1.00 94.52 31  B  1 
ATOM   990   C  CB  . ILE B  2  31  ? 10.735  -15.674 30.811  1.00 94.22 31  B  1 
ATOM   991   C  CG1 . ILE B  2  31  ? 9.574   -15.807 29.827  1.00 85.73 31  B  1 
ATOM   992   C  CG2 . ILE B  2  31  ? 10.495  -14.510 31.767  1.00 85.31 31  B  1 
ATOM   993   C  CD1 . ILE B  2  31  ? 8.259   -16.154 30.479  1.00 79.95 31  B  1 
ATOM   994   N  N   . PHE B  2  32  ? 12.910  -13.191 30.014  1.00 95.63 32  B  1 
ATOM   995   C  CA  . PHE B  2  32  ? 13.061  -11.857 29.444  1.00 95.96 32  B  1 
ATOM   996   C  C   . PHE B  2  32  ? 13.929  -11.845 28.194  1.00 96.05 32  B  1 
ATOM   997   O  O   . PHE B  2  32  ? 13.933  -10.847 27.464  1.00 94.70 32  B  1 
ATOM   998   C  CB  . PHE B  2  32  ? 13.636  -10.905 30.493  1.00 95.96 32  B  1 
ATOM   999   C  CG  . PHE B  2  32  ? 12.828  -10.844 31.755  1.00 96.03 32  B  1 
ATOM   1000  C  CD1 . PHE B  2  32  ? 11.595  -10.212 31.775  1.00 92.61 32  B  1 
ATOM   1001  C  CD2 . PHE B  2  32  ? 13.297  -11.428 32.917  1.00 92.65 32  B  1 
ATOM   1002  C  CE1 . PHE B  2  32  ? 10.844  -10.163 32.932  1.00 91.89 32  B  1 
ATOM   1003  C  CE2 . PHE B  2  32  ? 12.550  -11.383 34.080  1.00 92.06 32  B  1 
ATOM   1004  C  CZ  . PHE B  2  32  ? 11.324  -10.751 34.088  1.00 93.67 32  B  1 
ATOM   1005  N  N   . TYR B  2  33  ? 14.662  -12.923 27.922  1.00 96.43 33  B  1 
ATOM   1006  C  CA  . TYR B  2  33  ? 15.439  -13.031 26.694  1.00 96.46 33  B  1 
ATOM   1007  C  C   . TYR B  2  33  ? 14.566  -13.338 25.478  1.00 96.27 33  B  1 
ATOM   1008  O  O   . TYR B  2  33  ? 15.083  -13.370 24.356  1.00 94.56 33  B  1 
ATOM   1009  C  CB  . TYR B  2  33  ? 16.522  -14.107 26.846  1.00 96.30 33  B  1 
ATOM   1010  C  CG  . TYR B  2  33  ? 17.693  -13.679 27.703  1.00 96.45 33  B  1 
ATOM   1011  C  CD1 . TYR B  2  33  ? 17.558  -13.506 29.075  1.00 93.50 33  B  1 
ATOM   1012  C  CD2 . TYR B  2  33  ? 18.942  -13.451 27.144  1.00 93.17 33  B  1 
ATOM   1013  C  CE1 . TYR B  2  33  ? 18.623  -13.108 29.861  1.00 92.65 33  B  1 
ATOM   1014  C  CE2 . TYR B  2  33  ? 20.022  -13.062 27.923  1.00 92.74 33  B  1 
ATOM   1015  C  CZ  . TYR B  2  33  ? 19.852  -12.890 29.278  1.00 94.42 33  B  1 
ATOM   1016  O  OH  . TYR B  2  33  ? 20.918  -12.498 30.057  1.00 93.05 33  B  1 
ATOM   1017  N  N   . CYS B  2  34  ? 13.257  -13.560 25.673  1.00 96.19 34  B  1 
ATOM   1018  C  CA  . CYS B  2  34  ? 12.328  -13.761 24.563  1.00 96.11 34  B  1 
ATOM   1019  C  C   . CYS B  2  34  ? 11.845  -12.455 23.951  1.00 96.51 34  B  1 
ATOM   1020  O  O   . CYS B  2  34  ? 11.217  -12.486 22.884  1.00 95.42 34  B  1 
ATOM   1021  C  CB  . CYS B  2  34  ? 11.105  -14.566 25.020  1.00 95.66 34  B  1 
ATOM   1022  S  SG  . CYS B  2  34  ? 11.454  -16.111 25.886  1.00 93.92 34  B  1 
ATOM   1023  N  N   . LEU B  2  35  ? 12.102  -11.311 24.599  1.00 96.11 35  B  1 
ATOM   1024  C  CA  . LEU B  2  35  ? 11.506  -10.050 24.174  1.00 96.58 35  B  1 
ATOM   1025  C  C   . LEU B  2  35  ? 11.951  -9.643  22.774  1.00 96.61 35  B  1 
ATOM   1026  O  O   . LEU B  2  35  ? 11.167  -9.055  22.021  1.00 95.54 35  B  1 
ATOM   1027  C  CB  . LEU B  2  35  ? 11.849  -8.955  25.190  1.00 96.53 35  B  1 
ATOM   1028  C  CG  . LEU B  2  35  ? 11.177  -9.124  26.556  1.00 95.61 35  B  1 
ATOM   1029  C  CD1 . LEU B  2  35  ? 11.761  -8.153  27.569  1.00 91.51 35  B  1 
ATOM   1030  C  CD2 . LEU B  2  35  ? 9.675   -8.931  26.431  1.00 90.81 35  B  1 
ATOM   1031  N  N   . GLY B  2  36  ? 13.204  -9.937  22.403  1.00 96.47 36  B  1 
ATOM   1032  C  CA  . GLY B  2  36  ? 13.646  -9.662  21.042  1.00 96.37 36  B  1 
ATOM   1033  C  C   . GLY B  2  36  ? 12.894  -10.481 20.014  1.00 96.81 36  B  1 
ATOM   1034  O  O   . GLY B  2  36  ? 12.490  -9.974  18.965  1.00 95.93 36  B  1 
ATOM   1035  N  N   . GLY B  2  37  ? 12.689  -11.776 20.317  1.00 96.67 37  B  1 
ATOM   1036  C  CA  . GLY B  2  37  ? 11.929  -12.630 19.417  1.00 96.63 37  B  1 
ATOM   1037  C  C   . GLY B  2  37  ? 10.462  -12.258 19.340  1.00 97.15 37  B  1 
ATOM   1038  O  O   . GLY B  2  37  ? 9.841   -12.377 18.281  1.00 96.15 37  B  1 
ATOM   1039  N  N   . ILE B  2  38  ? 9.877   -11.799 20.452  1.00 97.25 38  B  1 
ATOM   1040  C  CA  . ILE B  2  38  ? 8.492   -11.332 20.443  1.00 97.39 38  B  1 
ATOM   1041  C  C   . ILE B  2  38  ? 8.371   -10.075 19.591  1.00 97.44 38  B  1 
ATOM   1042  O  O   . ILE B  2  38  ? 7.390   -9.899  18.856  1.00 96.85 38  B  1 
ATOM   1043  C  CB  . ILE B  2  38  ? 7.998   -11.096 21.883  1.00 97.12 38  B  1 
ATOM   1044  C  CG1 . ILE B  2  38  ? 7.961   -12.420 22.657  1.00 94.71 38  B  1 
ATOM   1045  C  CG2 . ILE B  2  38  ? 6.620   -10.452 21.884  1.00 95.23 38  B  1 
ATOM   1046  C  CD1 . ILE B  2  38  ? 7.671   -12.259 24.132  1.00 90.80 38  B  1 
ATOM   1047  N  N   . THR B  2  39  ? 9.374   -9.194  19.653  1.00 97.40 39  B  1 
ATOM   1048  C  CA  . THR B  2  39  ? 9.388   -8.010  18.797  1.00 97.46 39  B  1 
ATOM   1049  C  C   . THR B  2  39  ? 9.430   -8.404  17.325  1.00 97.57 39  B  1 
ATOM   1050  O  O   . THR B  2  39  ? 8.713   -7.833  16.495  1.00 96.79 39  B  1 
ATOM   1051  C  CB  . THR B  2  39  ? 10.587  -7.120  19.148  1.00 97.15 39  B  1 
ATOM   1052  O  OG1 . THR B  2  39  ? 10.582  -6.836  20.551  1.00 90.02 39  B  1 
ATOM   1053  C  CG2 . THR B  2  39  ? 10.528  -5.816  18.371  1.00 92.53 39  B  1 
ATOM   1054  N  N   . LEU B  2  40  ? 10.265  -9.398  16.982  1.00 97.21 40  B  1 
ATOM   1055  C  CA  . LEU B  2  40  ? 10.323  -9.889  15.608  1.00 97.40 40  B  1 
ATOM   1056  C  C   . LEU B  2  40  ? 8.994   -10.504 15.183  1.00 97.48 40  B  1 
ATOM   1057  O  O   . LEU B  2  40  ? 8.555   -10.313 14.043  1.00 96.87 40  B  1 
ATOM   1058  C  CB  . LEU B  2  40  ? 11.450  -10.914 15.469  1.00 97.49 40  B  1 
ATOM   1059  C  CG  . LEU B  2  40  ? 11.583  -11.598 14.105  1.00 96.85 40  B  1 
ATOM   1060  C  CD1 . LEU B  2  40  ? 11.889  -10.576 13.020  1.00 93.85 40  B  1 
ATOM   1061  C  CD2 . LEU B  2  40  ? 12.661  -12.666 14.150  1.00 93.46 40  B  1 
ATOM   1062  N  N   . THR B  2  41  ? 8.335   -11.228 16.087  1.00 97.48 41  B  1 
ATOM   1063  C  CA  . THR B  2  41  ? 7.035   -11.816 15.771  1.00 97.22 41  B  1 
ATOM   1064  C  C   . THR B  2  41  ? 6.005   -10.737 15.459  1.00 97.19 41  B  1 
ATOM   1065  O  O   . THR B  2  41  ? 5.224   -10.864 14.507  1.00 96.35 41  B  1 
ATOM   1066  C  CB  . THR B  2  41  ? 6.561   -12.694 16.934  1.00 96.82 41  B  1 
ATOM   1067  O  OG1 . THR B  2  41  ? 7.538   -13.708 17.200  1.00 89.61 41  B  1 
ATOM   1068  C  CG2 . THR B  2  41  ? 5.227   -13.355 16.608  1.00 90.20 41  B  1 
ATOM   1069  N  N   . CYS B  2  42  ? 6.004   -9.654  16.238  1.00 97.49 42  B  1 
ATOM   1070  C  CA  . CYS B  2  42  ? 5.094   -8.547  15.965  1.00 97.33 42  B  1 
ATOM   1071  C  C   . CYS B  2  42  ? 5.388   -7.914  14.608  1.00 97.22 42  B  1 
ATOM   1072  O  O   . CYS B  2  42  ? 4.465   -7.525  13.887  1.00 96.14 42  B  1 
ATOM   1073  C  CB  . CYS B  2  42  ? 5.190   -7.505  17.078  1.00 97.28 42  B  1 
ATOM   1074  S  SG  . CYS B  2  42  ? 4.552   -8.061  18.680  1.00 95.76 42  B  1 
ATOM   1075  N  N   . PHE B  2  43  ? 6.668   -7.807  14.231  1.00 97.46 43  B  1 
ATOM   1076  C  CA  . PHE B  2  43  ? 7.017   -7.252  12.926  1.00 97.49 43  B  1 
ATOM   1077  C  C   . PHE B  2  43  ? 6.531   -8.146  11.792  1.00 97.27 43  B  1 
ATOM   1078  O  O   . PHE B  2  43  ? 6.040   -7.650  10.771  1.00 96.55 43  B  1 
ATOM   1079  C  CB  . PHE B  2  43  ? 8.528   -7.041  12.826  1.00 97.57 43  B  1 
ATOM   1080  C  CG  . PHE B  2  43  ? 8.981   -6.565  11.472  1.00 97.58 43  B  1 
ATOM   1081  C  CD1 . PHE B  2  43  ? 8.702   -5.280  11.048  1.00 95.09 43  B  1 
ATOM   1082  C  CD2 . PHE B  2  43  ? 9.686   -7.407  10.630  1.00 95.27 43  B  1 
ATOM   1083  C  CE1 . PHE B  2  43  ? 9.114   -4.840  9.805   1.00 94.86 43  B  1 
ATOM   1084  C  CE2 . PHE B  2  43  ? 10.102  -6.974  9.383   1.00 95.01 43  B  1 
ATOM   1085  C  CZ  . PHE B  2  43  ? 9.816   -5.688  8.971   1.00 96.07 43  B  1 
ATOM   1086  N  N   . LEU B  2  44  ? 6.643   -9.464  11.946  1.00 96.97 44  B  1 
ATOM   1087  C  CA  . LEU B  2  44  ? 6.150   -10.378 10.919  1.00 96.62 44  B  1 
ATOM   1088  C  C   . LEU B  2  44  ? 4.636   -10.287 10.783  1.00 96.47 44  B  1 
ATOM   1089  O  O   . LEU B  2  44  ? 4.102   -10.377 9.670   1.00 95.33 44  B  1 
ATOM   1090  C  CB  . LEU B  2  44  ? 6.581   -11.811 11.242  1.00 96.59 44  B  1 
ATOM   1091  C  CG  . LEU B  2  44  ? 8.090   -12.079 11.196  1.00 94.83 44  B  1 
ATOM   1092  C  CD1 . LEU B  2  44  ? 8.395   -13.503 11.629  1.00 89.51 44  B  1 
ATOM   1093  C  CD2 . LEU B  2  44  ? 8.650   -11.811 9.806   1.00 88.72 44  B  1 
ATOM   1094  N  N   . VAL B  2  45  ? 3.928   -10.096 11.897  1.00 96.66 45  B  1 
ATOM   1095  C  CA  . VAL B  2  45  ? 2.487   -9.875  11.839  1.00 96.26 45  B  1 
ATOM   1096  C  C   . VAL B  2  45  ? 2.182   -8.583  11.093  1.00 95.95 45  B  1 
ATOM   1097  O  O   . VAL B  2  45  ? 1.235   -8.517  10.298  1.00 94.90 45  B  1 
ATOM   1098  C  CB  . VAL B  2  45  ? 1.889   -9.865  13.261  1.00 95.84 45  B  1 
ATOM   1099  C  CG1 . VAL B  2  45  ? 0.439   -9.405  13.240  1.00 91.88 45  B  1 
ATOM   1100  C  CG2 . VAL B  2  45  ? 1.988   -11.250 13.884  1.00 92.45 45  B  1 
ATOM   1101  N  N   . GLN B  2  46  ? 2.984   -7.544  11.319  1.00 96.63 46  B  1 
ATOM   1102  C  CA  . GLN B  2  46  ? 2.798   -6.279  10.612  1.00 96.35 46  B  1 
ATOM   1103  C  C   . GLN B  2  46  ? 2.991   -6.447  9.112   1.00 96.18 46  B  1 
ATOM   1104  O  O   . GLN B  2  46  ? 2.240   -5.871  8.319   1.00 95.36 46  B  1 
ATOM   1105  C  CB  . GLN B  2  46  ? 3.771   -5.224  11.144  1.00 96.02 46  B  1 
ATOM   1106  C  CG  . GLN B  2  46  ? 3.441   -4.720  12.532  1.00 94.64 46  B  1 
ATOM   1107  C  CD  . GLN B  2  46  ? 2.097   -4.047  12.602  1.00 94.91 46  B  1 
ATOM   1108  O  OE1 . GLN B  2  46  ? 1.893   -2.976  12.044  1.00 87.15 46  B  1 
ATOM   1109  N  NE2 . GLN B  2  46  ? 1.156   -4.691  13.276  1.00 85.79 46  B  1 
ATOM   1110  N  N   . VAL B  2  47  ? 3.993   -7.227  8.702   1.00 96.76 47  B  1 
ATOM   1111  C  CA  . VAL B  2  47  ? 4.239   -7.439  7.279   1.00 96.37 47  B  1 
ATOM   1112  C  C   . VAL B  2  47  ? 3.055   -8.146  6.635   1.00 95.92 47  B  1 
ATOM   1113  O  O   . VAL B  2  47  ? 2.587   -7.752  5.561   1.00 94.97 47  B  1 
ATOM   1114  C  CB  . VAL B  2  47  ? 5.546   -8.232  7.078   1.00 96.03 47  B  1 
ATOM   1115  C  CG1 . VAL B  2  47  ? 5.701   -8.648  5.622   1.00 92.37 47  B  1 
ATOM   1116  C  CG2 . VAL B  2  47  ? 6.739   -7.397  7.511   1.00 92.84 47  B  1 
ATOM   1117  N  N   . ALA B  2  48  ? 2.541   -9.193  7.288   1.00 94.60 48  B  1 
ATOM   1118  C  CA  . ALA B  2  48  ? 1.437   -9.956  6.716   1.00 94.16 48  B  1 
ATOM   1119  C  C   . ALA B  2  48  ? 0.164   -9.123  6.617   1.00 93.90 48  B  1 
ATOM   1120  O  O   . ALA B  2  48  ? -0.474  -9.067  5.559   1.00 92.35 48  B  1 
ATOM   1121  C  CB  . ALA B  2  48  ? 1.192   -11.217 7.549   1.00 93.77 48  B  1 
ATOM   1122  N  N   . THR B  2  49  ? -0.224  -8.458  7.705   1.00 95.46 49  B  1 
ATOM   1123  C  CA  . THR B  2  49  ? -1.456  -7.673  7.690   1.00 95.39 49  B  1 
ATOM   1124  C  C   . THR B  2  49  ? -1.318  -6.413  6.850   1.00 95.02 49  B  1 
ATOM   1125  O  O   . THR B  2  49  ? -2.281  -5.992  6.201   1.00 93.53 49  B  1 
ATOM   1126  C  CB  . THR B  2  49  ? -1.874  -7.309  9.118   1.00 94.75 49  B  1 
ATOM   1127  O  OG1 . THR B  2  49  ? -0.803  -6.613  9.771   1.00 90.57 49  B  1 
ATOM   1128  C  CG2 . THR B  2  49  ? -2.225  -8.555  9.916   1.00 90.66 49  B  1 
ATOM   1129  N  N   . GLY B  2  50  ? -0.140  -5.796  6.842   1.00 95.75 50  B  1 
ATOM   1130  C  CA  . GLY B  2  50  ? 0.069   -4.614  6.023   1.00 95.54 50  B  1 
ATOM   1131  C  C   . GLY B  2  50  ? 0.025   -4.914  4.540   1.00 95.80 50  B  1 
ATOM   1132  O  O   . GLY B  2  50  ? -0.564  -4.160  3.763   1.00 94.60 50  B  1 
ATOM   1133  N  N   . PHE B  2  51  ? 0.648   -6.021  4.127   1.00 95.60 51  B  1 
ATOM   1134  C  CA  . PHE B  2  51  ? 0.580   -6.442  2.734   1.00 95.39 51  B  1 
ATOM   1135  C  C   . PHE B  2  51  ? -0.860  -6.714  2.314   1.00 95.26 51  B  1 
ATOM   1136  O  O   . PHE B  2  51  ? -1.268  -6.359  1.203   1.00 94.31 51  B  1 
ATOM   1137  C  CB  . PHE B  2  51  ? 1.443   -7.689  2.514   1.00 95.15 51  B  1 
ATOM   1138  C  CG  . PHE B  2  51  ? 0.934   -8.589  1.423   1.00 94.09 51  B  1 
ATOM   1139  C  CD1 . PHE B  2  51  ? 0.941   -8.176  0.103   1.00 88.34 51  B  1 
ATOM   1140  C  CD2 . PHE B  2  51  ? 0.444   -9.850  1.722   1.00 87.38 51  B  1 
ATOM   1141  C  CE1 . PHE B  2  51  ? 0.466   -9.002  -0.900  1.00 85.98 51  B  1 
ATOM   1142  C  CE2 . PHE B  2  51  ? -0.031  -10.678 0.725   1.00 85.31 51  B  1 
ATOM   1143  C  CZ  . PHE B  2  51  ? -0.018  -10.254 -0.588  1.00 88.12 51  B  1 
ATOM   1144  N  N   . ALA B  2  52  ? -1.646  -7.331  3.202   1.00 94.19 52  B  1 
ATOM   1145  C  CA  . ALA B  2  52  ? -3.037  -7.614  2.868   1.00 94.22 52  B  1 
ATOM   1146  C  C   . ALA B  2  52  ? -3.818  -6.333  2.600   1.00 94.20 52  B  1 
ATOM   1147  O  O   . ALA B  2  52  ? -4.623  -6.273  1.664   1.00 92.60 52  B  1 
ATOM   1148  C  CB  . ALA B  2  52  ? -3.686  -8.416  3.995   1.00 93.85 52  B  1 
ATOM   1149  N  N   . MET B  2  53  ? -3.574  -5.292  3.395   1.00 95.39 53  B  1 
ATOM   1150  C  CA  . MET B  2  53  ? -4.311  -4.044  3.215   1.00 95.11 53  B  1 
ATOM   1151  C  C   . MET B  2  53  ? -3.890  -3.279  1.966   1.00 95.20 53  B  1 
ATOM   1152  O  O   . MET B  2  53  ? -4.641  -2.415  1.511   1.00 94.24 53  B  1 
ATOM   1153  C  CB  . MET B  2  53  ? -4.158  -3.153  4.449   1.00 94.82 53  B  1 
ATOM   1154  C  CG  . MET B  2  53  ? -4.986  -3.608  5.635   1.00 93.28 53  B  1 
ATOM   1155  S  SD  . MET B  2  53  ? -5.044  -2.389  6.963   1.00 92.58 53  B  1 
ATOM   1156  C  CE  . MET B  2  53  ? -3.372  -2.492  7.574   1.00 84.57 53  B  1 
ATOM   1157  N  N   . THR B  2  54  ? -2.726  -3.563  1.385   1.00 95.79 54  B  1 
ATOM   1158  C  CA  . THR B  2  54  ? -2.331  -2.895  0.149   1.00 95.68 54  B  1 
ATOM   1159  C  C   . THR B  2  54  ? -3.192  -3.298  -1.039  1.00 95.15 54  B  1 
ATOM   1160  O  O   . THR B  2  54  ? -3.140  -2.631  -2.075  1.00 93.33 54  B  1 
ATOM   1161  C  CB  . THR B  2  54  ? -0.859  -3.174  -0.184  1.00 95.21 54  B  1 
ATOM   1162  O  OG1 . THR B  2  54  ? -0.662  -4.578  -0.345  1.00 87.43 54  B  1 
ATOM   1163  C  CG2 . THR B  2  54  ? 0.052   -2.643  0.905   1.00 88.62 54  B  1 
ATOM   1164  N  N   . PHE B  2  55  ? -3.990  -4.359  -0.911  1.00 94.19 55  B  1 
ATOM   1165  C  CA  . PHE B  2  55  ? -4.906  -4.761  -1.972  1.00 93.40 55  B  1 
ATOM   1166  C  C   . PHE B  2  55  ? -6.181  -3.928  -1.992  1.00 92.90 55  B  1 
ATOM   1167  O  O   . PHE B  2  55  ? -6.965  -4.053  -2.938  1.00 90.25 55  B  1 
ATOM   1168  C  CB  . PHE B  2  55  ? -5.267  -6.243  -1.827  1.00 93.07 55  B  1 
ATOM   1169  C  CG  . PHE B  2  55  ? -4.356  -7.168  -2.596  1.00 93.18 55  B  1 
ATOM   1170  C  CD1 . PHE B  2  55  ? -3.006  -6.896  -2.727  1.00 86.94 55  B  1 
ATOM   1171  C  CD2 . PHE B  2  55  ? -4.861  -8.316  -3.193  1.00 86.90 55  B  1 
ATOM   1172  C  CE1 . PHE B  2  55  ? -2.179  -7.739  -3.437  1.00 85.13 55  B  1 
ATOM   1173  C  CE2 . PHE B  2  55  ? -4.038  -9.164  -3.897  1.00 85.44 55  B  1 
ATOM   1174  C  CZ  . PHE B  2  55  ? -2.694  -8.877  -4.020  1.00 89.89 55  B  1 
ATOM   1175  N  N   . TYR B  2  56  ? -6.408  -3.090  -0.991  1.00 93.99 56  B  1 
ATOM   1176  C  CA  . TYR B  2  56  ? -7.628  -2.293  -0.907  1.00 93.42 56  B  1 
ATOM   1177  C  C   . TYR B  2  56  ? -7.379  -0.816  -0.630  1.00 93.76 56  B  1 
ATOM   1178  O  O   . TYR B  2  56  ? -8.225  0.011   -0.980  1.00 92.07 56  B  1 
ATOM   1179  C  CB  . TYR B  2  56  ? -8.553  -2.859  0.174   1.00 92.75 56  B  1 
ATOM   1180  C  CG  . TYR B  2  56  ? -9.105  -4.231  -0.139  1.00 92.89 56  B  1 
ATOM   1181  C  CD1 . TYR B  2  56  ? -10.208 -4.380  -0.967  1.00 88.63 56  B  1 
ATOM   1182  C  CD2 . TYR B  2  56  ? -8.530  -5.374  0.396   1.00 89.10 56  B  1 
ATOM   1183  C  CE1 . TYR B  2  56  ? -10.720 -5.630  -1.255  1.00 87.76 56  B  1 
ATOM   1184  C  CE2 . TYR B  2  56  ? -9.033  -6.629  0.110   1.00 87.76 56  B  1 
ATOM   1185  C  CZ  . TYR B  2  56  ? -10.128 -6.753  -0.714  1.00 91.03 56  B  1 
ATOM   1186  O  OH  . TYR B  2  56  ? -10.637 -7.998  -0.995  1.00 89.74 56  B  1 
ATOM   1187  N  N   . TYR B  2  57  ? -6.271  -0.466  -0.011  1.00 95.41 57  B  1 
ATOM   1188  C  CA  . TYR B  2  57  ? -6.016  0.923   0.345   1.00 95.73 57  B  1 
ATOM   1189  C  C   . TYR B  2  57  ? -5.583  1.731   -0.875  1.00 95.69 57  B  1 
ATOM   1190  O  O   . TYR B  2  57  ? -4.814  1.250   -1.710  1.00 95.07 57  B  1 
ATOM   1191  C  CB  . TYR B  2  57  ? -4.945  1.008   1.433   1.00 95.86 57  B  1 
ATOM   1192  C  CG  . TYR B  2  57  ? -4.558  2.422   1.796   1.00 96.12 57  B  1 
ATOM   1193  C  CD1 . TYR B  2  57  ? -5.367  3.197   2.615   1.00 94.17 57  B  1 
ATOM   1194  C  CD2 . TYR B  2  57  ? -3.386  2.981   1.317   1.00 94.18 57  B  1 
ATOM   1195  C  CE1 . TYR B  2  57  ? -5.022  4.490   2.943   1.00 93.97 57  B  1 
ATOM   1196  C  CE2 . TYR B  2  57  ? -3.034  4.278   1.639   1.00 93.93 57  B  1 
ATOM   1197  C  CZ  . TYR B  2  57  ? -3.855  5.029   2.450   1.00 95.41 57  B  1 
ATOM   1198  O  OH  . TYR B  2  57  ? -3.510  6.317   2.773   1.00 94.03 57  B  1 
ATOM   1199  N  N   . ARG B  2  58  ? -6.061  2.973   -0.964  1.00 95.00 58  B  1 
ATOM   1200  C  CA  . ARG B  2  58  ? -5.728  3.880   -2.056  1.00 94.67 58  B  1 
ATOM   1201  C  C   . ARG B  2  58  ? -5.053  5.127   -1.486  1.00 94.65 58  B  1 
ATOM   1202  O  O   . ARG B  2  58  ? -5.681  5.867   -0.723  1.00 92.44 58  B  1 
ATOM   1203  C  CB  . ARG B  2  58  ? -6.981  4.266   -2.845  1.00 93.11 58  B  1 
ATOM   1204  C  CG  . ARG B  2  58  ? -7.779  3.079   -3.362  1.00 87.09 58  B  1 
ATOM   1205  C  CD  . ARG B  2  58  ? -8.867  3.515   -4.318  1.00 84.84 58  B  1 
ATOM   1206  N  NE  . ARG B  2  58  ? -9.732  2.400   -4.719  1.00 80.91 58  B  1 
ATOM   1207  C  CZ  . ARG B  2  58  ? -10.909 2.134   -4.161  1.00 76.26 58  B  1 
ATOM   1208  N  NH1 . ARG B  2  58  ? -11.372 2.899   -3.189  1.00 66.85 58  B  1 
ATOM   1209  N  NH2 . ARG B  2  58  ? -11.621 1.097   -4.579  1.00 70.13 58  B  1 
ATOM   1210  N  N   . PRO B  2  59  ? -3.791  5.389   -1.838  1.00 95.31 59  B  1 
ATOM   1211  C  CA  . PRO B  2  59  ? -3.058  6.513   -1.241  1.00 95.03 59  B  1 
ATOM   1212  C  C   . PRO B  2  59  ? -3.290  7.845   -1.956  1.00 94.37 59  B  1 
ATOM   1213  O  O   . PRO B  2  59  ? -2.343  8.485   -2.421  1.00 92.06 59  B  1 
ATOM   1214  C  CB  . PRO B  2  59  ? -1.599  6.060   -1.364  1.00 94.59 59  B  1 
ATOM   1215  C  CG  . PRO B  2  59  ? -1.583  5.247   -2.613  1.00 93.53 59  B  1 
ATOM   1216  C  CD  . PRO B  2  59  ? -2.912  4.535   -2.657  1.00 95.31 59  B  1 
ATOM   1217  N  N   . THR B  2  60  ? -4.543  8.273   -2.031  1.00 93.19 60  B  1 
ATOM   1218  C  CA  . THR B  2  60  ? -4.878  9.589   -2.561  1.00 92.92 60  B  1 
ATOM   1219  C  C   . THR B  2  60  ? -5.801  10.306  -1.586  1.00 92.90 60  B  1 
ATOM   1220  O  O   . THR B  2  60  ? -6.574  9.675   -0.863  1.00 91.34 60  B  1 
ATOM   1221  C  CB  . THR B  2  60  ? -5.545  9.506   -3.942  1.00 91.79 60  B  1 
ATOM   1222  O  OG1 . THR B  2  60  ? -6.628  8.573   -3.898  1.00 83.59 60  B  1 
ATOM   1223  C  CG2 . THR B  2  60  ? -4.539  9.082   -4.997  1.00 82.84 60  B  1 
ATOM   1224  N  N   . VAL B  2  61  ? -5.706  11.638  -1.581  1.00 91.10 61  B  1 
ATOM   1225  C  CA  . VAL B  2  61  ? -6.489  12.438  -0.651  1.00 90.34 61  B  1 
ATOM   1226  C  C   . VAL B  2  61  ? -7.986  12.265  -0.890  1.00 90.00 61  B  1 
ATOM   1227  O  O   . VAL B  2  61  ? -8.786  12.300  0.050   1.00 88.05 61  B  1 
ATOM   1228  C  CB  . VAL B  2  61  ? -6.075  13.919  -0.761  1.00 88.81 61  B  1 
ATOM   1229  C  CG1 . VAL B  2  61  ? -6.993  14.817  0.052   1.00 78.81 61  B  1 
ATOM   1230  C  CG2 . VAL B  2  61  ? -4.633  14.085  -0.304  1.00 80.34 61  B  1 
ATOM   1231  N  N   . THR B  2  62  ? -8.385  12.045  -2.138  1.00 89.60 62  B  1 
ATOM   1232  C  CA  . THR B  2  62  ? -9.799  11.971  -2.472  1.00 87.78 62  B  1 
ATOM   1233  C  C   . THR B  2  62  ? -10.459 10.697  -1.963  1.00 87.97 62  B  1 
ATOM   1234  O  O   . THR B  2  62  ? -11.649 10.714  -1.637  1.00 84.86 62  B  1 
ATOM   1235  C  CB  . THR B  2  62  ? -9.988  12.072  -3.989  1.00 85.64 62  B  1 
ATOM   1236  O  OG1 . THR B  2  62  ? -9.207  11.067  -4.641  1.00 78.53 62  B  1 
ATOM   1237  C  CG2 . THR B  2  62  ? -9.563  13.442  -4.490  1.00 76.18 62  B  1 
ATOM   1238  N  N   . ASP B  2  63  ? -9.722  9.590   -1.877  1.00 88.91 63  B  1 
ATOM   1239  C  CA  . ASP B  2  63  ? -10.340 8.328   -1.494  1.00 89.00 63  B  1 
ATOM   1240  C  C   . ASP B  2  63  ? -9.494  7.490   -0.534  1.00 91.09 63  B  1 
ATOM   1241  O  O   . ASP B  2  63  ? -9.702  6.275   -0.452  1.00 88.24 63  B  1 
ATOM   1242  C  CB  . ASP B  2  63  ? -10.685 7.499   -2.739  1.00 85.18 63  B  1 
ATOM   1243  C  CG  . ASP B  2  63  ? -9.524  7.369   -3.701  1.00 79.46 63  B  1 
ATOM   1244  O  OD1 . ASP B  2  63  ? -8.432  7.869   -3.385  1.00 71.07 63  B  1 
ATOM   1245  O  OD2 . ASP B  2  63  ? -9.717  6.781   -4.785  1.00 71.47 63  B  1 
ATOM   1246  N  N   . ALA B  2  64  ? -8.563  8.099   0.205   1.00 92.11 64  B  1 
ATOM   1247  C  CA  . ALA B  2  64  ? -7.831  7.362   1.228   1.00 93.35 64  B  1 
ATOM   1248  C  C   . ALA B  2  64  ? -8.734  7.019   2.409   1.00 94.39 64  B  1 
ATOM   1249  O  O   . ALA B  2  64  ? -8.773  5.875   2.869   1.00 93.44 64  B  1 
ATOM   1250  C  CB  . ALA B  2  64  ? -6.624  8.176   1.698   1.00 93.22 64  B  1 
ATOM   1251  N  N   . PHE B  2  65  ? -9.467  8.008   2.897   1.00 94.24 65  B  1 
ATOM   1252  C  CA  . PHE B  2  65  ? -10.377 7.786   4.013   1.00 94.85 65  B  1 
ATOM   1253  C  C   . PHE B  2  65  ? -11.486 6.809   3.641   1.00 95.15 65  B  1 
ATOM   1254  O  O   . PHE B  2  65  ? -11.859 5.943   4.441   1.00 94.48 65  B  1 
ATOM   1255  C  CB  . PHE B  2  65  ? -10.967 9.122   4.472   1.00 94.72 65  B  1 
ATOM   1256  C  CG  . PHE B  2  65  ? -11.846 9.019   5.682   1.00 94.88 65  B  1 
ATOM   1257  C  CD1 . PHE B  2  65  ? -11.300 9.015   6.954   1.00 91.10 65  B  1 
ATOM   1258  C  CD2 . PHE B  2  65  ? -13.221 8.934   5.549   1.00 91.03 65  B  1 
ATOM   1259  C  CE1 . PHE B  2  65  ? -12.106 8.922   8.067   1.00 90.19 65  B  1 
ATOM   1260  C  CE2 . PHE B  2  65  ? -14.034 8.839   6.663   1.00 90.50 65  B  1 
ATOM   1261  C  CZ  . PHE B  2  65  ? -13.475 8.833   7.921   1.00 92.58 65  B  1 
ATOM   1262  N  N   . ALA B  2  66  ? -12.014 6.929   2.417   1.00 93.69 66  B  1 
ATOM   1263  C  CA  . ALA B  2  66  ? -13.085 6.040   1.982   1.00 93.01 66  B  1 
ATOM   1264  C  C   . ALA B  2  66  ? -12.604 4.599   1.842   1.00 93.25 66  B  1 
ATOM   1265  O  O   . ALA B  2  66  ? -13.360 3.664   2.117   1.00 91.80 66  B  1 
ATOM   1266  C  CB  . ALA B  2  66  ? -13.670 6.537   0.661   1.00 92.02 66  B  1 
ATOM   1267  N  N   . SER B  2  67  ? -11.354 4.400   1.410   1.00 93.81 67  B  1 
ATOM   1268  C  CA  . SER B  2  67  ? -10.836 3.046   1.276   1.00 93.94 67  B  1 
ATOM   1269  C  C   . SER B  2  67  ? -10.651 2.378   2.636   1.00 94.31 67  B  1 
ATOM   1270  O  O   . SER B  2  67  ? -10.897 1.174   2.777   1.00 93.30 67  B  1 
ATOM   1271  C  CB  . SER B  2  67  ? -9.512  3.065   0.504   1.00 93.06 67  B  1 
ATOM   1272  O  OG  . SER B  2  67  ? -8.500  3.734   1.231   1.00 86.92 67  B  1 
ATOM   1273  N  N   . VAL B  2  68  ? -10.229 3.139   3.647   1.00 95.33 68  B  1 
ATOM   1274  C  CA  . VAL B  2  68  ? -10.124 2.591   4.996   1.00 95.55 68  B  1 
ATOM   1275  C  C   . VAL B  2  68  ? -11.506 2.232   5.526   1.00 95.27 68  B  1 
ATOM   1276  O  O   . VAL B  2  68  ? -11.697 1.186   6.156   1.00 94.34 68  B  1 
ATOM   1277  C  CB  . VAL B  2  68  ? -9.406  3.586   5.924   1.00 95.43 68  B  1 
ATOM   1278  C  CG1 . VAL B  2  68  ? -9.453  3.109   7.363   1.00 90.38 68  B  1 
ATOM   1279  C  CG2 . VAL B  2  68  ? -7.968  3.772   5.473   1.00 91.31 68  B  1 
ATOM   1280  N  N   . GLN B  2  69  ? -12.487 3.092   5.262   1.00 95.27 69  B  1 
ATOM   1281  C  CA  . GLN B  2  69  ? -13.859 2.788   5.652   1.00 94.71 69  B  1 
ATOM   1282  C  C   . GLN B  2  69  ? -14.381 1.553   4.924   1.00 94.40 69  B  1 
ATOM   1283  O  O   . GLN B  2  69  ? -15.113 0.743   5.504   1.00 92.90 69  B  1 
ATOM   1284  C  CB  . GLN B  2  69  ? -14.752 4.001   5.379   1.00 93.82 69  B  1 
ATOM   1285  C  CG  . GLN B  2  69  ? -16.135 3.914   5.995   1.00 86.55 69  B  1 
ATOM   1286  C  CD  . GLN B  2  69  ? -16.925 5.198   5.825   1.00 86.24 69  B  1 
ATOM   1287  O  OE1 . GLN B  2  69  ? -16.512 6.106   5.099   1.00 77.07 69  B  1 
ATOM   1288  N  NE2 . GLN B  2  69  ? -18.067 5.290   6.494   1.00 74.67 69  B  1 
ATOM   1289  N  N   . TYR B  2  70  ? -14.000 1.389   3.660   1.00 92.89 70  B  1 
ATOM   1290  C  CA  . TYR B  2  70  ? -14.390 0.210   2.893   1.00 92.00 70  B  1 
ATOM   1291  C  C   . TYR B  2  70  ? -13.784 -1.060  3.478   1.00 92.32 70  B  1 
ATOM   1292  O  O   . TYR B  2  70  ? -14.446 -2.104  3.527   1.00 90.78 70  B  1 
ATOM   1293  C  CB  . TYR B  2  70  ? -13.973 0.384   1.432   1.00 90.99 70  B  1 
ATOM   1294  C  CG  . TYR B  2  70  ? -14.413 -0.737  0.518   1.00 89.54 70  B  1 
ATOM   1295  C  CD1 . TYR B  2  70  ? -15.722 -0.815  0.063   1.00 85.45 70  B  1 
ATOM   1296  C  CD2 . TYR B  2  70  ? -13.518 -1.711  0.099   1.00 85.39 70  B  1 
ATOM   1297  C  CE1 . TYR B  2  70  ? -16.127 -1.834  -0.778  1.00 84.25 70  B  1 
ATOM   1298  C  CE2 . TYR B  2  70  ? -13.914 -2.735  -0.741  1.00 83.73 70  B  1 
ATOM   1299  C  CZ  . TYR B  2  70  ? -15.220 -2.793  -1.176  1.00 86.67 70  B  1 
ATOM   1300  O  OH  . TYR B  2  70  ? -15.616 -3.809  -2.010  1.00 84.45 70  B  1 
ATOM   1301  N  N   . ILE B  2  71  ? -12.536 -0.985  3.935   1.00 93.68 71  B  1 
ATOM   1302  C  CA  . ILE B  2  71  ? -11.898 -2.134  4.572   1.00 93.59 71  B  1 
ATOM   1303  C  C   . ILE B  2  71  ? -12.635 -2.513  5.852   1.00 93.36 71  B  1 
ATOM   1304  O  O   . ILE B  2  71  ? -12.865 -3.695  6.126   1.00 92.36 71  B  1 
ATOM   1305  C  CB  . ILE B  2  71  ? -10.412 -1.836  4.846   1.00 93.74 71  B  1 
ATOM   1306  C  CG1 . ILE B  2  71  ? -9.631  -1.777  3.531   1.00 91.30 71  B  1 
ATOM   1307  C  CG2 . ILE B  2  71  ? -9.810  -2.880  5.778   1.00 92.06 71  B  1 
ATOM   1308  C  CD1 . ILE B  2  71  ? -8.218  -1.261  3.684   1.00 88.63 71  B  1 
ATOM   1309  N  N   . MET B  2  72  ? -13.033 -1.516  6.635   1.00 94.74 72  B  1 
ATOM   1310  C  CA  . MET B  2  72  ? -13.656 -1.784  7.924   1.00 94.36 72  B  1 
ATOM   1311  C  C   . MET B  2  72  ? -15.084 -2.295  7.805   1.00 93.91 72  B  1 
ATOM   1312  O  O   . MET B  2  72  ? -15.552 -3.010  8.698   1.00 92.25 72  B  1 
ATOM   1313  C  CB  . MET B  2  72  ? -13.638 -0.518  8.788   1.00 94.21 72  B  1 
ATOM   1314  C  CG  . MET B  2  72  ? -12.251 -0.116  9.256   1.00 92.04 72  B  1 
ATOM   1315  S  SD  . MET B  2  72  ? -11.513 -1.323  10.367  1.00 91.55 72  B  1 
ATOM   1316  C  CE  . MET B  2  72  ? -12.562 -1.161  11.810  1.00 84.28 72  B  1 
ATOM   1317  N  N   . THR B  2  73  ? -15.790 -1.963  6.728   1.00 93.28 73  B  1 
ATOM   1318  C  CA  . THR B  2  73  ? -17.211 -2.263  6.631   1.00 92.50 73  B  1 
ATOM   1319  C  C   . THR B  2  73  ? -17.560 -3.318  5.588   1.00 91.76 73  B  1 
ATOM   1320  O  O   . THR B  2  73  ? -18.521 -4.068  5.793   1.00 88.71 73  B  1 
ATOM   1321  C  CB  . THR B  2  73  ? -18.013 -0.991  6.319   1.00 91.66 73  B  1 
ATOM   1322  O  OG1 . THR B  2  73  ? -17.557 -0.429  5.082   1.00 86.10 73  B  1 
ATOM   1323  C  CG2 . THR B  2  73  ? -17.851 0.035   7.431   1.00 84.97 73  B  1 
ATOM   1324  N  N   . GLU B  2  74  ? -16.823 -3.402  4.484   1.00 91.41 74  B  1 
ATOM   1325  C  CA  . GLU B  2  74  ? -17.230 -4.251  3.368   1.00 89.73 74  B  1 
ATOM   1326  C  C   . GLU B  2  74  ? -16.321 -5.450  3.138   1.00 89.88 74  B  1 
ATOM   1327  O  O   . GLU B  2  74  ? -16.813 -6.520  2.762   1.00 86.28 74  B  1 
ATOM   1328  C  CB  . GLU B  2  74  ? -17.314 -3.429  2.075   1.00 87.59 74  B  1 
ATOM   1329  C  CG  . GLU B  2  74  ? -18.340 -2.305  2.112   1.00 81.17 74  B  1 
ATOM   1330  C  CD  . GLU B  2  74  ? -19.766 -2.815  2.136   1.00 77.15 74  B  1 
ATOM   1331  O  OE1 . GLU B  2  74  ? -20.005 -3.944  1.665   1.00 69.39 74  B  1 
ATOM   1332  O  OE2 . GLU B  2  74  ? -20.655 -2.084  2.622   1.00 69.36 74  B  1 
ATOM   1333  N  N   . VAL B  2  75  ? -15.013 -5.304  3.337   1.00 91.27 75  B  1 
ATOM   1334  C  CA  . VAL B  2  75  ? -14.073 -6.373  3.026   1.00 91.18 75  B  1 
ATOM   1335  C  C   . VAL B  2  75  ? -14.201 -7.492  4.059   1.00 91.24 75  B  1 
ATOM   1336  O  O   . VAL B  2  75  ? -14.424 -7.243  5.244   1.00 90.14 75  B  1 
ATOM   1337  C  CB  . VAL B  2  75  ? -12.633 -5.833  2.967   1.00 90.99 75  B  1 
ATOM   1338  C  CG1 . VAL B  2  75  ? -11.648 -6.941  2.657   1.00 83.42 75  B  1 
ATOM   1339  C  CG2 . VAL B  2  75  ? -12.537 -4.737  1.917   1.00 84.08 75  B  1 
ATOM   1340  N  N   . ASN B  2  76  ? -14.062 -8.734  3.596   1.00 90.01 76  B  1 
ATOM   1341  C  CA  . ASN B  2  76  ? -14.145 -9.899  4.467   1.00 89.98 76  B  1 
ATOM   1342  C  C   . ASN B  2  76  ? -13.025 -9.864  5.502   1.00 90.45 76  B  1 
ATOM   1343  O  O   . ASN B  2  76  ? -11.844 -9.850  5.159   1.00 87.99 76  B  1 
ATOM   1344  C  CB  . ASN B  2  76  ? -14.063 -11.182 3.644   1.00 88.69 76  B  1 
ATOM   1345  C  CG  . ASN B  2  76  ? -15.238 -11.357 2.711   1.00 84.71 76  B  1 
ATOM   1346  O  OD1 . ASN B  2  76  ? -16.371 -11.019 3.050   1.00 77.02 76  B  1 
ATOM   1347  N  ND2 . ASN B  2  76  ? -14.974 -11.892 1.525   1.00 76.19 76  B  1 
ATOM   1348  N  N   . PHE B  2  77  ? -13.410 -9.842  6.784   1.00 91.32 77  B  1 
ATOM   1349  C  CA  . PHE B  2  77  ? -12.491 -9.764  7.916   1.00 92.46 77  B  1 
ATOM   1350  C  C   . PHE B  2  77  ? -11.565 -8.555  7.835   1.00 93.32 77  B  1 
ATOM   1351  O  O   . PHE B  2  77  ? -10.490 -8.556  8.439   1.00 90.86 77  B  1 
ATOM   1352  C  CB  . PHE B  2  77  ? -11.667 -11.050 8.046   1.00 91.53 77  B  1 
ATOM   1353  C  CG  . PHE B  2  77  ? -12.494 -12.273 8.325   1.00 92.48 77  B  1 
ATOM   1354  C  CD1 . PHE B  2  77  ? -12.940 -12.547 9.607   1.00 85.79 77  B  1 
ATOM   1355  C  CD2 . PHE B  2  77  ? -12.826 -13.146 7.305   1.00 86.21 77  B  1 
ATOM   1356  C  CE1 . PHE B  2  77  ? -13.699 -13.673 9.866   1.00 84.18 77  B  1 
ATOM   1357  C  CE2 . PHE B  2  77  ? -13.587 -14.273 7.559   1.00 84.65 77  B  1 
ATOM   1358  C  CZ  . PHE B  2  77  ? -14.023 -14.537 8.839   1.00 89.17 77  B  1 
ATOM   1359  N  N   . GLY B  2  78  ? -11.972 -7.517  7.099   1.00 92.46 78  B  1 
ATOM   1360  C  CA  . GLY B  2  78  ? -11.157 -6.317  7.010   1.00 92.57 78  B  1 
ATOM   1361  C  C   . GLY B  2  78  ? -11.020 -5.607  8.340   1.00 93.60 78  B  1 
ATOM   1362  O  O   . GLY B  2  78  ? -9.967  -5.040  8.649   1.00 92.54 78  B  1 
ATOM   1363  N  N   . TRP B  2  79  ? -12.080 -5.625  9.144   1.00 95.00 79  B  1 
ATOM   1364  C  CA  . TRP B  2  79  ? -12.024 -5.044  10.477  1.00 94.96 79  B  1 
ATOM   1365  C  C   . TRP B  2  79  ? -10.981 -5.747  11.338  1.00 95.24 79  B  1 
ATOM   1366  O  O   . TRP B  2  79  ? -10.302 -5.103  12.147  1.00 94.48 79  B  1 
ATOM   1367  C  CB  . TRP B  2  79  ? -13.403 -5.133  11.139  1.00 94.78 79  B  1 
ATOM   1368  C  CG  . TRP B  2  79  ? -13.911 -6.541  11.245  1.00 94.75 79  B  1 
ATOM   1369  C  CD1 . TRP B  2  79  ? -14.648 -7.218  10.322  1.00 93.87 79  B  1 
ATOM   1370  C  CD2 . TRP B  2  79  ? -13.703 -7.444  12.336  1.00 95.08 79  B  1 
ATOM   1371  N  NE1 . TRP B  2  79  ? -14.903 -8.488  10.758  1.00 93.68 79  B  1 
ATOM   1372  C  CE2 . TRP B  2  79  ? -14.338 -8.656  11.996  1.00 94.56 79  B  1 
ATOM   1373  C  CE3 . TRP B  2  79  ? -13.047 -7.341  13.562  1.00 94.15 79  B  1 
ATOM   1374  C  CZ2 . TRP B  2  79  ? -14.324 -9.760  12.843  1.00 93.38 79  B  1 
ATOM   1375  C  CZ3 . TRP B  2  79  ? -13.037 -8.443  14.401  1.00 92.75 79  B  1 
ATOM   1376  C  CH2 . TRP B  2  79  ? -13.670 -9.632  14.037  1.00 92.35 79  B  1 
ATOM   1377  N  N   . LEU B  2  80  ? -10.819 -7.063  11.167  1.00 94.04 80  B  1 
ATOM   1378  C  CA  . LEU B  2  80  ? -9.852  -7.817  11.958  1.00 94.44 80  B  1 
ATOM   1379  C  C   . LEU B  2  80  ? -8.427  -7.534  11.503  1.00 95.06 80  B  1 
ATOM   1380  O  O   . LEU B  2  80  ? -7.536  -7.336  12.334  1.00 94.24 80  B  1 
ATOM   1381  C  CB  . LEU B  2  80  ? -10.160 -9.314  11.861  1.00 94.60 80  B  1 
ATOM   1382  C  CG  . LEU B  2  80  ? -9.233  -10.256 12.628  1.00 93.42 80  B  1 
ATOM   1383  C  CD1 . LEU B  2  80  ? -9.307  -9.982  14.122  1.00 87.72 80  B  1 
ATOM   1384  C  CD2 . LEU B  2  80  ? -9.591  -11.703 12.334  1.00 87.28 80  B  1 
ATOM   1385  N  N   . ILE B  2  81  ? -8.197  -7.502  10.183  1.00 94.56 81  B  1 
ATOM   1386  C  CA  . ILE B  2  81  ? -6.854  -7.277  9.657   1.00 94.65 81  B  1 
ATOM   1387  C  C   . ILE B  2  81  ? -6.334  -5.906  10.065  1.00 94.52 81  B  1 
ATOM   1388  O  O   . ILE B  2  81  ? -5.201  -5.772  10.539  1.00 93.89 81  B  1 
ATOM   1389  C  CB  . ILE B  2  81  ? -6.847  -7.448  8.127   1.00 94.34 81  B  1 
ATOM   1390  C  CG1 . ILE B  2  81  ? -7.224  -8.882  7.735   1.00 90.66 81  B  1 
ATOM   1391  C  CG2 . ILE B  2  81  ? -5.487  -7.081  7.551   1.00 91.87 81  B  1 
ATOM   1392  C  CD1 . ILE B  2  81  ? -6.258  -9.932  8.212   1.00 83.51 81  B  1 
ATOM   1393  N  N   . ARG B  2  82  ? -7.156  -4.865  9.906   1.00 95.67 82  B  1 
ATOM   1394  C  CA  . ARG B  2  82  ? -6.731  -3.513  10.269  1.00 95.56 82  B  1 
ATOM   1395  C  C   . ARG B  2  82  ? -6.531  -3.375  11.776  1.00 95.66 82  B  1 
ATOM   1396  O  O   . ARG B  2  82  ? -5.575  -2.728  12.222  1.00 94.89 82  B  1 
ATOM   1397  C  CB  . ARG B  2  82  ? -7.755  -2.489  9.769   1.00 95.41 82  B  1 
ATOM   1398  C  CG  . ARG B  2  82  ? -7.413  -1.056  10.138  1.00 94.72 82  B  1 
ATOM   1399  C  CD  . ARG B  2  82  ? -8.323  -0.050  9.469   1.00 93.68 82  B  1 
ATOM   1400  N  NE  . ARG B  2  82  ? -7.966  1.322   9.830   1.00 91.89 82  B  1 
ATOM   1401  C  CZ  . ARG B  2  82  ? -8.588  2.048   10.749  1.00 92.25 82  B  1 
ATOM   1402  N  NH1 . ARG B  2  82  ? -9.620  1.546   11.400  1.00 86.03 82  B  1 
ATOM   1403  N  NH2 . ARG B  2  82  ? -8.180  3.281   11.019  1.00 88.10 82  B  1 
ATOM   1404  N  N   . SER B  2  83  ? -7.415  -3.975  12.573  1.00 95.96 83  B  1 
ATOM   1405  C  CA  . SER B  2  83  ? -7.290  -3.867  14.025  1.00 95.97 83  B  1 
ATOM   1406  C  C   . SER B  2  83  ? -6.055  -4.603  14.530  1.00 96.11 83  B  1 
ATOM   1407  O  O   . SER B  2  83  ? -5.377  -4.126  15.446  1.00 95.09 83  B  1 
ATOM   1408  C  CB  . SER B  2  83  ? -8.548  -4.404  14.700  1.00 95.78 83  B  1 
ATOM   1409  O  OG  . SER B  2  83  ? -9.691  -3.670  14.291  1.00 91.25 83  B  1 
ATOM   1410  N  N   . VAL B  2  84  ? -5.737  -5.758  13.947  1.00 96.07 84  B  1 
ATOM   1411  C  CA  . VAL B  2  84  ? -4.513  -6.468  14.305  1.00 96.09 84  B  1 
ATOM   1412  C  C   . VAL B  2  84  ? -3.295  -5.645  13.911  1.00 95.97 84  B  1 
ATOM   1413  O  O   . VAL B  2  84  ? -2.319  -5.561  14.662  1.00 95.24 84  B  1 
ATOM   1414  C  CB  . VAL B  2  84  ? -4.488  -7.862  13.651  1.00 95.80 84  B  1 
ATOM   1415  C  CG1 . VAL B  2  84  ? -3.110  -8.496  13.776  1.00 90.77 84  B  1 
ATOM   1416  C  CG2 . VAL B  2  84  ? -5.529  -8.766  14.288  1.00 91.68 84  B  1 
ATOM   1417  N  N   . HIS B  2  85  ? -3.336  -5.020  12.735  1.00 96.90 85  B  1 
ATOM   1418  C  CA  . HIS B  2  85  ? -2.224  -4.182  12.285  1.00 96.81 85  B  1 
ATOM   1419  C  C   . HIS B  2  85  ? -1.983  -3.026  13.245  1.00 96.73 85  B  1 
ATOM   1420  O  O   . HIS B  2  85  ? -0.836  -2.689  13.552  1.00 95.77 85  B  1 
ATOM   1421  C  CB  . HIS B  2  85  ? -2.505  -3.659  10.874  1.00 96.87 85  B  1 
ATOM   1422  C  CG  . HIS B  2  85  ? -1.302  -3.075  10.193  1.00 97.24 85  B  1 
ATOM   1423  N  ND1 . HIS B  2  85  ? -0.325  -3.856  9.616   1.00 94.08 85  B  1 
ATOM   1424  C  CD2 . HIS B  2  85  ? -0.925  -1.793  9.992   1.00 93.70 85  B  1 
ATOM   1425  C  CE1 . HIS B  2  85  ? 0.603   -3.078  9.089   1.00 94.12 85  B  1 
ATOM   1426  N  NE2 . HIS B  2  85  ? 0.265   -1.822  9.302   1.00 94.66 85  B  1 
ATOM   1427  N  N   . ARG B  2  86  ? -3.057  -2.416  13.746  1.00 97.39 86  B  1 
ATOM   1428  C  CA  . ARG B  2  86  ? -2.927  -1.274  14.646  1.00 97.19 86  B  1 
ATOM   1429  C  C   . ARG B  2  86  ? -2.456  -1.698  16.033  1.00 97.07 86  B  1 
ATOM   1430  O  O   . ARG B  2  86  ? -1.585  -1.048  16.618  1.00 95.76 86  B  1 
ATOM   1431  C  CB  . ARG B  2  86  ? -4.261  -0.530  14.735  1.00 96.22 86  B  1 
ATOM   1432  C  CG  . ARG B  2  86  ? -4.177  0.807   15.451  1.00 91.23 86  B  1 
ATOM   1433  C  CD  . ARG B  2  86  ? -5.443  1.614   15.258  1.00 89.06 86  B  1 
ATOM   1434  N  NE  . ARG B  2  86  ? -5.425  2.874   15.992  1.00 86.36 86  B  1 
ATOM   1435  C  CZ  . ARG B  2  86  ? -4.879  4.000   15.538  1.00 83.79 86  B  1 
ATOM   1436  N  NH1 . ARG B  2  86  ? -4.304  4.026   14.345  1.00 74.67 86  B  1 
ATOM   1437  N  NH2 . ARG B  2  86  ? -4.906  5.101   16.276  1.00 77.83 86  B  1 
ATOM   1438  N  N   . TRP B  2  87  ? -3.006  -2.794  16.578  1.00 97.16 87  B  1 
ATOM   1439  C  CA  . TRP B  2  87  ? -2.596  -3.259  17.898  1.00 97.47 87  B  1 
ATOM   1440  C  C   . TRP B  2  87  ? -1.161  -3.785  17.886  1.00 97.25 87  B  1 
ATOM   1441  O  O   . TRP B  2  87  ? -0.372  -3.488  18.790  1.00 96.68 87  B  1 
ATOM   1442  C  CB  . TRP B  2  87  ? -3.551  -4.348  18.394  1.00 97.44 87  B  1 
ATOM   1443  C  CG  . TRP B  2  87  ? -4.696  -3.825  19.207  1.00 97.28 87  B  1 
ATOM   1444  C  CD1 . TRP B  2  87  ? -6.007  -3.782  18.842  1.00 95.61 87  B  1 
ATOM   1445  C  CD2 . TRP B  2  87  ? -4.632  -3.270  20.528  1.00 96.67 87  B  1 
ATOM   1446  N  NE1 . TRP B  2  87  ? -6.764  -3.242  19.847  1.00 95.60 87  B  1 
ATOM   1447  C  CE2 . TRP B  2  87  ? -5.948  -2.919  20.896  1.00 96.32 87  B  1 
ATOM   1448  C  CE3 . TRP B  2  87  ? -3.593  -3.044  21.435  1.00 95.84 87  B  1 
ATOM   1449  C  CZ2 . TRP B  2  87  ? -6.240  -2.352  22.134  1.00 95.08 87  B  1 
ATOM   1450  C  CZ3 . TRP B  2  87  ? -3.891  -2.479  22.663  1.00 93.97 87  B  1 
ATOM   1451  C  CH2 . TRP B  2  87  ? -5.204  -2.140  23.000  1.00 93.93 87  B  1 
ATOM   1452  N  N   . SER B  2  88  ? -0.806  -4.560  16.858  1.00 97.45 88  B  1 
ATOM   1453  C  CA  . SER B  2  88  ? 0.531   -5.139  16.800  1.00 97.45 88  B  1 
ATOM   1454  C  C   . SER B  2  88  ? 1.603   -4.078  16.580  1.00 97.37 88  B  1 
ATOM   1455  O  O   . SER B  2  88  ? 2.759   -4.289  16.951  1.00 96.30 88  B  1 
ATOM   1456  C  CB  . SER B  2  88  ? 0.594   -6.196  15.697  1.00 96.94 88  B  1 
ATOM   1457  O  OG  . SER B  2  88  ? 1.857   -6.827  15.667  1.00 91.44 88  B  1 
ATOM   1458  N  N   . ALA B  2  89  ? 1.239   -2.934  15.982  1.00 97.12 89  B  1 
ATOM   1459  C  CA  . ALA B  2  89  ? 2.194   -1.839  15.845  1.00 97.18 89  B  1 
ATOM   1460  C  C   . ALA B  2  89  ? 2.623   -1.314  17.208  1.00 97.12 89  B  1 
ATOM   1461  O  O   . ALA B  2  89  ? 3.815   -1.160  17.483  1.00 96.33 89  B  1 
ATOM   1462  C  CB  . ALA B  2  89  ? 1.583   -0.720  15.002  1.00 96.68 89  B  1 
ATOM   1463  N  N   . SER B  2  90  ? 1.650   -1.047  18.085  1.00 96.99 90  B  1 
ATOM   1464  C  CA  . SER B  2  90  ? 1.974   -0.584  19.431  1.00 97.15 90  B  1 
ATOM   1465  C  C   . SER B  2  90  ? 2.674   -1.667  20.240  1.00 97.25 90  B  1 
ATOM   1466  O  O   . SER B  2  90  ? 3.570   -1.367  21.036  1.00 96.18 90  B  1 
ATOM   1467  C  CB  . SER B  2  90  ? 0.709   -0.124  20.146  1.00 96.57 90  B  1 
ATOM   1468  O  OG  . SER B  2  90  ? 0.167   1.033   19.533  1.00 89.52 90  B  1 
ATOM   1469  N  N   . MET B  2  91  ? 2.287   -2.925  20.046  1.00 97.34 91  B  1 
ATOM   1470  C  CA  . MET B  2  91  ? 2.943   -4.012  20.763  1.00 97.40 91  B  1 
ATOM   1471  C  C   . MET B  2  91  ? 4.393   -4.181  20.318  1.00 97.37 91  B  1 
ATOM   1472  O  O   . MET B  2  91  ? 5.254   -4.508  21.136  1.00 96.49 91  B  1 
ATOM   1473  C  CB  . MET B  2  91  ? 2.180   -5.319  20.551  1.00 97.00 91  B  1 
ATOM   1474  C  CG  . MET B  2  91  ? 0.823   -5.389  21.243  1.00 94.73 91  B  1 
ATOM   1475  S  SD  . MET B  2  91  ? 0.894   -5.156  23.035  1.00 93.12 91  B  1 
ATOM   1476  C  CE  . MET B  2  91  ? 0.288   -3.485  23.179  1.00 85.42 91  B  1 
ATOM   1477  N  N   . MET B  2  92  ? 4.691   -3.956  19.032  1.00 97.32 92  B  1 
ATOM   1478  C  CA  . MET B  2  92  ? 6.067   -4.043  18.557  1.00 97.34 92  B  1 
ATOM   1479  C  C   . MET B  2  92  ? 6.948   -2.997  19.234  1.00 97.44 92  B  1 
ATOM   1480  O  O   . MET B  2  92  ? 8.062   -3.298  19.672  1.00 96.79 92  B  1 
ATOM   1481  C  CB  . MET B  2  92  ? 6.116   -3.870  17.037  1.00 97.27 92  B  1 
ATOM   1482  C  CG  . MET B  2  92  ? 7.513   -3.978  16.449  1.00 96.11 92  B  1 
ATOM   1483  S  SD  . MET B  2  92  ? 7.573   -3.644  14.680  1.00 94.77 92  B  1 
ATOM   1484  C  CE  . MET B  2  92  ? 9.341   -3.691  14.400  1.00 88.58 92  B  1 
ATOM   1485  N  N   . VAL B  2  93  ? 6.452   -1.761  19.338  1.00 97.54 93  B  1 
ATOM   1486  C  CA  . VAL B  2  93  ? 7.221   -0.704  19.990  1.00 97.48 93  B  1 
ATOM   1487  C  C   . VAL B  2  93  ? 7.398   -1.004  21.474  1.00 97.35 93  B  1 
ATOM   1488  O  O   . VAL B  2  93  ? 8.488   -0.835  22.032  1.00 96.71 93  B  1 
ATOM   1489  C  CB  . VAL B  2  93  ? 6.544   0.662   19.772  1.00 97.00 93  B  1 
ATOM   1490  C  CG1 . VAL B  2  93  ? 7.306   1.756   20.500  1.00 93.52 93  B  1 
ATOM   1491  C  CG2 . VAL B  2  93  ? 6.461   0.976   18.287  1.00 93.93 93  B  1 
ATOM   1492  N  N   . LEU B  2  94  ? 6.334   -1.466  22.137  1.00 97.20 94  B  1 
ATOM   1493  C  CA  . LEU B  2  94  ? 6.414   -1.766  23.564  1.00 97.31 94  B  1 
ATOM   1494  C  C   . LEU B  2  94  ? 7.382   -2.905  23.840  1.00 97.34 94  B  1 
ATOM   1495  O  O   . LEU B  2  94  ? 8.220   -2.814  24.743  1.00 96.66 94  B  1 
ATOM   1496  C  CB  . LEU B  2  94  ? 5.024   -2.101  24.104  1.00 97.20 94  B  1 
ATOM   1497  C  CG  . LEU B  2  94  ? 4.945   -2.515  25.578  1.00 96.14 94  B  1 
ATOM   1498  C  CD1 . LEU B  2  94  ? 5.483   -1.411  26.477  1.00 92.02 94  B  1 
ATOM   1499  C  CD2 . LEU B  2  94  ? 3.515   -2.861  25.949  1.00 91.45 94  B  1 
ATOM   1500  N  N   . MET B  2  95  ? 7.290   -3.989  23.067  1.00 97.53 95  B  1 
ATOM   1501  C  CA  . MET B  2  95  ? 8.199   -5.111  23.265  1.00 97.54 95  B  1 
ATOM   1502  C  C   . MET B  2  95  ? 9.644   -4.723  22.964  1.00 97.46 95  B  1 
ATOM   1503  O  O   . MET B  2  95  ? 10.570  -5.247  23.584  1.00 96.43 95  B  1 
ATOM   1504  C  CB  . MET B  2  95  ? 7.781   -6.289  22.384  1.00 97.20 95  B  1 
ATOM   1505  C  CG  . MET B  2  95  ? 6.450   -6.930  22.754  1.00 95.46 95  B  1 
ATOM   1506  S  SD  . MET B  2  95  ? 6.364   -7.525  24.455  1.00 94.16 95  B  1 
ATOM   1507  C  CE  . MET B  2  95  ? 5.253   -6.331  25.169  1.00 87.97 95  B  1 
ATOM   1508  N  N   . MET B  2  96  ? 9.852   -3.810  22.022  1.00 97.50 96  B  1 
ATOM   1509  C  CA  . MET B  2  96  ? 11.197  -3.335  21.724  1.00 97.31 96  B  1 
ATOM   1510  C  C   . MET B  2  96  ? 11.775  -2.547  22.899  1.00 97.21 96  B  1 
ATOM   1511  O  O   . MET B  2  96  ? 12.954  -2.686  23.228  1.00 96.26 96  B  1 
ATOM   1512  C  CB  . MET B  2  96  ? 11.177  -2.470  20.460  1.00 96.99 96  B  1 
ATOM   1513  C  CG  . MET B  2  96  ? 12.540  -2.032  19.970  1.00 95.39 96  B  1 
ATOM   1514  S  SD  . MET B  2  96  ? 12.419  -0.892  18.582  1.00 94.45 96  B  1 
ATOM   1515  C  CE  . MET B  2  96  ? 11.716  0.539   19.388  1.00 86.71 96  B  1 
ATOM   1516  N  N   . ILE B  2  97  ? 10.949  -1.722  23.550  1.00 97.53 97  B  1 
ATOM   1517  C  CA  . ILE B  2  97  ? 11.408  -0.980  24.720  1.00 97.30 97  B  1 
ATOM   1518  C  C   . ILE B  2  97  ? 11.760  -1.935  25.855  1.00 97.37 97  B  1 
ATOM   1519  O  O   . ILE B  2  97  ? 12.793  -1.782  26.522  1.00 96.56 97  B  1 
ATOM   1520  C  CB  . ILE B  2  97  ? 10.338  0.047   25.150  1.00 96.91 97  B  1 
ATOM   1521  C  CG1 . ILE B  2  97  ? 10.238  1.161   24.101  1.00 94.59 97  B  1 
ATOM   1522  C  CG2 . ILE B  2  97  ? 10.655  0.626   26.519  1.00 95.39 97  B  1 
ATOM   1523  C  CD1 . ILE B  2  97  ? 9.093   2.116   24.338  1.00 89.21 97  B  1 
ATOM   1524  N  N   . LEU B  2  98  ? 10.924  -2.945  26.088  1.00 97.23 98  B  1 
ATOM   1525  C  CA  . LEU B  2  98  ? 11.235  -3.948  27.103  1.00 97.26 98  B  1 
ATOM   1526  C  C   . LEU B  2  98  ? 12.488  -4.736  26.737  1.00 97.03 98  B  1 
ATOM   1527  O  O   . LEU B  2  98  ? 13.263  -5.128  27.617  1.00 95.90 98  B  1 
ATOM   1528  C  CB  . LEU B  2  98  ? 10.044  -4.889  27.290  1.00 97.18 98  B  1 
ATOM   1529  C  CG  . LEU B  2  98  ? 8.721   -4.238  27.704  1.00 95.78 98  B  1 
ATOM   1530  C  CD1 . LEU B  2  98  ? 7.641   -5.294  27.878  1.00 92.12 98  B  1 
ATOM   1531  C  CD2 . LEU B  2  98  ? 8.888   -3.422  28.973  1.00 91.54 98  B  1 
ATOM   1532  N  N   . HIS B  2  99  ? 12.719  -4.975  25.443  1.00 97.39 99  B  1 
ATOM   1533  C  CA  . HIS B  2  99  ? 13.941  -5.630  24.977  1.00 97.36 99  B  1 
ATOM   1534  C  C   . HIS B  2  99  ? 15.173  -4.782  25.275  1.00 97.28 99  B  1 
ATOM   1535  O  O   . HIS B  2  99  ? 16.224  -5.316  25.657  1.00 96.40 99  B  1 
ATOM   1536  C  CB  . HIS B  2  99  ? 13.820  -5.918  23.476  1.00 97.24 99  B  1 
ATOM   1537  C  CG  . HIS B  2  99  ? 15.074  -6.433  22.845  1.00 97.51 99  B  1 
ATOM   1538  N  ND1 . HIS B  2  99  ? 15.609  -7.665  23.147  1.00 94.83 99  B  1 
ATOM   1539  C  CD2 . HIS B  2  99  ? 15.885  -5.890  21.909  1.00 94.86 99  B  1 
ATOM   1540  C  CE1 . HIS B  2  99  ? 16.699  -7.858  22.430  1.00 94.84 99  B  1 
ATOM   1541  N  NE2 . HIS B  2  99  ? 16.891  -6.796  21.666  1.00 95.24 99  B  1 
ATOM   1542  N  N   . VAL B  2  100 ? 15.061  -3.455  25.127  1.00 97.38 100 B  1 
ATOM   1543  C  CA  . VAL B  2  100 ? 16.165  -2.562  25.483  1.00 97.22 100 B  1 
ATOM   1544  C  C   . VAL B  2  100 ? 16.440  -2.629  26.981  1.00 97.04 100 B  1 
ATOM   1545  O  O   . VAL B  2  100 ? 17.600  -2.620  27.410  1.00 96.08 100 B  1 
ATOM   1546  C  CB  . VAL B  2  100 ? 15.857  -1.120  25.027  1.00 96.87 100 B  1 
ATOM   1547  C  CG1 . VAL B  2  100 ? 16.906  -0.158  25.551  1.00 93.79 100 B  1 
ATOM   1548  C  CG2 . VAL B  2  100 ? 15.794  -1.045  23.515  1.00 94.54 100 B  1 
ATOM   1549  N  N   . PHE B  2  101 ? 15.384  -2.705  27.807  1.00 97.05 101 B  1 
ATOM   1550  C  CA  . PHE B  2  101 ? 15.563  -2.862  29.249  1.00 96.85 101 B  1 
ATOM   1551  C  C   . PHE B  2  101 ? 16.345  -4.131  29.569  1.00 96.50 101 B  1 
ATOM   1552  O  O   . PHE B  2  101 ? 17.270  -4.112  30.390  1.00 95.08 101 B  1 
ATOM   1553  C  CB  . PHE B  2  101 ? 14.205  -2.899  29.954  1.00 96.87 101 B  1 
ATOM   1554  C  CG  . PHE B  2  101 ? 13.480  -1.579  29.973  1.00 97.02 101 B  1 
ATOM   1555  C  CD1 . PHE B  2  101 ? 14.143  -0.390  29.732  1.00 93.58 101 B  1 
ATOM   1556  C  CD2 . PHE B  2  101 ? 12.121  -1.538  30.259  1.00 93.46 101 B  1 
ATOM   1557  C  CE1 . PHE B  2  101 ? 13.470  0.816   29.761  1.00 92.89 101 B  1 
ATOM   1558  C  CE2 . PHE B  2  101 ? 11.445  -0.339  30.293  1.00 93.27 101 B  1 
ATOM   1559  C  CZ  . PHE B  2  101 ? 12.119  0.840   30.042  1.00 95.13 101 B  1 
ATOM   1560  N  N   . ARG B  2  102 ? 15.980  -5.248  28.909  1.00 96.81 102 B  1 
ATOM   1561  C  CA  . ARG B  2  102 ? 16.673  -6.518  29.133  1.00 96.76 102 B  1 
ATOM   1562  C  C   . ARG B  2  102 ? 18.147  -6.398  28.764  1.00 96.67 102 B  1 
ATOM   1563  O  O   . ARG B  2  102 ? 19.026  -6.816  29.528  1.00 95.80 102 B  1 
ATOM   1564  C  CB  . ARG B  2  102 ? 16.004  -7.623  28.316  1.00 96.19 102 B  1 
ATOM   1565  C  CG  . ARG B  2  102 ? 16.345  -9.046  28.740  1.00 93.63 102 B  1 
ATOM   1566  C  CD  . ARG B  2  102 ? 17.701  -9.545  28.268  1.00 92.95 102 B  1 
ATOM   1567  N  NE  . ARG B  2  102 ? 17.800  -9.631  26.814  1.00 91.95 102 B  1 
ATOM   1568  C  CZ  . ARG B  2  102 ? 18.932  -9.875  26.147  1.00 92.36 102 B  1 
ATOM   1569  N  NH1 . ARG B  2  102 ? 20.071  -10.044 26.811  1.00 84.86 102 B  1 
ATOM   1570  N  NH2 . ARG B  2  102 ? 18.920  -9.939  24.824  1.00 87.70 102 B  1 
ATOM   1571  N  N   . VAL B  2  103 ? 18.428  -5.840  27.603  1.00 96.64 103 B  1 
ATOM   1572  C  CA  . VAL B  2  103 ? 19.804  -5.755  27.120  1.00 96.30 103 B  1 
ATOM   1573  C  C   . VAL B  2  103 ? 20.645  -4.884  28.047  1.00 96.25 103 B  1 
ATOM   1574  O  O   . VAL B  2  103 ? 21.779  -5.233  28.389  1.00 95.29 103 B  1 
ATOM   1575  C  CB  . VAL B  2  103 ? 19.823  -5.224  25.673  1.00 96.12 103 B  1 
ATOM   1576  C  CG1 . VAL B  2  103 ? 21.237  -4.883  25.247  1.00 92.99 103 B  1 
ATOM   1577  C  CG2 . VAL B  2  103 ? 19.219  -6.246  24.730  1.00 93.91 103 B  1 
ATOM   1578  N  N   . TYR B  2  104 ? 20.103  -3.742  28.486  1.00 96.41 104 B  1 
ATOM   1579  C  CA  . TYR B  2  104 ? 20.889  -2.831  29.311  1.00 96.48 104 B  1 
ATOM   1580  C  C   . TYR B  2  104 ? 21.128  -3.390  30.709  1.00 96.08 104 B  1 
ATOM   1581  O  O   . TYR B  2  104 ? 22.248  -3.327  31.222  1.00 94.99 104 B  1 
ATOM   1582  C  CB  . TYR B  2  104 ? 20.201  -1.467  29.402  1.00 96.54 104 B  1 
ATOM   1583  C  CG  . TYR B  2  104 ? 21.043  -0.452  30.135  1.00 96.61 104 B  1 
ATOM   1584  C  CD1 . TYR B  2  104 ? 22.098  0.187   29.499  1.00 94.79 104 B  1 
ATOM   1585  C  CD2 . TYR B  2  104 ? 20.800  -0.148  31.465  1.00 94.83 104 B  1 
ATOM   1586  C  CE1 . TYR B  2  104 ? 22.881  1.107   30.166  1.00 94.29 104 B  1 
ATOM   1587  C  CE2 . TYR B  2  104 ? 21.579  0.769   32.142  1.00 94.54 104 B  1 
ATOM   1588  C  CZ  . TYR B  2  104 ? 22.617  1.394   31.485  1.00 95.57 104 B  1 
ATOM   1589  O  OH  . TYR B  2  104 ? 23.393  2.308   32.153  1.00 94.22 104 B  1 
ATOM   1590  N  N   . LEU B  2  105 ? 20.092  -3.939  31.335  1.00 96.02 105 B  1 
ATOM   1591  C  CA  . LEU B  2  105 ? 20.223  -4.413  32.708  1.00 95.86 105 B  1 
ATOM   1592  C  C   . LEU B  2  105 ? 20.950  -5.746  32.818  1.00 95.36 105 B  1 
ATOM   1593  O  O   . LEU B  2  105 ? 21.277  -6.165  33.933  1.00 93.24 105 B  1 
ATOM   1594  C  CB  . LEU B  2  105 ? 18.840  -4.514  33.362  1.00 95.66 105 B  1 
ATOM   1595  C  CG  . LEU B  2  105 ? 18.141  -3.177  33.603  1.00 94.68 105 B  1 
ATOM   1596  C  CD1 . LEU B  2  105 ? 16.773  -3.395  34.226  1.00 89.53 105 B  1 
ATOM   1597  C  CD2 . LEU B  2  105 ? 18.995  -2.276  34.479  1.00 88.62 105 B  1 
ATOM   1598  N  N   . THR B  2  106 ? 21.215  -6.421  31.704  1.00 95.81 106 B  1 
ATOM   1599  C  CA  . THR B  2  106 ? 22.046  -7.621  31.708  1.00 95.46 106 B  1 
ATOM   1600  C  C   . THR B  2  106 ? 23.439  -7.371  31.152  1.00 95.10 106 B  1 
ATOM   1601  O  O   . THR B  2  106 ? 24.228  -8.310  31.057  1.00 92.08 106 B  1 
ATOM   1602  C  CB  . THR B  2  106 ? 21.381  -8.752  30.918  1.00 94.20 106 B  1 
ATOM   1603  O  OG1 . THR B  2  106 ? 21.109  -8.313  29.581  1.00 87.85 106 B  1 
ATOM   1604  C  CG2 . THR B  2  106 ? 20.088  -9.193  31.581  1.00 86.74 106 B  1 
ATOM   1605  N  N   . GLY B  2  107 ? 23.756  -6.125  30.792  1.00 94.39 107 B  1 
ATOM   1606  C  CA  . GLY B  2  107 ? 25.062  -5.797  30.253  1.00 94.48 107 B  1 
ATOM   1607  C  C   . GLY B  2  107 ? 25.369  -6.437  28.919  1.00 94.98 107 B  1 
ATOM   1608  O  O   . GLY B  2  107 ? 26.537  -6.631  28.587  1.00 92.46 107 B  1 
ATOM   1609  N  N   . GLY B  2  108 ? 24.339  -6.770  28.144  1.00 94.87 108 B  1 
ATOM   1610  C  CA  . GLY B  2  108 ? 24.537  -7.445  26.871  1.00 94.78 108 B  1 
ATOM   1611  C  C   . GLY B  2  108 ? 25.076  -6.556  25.772  1.00 95.17 108 B  1 
ATOM   1612  O  O   . GLY B  2  108 ? 25.379  -7.050  24.686  1.00 92.82 108 B  1 
ATOM   1613  N  N   . PHE B  2  109 ? 25.204  -5.247  26.023  1.00 94.79 109 B  1 
ATOM   1614  C  CA  . PHE B  2  109 ? 25.713  -4.307  25.035  1.00 95.04 109 B  1 
ATOM   1615  C  C   . PHE B  2  109 ? 27.220  -4.110  25.117  1.00 95.02 109 B  1 
ATOM   1616  O  O   . PHE B  2  109 ? 27.795  -3.462  24.236  1.00 93.42 109 B  1 
ATOM   1617  C  CB  . PHE B  2  109 ? 25.021  -2.954  25.202  1.00 94.53 109 B  1 
ATOM   1618  C  CG  . PHE B  2  109 ? 25.298  -2.298  26.528  1.00 95.98 109 B  1 
ATOM   1619  C  CD1 . PHE B  2  109 ? 24.519  -2.587  27.636  1.00 92.88 109 B  1 
ATOM   1620  C  CD2 . PHE B  2  109 ? 26.340  -1.399  26.673  1.00 92.72 109 B  1 
ATOM   1621  C  CE1 . PHE B  2  109 ? 24.776  -2.001  28.857  1.00 91.68 109 B  1 
ATOM   1622  C  CE2 . PHE B  2  109 ? 26.603  -0.808  27.891  1.00 91.96 109 B  1 
ATOM   1623  C  CZ  . PHE B  2  109 ? 25.822  -1.110  28.987  1.00 93.77 109 B  1 
ATOM   1624  N  N   . LYS B  2  110 ? 27.868  -4.635  26.141  1.00 94.66 110 B  1 
ATOM   1625  C  CA  . LYS B  2  110 ? 29.291  -4.407  26.344  1.00 94.33 110 B  1 
ATOM   1626  C  C   . LYS B  2  110 ? 30.121  -5.247  25.384  1.00 93.87 110 B  1 
ATOM   1627  O  O   . LYS B  2  110 ? 29.611  -6.128  24.687  1.00 90.51 110 B  1 
ATOM   1628  C  CB  . LYS B  2  110 ? 29.674  -4.694  27.797  1.00 92.72 110 B  1 
ATOM   1629  C  CG  . LYS B  2  110 ? 29.047  -3.722  28.776  1.00 91.20 110 B  1 
ATOM   1630  C  CD  . LYS B  2  110 ? 29.761  -3.720  30.106  1.00 88.70 110 B  1 
ATOM   1631  C  CE  . LYS B  2  110 ? 29.214  -2.632  31.009  1.00 86.40 110 B  1 
ATOM   1632  N  NZ  . LYS B  2  110 ? 30.015  -2.485  32.253  1.00 82.32 110 B  1 
ATOM   1633  N  N   . LYS B  2  111 ? 31.412  -4.960  25.338  1.00 93.60 111 B  1 
ATOM   1634  C  CA  . LYS B  2  111 ? 32.355  -5.622  24.447  1.00 93.09 111 B  1 
ATOM   1635  C  C   . LYS B  2  111 ? 32.214  -7.139  24.523  1.00 92.29 111 B  1 
ATOM   1636  O  O   . LYS B  2  111 ? 32.173  -7.695  25.621  1.00 87.10 111 B  1 
ATOM   1637  C  CB  . LYS B  2  111 ? 33.780  -5.210  24.825  1.00 91.23 111 B  1 
ATOM   1638  C  CG  . LYS B  2  111 ? 34.867  -5.864  23.987  1.00 85.66 111 B  1 
ATOM   1639  C  CD  . LYS B  2  111 ? 36.243  -5.481  24.485  1.00 80.92 111 B  1 
ATOM   1640  C  CE  . LYS B  2  111 ? 37.328  -6.184  23.696  1.00 73.40 111 B  1 
ATOM   1641  N  NZ  . LYS B  2  111 ? 38.688  -5.830  24.177  1.00 64.74 111 B  1 
ATOM   1642  N  N   . PRO B  2  112 ? 32.124  -7.848  23.389  1.00 93.07 112 B  1 
ATOM   1643  C  CA  . PRO B  2  112 ? 32.309  -7.381  22.010  1.00 92.81 112 B  1 
ATOM   1644  C  C   . PRO B  2  112 ? 31.015  -7.113  21.241  1.00 93.41 112 B  1 
ATOM   1645  O  O   . PRO B  2  112 ? 30.978  -7.324  20.024  1.00 90.83 112 B  1 
ATOM   1646  C  CB  . PRO B  2  112 ? 33.058  -8.554  21.379  1.00 90.71 112 B  1 
ATOM   1647  C  CG  . PRO B  2  112 ? 32.441  -9.745  22.054  1.00 87.37 112 B  1 
ATOM   1648  C  CD  . PRO B  2  112 ? 32.098  -9.313  23.461  1.00 90.92 112 B  1 
ATOM   1649  N  N   . ARG B  2  113 ? 29.965  -6.646  21.897  1.00 93.90 113 B  1 
ATOM   1650  C  CA  . ARG B  2  113 ? 28.645  -6.542  21.290  1.00 94.59 113 B  1 
ATOM   1651  C  C   . ARG B  2  113 ? 28.197  -5.097  21.077  1.00 95.32 113 B  1 
ATOM   1652  O  O   . ARG B  2  113 ? 26.993  -4.815  21.085  1.00 93.32 113 B  1 
ATOM   1653  C  CB  . ARG B  2  113 ? 27.610  -7.297  22.138  1.00 93.56 113 B  1 
ATOM   1654  C  CG  . ARG B  2  113 ? 27.900  -8.791  22.224  1.00 93.10 113 B  1 
ATOM   1655  C  CD  . ARG B  2  113 ? 27.029  -9.489  23.239  1.00 92.22 113 B  1 
ATOM   1656  N  NE  . ARG B  2  113 ? 27.252  -10.932 23.215  1.00 90.62 113 B  1 
ATOM   1657  C  CZ  . ARG B  2  113 ? 28.229  -11.555 23.863  1.00 91.20 113 B  1 
ATOM   1658  N  NH1 . ARG B  2  113 ? 29.076  -10.863 24.614  1.00 82.59 113 B  1 
ATOM   1659  N  NH2 . ARG B  2  113 ? 28.364  -12.868 23.762  1.00 87.13 113 B  1 
ATOM   1660  N  N   . GLU B  2  114 ? 29.140  -4.170  20.879  1.00 95.39 114 B  1 
ATOM   1661  C  CA  . GLU B  2  114 ? 28.771  -2.774  20.685  1.00 95.31 114 B  1 
ATOM   1662  C  C   . GLU B  2  114 ? 28.026  -2.556  19.375  1.00 95.61 114 B  1 
ATOM   1663  O  O   . GLU B  2  114 ? 27.098  -1.742  19.312  1.00 94.36 114 B  1 
ATOM   1664  C  CB  . GLU B  2  114 ? 30.015  -1.889  20.735  1.00 93.93 114 B  1 
ATOM   1665  C  CG  . GLU B  2  114 ? 30.787  -1.930  22.050  1.00 90.86 114 B  1 
ATOM   1666  C  CD  . GLU B  2  114 ? 31.939  -2.913  22.013  1.00 91.62 114 B  1 
ATOM   1667  O  OE1 . GLU B  2  114 ? 31.929  -3.805  21.143  1.00 84.70 114 B  1 
ATOM   1668  O  OE2 . GLU B  2  114 ? 32.863  -2.788  22.841  1.00 85.50 114 B  1 
ATOM   1669  N  N   . LEU B  2  115 ? 28.405  -3.255  18.309  1.00 96.11 115 B  1 
ATOM   1670  C  CA  . LEU B  2  115 ? 27.762  -3.058  17.018  1.00 96.20 115 B  1 
ATOM   1671  C  C   . LEU B  2  115 ? 26.345  -3.613  16.998  1.00 96.34 115 B  1 
ATOM   1672  O  O   . LEU B  2  115 ? 25.488  -3.102  16.268  1.00 95.05 115 B  1 
ATOM   1673  C  CB  . LEU B  2  115 ? 28.601  -3.699  15.907  1.00 95.61 115 B  1 
ATOM   1674  C  CG  . LEU B  2  115 ? 29.937  -3.011  15.617  1.00 93.27 115 B  1 
ATOM   1675  C  CD1 . LEU B  2  115 ? 30.704  -3.770  14.545  1.00 87.87 115 B  1 
ATOM   1676  C  CD2 . LEU B  2  115 ? 29.715  -1.569  15.198  1.00 86.97 115 B  1 
ATOM   1677  N  N   . THR B  2  116 ? 26.067  -4.651  17.788  1.00 96.47 116 B  1 
ATOM   1678  C  CA  . THR B  2  116 ? 24.699  -5.151  17.909  1.00 96.56 116 B  1 
ATOM   1679  C  C   . THR B  2  116 ? 23.799  -4.094  18.537  1.00 96.71 116 B  1 
ATOM   1680  O  O   . THR B  2  116 ? 22.646  -3.927  18.131  1.00 95.87 116 B  1 
ATOM   1681  C  CB  . THR B  2  116 ? 24.668  -6.440  18.733  1.00 96.14 116 B  1 
ATOM   1682  O  OG1 . THR B  2  116 ? 25.648  -7.359  18.241  1.00 89.52 116 B  1 
ATOM   1683  C  CG2 . THR B  2  116 ? 23.295  -7.090  18.662  1.00 89.33 116 B  1 
ATOM   1684  N  N   . TRP B  2  117 ? 24.333  -3.362  19.526  1.00 97.00 117 B  1 
ATOM   1685  C  CA  . TRP B  2  117 ? 23.591  -2.263  20.135  1.00 97.30 117 B  1 
ATOM   1686  C  C   . TRP B  2  117 ? 23.367  -1.127  19.142  1.00 97.48 117 B  1 
ATOM   1687  O  O   . TRP B  2  117 ? 22.277  -0.547  19.091  1.00 96.79 117 B  1 
ATOM   1688  C  CB  . TRP B  2  117 ? 24.340  -1.768  21.374  1.00 97.36 117 B  1 
ATOM   1689  C  CG  . TRP B  2  117 ? 23.751  -0.557  22.036  1.00 97.59 117 B  1 
ATOM   1690  C  CD1 . TRP B  2  117 ? 24.029  0.748   21.749  1.00 96.38 117 B  1 
ATOM   1691  C  CD2 . TRP B  2  117 ? 22.799  -0.533  23.110  1.00 96.95 117 B  1 
ATOM   1692  N  NE1 . TRP B  2  117 ? 23.309  1.585   22.574  1.00 96.04 117 B  1 
ATOM   1693  C  CE2 . TRP B  2  117 ? 22.548  0.828   23.417  1.00 96.75 117 B  1 
ATOM   1694  C  CE3 . TRP B  2  117 ? 22.140  -1.523  23.846  1.00 96.60 117 B  1 
ATOM   1695  C  CZ2 . TRP B  2  117 ? 21.662  1.205   24.420  1.00 96.15 117 B  1 
ATOM   1696  C  CZ3 . TRP B  2  117 ? 21.263  -1.139  24.843  1.00 95.24 117 B  1 
ATOM   1697  C  CH2 . TRP B  2  117 ? 21.030  0.212   25.122  1.00 95.06 117 B  1 
ATOM   1698  N  N   . VAL B  2  118 ? 24.385  -0.799  18.333  1.00 97.21 118 B  1 
ATOM   1699  C  CA  . VAL B  2  118 ? 24.271  0.293   17.370  1.00 97.17 118 B  1 
ATOM   1700  C  C   . VAL B  2  118 ? 23.206  -0.019  16.326  1.00 97.27 118 B  1 
ATOM   1701  O  O   . VAL B  2  118 ? 22.356  0.824   16.015  1.00 96.47 118 B  1 
ATOM   1702  C  CB  . VAL B  2  118 ? 25.638  0.571   16.719  1.00 96.55 118 B  1 
ATOM   1703  C  CG1 . VAL B  2  118 ? 25.491  1.508   15.529  1.00 92.25 118 B  1 
ATOM   1704  C  CG2 . VAL B  2  118 ? 26.597  1.167   17.740  1.00 92.73 118 B  1 
ATOM   1705  N  N   . THR B  2  119 ? 23.222  -1.234  15.772  1.00 97.34 119 B  1 
ATOM   1706  C  CA  . THR B  2  119 ? 22.187  -1.614  14.817  1.00 97.25 119 B  1 
ATOM   1707  C  C   . THR B  2  119 ? 20.814  -1.667  15.470  1.00 97.11 119 B  1 
ATOM   1708  O  O   . THR B  2  119 ? 19.801  -1.415  14.810  1.00 95.93 119 B  1 
ATOM   1709  C  CB  . THR B  2  119 ? 22.515  -2.966  14.174  1.00 96.28 119 B  1 
ATOM   1710  O  OG1 . THR B  2  119 ? 22.688  -3.958  15.196  1.00 87.65 119 B  1 
ATOM   1711  C  CG2 . THR B  2  119 ? 23.784  -2.879  13.340  1.00 88.21 119 B  1 
ATOM   1712  N  N   . GLY B  2  120 ? 20.763  -1.978  16.770  1.00 96.83 120 B  1 
ATOM   1713  C  CA  . GLY B  2  120 ? 19.491  -1.946  17.483  1.00 96.79 120 B  1 
ATOM   1714  C  C   . GLY B  2  120 ? 18.916  -0.545  17.592  1.00 97.21 120 B  1 
ATOM   1715  O  O   . GLY B  2  120 ? 17.709  -0.350  17.441  1.00 96.34 120 B  1 
ATOM   1716  N  N   . VAL B  2  121 ? 19.771  0.454   17.846  1.00 97.32 121 B  1 
ATOM   1717  C  CA  . VAL B  2  121 ? 19.302  1.837   17.904  1.00 97.23 121 B  1 
ATOM   1718  C  C   . VAL B  2  121 ? 18.755  2.269   16.548  1.00 97.26 121 B  1 
ATOM   1719  O  O   . VAL B  2  121 ? 17.730  2.956   16.467  1.00 96.70 121 B  1 
ATOM   1720  C  CB  . VAL B  2  121 ? 20.435  2.767   18.377  1.00 97.02 121 B  1 
ATOM   1721  C  CG1 . VAL B  2  121 ? 20.000  4.221   18.309  1.00 93.20 121 B  1 
ATOM   1722  C  CG2 . VAL B  2  121 ? 20.849  2.414   19.797  1.00 93.61 121 B  1 
ATOM   1723  N  N   . VAL B  2  122 ? 19.417  1.866   15.459  1.00 97.79 122 B  1 
ATOM   1724  C  CA  . VAL B  2  122 ? 18.913  2.169   14.122  1.00 97.70 122 B  1 
ATOM   1725  C  C   . VAL B  2  122 ? 17.560  1.504   13.904  1.00 97.71 122 B  1 
ATOM   1726  O  O   . VAL B  2  122 ? 16.642  2.108   13.335  1.00 97.00 122 B  1 
ATOM   1727  C  CB  . VAL B  2  122 ? 19.934  1.740   13.054  1.00 97.20 122 B  1 
ATOM   1728  C  CG1 . VAL B  2  122 ? 19.370  1.956   11.659  1.00 92.79 122 B  1 
ATOM   1729  C  CG2 . VAL B  2  122 ? 21.232  2.516   13.221  1.00 93.25 122 B  1 
ATOM   1730  N  N   . LEU B  2  123 ? 17.398  0.266   14.360  1.00 97.61 123 B  1 
ATOM   1731  C  CA  . LEU B  2  123 ? 16.110  -0.413  14.265  1.00 97.66 123 B  1 
ATOM   1732  C  C   . LEU B  2  123 ? 15.034  0.314   15.058  1.00 97.43 123 B  1 
ATOM   1733  O  O   . LEU B  2  123 ? 13.871  0.346   14.646  1.00 96.81 123 B  1 
ATOM   1734  C  CB  . LEU B  2  123 ? 16.238  -1.857  14.755  1.00 97.40 123 B  1 
ATOM   1735  C  CG  . LEU B  2  123 ? 16.930  -2.840  13.810  1.00 96.36 123 B  1 
ATOM   1736  C  CD1 . LEU B  2  123 ? 17.144  -4.176  14.505  1.00 93.12 123 B  1 
ATOM   1737  C  CD2 . LEU B  2  123 ? 16.106  -3.030  12.547  1.00 92.41 123 B  1 
ATOM   1738  N  N   . GLY B  2  124 ? 15.402  0.917   16.205  1.00 97.72 124 B  1 
ATOM   1739  C  CA  . GLY B  2  124 ? 14.442  1.685   16.983  1.00 97.42 124 B  1 
ATOM   1740  C  C   . GLY B  2  124 ? 13.951  2.904   16.232  1.00 97.25 124 B  1 
ATOM   1741  O  O   . GLY B  2  124 ? 12.753  3.211   16.236  1.00 96.18 124 B  1 
ATOM   1742  N  N   . VAL B  2  125 ? 14.854  3.625   15.550  1.00 97.51 125 B  1 
ATOM   1743  C  CA  . VAL B  2  125 ? 14.459  4.790   14.767  1.00 97.35 125 B  1 
ATOM   1744  C  C   . VAL B  2  125 ? 13.585  4.374   13.589  1.00 97.27 125 B  1 
ATOM   1745  O  O   . VAL B  2  125 ? 12.595  5.041   13.267  1.00 96.42 125 B  1 
ATOM   1746  C  CB  . VAL B  2  125 ? 15.708  5.560   14.296  1.00 96.83 125 B  1 
ATOM   1747  C  CG1 . VAL B  2  125 ? 15.320  6.696   13.362  1.00 92.42 125 B  1 
ATOM   1748  C  CG2 . VAL B  2  125 ? 16.473  6.102   15.497  1.00 93.07 125 B  1 
ATOM   1749  N  N   . LEU B  2  126 ? 13.920  3.262   12.936  1.00 97.63 126 B  1 
ATOM   1750  C  CA  . LEU B  2  126 ? 13.117  2.778   11.820  1.00 97.51 126 B  1 
ATOM   1751  C  C   . LEU B  2  126 ? 11.722  2.365   12.278  1.00 97.33 126 B  1 
ATOM   1752  O  O   . LEU B  2  126 ? 10.733  2.613   11.577  1.00 96.47 126 B  1 
ATOM   1753  C  CB  . LEU B  2  126 ? 13.826  1.609   11.135  1.00 97.39 126 B  1 
ATOM   1754  C  CG  . LEU B  2  126 ? 15.127  1.946   10.402  1.00 96.02 126 B  1 
ATOM   1755  C  CD1 . LEU B  2  126 ? 15.803  0.677   9.906   1.00 92.38 126 B  1 
ATOM   1756  C  CD2 . LEU B  2  126 ? 14.863  2.893   9.242   1.00 91.49 126 B  1 
ATOM   1757  N  N   . THR B  2  127 ? 11.620  1.743   13.451  1.00 97.83 127 B  1 
ATOM   1758  C  CA  . THR B  2  127 ? 10.317  1.350   13.977  1.00 97.50 127 B  1 
ATOM   1759  C  C   . THR B  2  127 ? 9.462   2.569   14.299  1.00 97.26 127 B  1 
ATOM   1760  O  O   . THR B  2  127 ? 8.262   2.597   14.008  1.00 96.17 127 B  1 
ATOM   1761  C  CB  . THR B  2  127 ? 10.493  0.474   15.222  1.00 97.23 127 B  1 
ATOM   1762  O  OG1 . THR B  2  127 ? 11.317  -0.653  14.903  1.00 90.68 127 B  1 
ATOM   1763  C  CG2 . THR B  2  127 ? 9.149   -0.020  15.730  1.00 91.36 127 B  1 
ATOM   1764  N  N   . ALA B  2  128 ? 10.065  3.603   14.886  1.00 97.44 128 B  1 
ATOM   1765  C  CA  . ALA B  2  128 ? 9.332   4.839   15.143  1.00 96.92 128 B  1 
ATOM   1766  C  C   . ALA B  2  128 ? 8.899   5.505   13.841  1.00 96.55 128 B  1 
ATOM   1767  O  O   . ALA B  2  128 ? 7.807   6.075   13.760  1.00 94.88 128 B  1 
ATOM   1768  C  CB  . ALA B  2  128 ? 10.189  5.791   15.974  1.00 96.39 128 B  1 
ATOM   1769  N  N   . SER B  2  129 ? 9.742   5.438   12.806  1.00 96.75 129 B  1 
ATOM   1770  C  CA  . SER B  2  129 ? 9.378   5.991   11.509  1.00 96.47 129 B  1 
ATOM   1771  C  C   . SER B  2  129 ? 8.212   5.233   10.888  1.00 96.28 129 B  1 
ATOM   1772  O  O   . SER B  2  129 ? 7.364   5.835   10.219  1.00 94.84 129 B  1 
ATOM   1773  C  CB  . SER B  2  129 ? 10.587  5.969   10.572  1.00 96.10 129 B  1 
ATOM   1774  O  OG  . SER B  2  129 ? 11.670  6.702   11.127  1.00 90.28 129 B  1 
ATOM   1775  N  N   . PHE B  2  130 ? 8.151   3.916   11.088  1.00 97.12 130 B  1 
ATOM   1776  C  CA  . PHE B  2  130 ? 6.991   3.131   10.674  1.00 96.95 130 B  1 
ATOM   1777  C  C   . PHE B  2  130 ? 5.717   3.693   11.284  1.00 96.43 130 B  1 
ATOM   1778  O  O   . PHE B  2  130 ? 4.712   3.893   10.592  1.00 95.25 130 B  1 
ATOM   1779  C  CB  . PHE B  2  130 ? 7.166   1.667   11.089  1.00 97.04 130 B  1 
ATOM   1780  C  CG  . PHE B  2  130 ? 7.687   0.773   9.997   1.00 97.21 130 B  1 
ATOM   1781  C  CD1 . PHE B  2  130 ? 6.934   0.527   8.867   1.00 94.61 130 B  1 
ATOM   1782  C  CD2 . PHE B  2  130 ? 8.920   0.157   10.121  1.00 93.75 130 B  1 
ATOM   1783  C  CE1 . PHE B  2  130 ? 7.406   -0.306  7.872   1.00 93.48 130 B  1 
ATOM   1784  C  CE2 . PHE B  2  130 ? 9.395   -0.678  9.131   1.00 92.87 130 B  1 
ATOM   1785  C  CZ  . PHE B  2  130 ? 8.640   -0.910  8.004   1.00 95.46 130 B  1 
ATOM   1786  N  N   . GLY B  2  131 ? 5.744   3.966   12.596  1.00 96.87 131 B  1 
ATOM   1787  C  CA  . GLY B  2  131 ? 4.559   4.460   13.274  1.00 96.31 131 B  1 
ATOM   1788  C  C   . GLY B  2  131 ? 4.119   5.823   12.779  1.00 95.97 131 B  1 
ATOM   1789  O  O   . GLY B  2  131 ? 2.924   6.065   12.590  1.00 94.18 131 B  1 
ATOM   1790  N  N   . VAL B  2  132 ? 5.073   6.734   12.556  1.00 95.58 132 B  1 
ATOM   1791  C  CA  . VAL B  2  132 ? 4.736   8.086   12.114  1.00 94.92 132 B  1 
ATOM   1792  C  C   . VAL B  2  132 ? 4.111   8.060   10.728  1.00 94.70 132 B  1 
ATOM   1793  O  O   . VAL B  2  132 ? 3.078   8.695   10.484  1.00 93.34 132 B  1 
ATOM   1794  C  CB  . VAL B  2  132 ? 5.987   8.984   12.141  1.00 93.76 132 B  1 
ATOM   1795  C  CG1 . VAL B  2  132 ? 5.712   10.309  11.444  1.00 88.19 132 B  1 
ATOM   1796  C  CG2 . VAL B  2  132 ? 6.425   9.225   13.573  1.00 88.88 132 B  1 
ATOM   1797  N  N   . THR B  2  133 ? 4.723   7.329   9.796   1.00 96.01 133 B  1 
ATOM   1798  C  CA  . THR B  2  133 ? 4.207   7.296   8.436   1.00 96.19 133 B  1 
ATOM   1799  C  C   . THR B  2  133 ? 2.880   6.555   8.350   1.00 95.64 133 B  1 
ATOM   1800  O  O   . THR B  2  133 ? 1.982   6.976   7.616   1.00 94.09 133 B  1 
ATOM   1801  C  CB  . THR B  2  133 ? 5.230   6.652   7.493   1.00 95.83 133 B  1 
ATOM   1802  O  OG1 . THR B  2  133 ? 5.603   5.359   7.988   1.00 89.45 133 B  1 
ATOM   1803  C  CG2 . THR B  2  133 ? 6.470   7.520   7.369   1.00 90.04 133 B  1 
ATOM   1804  N  N   . GLY B  2  134 ? 2.733   5.462   9.089   1.00 95.92 134 B  1 
ATOM   1805  C  CA  . GLY B  2  134 ? 1.481   4.719   9.048   1.00 95.81 134 B  1 
ATOM   1806  C  C   . GLY B  2  134 ? 0.318   5.449   9.694   1.00 95.64 134 B  1 
ATOM   1807  O  O   . GLY B  2  134 ? -0.829  5.291   9.275   1.00 94.08 134 B  1 
ATOM   1808  N  N   . TYR B  2  135 ? 0.609   6.255   10.708  1.00 94.77 135 B  1 
ATOM   1809  C  CA  . TYR B  2  135 ? -0.426  6.972   11.447  1.00 94.28 135 B  1 
ATOM   1810  C  C   . TYR B  2  135 ? -1.198  7.956   10.575  1.00 94.07 135 B  1 
ATOM   1811  O  O   . TYR B  2  135 ? -2.336  8.306   10.903  1.00 92.07 135 B  1 
ATOM   1812  C  CB  . TYR B  2  135 ? 0.224   7.709   12.624  1.00 93.21 135 B  1 
ATOM   1813  C  CG  . TYR B  2  135 ? -0.729  8.208   13.685  1.00 91.43 135 B  1 
ATOM   1814  C  CD1 . TYR B  2  135 ? -1.474  7.321   14.446  1.00 86.65 135 B  1 
ATOM   1815  C  CD2 . TYR B  2  135 ? -0.856  9.565   13.950  1.00 86.03 135 B  1 
ATOM   1816  C  CE1 . TYR B  2  135 ? -2.331  7.776   15.434  1.00 83.98 135 B  1 
ATOM   1817  C  CE2 . TYR B  2  135 ? -1.707  10.027  14.935  1.00 83.42 135 B  1 
ATOM   1818  C  CZ  . TYR B  2  135 ? -2.444  9.129   15.674  1.00 86.17 135 B  1 
ATOM   1819  O  OH  . TYR B  2  135 ? -3.293  9.583   16.655  1.00 83.50 135 B  1 
ATOM   1820  N  N   . SER B  2  136 ? -0.605  8.405   9.461   1.00 94.61 136 B  1 
ATOM   1821  C  CA  . SER B  2  136 ? -1.209  9.409   8.594   1.00 94.62 136 B  1 
ATOM   1822  C  C   . SER B  2  136 ? -1.898  8.828   7.370   1.00 95.00 136 B  1 
ATOM   1823  O  O   . SER B  2  136 ? -2.568  9.573   6.653   1.00 92.66 136 B  1 
ATOM   1824  C  CB  . SER B  2  136 ? -0.143  10.403  8.132   1.00 92.98 136 B  1 
ATOM   1825  O  OG  . SER B  2  136 ? 0.834   9.760   7.340   1.00 81.01 136 B  1 
ATOM   1826  N  N   . LEU B  2  137 ? -1.764  7.535   7.110   1.00 95.74 137 B  1 
ATOM   1827  C  CA  . LEU B  2  137 ? -2.317  6.947   5.898   1.00 95.95 137 B  1 
ATOM   1828  C  C   . LEU B  2  137 ? -3.846  6.990   5.827   1.00 95.99 137 B  1 
ATOM   1829  O  O   . LEU B  2  137 ? -4.379  7.142   4.723   1.00 94.56 137 B  1 
ATOM   1830  C  CB  . LEU B  2  137 ? -1.812  5.511   5.730   1.00 95.83 137 B  1 
ATOM   1831  C  CG  . LEU B  2  137 ? -0.311  5.378   5.476   1.00 95.04 137 B  1 
ATOM   1832  C  CD1 . LEU B  2  137 ? 0.075   3.920   5.279   1.00 91.13 137 B  1 
ATOM   1833  C  CD2 . LEU B  2  137 ? 0.114   6.206   4.269   1.00 90.21 137 B  1 
ATOM   1834  N  N   . PRO B  2  138 ? -4.600  6.856   6.926   1.00 95.93 138 B  1 
ATOM   1835  C  CA  . PRO B  2  138 ? -6.062  7.019   6.799   1.00 95.78 138 B  1 
ATOM   1836  C  C   . PRO B  2  138 ? -6.497  8.415   6.378   1.00 95.59 138 B  1 
ATOM   1837  O  O   . PRO B  2  138 ? -7.632  8.576   5.916   1.00 93.79 138 B  1 
ATOM   1838  C  CB  . PRO B  2  138 ? -6.578  6.686   8.207   1.00 94.76 138 B  1 
ATOM   1839  C  CG  . PRO B  2  138 ? -5.541  5.804   8.783   1.00 92.71 138 B  1 
ATOM   1840  C  CD  . PRO B  2  138 ? -4.236  6.326   8.246   1.00 95.47 138 B  1 
ATOM   1841  N  N   . TRP B  2  139 ? -5.622  9.410   6.518   1.00 94.52 139 B  1 
ATOM   1842  C  CA  . TRP B  2  139 ? -5.877  10.795  6.134   1.00 94.46 139 B  1 
ATOM   1843  C  C   . TRP B  2  139 ? -7.110  11.343  6.842   1.00 94.32 139 B  1 
ATOM   1844  O  O   . TRP B  2  139 ? -7.962  12.009  6.242   1.00 92.31 139 B  1 
ATOM   1845  C  CB  . TRP B  2  139 ? -5.999  10.939  4.616   1.00 93.57 139 B  1 
ATOM   1846  C  CG  . TRP B  2  139 ? -5.637  12.306  4.112   1.00 92.73 139 B  1 
ATOM   1847  C  CD1 . TRP B  2  139 ? -6.483  13.240  3.594   1.00 90.16 139 B  1 
ATOM   1848  C  CD2 . TRP B  2  139 ? -4.331  12.889  4.082   1.00 91.30 139 B  1 
ATOM   1849  N  NE1 . TRP B  2  139 ? -5.789  14.365  3.239   1.00 89.55 139 B  1 
ATOM   1850  C  CE2 . TRP B  2  139 ? -4.464  14.178  3.522   1.00 90.57 139 B  1 
ATOM   1851  C  CE3 . TRP B  2  139 ? -3.062  12.448  4.469   1.00 90.03 139 B  1 
ATOM   1852  C  CZ2 . TRP B  2  139 ? -3.370  15.018  3.342   1.00 88.50 139 B  1 
ATOM   1853  C  CZ3 . TRP B  2  139 ? -1.982  13.292  4.289   1.00 86.90 139 B  1 
ATOM   1854  C  CH2 . TRP B  2  139 ? -2.142  14.558  3.732   1.00 86.88 139 B  1 
ATOM   1855  N  N   . ASP B  2  140 ? -7.214  11.050  8.126   1.00 94.66 140 B  1 
ATOM   1856  C  CA  . ASP B  2  140 ? -8.252  11.609  8.971   1.00 94.17 140 B  1 
ATOM   1857  C  C   . ASP B  2  140 ? -7.735  12.870  9.656   1.00 94.28 140 B  1 
ATOM   1858  O  O   . ASP B  2  140 ? -6.604  13.304  9.428   1.00 92.55 140 B  1 
ATOM   1859  C  CB  . ASP B  2  140 ? -8.730  10.573  9.993   1.00 93.02 140 B  1 
ATOM   1860  C  CG  . ASP B  2  140 ? -7.605  10.028  10.852  1.00 91.56 140 B  1 
ATOM   1861  O  OD1 . ASP B  2  140 ? -6.428  10.305  10.560  1.00 83.99 140 B  1 
ATOM   1862  O  OD2 . ASP B  2  140 ? -7.907  9.308   11.829  1.00 85.66 140 B  1 
ATOM   1863  N  N   . GLN B  2  141 ? -8.572  13.471  10.492  1.00 92.72 141 B  1 
ATOM   1864  C  CA  . GLN B  2  141 ? -8.214  14.721  11.145  1.00 92.22 141 B  1 
ATOM   1865  C  C   . GLN B  2  141 ? -6.951  14.579  11.992  1.00 92.13 141 B  1 
ATOM   1866  O  O   . GLN B  2  141 ? -6.030  15.402  11.904  1.00 90.68 141 B  1 
ATOM   1867  C  CB  . GLN B  2  141 ? -9.384  15.204  12.009  1.00 91.42 141 B  1 
ATOM   1868  C  CG  . GLN B  2  141 ? -10.384 16.075  11.273  1.00 87.47 141 B  1 
ATOM   1869  C  CD  . GLN B  2  141 ? -9.897  17.490  11.072  1.00 87.65 141 B  1 
ATOM   1870  O  OE1 . GLN B  2  141 ? -8.964  17.741  10.313  1.00 79.92 141 B  1 
ATOM   1871  N  NE2 . GLN B  2  141 ? -10.529 18.432  11.764  1.00 78.33 141 B  1 
ATOM   1872  N  N   . ILE B  2  142 ? -6.874  13.520  12.800  1.00 92.74 142 B  1 
ATOM   1873  C  CA  . ILE B  2  142 ? -5.748  13.364  13.713  1.00 92.20 142 B  1 
ATOM   1874  C  C   . ILE B  2  142 ? -4.470  13.044  12.944  1.00 92.05 142 B  1 
ATOM   1875  O  O   . ILE B  2  142 ? -3.407  13.608  13.223  1.00 90.45 142 B  1 
ATOM   1876  C  CB  . ILE B  2  142 ? -6.068  12.289  14.762  1.00 91.06 142 B  1 
ATOM   1877  C  CG1 . ILE B  2  142 ? -7.315  12.690  15.561  1.00 83.97 142 B  1 
ATOM   1878  C  CG2 . ILE B  2  142 ? -4.890  12.078  15.690  1.00 81.17 142 B  1 
ATOM   1879  C  CD1 . ILE B  2  142 ? -7.803  11.629  16.514  1.00 72.21 142 B  1 
ATOM   1880  N  N   . GLY B  2  143 ? -4.556  12.156  11.949  1.00 92.96 143 B  1 
ATOM   1881  C  CA  . GLY B  2  143 ? -3.377  11.805  11.178  1.00 92.95 143 B  1 
ATOM   1882  C  C   . GLY B  2  143 ? -2.852  12.955  10.340  1.00 93.08 143 B  1 
ATOM   1883  O  O   . GLY B  2  143 ? -1.638  13.142  10.213  1.00 91.70 143 B  1 
ATOM   1884  N  N   . TYR B  2  144 ? -3.754  13.747  9.753   1.00 91.60 144 B  1 
ATOM   1885  C  CA  . TYR B  2  144 ? -3.351  14.885  8.934   1.00 91.17 144 B  1 
ATOM   1886  C  C   . TYR B  2  144 ? -2.606  15.927  9.763   1.00 90.80 144 B  1 
ATOM   1887  O  O   . TYR B  2  144 ? -1.539  16.407  9.367   1.00 89.82 144 B  1 
ATOM   1888  C  CB  . TYR B  2  144 ? -4.577  15.510  8.263   1.00 90.27 144 B  1 
ATOM   1889  C  CG  . TYR B  2  144 ? -4.286  16.804  7.539   1.00 89.75 144 B  1 
ATOM   1890  C  CD1 . TYR B  2  144 ? -3.777  16.798  6.249   1.00 86.71 144 B  1 
ATOM   1891  C  CD2 . TYR B  2  144 ? -4.515  18.031  8.146   1.00 86.56 144 B  1 
ATOM   1892  C  CE1 . TYR B  2  144 ? -3.507  17.976  5.581   1.00 85.17 144 B  1 
ATOM   1893  C  CE2 . TYR B  2  144 ? -4.245  19.216  7.489   1.00 85.21 144 B  1 
ATOM   1894  C  CZ  . TYR B  2  144 ? -3.741  19.184  6.206   1.00 86.75 144 B  1 
ATOM   1895  O  OH  . TYR B  2  144 ? -3.472  20.362  5.549   1.00 84.46 144 B  1 
ATOM   1896  N  N   . TRP B  2  145 ? -3.158  16.292  10.917  1.00 90.37 145 B  1 
ATOM   1897  C  CA  . TRP B  2  145 ? -2.537  17.335  11.725  1.00 89.40 145 B  1 
ATOM   1898  C  C   . TRP B  2  145 ? -1.285  16.837  12.439  1.00 89.14 145 B  1 
ATOM   1899  O  O   . TRP B  2  145 ? -0.371  17.628  12.690  1.00 87.10 145 B  1 
ATOM   1900  C  CB  . TRP B  2  145 ? -3.553  17.895  12.715  1.00 88.91 145 B  1 
ATOM   1901  C  CG  . TRP B  2  145 ? -4.599  18.697  12.018  1.00 88.59 145 B  1 
ATOM   1902  C  CD1 . TRP B  2  145 ? -5.859  18.304  11.678  1.00 84.82 145 B  1 
ATOM   1903  C  CD2 . TRP B  2  145 ? -4.456  20.039  11.532  1.00 86.16 145 B  1 
ATOM   1904  N  NE1 . TRP B  2  145 ? -6.511  19.315  11.020  1.00 84.81 145 B  1 
ATOM   1905  C  CE2 . TRP B  2  145 ? -5.678  20.390  10.920  1.00 85.64 145 B  1 
ATOM   1906  C  CE3 . TRP B  2  145 ? -3.420  20.973  11.571  1.00 84.72 145 B  1 
ATOM   1907  C  CZ2 . TRP B  2  145 ? -5.881  21.644  10.351  1.00 83.99 145 B  1 
ATOM   1908  C  CZ3 . TRP B  2  145 ? -3.628  22.218  11.000  1.00 81.61 145 B  1 
ATOM   1909  C  CH2 . TRP B  2  145 ? -4.848  22.541  10.403  1.00 82.11 145 B  1 
ATOM   1910  N  N   . ALA B  2  146 ? -1.212  15.544  12.745  1.00 90.79 146 B  1 
ATOM   1911  C  CA  . ALA B  2  146 ? 0.025   14.986  13.277  1.00 90.28 146 B  1 
ATOM   1912  C  C   . ALA B  2  146 ? 1.142   15.065  12.246  1.00 90.34 146 B  1 
ATOM   1913  O  O   . ALA B  2  146 ? 2.281   15.405  12.579  1.00 88.99 146 B  1 
ATOM   1914  C  CB  . ALA B  2  146 ? -0.198  13.545  13.722  1.00 90.03 146 B  1 
ATOM   1915  N  N   . VAL B  2  147 ? 0.829   14.772  10.978  1.00 91.12 147 B  1 
ATOM   1916  C  CA  . VAL B  2  147 ? 1.817   14.881  9.912   1.00 91.46 147 B  1 
ATOM   1917  C  C   . VAL B  2  147 ? 2.239   16.329  9.710   1.00 90.68 147 B  1 
ATOM   1918  O  O   . VAL B  2  147 ? 3.415   16.617  9.480   1.00 88.88 147 B  1 
ATOM   1919  C  CB  . VAL B  2  147 ? 1.272   14.262  8.609   1.00 91.42 147 B  1 
ATOM   1920  C  CG1 . VAL B  2  147 ? 1.609   15.106  7.393   1.00 83.00 147 B  1 
ATOM   1921  C  CG2 . VAL B  2  147 ? 1.862   12.876  8.437   1.00 83.17 147 B  1 
ATOM   1922  N  N   . LYS B  2  148 ? 1.289   17.267  9.799   1.00 88.79 148 B  1 
ATOM   1923  C  CA  . LYS B  2  148 ? 1.623   18.673  9.604   1.00 87.22 148 B  1 
ATOM   1924  C  C   . LYS B  2  148 ? 2.548   19.182  10.701  1.00 86.64 148 B  1 
ATOM   1925  O  O   . LYS B  2  148 ? 3.446   19.988  10.437  1.00 84.74 148 B  1 
ATOM   1926  C  CB  . LYS B  2  148 ? 0.345   19.509  9.547   1.00 85.79 148 B  1 
ATOM   1927  C  CG  . LYS B  2  148 ? 0.576   20.942  9.099   1.00 79.63 148 B  1 
ATOM   1928  C  CD  . LYS B  2  148 ? -0.726  21.665  8.824   1.00 75.46 148 B  1 
ATOM   1929  C  CE  . LYS B  2  148 ? -0.465  23.055  8.269   1.00 69.02 148 B  1 
ATOM   1930  N  NZ  . LYS B  2  148 ? -1.731  23.766  7.929   1.00 63.34 148 B  1 
ATOM   1931  N  N   . ILE B  2  149 ? 2.360   18.711  11.935  1.00 88.25 149 B  1 
ATOM   1932  C  CA  . ILE B  2  149 ? 3.226   19.116  13.037  1.00 86.71 149 B  1 
ATOM   1933  C  C   . ILE B  2  149 ? 4.594   18.454  12.916  1.00 87.34 149 B  1 
ATOM   1934  O  O   . ILE B  2  149 ? 5.633   19.113  13.058  1.00 86.17 149 B  1 
ATOM   1935  C  CB  . ILE B  2  149 ? 2.562   18.788  14.388  1.00 84.86 149 B  1 
ATOM   1936  C  CG1 . ILE B  2  149 ? 1.319   19.660  14.593  1.00 80.58 149 B  1 
ATOM   1937  C  CG2 . ILE B  2  149 ? 3.543   18.977  15.531  1.00 78.76 149 B  1 
ATOM   1938  C  CD1 . ILE B  2  149 ? 0.489   19.267  15.790  1.00 72.65 149 B  1 
ATOM   1939  N  N   . VAL B  2  150 ? 4.620   17.146  12.633  1.00 88.35 150 B  1 
ATOM   1940  C  CA  . VAL B  2  150 ? 5.879   16.405  12.607  1.00 88.96 150 B  1 
ATOM   1941  C  C   . VAL B  2  150 ? 6.766   16.870  11.460  1.00 89.35 150 B  1 
ATOM   1942  O  O   . VAL B  2  150 ? 7.975   17.060  11.632  1.00 88.23 150 B  1 
ATOM   1943  C  CB  . VAL B  2  150 ? 5.602   14.894  12.528  1.00 88.81 150 B  1 
ATOM   1944  C  CG1 . VAL B  2  150 ? 6.863   14.130  12.156  1.00 82.01 150 B  1 
ATOM   1945  C  CG2 . VAL B  2  150 ? 5.058   14.391  13.853  1.00 83.22 150 B  1 
ATOM   1946  N  N   . THR B  2  151 ? 6.194   17.072  10.271  1.00 89.53 151 B  1 
ATOM   1947  C  CA  . THR B  2  151 ? 6.995   17.470  9.123   1.00 89.87 151 B  1 
ATOM   1948  C  C   . THR B  2  151 ? 7.513   18.896  9.229   1.00 89.53 151 B  1 
ATOM   1949  O  O   . THR B  2  151 ? 8.444   19.259  8.507   1.00 87.71 151 B  1 
ATOM   1950  C  CB  . THR B  2  151 ? 6.197   17.319  7.825   1.00 89.77 151 B  1 
ATOM   1951  O  OG1 . THR B  2  151 ? 4.973   18.055  7.922   1.00 83.49 151 B  1 
ATOM   1952  C  CG2 . THR B  2  151 ? 5.896   15.860  7.545   1.00 83.85 151 B  1 
ATOM   1953  N  N   . GLY B  2  152 ? 6.937   19.715  10.110  1.00 88.73 152 B  1 
ATOM   1954  C  CA  . GLY B  2  152 ? 7.410   21.071  10.308  1.00 87.76 152 B  1 
ATOM   1955  C  C   . GLY B  2  152 ? 8.515   21.208  11.333  1.00 88.61 152 B  1 
ATOM   1956  O  O   . GLY B  2  152 ? 9.092   22.290  11.470  1.00 86.78 152 B  1 
ATOM   1957  N  N   . VAL B  2  153 ? 8.835   20.133  12.052  1.00 89.56 153 B  1 
ATOM   1958  C  CA  . VAL B  2  153 ? 9.856   20.191  13.095  1.00 89.88 153 B  1 
ATOM   1959  C  C   . VAL B  2  153 ? 11.256  20.481  12.541  1.00 90.16 153 B  1 
ATOM   1960  O  O   . VAL B  2  153 ? 11.980  21.295  13.128  1.00 88.54 153 B  1 
ATOM   1961  C  CB  . VAL B  2  153 ? 9.825   18.894  13.929  1.00 89.31 153 B  1 
ATOM   1962  C  CG1 . VAL B  2  153 ? 11.047  18.795  14.828  1.00 83.13 153 B  1 
ATOM   1963  C  CG2 . VAL B  2  153 ? 8.555   18.833  14.755  1.00 83.73 153 B  1 
ATOM   1964  N  N   . PRO B  2  154 ? 11.697  19.868  11.421  1.00 90.82 154 B  1 
ATOM   1965  C  CA  . PRO B  2  154 ? 13.066  20.152  10.951  1.00 91.39 154 B  1 
ATOM   1966  C  C   . PRO B  2  154 ? 13.299  21.576  10.475  1.00 90.92 154 B  1 
ATOM   1967  O  O   . PRO B  2  154 ? 14.442  21.920  10.158  1.00 88.69 154 B  1 
ATOM   1968  C  CB  . PRO B  2  154 ? 13.253  19.160  9.792   1.00 90.70 154 B  1 
ATOM   1969  C  CG  . PRO B  2  154 ? 12.255  18.093  10.036  1.00 88.53 154 B  1 
ATOM   1970  C  CD  . PRO B  2  154 ? 11.081  18.789  10.641  1.00 90.69 154 B  1 
ATOM   1971  N  N   . ASP B  2  155 ? 12.267  22.417  10.414  1.00 90.02 155 B  1 
ATOM   1972  C  CA  . ASP B  2  155 ? 12.437  23.786  9.946   1.00 88.44 155 B  1 
ATOM   1973  C  C   . ASP B  2  155 ? 13.317  24.616  10.878  1.00 88.66 155 B  1 
ATOM   1974  O  O   . ASP B  2  155 ? 13.832  25.661  10.472  1.00 84.63 155 B  1 
ATOM   1975  C  CB  . ASP B  2  155 ? 11.068  24.457  9.793   1.00 84.87 155 B  1 
ATOM   1976  C  CG  . ASP B  2  155 ? 11.114  25.693  8.915   1.00 78.57 155 B  1 
ATOM   1977  O  OD1 . ASP B  2  155 ? 12.081  25.847  8.151   1.00 70.82 155 B  1 
ATOM   1978  O  OD2 . ASP B  2  155 ? 10.170  26.508  8.991   1.00 71.44 155 B  1 
ATOM   1979  N  N   . ALA B  2  156 ? 13.507  24.166  12.115  1.00 88.89 156 B  1 
ATOM   1980  C  CA  . ALA B  2  156 ? 14.336  24.902  13.062  1.00 88.38 156 B  1 
ATOM   1981  C  C   . ALA B  2  156 ? 15.825  24.801  12.747  1.00 89.38 156 B  1 
ATOM   1982  O  O   . ALA B  2  156 ? 16.612  25.609  13.248  1.00 86.45 156 B  1 
ATOM   1983  C  CB  . ALA B  2  156 ? 14.070  24.404  14.482  1.00 86.36 156 B  1 
ATOM   1984  N  N   . ILE B  2  157 ? 16.235  23.827  11.939  1.00 90.23 157 B  1 
ATOM   1985  C  CA  . ILE B  2  157 ? 17.631  23.707  11.544  1.00 90.96 157 B  1 
ATOM   1986  C  C   . ILE B  2  157 ? 17.972  24.865  10.605  1.00 90.66 157 B  1 
ATOM   1987  O  O   . ILE B  2  157 ? 17.266  25.081  9.615   1.00 88.33 157 B  1 
ATOM   1988  C  CB  . ILE B  2  157 ? 17.900  22.349  10.874  1.00 90.87 157 B  1 
ATOM   1989  C  CG1 . ILE B  2  157 ? 17.454  21.212  11.798  1.00 85.17 157 B  1 
ATOM   1990  C  CG2 . ILE B  2  157 ? 19.369  22.202  10.531  1.00 84.11 157 B  1 
ATOM   1991  C  CD1 . ILE B  2  157 ? 17.489  19.850  11.155  1.00 80.80 157 B  1 
ATOM   1992  N  N   . PRO B  2  158 ? 19.045  25.634  10.880  1.00 90.70 158 B  1 
ATOM   1993  C  CA  . PRO B  2  158 ? 19.254  26.903  10.161  1.00 90.03 158 B  1 
ATOM   1994  C  C   . PRO B  2  158 ? 19.405  26.775  8.652   1.00 89.52 158 B  1 
ATOM   1995  O  O   . PRO B  2  158 ? 18.666  27.420  7.898   1.00 85.85 158 B  1 
ATOM   1996  C  CB  . PRO B  2  158 ? 20.531  27.459  10.807  1.00 88.19 158 B  1 
ATOM   1997  C  CG  . PRO B  2  158 ? 20.574  26.836  12.153  1.00 86.71 158 B  1 
ATOM   1998  C  CD  . PRO B  2  158 ? 20.011  25.464  11.974  1.00 89.15 158 B  1 
ATOM   1999  N  N   . VAL B  2  159 ? 20.343  25.964  8.177   1.00 89.89 159 B  1 
ATOM   2000  C  CA  . VAL B  2  159 ? 20.702  25.974  6.763   1.00 90.68 159 B  1 
ATOM   2001  C  C   . VAL B  2  159 ? 19.849  24.998  5.965   1.00 90.20 159 B  1 
ATOM   2002  O  O   . VAL B  2  159 ? 19.274  25.356  4.930   1.00 86.56 159 B  1 
ATOM   2003  C  CB  . VAL B  2  159 ? 22.204  25.671  6.584   1.00 88.77 159 B  1 
ATOM   2004  C  CG1 . VAL B  2  159 ? 22.586  25.719  5.112   1.00 80.10 159 B  1 
ATOM   2005  C  CG2 . VAL B  2  159 ? 23.043  26.655  7.383   1.00 80.18 159 B  1 
ATOM   2006  N  N   . ILE B  2  160 ? 19.753  23.762  6.419   1.00 91.08 160 B  1 
ATOM   2007  C  CA  . ILE B  2  160 ? 19.106  22.696  5.663   1.00 90.84 160 B  1 
ATOM   2008  C  C   . ILE B  2  160 ? 17.694  22.400  6.145   1.00 91.46 160 B  1 
ATOM   2009  O  O   . ILE B  2  160 ? 17.105  21.395  5.738   1.00 89.19 160 B  1 
ATOM   2010  C  CB  . ILE B  2  160 ? 19.952  21.408  5.710   1.00 88.31 160 B  1 
ATOM   2011  C  CG1 . ILE B  2  160 ? 20.110  20.934  7.151   1.00 78.29 160 B  1 
ATOM   2012  C  CG2 . ILE B  2  160 ? 21.307  21.633  5.063   1.00 72.94 160 B  1 
ATOM   2013  C  CD1 . ILE B  2  160 ? 20.718  19.554  7.283   1.00 72.01 160 B  1 
ATOM   2014  N  N   . GLY B  2  161 ? 17.129  23.252  6.993   1.00 89.69 161 B  1 
ATOM   2015  C  CA  . GLY B  2  161 ? 15.820  22.967  7.548   1.00 89.49 161 B  1 
ATOM   2016  C  C   . GLY B  2  161 ? 14.695  23.045  6.534   1.00 89.96 161 B  1 
ATOM   2017  O  O   . GLY B  2  161 ? 13.898  22.114  6.393   1.00 88.28 161 B  1 
ATOM   2018  N  N   . SER B  2  162 ? 14.623  24.168  5.813   1.00 88.10 162 B  1 
ATOM   2019  C  CA  . SER B  2  162 ? 13.545  24.370  4.851   1.00 86.88 162 B  1 
ATOM   2020  C  C   . SER B  2  162 ? 13.594  23.377  3.686   1.00 88.09 162 B  1 
ATOM   2021  O  O   . SER B  2  162 ? 12.544  22.847  3.304   1.00 86.08 162 B  1 
ATOM   2022  C  CB  . SER B  2  162 ? 13.558  25.812  4.347   1.00 83.35 162 B  1 
ATOM   2023  O  OG  . SER B  2  162 ? 12.526  26.036  3.415   1.00 72.88 162 B  1 
ATOM   2024  N  N   . PRO B  2  163 ? 14.765  23.089  3.079   1.00 88.57 163 B  1 
ATOM   2025  C  CA  . PRO B  2  163 ? 14.772  22.042  2.040   1.00 88.66 163 B  1 
ATOM   2026  C  C   . PRO B  2  163 ? 14.384  20.671  2.563   1.00 89.36 163 B  1 
ATOM   2027  O  O   . PRO B  2  163 ? 13.791  19.874  1.831   1.00 88.61 163 B  1 
ATOM   2028  C  CB  . PRO B  2  163 ? 16.216  22.060  1.527   1.00 87.47 163 B  1 
ATOM   2029  C  CG  . PRO B  2  163 ? 16.712  23.414  1.853   1.00 84.47 163 B  1 
ATOM   2030  C  CD  . PRO B  2  163 ? 16.065  23.769  3.156   1.00 87.27 163 B  1 
ATOM   2031  N  N   . LEU B  2  164 ? 14.704  20.372  3.825   1.00 90.66 164 B  1 
ATOM   2032  C  CA  . LEU B  2  164 ? 14.337  19.087  4.407   1.00 91.26 164 B  1 
ATOM   2033  C  C   . LEU B  2  164 ? 12.828  18.972  4.583   1.00 91.37 164 B  1 
ATOM   2034  O  O   . LEU B  2  164 ? 12.254  17.898  4.375   1.00 90.16 164 B  1 
ATOM   2035  C  CB  . LEU B  2  164 ? 15.054  18.894  5.742   1.00 90.93 164 B  1 
ATOM   2036  C  CG  . LEU B  2  164 ? 15.301  17.457  6.197   1.00 85.12 164 B  1 
ATOM   2037  C  CD1 . LEU B  2  164 ? 16.178  16.731  5.187   1.00 78.79 164 B  1 
ATOM   2038  C  CD2 . LEU B  2  164 ? 15.952  17.443  7.565   1.00 79.44 164 B  1 
ATOM   2039  N  N   . VAL B  2  165 ? 12.176  20.071  4.955   1.00 90.02 165 B  1 
ATOM   2040  C  CA  . VAL B  2  165 ? 10.723  20.073  5.079   1.00 89.48 165 B  1 
ATOM   2041  C  C   . VAL B  2  165 ? 10.071  19.860  3.719   1.00 89.60 165 B  1 
ATOM   2042  O  O   . VAL B  2  165 ? 9.105   19.098  3.590   1.00 88.97 165 B  1 
ATOM   2043  C  CB  . VAL B  2  165 ? 10.247  21.381  5.732   1.00 88.12 165 B  1 
ATOM   2044  C  CG1 . VAL B  2  165 ? 8.734   21.498  5.667   1.00 81.80 165 B  1 
ATOM   2045  C  CG2 . VAL B  2  165 ? 10.722  21.447  7.173   1.00 82.58 165 B  1 
ATOM   2046  N  N   . GLU B  2  166 ? 10.593  20.516  2.682   1.00 88.65 166 B  1 
ATOM   2047  C  CA  . GLU B  2  166 ? 10.046  20.332  1.344   1.00 88.18 166 B  1 
ATOM   2048  C  C   . GLU B  2  166 ? 10.295  18.922  0.821   1.00 88.93 166 B  1 
ATOM   2049  O  O   . GLU B  2  166 ? 9.485   18.397  0.054   1.00 87.54 166 B  1 
ATOM   2050  C  CB  . GLU B  2  166 ? 10.637  21.363  0.381   1.00 86.01 166 B  1 
ATOM   2051  C  CG  . GLU B  2  166 ? 10.217  22.793  0.681   1.00 77.64 166 B  1 
ATOM   2052  C  CD  . GLU B  2  166 ? 10.713  23.775  -0.364  1.00 72.66 166 B  1 
ATOM   2053  O  OE1 . GLU B  2  166 ? 11.382  23.333  -1.320  1.00 65.16 166 B  1 
ATOM   2054  O  OE2 . GLU B  2  166 ? 10.431  24.982  -0.232  1.00 64.51 166 B  1 
ATOM   2055  N  N   . LEU B  2  167 ? 11.397  18.301  1.223   1.00 91.16 167 B  1 
ATOM   2056  C  CA  . LEU B  2  167 ? 11.653  16.922  0.831   1.00 91.62 167 B  1 
ATOM   2057  C  C   . LEU B  2  167 ? 10.639  15.973  1.456   1.00 92.05 167 B  1 
ATOM   2058  O  O   . LEU B  2  167 ? 10.155  15.049  0.796   1.00 90.93 167 B  1 
ATOM   2059  C  CB  . LEU B  2  167 ? 13.073  16.519  1.228   1.00 91.45 167 B  1 
ATOM   2060  C  CG  . LEU B  2  167 ? 14.115  16.510  0.112   1.00 84.68 167 B  1 
ATOM   2061  C  CD1 . LEU B  2  167 ? 15.509  16.360  0.691   1.00 78.97 167 B  1 
ATOM   2062  C  CD2 . LEU B  2  167 ? 13.817  15.383  -0.860  1.00 78.87 167 B  1 
ATOM   2063  N  N   . LEU B  2  168 ? 10.304  16.186  2.727   1.00 91.94 168 B  1 
ATOM   2064  C  CA  . LEU B  2  168 ? 9.356   15.314  3.406   1.00 91.89 168 B  1 
ATOM   2065  C  C   . LEU B  2  168 ? 7.936   15.532  2.906   1.00 91.56 168 B  1 
ATOM   2066  O  O   . LEU B  2  168 ? 7.194   14.570  2.686   1.00 89.78 168 B  1 
ATOM   2067  C  CB  . LEU B  2  168 ? 9.422   15.539  4.916   1.00 91.67 168 B  1 
ATOM   2068  C  CG  . LEU B  2  168 ? 10.688  15.059  5.623   1.00 88.40 168 B  1 
ATOM   2069  C  CD1 . LEU B  2  168 ? 10.651  15.441  7.091   1.00 83.65 168 B  1 
ATOM   2070  C  CD2 . LEU B  2  168 ? 10.846  13.557  5.469   1.00 82.64 168 B  1 
ATOM   2071  N  N   . ARG B  2  169 ? 7.545   16.785  2.714   1.00 89.87 169 B  1 
ATOM   2072  C  CA  . ARG B  2  169 ? 6.180   17.092  2.308   1.00 89.08 169 B  1 
ATOM   2073  C  C   . ARG B  2  169 ? 5.962   16.960  0.805   1.00 88.75 169 B  1 
ATOM   2074  O  O   . ARG B  2  169 ? 4.823   16.816  0.366   1.00 85.36 169 B  1 
ATOM   2075  C  CB  . ARG B  2  169 ? 5.800   18.506  2.752   1.00 87.33 169 B  1 
ATOM   2076  C  CG  . ARG B  2  169 ? 5.713   18.678  4.257   1.00 83.55 169 B  1 
ATOM   2077  C  CD  . ARG B  2  169 ? 5.337   20.096  4.625   1.00 83.00 169 B  1 
ATOM   2078  N  NE  . ARG B  2  169 ? 5.134   20.253  6.068   1.00 81.37 169 B  1 
ATOM   2079  C  CZ  . ARG B  2  169 ? 4.881   21.408  6.668   1.00 80.51 169 B  1 
ATOM   2080  N  NH1 . ARG B  2  169 ? 4.794   22.528  5.964   1.00 75.10 169 B  1 
ATOM   2081  N  NH2 . ARG B  2  169 ? 4.706   21.450  7.981   1.00 75.22 169 B  1 
ATOM   2082  N  N   . GLY B  2  170 ? 7.013   17.015  0.007   1.00 86.19 170 B  1 
ATOM   2083  C  CA  . GLY B  2  170 ? 6.879   17.049  -1.437  1.00 84.84 170 B  1 
ATOM   2084  C  C   . GLY B  2  170 ? 6.523   18.405  -2.002  1.00 83.52 170 B  1 
ATOM   2085  O  O   . GLY B  2  170 ? 6.518   18.575  -3.223  1.00 79.35 170 B  1 
ATOM   2086  N  N   . SER B  2  171 ? 6.226   19.368  -1.147  1.00 81.13 171 B  1 
ATOM   2087  C  CA  . SER B  2  171 ? 5.905   20.732  -1.526  1.00 79.21 171 B  1 
ATOM   2088  C  C   . SER B  2  171 ? 6.021   21.602  -0.284  1.00 79.76 171 B  1 
ATOM   2089  O  O   . SER B  2  171 ? 6.481   21.152  0.768   1.00 75.11 171 B  1 
ATOM   2090  C  CB  . SER B  2  171 ? 4.509   20.827  -2.152  1.00 75.87 171 B  1 
ATOM   2091  O  OG  . SER B  2  171 ? 3.520   20.403  -1.243  1.00 68.45 171 B  1 
ATOM   2092  N  N   . ALA B  2  172 ? 5.617   22.866  -0.406  1.00 76.53 172 B  1 
ATOM   2093  C  CA  . ALA B  2  172 ? 5.718   23.782  0.720   1.00 74.27 172 B  1 
ATOM   2094  C  C   . ALA B  2  172 ? 4.697   23.491  1.810   1.00 75.00 172 B  1 
ATOM   2095  O  O   . ALA B  2  172 ? 4.905   23.878  2.963   1.00 70.94 172 B  1 
ATOM   2096  C  CB  . ALA B  2  172 ? 5.565   25.222  0.238   1.00 70.47 172 B  1 
ATOM   2097  N  N   . SER B  2  173 ? 3.606   22.819  1.482   1.00 77.64 173 B  1 
ATOM   2098  C  CA  . SER B  2  173 ? 2.555   22.524  2.439   1.00 77.43 173 B  1 
ATOM   2099  C  C   . SER B  2  173 ? 2.178   21.051  2.360   1.00 80.00 173 B  1 
ATOM   2100  O  O   . SER B  2  173 ? 2.541   20.341  1.416   1.00 77.82 173 B  1 
ATOM   2101  C  CB  . SER B  2  173 ? 1.323   23.400  2.188   1.00 72.90 173 B  1 
ATOM   2102  O  OG  . SER B  2  173 ? 0.794   23.161  0.898   1.00 63.92 173 B  1 
ATOM   2103  N  N   . VAL B  2  174 ? 1.453   20.587  3.368   1.00 82.34 174 B  1 
ATOM   2104  C  CA  . VAL B  2  174 ? 1.012   19.199  3.428   1.00 83.77 174 B  1 
ATOM   2105  C  C   . VAL B  2  174 ? -0.145  19.006  2.460   1.00 83.25 174 B  1 
ATOM   2106  O  O   . VAL B  2  174 ? -1.137  19.735  2.508   1.00 81.30 174 B  1 
ATOM   2107  C  CB  . VAL B  2  174 ? 0.603   18.814  4.853   1.00 84.31 174 B  1 
ATOM   2108  C  CG1 . VAL B  2  174 ? 0.046   17.400  4.889   1.00 77.56 174 B  1 
ATOM   2109  C  CG2 . VAL B  2  174 ? 1.791   18.941  5.791   1.00 78.48 174 B  1 
ATOM   2110  N  N   . GLY B  2  175 ? -0.024  18.026  1.576   1.00 84.68 175 B  1 
ATOM   2111  C  CA  . GLY B  2  175 ? -1.064  17.756  0.605   1.00 84.87 175 B  1 
ATOM   2112  C  C   . GLY B  2  175 ? -0.949  16.362  0.025   1.00 87.13 175 B  1 
ATOM   2113  O  O   . GLY B  2  175 ? -0.549  15.414  0.707   1.00 86.23 175 B  1 
ATOM   2114  N  N   . GLN B  2  176 ? -1.310  16.241  -1.245  1.00 86.05 176 B  1 
ATOM   2115  C  CA  . GLN B  2  176 ? -1.293  14.943  -1.912  1.00 87.73 176 B  1 
ATOM   2116  C  C   . GLN B  2  176 ? 0.121   14.392  -2.043  1.00 89.12 176 B  1 
ATOM   2117  O  O   . GLN B  2  176 ? 0.349   13.191  -1.871  1.00 88.63 176 B  1 
ATOM   2118  C  CB  . GLN B  2  176 ? -1.946  15.071  -3.290  1.00 88.01 176 B  1 
ATOM   2119  C  CG  . GLN B  2  176 ? -1.844  13.828  -4.156  1.00 86.66 176 B  1 
ATOM   2120  C  CD  . GLN B  2  176 ? -2.511  12.621  -3.530  1.00 87.48 176 B  1 
ATOM   2121  O  OE1 . GLN B  2  176 ? -3.696  12.652  -3.210  1.00 81.17 176 B  1 
ATOM   2122  N  NE2 . GLN B  2  176 ? -1.752  11.550  -3.344  1.00 79.54 176 B  1 
ATOM   2123  N  N   . SER B  2  177 ? 1.094   15.256  -2.339  1.00 88.67 177 B  1 
ATOM   2124  C  CA  . SER B  2  177 ? 2.471   14.806  -2.470  1.00 88.84 177 B  1 
ATOM   2125  C  C   . SER B  2  177 ? 3.005   14.247  -1.158  1.00 90.39 177 B  1 
ATOM   2126  O  O   . SER B  2  177 ? 3.825   13.324  -1.164  1.00 89.19 177 B  1 
ATOM   2127  C  CB  . SER B  2  177 ? 3.350   15.960  -2.954  1.00 86.86 177 B  1 
ATOM   2128  O  OG  . SER B  2  177 ? 3.256   17.067  -2.083  1.00 77.16 177 B  1 
ATOM   2129  N  N   . THR B  2  178 ? 2.536   14.779  -0.031  1.00 91.18 178 B  1 
ATOM   2130  C  CA  . THR B  2  178 ? 2.946   14.261  1.267   1.00 91.79 178 B  1 
ATOM   2131  C  C   . THR B  2  178 ? 2.443   12.839  1.469   1.00 93.18 178 B  1 
ATOM   2132  O  O   . THR B  2  178 ? 3.191   11.961  1.914   1.00 92.44 178 B  1 
ATOM   2133  C  CB  . THR B  2  178 ? 2.436   15.172  2.385   1.00 90.84 178 B  1 
ATOM   2134  O  OG1 . THR B  2  178 ? 2.772   16.529  2.097   1.00 85.68 178 B  1 
ATOM   2135  C  CG2 . THR B  2  178 ? 3.041   14.765  3.717   1.00 85.97 178 B  1 
ATOM   2136  N  N   . LEU B  2  179 ? 1.176   12.595  1.136   1.00 93.53 179 B  1 
ATOM   2137  C  CA  . LEU B  2  179 ? 0.613   11.260  1.281   1.00 94.52 179 B  1 
ATOM   2138  C  C   . LEU B  2  179 ? 1.293   10.265  0.348   1.00 95.07 179 B  1 
ATOM   2139  O  O   . LEU B  2  179 ? 1.528   9.115   0.729   1.00 94.86 179 B  1 
ATOM   2140  C  CB  . LEU B  2  179 ? -0.894  11.299  1.019   1.00 94.71 179 B  1 
ATOM   2141  C  CG  . LEU B  2  179 ? -1.655  9.984   1.199   1.00 93.90 179 B  1 
ATOM   2142  C  CD1 . LEU B  2  179 ? -1.498  9.457   2.614   1.00 89.39 179 B  1 
ATOM   2143  C  CD2 . LEU B  2  179 ? -3.123  10.177  0.864   1.00 89.28 179 B  1 
ATOM   2144  N  N   . THR B  2  180 ? 1.624   10.696  -0.870  1.00 94.44 180 B  1 
ATOM   2145  C  CA  . THR B  2  180 ? 2.306   9.820   -1.812  1.00 94.88 180 B  1 
ATOM   2146  C  C   . THR B  2  180 ? 3.674   9.398   -1.286  1.00 95.24 180 B  1 
ATOM   2147  O  O   . THR B  2  180 ? 4.029   8.215   -1.313  1.00 94.64 180 B  1 
ATOM   2148  C  CB  . THR B  2  180 ? 2.437   10.520  -3.168  1.00 94.49 180 B  1 
ATOM   2149  O  OG1 . THR B  2  180 ? 1.136   10.819  -3.685  1.00 87.43 180 B  1 
ATOM   2150  C  CG2 . THR B  2  180 ? 3.184   9.641   -4.160  1.00 85.73 180 B  1 
ATOM   2151  N  N   . ARG B  2  181 ? 4.449   10.349  -0.789  1.00 94.94 181 B  1 
ATOM   2152  C  CA  . ARG B  2  181 ? 5.775   10.030  -0.276  1.00 94.82 181 B  1 
ATOM   2153  C  C   . ARG B  2  181 ? 5.709   9.218   1.014   1.00 95.42 181 B  1 
ATOM   2154  O  O   . ARG B  2  181 ? 6.534   8.326   1.234   1.00 94.55 181 B  1 
ATOM   2155  C  CB  . ARG B  2  181 ? 6.581   11.316  -0.058  1.00 94.00 181 B  1 
ATOM   2156  C  CG  . ARG B  2  181 ? 6.860   12.051  -1.354  1.00 91.67 181 B  1 
ATOM   2157  C  CD  . ARG B  2  181 ? 7.845   13.182  -1.191  1.00 90.56 181 B  1 
ATOM   2158  N  NE  . ARG B  2  181 ? 8.131   13.811  -2.482  1.00 89.23 181 B  1 
ATOM   2159  C  CZ  . ARG B  2  181 ? 9.202   14.547  -2.747  1.00 89.81 181 B  1 
ATOM   2160  N  NH1 . ARG B  2  181 ? 10.109  14.773  -1.811  1.00 82.02 181 B  1 
ATOM   2161  N  NH2 . ARG B  2  181 ? 9.370   15.069  -3.952  1.00 84.94 181 B  1 
ATOM   2162  N  N   . PHE B  2  182 ? 4.739   9.506   1.866   1.00 95.99 182 B  1 
ATOM   2163  C  CA  . PHE B  2  182 ? 4.602   8.750   3.108   1.00 96.28 182 B  1 
ATOM   2164  C  C   . PHE B  2  182 ? 4.175   7.311   2.843   1.00 96.49 182 B  1 
ATOM   2165  O  O   . PHE B  2  182 ? 4.603   6.396   3.552   1.00 95.47 182 B  1 
ATOM   2166  C  CB  . PHE B  2  182 ? 3.612   9.445   4.045   1.00 96.00 182 B  1 
ATOM   2167  C  CG  . PHE B  2  182 ? 4.259   10.420  4.991   1.00 95.49 182 B  1 
ATOM   2168  C  CD1 . PHE B  2  182 ? 5.210   11.322  4.548   1.00 90.11 182 B  1 
ATOM   2169  C  CD2 . PHE B  2  182 ? 3.922   10.422  6.334   1.00 89.66 182 B  1 
ATOM   2170  C  CE1 . PHE B  2  182 ? 5.813   12.204  5.419   1.00 88.24 182 B  1 
ATOM   2171  C  CE2 . PHE B  2  182 ? 4.518   11.306  7.211   1.00 88.57 182 B  1 
ATOM   2172  C  CZ  . PHE B  2  182 ? 5.465   12.199  6.753   1.00 91.47 182 B  1 
ATOM   2173  N  N   . TYR B  2  183 ? 3.332   7.092   1.833   1.00 96.52 183 B  1 
ATOM   2174  C  CA  . TYR B  2  183 ? 2.956   5.731   1.478   1.00 96.65 183 B  1 
ATOM   2175  C  C   . TYR B  2  183 ? 4.148   4.963   0.915   1.00 96.59 183 B  1 
ATOM   2176  O  O   . TYR B  2  183 ? 4.324   3.776   1.212   1.00 95.93 183 B  1 
ATOM   2177  C  CB  . TYR B  2  183 ? 1.808   5.742   0.468   1.00 96.61 183 B  1 
ATOM   2178  C  CG  . TYR B  2  183 ? 1.276   4.367   0.130   1.00 96.65 183 B  1 
ATOM   2179  C  CD1 . TYR B  2  183 ? 0.561   3.627   1.060   1.00 94.73 183 B  1 
ATOM   2180  C  CD2 . TYR B  2  183 ? 1.484   3.809   -1.120  1.00 94.72 183 B  1 
ATOM   2181  C  CE1 . TYR B  2  183 ? 0.073   2.374   0.758   1.00 94.13 183 B  1 
ATOM   2182  C  CE2 . TYR B  2  183 ? 1.000   2.552   -1.432  1.00 94.03 183 B  1 
ATOM   2183  C  CZ  . TYR B  2  183 ? 0.295   1.838   -0.489  1.00 95.34 183 B  1 
ATOM   2184  O  OH  . TYR B  2  183 ? -0.193  0.589   -0.796  1.00 93.99 183 B  1 
ATOM   2185  N  N   . SER B  2  184 ? 4.982   5.630   0.110   1.00 96.40 184 B  1 
ATOM   2186  C  CA  . SER B  2  184 ? 6.190   4.990   -0.395  1.00 96.42 184 B  1 
ATOM   2187  C  C   . SER B  2  184 ? 7.154   4.656   0.739   1.00 96.33 184 B  1 
ATOM   2188  O  O   . SER B  2  184 ? 7.749   3.574   0.759   1.00 95.15 184 B  1 
ATOM   2189  C  CB  . SER B  2  184 ? 6.867   5.895   -1.423  1.00 96.23 184 B  1 
ATOM   2190  O  OG  . SER B  2  184 ? 8.102   5.341   -1.846  1.00 90.17 184 B  1 
ATOM   2191  N  N   . LEU B  2  185 ? 7.314   5.568   1.691   1.00 96.14 185 B  1 
ATOM   2192  C  CA  . LEU B  2  185 ? 8.186   5.309   2.826   1.00 96.25 185 B  1 
ATOM   2193  C  C   . LEU B  2  185 ? 7.665   4.157   3.676   1.00 96.46 185 B  1 
ATOM   2194  O  O   . LEU B  2  185 ? 8.438   3.296   4.111   1.00 95.55 185 B  1 
ATOM   2195  C  CB  . LEU B  2  185 ? 8.325   6.573   3.680   1.00 95.96 185 B  1 
ATOM   2196  C  CG  . LEU B  2  185 ? 9.160   7.716   3.100   1.00 93.66 185 B  1 
ATOM   2197  C  CD1 . LEU B  2  185 ? 9.042   8.951   3.979   1.00 89.59 185 B  1 
ATOM   2198  C  CD2 . LEU B  2  185 ? 10.614  7.298   2.973   1.00 88.66 185 B  1 
ATOM   2199  N  N   . HIS B  2  186 ? 6.350   4.117   3.909   1.00 96.82 186 B  1 
ATOM   2200  C  CA  . HIS B  2  186 ? 5.772   3.134   4.824   1.00 96.91 186 B  1 
ATOM   2201  C  C   . HIS B  2  186 ? 5.753   1.729   4.242   1.00 96.80 186 B  1 
ATOM   2202  O  O   . HIS B  2  186 ? 5.940   0.752   4.978   1.00 95.71 186 B  1 
ATOM   2203  C  CB  . HIS B  2  186 ? 4.357   3.555   5.216   1.00 96.93 186 B  1 
ATOM   2204  C  CG  . HIS B  2  186 ? 3.764   2.734   6.317   1.00 97.28 186 B  1 
ATOM   2205  N  ND1 . HIS B  2  186 ? 4.105   2.911   7.640   1.00 94.34 186 B  1 
ATOM   2206  C  CD2 . HIS B  2  186 ? 2.854   1.736   6.293   1.00 93.95 186 B  1 
ATOM   2207  C  CE1 . HIS B  2  186 ? 3.430   2.062   8.389   1.00 94.31 186 B  1 
ATOM   2208  N  NE2 . HIS B  2  186 ? 2.660   1.332   7.596   1.00 94.94 186 B  1 
ATOM   2209  N  N   . THR B  2  187 ? 5.533   1.598   2.933   1.00 96.51 187 B  1 
ATOM   2210  C  CA  . THR B  2  187 ? 5.348   0.285   2.326   1.00 96.29 187 B  1 
ATOM   2211  C  C   . THR B  2  187 ? 6.542   -0.200  1.518   1.00 95.83 187 B  1 
ATOM   2212  O  O   . THR B  2  187 ? 6.571   -1.380  1.156   1.00 93.41 187 B  1 
ATOM   2213  C  CB  . THR B  2  187 ? 4.108   0.275   1.420   1.00 95.40 187 B  1 
ATOM   2214  O  OG1 . THR B  2  187 ? 4.283   1.235   0.369   1.00 89.43 187 B  1 
ATOM   2215  C  CG2 . THR B  2  187 ? 2.858   0.601   2.210   1.00 89.68 187 B  1 
ATOM   2216  N  N   . PHE B  2  188 ? 7.525   0.658   1.220   1.00 95.53 188 B  1 
ATOM   2217  C  CA  . PHE B  2  188 ? 8.664   0.241   0.410   1.00 95.18 188 B  1 
ATOM   2218  C  C   . PHE B  2  188 ? 10.005  0.507   1.094   1.00 95.17 188 B  1 
ATOM   2219  O  O   . PHE B  2  188 ? 10.812  -0.413  1.250   1.00 93.90 188 B  1 
ATOM   2220  C  CB  . PHE B  2  188 ? 8.630   0.930   -0.957  1.00 94.45 188 B  1 
ATOM   2221  C  CG  . PHE B  2  188 ? 9.711   0.466   -1.891  1.00 91.13 188 B  1 
ATOM   2222  C  CD1 . PHE B  2  188 ? 9.561   -0.698  -2.621  1.00 85.91 188 B  1 
ATOM   2223  C  CD2 . PHE B  2  188 ? 10.883  1.192   -2.031  1.00 85.65 188 B  1 
ATOM   2224  C  CE1 . PHE B  2  188 ? 10.552  -1.131  -3.473  1.00 83.23 188 B  1 
ATOM   2225  C  CE2 . PHE B  2  188 ? 11.886  0.764   -2.883  1.00 82.27 188 B  1 
ATOM   2226  C  CZ  . PHE B  2  188 ? 11.716  -0.399  -3.603  1.00 85.62 188 B  1 
ATOM   2227  N  N   . VAL B  2  189 ? 10.258  1.749   1.504   1.00 95.89 189 B  1 
ATOM   2228  C  CA  . VAL B  2  189 ? 11.581  2.119   1.994   1.00 95.72 189 B  1 
ATOM   2229  C  C   . VAL B  2  189 ? 11.843  1.535   3.378   1.00 96.07 189 B  1 
ATOM   2230  O  O   . VAL B  2  189 ? 12.863  0.873   3.610   1.00 95.33 189 B  1 
ATOM   2231  C  CB  . VAL B  2  189 ? 11.745  3.652   2.004   1.00 95.10 189 B  1 
ATOM   2232  C  CG1 . VAL B  2  189 ? 13.129  4.033   2.497   1.00 89.31 189 B  1 
ATOM   2233  C  CG2 . VAL B  2  189 ? 11.497  4.211   0.615   1.00 90.13 189 B  1 
ATOM   2234  N  N   . LEU B  2  190 ? 10.931  1.780   4.324   1.00 96.57 190 B  1 
ATOM   2235  C  CA  . LEU B  2  190 ? 11.145  1.336   5.696   1.00 96.75 190 B  1 
ATOM   2236  C  C   . LEU B  2  190 ? 11.170  -0.186  5.836   1.00 96.82 190 B  1 
ATOM   2237  O  O   . LEU B  2  190 ? 11.990  -0.698  6.609   1.00 96.09 190 B  1 
ATOM   2238  C  CB  . LEU B  2  190 ? 10.092  1.955   6.618   1.00 96.70 190 B  1 
ATOM   2239  C  CG  . LEU B  2  190 ? 10.210  3.471   6.808   1.00 95.50 190 B  1 
ATOM   2240  C  CD1 . LEU B  2  190 ? 9.037   3.999   7.616   1.00 90.72 190 B  1 
ATOM   2241  C  CD2 . LEU B  2  190 ? 11.532  3.822   7.486   1.00 89.93 190 B  1 
ATOM   2242  N  N   . PRO B  2  191 ? 10.320  -0.968  5.134   1.00 96.57 191 B  1 
ATOM   2243  C  CA  . PRO B  2  191 ? 10.480  -2.432  5.215   1.00 96.08 191 B  1 
ATOM   2244  C  C   . PRO B  2  191 ? 11.821  -2.913  4.690   1.00 96.28 191 B  1 
ATOM   2245  O  O   . PRO B  2  191 ? 12.412  -3.838  5.258   1.00 95.57 191 B  1 
ATOM   2246  C  CB  . PRO B  2  191 ? 9.315   -2.964  4.371   1.00 95.58 191 B  1 
ATOM   2247  C  CG  . PRO B  2  191 ? 8.301   -1.895  4.431   1.00 94.42 191 B  1 
ATOM   2248  C  CD  . PRO B  2  191 ? 9.079   -0.615  4.430   1.00 96.16 191 B  1 
ATOM   2249  N  N   . LEU B  2  192 ? 12.333  -2.297  3.618   1.00 95.75 192 B  1 
ATOM   2250  C  CA  . LEU B  2  192 ? 13.628  -2.693  3.078   1.00 95.25 192 B  1 
ATOM   2251  C  C   . LEU B  2  192 ? 14.751  -2.404  4.065   1.00 95.53 192 B  1 
ATOM   2252  O  O   . LEU B  2  192 ? 15.591  -3.272  4.338   1.00 94.62 192 B  1 
ATOM   2253  C  CB  . LEU B  2  192 ? 13.879  -1.979  1.750   1.00 94.52 192 B  1 
ATOM   2254  C  CG  . LEU B  2  192 ? 15.230  -2.233  1.075   1.00 89.11 192 B  1 
ATOM   2255  C  CD1 . LEU B  2  192 ? 15.367  -3.696  0.690   1.00 82.75 192 B  1 
ATOM   2256  C  CD2 . LEU B  2  192 ? 15.390  -1.335  -0.138  1.00 81.89 192 B  1 
ATOM   2257  N  N   . LEU B  2  193 ? 14.779  -1.189  4.619   1.00 96.06 193 B  1 
ATOM   2258  C  CA  . LEU B  2  193 ? 15.825  -0.831  5.569   1.00 96.20 193 B  1 
ATOM   2259  C  C   . LEU B  2  193 ? 15.733  -1.663  6.841   1.00 96.73 193 B  1 
ATOM   2260  O  O   . LEU B  2  193 ? 16.757  -2.081  7.395   1.00 95.85 193 B  1 
ATOM   2261  C  CB  . LEU B  2  193 ? 15.743  0.660   5.898   1.00 95.87 193 B  1 
ATOM   2262  C  CG  . LEU B  2  193 ? 16.072  1.629   4.758   1.00 93.13 193 B  1 
ATOM   2263  C  CD1 . LEU B  2  193 ? 15.865  3.063   5.212   1.00 87.54 193 B  1 
ATOM   2264  C  CD2 . LEU B  2  193 ? 17.497  1.422   4.272   1.00 86.58 193 B  1 
ATOM   2265  N  N   . THR B  2  194 ? 14.511  -1.920  7.315   1.00 97.13 194 B  1 
ATOM   2266  C  CA  . THR B  2  194 ? 14.337  -2.718  8.524   1.00 97.11 194 B  1 
ATOM   2267  C  C   . THR B  2  194 ? 14.814  -4.147  8.308   1.00 97.07 194 B  1 
ATOM   2268  O  O   . THR B  2  194 ? 15.443  -4.739  9.190   1.00 96.05 194 B  1 
ATOM   2269  C  CB  . THR B  2  194 ? 12.870  -2.697  8.964   1.00 96.63 194 B  1 
ATOM   2270  O  OG1 . THR B  2  194 ? 12.445  -1.340  9.140   1.00 87.02 194 B  1 
ATOM   2271  C  CG2 . THR B  2  194 ? 12.686  -3.447  10.267  1.00 87.87 194 B  1 
ATOM   2272  N  N   . ALA B  2  195 ? 14.537  -4.717  7.131   1.00 96.60 195 B  1 
ATOM   2273  C  CA  . ALA B  2  195 ? 15.004  -6.068  6.842   1.00 96.10 195 B  1 
ATOM   2274  C  C   . ALA B  2  195 ? 16.526  -6.133  6.792   1.00 96.16 195 B  1 
ATOM   2275  O  O   . ALA B  2  195 ? 17.129  -7.096  7.275   1.00 94.82 195 B  1 
ATOM   2276  C  CB  . ALA B  2  195 ? 14.403  -6.556  5.527   1.00 95.50 195 B  1 
ATOM   2277  N  N   . VAL B  2  196 ? 17.168  -5.107  6.221   1.00 96.71 196 B  1 
ATOM   2278  C  CA  . VAL B  2  196 ? 18.626  -5.089  6.133   1.00 96.44 196 B  1 
ATOM   2279  C  C   . VAL B  2  196 ? 19.250  -5.013  7.521   1.00 96.79 196 B  1 
ATOM   2280  O  O   . VAL B  2  196 ? 20.162  -5.779  7.855   1.00 96.00 196 B  1 
ATOM   2281  C  CB  . VAL B  2  196 ? 19.093  -3.924  5.240   1.00 95.86 196 B  1 
ATOM   2282  C  CG1 . VAL B  2  196 ? 20.597  -3.723  5.361   1.00 90.62 196 B  1 
ATOM   2283  C  CG2 . VAL B  2  196 ? 18.711  -4.187  3.792   1.00 91.08 196 B  1 
ATOM   2284  N  N   . PHE B  2  197 ? 18.772  -4.093  8.362   1.00 97.29 197 B  1 
ATOM   2285  C  CA  . PHE B  2  197 ? 19.364  -3.928  9.683   1.00 97.42 197 B  1 
ATOM   2286  C  C   . PHE B  2  197 ? 18.993  -5.064  10.627  1.00 97.27 197 B  1 
ATOM   2287  O  O   . PHE B  2  197 ? 19.768  -5.390  11.531  1.00 95.78 197 B  1 
ATOM   2288  C  CB  . PHE B  2  197 ? 18.972  -2.571  10.273  1.00 97.29 197 B  1 
ATOM   2289  C  CG  . PHE B  2  197 ? 19.806  -1.433  9.755   1.00 97.16 197 B  1 
ATOM   2290  C  CD1 . PHE B  2  197 ? 21.039  -1.151  10.317  1.00 91.75 197 B  1 
ATOM   2291  C  CD2 . PHE B  2  197 ? 19.365  -0.658  8.697   1.00 91.40 197 B  1 
ATOM   2292  C  CE1 . PHE B  2  197 ? 21.815  -0.113  9.843   1.00 91.23 197 B  1 
ATOM   2293  C  CE2 . PHE B  2  197 ? 20.137  0.381   8.215   1.00 90.97 197 B  1 
ATOM   2294  C  CZ  . PHE B  2  197 ? 21.361  0.657   8.788   1.00 94.65 197 B  1 
ATOM   2295  N  N   . MET B  2  198 ? 17.824  -5.691  10.456  1.00 97.43 198 B  1 
ATOM   2296  C  CA  . MET B  2  198 ? 17.506  -6.895  11.220  1.00 97.21 198 B  1 
ATOM   2297  C  C   . MET B  2  198 ? 18.443  -8.033  10.842  1.00 97.03 198 B  1 
ATOM   2298  O  O   . MET B  2  198 ? 18.872  -8.805  11.704  1.00 96.24 198 B  1 
ATOM   2299  C  CB  . MET B  2  198 ? 16.052  -7.318  10.997  1.00 97.09 198 B  1 
ATOM   2300  C  CG  . MET B  2  198 ? 15.047  -6.598  11.869  1.00 94.99 198 B  1 
ATOM   2301  S  SD  . MET B  2  198 ? 13.390  -7.276  11.684  1.00 94.09 198 B  1 
ATOM   2302  C  CE  . MET B  2  198 ? 12.497  -6.348  12.925  1.00 85.73 198 B  1 
ATOM   2303  N  N   . LEU B  2  199 ? 18.773  -8.153  9.545   1.00 96.82 199 B  1 
ATOM   2304  C  CA  . LEU B  2  199 ? 19.710  -9.181  9.111   1.00 96.46 199 B  1 
ATOM   2305  C  C   . LEU B  2  199 ? 21.079  -8.979  9.748   1.00 96.42 199 B  1 
ATOM   2306  O  O   . LEU B  2  199 ? 21.687  -9.932  10.244  1.00 95.63 199 B  1 
ATOM   2307  C  CB  . LEU B  2  199 ? 19.819  -9.177  7.586   1.00 96.13 199 B  1 
ATOM   2308  C  CG  . LEU B  2  199 ? 20.770  -10.202 6.965   1.00 92.62 199 B  1 
ATOM   2309  C  CD1 . LEU B  2  199 ? 20.309  -11.616 7.280   1.00 85.02 199 B  1 
ATOM   2310  C  CD2 . LEU B  2  199 ? 20.871  -9.990  5.465   1.00 84.60 199 B  1 
ATOM   2311  N  N   . MET B  2  200 ? 21.584  -7.746  9.757   1.00 96.71 200 B  1 
ATOM   2312  C  CA  . MET B  2  200 ? 22.860  -7.457  10.406  1.00 96.49 200 B  1 
ATOM   2313  C  C   . MET B  2  200 ? 22.789  -7.714  11.907  1.00 96.54 200 B  1 
ATOM   2314  O  O   . MET B  2  200 ? 23.731  -8.251  12.502  1.00 95.24 200 B  1 
ATOM   2315  C  CB  . MET B  2  200 ? 23.273  -6.009  10.128  1.00 95.57 200 B  1 
ATOM   2316  C  CG  . MET B  2  200 ? 23.620  -5.724  8.673   1.00 90.99 200 B  1 
ATOM   2317  S  SD  . MET B  2  200 ? 23.579  -3.972  8.277   1.00 89.09 200 B  1 
ATOM   2318  C  CE  . MET B  2  200 ? 24.641  -3.292  9.531   1.00 77.90 200 B  1 
ATOM   2319  N  N   . HIS B  2  201 ? 21.672  -7.341  12.538  1.00 96.74 201 B  1 
ATOM   2320  C  CA  . HIS B  2  201 ? 21.462  -7.573  13.963  1.00 96.81 201 B  1 
ATOM   2321  C  C   . HIS B  2  201 ? 21.546  -9.058  14.298  1.00 96.97 201 B  1 
ATOM   2322  O  O   . HIS B  2  201 ? 22.260  -9.464  15.225  1.00 96.16 201 B  1 
ATOM   2323  C  CB  . HIS B  2  201 ? 20.099  -6.989  14.364  1.00 96.70 201 B  1 
ATOM   2324  C  CG  . HIS B  2  201 ? 19.918  -6.776  15.835  1.00 97.23 201 B  1 
ATOM   2325  N  ND1 . HIS B  2  201 ? 20.554  -5.772  16.527  1.00 94.19 201 B  1 
ATOM   2326  C  CD2 . HIS B  2  201 ? 19.138  -7.420  16.733  1.00 94.00 201 B  1 
ATOM   2327  C  CE1 . HIS B  2  201 ? 20.187  -5.811  17.790  1.00 94.21 201 B  1 
ATOM   2328  N  NE2 . HIS B  2  201 ? 19.323  -6.799  17.946  1.00 94.80 201 B  1 
ATOM   2329  N  N   . PHE B  2  202 ? 20.845  -9.890  13.526  1.00 96.97 202 B  1 
ATOM   2330  C  CA  . PHE B  2  202 ? 20.797  -11.319 13.812  1.00 96.73 202 B  1 
ATOM   2331  C  C   . PHE B  2  202 ? 22.099  -12.026 13.449  1.00 96.20 202 B  1 
ATOM   2332  O  O   . PHE B  2  202 ? 22.490  -12.985 14.127  1.00 94.76 202 B  1 
ATOM   2333  C  CB  . PHE B  2  202 ? 19.623  -11.965 13.071  1.00 96.90 202 B  1 
ATOM   2334  C  CG  . PHE B  2  202 ? 18.281  -11.401 13.457  1.00 97.24 202 B  1 
ATOM   2335  C  CD1 . PHE B  2  202 ? 18.091  -10.784 14.682  1.00 94.06 202 B  1 
ATOM   2336  C  CD2 . PHE B  2  202 ? 17.203  -11.496 12.590  1.00 94.05 202 B  1 
ATOM   2337  C  CE1 . PHE B  2  202 ? 16.862  -10.262 15.035  1.00 94.21 202 B  1 
ATOM   2338  C  CE2 . PHE B  2  202 ? 15.972  -10.981 12.938  1.00 94.07 202 B  1 
ATOM   2339  C  CZ  . PHE B  2  202 ? 15.804  -10.361 14.159  1.00 95.46 202 B  1 
ATOM   2340  N  N   . LEU B  2  203 ? 22.781  -11.583 12.382  1.00 96.23 203 B  1 
ATOM   2341  C  CA  . LEU B  2  203 ? 24.047  -12.199 12.006  1.00 95.83 203 B  1 
ATOM   2342  C  C   . LEU B  2  203 ? 25.109  -11.981 13.078  1.00 95.62 203 B  1 
ATOM   2343  O  O   . LEU B  2  203 ? 25.862  -12.901 13.411  1.00 94.22 203 B  1 
ATOM   2344  C  CB  . LEU B  2  203 ? 24.522  -11.649 10.661  1.00 95.55 203 B  1 
ATOM   2345  C  CG  . LEU B  2  203 ? 23.819  -12.182 9.410   1.00 91.79 203 B  1 
ATOM   2346  C  CD1 . LEU B  2  203 ? 24.323  -11.456 8.173   1.00 87.05 203 B  1 
ATOM   2347  C  CD2 . LEU B  2  203 ? 24.026  -13.679 9.278   1.00 87.09 203 B  1 
ATOM   2348  N  N   . MET B  2  204 ? 25.178  -10.777 13.645  1.00 96.34 204 B  1 
ATOM   2349  C  CA  . MET B  2  204 ? 26.146  -10.507 14.706  1.00 96.12 204 B  1 
ATOM   2350  C  C   . MET B  2  204 ? 25.801  -11.271 15.979  1.00 96.04 204 B  1 
ATOM   2351  O  O   . MET B  2  204 ? 26.700  -11.718 16.694  1.00 94.44 204 B  1 
ATOM   2352  C  CB  . MET B  2  204 ? 26.225  -9.005  14.976  1.00 95.41 204 B  1 
ATOM   2353  C  CG  . MET B  2  204 ? 26.925  -8.226  13.875  1.00 92.60 204 B  1 
ATOM   2354  S  SD  . MET B  2  204 ? 27.170  -6.486  14.265  1.00 91.68 204 B  1 
ATOM   2355  C  CE  . MET B  2  204 ? 25.505  -5.872  14.077  1.00 82.33 204 B  1 
ATOM   2356  N  N   . ILE B  2  205 ? 24.508  -11.435 16.277  1.00 96.48 205 B  1 
ATOM   2357  C  CA  . ILE B  2  205 ? 24.103  -12.211 17.446  1.00 96.36 205 B  1 
ATOM   2358  C  C   . ILE B  2  205 ? 24.504  -13.670 17.279  1.00 95.98 205 B  1 
ATOM   2359  O  O   . ILE B  2  205 ? 25.043  -14.289 18.202  1.00 94.69 205 B  1 
ATOM   2360  C  CB  . ILE B  2  205 ? 22.588  -12.074 17.690  1.00 96.06 205 B  1 
ATOM   2361  C  CG1 . ILE B  2  205 ? 22.242  -10.650 18.121  1.00 93.83 205 B  1 
ATOM   2362  C  CG2 . ILE B  2  205 ? 22.110  -13.077 18.730  1.00 94.62 205 B  1 
ATOM   2363  C  CD1 . ILE B  2  205 ? 20.777  -10.330 18.006  1.00 89.71 205 B  1 
ATOM   2364  N  N   . ARG B  2  206 ? 24.252  -14.232 16.105  1.00 96.27 206 B  1 
ATOM   2365  C  CA  . ARG B  2  206 ? 24.602  -15.631 15.867  1.00 95.95 206 B  1 
ATOM   2366  C  C   . ARG B  2  206 ? 26.116  -15.829 15.846  1.00 95.24 206 B  1 
ATOM   2367  O  O   . ARG B  2  206 ? 26.610  -16.879 16.274  1.00 93.79 206 B  1 
ATOM   2368  C  CB  . ARG B  2  206 ? 23.980  -16.117 14.556  1.00 95.82 206 B  1 
ATOM   2369  C  CG  . ARG B  2  206 ? 24.128  -17.618 14.334  1.00 93.37 206 B  1 
ATOM   2370  C  CD  . ARG B  2  206 ? 23.210  -18.134 13.260  1.00 92.15 206 B  1 
ATOM   2371  N  NE  . ARG B  2  206 ? 23.188  -19.594 13.220  1.00 89.70 206 B  1 
ATOM   2372  C  CZ  . ARG B  2  206 ? 22.408  -20.355 13.982  1.00 88.98 206 B  1 
ATOM   2373  N  NH1 . ARG B  2  206 ? 21.574  -19.796 14.847  1.00 82.19 206 B  1 
ATOM   2374  N  NH2 . ARG B  2  206 ? 22.461  -21.673 13.877  1.00 84.56 206 B  1 
ATOM   2375  N  N   . LYS B  2  207 ? 26.851  -14.828 15.373  1.00 95.61 207 B  1 
ATOM   2376  C  CA  . LYS B  2  207 ? 28.302  -14.926 15.318  1.00 94.81 207 B  1 
ATOM   2377  C  C   . LYS B  2  207 ? 28.914  -14.941 16.712  1.00 94.63 207 B  1 
ATOM   2378  O  O   . LYS B  2  207 ? 29.848  -15.706 16.981  1.00 92.84 207 B  1 
ATOM   2379  C  CB  . LYS B  2  207 ? 28.863  -13.757 14.500  1.00 93.85 207 B  1 
ATOM   2380  C  CG  . LYS B  2  207 ? 30.382  -13.671 14.464  1.00 88.66 207 B  1 
ATOM   2381  C  CD  . LYS B  2  207 ? 30.981  -14.813 13.670  1.00 85.57 207 B  1 
ATOM   2382  C  CE  . LYS B  2  207 ? 32.489  -14.687 13.605  1.00 81.84 207 B  1 
ATOM   2383  N  NZ  . LYS B  2  207 ? 33.108  -15.791 12.830  1.00 75.07 207 B  1 
ATOM   2384  N  N   . GLN B  2  208 ? 28.401  -14.114 17.614  1.00 94.99 208 B  1 
ATOM   2385  C  CA  . GLN B  2  208 ? 28.997  -13.949 18.939  1.00 95.08 208 B  1 
ATOM   2386  C  C   . GLN B  2  208 ? 28.314  -14.773 20.022  1.00 95.04 208 B  1 
ATOM   2387  O  O   . GLN B  2  208 ? 28.904  -14.973 21.089  1.00 92.46 208 B  1 
ATOM   2388  C  CB  . GLN B  2  208 ? 28.975  -12.468 19.333  1.00 94.16 208 B  1 
ATOM   2389  C  CG  . GLN B  2  208 ? 29.735  -11.567 18.383  1.00 91.78 208 B  1 
ATOM   2390  C  CD  . GLN B  2  208 ? 29.436  -10.101 18.601  1.00 91.81 208 B  1 
ATOM   2391  O  OE1 . GLN B  2  208 ? 28.455  -9.745  19.249  1.00 84.29 208 B  1 
ATOM   2392  N  NE2 . GLN B  2  208 ? 30.279  -9.239  18.049  1.00 82.19 208 B  1 
ATOM   2393  N  N   . GLY B  2  209 ? 27.100  -15.270 19.777  1.00 94.17 209 B  1 
ATOM   2394  C  CA  . GLY B  2  209 ? 26.364  -15.959 20.819  1.00 94.24 209 B  1 
ATOM   2395  C  C   . GLY B  2  209 ? 25.785  -15.002 21.847  1.00 94.69 209 B  1 
ATOM   2396  O  O   . GLY B  2  209 ? 26.004  -13.793 21.802  1.00 92.25 209 B  1 
ATOM   2397  N  N   . ILE B  2  210 ? 25.026  -15.557 22.800  1.00 94.98 210 B  1 
ATOM   2398  C  CA  . ILE B  2  210 ? 24.421  -14.743 23.844  1.00 95.18 210 B  1 
ATOM   2399  C  C   . ILE B  2  210 ? 25.496  -14.318 24.842  1.00 95.07 210 B  1 
ATOM   2400  O  O   . ILE B  2  210 ? 26.555  -14.941 24.953  1.00 93.80 210 B  1 
ATOM   2401  C  CB  . ILE B  2  210 ? 23.274  -15.509 24.530  1.00 94.28 210 B  1 
ATOM   2402  C  CG1 . ILE B  2  210 ? 22.331  -14.563 25.277  1.00 89.34 210 B  1 
ATOM   2403  C  CG2 . ILE B  2  210 ? 23.838  -16.578 25.480  1.00 90.89 210 B  1 
ATOM   2404  C  CD1 . ILE B  2  210 ? 21.534  -13.665 24.353  1.00 85.40 210 B  1 
ATOM   2405  N  N   . SER B  2  211 ? 25.226  -13.224 25.567  1.00 94.14 211 B  1 
ATOM   2406  C  CA  . SER B  2  211 ? 26.163  -12.724 26.568  1.00 94.29 211 B  1 
ATOM   2407  C  C   . SER B  2  211 ? 26.221  -13.657 27.771  1.00 94.17 211 B  1 
ATOM   2408  O  O   . SER B  2  211 ? 25.375  -14.528 27.956  1.00 92.54 211 B  1 
ATOM   2409  C  CB  . SER B  2  211 ? 25.778  -11.310 26.999  1.00 93.30 211 B  1 
ATOM   2410  O  OG  . SER B  2  211 ? 24.479  -11.287 27.531  1.00 88.06 211 B  1 
ATOM   2411  N  N   . GLY B  2  212 ? 27.246  -13.458 28.603  1.00 92.90 212 B  1 
ATOM   2412  C  CA  . GLY B  2  212 ? 27.511  -14.352 29.713  1.00 92.92 212 B  1 
ATOM   2413  C  C   . GLY B  2  212 ? 26.624  -14.123 30.920  1.00 93.39 212 B  1 
ATOM   2414  O  O   . GLY B  2  212 ? 25.776  -13.227 30.936  1.00 90.61 212 B  1 
ATOM   2415  N  N   . PRO B  2  213 ? 26.792  -14.937 31.956  1.00 92.83 213 B  1 
ATOM   2416  C  CA  . PRO B  2  213 ? 25.979  -14.788 33.170  1.00 92.19 213 B  1 
ATOM   2417  C  C   . PRO B  2  213 ? 26.355  -13.542 33.959  1.00 91.69 213 B  1 
ATOM   2418  O  O   . PRO B  2  213 ? 27.466  -13.025 33.856  1.00 87.39 213 B  1 
ATOM   2419  C  CB  . PRO B  2  213 ? 26.282  -16.065 33.962  1.00 89.98 213 B  1 
ATOM   2420  C  CG  . PRO B  2  213 ? 27.633  -16.475 33.488  1.00 87.96 213 B  1 
ATOM   2421  C  CD  . PRO B  2  213 ? 27.697  -16.091 32.038  1.00 91.28 213 B  1 
ATOM   2422  N  N   . LEU B  2  214 ? 25.394  -13.057 34.743  1.00 87.21 214 B  1 
ATOM   2423  C  CA  . LEU B  2  214 ? 25.593  -11.851 35.533  1.00 86.45 214 B  1 
ATOM   2424  C  C   . LEU B  2  214 ? 26.377  -12.157 36.816  1.00 83.78 214 B  1 
ATOM   2425  O  O   . LEU B  2  214 ? 26.302  -13.257 37.344  1.00 76.91 214 B  1 
ATOM   2426  C  CB  . LEU B  2  214 ? 24.250  -11.210 35.888  1.00 81.17 214 B  1 
ATOM   2427  C  CG  . LEU B  2  214 ? 23.250  -11.014 34.753  1.00 80.83 214 B  1 
ATOM   2428  C  CD1 . LEU B  2  214 ? 22.020  -10.283 35.250  1.00 73.75 214 B  1 
ATOM   2429  C  CD2 . LEU B  2  214 ? 23.882  -10.269 33.590  1.00 72.33 214 B  1 
ATOM   2430  O  OXT . LEU B  2  214 ? 27.077  -11.260 37.316  1.00 71.90 214 B  1 
ATOM   2431  N  N   . GLY C  3  1   ? 15.807  -30.256 33.169  1.00 62.82 1   C  1 
ATOM   2432  C  CA  . GLY C  3  1   ? 16.044  -31.165 32.055  1.00 67.33 1   C  1 
ATOM   2433  C  C   . GLY C  3  1   ? 17.508  -31.479 31.868  1.00 72.87 1   C  1 
ATOM   2434  O  O   . GLY C  3  1   ? 18.296  -31.433 32.815  1.00 66.70 1   C  1 
ATOM   2435  N  N   . VAL C  3  2   ? 17.874  -31.794 30.637  1.00 75.36 2   C  1 
ATOM   2436  C  CA  . VAL C  3  2   ? 19.259  -32.116 30.321  1.00 80.93 2   C  1 
ATOM   2437  C  C   . VAL C  3  2   ? 20.086  -30.835 30.294  1.00 85.01 2   C  1 
ATOM   2438  O  O   . VAL C  3  2   ? 19.637  -29.791 29.816  1.00 81.15 2   C  1 
ATOM   2439  C  CB  . VAL C  3  2   ? 19.355  -32.862 28.984  1.00 73.98 2   C  1 
ATOM   2440  C  CG1 . VAL C  3  2   ? 18.690  -34.224 29.083  1.00 63.57 2   C  1 
ATOM   2441  C  CG2 . VAL C  3  2   ? 18.699  -32.050 27.870  1.00 64.96 2   C  1 
ATOM   2442  N  N   . THR C  3  3   ? 21.306  -30.914 30.828  1.00 85.62 3   C  1 
ATOM   2443  C  CA  . THR C  3  3   ? 22.201  -29.768 30.908  1.00 87.95 3   C  1 
ATOM   2444  C  C   . THR C  3  3   ? 23.626  -30.237 30.649  1.00 89.50 3   C  1 
ATOM   2445  O  O   . THR C  3  3   ? 24.059  -31.259 31.192  1.00 86.06 3   C  1 
ATOM   2446  C  CB  . THR C  3  3   ? 22.115  -29.078 32.274  1.00 84.13 3   C  1 
ATOM   2447  O  OG1 . THR C  3  3   ? 20.761  -28.679 32.526  1.00 70.99 3   C  1 
ATOM   2448  C  CG2 . THR C  3  3   ? 23.005  -27.850 32.316  1.00 71.32 3   C  1 
ATOM   2449  N  N   . LYS C  3  4   ? 24.347  -29.495 29.822  1.00 88.51 4   C  1 
ATOM   2450  C  CA  . LYS C  3  4   ? 25.742  -29.781 29.514  1.00 89.71 4   C  1 
ATOM   2451  C  C   . LYS C  3  4   ? 26.632  -28.767 30.215  1.00 90.78 4   C  1 
ATOM   2452  O  O   . LYS C  3  4   ? 26.432  -27.558 30.085  1.00 88.69 4   C  1 
ATOM   2453  C  CB  . LYS C  3  4   ? 25.979  -29.748 28.000  1.00 87.48 4   C  1 
ATOM   2454  C  CG  . LYS C  3  4   ? 27.431  -29.934 27.593  1.00 83.71 4   C  1 
ATOM   2455  C  CD  . LYS C  3  4   ? 27.623  -29.712 26.107  1.00 82.64 4   C  1 
ATOM   2456  C  CE  . LYS C  3  4   ? 29.084  -29.814 25.717  1.00 76.40 4   C  1 
ATOM   2457  N  NZ  . LYS C  3  4   ? 29.311  -29.509 24.284  1.00 71.17 4   C  1 
ATOM   2458  N  N   . LYS C  3  5   ? 27.613  -29.259 30.967  1.00 90.61 5   C  1 
ATOM   2459  C  CA  . LYS C  3  5   ? 28.559  -28.390 31.652  1.00 90.98 5   C  1 
ATOM   2460  C  C   . LYS C  3  5   ? 29.597  -27.859 30.668  1.00 91.87 5   C  1 
ATOM   2461  O  O   . LYS C  3  5   ? 29.912  -28.515 29.670  1.00 88.10 5   C  1 
ATOM   2462  C  CB  . LYS C  3  5   ? 29.251  -29.141 32.787  1.00 88.23 5   C  1 
ATOM   2463  C  CG  . LYS C  3  5   ? 28.320  -29.634 33.877  1.00 79.88 5   C  1 
ATOM   2464  C  CD  . LYS C  3  5   ? 27.735  -28.479 34.668  1.00 72.84 5   C  1 
ATOM   2465  C  CE  . LYS C  3  5   ? 26.887  -28.976 35.824  1.00 62.73 5   C  1 
ATOM   2466  N  NZ  . LYS C  3  5   ? 26.286  -27.855 36.599  1.00 54.69 5   C  1 
ATOM   2467  N  N   . PRO C  3  6   ? 30.148  -26.671 30.913  1.00 91.29 6   C  1 
ATOM   2468  C  CA  . PRO C  3  6   ? 31.192  -26.153 30.021  1.00 90.99 6   C  1 
ATOM   2469  C  C   . PRO C  3  6   ? 32.480  -26.954 30.151  1.00 91.05 6   C  1 
ATOM   2470  O  O   . PRO C  3  6   ? 32.984  -27.172 31.252  1.00 87.68 6   C  1 
ATOM   2471  C  CB  . PRO C  3  6   ? 31.374  -24.711 30.497  1.00 88.73 6   C  1 
ATOM   2472  C  CG  . PRO C  3  6   ? 30.911  -24.717 31.911  1.00 86.11 6   C  1 
ATOM   2473  C  CD  . PRO C  3  6   ? 29.793  -25.715 31.972  1.00 89.33 6   C  1 
ATOM   2474  N  N   . ASP C  3  7   ? 33.009  -27.393 29.012  1.00 91.44 7   C  1 
ATOM   2475  C  CA  . ASP C  3  7   ? 34.263  -28.136 28.987  1.00 90.92 7   C  1 
ATOM   2476  C  C   . ASP C  3  7   ? 35.415  -27.138 29.001  1.00 91.35 7   C  1 
ATOM   2477  O  O   . ASP C  3  7   ? 35.839  -26.633 27.957  1.00 86.94 7   C  1 
ATOM   2478  C  CB  . ASP C  3  7   ? 34.325  -29.043 27.758  1.00 87.72 7   C  1 
ATOM   2479  C  CG  . ASP C  3  7   ? 35.538  -29.948 27.760  1.00 81.09 7   C  1 
ATOM   2480  O  OD1 . ASP C  3  7   ? 36.245  -30.003 28.787  1.00 73.82 7   C  1 
ATOM   2481  O  OD2 . ASP C  3  7   ? 35.778  -30.612 26.734  1.00 75.46 7   C  1 
ATOM   2482  N  N   . LEU C  3  8   ? 35.922  -26.837 30.197  1.00 91.78 8   C  1 
ATOM   2483  C  CA  . LEU C  3  8   ? 36.993  -25.863 30.355  1.00 91.99 8   C  1 
ATOM   2484  C  C   . LEU C  3  8   ? 38.350  -26.397 29.922  1.00 92.29 8   C  1 
ATOM   2485  O  O   . LEU C  3  8   ? 39.321  -25.632 29.908  1.00 88.23 8   C  1 
ATOM   2486  C  CB  . LEU C  3  8   ? 37.060  -25.394 31.809  1.00 90.15 8   C  1 
ATOM   2487  C  CG  . LEU C  3  8   ? 35.800  -24.698 32.329  1.00 87.12 8   C  1 
ATOM   2488  C  CD1 . LEU C  3  8   ? 35.954  -24.331 33.793  1.00 80.12 8   C  1 
ATOM   2489  C  CD2 . LEU C  3  8   ? 35.479  -23.469 31.494  1.00 79.98 8   C  1 
ATOM   2490  N  N   . ASN C  3  9   ? 38.448  -27.671 29.570  1.00 93.43 9   C  1 
ATOM   2491  C  CA  . ASN C  3  9   ? 39.680  -28.219 29.021  1.00 93.39 9   C  1 
ATOM   2492  C  C   . ASN C  3  9   ? 39.810  -27.987 27.521  1.00 93.65 9   C  1 
ATOM   2493  O  O   . ASN C  3  9   ? 40.891  -28.208 26.964  1.00 89.28 9   C  1 
ATOM   2494  C  CB  . ASN C  3  9   ? 39.760  -29.715 29.320  1.00 92.23 9   C  1 
ATOM   2495  C  CG  . ASN C  3  9   ? 39.849  -30.010 30.799  1.00 87.66 9   C  1 
ATOM   2496  O  OD1 . ASN C  3  9   ? 40.478  -29.269 31.552  1.00 77.03 9   C  1 
ATOM   2497  N  ND2 . ASN C  3  9   ? 39.220  -31.089 31.229  1.00 76.67 9   C  1 
ATOM   2498  N  N   . ASP C  3  10  ? 38.744  -27.555 26.853  1.00 92.74 10  C  1 
ATOM   2499  C  CA  . ASP C  3  10  ? 38.781  -27.274 25.426  1.00 92.58 10  C  1 
ATOM   2500  C  C   . ASP C  3  10  ? 39.424  -25.907 25.201  1.00 93.22 10  C  1 
ATOM   2501  O  O   . ASP C  3  10  ? 38.887  -24.891 25.651  1.00 90.42 10  C  1 
ATOM   2502  C  CB  . ASP C  3  10  ? 37.369  -27.312 24.853  1.00 90.39 10  C  1 
ATOM   2503  C  CG  . ASP C  3  10  ? 37.336  -27.144 23.347  1.00 87.04 10  C  1 
ATOM   2504  O  OD1 . ASP C  3  10  ? 38.407  -27.162 22.713  1.00 80.21 10  C  1 
ATOM   2505  O  OD2 . ASP C  3  10  ? 36.226  -27.000 22.799  1.00 81.03 10  C  1 
ATOM   2506  N  N   . PRO C  3  11  ? 40.574  -25.842 24.514  1.00 94.27 11  C  1 
ATOM   2507  C  CA  . PRO C  3  11  ? 41.212  -24.532 24.303  1.00 94.24 11  C  1 
ATOM   2508  C  C   . PRO C  3  11  ? 40.406  -23.605 23.411  1.00 94.15 11  C  1 
ATOM   2509  O  O   . PRO C  3  11  ? 40.528  -22.378 23.537  1.00 91.81 11  C  1 
ATOM   2510  C  CB  . PRO C  3  11  ? 42.556  -24.900 23.665  1.00 93.37 11  C  1 
ATOM   2511  C  CG  . PRO C  3  11  ? 42.318  -26.226 23.034  1.00 90.99 11  C  1 
ATOM   2512  C  CD  . PRO C  3  11  ? 41.352  -26.938 23.938  1.00 93.44 11  C  1 
ATOM   2513  N  N   . VAL C  3  12  ? 39.580  -24.152 22.513  1.00 94.29 12  C  1 
ATOM   2514  C  CA  . VAL C  3  12  ? 38.745  -23.313 21.661  1.00 93.67 12  C  1 
ATOM   2515  C  C   . VAL C  3  12  ? 37.711  -22.576 22.504  1.00 93.93 12  C  1 
ATOM   2516  O  O   . VAL C  3  12  ? 37.484  -21.374 22.322  1.00 91.74 12  C  1 
ATOM   2517  C  CB  . VAL C  3  12  ? 38.081  -24.158 20.565  1.00 92.18 12  C  1 
ATOM   2518  C  CG1 . VAL C  3  12  ? 37.132  -23.312 19.734  1.00 84.32 12  C  1 
ATOM   2519  C  CG2 . VAL C  3  12  ? 39.139  -24.798 19.679  1.00 84.35 12  C  1 
ATOM   2520  N  N   . LEU C  3  13  ? 37.077  -23.288 23.442  1.00 93.40 13  C  1 
ATOM   2521  C  CA  . LEU C  3  13  ? 36.096  -22.658 24.313  1.00 93.66 13  C  1 
ATOM   2522  C  C   . LEU C  3  13  ? 36.749  -21.642 25.239  1.00 94.01 13  C  1 
ATOM   2523  O  O   . LEU C  3  13  ? 36.186  -20.567 25.480  1.00 92.48 13  C  1 
ATOM   2524  C  CB  . LEU C  3  13  ? 35.353  -23.719 25.124  1.00 93.28 13  C  1 
ATOM   2525  C  CG  . LEU C  3  13  ? 34.334  -23.211 26.146  1.00 91.84 13  C  1 
ATOM   2526  C  CD1 . LEU C  3  13  ? 33.256  -22.385 25.464  1.00 85.31 13  C  1 
ATOM   2527  C  CD2 . LEU C  3  13  ? 33.715  -24.371 26.903  1.00 85.89 13  C  1 
ATOM   2528  N  N   . ARG C  3  14  ? 37.946  -21.958 25.766  1.00 94.11 14  C  1 
ATOM   2529  C  CA  . ARG C  3  14  ? 38.642  -21.011 26.636  1.00 93.60 14  C  1 
ATOM   2530  C  C   . ARG C  3  14  ? 39.019  -19.739 25.888  1.00 93.64 14  C  1 
ATOM   2531  O  O   . ARG C  3  14  ? 38.935  -18.640 26.446  1.00 91.85 14  C  1 
ATOM   2532  C  CB  . ARG C  3  14  ? 39.886  -21.665 27.235  1.00 93.18 14  C  1 
ATOM   2533  C  CG  . ARG C  3  14  ? 39.597  -22.547 28.436  1.00 87.39 14  C  1 
ATOM   2534  C  CD  . ARG C  3  14  ? 40.886  -23.073 29.044  1.00 86.25 14  C  1 
ATOM   2535  N  NE  . ARG C  3  14  ? 41.491  -24.117 28.222  1.00 79.45 14  C  1 
ATOM   2536  C  CZ  . ARG C  3  14  ? 42.799  -24.346 28.119  1.00 75.81 14  C  1 
ATOM   2537  N  NH1 . ARG C  3  14  ? 43.662  -23.592 28.777  1.00 66.69 14  C  1 
ATOM   2538  N  NH2 . ARG C  3  14  ? 43.245  -25.324 27.347  1.00 68.11 14  C  1 
ATOM   2539  N  N   . ALA C  3  15  ? 39.429  -19.861 24.626  1.00 94.09 15  C  1 
ATOM   2540  C  CA  . ALA C  3  15  ? 39.757  -18.681 23.839  1.00 93.24 15  C  1 
ATOM   2541  C  C   . ALA C  3  15  ? 38.522  -17.825 23.581  1.00 93.03 15  C  1 
ATOM   2542  O  O   . ALA C  3  15  ? 38.600  -16.590 23.597  1.00 90.76 15  C  1 
ATOM   2543  C  CB  . ALA C  3  15  ? 40.409  -19.092 22.523  1.00 92.37 15  C  1 
ATOM   2544  N  N   . LYS C  3  16  ? 37.377  -18.459 23.344  1.00 93.48 16  C  1 
ATOM   2545  C  CA  . LYS C  3  16  ? 36.144  -17.705 23.147  1.00 92.97 16  C  1 
ATOM   2546  C  C   . LYS C  3  16  ? 35.681  -17.040 24.436  1.00 93.17 16  C  1 
ATOM   2547  O  O   . LYS C  3  16  ? 35.224  -15.892 24.421  1.00 90.98 16  C  1 
ATOM   2548  C  CB  . LYS C  3  16  ? 35.050  -18.621 22.594  1.00 92.04 16  C  1 
ATOM   2549  C  CG  . LYS C  3  16  ? 35.224  -18.973 21.126  1.00 88.24 16  C  1 
ATOM   2550  C  CD  . LYS C  3  16  ? 34.084  -19.848 20.640  1.00 83.86 16  C  1 
ATOM   2551  C  CE  . LYS C  3  16  ? 34.154  -20.055 19.134  1.00 79.40 16  C  1 
ATOM   2552  N  NZ  . LYS C  3  16  ? 33.883  -18.802 18.383  1.00 72.79 16  C  1 
ATOM   2553  N  N   . LEU C  3  17  ? 35.792  -17.748 25.571  1.00 93.39 17  C  1 
ATOM   2554  C  CA  . LEU C  3  17  ? 35.395  -17.171 26.849  1.00 93.11 17  C  1 
ATOM   2555  C  C   . LEU C  3  17  ? 36.269  -15.981 27.224  1.00 93.18 17  C  1 
ATOM   2556  O  O   . LEU C  3  17  ? 35.792  -15.043 27.868  1.00 91.26 17  C  1 
ATOM   2557  C  CB  . LEU C  3  17  ? 35.455  -18.236 27.947  1.00 93.01 17  C  1 
ATOM   2558  C  CG  . LEU C  3  17  ? 34.391  -19.335 27.902  1.00 91.53 17  C  1 
ATOM   2559  C  CD1 . LEU C  3  17  ? 34.680  -20.398 28.945  1.00 86.63 17  C  1 
ATOM   2560  C  CD2 . LEU C  3  17  ? 33.005  -18.750 28.098  1.00 86.37 17  C  1 
ATOM   2561  N  N   . ALA C  3  18  ? 37.544  -15.993 26.827  1.00 93.11 18  C  1 
ATOM   2562  C  CA  . ALA C  3  18  ? 38.423  -14.865 27.103  1.00 92.54 18  C  1 
ATOM   2563  C  C   . ALA C  3  18  ? 37.996  -13.612 26.350  1.00 92.35 18  C  1 
ATOM   2564  O  O   . ALA C  3  18  ? 38.243  -12.496 26.817  1.00 89.68 18  C  1 
ATOM   2565  C  CB  . ALA C  3  18  ? 39.866  -15.227 26.755  1.00 91.83 18  C  1 
ATOM   2566  N  N   . LYS C  3  19  ? 37.348  -13.770 25.195  1.00 92.64 19  C  1 
ATOM   2567  C  CA  . LYS C  3  19  ? 36.867  -12.640 24.412  1.00 91.73 19  C  1 
ATOM   2568  C  C   . LYS C  3  19  ? 35.409  -12.296 24.706  1.00 91.80 19  C  1 
ATOM   2569  O  O   . LYS C  3  19  ? 34.845  -11.426 24.039  1.00 87.56 19  C  1 
ATOM   2570  C  CB  . LYS C  3  19  ? 37.039  -12.919 22.917  1.00 89.68 19  C  1 
ATOM   2571  C  CG  . LYS C  3  19  ? 38.488  -13.058 22.473  1.00 84.28 19  C  1 
ATOM   2572  C  CD  . LYS C  3  19  ? 38.611  -13.066 20.959  1.00 81.67 19  C  1 
ATOM   2573  C  CE  . LYS C  3  19  ? 37.969  -14.294 20.353  1.00 73.82 19  C  1 
ATOM   2574  N  NZ  . LYS C  3  19  ? 38.150  -14.341 18.874  1.00 67.18 19  C  1 
ATOM   2575  N  N   . GLY C  3  20  ? 34.792  -12.946 25.693  1.00 91.37 20  C  1 
ATOM   2576  C  CA  . GLY C  3  20  ? 33.403  -12.693 26.030  1.00 91.72 20  C  1 
ATOM   2577  C  C   . GLY C  3  20  ? 32.398  -13.484 25.217  1.00 92.51 20  C  1 
ATOM   2578  O  O   . GLY C  3  20  ? 31.210  -13.152 25.224  1.00 88.96 20  C  1 
ATOM   2579  N  N   . MET C  3  21  ? 32.845  -14.518 24.520  1.00 92.68 21  C  1 
ATOM   2580  C  CA  . MET C  3  21  ? 31.982  -15.357 23.705  1.00 92.43 21  C  1 
ATOM   2581  C  C   . MET C  3  21  ? 32.011  -16.789 24.229  1.00 92.00 21  C  1 
ATOM   2582  O  O   . MET C  3  21  ? 32.600  -17.080 25.272  1.00 86.80 21  C  1 
ATOM   2583  C  CB  . MET C  3  21  ? 32.417  -15.316 22.234  1.00 90.23 21  C  1 
ATOM   2584  C  CG  . MET C  3  21  ? 32.532  -13.925 21.646  1.00 87.19 21  C  1 
ATOM   2585  S  SD  . MET C  3  21  ? 33.043  -13.973 19.922  1.00 86.13 21  C  1 
ATOM   2586  C  CE  . MET C  3  21  ? 33.453  -12.259 19.641  1.00 77.81 21  C  1 
ATOM   2587  N  N   . GLY C  3  22  ? 31.356  -17.685 23.496  1.00 90.82 22  C  1 
ATOM   2588  C  CA  . GLY C  3  22  ? 31.365  -19.095 23.831  1.00 91.63 22  C  1 
ATOM   2589  C  C   . GLY C  3  22  ? 30.317  -19.538 24.828  1.00 93.02 22  C  1 
ATOM   2590  O  O   . GLY C  3  22  ? 30.379  -20.677 25.308  1.00 89.17 22  C  1 
ATOM   2591  N  N   . HIS C  3  23  ? 29.356  -18.692 25.158  1.00 94.13 23  C  1 
ATOM   2592  C  CA  . HIS C  3  23  ? 28.327  -19.058 26.121  1.00 94.46 23  C  1 
ATOM   2593  C  C   . HIS C  3  23  ? 27.197  -19.877 25.502  1.00 94.42 23  C  1 
ATOM   2594  O  O   . HIS C  3  23  ? 26.287  -20.308 26.221  1.00 91.28 23  C  1 
ATOM   2595  C  CB  . HIS C  3  23  ? 27.766  -17.804 26.797  1.00 94.15 23  C  1 
ATOM   2596  C  CG  . HIS C  3  23  ? 28.784  -17.067 27.609  1.00 95.20 23  C  1 
ATOM   2597  N  ND1 . HIS C  3  23  ? 29.196  -17.493 28.854  1.00 87.84 23  C  1 
ATOM   2598  C  CD2 . HIS C  3  23  ? 29.484  -15.942 27.347  1.00 88.39 23  C  1 
ATOM   2599  C  CE1 . HIS C  3  23  ? 30.099  -16.659 29.328  1.00 89.10 23  C  1 
ATOM   2600  N  NE2 . HIS C  3  23  ? 30.296  -15.708 28.433  1.00 90.37 23  C  1 
ATOM   2601  N  N   . ASN C  3  24  ? 27.234  -20.108 24.199  1.00 93.67 24  C  1 
ATOM   2602  C  CA  . ASN C  3  24  ? 26.310  -21.025 23.542  1.00 93.93 24  C  1 
ATOM   2603  C  C   . ASN C  3  24  ? 26.918  -22.416 23.350  1.00 94.10 24  C  1 
ATOM   2604  O  O   . ASN C  3  24  ? 26.431  -23.188 22.519  1.00 91.50 24  C  1 
ATOM   2605  C  CB  . ASN C  3  24  ? 25.855  -20.451 22.198  1.00 92.58 24  C  1 
ATOM   2606  C  CG  . ASN C  3  24  ? 27.012  -20.124 21.283  1.00 91.90 24  C  1 
ATOM   2607  O  OD1 . ASN C  3  24  ? 28.175  -20.199 21.675  1.00 84.88 24  C  1 
ATOM   2608  N  ND2 . ASN C  3  24  ? 26.695  -19.749 20.051  1.00 84.35 24  C  1 
ATOM   2609  N  N   . TYR C  3  25  ? 27.961  -22.748 24.116  1.00 93.33 25  C  1 
ATOM   2610  C  CA  . TYR C  3  25  ? 28.599  -24.058 24.078  1.00 93.21 25  C  1 
ATOM   2611  C  C   . TYR C  3  25  ? 28.156  -24.962 25.225  1.00 93.27 25  C  1 
ATOM   2612  O  O   . TYR C  3  25  ? 28.479  -26.154 25.214  1.00 90.47 25  C  1 
ATOM   2613  C  CB  . TYR C  3  25  ? 30.125  -23.914 24.117  1.00 92.74 25  C  1 
ATOM   2614  C  CG  . TYR C  3  25  ? 30.769  -23.599 22.782  1.00 92.78 25  C  1 
ATOM   2615  C  CD1 . TYR C  3  25  ? 30.468  -22.436 22.095  1.00 87.46 25  C  1 
ATOM   2616  C  CD2 . TYR C  3  25  ? 31.697  -24.465 22.218  1.00 87.97 25  C  1 
ATOM   2617  C  CE1 . TYR C  3  25  ? 31.054  -22.144 20.878  1.00 85.83 25  C  1 
ATOM   2618  C  CE2 . TYR C  3  25  ? 32.295  -24.181 21.005  1.00 86.58 25  C  1 
ATOM   2619  C  CZ  . TYR C  3  25  ? 31.970  -23.022 20.341  1.00 89.33 25  C  1 
ATOM   2620  O  OH  . TYR C  3  25  ? 32.562  -22.736 19.134  1.00 86.97 25  C  1 
ATOM   2621  N  N   . TYR C  3  26  ? 27.436  -24.431 26.214  1.00 93.89 26  C  1 
ATOM   2622  C  CA  . TYR C  3  26  ? 27.025  -25.204 27.375  1.00 93.71 26  C  1 
ATOM   2623  C  C   . TYR C  3  26  ? 25.592  -24.851 27.743  1.00 93.55 26  C  1 
ATOM   2624  O  O   . TYR C  3  26  ? 25.077  -23.799 27.363  1.00 91.34 26  C  1 
ATOM   2625  C  CB  . TYR C  3  26  ? 27.965  -24.957 28.563  1.00 92.98 26  C  1 
ATOM   2626  C  CG  . TYR C  3  26  ? 27.968  -23.528 29.064  1.00 93.41 26  C  1 
ATOM   2627  C  CD1 . TYR C  3  26  ? 28.816  -22.578 28.507  1.00 90.75 26  C  1 
ATOM   2628  C  CD2 . TYR C  3  26  ? 27.133  -23.130 30.101  1.00 90.98 26  C  1 
ATOM   2629  C  CE1 . TYR C  3  26  ? 28.826  -21.273 28.959  1.00 89.91 26  C  1 
ATOM   2630  C  CE2 . TYR C  3  26  ? 27.135  -21.826 30.556  1.00 89.94 26  C  1 
ATOM   2631  C  CZ  . TYR C  3  26  ? 27.980  -20.901 29.986  1.00 91.31 26  C  1 
ATOM   2632  O  OH  . TYR C  3  26  ? 27.981  -19.604 30.436  1.00 89.62 26  C  1 
ATOM   2633  N  N   . GLY C  3  27  ? 24.953  -25.748 28.483  1.00 92.55 27  C  1 
ATOM   2634  C  CA  . GLY C  3  27  ? 23.593  -25.554 28.926  1.00 92.44 27  C  1 
ATOM   2635  C  C   . GLY C  3  27  ? 22.642  -26.556 28.301  1.00 92.92 27  C  1 
ATOM   2636  O  O   . GLY C  3  27  ? 23.018  -27.685 27.971  1.00 90.38 27  C  1 
ATOM   2637  N  N   . GLU C  3  28  ? 21.391  -26.145 28.150  1.00 93.12 28  C  1 
ATOM   2638  C  CA  . GLU C  3  28  ? 20.372  -26.980 27.526  1.00 93.09 28  C  1 
ATOM   2639  C  C   . GLU C  3  28  ? 20.490  -26.881 26.008  1.00 93.69 28  C  1 
ATOM   2640  O  O   . GLU C  3  28  ? 20.718  -25.790 25.480  1.00 91.89 28  C  1 
ATOM   2641  C  CB  . GLU C  3  28  ? 18.981  -26.542 27.989  1.00 91.17 28  C  1 
ATOM   2642  C  CG  . GLU C  3  28  ? 17.845  -27.420 27.491  1.00 84.50 28  C  1 
ATOM   2643  C  CD  . GLU C  3  28  ? 16.484  -26.899 27.906  1.00 81.68 28  C  1 
ATOM   2644  O  OE1 . GLU C  3  28  ? 16.417  -25.790 28.479  1.00 75.09 28  C  1 
ATOM   2645  O  OE2 . GLU C  3  28  ? 15.476  -27.596 27.656  1.00 74.87 28  C  1 
ATOM   2646  N  N   . PRO C  3  29  ? 20.343  -27.998 25.282  1.00 93.25 29  C  1 
ATOM   2647  C  CA  . PRO C  3  29  ? 20.397  -27.919 23.816  1.00 93.15 29  C  1 
ATOM   2648  C  C   . PRO C  3  29  ? 19.325  -26.983 23.264  1.00 93.51 29  C  1 
ATOM   2649  O  O   . PRO C  3  29  ? 18.166  -27.026 23.678  1.00 92.10 29  C  1 
ATOM   2650  C  CB  . PRO C  3  29  ? 20.170  -29.366 23.369  1.00 91.77 29  C  1 
ATOM   2651  C  CG  . PRO C  3  29  ? 20.594  -30.189 24.533  1.00 89.53 29  C  1 
ATOM   2652  C  CD  . PRO C  3  29  ? 20.241  -29.388 25.751  1.00 91.87 29  C  1 
ATOM   2653  N  N   . ALA C  3  30  ? 19.720  -26.133 22.322  1.00 93.73 30  C  1 
ATOM   2654  C  CA  . ALA C  3  30  ? 18.768  -25.215 21.711  1.00 93.92 30  C  1 
ATOM   2655  C  C   . ALA C  3  30  ? 17.764  -25.956 20.842  1.00 94.07 30  C  1 
ATOM   2656  O  O   . ALA C  3  30  ? 16.571  -25.641 20.854  1.00 92.16 30  C  1 
ATOM   2657  C  CB  . ALA C  3  30  ? 19.509  -24.160 20.890  1.00 93.66 30  C  1 
ATOM   2658  N  N   . TRP C  3  31  ? 18.230  -26.949 20.078  1.00 94.45 31  C  1 
ATOM   2659  C  CA  . TRP C  3  31  ? 17.359  -27.771 19.251  1.00 94.69 31  C  1 
ATOM   2660  C  C   . TRP C  3  31  ? 17.282  -29.180 19.821  1.00 93.61 31  C  1 
ATOM   2661  O  O   . TRP C  3  31  ? 18.313  -29.784 20.123  1.00 90.99 31  C  1 
ATOM   2662  C  CB  . TRP C  3  31  ? 17.869  -27.819 17.809  1.00 94.80 31  C  1 
ATOM   2663  C  CG  . TRP C  3  31  ? 17.072  -28.733 16.930  1.00 95.35 31  C  1 
ATOM   2664  C  CD1 . TRP C  3  31  ? 17.242  -30.077 16.781  1.00 92.28 31  C  1 
ATOM   2665  C  CD2 . TRP C  3  31  ? 15.963  -28.375 16.091  1.00 94.12 31  C  1 
ATOM   2666  N  NE1 . TRP C  3  31  ? 16.314  -30.580 15.902  1.00 92.54 31  C  1 
ATOM   2667  C  CE2 . TRP C  3  31  ? 15.520  -29.553 15.461  1.00 94.11 31  C  1 
ATOM   2668  C  CE3 . TRP C  3  31  ? 15.312  -27.170 15.807  1.00 93.57 31  C  1 
ATOM   2669  C  CZ2 . TRP C  3  31  ? 14.452  -29.558 14.566  1.00 92.89 31  C  1 
ATOM   2670  C  CZ3 . TRP C  3  31  ? 14.253  -27.180 14.914  1.00 90.72 31  C  1 
ATOM   2671  C  CH2 . TRP C  3  31  ? 13.835  -28.366 14.306  1.00 90.98 31  C  1 
ATOM   2672  N  N   . PRO C  3  32  ? 16.077  -29.727 19.933  1.00 93.00 32  C  1 
ATOM   2673  C  CA  . PRO C  3  32  ? 14.776  -29.101 19.659  1.00 92.94 32  C  1 
ATOM   2674  C  C   . PRO C  3  32  ? 14.114  -28.494 20.886  1.00 93.31 32  C  1 
ATOM   2675  O  O   . PRO C  3  32  ? 12.952  -28.084 20.804  1.00 91.33 32  C  1 
ATOM   2676  C  CB  . PRO C  3  32  ? 13.947  -30.283 19.150  1.00 90.57 32  C  1 
ATOM   2677  C  CG  . PRO C  3  32  ? 14.452  -31.431 19.961  1.00 87.29 32  C  1 
ATOM   2678  C  CD  . PRO C  3  32  ? 15.919  -31.165 20.212  1.00 90.06 32  C  1 
ATOM   2679  N  N   . ASN C  3  33  ? 14.817  -28.413 22.015  1.00 93.04 33  C  1 
ATOM   2680  C  CA  . ASN C  3  33  ? 14.205  -28.071 23.290  1.00 92.97 33  C  1 
ATOM   2681  C  C   . ASN C  3  33  ? 13.538  -26.696 23.259  1.00 92.91 33  C  1 
ATOM   2682  O  O   . ASN C  3  33  ? 12.379  -26.552 23.657  1.00 89.41 33  C  1 
ATOM   2683  C  CB  . ASN C  3  33  ? 15.259  -28.123 24.404  1.00 91.72 33  C  1 
ATOM   2684  C  CG  . ASN C  3  33  ? 15.764  -29.533 24.654  1.00 91.04 33  C  1 
ATOM   2685  O  OD1 . ASN C  3  33  ? 15.699  -30.037 25.773  1.00 81.32 33  C  1 
ATOM   2686  N  ND2 . ASN C  3  33  ? 16.283  -30.184 23.625  1.00 81.39 33  C  1 
ATOM   2687  N  N   . ASP C  3  34  ? 14.259  -25.686 22.801  1.00 94.08 34  C  1 
ATOM   2688  C  CA  . ASP C  3  34  ? 13.719  -24.332 22.741  1.00 94.67 34  C  1 
ATOM   2689  C  C   . ASP C  3  34  ? 13.173  -23.994 21.356  1.00 95.10 34  C  1 
ATOM   2690  O  O   . ASP C  3  34  ? 12.061  -23.469 21.236  1.00 92.46 34  C  1 
ATOM   2691  C  CB  . ASP C  3  34  ? 14.785  -23.303 23.139  1.00 93.25 34  C  1 
ATOM   2692  C  CG  . ASP C  3  34  ? 14.783  -23.002 24.623  1.00 91.46 34  C  1 
ATOM   2693  O  OD1 . ASP C  3  34  ? 13.846  -23.429 25.323  1.00 85.38 34  C  1 
ATOM   2694  O  OD2 . ASP C  3  34  ? 15.721  -22.323 25.084  1.00 85.74 34  C  1 
ATOM   2695  N  N   . LEU C  3  35  ? 13.929  -24.279 20.307  1.00 94.86 35  C  1 
ATOM   2696  C  CA  . LEU C  3  35  ? 13.569  -23.833 18.967  1.00 95.30 35  C  1 
ATOM   2697  C  C   . LEU C  3  35  ? 12.279  -24.482 18.477  1.00 95.44 35  C  1 
ATOM   2698  O  O   . LEU C  3  35  ? 11.411  -23.806 17.915  1.00 94.06 35  C  1 
ATOM   2699  C  CB  . LEU C  3  35  ? 14.712  -24.128 17.995  1.00 95.31 35  C  1 
ATOM   2700  C  CG  . LEU C  3  35  ? 15.999  -23.330 18.208  1.00 93.95 35  C  1 
ATOM   2701  C  CD1 . LEU C  3  35  ? 17.100  -23.851 17.301  1.00 88.54 35  C  1 
ATOM   2702  C  CD2 . LEU C  3  35  ? 15.757  -21.854 17.959  1.00 88.09 35  C  1 
ATOM   2703  N  N   . LEU C  3  36  ? 12.119  -25.785 18.687  1.00 93.14 36  C  1 
ATOM   2704  C  CA  . LEU C  3  36  ? 10.996  -26.513 18.109  1.00 93.31 36  C  1 
ATOM   2705  C  C   . LEU C  3  36  ? 9.774   -26.544 19.016  1.00 93.75 36  C  1 
ATOM   2706  O  O   . LEU C  3  36  ? 8.652   -26.657 18.511  1.00 92.56 36  C  1 
ATOM   2707  C  CB  . LEU C  3  36  ? 11.420  -27.944 17.762  1.00 92.93 36  C  1 
ATOM   2708  C  CG  . LEU C  3  36  ? 10.422  -28.791 16.966  1.00 91.41 36  C  1 
ATOM   2709  C  CD1 . LEU C  3  36  ? 10.122  -28.141 15.621  1.00 85.54 36  C  1 
ATOM   2710  C  CD2 . LEU C  3  36  ? 10.965  -30.195 16.766  1.00 85.25 36  C  1 
ATOM   2711  N  N   . TYR C  3  37  ? 9.950   -26.452 20.332  1.00 93.86 37  C  1 
ATOM   2712  C  CA  . TYR C  3  37  ? 8.848   -26.662 21.264  1.00 94.04 37  C  1 
ATOM   2713  C  C   . TYR C  3  37  ? 8.433   -25.397 22.007  1.00 94.16 37  C  1 
ATOM   2714  O  O   . TYR C  3  37  ? 7.233   -25.147 22.152  1.00 92.32 37  C  1 
ATOM   2715  C  CB  . TYR C  3  37  ? 9.212   -27.757 22.275  1.00 93.47 37  C  1 
ATOM   2716  C  CG  . TYR C  3  37  ? 9.493   -29.099 21.640  1.00 93.50 37  C  1 
ATOM   2717  C  CD1 . TYR C  3  37  ? 8.618   -29.646 20.715  1.00 88.66 37  C  1 
ATOM   2718  C  CD2 . TYR C  3  37  ? 10.635  -29.817 21.965  1.00 89.13 37  C  1 
ATOM   2719  C  CE1 . TYR C  3  37  ? 8.873   -30.872 20.125  1.00 88.11 37  C  1 
ATOM   2720  C  CE2 . TYR C  3  37  ? 10.896  -31.042 21.385  1.00 88.02 37  C  1 
ATOM   2721  C  CZ  . TYR C  3  37  ? 10.015  -31.563 20.465  1.00 91.01 37  C  1 
ATOM   2722  O  OH  . TYR C  3  37  ? 10.271  -32.778 19.883  1.00 89.61 37  C  1 
ATOM   2723  N  N   . ILE C  3  38  ? 9.375   -24.590 22.487  1.00 95.22 38  C  1 
ATOM   2724  C  CA  . ILE C  3  38  ? 9.031   -23.426 23.300  1.00 95.51 38  C  1 
ATOM   2725  C  C   . ILE C  3  38  ? 8.806   -22.180 22.446  1.00 95.89 38  C  1 
ATOM   2726  O  O   . ILE C  3  38  ? 7.949   -21.352 22.769  1.00 94.52 38  C  1 
ATOM   2727  C  CB  . ILE C  3  38  ? 10.113  -23.181 24.367  1.00 94.84 38  C  1 
ATOM   2728  C  CG1 . ILE C  3  38  ? 10.289  -24.426 25.240  1.00 91.45 38  C  1 
ATOM   2729  C  CG2 . ILE C  3  38  ? 9.747   -21.985 25.235  1.00 92.26 38  C  1 
ATOM   2730  C  CD1 . ILE C  3  38  ? 9.033   -24.847 25.978  1.00 86.80 38  C  1 
ATOM   2731  N  N   . PHE C  3  39  ? 9.560   -22.023 21.358  1.00 96.20 39  C  1 
ATOM   2732  C  CA  . PHE C  3  39  ? 9.372   -20.872 20.478  1.00 96.42 39  C  1 
ATOM   2733  C  C   . PHE C  3  39  ? 7.952   -20.800 19.901  1.00 96.35 39  C  1 
ATOM   2734  O  O   . PHE C  3  39  ? 7.348   -19.719 19.907  1.00 95.16 39  C  1 
ATOM   2735  C  CB  . PHE C  3  39  ? 10.408  -20.881 19.350  1.00 96.28 39  C  1 
ATOM   2736  C  CG  . PHE C  3  39  ? 11.759  -20.330 19.730  1.00 95.99 39  C  1 
ATOM   2737  C  CD1 . PHE C  3  39  ? 12.201  -20.351 21.041  1.00 90.98 39  C  1 
ATOM   2738  C  CD2 . PHE C  3  39  ? 12.598  -19.802 18.757  1.00 90.61 39  C  1 
ATOM   2739  C  CE1 . PHE C  3  39  ? 13.443  -19.853 21.381  1.00 89.86 39  C  1 
ATOM   2740  C  CE2 . PHE C  3  39  ? 13.846  -19.306 19.092  1.00 90.26 39  C  1 
ATOM   2741  C  CZ  . PHE C  3  39  ? 14.269  -19.331 20.403  1.00 92.16 39  C  1 
ATOM   2742  N  N   . PRO C  3  40  ? 7.362   -21.911 19.398  1.00 94.15 40  C  1 
ATOM   2743  C  CA  . PRO C  3  40  ? 5.967   -21.821 18.936  1.00 94.24 40  C  1 
ATOM   2744  C  C   . PRO C  3  40  ? 4.984   -21.459 20.034  1.00 94.63 40  C  1 
ATOM   2745  O  O   . PRO C  3  40  ? 3.951   -20.844 19.747  1.00 93.77 40  C  1 
ATOM   2746  C  CB  . PRO C  3  40  ? 5.689   -23.221 18.377  1.00 93.56 40  C  1 
ATOM   2747  C  CG  . PRO C  3  40  ? 7.023   -23.739 18.003  1.00 91.63 40  C  1 
ATOM   2748  C  CD  . PRO C  3  40  ? 7.952   -23.210 19.049  1.00 94.16 40  C  1 
ATOM   2749  N  N   . VAL C  3  41  ? 5.268   -21.824 21.291  1.00 95.29 41  C  1 
ATOM   2750  C  CA  . VAL C  3  41  ? 4.399   -21.426 22.392  1.00 95.15 41  C  1 
ATOM   2751  C  C   . VAL C  3  41  ? 4.382   -19.908 22.523  1.00 95.46 41  C  1 
ATOM   2752  O  O   . VAL C  3  41  ? 3.318   -19.291 22.661  1.00 94.35 41  C  1 
ATOM   2753  C  CB  . VAL C  3  41  ? 4.847   -22.099 23.706  1.00 94.91 41  C  1 
ATOM   2754  C  CG1 . VAL C  3  41  ? 4.048   -21.567 24.883  1.00 90.30 41  C  1 
ATOM   2755  C  CG2 . VAL C  3  41  ? 4.700   -23.608 23.607  1.00 90.93 41  C  1 
ATOM   2756  N  N   . VAL C  3  42  ? 5.557   -19.287 22.465  1.00 96.13 42  C  1 
ATOM   2757  C  CA  . VAL C  3  42  ? 5.649   -17.832 22.565  1.00 96.23 42  C  1 
ATOM   2758  C  C   . VAL C  3  42  ? 4.998   -17.167 21.358  1.00 96.23 42  C  1 
ATOM   2759  O  O   . VAL C  3  42  ? 4.290   -16.160 21.494  1.00 95.33 42  C  1 
ATOM   2760  C  CB  . VAL C  3  42  ? 7.118   -17.405 22.722  1.00 96.05 42  C  1 
ATOM   2761  C  CG1 . VAL C  3  42  ? 7.235   -15.895 22.764  1.00 92.67 42  C  1 
ATOM   2762  C  CG2 . VAL C  3  42  ? 7.714   -18.019 23.976  1.00 93.45 42  C  1 
ATOM   2763  N  N   . ILE C  3  43  ? 5.212   -17.723 20.158  1.00 95.34 43  C  1 
ATOM   2764  C  CA  . ILE C  3  43  ? 4.642   -17.144 18.949  1.00 94.90 43  C  1 
ATOM   2765  C  C   . ILE C  3  43  ? 3.119   -17.213 18.985  1.00 94.97 43  C  1 
ATOM   2766  O  O   . ILE C  3  43  ? 2.431   -16.222 18.705  1.00 94.22 43  C  1 
ATOM   2767  C  CB  . ILE C  3  43  ? 5.211   -17.848 17.701  1.00 95.04 43  C  1 
ATOM   2768  C  CG1 . ILE C  3  43  ? 6.709   -17.554 17.561  1.00 93.05 43  C  1 
ATOM   2769  C  CG2 . ILE C  3  43  ? 4.464   -17.420 16.448  1.00 93.37 43  C  1 
ATOM   2770  C  CD1 . ILE C  3  43  ? 7.401   -18.392 16.513  1.00 89.20 43  C  1 
ATOM   2771  N  N   . LEU C  3  44  ? 2.564   -18.378 19.335  1.00 94.89 44  C  1 
ATOM   2772  C  CA  . LEU C  3  44  ? 1.116   -18.527 19.398  1.00 94.68 44  C  1 
ATOM   2773  C  C   . LEU C  3  44  ? 0.511   -17.630 20.469  1.00 94.63 44  C  1 
ATOM   2774  O  O   . LEU C  3  44  ? -0.560  -17.051 20.266  1.00 93.77 44  C  1 
ATOM   2775  C  CB  . LEU C  3  44  ? 0.747   -19.988 19.654  1.00 94.63 44  C  1 
ATOM   2776  C  CG  . LEU C  3  44  ? 0.926   -20.957 18.482  1.00 92.64 44  C  1 
ATOM   2777  C  CD1 . LEU C  3  44  ? 0.645   -22.383 18.928  1.00 86.95 44  C  1 
ATOM   2778  C  CD2 . LEU C  3  44  ? 0.020   -20.570 17.327  1.00 85.84 44  C  1 
ATOM   2779  N  N   . GLY C  3  45  ? 1.184   -17.499 21.613  1.00 95.83 45  C  1 
ATOM   2780  C  CA  . GLY C  3  45  ? 0.684   -16.621 22.659  1.00 95.78 45  C  1 
ATOM   2781  C  C   . GLY C  3  45  ? 0.668   -15.165 22.237  1.00 96.16 45  C  1 
ATOM   2782  O  O   . GLY C  3  45  ? -0.285  -14.432 22.522  1.00 95.04 45  C  1 
ATOM   2783  N  N   . THR C  3  46  ? 1.720   -14.729 21.538  1.00 96.60 46  C  1 
ATOM   2784  C  CA  . THR C  3  46  ? 1.790   -13.348 21.069  1.00 96.50 46  C  1 
ATOM   2785  C  C   . THR C  3  46  ? 0.686   -13.056 20.058  1.00 96.53 46  C  1 
ATOM   2786  O  O   . THR C  3  46  ? -0.002  -12.032 20.146  1.00 95.21 46  C  1 
ATOM   2787  C  CB  . THR C  3  46  ? 3.165   -13.069 20.460  1.00 96.27 46  C  1 
ATOM   2788  O  OG1 . THR C  3  46  ? 4.182   -13.344 21.431  1.00 90.59 46  C  1 
ATOM   2789  C  CG2 . THR C  3  46  ? 3.272   -11.622 20.006  1.00 90.11 46  C  1 
ATOM   2790  N  N   . ILE C  3  47  ? 0.497   -13.956 19.087  1.00 95.52 47  C  1 
ATOM   2791  C  CA  . ILE C  3  47  ? -0.531  -13.760 18.073  1.00 95.18 47  C  1 
ATOM   2792  C  C   . ILE C  3  47  ? -1.919  -13.796 18.704  1.00 95.00 47  C  1 
ATOM   2793  O  O   . ILE C  3  47  ? -2.796  -13.000 18.350  1.00 93.85 47  C  1 
ATOM   2794  C  CB  . ILE C  3  47  ? -0.386  -14.812 16.957  1.00 94.84 47  C  1 
ATOM   2795  C  CG1 . ILE C  3  47  ? 0.934   -14.603 16.206  1.00 92.31 47  C  1 
ATOM   2796  C  CG2 . ILE C  3  47  ? -1.562  -14.748 15.994  1.00 92.38 47  C  1 
ATOM   2797  C  CD1 . ILE C  3  47  ? 1.227   -15.664 15.171  1.00 88.57 47  C  1 
ATOM   2798  N  N   . ALA C  3  48  ? -2.135  -14.706 19.659  1.00 95.53 48  C  1 
ATOM   2799  C  CA  . ALA C  3  48  ? -3.439  -14.807 20.303  1.00 95.47 48  C  1 
ATOM   2800  C  C   . ALA C  3  48  ? -3.781  -13.540 21.075  1.00 95.42 48  C  1 
ATOM   2801  O  O   . ALA C  3  48  ? -4.928  -13.083 21.053  1.00 94.11 48  C  1 
ATOM   2802  C  CB  . ALA C  3  48  ? -3.471  -16.023 21.228  1.00 95.11 48  C  1 
ATOM   2803  N  N   . CYS C  3  49  ? -2.797  -12.948 21.761  1.00 96.78 49  C  1 
ATOM   2804  C  CA  . CYS C  3  49  ? -3.045  -11.709 22.487  1.00 96.65 49  C  1 
ATOM   2805  C  C   . CYS C  3  49  ? -3.379  -10.568 21.531  1.00 96.53 49  C  1 
ATOM   2806  O  O   . CYS C  3  49  ? -4.274  -9.762  21.804  1.00 95.33 49  C  1 
ATOM   2807  C  CB  . CYS C  3  49  ? -1.835  -11.358 23.351  1.00 96.31 49  C  1 
ATOM   2808  S  SG  . CYS C  3  49  ? -1.619  -12.446 24.785  1.00 94.30 49  C  1 
ATOM   2809  N  N   . ASN C  3  50  ? -2.677  -10.483 20.394  1.00 96.21 50  C  1 
ATOM   2810  C  CA  . ASN C  3  50  ? -2.964  -9.441  19.416  1.00 96.09 50  C  1 
ATOM   2811  C  C   . ASN C  3  50  ? -4.353  -9.614  18.813  1.00 96.33 50  C  1 
ATOM   2812  O  O   . ASN C  3  50  ? -5.102  -8.640  18.667  1.00 94.85 50  C  1 
ATOM   2813  C  CB  . ASN C  3  50  ? -1.900  -9.444  18.318  1.00 95.39 50  C  1 
ATOM   2814  C  CG  . ASN C  3  50  ? -0.581  -8.870  18.785  1.00 93.20 50  C  1 
ATOM   2815  O  OD1 . ASN C  3  50  ? -0.532  -8.048  19.692  1.00 79.91 50  C  1 
ATOM   2816  N  ND2 . ASN C  3  50  ? 0.502   -9.300  18.153  1.00 81.01 50  C  1 
ATOM   2817  N  N   . VAL C  3  51  ? -4.718  -10.849 18.449  1.00 95.86 51  C  1 
ATOM   2818  C  CA  . VAL C  3  51  ? -6.027  -11.102 17.864  1.00 95.57 51  C  1 
ATOM   2819  C  C   . VAL C  3  51  ? -7.131  -10.819 18.874  1.00 95.59 51  C  1 
ATOM   2820  O  O   . VAL C  3  51  ? -8.169  -10.241 18.536  1.00 94.57 51  C  1 
ATOM   2821  C  CB  . VAL C  3  51  ? -6.101  -12.545 17.331  1.00 95.18 51  C  1 
ATOM   2822  C  CG1 . VAL C  3  51  ? -7.522  -12.908 16.931  1.00 90.33 51  C  1 
ATOM   2823  C  CG2 . VAL C  3  51  ? -5.166  -12.716 16.145  1.00 90.80 51  C  1 
ATOM   2824  N  N   . GLY C  3  52  ? -6.918  -11.209 20.130  1.00 96.00 52  C  1 
ATOM   2825  C  CA  . GLY C  3  52  ? -7.916  -10.961 21.155  1.00 96.08 52  C  1 
ATOM   2826  C  C   . GLY C  3  52  ? -8.174  -9.485  21.378  1.00 96.26 52  C  1 
ATOM   2827  O  O   . GLY C  3  52  ? -9.324  -9.048  21.481  1.00 94.99 52  C  1 
ATOM   2828  N  N   . LEU C  3  53  ? -7.106  -8.688  21.452  1.00 96.56 53  C  1 
ATOM   2829  C  CA  . LEU C  3  53  ? -7.267  -7.247  21.596  1.00 96.68 53  C  1 
ATOM   2830  C  C   . LEU C  3  53  ? -7.934  -6.637  20.370  1.00 96.53 53  C  1 
ATOM   2831  O  O   . LEU C  3  53  ? -8.718  -5.693  20.491  1.00 95.49 53  C  1 
ATOM   2832  C  CB  . LEU C  3  53  ? -5.908  -6.591  21.843  1.00 96.59 53  C  1 
ATOM   2833  C  CG  . LEU C  3  53  ? -5.279  -6.844  23.217  1.00 95.66 53  C  1 
ATOM   2834  C  CD1 . LEU C  3  53  ? -3.857  -6.316  23.253  1.00 91.93 53  C  1 
ATOM   2835  C  CD2 . LEU C  3  53  ? -6.117  -6.199  24.307  1.00 91.27 53  C  1 
ATOM   2836  N  N   . ALA C  3  54  ? -7.641  -7.172  19.173  1.00 96.17 54  C  1 
ATOM   2837  C  CA  . ALA C  3  54  ? -8.226  -6.635  17.951  1.00 96.16 54  C  1 
ATOM   2838  C  C   . ALA C  3  54  ? -9.722  -6.902  17.880  1.00 96.06 54  C  1 
ATOM   2839  O  O   . ALA C  3  54  ? -10.483 -6.061  17.393  1.00 94.52 54  C  1 
ATOM   2840  C  CB  . ALA C  3  54  ? -7.523  -7.229  16.733  1.00 95.98 54  C  1 
ATOM   2841  N  N   . VAL C  3  55  ? -10.169 -8.070  18.340  1.00 96.10 55  C  1 
ATOM   2842  C  CA  . VAL C  3  55  ? -11.589 -8.393  18.305  1.00 95.90 55  C  1 
ATOM   2843  C  C   . VAL C  3  55  ? -12.348 -7.611  19.368  1.00 95.71 55  C  1 
ATOM   2844  O  O   . VAL C  3  55  ? -13.412 -7.045  19.103  1.00 94.52 55  C  1 
ATOM   2845  C  CB  . VAL C  3  55  ? -11.801 -9.908  18.476  1.00 95.64 55  C  1 
ATOM   2846  C  CG1 . VAL C  3  55  ? -13.280 -10.233 18.631  1.00 90.98 55  C  1 
ATOM   2847  C  CG2 . VAL C  3  55  ? -11.221 -10.657 17.289  1.00 91.89 55  C  1 
ATOM   2848  N  N   . LEU C  3  56  ? -11.813 -7.567  20.586  1.00 96.17 56  C  1 
ATOM   2849  C  CA  . LEU C  3  56  ? -12.520 -6.928  21.690  1.00 95.98 56  C  1 
ATOM   2850  C  C   . LEU C  3  56  ? -12.441 -5.411  21.637  1.00 95.58 56  C  1 
ATOM   2851  O  O   . LEU C  3  56  ? -13.351 -4.732  22.120  1.00 93.64 56  C  1 
ATOM   2852  C  CB  . LEU C  3  56  ? -11.965 -7.433  23.022  1.00 95.69 56  C  1 
ATOM   2853  C  CG  . LEU C  3  56  ? -12.174 -8.926  23.293  1.00 94.53 56  C  1 
ATOM   2854  C  CD1 . LEU C  3  56  ? -11.427 -9.353  24.543  1.00 89.60 56  C  1 
ATOM   2855  C  CD2 . LEU C  3  56  ? -13.655 -9.234  23.419  1.00 88.98 56  C  1 
ATOM   2856  N  N   . GLU C  3  57  ? -11.383 -4.862  21.061  1.00 96.71 57  C  1 
ATOM   2857  C  CA  . GLU C  3  57  ? -11.196 -3.417  20.986  1.00 96.54 57  C  1 
ATOM   2858  C  C   . GLU C  3  57  ? -10.751 -3.049  19.573  1.00 96.44 57  C  1 
ATOM   2859  O  O   . GLU C  3  57  ? -9.575  -2.761  19.337  1.00 94.83 57  C  1 
ATOM   2860  C  CB  . GLU C  3  57  ? -10.173 -2.951  22.029  1.00 95.47 57  C  1 
ATOM   2861  C  CG  . GLU C  3  57  ? -10.094 -1.441  22.206  1.00 90.72 57  C  1 
ATOM   2862  C  CD  . GLU C  3  57  ? -11.169 -0.890  23.117  1.00 90.61 57  C  1 
ATOM   2863  O  OE1 . GLU C  3  57  ? -11.916 -1.694  23.709  1.00 85.15 57  C  1 
ATOM   2864  O  OE2 . GLU C  3  57  ? -11.253 0.348   23.257  1.00 84.92 57  C  1 
ATOM   2865  N  N   . PRO C  3  58  ? -11.659 -3.067  18.597  1.00 96.26 58  C  1 
ATOM   2866  C  CA  . PRO C  3  58  ? -11.278 -2.750  17.218  1.00 96.18 58  C  1 
ATOM   2867  C  C   . PRO C  3  58  ? -10.936 -1.278  17.052  1.00 95.86 58  C  1 
ATOM   2868  O  O   . PRO C  3  58  ? -11.303 -0.432  17.867  1.00 93.97 58  C  1 
ATOM   2869  C  CB  . PRO C  3  58  ? -12.520 -3.138  16.410  1.00 95.38 58  C  1 
ATOM   2870  C  CG  . PRO C  3  58  ? -13.641 -3.011  17.376  1.00 93.60 58  C  1 
ATOM   2871  C  CD  . PRO C  3  58  ? -13.080 -3.412  18.708  1.00 95.63 58  C  1 
ATOM   2872  N  N   . SER C  3  59  ? -10.214 -0.978  15.972  1.00 95.52 59  C  1 
ATOM   2873  C  CA  . SER C  3  59  ? -9.784  0.382   15.712  1.00 95.46 59  C  1 
ATOM   2874  C  C   . SER C  3  59  ? -10.943 1.224   15.193  1.00 95.12 59  C  1 
ATOM   2875  O  O   . SER C  3  59  ? -11.898 0.723   14.599  1.00 92.21 59  C  1 
ATOM   2876  C  CB  . SER C  3  59  ? -8.627  0.394   14.714  1.00 94.08 59  C  1 
ATOM   2877  O  OG  . SER C  3  59  ? -8.986  -0.236  13.507  1.00 84.45 59  C  1 
ATOM   2878  N  N   . MET C  3  60  ? -10.844 2.526   15.414  1.00 94.92 60  C  1 
ATOM   2879  C  CA  . MET C  3  60  ? -11.897 3.459   15.037  1.00 94.68 60  C  1 
ATOM   2880  C  C   . MET C  3  60  ? -11.676 4.019   13.643  1.00 94.71 60  C  1 
ATOM   2881  O  O   . MET C  3  60  ? -10.570 4.003   13.100  1.00 92.16 60  C  1 
ATOM   2882  C  CB  . MET C  3  60  ? -11.974 4.609   16.042  1.00 92.57 60  C  1 
ATOM   2883  C  CG  . MET C  3  60  ? -12.642 4.254   17.351  1.00 85.78 60  C  1 
ATOM   2884  S  SD  . MET C  3  60  ? -12.754 5.668   18.459  1.00 81.58 60  C  1 
ATOM   2885  C  CE  . MET C  3  60  ? -13.703 6.811   17.460  1.00 73.52 60  C  1 
ATOM   2886  N  N   . ILE C  3  61  ? -12.754 4.531   13.060  1.00 93.96 61  C  1 
ATOM   2887  C  CA  . ILE C  3  61  ? -12.713 5.325   11.847  1.00 93.16 61  C  1 
ATOM   2888  C  C   . ILE C  3  61  ? -12.890 6.778   12.263  1.00 92.11 61  C  1 
ATOM   2889  O  O   . ILE C  3  61  ? -13.909 7.139   12.857  1.00 87.35 61  C  1 
ATOM   2890  C  CB  . ILE C  3  61  ? -13.797 4.902   10.844  1.00 91.65 61  C  1 
ATOM   2891  C  CG1 . ILE C  3  61  ? -13.705 3.406   10.546  1.00 84.08 61  C  1 
ATOM   2892  C  CG2 . ILE C  3  61  ? -13.672 5.705   9.559   1.00 83.57 61  C  1 
ATOM   2893  C  CD1 . ILE C  3  61  ? -14.843 2.885   9.708   1.00 80.18 61  C  1 
ATOM   2894  N  N   . GLY C  3  62  ? -11.887 7.608   11.968  1.00 91.74 62  C  1 
ATOM   2895  C  CA  . GLY C  3  62  ? -11.942 8.992   12.384  1.00 91.81 62  C  1 
ATOM   2896  C  C   . GLY C  3  62  ? -12.823 9.842   11.490  1.00 92.73 62  C  1 
ATOM   2897  O  O   . GLY C  3  62  ? -13.752 9.364   10.840  1.00 89.25 62  C  1 
ATOM   2898  N  N   . GLU C  3  63  ? -12.531 11.133  11.470  1.00 92.73 63  C  1 
ATOM   2899  C  CA  . GLU C  3  63  ? -13.234 12.084  10.624  1.00 92.67 63  C  1 
ATOM   2900  C  C   . GLU C  3  63  ? -12.329 12.484  9.466   1.00 93.15 63  C  1 
ATOM   2901  O  O   . GLU C  3  63  ? -11.107 12.501  9.613   1.00 91.16 63  C  1 
ATOM   2902  C  CB  . GLU C  3  63  ? -13.651 13.313  11.428  1.00 90.64 63  C  1 
ATOM   2903  C  CG  . GLU C  3  63  ? -14.573 13.005  12.591  1.00 83.62 63  C  1 
ATOM   2904  C  CD  . GLU C  3  63  ? -14.799 14.196  13.497  1.00 80.39 63  C  1 
ATOM   2905  O  OE1 . GLU C  3  63  ? -14.184 15.255  13.261  1.00 72.01 63  C  1 
ATOM   2906  O  OE2 . GLU C  3  63  ? -15.580 14.068  14.456  1.00 73.23 63  C  1 
ATOM   2907  N  N   . PRO C  3  64  ? -12.892 12.810  8.297   1.00 91.75 64  C  1 
ATOM   2908  C  CA  . PRO C  3  64  ? -12.056 13.218  7.163   1.00 91.75 64  C  1 
ATOM   2909  C  C   . PRO C  3  64  ? -11.228 14.453  7.489   1.00 91.83 64  C  1 
ATOM   2910  O  O   . PRO C  3  64  ? -11.651 15.323  8.251   1.00 90.05 64  C  1 
ATOM   2911  C  CB  . PRO C  3  64  ? -13.071 13.496  6.050   1.00 90.55 64  C  1 
ATOM   2912  C  CG  . PRO C  3  64  ? -14.262 12.691  6.425   1.00 88.31 64  C  1 
ATOM   2913  C  CD  . PRO C  3  64  ? -14.307 12.700  7.919   1.00 90.47 64  C  1 
ATOM   2914  N  N   . ALA C  3  65  ? -10.041 14.522  6.893   1.00 89.70 65  C  1 
ATOM   2915  C  CA  . ALA C  3  65  ? -9.131  15.621  7.153   1.00 89.40 65  C  1 
ATOM   2916  C  C   . ALA C  3  65  ? -9.711  16.938  6.651   1.00 88.93 65  C  1 
ATOM   2917  O  O   . ALA C  3  65  ? -10.256 17.012  5.549   1.00 86.90 65  C  1 
ATOM   2918  C  CB  . ALA C  3  65  ? -7.780  15.357  6.499   1.00 89.07 65  C  1 
ATOM   2919  N  N   . ASP C  3  66  ? -9.580  17.980  7.464   1.00 86.40 66  C  1 
ATOM   2920  C  CA  . ASP C  3  66  ? -10.030 19.321  7.125   1.00 85.33 66  C  1 
ATOM   2921  C  C   . ASP C  3  66  ? -8.853  20.266  7.335   1.00 84.96 66  C  1 
ATOM   2922  O  O   . ASP C  3  66  ? -8.478  20.528  8.480   1.00 82.16 66  C  1 
ATOM   2923  C  CB  . ASP C  3  66  ? -11.226 19.730  7.983   1.00 83.89 66  C  1 
ATOM   2924  C  CG  . ASP C  3  66  ? -11.869 21.024  7.516   1.00 81.19 66  C  1 
ATOM   2925  O  OD1 . ASP C  3  66  ? -11.314 21.686  6.621   1.00 76.10 66  C  1 
ATOM   2926  O  OD2 . ASP C  3  66  ? -12.941 21.370  8.050   1.00 76.28 66  C  1 
ATOM   2927  N  N   . PRO C  3  67  ? -8.244  20.797  6.257   1.00 83.01 67  C  1 
ATOM   2928  C  CA  . PRO C  3  67  ? -7.065  21.651  6.432   1.00 80.72 67  C  1 
ATOM   2929  C  C   . PRO C  3  67  ? -7.358  22.995  7.072   1.00 80.15 67  C  1 
ATOM   2930  O  O   . PRO C  3  67  ? -6.414  23.681  7.479   1.00 77.37 67  C  1 
ATOM   2931  C  CB  . PRO C  3  67  ? -6.546  21.824  5.000   1.00 79.30 67  C  1 
ATOM   2932  C  CG  . PRO C  3  67  ? -7.748  21.629  4.144   1.00 77.74 67  C  1 
ATOM   2933  C  CD  . PRO C  3  67  ? -8.577  20.589  4.845   1.00 81.26 67  C  1 
ATOM   2934  N  N   . PHE C  3  68  ? -8.624  23.392  7.189   1.00 80.07 68  C  1 
ATOM   2935  C  CA  . PHE C  3  68  ? -8.990  24.672  7.774   1.00 77.53 68  C  1 
ATOM   2936  C  C   . PHE C  3  68  ? -9.501  24.559  9.205   1.00 76.44 68  C  1 
ATOM   2937  O  O   . PHE C  3  68  ? -9.828  25.585  9.808   1.00 72.58 68  C  1 
ATOM   2938  C  CB  . PHE C  3  68  ? -10.043 25.368  6.913   1.00 75.92 68  C  1 
ATOM   2939  C  CG  . PHE C  3  68  ? -9.529  25.828  5.577   1.00 76.38 68  C  1 
ATOM   2940  C  CD1 . PHE C  3  68  ? -8.174  25.985  5.350   1.00 71.87 68  C  1 
ATOM   2941  C  CD2 . PHE C  3  68  ? -10.408 26.117  4.548   1.00 71.94 68  C  1 
ATOM   2942  C  CE1 . PHE C  3  68  ? -7.706  26.410  4.126   1.00 69.49 68  C  1 
ATOM   2943  C  CE2 . PHE C  3  68  ? -9.946  26.548  3.326   1.00 69.60 68  C  1 
ATOM   2944  C  CZ  . PHE C  3  68  ? -8.594  26.690  3.113   1.00 71.75 68  C  1 
ATOM   2945  N  N   . ALA C  3  69  ? -9.575  23.360  9.757   1.00 80.49 69  C  1 
ATOM   2946  C  CA  . ALA C  3  69  ? -10.093 23.168  11.103  1.00 80.22 69  C  1 
ATOM   2947  C  C   . ALA C  3  69  ? -9.197  22.187  11.848  1.00 80.67 69  C  1 
ATOM   2948  O  O   . ALA C  3  69  ? -9.234  20.984  11.595  1.00 77.31 69  C  1 
ATOM   2949  C  CB  . ALA C  3  69  ? -11.536 22.663  11.070  1.00 77.91 69  C  1 
ATOM   2950  N  N   . THR C  3  70  ? -8.380  22.714  12.761  1.00 79.90 70  C  1 
ATOM   2951  C  CA  . THR C  3  70  ? -7.524  21.868  13.582  1.00 78.47 70  C  1 
ATOM   2952  C  C   . THR C  3  70  ? -8.314  21.356  14.787  1.00 79.52 70  C  1 
ATOM   2953  O  O   . THR C  3  70  ? -9.099  22.101  15.380  1.00 77.87 70  C  1 
ATOM   2954  C  CB  . THR C  3  70  ? -6.267  22.623  14.030  1.00 75.74 70  C  1 
ATOM   2955  O  OG1 . THR C  3  70  ? -5.470  21.779  14.857  1.00 70.57 70  C  1 
ATOM   2956  C  CG2 . THR C  3  70  ? -6.628  23.880  14.808  1.00 71.04 70  C  1 
ATOM   2957  N  N   . PRO C  3  71  ? -8.144  20.077  15.154  1.00 83.43 71  C  1 
ATOM   2958  C  CA  . PRO C  3  71  ? -8.876  19.551  16.309  1.00 83.09 71  C  1 
ATOM   2959  C  C   . PRO C  3  71  ? -8.419  20.183  17.617  1.00 82.53 71  C  1 
ATOM   2960  O  O   . PRO C  3  71  ? -7.360  20.811  17.697  1.00 80.01 71  C  1 
ATOM   2961  C  CB  . PRO C  3  71  ? -8.568  18.048  16.275  1.00 82.02 71  C  1 
ATOM   2962  C  CG  . PRO C  3  71  ? -8.120  17.782  14.880  1.00 81.10 71  C  1 
ATOM   2963  C  CD  . PRO C  3  71  ? -7.416  19.024  14.438  1.00 84.13 71  C  1 
ATOM   2964  N  N   . LEU C  3  72  ? -9.237  20.005  18.651  1.00 81.82 72  C  1 
ATOM   2965  C  CA  . LEU C  3  72  ? -8.920  20.566  19.957  1.00 80.17 72  C  1 
ATOM   2966  C  C   . LEU C  3  72  ? -7.718  19.880  20.587  1.00 79.97 72  C  1 
ATOM   2967  O  O   . LEU C  3  72  ? -6.886  20.537  21.219  1.00 75.11 72  C  1 
ATOM   2968  C  CB  . LEU C  3  72  ? -10.134 20.467  20.877  1.00 77.67 72  C  1 
ATOM   2969  C  CG  . LEU C  3  72  ? -11.335 21.324  20.492  1.00 72.85 72  C  1 
ATOM   2970  C  CD1 . LEU C  3  72  ? -12.494 21.071  21.443  1.00 67.45 72  C  1 
ATOM   2971  C  CD2 . LEU C  3  72  ? -10.958 22.798  20.485  1.00 66.34 72  C  1 
ATOM   2972  N  N   . GLU C  3  73  ? -7.610  18.571  20.430  1.00 82.34 73  C  1 
ATOM   2973  C  CA  . GLU C  3  73  ? -6.464  17.836  20.943  1.00 82.08 73  C  1 
ATOM   2974  C  C   . GLU C  3  73  ? -5.799  17.074  19.802  1.00 82.88 73  C  1 
ATOM   2975  O  O   . GLU C  3  73  ? -6.463  16.373  19.036  1.00 79.42 73  C  1 
ATOM   2976  C  CB  . GLU C  3  73  ? -6.864  16.878  22.072  1.00 78.31 73  C  1 
ATOM   2977  C  CG  . GLU C  3  73  ? -7.764  15.724  21.653  1.00 68.94 73  C  1 
ATOM   2978  C  CD  . GLU C  3  73  ? -7.707  14.564  22.636  1.00 63.77 73  C  1 
ATOM   2979  O  OE1 . GLU C  3  73  ? -7.308  14.786  23.799  1.00 56.71 73  C  1 
ATOM   2980  O  OE2 . GLU C  3  73  ? -8.043  13.426  22.243  1.00 56.27 73  C  1 
ATOM   2981  N  N   . ILE C  3  74  ? -4.482  17.248  19.664  1.00 83.95 74  C  1 
ATOM   2982  C  CA  . ILE C  3  74  ? -3.689  16.552  18.659  1.00 83.89 74  C  1 
ATOM   2983  C  C   . ILE C  3  74  ? -2.497  15.944  19.375  1.00 84.87 74  C  1 
ATOM   2984  O  O   . ILE C  3  74  ? -1.544  16.650  19.720  1.00 82.26 74  C  1 
ATOM   2985  C  CB  . ILE C  3  74  ? -3.232  17.480  17.526  1.00 80.60 74  C  1 
ATOM   2986  C  CG1 . ILE C  3  74  ? -4.413  18.209  16.901  1.00 74.35 74  C  1 
ATOM   2987  C  CG2 . ILE C  3  74  ? -2.489  16.682  16.465  1.00 71.23 74  C  1 
ATOM   2988  C  CD1 . ILE C  3  74  ? -4.012  19.296  15.946  1.00 66.51 74  C  1 
ATOM   2989  N  N   . LEU C  3  75  ? -2.558  14.644  19.612  1.00 88.31 75  C  1 
ATOM   2990  C  CA  . LEU C  3  75  ? -1.478  13.922  20.257  1.00 89.63 75  C  1 
ATOM   2991  C  C   . LEU C  3  75  ? -0.900  12.900  19.286  1.00 90.19 75  C  1 
ATOM   2992  O  O   . LEU C  3  75  ? -1.644  12.259  18.540  1.00 88.25 75  C  1 
ATOM   2993  C  CB  . LEU C  3  75  ? -1.966  13.220  21.524  1.00 88.68 75  C  1 
ATOM   2994  C  CG  . LEU C  3  75  ? -2.321  14.112  22.712  1.00 85.88 75  C  1 
ATOM   2995  C  CD1 . LEU C  3  75  ? -2.925  13.287  23.832  1.00 80.46 75  C  1 
ATOM   2996  C  CD2 . LEU C  3  75  ? -1.096  14.865  23.200  1.00 80.59 75  C  1 
ATOM   2997  N  N   . PRO C  3  76  ? 0.428   12.732  19.274  1.00 91.59 76  C  1 
ATOM   2998  C  CA  . PRO C  3  76  ? 1.021   11.660  18.472  1.00 91.94 76  C  1 
ATOM   2999  C  C   . PRO C  3  76  ? 0.830   10.312  19.158  1.00 92.40 76  C  1 
ATOM   3000  O  O   . PRO C  3  76  ? 0.052   10.185  20.107  1.00 91.05 76  C  1 
ATOM   3001  C  CB  . PRO C  3  76  ? 2.497   12.068  18.399  1.00 90.85 76  C  1 
ATOM   3002  C  CG  . PRO C  3  76  ? 2.725   12.800  19.675  1.00 89.36 76  C  1 
ATOM   3003  C  CD  . PRO C  3  76  ? 1.441   13.529  19.973  1.00 91.59 76  C  1 
ATOM   3004  N  N   . GLU C  3  77  ? 1.526   9.290   18.652  1.00 93.64 77  C  1 
ATOM   3005  C  CA  . GLU C  3  77  ? 1.489   7.993   19.305  1.00 94.06 77  C  1 
ATOM   3006  C  C   . GLU C  3  77  ? 2.122   8.081   20.692  1.00 94.69 77  C  1 
ATOM   3007  O  O   . GLU C  3  77  ? 2.874   9.007   21.002  1.00 93.52 77  C  1 
ATOM   3008  C  CB  . GLU C  3  77  ? 2.202   6.950   18.448  1.00 92.92 77  C  1 
ATOM   3009  C  CG  . GLU C  3  77  ? 1.442   6.544   17.198  1.00 85.86 77  C  1 
ATOM   3010  C  CD  . GLU C  3  77  ? 0.416   5.456   17.455  1.00 84.13 77  C  1 
ATOM   3011  O  OE1 . GLU C  3  77  ? 0.204   5.096   18.629  1.00 76.10 77  C  1 
ATOM   3012  O  OE2 . GLU C  3  77  ? -0.180  4.955   16.477  1.00 77.02 77  C  1 
ATOM   3013  N  N   . TRP C  3  78  ? 1.822   7.100   21.537  1.00 95.00 78  C  1 
ATOM   3014  C  CA  . TRP C  3  78  ? 2.221   7.151   22.940  1.00 95.93 78  C  1 
ATOM   3015  C  C   . TRP C  3  78  ? 3.737   7.183   23.114  1.00 96.19 78  C  1 
ATOM   3016  O  O   . TRP C  3  78  ? 4.236   7.818   24.048  1.00 95.54 78  C  1 
ATOM   3017  C  CB  . TRP C  3  78  ? 1.629   5.953   23.691  1.00 96.25 78  C  1 
ATOM   3018  C  CG  . TRP C  3  78  ? 2.054   4.626   23.141  1.00 96.71 78  C  1 
ATOM   3019  C  CD1 . TRP C  3  78  ? 1.440   3.909   22.164  1.00 95.47 78  C  1 
ATOM   3020  C  CD2 . TRP C  3  78  ? 3.187   3.855   23.554  1.00 96.56 78  C  1 
ATOM   3021  N  NE1 . TRP C  3  78  ? 2.117   2.745   21.925  1.00 95.69 78  C  1 
ATOM   3022  C  CE2 . TRP C  3  78  ? 3.196   2.683   22.767  1.00 96.47 78  C  1 
ATOM   3023  C  CE3 . TRP C  3  78  ? 4.191   4.038   24.508  1.00 96.39 78  C  1 
ATOM   3024  C  CZ2 . TRP C  3  78  ? 4.177   1.706   22.902  1.00 95.81 78  C  1 
ATOM   3025  C  CZ3 . TRP C  3  78  ? 5.165   3.063   24.641  1.00 95.20 78  C  1 
ATOM   3026  C  CH2 . TRP C  3  78  ? 5.153   1.916   23.845  1.00 95.08 78  C  1 
ATOM   3027  N  N   . TYR C  3  79  ? 4.492   6.532   22.226  1.00 95.97 79  C  1 
ATOM   3028  C  CA  . TYR C  3  79  ? 5.944   6.494   22.367  1.00 96.18 79  C  1 
ATOM   3029  C  C   . TYR C  3  79  ? 6.621   7.784   21.920  1.00 96.18 79  C  1 
ATOM   3030  O  O   . TYR C  3  79  ? 7.835   7.918   22.095  1.00 95.20 79  C  1 
ATOM   3031  C  CB  . TYR C  3  79  ? 6.520   5.299   21.600  1.00 95.97 79  C  1 
ATOM   3032  C  CG  . TYR C  3  79  ? 5.963   5.118   20.206  1.00 95.97 79  C  1 
ATOM   3033  C  CD1 . TYR C  3  79  ? 6.529   5.759   19.117  1.00 94.03 79  C  1 
ATOM   3034  C  CD2 . TYR C  3  79  ? 4.871   4.287   19.985  1.00 93.93 79  C  1 
ATOM   3035  C  CE1 . TYR C  3  79  ? 6.020   5.589   17.847  1.00 93.59 79  C  1 
ATOM   3036  C  CE2 . TYR C  3  79  ? 4.352   4.113   18.717  1.00 93.21 79  C  1 
ATOM   3037  C  CZ  . TYR C  3  79  ? 4.932   4.766   17.650  1.00 94.40 79  C  1 
ATOM   3038  O  OH  . TYR C  3  79  ? 4.424   4.599   16.386  1.00 92.69 79  C  1 
ATOM   3039  N  N   . PHE C  3  80  ? 5.878   8.735   21.358  1.00 95.25 80  C  1 
ATOM   3040  C  CA  . PHE C  3  80  ? 6.402   10.064  21.063  1.00 95.22 80  C  1 
ATOM   3041  C  C   . PHE C  3  80  ? 5.997   11.093  22.114  1.00 95.07 80  C  1 
ATOM   3042  O  O   . PHE C  3  80  ? 6.308   12.275  21.942  1.00 93.71 80  C  1 
ATOM   3043  C  CB  . PHE C  3  80  ? 5.942   10.530  19.684  1.00 94.82 80  C  1 
ATOM   3044  C  CG  . PHE C  3  80  ? 6.666   9.870   18.546  1.00 94.31 80  C  1 
ATOM   3045  C  CD1 . PHE C  3  80  ? 7.995   10.161  18.294  1.00 89.67 80  C  1 
ATOM   3046  C  CD2 . PHE C  3  80  ? 6.018   8.965   17.729  1.00 89.52 80  C  1 
ATOM   3047  C  CE1 . PHE C  3  80  ? 8.664   9.558   17.249  1.00 88.40 80  C  1 
ATOM   3048  C  CE2 . PHE C  3  80  ? 6.679   8.356   16.681  1.00 88.05 80  C  1 
ATOM   3049  C  CZ  . PHE C  3  80  ? 8.003   8.652   16.442  1.00 90.47 80  C  1 
ATOM   3050  N  N   . PHE C  3  81  ? 5.325   10.692  23.191  1.00 95.31 81  C  1 
ATOM   3051  C  CA  . PHE C  3  81  ? 4.878   11.631  24.213  1.00 95.55 81  C  1 
ATOM   3052  C  C   . PHE C  3  81  ? 6.038   12.358  24.899  1.00 95.40 81  C  1 
ATOM   3053  O  O   . PHE C  3  81  ? 5.959   13.578  25.074  1.00 94.31 81  C  1 
ATOM   3054  C  CB  . PHE C  3  81  ? 4.006   10.918  25.253  1.00 95.35 81  C  1 
ATOM   3055  C  CG  . PHE C  3  81  ? 2.592   10.658  24.799  1.00 95.11 81  C  1 
ATOM   3056  C  CD1 . PHE C  3  81  ? 2.142   11.080  23.561  1.00 90.97 81  C  1 
ATOM   3057  C  CD2 . PHE C  3  81  ? 1.702   9.993   25.636  1.00 90.73 81  C  1 
ATOM   3058  C  CE1 . PHE C  3  81  ? 0.843   10.842  23.156  1.00 90.07 81  C  1 
ATOM   3059  C  CE2 . PHE C  3  81  ? 0.404   9.753   25.240  1.00 90.16 81  C  1 
ATOM   3060  C  CZ  . PHE C  3  81  ? -0.028  10.176  23.998  1.00 92.34 81  C  1 
ATOM   3061  N  N   . PRO C  3  82  ? 7.126   11.686  25.310  1.00 95.58 82  C  1 
ATOM   3062  C  CA  . PRO C  3  82  ? 8.228   12.443  25.934  1.00 95.44 82  C  1 
ATOM   3063  C  C   . PRO C  3  82  ? 8.858   13.457  24.993  1.00 95.04 82  C  1 
ATOM   3064  O  O   . PRO C  3  82  ? 9.130   14.597  25.392  1.00 93.98 82  C  1 
ATOM   3065  C  CB  . PRO C  3  82  ? 9.225   11.349  26.340  1.00 95.41 82  C  1 
ATOM   3066  C  CG  . PRO C  3  82  ? 8.407   10.116  26.448  1.00 94.54 82  C  1 
ATOM   3067  C  CD  . PRO C  3  82  ? 7.370   10.233  25.379  1.00 96.12 82  C  1 
ATOM   3068  N  N   . VAL C  3  83  ? 9.098   13.072  23.729  1.00 95.16 83  C  1 
ATOM   3069  C  CA  . VAL C  3  83  ? 9.682   13.995  22.761  1.00 94.95 83  C  1 
ATOM   3070  C  C   . VAL C  3  83  ? 8.723   15.146  22.467  1.00 94.29 83  C  1 
ATOM   3071  O  O   . VAL C  3  83  ? 9.139   16.305  22.345  1.00 92.46 83  C  1 
ATOM   3072  C  CB  . VAL C  3  83  ? 10.068  13.232  21.482  1.00 94.14 83  C  1 
ATOM   3073  C  CG1 . VAL C  3  83  ? 10.347  14.188  20.338  1.00 86.36 83  C  1 
ATOM   3074  C  CG2 . VAL C  3  83  ? 11.278  12.357  21.748  1.00 87.07 83  C  1 
ATOM   3075  N  N   . PHE C  3  84  ? 7.428   14.852  22.359  1.00 94.02 84  C  1 
ATOM   3076  C  CA  . PHE C  3  84  ? 6.430   15.892  22.134  1.00 93.30 84  C  1 
ATOM   3077  C  C   . PHE C  3  84  ? 6.376   16.870  23.301  1.00 93.17 84  C  1 
ATOM   3078  O  O   . PHE C  3  84  ? 6.221   18.081  23.097  1.00 92.44 84  C  1 
ATOM   3079  C  CB  . PHE C  3  84  ? 5.061   15.248  21.900  1.00 92.31 84  C  1 
ATOM   3080  C  CG  . PHE C  3  84  ? 3.948   16.232  21.688  1.00 91.15 84  C  1 
ATOM   3081  C  CD1 . PHE C  3  84  ? 3.838   16.932  20.500  1.00 87.41 84  C  1 
ATOM   3082  C  CD2 . PHE C  3  84  ? 3.001   16.446  22.675  1.00 87.06 84  C  1 
ATOM   3083  C  CE1 . PHE C  3  84  ? 2.812   17.829  20.303  1.00 85.18 84  C  1 
ATOM   3084  C  CE2 . PHE C  3  84  ? 1.970   17.344  22.483  1.00 85.40 84  C  1 
ATOM   3085  C  CZ  . PHE C  3  84  ? 1.876   18.039  21.294  1.00 86.35 84  C  1 
ATOM   3086  N  N   . GLN C  3  85  ? 6.514   16.377  24.521  1.00 93.39 85  C  1 
ATOM   3087  C  CA  . GLN C  3  85  ? 6.538   17.246  25.693  1.00 93.59 85  C  1 
ATOM   3088  C  C   . GLN C  3  85  ? 7.768   18.146  25.690  1.00 93.46 85  C  1 
ATOM   3089  O  O   . GLN C  3  85  ? 7.684   19.323  26.061  1.00 92.09 85  C  1 
ATOM   3090  C  CB  . GLN C  3  85  ? 6.490   16.400  26.966  1.00 93.82 85  C  1 
ATOM   3091  C  CG  . GLN C  3  85  ? 6.614   17.179  28.271  1.00 92.33 85  C  1 
ATOM   3092  C  CD  . GLN C  3  85  ? 5.427   18.074  28.550  1.00 92.05 85  C  1 
ATOM   3093  O  OE1 . GLN C  3  85  ? 4.421   18.039  27.844  1.00 86.57 85  C  1 
ATOM   3094  N  NE2 . GLN C  3  85  ? 5.540   18.892  29.587  1.00 82.81 85  C  1 
ATOM   3095  N  N   . ILE C  3  86  ? 8.922   17.621  25.259  1.00 92.97 86  C  1 
ATOM   3096  C  CA  . ILE C  3  86  ? 10.129  18.433  25.158  1.00 92.86 86  C  1 
ATOM   3097  C  C   . ILE C  3  86  ? 9.938   19.542  24.130  1.00 92.00 86  C  1 
ATOM   3098  O  O   . ILE C  3  86  ? 10.305  20.701  24.368  1.00 90.65 86  C  1 
ATOM   3099  C  CB  . ILE C  3  86  ? 11.343  17.548  24.815  1.00 93.41 86  C  1 
ATOM   3100  C  CG1 . ILE C  3  86  ? 11.697  16.650  26.003  1.00 89.85 86  C  1 
ATOM   3101  C  CG2 . ILE C  3  86  ? 12.540  18.398  24.409  1.00 89.83 86  C  1 
ATOM   3102  C  CD1 . ILE C  3  86  ? 12.755  15.620  25.691  1.00 84.68 86  C  1 
ATOM   3103  N  N   . LEU C  3  87  ? 9.347   19.204  22.976  1.00 92.33 87  C  1 
ATOM   3104  C  CA  . LEU C  3  87  ? 9.204   20.177  21.902  1.00 90.92 87  C  1 
ATOM   3105  C  C   . LEU C  3  87  ? 8.263   21.316  22.274  1.00 90.14 87  C  1 
ATOM   3106  O  O   . LEU C  3  87  ? 8.495   22.464  21.879  1.00 87.72 87  C  1 
ATOM   3107  C  CB  . LEU C  3  87  ? 8.707   19.486  20.629  1.00 90.55 87  C  1 
ATOM   3108  C  CG  . LEU C  3  87  ? 9.722   18.613  19.893  1.00 87.58 87  C  1 
ATOM   3109  C  CD1 . LEU C  3  87  ? 9.059   17.901  18.727  1.00 81.74 87  C  1 
ATOM   3110  C  CD2 . LEU C  3  87  ? 10.894  19.449  19.406  1.00 81.63 87  C  1 
ATOM   3111  N  N   . ARG C  3  88  ? 7.208   21.037  23.034  1.00 89.27 88  C  1 
ATOM   3112  C  CA  . ARG C  3  88  ? 6.227   22.073  23.334  1.00 88.24 88  C  1 
ATOM   3113  C  C   . ARG C  3  88  ? 6.553   22.862  24.596  1.00 87.78 88  C  1 
ATOM   3114  O  O   . ARG C  3  88  ? 5.974   23.932  24.796  1.00 85.09 88  C  1 
ATOM   3115  C  CB  . ARG C  3  88  ? 4.821   21.471  23.448  1.00 86.52 88  C  1 
ATOM   3116  C  CG  . ARG C  3  88  ? 4.566   20.657  24.703  1.00 83.72 88  C  1 
ATOM   3117  C  CD  . ARG C  3  88  ? 3.085   20.362  24.871  1.00 83.89 88  C  1 
ATOM   3118  N  NE  . ARG C  3  88  ? 2.796   19.610  26.087  1.00 82.63 88  C  1 
ATOM   3119  C  CZ  . ARG C  3  88  ? 1.583   19.476  26.621  1.00 83.53 88  C  1 
ATOM   3120  N  NH1 . ARG C  3  88  ? 0.534   20.047  26.039  1.00 77.52 88  C  1 
ATOM   3121  N  NH2 . ARG C  3  88  ? 1.416   18.771  27.728  1.00 78.84 88  C  1 
ATOM   3122  N  N   . THR C  3  89  ? 7.454   22.379  25.442  1.00 90.02 89  C  1 
ATOM   3123  C  CA  . THR C  3  89  ? 7.818   23.101  26.657  1.00 90.03 89  C  1 
ATOM   3124  C  C   . THR C  3  89  ? 9.092   23.924  26.502  1.00 89.62 89  C  1 
ATOM   3125  O  O   . THR C  3  89  ? 9.229   24.961  27.157  1.00 86.83 89  C  1 
ATOM   3126  C  CB  . THR C  3  89  ? 7.982   22.140  27.840  1.00 89.93 89  C  1 
ATOM   3127  O  OG1 . THR C  3  89  ? 8.888   21.093  27.482  1.00 81.89 89  C  1 
ATOM   3128  C  CG2 . THR C  3  89  ? 6.644   21.545  28.243  1.00 82.14 89  C  1 
ATOM   3129  N  N   . VAL C  3  90  ? 10.030  23.494  25.660  1.00 89.12 90  C  1 
ATOM   3130  C  CA  . VAL C  3  90  ? 11.257  24.250  25.435  1.00 88.80 90  C  1 
ATOM   3131  C  C   . VAL C  3  90  ? 10.946  25.408  24.489  1.00 86.79 90  C  1 
ATOM   3132  O  O   . VAL C  3  90  ? 10.495  25.180  23.363  1.00 82.87 90  C  1 
ATOM   3133  C  CB  . VAL C  3  90  ? 12.362  23.350  24.863  1.00 89.07 90  C  1 
ATOM   3134  C  CG1 . VAL C  3  90  ? 13.584  24.170  24.489  1.00 80.87 90  C  1 
ATOM   3135  C  CG2 . VAL C  3  90  ? 12.734  22.277  25.871  1.00 82.13 90  C  1 
ATOM   3136  N  N   . PRO C  3  91  ? 11.182  26.665  24.913  1.00 85.87 91  C  1 
ATOM   3137  C  CA  . PRO C  3  91  ? 10.806  27.795  24.053  1.00 83.64 91  C  1 
ATOM   3138  C  C   . PRO C  3  91  ? 11.677  27.939  22.816  1.00 83.05 91  C  1 
ATOM   3139  O  O   . PRO C  3  91  ? 11.186  28.368  21.766  1.00 79.23 91  C  1 
ATOM   3140  C  CB  . PRO C  3  91  ? 10.959  29.007  24.986  1.00 81.06 91  C  1 
ATOM   3141  C  CG  . PRO C  3  91  ? 11.953  28.570  26.010  1.00 79.35 91  C  1 
ATOM   3142  C  CD  . PRO C  3  91  ? 11.709  27.105  26.212  1.00 82.26 91  C  1 
ATOM   3143  N  N   . ASN C  3  92  ? 12.966  27.599  22.898  1.00 84.92 92  C  1 
ATOM   3144  C  CA  . ASN C  3  92  ? 13.854  27.674  21.747  1.00 85.94 92  C  1 
ATOM   3145  C  C   . ASN C  3  92  ? 13.636  26.452  20.862  1.00 86.02 92  C  1 
ATOM   3146  O  O   . ASN C  3  92  ? 13.824  25.316  21.297  1.00 84.04 92  C  1 
ATOM   3147  C  CB  . ASN C  3  92  ? 15.307  27.764  22.203  1.00 84.83 92  C  1 
ATOM   3148  C  CG  . ASN C  3  92  ? 16.260  28.096  21.074  1.00 82.07 92  C  1 
ATOM   3149  O  OD1 . ASN C  3  92  ? 15.854  28.247  19.921  1.00 73.19 92  C  1 
ATOM   3150  N  ND2 . ASN C  3  92  ? 17.539  28.216  21.394  1.00 72.81 92  C  1 
ATOM   3151  N  N   . LYS C  3  93  ? 13.243  26.689  19.603  1.00 87.07 93  C  1 
ATOM   3152  C  CA  . LYS C  3  93  ? 12.914  25.589  18.705  1.00 87.13 93  C  1 
ATOM   3153  C  C   . LYS C  3  93  ? 14.140  24.748  18.367  1.00 89.12 93  C  1 
ATOM   3154  O  O   . LYS C  3  93  ? 14.071  23.517  18.345  1.00 87.08 93  C  1 
ATOM   3155  C  CB  . LYS C  3  93  ? 12.279  26.127  17.418  1.00 83.44 93  C  1 
ATOM   3156  C  CG  . LYS C  3  93  ? 10.851  26.609  17.581  1.00 74.94 93  C  1 
ATOM   3157  C  CD  . LYS C  3  93  ? 10.240  26.965  16.243  1.00 67.77 93  C  1 
ATOM   3158  C  CE  . LYS C  3  93  ? 8.773   27.325  16.368  1.00 59.43 93  C  1 
ATOM   3159  N  NZ  . LYS C  3  93  ? 8.159   27.644  15.052  1.00 52.86 93  C  1 
ATOM   3160  N  N   . LEU C  3  94  ? 15.279  25.398  18.095  1.00 88.80 94  C  1 
ATOM   3161  C  CA  . LEU C  3  94  ? 16.487  24.658  17.752  1.00 90.53 94  C  1 
ATOM   3162  C  C   . LEU C  3  94  ? 16.959  23.806  18.920  1.00 91.54 94  C  1 
ATOM   3163  O  O   . LEU C  3  94  ? 17.405  22.669  18.725  1.00 91.62 94  C  1 
ATOM   3164  C  CB  . LEU C  3  94  ? 17.586  25.628  17.316  1.00 90.91 94  C  1 
ATOM   3165  C  CG  . LEU C  3  94  ? 18.924  24.999  16.917  1.00 88.24 94  C  1 
ATOM   3166  C  CD1 . LEU C  3  94  ? 18.733  24.026  15.765  1.00 82.29 94  C  1 
ATOM   3167  C  CD2 . LEU C  3  94  ? 19.923  26.077  16.546  1.00 83.20 94  C  1 
ATOM   3168  N  N   . LEU C  3  95  ? 16.866  24.327  20.142  1.00 91.63 95  C  1 
ATOM   3169  C  CA  . LEU C  3  95  ? 17.236  23.540  21.310  1.00 92.43 95  C  1 
ATOM   3170  C  C   . LEU C  3  95  ? 16.310  22.345  21.487  1.00 93.11 95  C  1 
ATOM   3171  O  O   . LEU C  3  95  ? 16.755  21.262  21.880  1.00 92.50 95  C  1 
ATOM   3172  C  CB  . LEU C  3  95  ? 17.218  24.423  22.556  1.00 92.72 95  C  1 
ATOM   3173  C  CG  . LEU C  3  95  ? 17.636  23.759  23.870  1.00 88.21 95  C  1 
ATOM   3174  C  CD1 . LEU C  3  95  ? 19.052  23.218  23.774  1.00 81.97 95  C  1 
ATOM   3175  C  CD2 . LEU C  3  95  ? 17.513  24.738  25.020  1.00 82.34 95  C  1 
ATOM   3176  N  N   . GLY C  3  96  ? 15.019  22.522  21.191  1.00 92.33 96  C  1 
ATOM   3177  C  CA  . GLY C  3  96  ? 14.094  21.405  21.265  1.00 92.00 96  C  1 
ATOM   3178  C  C   . GLY C  3  96  ? 14.418  20.310  20.271  1.00 93.18 96  C  1 
ATOM   3179  O  O   . GLY C  3  96  ? 14.365  19.122  20.599  1.00 92.28 96  C  1 
ATOM   3180  N  N   . VAL C  3  97  ? 14.768  20.696  19.038  1.00 92.91 97  C  1 
ATOM   3181  C  CA  . VAL C  3  97  ? 15.137  19.716  18.023  1.00 93.49 97  C  1 
ATOM   3182  C  C   . VAL C  3  97  ? 16.423  18.996  18.412  1.00 93.89 97  C  1 
ATOM   3183  O  O   . VAL C  3  97  ? 16.550  17.780  18.227  1.00 93.19 97  C  1 
ATOM   3184  C  CB  . VAL C  3  97  ? 15.265  20.394  16.646  1.00 92.67 97  C  1 
ATOM   3185  C  CG1 . VAL C  3  97  ? 15.819  19.428  15.614  1.00 85.21 97  C  1 
ATOM   3186  C  CG2 . VAL C  3  97  ? 13.912  20.921  16.200  1.00 86.30 97  C  1 
ATOM   3187  N  N   . LEU C  3  98  ? 17.397  19.729  18.967  1.00 93.80 98  C  1 
ATOM   3188  C  CA  . LEU C  3  98  ? 18.642  19.106  19.399  1.00 94.24 98  C  1 
ATOM   3189  C  C   . LEU C  3  98  ? 18.404  18.138  20.551  1.00 94.66 98  C  1 
ATOM   3190  O  O   . LEU C  3  98  ? 19.008  17.061  20.599  1.00 94.04 98  C  1 
ATOM   3191  C  CB  . LEU C  3  98  ? 19.654  20.178  19.799  1.00 94.08 98  C  1 
ATOM   3192  C  CG  . LEU C  3  98  ? 20.244  21.014  18.658  1.00 89.20 98  C  1 
ATOM   3193  C  CD1 . LEU C  3  98  ? 21.154  22.100  19.208  1.00 84.46 98  C  1 
ATOM   3194  C  CD2 . LEU C  3  98  ? 20.993  20.132  17.677  1.00 83.78 98  C  1 
ATOM   3195  N  N   . LEU C  3  99  ? 17.530  18.500  21.491  1.00 94.57 99  C  1 
ATOM   3196  C  CA  . LEU C  3  99  ? 17.201  17.596  22.584  1.00 94.62 99  C  1 
ATOM   3197  C  C   . LEU C  3  99  ? 16.459  16.366  22.079  1.00 94.89 99  C  1 
ATOM   3198  O  O   . LEU C  3  99  ? 16.656  15.261  22.593  1.00 94.07 99  C  1 
ATOM   3199  C  CB  . LEU C  3  99  ? 16.367  18.328  23.639  1.00 94.85 99  C  1 
ATOM   3200  C  CG  . LEU C  3  99  ? 17.108  19.368  24.484  1.00 92.62 99  C  1 
ATOM   3201  C  CD1 . LEU C  3  99  ? 16.132  20.124  25.366  1.00 88.24 99  C  1 
ATOM   3202  C  CD2 . LEU C  3  99  ? 18.185  18.704  25.321  1.00 87.16 99  C  1 
ATOM   3203  N  N   . MET C  3  100 ? 15.604  16.539  21.063  1.00 94.88 100 C  1 
ATOM   3204  C  CA  . MET C  3  100 ? 14.897  15.409  20.475  1.00 94.04 100 C  1 
ATOM   3205  C  C   . MET C  3  100 ? 15.865  14.460  19.776  1.00 94.52 100 C  1 
ATOM   3206  O  O   . MET C  3  100 ? 15.777  13.241  19.938  1.00 93.91 100 C  1 
ATOM   3207  C  CB  . MET C  3  100 ? 13.842  15.911  19.491  1.00 92.39 100 C  1 
ATOM   3208  C  CG  . MET C  3  100 ? 13.058  14.820  18.793  1.00 86.88 100 C  1 
ATOM   3209  S  SD  . MET C  3  100 ? 11.977  15.449  17.494  1.00 82.94 100 C  1 
ATOM   3210  C  CE  . MET C  3  100 ? 13.183  15.960  16.275  1.00 73.00 100 C  1 
ATOM   3211  N  N   . ALA C  3  101 ? 16.804  15.014  18.999  1.00 95.16 101 C  1 
ATOM   3212  C  CA  . ALA C  3  101 ? 17.773  14.186  18.301  1.00 95.28 101 C  1 
ATOM   3213  C  C   . ALA C  3  101 ? 18.803  13.569  19.235  1.00 95.89 101 C  1 
ATOM   3214  O  O   . ALA C  3  101 ? 19.488  12.618  18.851  1.00 94.52 101 C  1 
ATOM   3215  C  CB  . ALA C  3  101 ? 18.476  15.008  17.223  1.00 94.45 101 C  1 
ATOM   3216  N  N   . SER C  3  102 ? 18.935  14.094  20.456  1.00 95.93 102 C  1 
ATOM   3217  C  CA  . SER C  3  102 ? 19.897  13.557  21.409  1.00 95.83 102 C  1 
ATOM   3218  C  C   . SER C  3  102 ? 19.474  12.210  21.975  1.00 96.10 102 C  1 
ATOM   3219  O  O   . SER C  3  102 ? 20.315  11.500  22.537  1.00 94.38 102 C  1 
ATOM   3220  C  CB  . SER C  3  102 ? 20.115  14.551  22.549  1.00 94.47 102 C  1 
ATOM   3221  O  OG  . SER C  3  102 ? 20.743  15.731  22.078  1.00 84.08 102 C  1 
ATOM   3222  N  N   . VAL C  3  103 ? 18.197  11.836  21.850  1.00 96.29 103 C  1 
ATOM   3223  C  CA  . VAL C  3  103 ? 17.725  10.559  22.380  1.00 96.19 103 C  1 
ATOM   3224  C  C   . VAL C  3  103 ? 18.378  9.384   21.646  1.00 96.38 103 C  1 
ATOM   3225  O  O   . VAL C  3  103 ? 19.020  8.542   22.286  1.00 95.65 103 C  1 
ATOM   3226  C  CB  . VAL C  3  103 ? 16.189  10.489  22.342  1.00 95.71 103 C  1 
ATOM   3227  C  CG1 . VAL C  3  103 ? 15.713  9.099   22.738  1.00 90.70 103 C  1 
ATOM   3228  C  CG2 . VAL C  3  103 ? 15.592  11.536  23.262  1.00 91.39 103 C  1 
ATOM   3229  N  N   . PRO C  3  104 ? 18.261  9.266   20.309  1.00 96.12 104 C  1 
ATOM   3230  C  CA  . PRO C  3  104 ? 18.989  8.169   19.647  1.00 96.23 104 C  1 
ATOM   3231  C  C   . PRO C  3  104 ? 20.487  8.390   19.577  1.00 96.23 104 C  1 
ATOM   3232  O  O   . PRO C  3  104 ? 21.257  7.423   19.654  1.00 95.24 104 C  1 
ATOM   3233  C  CB  . PRO C  3  104 ? 18.368  8.132   18.249  1.00 95.38 104 C  1 
ATOM   3234  C  CG  . PRO C  3  104 ? 17.893  9.514   18.011  1.00 93.27 104 C  1 
ATOM   3235  C  CD  . PRO C  3  104 ? 17.431  10.016  19.343  1.00 96.01 104 C  1 
ATOM   3236  N  N   . ALA C  3  105 ? 20.939  9.651   19.443  1.00 96.88 105 C  1 
ATOM   3237  C  CA  . ALA C  3  105 ? 22.370  9.910   19.386  1.00 96.61 105 C  1 
ATOM   3238  C  C   . ALA C  3  105 ? 23.054  9.582   20.706  1.00 96.49 105 C  1 
ATOM   3239  O  O   . ALA C  3  105 ? 24.180  9.079   20.720  1.00 94.45 105 C  1 
ATOM   3240  C  CB  . ALA C  3  105 ? 22.624  11.365  18.996  1.00 95.68 105 C  1 
ATOM   3241  N  N   . GLY C  3  106 ? 22.392  9.868   21.831  1.00 96.49 106 C  1 
ATOM   3242  C  CA  . GLY C  3  106 ? 22.954  9.527   23.125  1.00 96.18 106 C  1 
ATOM   3243  C  C   . GLY C  3  106 ? 22.984  8.035   23.378  1.00 96.27 106 C  1 
ATOM   3244  O  O   . GLY C  3  106 ? 23.919  7.522   23.999  1.00 94.44 106 C  1 
ATOM   3245  N  N   . LEU C  3  107 ? 21.967  7.314   22.901  1.00 96.77 107 C  1 
ATOM   3246  C  CA  . LEU C  3  107 ? 21.950  5.866   23.059  1.00 96.76 107 C  1 
ATOM   3247  C  C   . LEU C  3  107 ? 23.082  5.200   22.286  1.00 96.68 107 C  1 
ATOM   3248  O  O   . LEU C  3  107 ? 23.570  4.144   22.698  1.00 95.34 107 C  1 
ATOM   3249  C  CB  . LEU C  3  107 ? 20.604  5.301   22.609  1.00 96.37 107 C  1 
ATOM   3250  C  CG  . LEU C  3  107 ? 19.417  5.559   23.538  1.00 94.23 107 C  1 
ATOM   3251  C  CD1 . LEU C  3  107 ? 18.140  5.010   22.928  1.00 88.58 107 C  1 
ATOM   3252  C  CD2 . LEU C  3  107 ? 19.665  4.936   24.903  1.00 88.43 107 C  1 
ATOM   3253  N  N   . LEU C  3  108 ? 23.518  5.803   21.171  1.00 96.78 108 C  1 
ATOM   3254  C  CA  . LEU C  3  108 ? 24.624  5.245   20.402  1.00 96.62 108 C  1 
ATOM   3255  C  C   . LEU C  3  108 ? 25.939  5.283   21.174  1.00 96.23 108 C  1 
ATOM   3256  O  O   . LEU C  3  108 ? 26.831  4.470   20.909  1.00 94.32 108 C  1 
ATOM   3257  C  CB  . LEU C  3  108 ? 24.782  6.002   19.084  1.00 96.16 108 C  1 
ATOM   3258  C  CG  . LEU C  3  108 ? 23.699  5.788   18.023  1.00 94.06 108 C  1 
ATOM   3259  C  CD1 . LEU C  3  108 ? 23.910  6.734   16.851  1.00 89.58 108 C  1 
ATOM   3260  C  CD2 . LEU C  3  108 ? 23.704  4.346   17.545  1.00 88.70 108 C  1 
ATOM   3261  N  N   . THR C  3  109 ? 26.085  6.203   22.131  1.00 96.67 109 C  1 
ATOM   3262  C  CA  . THR C  3  109 ? 27.324  6.353   22.881  1.00 96.19 109 C  1 
ATOM   3263  C  C   . THR C  3  109 ? 27.361  5.539   24.165  1.00 95.61 109 C  1 
ATOM   3264  O  O   . THR C  3  109 ? 28.401  5.515   24.835  1.00 93.10 109 C  1 
ATOM   3265  C  CB  . THR C  3  109 ? 27.560  7.827   23.221  1.00 94.87 109 C  1 
ATOM   3266  O  OG1 . THR C  3  109 ? 26.508  8.295   24.071  1.00 87.67 109 C  1 
ATOM   3267  C  CG2 . THR C  3  109 ? 27.595  8.672   21.957  1.00 87.91 109 C  1 
ATOM   3268  N  N   . VAL C  3  110 ? 26.269  4.864   24.527  1.00 95.83 110 C  1 
ATOM   3269  C  CA  . VAL C  3  110 ? 26.205  4.139   25.796  1.00 95.64 110 C  1 
ATOM   3270  C  C   . VAL C  3  110 ? 27.262  3.033   25.890  1.00 95.45 110 C  1 
ATOM   3271  O  O   . VAL C  3  110 ? 27.957  2.947   26.909  1.00 93.85 110 C  1 
ATOM   3272  C  CB  . VAL C  3  110 ? 24.780  3.599   26.023  1.00 95.00 110 C  1 
ATOM   3273  C  CG1 . VAL C  3  110 ? 24.762  2.558   27.137  1.00 88.75 110 C  1 
ATOM   3274  C  CG2 . VAL C  3  110 ? 23.833  4.736   26.350  1.00 89.60 110 C  1 
ATOM   3275  N  N   . PRO C  3  111 ? 27.447  2.160   24.888  1.00 95.75 111 C  1 
ATOM   3276  C  CA  . PRO C  3  111 ? 28.473  1.112   25.043  1.00 95.12 111 C  1 
ATOM   3277  C  C   . PRO C  3  111 ? 29.891  1.654   25.131  1.00 94.86 111 C  1 
ATOM   3278  O  O   . PRO C  3  111 ? 30.750  1.039   25.768  1.00 92.63 111 C  1 
ATOM   3279  C  CB  . PRO C  3  111 ? 28.295  0.246   23.791  1.00 94.22 111 C  1 
ATOM   3280  C  CG  . PRO C  3  111 ? 26.939  0.565   23.290  1.00 92.81 111 C  1 
ATOM   3281  C  CD  . PRO C  3  111 ? 26.722  2.003   23.619  1.00 95.18 111 C  1 
ATOM   3282  N  N   . PHE C  3  112 ? 30.163  2.803   24.489  1.00 95.39 112 C  1 
ATOM   3283  C  CA  . PHE C  3  112 ? 31.506  3.363   24.491  1.00 94.65 112 C  1 
ATOM   3284  C  C   . PHE C  3  112 ? 31.795  4.175   25.743  1.00 94.32 112 C  1 
ATOM   3285  O  O   . PHE C  3  112 ? 32.965  4.392   26.075  1.00 91.07 112 C  1 
ATOM   3286  C  CB  . PHE C  3  112 ? 31.712  4.207   23.240  1.00 93.96 112 C  1 
ATOM   3287  C  CG  . PHE C  3  112 ? 31.377  3.481   21.966  1.00 93.97 112 C  1 
ATOM   3288  C  CD1 . PHE C  3  112 ? 32.259  2.564   21.420  1.00 88.78 112 C  1 
ATOM   3289  C  CD2 . PHE C  3  112 ? 30.164  3.695   21.332  1.00 89.34 112 C  1 
ATOM   3290  C  CE1 . PHE C  3  112 ? 31.948  1.888   20.259  1.00 87.99 112 C  1 
ATOM   3291  C  CE2 . PHE C  3  112 ? 29.847  3.018   20.169  1.00 88.21 112 C  1 
ATOM   3292  C  CZ  . PHE C  3  112 ? 30.740  2.113   19.631  1.00 91.14 112 C  1 
ATOM   3293  N  N   . LEU C  3  113 ? 30.758  4.638   26.442  1.00 94.76 113 C  1 
ATOM   3294  C  CA  . LEU C  3  113 ? 30.945  5.323   27.712  1.00 94.65 113 C  1 
ATOM   3295  C  C   . LEU C  3  113 ? 31.061  4.355   28.883  1.00 94.09 113 C  1 
ATOM   3296  O  O   . LEU C  3  113 ? 31.732  4.664   29.873  1.00 90.74 113 C  1 
ATOM   3297  C  CB  . LEU C  3  113 ? 29.790  6.298   27.958  1.00 93.90 113 C  1 
ATOM   3298  C  CG  . LEU C  3  113 ? 29.732  7.538   27.063  1.00 89.24 113 C  1 
ATOM   3299  C  CD1 . LEU C  3  113 ? 28.459  8.321   27.327  1.00 83.06 113 C  1 
ATOM   3300  C  CD2 . LEU C  3  113 ? 30.955  8.412   27.280  1.00 81.92 113 C  1 
ATOM   3301  N  N   . GLU C  3  114 ? 30.435  3.194   28.797  1.00 94.37 114 C  1 
ATOM   3302  C  CA  . GLU C  3  114 ? 30.454  2.208   29.872  1.00 93.63 114 C  1 
ATOM   3303  C  C   . GLU C  3  114 ? 31.495  1.113   29.647  1.00 93.39 114 C  1 
ATOM   3304  O  O   . GLU C  3  114 ? 31.418  0.053   30.281  1.00 89.96 114 C  1 
ATOM   3305  C  CB  . GLU C  3  114 ? 29.068  1.584   30.052  1.00 92.25 114 C  1 
ATOM   3306  C  CG  . GLU C  3  114 ? 28.068  2.510   30.711  1.00 87.30 114 C  1 
ATOM   3307  C  CD  . GLU C  3  114 ? 26.795  1.803   31.122  1.00 85.29 114 C  1 
ATOM   3308  O  OE1 . GLU C  3  114 ? 25.795  1.910   30.396  1.00 78.67 114 C  1 
ATOM   3309  O  OE2 . GLU C  3  114 ? 26.812  1.131   32.176  1.00 79.59 114 C  1 
ATOM   3310  N  N   . ASN C  3  115 ? 32.467  1.348   28.771  1.00 92.62 115 C  1 
ATOM   3311  C  CA  . ASN C  3  115 ? 33.561  0.408   28.567  1.00 91.99 115 C  1 
ATOM   3312  C  C   . ASN C  3  115 ? 34.650  0.523   29.625  1.00 91.95 115 C  1 
ATOM   3313  O  O   . ASN C  3  115 ? 35.685  -0.138  29.509  1.00 87.55 115 C  1 
ATOM   3314  C  CB  . ASN C  3  115 ? 34.173  0.598   27.175  1.00 89.35 115 C  1 
ATOM   3315  C  CG  . ASN C  3  115 ? 33.485  -0.232  26.114  1.00 83.88 115 C  1 
ATOM   3316  O  OD1 . ASN C  3  115 ? 32.762  -1.182  26.419  1.00 73.60 115 C  1 
ATOM   3317  N  ND2 . ASN C  3  115 ? 33.708  0.119   24.857  1.00 77.40 115 C  1 
ATOM   3318  N  N   . VAL C  3  116 ? 34.438  1.346   30.653  1.00 92.99 116 C  1 
ATOM   3319  C  CA  . VAL C  3  116 ? 35.438  1.504   31.702  1.00 92.79 116 C  1 
ATOM   3320  C  C   . VAL C  3  116 ? 35.569  0.250   32.557  1.00 92.35 116 C  1 
ATOM   3321  O  O   . VAL C  3  116 ? 36.593  0.059   33.219  1.00 87.56 116 C  1 
ATOM   3322  C  CB  . VAL C  3  116 ? 35.108  2.723   32.577  1.00 91.10 116 C  1 
ATOM   3323  C  CG1 . VAL C  3  116 ? 35.158  4.000   31.743  1.00 78.73 116 C  1 
ATOM   3324  C  CG2 . VAL C  3  116 ? 33.738  2.569   33.220  1.00 79.72 116 C  1 
ATOM   3325  N  N   . ASN C  3  117 ? 34.560  -0.618  32.560  1.00 91.93 117 C  1 
ATOM   3326  C  CA  . ASN C  3  117 ? 34.622  -1.875  33.281  1.00 91.77 117 C  1 
ATOM   3327  C  C   . ASN C  3  117 ? 33.884  -2.951  32.495  1.00 91.84 117 C  1 
ATOM   3328  O  O   . ASN C  3  117 ? 33.231  -2.671  31.489  1.00 88.09 117 C  1 
ATOM   3329  C  CB  . ASN C  3  117 ? 34.044  -1.736  34.699  1.00 88.60 117 C  1 
ATOM   3330  C  CG  . ASN C  3  117 ? 32.616  -1.219  34.698  1.00 86.24 117 C  1 
ATOM   3331  O  OD1 . ASN C  3  117 ? 31.730  -1.794  34.069  1.00 77.30 117 C  1 
ATOM   3332  N  ND2 . ASN C  3  117 ? 32.388  -0.127  35.420  1.00 78.97 117 C  1 
ATOM   3333  N  N   . LYS C  3  118 ? 33.992  -4.193  32.949  1.00 91.76 118 C  1 
ATOM   3334  C  CA  . LYS C  3  118 ? 33.349  -5.334  32.315  1.00 91.31 118 C  1 
ATOM   3335  C  C   . LYS C  3  118 ? 32.182  -5.876  33.124  1.00 92.01 118 C  1 
ATOM   3336  O  O   . LYS C  3  118 ? 31.731  -7.001  32.870  1.00 87.30 118 C  1 
ATOM   3337  C  CB  . LYS C  3  118 ? 34.373  -6.455  32.074  1.00 87.81 118 C  1 
ATOM   3338  C  CG  . LYS C  3  118 ? 35.501  -6.082  31.129  1.00 79.14 118 C  1 
ATOM   3339  C  CD  . LYS C  3  118 ? 36.448  -7.255  30.923  1.00 72.94 118 C  1 
ATOM   3340  C  CE  . LYS C  3  118 ? 37.623  -6.880  30.039  1.00 63.34 118 C  1 
ATOM   3341  N  NZ  . LYS C  3  118 ? 37.197  -6.508  28.655  1.00 56.00 118 C  1 
ATOM   3342  N  N   . PHE C  3  119 ? 31.676  -5.113  34.082  1.00 92.87 119 C  1 
ATOM   3343  C  CA  . PHE C  3  119 ? 30.574  -5.570  34.912  1.00 93.10 119 C  1 
ATOM   3344  C  C   . PHE C  3  119 ? 29.274  -5.587  34.118  1.00 93.03 119 C  1 
ATOM   3345  O  O   . PHE C  3  119 ? 28.931  -4.616  33.438  1.00 90.32 119 C  1 
ATOM   3346  C  CB  . PHE C  3  119 ? 30.417  -4.675  36.140  1.00 92.40 119 C  1 
ATOM   3347  C  CG  . PHE C  3  119 ? 31.586  -4.729  37.080  1.00 91.96 119 C  1 
ATOM   3348  C  CD1 . PHE C  3  119 ? 32.178  -5.933  37.406  1.00 85.04 119 C  1 
ATOM   3349  C  CD2 . PHE C  3  119 ? 32.085  -3.563  37.644  1.00 84.84 119 C  1 
ATOM   3350  C  CE1 . PHE C  3  119 ? 33.251  -5.980  38.275  1.00 83.25 119 C  1 
ATOM   3351  C  CE2 . PHE C  3  119 ? 33.152  -3.605  38.514  1.00 83.33 119 C  1 
ATOM   3352  C  CZ  . PHE C  3  119 ? 33.738  -4.815  38.829  1.00 85.72 119 C  1 
ATOM   3353  N  N   . GLN C  3  120 ? 28.545  -6.703  34.197  1.00 93.56 120 C  1 
ATOM   3354  C  CA  . GLN C  3  120 ? 27.235  -6.829  33.567  1.00 93.58 120 C  1 
ATOM   3355  C  C   . GLN C  3  120 ? 26.104  -6.612  34.563  1.00 94.29 120 C  1 
ATOM   3356  O  O   . GLN C  3  120 ? 25.088  -6.003  34.222  1.00 91.75 120 C  1 
ATOM   3357  C  CB  . GLN C  3  120 ? 27.089  -8.207  32.919  1.00 91.95 120 C  1 
ATOM   3358  C  CG  . GLN C  3  120 ? 28.090  -8.508  31.826  1.00 89.61 120 C  1 
ATOM   3359  C  CD  . GLN C  3  120 ? 27.821  -9.839  31.160  1.00 89.37 120 C  1 
ATOM   3360  O  OE1 . GLN C  3  120 ? 26.672  -10.213 30.932  1.00 80.48 120 C  1 
ATOM   3361  N  NE2 . GLN C  3  120 ? 28.883  -10.571 30.842  1.00 79.16 120 C  1 
ATOM   3362  N  N   . ASN C  3  121 ? 26.256  -7.107  35.783  1.00 93.37 121 C  1 
ATOM   3363  C  CA  . ASN C  3  121 ? 25.210  -7.024  36.785  1.00 93.99 121 C  1 
ATOM   3364  C  C   . ASN C  3  121 ? 24.973  -5.566  37.183  1.00 94.10 121 C  1 
ATOM   3365  O  O   . ASN C  3  121 ? 25.929  -4.840  37.463  1.00 92.12 121 C  1 
ATOM   3366  C  CB  . ASN C  3  121 ? 25.597  -7.852  38.010  1.00 93.23 121 C  1 
ATOM   3367  C  CG  . ASN C  3  121 ? 24.400  -8.264  38.834  1.00 93.40 121 C  1 
ATOM   3368  O  OD1 . ASN C  3  121 ? 23.698  -7.425  39.385  1.00 84.54 121 C  1 
ATOM   3369  N  ND2 . ASN C  3  121 ? 24.166  -9.567  38.919  1.00 85.54 121 C  1 
ATOM   3370  N  N   . PRO C  3  122 ? 23.714  -5.103  37.209  1.00 94.20 122 C  1 
ATOM   3371  C  CA  . PRO C  3  122 ? 23.468  -3.700  37.575  1.00 94.39 122 C  1 
ATOM   3372  C  C   . PRO C  3  122 ? 23.839  -3.365  39.010  1.00 94.29 122 C  1 
ATOM   3373  O  O   . PRO C  3  122 ? 24.093  -2.194  39.311  1.00 91.86 122 C  1 
ATOM   3374  C  CB  . PRO C  3  122 ? 21.960  -3.534  37.333  1.00 93.46 122 C  1 
ATOM   3375  C  CG  . PRO C  3  122 ? 21.409  -4.915  37.423  1.00 91.98 122 C  1 
ATOM   3376  C  CD  . PRO C  3  122 ? 22.472  -5.809  36.862  1.00 94.26 122 C  1 
ATOM   3377  N  N   . PHE C  3  123 ? 23.888  -4.356  39.899  1.00 94.29 123 C  1 
ATOM   3378  C  CA  . PHE C  3  123 ? 24.298  -4.102  41.274  1.00 94.02 123 C  1 
ATOM   3379  C  C   . PHE C  3  123 ? 25.805  -3.937  41.419  1.00 93.66 123 C  1 
ATOM   3380  O  O   . PHE C  3  123 ? 26.271  -3.492  42.475  1.00 90.60 123 C  1 
ATOM   3381  C  CB  . PHE C  3  123 ? 23.800  -5.225  42.181  1.00 93.77 123 C  1 
ATOM   3382  C  CG  . PHE C  3  123 ? 22.303  -5.286  42.293  1.00 93.89 123 C  1 
ATOM   3383  C  CD1 . PHE C  3  123 ? 21.623  -4.430  43.145  1.00 88.47 123 C  1 
ATOM   3384  C  CD2 . PHE C  3  123 ? 21.576  -6.185  41.532  1.00 88.27 123 C  1 
ATOM   3385  C  CE1 . PHE C  3  123 ? 20.249  -4.478  43.240  1.00 86.66 123 C  1 
ATOM   3386  C  CE2 . PHE C  3  123 ? 20.199  -6.232  41.621  1.00 86.89 123 C  1 
ATOM   3387  C  CZ  . PHE C  3  123 ? 19.536  -5.379  42.479  1.00 90.61 123 C  1 
ATOM   3388  N  N   . ARG C  3  124 ? 26.586  -4.279  40.385  1.00 94.44 124 C  1 
ATOM   3389  C  CA  . ARG C  3  124 ? 28.029  -4.057  40.382  1.00 94.25 124 C  1 
ATOM   3390  C  C   . ARG C  3  124 ? 28.422  -2.773  39.664  1.00 94.14 124 C  1 
ATOM   3391  O  O   . ARG C  3  124 ? 29.613  -2.444  39.604  1.00 90.72 124 C  1 
ATOM   3392  C  CB  . ARG C  3  124 ? 28.750  -5.248  39.749  1.00 93.35 124 C  1 
ATOM   3393  C  CG  . ARG C  3  124 ? 28.456  -6.578  40.421  1.00 90.21 124 C  1 
ATOM   3394  C  CD  . ARG C  3  124 ? 29.312  -7.692  39.847  1.00 87.23 124 C  1 
ATOM   3395  N  NE  . ARG C  3  124 ? 28.777  -9.016  40.155  1.00 83.42 124 C  1 
ATOM   3396  C  CZ  . ARG C  3  124 ? 28.993  -9.672  41.292  1.00 80.26 124 C  1 
ATOM   3397  N  NH1 . ARG C  3  124 ? 29.742  -9.135  42.250  1.00 69.64 124 C  1 
ATOM   3398  N  NH2 . ARG C  3  124 ? 28.453  -10.869 41.481  1.00 75.46 124 C  1 
ATOM   3399  N  N   . ARG C  3  125 ? 27.459  -2.038  39.107  1.00 93.76 125 C  1 
ATOM   3400  C  CA  . ARG C  3  125 ? 27.692  -0.759  38.454  1.00 93.49 125 C  1 
ATOM   3401  C  C   . ARG C  3  125 ? 26.606  0.223   38.901  1.00 94.40 125 C  1 
ATOM   3402  O  O   . ARG C  3  125 ? 25.694  0.549   38.139  1.00 91.96 125 C  1 
ATOM   3403  C  CB  . ARG C  3  125 ? 27.718  -0.911  36.930  1.00 90.14 125 C  1 
ATOM   3404  C  CG  . ARG C  3  125 ? 26.665  -1.855  36.380  1.00 87.14 125 C  1 
ATOM   3405  C  CD  . ARG C  3  125 ? 26.632  -1.838  34.863  1.00 86.92 125 C  1 
ATOM   3406  N  NE  . ARG C  3  125 ? 25.652  -2.781  34.330  1.00 85.82 125 C  1 
ATOM   3407  C  CZ  . ARG C  3  125 ? 24.885  -2.558  33.264  1.00 87.71 125 C  1 
ATOM   3408  N  NH1 . ARG C  3  125 ? 24.972  -1.409  32.608  1.00 77.35 125 C  1 
ATOM   3409  N  NH2 . ARG C  3  125 ? 24.032  -3.489  32.859  1.00 81.08 125 C  1 
ATOM   3410  N  N   . PRO C  3  126 ? 26.679  0.707   40.148  1.00 92.92 126 C  1 
ATOM   3411  C  CA  . PRO C  3  126 ? 25.582  1.525   40.688  1.00 93.17 126 C  1 
ATOM   3412  C  C   . PRO C  3  126 ? 25.425  2.877   40.013  1.00 93.98 126 C  1 
ATOM   3413  O  O   . PRO C  3  126 ? 24.311  3.414   39.977  1.00 92.73 126 C  1 
ATOM   3414  C  CB  . PRO C  3  126 ? 25.966  1.684   42.164  1.00 91.85 126 C  1 
ATOM   3415  C  CG  . PRO C  3  126 ? 27.447  1.501   42.184  1.00 90.48 126 C  1 
ATOM   3416  C  CD  . PRO C  3  126 ? 27.751  0.496   41.119  1.00 92.66 126 C  1 
ATOM   3417  N  N   . VAL C  3  127 ? 26.506  3.461   39.473  1.00 94.50 127 C  1 
ATOM   3418  C  CA  . VAL C  3  127 ? 26.400  4.757   38.809  1.00 94.94 127 C  1 
ATOM   3419  C  C   . VAL C  3  127 ? 25.566  4.631   37.541  1.00 95.10 127 C  1 
ATOM   3420  O  O   . VAL C  3  127 ? 24.663  5.438   37.286  1.00 93.85 127 C  1 
ATOM   3421  C  CB  . VAL C  3  127 ? 27.800  5.323   38.510  1.00 94.21 127 C  1 
ATOM   3422  C  CG1 . VAL C  3  127 ? 27.695  6.632   37.743  1.00 86.52 127 C  1 
ATOM   3423  C  CG2 . VAL C  3  127 ? 28.576  5.528   39.804  1.00 86.44 127 C  1 
ATOM   3424  N  N   . ALA C  3  128 ? 25.850  3.614   36.724  1.00 94.32 128 C  1 
ATOM   3425  C  CA  . ALA C  3  128 ? 25.093  3.400   35.495  1.00 94.88 128 C  1 
ATOM   3426  C  C   . ALA C  3  128 ? 23.634  3.073   35.792  1.00 95.31 128 C  1 
ATOM   3427  O  O   . ALA C  3  128 ? 22.728  3.556   35.102  1.00 94.22 128 C  1 
ATOM   3428  C  CB  . ALA C  3  128 ? 25.735  2.280   34.679  1.00 94.10 128 C  1 
ATOM   3429  N  N   . THR C  3  129 ? 23.391  2.260   36.812  1.00 95.57 129 C  1 
ATOM   3430  C  CA  . THR C  3  129 ? 22.023  1.916   37.184  1.00 95.68 129 C  1 
ATOM   3431  C  C   . THR C  3  129 ? 21.250  3.146   37.652  1.00 95.90 129 C  1 
ATOM   3432  O  O   . THR C  3  129 ? 20.066  3.307   37.331  1.00 94.86 129 C  1 
ATOM   3433  C  CB  . THR C  3  129 ? 22.031  0.840   38.276  1.00 94.79 129 C  1 
ATOM   3434  O  OG1 . THR C  3  129 ? 22.760  -0.304  37.815  1.00 85.21 129 C  1 
ATOM   3435  C  CG2 . THR C  3  129 ? 20.617  0.413   38.635  1.00 83.62 129 C  1 
ATOM   3436  N  N   . THR C  3  130 ? 21.922  4.036   38.401  1.00 95.72 130 C  1 
ATOM   3437  C  CA  . THR C  3  130 ? 21.271  5.256   38.865  1.00 95.97 130 C  1 
ATOM   3438  C  C   . THR C  3  130 ? 20.904  6.161   37.694  1.00 96.12 130 C  1 
ATOM   3439  O  O   . THR C  3  130 ? 19.792  6.700   37.637  1.00 95.11 130 C  1 
ATOM   3440  C  CB  . THR C  3  130 ? 22.179  5.993   39.855  1.00 95.27 130 C  1 
ATOM   3441  O  OG1 . THR C  3  130 ? 22.465  5.142   40.968  1.00 85.37 130 C  1 
ATOM   3442  C  CG2 . THR C  3  130 ? 21.509  7.265   40.356  1.00 84.74 130 C  1 
ATOM   3443  N  N   . VAL C  3  131 ? 21.833  6.338   36.740  1.00 96.27 131 C  1 
ATOM   3444  C  CA  . VAL C  3  131 ? 21.560  7.173   35.577  1.00 96.24 131 C  1 
ATOM   3445  C  C   . VAL C  3  131 ? 20.420  6.582   34.754  1.00 96.30 131 C  1 
ATOM   3446  O  O   . VAL C  3  131 ? 19.542  7.306   34.270  1.00 95.36 131 C  1 
ATOM   3447  C  CB  . VAL C  3  131 ? 22.839  7.348   34.737  1.00 95.49 131 C  1 
ATOM   3448  C  CG1 . VAL C  3  131 ? 22.537  8.074   33.437  1.00 89.77 131 C  1 
ATOM   3449  C  CG2 . VAL C  3  131 ? 23.888  8.119   35.525  1.00 90.31 131 C  1 
ATOM   3450  N  N   . PHE C  3  132 ? 20.401  5.256   34.591  1.00 96.02 132 C  1 
ATOM   3451  C  CA  . PHE C  3  132 ? 19.327  4.600   33.852  1.00 96.18 132 C  1 
ATOM   3452  C  C   . PHE C  3  132 ? 17.973  4.810   34.523  1.00 96.31 132 C  1 
ATOM   3453  O  O   . PHE C  3  132 ? 16.982  5.131   33.858  1.00 95.91 132 C  1 
ATOM   3454  C  CB  . PHE C  3  132 ? 19.625  3.104   33.713  1.00 96.22 132 C  1 
ATOM   3455  C  CG  . PHE C  3  132 ? 18.433  2.282   33.302  1.00 96.58 132 C  1 
ATOM   3456  C  CD1 . PHE C  3  132 ? 17.994  2.283   31.990  1.00 93.67 132 C  1 
ATOM   3457  C  CD2 . PHE C  3  132 ? 17.752  1.513   34.231  1.00 94.08 132 C  1 
ATOM   3458  C  CE1 . PHE C  3  132 ? 16.900  1.534   31.609  1.00 93.31 132 C  1 
ATOM   3459  C  CE2 . PHE C  3  132 ? 16.653  0.761   33.857  1.00 93.73 132 C  1 
ATOM   3460  C  CZ  . PHE C  3  132 ? 16.228  0.770   32.545  1.00 94.88 132 C  1 
ATOM   3461  N  N   . LEU C  3  133 ? 17.907  4.637   35.847  1.00 96.59 133 C  1 
ATOM   3462  C  CA  . LEU C  3  133 ? 16.645  4.803   36.555  1.00 96.22 133 C  1 
ATOM   3463  C  C   . LEU C  3  133 ? 16.173  6.249   36.516  1.00 96.29 133 C  1 
ATOM   3464  O  O   . LEU C  3  133 ? 14.973  6.510   36.364  1.00 95.07 133 C  1 
ATOM   3465  C  CB  . LEU C  3  133 ? 16.788  4.319   38.002  1.00 95.80 133 C  1 
ATOM   3466  C  CG  . LEU C  3  133 ? 16.892  2.802   38.196  1.00 92.29 133 C  1 
ATOM   3467  C  CD1 . LEU C  3  133 ? 17.132  2.462   39.657  1.00 86.48 133 C  1 
ATOM   3468  C  CD2 . LEU C  3  133 ? 15.639  2.108   37.684  1.00 85.76 133 C  1 
ATOM   3469  N  N   . VAL C  3  134 ? 17.103  7.212   36.644  1.00 96.84 134 C  1 
ATOM   3470  C  CA  . VAL C  3  134 ? 16.732  8.620   36.554  1.00 96.79 134 C  1 
ATOM   3471  C  C   . VAL C  3  134 ? 16.191  8.932   35.167  1.00 96.58 134 C  1 
ATOM   3472  O  O   . VAL C  3  134 ? 15.173  9.617   35.019  1.00 95.45 134 C  1 
ATOM   3473  C  CB  . VAL C  3  134 ? 17.936  9.513   36.910  1.00 96.16 134 C  1 
ATOM   3474  C  CG1 . VAL C  3  134 ? 17.670  10.963  36.528  1.00 89.87 134 C  1 
ATOM   3475  C  CG2 . VAL C  3  134 ? 18.243  9.417   38.398  1.00 90.26 134 C  1 
ATOM   3476  N  N   . GLY C  3  135 ? 16.854  8.429   34.124  1.00 96.37 135 C  1 
ATOM   3477  C  CA  . GLY C  3  135 ? 16.374  8.650   32.769  1.00 96.01 135 C  1 
ATOM   3478  C  C   . GLY C  3  135 ? 15.015  8.027   32.513  1.00 96.29 135 C  1 
ATOM   3479  O  O   . GLY C  3  135 ? 14.164  8.617   31.839  1.00 94.98 135 C  1 
ATOM   3480  N  N   . THR C  3  136 ? 14.776  6.830   33.048  1.00 96.87 136 C  1 
ATOM   3481  C  CA  . THR C  3  136 ? 13.483  6.173   32.888  1.00 96.53 136 C  1 
ATOM   3482  C  C   . THR C  3  136 ? 12.379  6.962   33.584  1.00 96.32 136 C  1 
ATOM   3483  O  O   . THR C  3  136 ? 11.290  7.150   33.029  1.00 95.09 136 C  1 
ATOM   3484  C  CB  . THR C  3  136 ? 13.547  4.740   33.431  1.00 95.84 136 C  1 
ATOM   3485  O  OG1 . THR C  3  136 ? 14.574  4.015   32.746  1.00 87.14 136 C  1 
ATOM   3486  C  CG2 . THR C  3  136 ? 12.216  4.028   33.239  1.00 86.83 136 C  1 
ATOM   3487  N  N   . VAL C  3  137 ? 12.651  7.451   34.807  1.00 96.86 137 C  1 
ATOM   3488  C  CA  . VAL C  3  137 ? 11.661  8.238   35.531  1.00 96.50 137 C  1 
ATOM   3489  C  C   . VAL C  3  137 ? 11.387  9.549   34.805  1.00 96.33 137 C  1 
ATOM   3490  O  O   . VAL C  3  137 ? 10.233  9.988   34.708  1.00 95.28 137 C  1 
ATOM   3491  C  CB  . VAL C  3  137 ? 12.127  8.476   36.982  1.00 95.74 137 C  1 
ATOM   3492  C  CG1 . VAL C  3  137 ? 11.255  9.511   37.675  1.00 89.11 137 C  1 
ATOM   3493  C  CG2 . VAL C  3  137 ? 12.101  7.168   37.758  1.00 89.54 137 C  1 
ATOM   3494  N  N   . VAL C  3  138 ? 12.433  10.194  34.275  1.00 96.43 138 C  1 
ATOM   3495  C  CA  . VAL C  3  138 ? 12.250  11.441  33.539  1.00 96.28 138 C  1 
ATOM   3496  C  C   . VAL C  3  138 ? 11.430  11.204  32.278  1.00 96.17 138 C  1 
ATOM   3497  O  O   . VAL C  3  138 ? 10.556  12.008  31.933  1.00 95.25 138 C  1 
ATOM   3498  C  CB  . VAL C  3  138 ? 13.618  12.075  33.220  1.00 95.65 138 C  1 
ATOM   3499  C  CG1 . VAL C  3  138 ? 13.479  13.190  32.193  1.00 90.35 138 C  1 
ATOM   3500  C  CG2 . VAL C  3  138 ? 14.253  12.619  34.490  1.00 90.88 138 C  1 
ATOM   3501  N  N   . ALA C  3  139 ? 11.682  10.100  31.566  1.00 96.34 139 C  1 
ATOM   3502  C  CA  . ALA C  3  139 ? 10.914  9.794   30.367  1.00 96.28 139 C  1 
ATOM   3503  C  C   . ALA C  3  139 ? 9.443   9.556   30.690  1.00 95.93 139 C  1 
ATOM   3504  O  O   . ALA C  3  139 ? 8.558   10.053  29.984  1.00 94.58 139 C  1 
ATOM   3505  C  CB  . ALA C  3  139 ? 11.513  8.576   29.659  1.00 95.91 139 C  1 
ATOM   3506  N  N   . LEU C  3  140 ? 9.158   8.809   31.749  1.00 96.05 140 C  1 
ATOM   3507  C  CA  . LEU C  3  140 ? 7.775   8.585   32.153  1.00 95.66 140 C  1 
ATOM   3508  C  C   . LEU C  3  140 ? 7.119   9.881   32.610  1.00 95.42 140 C  1 
ATOM   3509  O  O   . LEU C  3  140 ? 5.941   10.126  32.324  1.00 94.30 140 C  1 
ATOM   3510  C  CB  . LEU C  3  140 ? 7.716   7.533   33.264  1.00 95.44 140 C  1 
ATOM   3511  C  CG  . LEU C  3  140 ? 8.048   6.091   32.859  1.00 92.80 140 C  1 
ATOM   3512  C  CD1 . LEU C  3  140 ? 8.092   5.188   34.083  1.00 87.46 140 C  1 
ATOM   3513  C  CD2 . LEU C  3  140 ? 7.029   5.574   31.854  1.00 86.77 140 C  1 
ATOM   3514  N  N   . TRP C  3  141 ? 7.870   10.732  33.317  1.00 95.61 141 C  1 
ATOM   3515  C  CA  . TRP C  3  141 ? 7.350   12.018  33.764  1.00 95.73 141 C  1 
ATOM   3516  C  C   . TRP C  3  141 ? 6.988   12.906  32.576  1.00 95.64 141 C  1 
ATOM   3517  O  O   . TRP C  3  141 ? 5.908   13.515  32.550  1.00 94.60 141 C  1 
ATOM   3518  C  CB  . TRP C  3  141 ? 8.388   12.702  34.663  1.00 95.47 141 C  1 
ATOM   3519  C  CG  . TRP C  3  141 ? 8.161   14.160  34.908  1.00 94.44 141 C  1 
ATOM   3520  C  CD1 . TRP C  3  141 ? 7.091   14.734  35.524  1.00 89.39 141 C  1 
ATOM   3521  C  CD2 . TRP C  3  141 ? 9.042   15.234  34.548  1.00 92.02 141 C  1 
ATOM   3522  N  NE1 . TRP C  3  141 ? 7.242   16.102  35.568  1.00 89.25 141 C  1 
ATOM   3523  C  CE2 . TRP C  3  141 ? 8.438   16.435  34.978  1.00 91.60 141 C  1 
ATOM   3524  C  CE3 . TRP C  3  141 ? 10.285  15.298  33.908  1.00 90.07 141 C  1 
ATOM   3525  C  CZ2 . TRP C  3  141 ? 9.030   17.679  34.781  1.00 90.12 141 C  1 
ATOM   3526  C  CZ3 . TRP C  3  141 ? 10.868  16.535  33.717  1.00 84.79 141 C  1 
ATOM   3527  C  CH2 . TRP C  3  141 ? 10.242  17.707  34.148  1.00 85.77 141 C  1 
ATOM   3528  N  N   . LEU C  3  142 ? 7.861   12.988  31.570  1.00 95.54 142 C  1 
ATOM   3529  C  CA  . LEU C  3  142 ? 7.565   13.775  30.382  1.00 95.17 142 C  1 
ATOM   3530  C  C   . LEU C  3  142 ? 6.410   13.173  29.591  1.00 94.91 142 C  1 
ATOM   3531  O  O   . LEU C  3  142 ? 5.579   13.906  29.044  1.00 93.83 142 C  1 
ATOM   3532  C  CB  . LEU C  3  142 ? 8.813   13.887  29.508  1.00 95.15 142 C  1 
ATOM   3533  C  CG  . LEU C  3  142 ? 9.981   14.701  30.074  1.00 93.92 142 C  1 
ATOM   3534  C  CD1 . LEU C  3  142 ? 11.212  14.533  29.196  1.00 89.50 142 C  1 
ATOM   3535  C  CD2 . LEU C  3  142 ? 9.606   16.168  30.189  1.00 88.97 142 C  1 
ATOM   3536  N  N   . GLY C  3  143 ? 6.339   11.846  29.521  1.00 95.11 143 C  1 
ATOM   3537  C  CA  . GLY C  3  143 ? 5.272   11.199  28.781  1.00 94.81 143 C  1 
ATOM   3538  C  C   . GLY C  3  143 ? 3.900   11.435  29.385  1.00 94.61 143 C  1 
ATOM   3539  O  O   . GLY C  3  143 ? 2.936   11.720  28.668  1.00 93.18 143 C  1 
ATOM   3540  N  N   . ILE C  3  144 ? 3.797   11.337  30.706  1.00 94.60 144 C  1 
ATOM   3541  C  CA  . ILE C  3  144 ? 2.530   11.622  31.372  1.00 94.14 144 C  1 
ATOM   3542  C  C   . ILE C  3  144 ? 2.187   13.101  31.246  1.00 93.99 144 C  1 
ATOM   3543  O  O   . ILE C  3  144 ? 1.023   13.468  31.045  1.00 92.39 144 C  1 
ATOM   3544  C  CB  . ILE C  3  144 ? 2.588   11.175  32.848  1.00 93.75 144 C  1 
ATOM   3545  C  CG1 . ILE C  3  144 ? 2.755   9.653   32.931  1.00 90.57 144 C  1 
ATOM   3546  C  CG2 . ILE C  3  144 ? 1.340   11.610  33.598  1.00 90.03 144 C  1 
ATOM   3547  C  CD1 . ILE C  3  144 ? 3.046   9.142   34.322  1.00 82.72 144 C  1 
ATOM   3548  N  N   . GLY C  3  145 ? 3.200   13.969  31.329  1.00 93.30 145 C  1 
ATOM   3549  C  CA  . GLY C  3  145 ? 2.952   15.395  31.215  1.00 92.93 145 C  1 
ATOM   3550  C  C   . GLY C  3  145 ? 2.441   15.820  29.852  1.00 92.66 145 C  1 
ATOM   3551  O  O   . GLY C  3  145 ? 1.773   16.853  29.736  1.00 90.68 145 C  1 
ATOM   3552  N  N   . ALA C  3  146 ? 2.734   15.039  28.803  1.00 92.79 146 C  1 
ATOM   3553  C  CA  . ALA C  3  146 ? 2.278   15.390  27.465  1.00 92.09 146 C  1 
ATOM   3554  C  C   . ALA C  3  146 ? 0.761   15.338  27.335  1.00 91.28 146 C  1 
ATOM   3555  O  O   . ALA C  3  146 ? 0.196   16.021  26.475  1.00 88.24 146 C  1 
ATOM   3556  C  CB  . ALA C  3  146 ? 2.923   14.463  26.435  1.00 91.86 146 C  1 
ATOM   3557  N  N   . THR C  3  147 ? 0.091   14.544  28.161  1.00 91.82 147 C  1 
ATOM   3558  C  CA  . THR C  3  147 ? -1.359  14.439  28.111  1.00 91.10 147 C  1 
ATOM   3559  C  C   . THR C  3  147 ? -2.066  15.523  28.911  1.00 90.25 147 C  1 
ATOM   3560  O  O   . THR C  3  147 ? -3.297  15.612  28.856  1.00 87.26 147 C  1 
ATOM   3561  C  CB  . THR C  3  147 ? -1.808  13.066  28.619  1.00 90.62 147 C  1 
ATOM   3562  O  OG1 . THR C  3  147 ? -1.452  12.924  29.996  1.00 84.44 147 C  1 
ATOM   3563  C  CG2 . THR C  3  147 ? -1.152  11.956  27.816  1.00 84.28 147 C  1 
ATOM   3564  N  N   . LEU C  3  148 ? -1.329  16.348  29.650  1.00 89.82 148 C  1 
ATOM   3565  C  CA  . LEU C  3  148 ? -1.896  17.398  30.484  1.00 89.40 148 C  1 
ATOM   3566  C  C   . LEU C  3  148 ? -1.746  18.752  29.796  1.00 88.92 148 C  1 
ATOM   3567  O  O   . LEU C  3  148 ? -0.969  18.890  28.847  1.00 85.56 148 C  1 
ATOM   3568  C  CB  . LEU C  3  148 ? -1.209  17.413  31.851  1.00 88.74 148 C  1 
ATOM   3569  C  CG  . LEU C  3  148 ? -1.332  16.139  32.689  1.00 86.99 148 C  1 
ATOM   3570  C  CD1 . LEU C  3  148 ? -0.502  16.254  33.958  1.00 80.77 148 C  1 
ATOM   3571  C  CD2 . LEU C  3  148 ? -2.785  15.861  33.020  1.00 80.32 148 C  1 
ATOM   3572  N  N   . PRO C  3  149 ? -2.485  19.772  30.242  1.00 86.74 149 C  1 
ATOM   3573  C  CA  . PRO C  3  149 ? -2.253  21.131  29.737  1.00 85.45 149 C  1 
ATOM   3574  C  C   . PRO C  3  149 ? -0.823  21.588  30.000  1.00 86.20 149 C  1 
ATOM   3575  O  O   . PRO C  3  149 ? -0.185  21.170  30.965  1.00 84.04 149 C  1 
ATOM   3576  C  CB  . PRO C  3  149 ? -3.270  21.977  30.511  1.00 83.06 149 C  1 
ATOM   3577  C  CG  . PRO C  3  149 ? -4.357  21.014  30.843  1.00 81.36 149 C  1 
ATOM   3578  C  CD  . PRO C  3  149 ? -3.667  19.703  31.097  1.00 84.59 149 C  1 
ATOM   3579  N  N   . ILE C  3  150 ? -0.329  22.474  29.125  1.00 84.77 150 C  1 
ATOM   3580  C  CA  . ILE C  3  150 ? 1.085   22.828  29.141  1.00 84.47 150 C  1 
ATOM   3581  C  C   . ILE C  3  150 ? 1.480   23.539  30.429  1.00 84.99 150 C  1 
ATOM   3582  O  O   . ILE C  3  150 ? 2.626   23.428  30.876  1.00 82.55 150 C  1 
ATOM   3583  C  CB  . ILE C  3  150 ? 1.430   23.677  27.899  1.00 81.69 150 C  1 
ATOM   3584  C  CG1 . ILE C  3  150 ? 2.948   23.863  27.777  1.00 73.38 150 C  1 
ATOM   3585  C  CG2 . ILE C  3  150 ? 0.720   25.023  27.943  1.00 72.50 150 C  1 
ATOM   3586  C  CD1 . ILE C  3  150 ? 3.380   24.470  26.467  1.00 68.19 150 C  1 
ATOM   3587  N  N   . ASP C  3  151 ? 0.553   24.261  31.066  1.00 83.99 151 C  1 
ATOM   3588  C  CA  . ASP C  3  151 ? 0.884   24.998  32.279  1.00 82.95 151 C  1 
ATOM   3589  C  C   . ASP C  3  151 ? 0.990   24.097  33.503  1.00 84.07 151 C  1 
ATOM   3590  O  O   . ASP C  3  151 ? 1.647   24.468  34.479  1.00 80.20 151 C  1 
ATOM   3591  C  CB  . ASP C  3  151 ? -0.151  26.099  32.527  1.00 78.77 151 C  1 
ATOM   3592  C  CG  . ASP C  3  151 ? -1.566  25.560  32.645  1.00 71.44 151 C  1 
ATOM   3593  O  OD1 . ASP C  3  151 ? -1.836  24.466  32.114  1.00 62.96 151 C  1 
ATOM   3594  O  OD2 . ASP C  3  151 ? -2.409  26.233  33.266  1.00 62.99 151 C  1 
ATOM   3595  N  N   . LYS C  3  152 ? 0.384   22.920  33.469  1.00 85.33 152 C  1 
ATOM   3596  C  CA  . LYS C  3  152 ? 0.436   21.975  34.581  1.00 86.58 152 C  1 
ATOM   3597  C  C   . LYS C  3  152 ? 1.202   20.709  34.231  1.00 87.89 152 C  1 
ATOM   3598  O  O   . LYS C  3  152 ? 1.183   19.752  35.010  1.00 81.69 152 C  1 
ATOM   3599  C  CB  . LYS C  3  152 ? -0.975  21.601  35.034  1.00 82.98 152 C  1 
ATOM   3600  C  CG  . LYS C  3  152 ? -1.815  22.777  35.514  1.00 76.91 152 C  1 
ATOM   3601  C  CD  . LYS C  3  152 ? -3.150  22.315  36.063  1.00 72.43 152 C  1 
ATOM   3602  C  CE  . LYS C  3  152 ? -4.004  21.684  34.993  1.00 63.79 152 C  1 
ATOM   3603  N  NZ  . LYS C  3  152 ? -5.358  21.318  35.492  1.00 56.75 152 C  1 
ATOM   3604  N  N   . SER C  3  153 ? 1.892   20.683  33.087  1.00 86.94 153 C  1 
ATOM   3605  C  CA  . SER C  3  153 ? 2.532   19.462  32.624  1.00 87.09 153 C  1 
ATOM   3606  C  C   . SER C  3  153 ? 3.819   19.160  33.375  1.00 87.70 153 C  1 
ATOM   3607  O  O   . SER C  3  153 ? 4.112   17.995  33.650  1.00 84.17 153 C  1 
ATOM   3608  C  CB  . SER C  3  153 ? 2.808   19.559  31.123  1.00 84.56 153 C  1 
ATOM   3609  O  OG  . SER C  3  153 ? 3.677   20.640  30.834  1.00 79.68 153 C  1 
ATOM   3610  N  N   . LEU C  3  154 ? 4.607   20.190  33.705  1.00 88.27 154 C  1 
ATOM   3611  C  CA  . LEU C  3  154 ? 5.879   19.965  34.377  1.00 89.19 154 C  1 
ATOM   3612  C  C   . LEU C  3  154 ? 5.704   19.567  35.836  1.00 89.87 154 C  1 
ATOM   3613  O  O   . LEU C  3  154 ? 6.563   18.878  36.393  1.00 85.50 154 C  1 
ATOM   3614  C  CB  . LEU C  3  154 ? 6.759   21.211  34.271  1.00 87.45 154 C  1 
ATOM   3615  C  CG  . LEU C  3  154 ? 7.234   21.567  32.860  1.00 84.35 154 C  1 
ATOM   3616  C  CD1 . LEU C  3  154 ? 8.044   22.850  32.876  1.00 77.31 154 C  1 
ATOM   3617  C  CD2 . LEU C  3  154 ? 8.040   20.428  32.263  1.00 77.12 154 C  1 
ATOM   3618  N  N   . THR C  3  155 ? 4.626   19.992  36.472  1.00 88.58 155 C  1 
ATOM   3619  C  CA  . THR C  3  155 ? 4.335   19.616  37.851  1.00 88.83 155 C  1 
ATOM   3620  C  C   . THR C  3  155 ? 3.318   18.494  37.964  1.00 88.90 155 C  1 
ATOM   3621  O  O   . THR C  3  155 ? 3.075   18.010  39.072  1.00 83.80 155 C  1 
ATOM   3622  C  CB  . THR C  3  155 ? 3.821   20.828  38.633  1.00 86.70 155 C  1 
ATOM   3623  O  OG1 . THR C  3  155 ? 2.575   21.258  38.070  1.00 79.67 155 C  1 
ATOM   3624  C  CG2 . THR C  3  155 ? 4.817   21.972  38.567  1.00 78.27 155 C  1 
ATOM   3625  N  N   . LEU C  3  156 ? 2.737   18.073  36.840  1.00 87.71 156 C  1 
ATOM   3626  C  CA  . LEU C  3  156 ? 1.674   17.072  36.797  1.00 88.58 156 C  1 
ATOM   3627  C  C   . LEU C  3  156 ? 0.457   17.477  37.621  1.00 88.91 156 C  1 
ATOM   3628  O  O   . LEU C  3  156 ? -0.350  16.629  38.002  1.00 82.74 156 C  1 
ATOM   3629  C  CB  . LEU C  3  156 ? 2.182   15.697  37.243  1.00 86.67 156 C  1 
ATOM   3630  C  CG  . LEU C  3  156 ? 3.381   15.128  36.486  1.00 85.77 156 C  1 
ATOM   3631  C  CD1 . LEU C  3  156 ? 3.761   13.763  37.044  1.00 79.25 156 C  1 
ATOM   3632  C  CD2 . LEU C  3  156 ? 3.085   15.030  35.002  1.00 79.83 156 C  1 
ATOM   3633  N  N   . GLY C  3  157 ? 0.305   18.781  37.882  1.00 85.44 157 C  1 
ATOM   3634  C  CA  . GLY C  3  157 ? -0.801  19.280  38.670  1.00 85.06 157 C  1 
ATOM   3635  C  C   . GLY C  3  157 ? -0.744  18.931  40.142  1.00 85.66 157 C  1 
ATOM   3636  O  O   . GLY C  3  157 ? -1.765  19.025  40.823  1.00 79.75 157 C  1 
ATOM   3637  N  N   . LEU C  3  158 ? 0.430   18.534  40.642  1.00 87.42 158 C  1 
ATOM   3638  C  CA  . LEU C  3  158 ? 0.568   18.113  42.029  1.00 87.75 158 C  1 
ATOM   3639  C  C   . LEU C  3  158 ? 1.104   19.215  42.932  1.00 86.88 158 C  1 
ATOM   3640  O  O   . LEU C  3  158 ? 0.773   19.246  44.117  1.00 79.53 158 C  1 
ATOM   3641  C  CB  . LEU C  3  158 ? 1.478   16.885  42.112  1.00 84.94 158 C  1 
ATOM   3642  C  CG  . LEU C  3  158 ? 0.981   15.638  41.377  1.00 80.92 158 C  1 
ATOM   3643  C  CD1 . LEU C  3  158 ? 2.021   14.531  41.431  1.00 74.40 158 C  1 
ATOM   3644  C  CD2 . LEU C  3  158 ? -0.341  15.167  41.957  1.00 74.09 158 C  1 
ATOM   3645  N  N   . PHE C  3  159 ? 1.925   20.119  42.407  1.00 83.86 159 C  1 
ATOM   3646  C  CA  . PHE C  3  159 ? 2.478   21.203  43.207  1.00 83.61 159 C  1 
ATOM   3647  C  C   . PHE C  3  159 ? 2.760   22.417  42.319  1.00 78.09 159 C  1 
ATOM   3648  O  O   . PHE C  3  159 ? 2.647   22.332  41.093  1.00 69.87 159 C  1 
ATOM   3649  C  CB  . PHE C  3  159 ? 3.751   20.766  43.943  1.00 77.82 159 C  1 
ATOM   3650  C  CG  . PHE C  3  159 ? 4.852   20.313  43.016  1.00 75.44 159 C  1 
ATOM   3651  C  CD1 . PHE C  3  159 ? 4.908   19.001  42.580  1.00 70.34 159 C  1 
ATOM   3652  C  CD2 . PHE C  3  159 ? 5.831   21.192  42.590  1.00 68.87 159 C  1 
ATOM   3653  C  CE1 . PHE C  3  159 ? 5.915   18.573  41.736  1.00 65.79 159 C  1 
ATOM   3654  C  CE2 . PHE C  3  159 ? 6.841   20.765  41.743  1.00 71.16 159 C  1
[truncated: 1,021,152 more chars]
