# Supplementary material for: Plastocyanin and Cytochrome f Complex Structures Obtained by NMR, Molecular Dynamics, and AlphaFold 3 Methods Compared to Cryo-EM Data
Source: Int J Mol Sci. 2024 Oct 15;25(20):11083. doi: 10.3390/ijms252011083 (PMC11507376; doi:10.3390/ijms252011083)
Supplement: Supplementary file 1 [file ijms-25-11083-s001.zip › Supplementary/AF3_results/fold_7qrm_pc_predict/fold_2024_10_01_13_21_summary_confidences_3.json]

{
 "chain_iptm": [
  0.2,
  0.7,
  0.64,
  0.68,
  0.49,
  0.44,
  0.47,
  0.48,
  0.49,
  0.69,
  0.63,
  0.65,
  0.49,
  0.43,
  0.46,
  0.48,
  0.48,
  0.48,
  0.47,
  0.33,
  0.41,
  0.32,
  0.29,
  0.32,
  0.31,
  0.3,
  0.21,
  0.14
 ],
 "chain_pair_iptm": [
  [
   0.76,
   0.35,
   0.32,
   0.49,
   0.17,
   0.19,
   0.22,
   0.22,
   0.23,
   0.28,
   0.21,
   0.25,
   0.22,
   0.12,
   0.13,
   0.13,
   0.14,
   0.16,
   0.12,
   0.09,
   0.15,
   0.07,
   0.06,
   0.09,
   0.38,
   0.07,
   0.05,
   0.54
  ],
  [
   0.35,
   0.89,
   0.92,
   0.89,
   0.65,
   0.84,
   0.88,
   0.92,
   0.89,
   0.89,
   0.82,
   0.83,
   0.68,
   0.7,
   0.72,
   0.75,
   0.75,
   0.87,
   0.75,
   0.61,
   0.73,
   0.54,
   0.45,
   0.58,
   0.61,
   0.52,
   0.37,
   0.34
  ],
  [
   0.32,
   0.92,
   0.81,
   0.87,
   0.57,
   0.85,
   0.85,
   0.87,
   0.89,
   0.82,
   0.74,
   0.76,
   0.62,
   0.55,
   0.58,
   0.62,
   0.6,
   0.85,
   0.67,
   0.56,
   0.69,
   0.48,
   0.4,
   0.52,
   0.57,
   0.46,
   0.27,
   0.3
  ],
  [
   0.49,
   0.89,
   0.87,
   0.84,
   0.54,
   0.92,
   0.9,
   0.87,
   0.93,
   0.83,
   0.76,
   0.68,
   0.6,
   0.62,
   0.65,
   0.69,
   0.67,
   0.79,
   0.71,
   0.58,
   0.7,
   0.54,
   0.43,
   0.58,
   0.77,
   0.5,
   0.31,
   0.52
  ],
  [
   0.17,
   0.65,
   0.57,
   0.54,
   0.66,
   0.41,
   0.45,
   0.48,
   0.46,
   0.69,
   0.63,
   0.6,
   0.43,
   0.65,
   0.63,
   0.59,
   0.68,
   0.55,
   0.56,
   0.38,
   0.5,
   0.43,
   0.42,
   0.37,
   0.37,
   0.39,
   0.32,
   0.21
  ],
  [
   0.19,
   0.84,
   0.85,
   0.92,
   0.41,
   0.51,
   0.69,
   0.57,
   0.69,
   0.71,
   0.55,
   0.61,
   0.64,
   0.22,
   0.26,
   0.29,
   0.28,
   0.5,
   0.36,
   0.35,
   0.39,
   0.23,
   0.21,
   0.33,
   0.32,
   0.2,
   0.12,
   0.05
  ],
  [
   0.22,
   0.88,
   0.85,
   0.9,
   0.45,
   0.69,
   0.57,
   0.71,
   0.73,
   0.72,
   0.58,
   0.64,
   0.63,
   0.26,
   0.28,
   0.31,
   0.31,
   0.64,
   0.39,
   0.39,
   0.47,
   0.26,
   0.22,
   0.39,
   0.37,
   0.24,
   0.13,
   0.09
  ],
  [
   0.22,
   0.92,
   0.87,
   0.87,
   0.48,
   0.57,
   0.71,
   0.53,
   0.68,
   0.75,
   0.61,
   0.68,
   0.58,
   0.29,
   0.31,
   0.32,
   0.32,
   0.71,
   0.44,
   0.39,
   0.53,
   0.28,
   0.26,
   0.4,
   0.38,
   0.25,
   0.15,
   0.07
  ],
  [
   0.23,
   0.89,
   0.89,
   0.93,
   0.46,
   0.69,
   0.73,
   0.68,
   0.5,
   0.75,
   0.61,
   0.66,
   0.67,
   0.28,
   0.31,
   0.32,
   0.3,
   0.64,
   0.46,
   0.4,
   0.51,
   0.29,
   0.26,
   0.39,
   0.37,
   0.26,
   0.14,
   0.06
  ],
  [
   0.28,
   0.89,
   0.82,
   0.83,
   0.69,
   0.71,
   0.72,
   0.75,
   0.75,
   0.89,
   0.92,
   0.89,
   0.66,
   0.84,
   0.88,
   0.92,
   0.89,
   0.75,
   0.85,
   0.54,
   0.67,
   0.6,
   0.5,
   0.54,
   0.52,
   0.56,
   0.44,
   0.28
  ],
  [
   0.21,
   0.82,
   0.74,
   0.76,
   0.63,
   0.55,
   0.58,
   0.61,
   0.61,
   0.92,
   0.8,
   0.87,
   0.57,
   0.84,
   0.85,
   0.87,
   0.89,
   0.67,
   0.84,
   0.48,
   0.6,
   0.53,
   0.47,
   0.47,
   0.41,
   0.49,
   0.42,
   0.19
  ],
  [
   0.25,
   0.83,
   0.76,
   0.68,
   0.6,
   0.61,
   0.64,
   0.68,
   0.66,
   0.89,
   0.87,
   0.84,
   0.52,
   0.92,
   0.89,
   0.87,
   0.93,
   0.71,
   0.78,
   0.54,
   0.61,
   0.56,
   0.49,
   0.52,
   0.47,
   0.55,
   0.54,
   0.26
  ],
  [
   0.22,
   0.68,
   0.62,
   0.6,
   0.43,
   0.64,
   0.63,
   0.58,
   0.67,
   0.66,
   0.57,
   0.52,
   0.65,
   0.41,
   0.45,
   0.49,
   0.46,
   0.56,
   0.55,
   0.43,
   0.57,
   0.4,
   0.38,
   0.42,
   0.44,
   0.34,
   0.26,
   0.24
  ],
  [
   0.12,
   0.7,
   0.55,
   0.62,
   0.65,
   0.22,
   0.26,
   0.29,
   0.28,
   0.84,
   0.84,
   0.92,
   0.41,
   0.51,
   0.69,
   0.57,
   0.68,
   0.36,
   0.49,
   0.22,
   0.29,
   0.33,
   0.27,
   0.23,
   0.17,
   0.3,
   0.24,
   0.03
  ],
  [
   0.13,
   0.72,
   0.58,
   0.65,
   0.63,
   0.26,
   0.28,
   0.31,
   0.31,
   0.88,
   0.85,
   0.89,
   0.45,
   0.69,
   0.57,
   0.71,
   0.73,
   0.39,
   0.63,
   0.26,
   0.34,
   0.39,
   0.32,
   0.24,
   0.19,
   0.36,
   0.25,
   0.04
  ],
  [
   0.13,
   0.75,
   0.62,
   0.69,
   0.59,
   0.29,
   0.31,
   0.32,
   0.32,
   0.92,
   0.87,
   0.87,
   0.49,
   0.57,
   0.71,
   0.54,
   0.68,
   0.44,
   0.7,
   0.28,
   0.39,
   0.38,
   0.37,
   0.27,
   0.22,
   0.37,
   0.27,
   0.03
  ],
  [
   0.14,
   0.75,
   0.6,
   0.67,
   0.68,
   0.28,
   0.31,
   0.32,
   0.3,
   0.89,
   0.89,
   0.93,
   0.46,
   0.68,
   0.73,
   0.68,
   0.5,
   0.45,
   0.64,
   0.28,
   0.38,
   0.38,
   0.35,
   0.27,
   0.21,
   0.35,
   0.26,
   0.03
  ],
  [
   0.16,
   0.87,
   0.85,
   0.79,
   0.55,
   0.5,
   0.64,
   0.71,
   0.64,
   0.75,
   0.67,
   0.71,
   0.56,
   0.36,
   0.39,
   0.44,
   0.45,
   0.77,
   0.36,
   0.41,
   0.49,
   0.27,
   0.25,
   0.43,
   0.3,
   0.23,
   0.14,
   0.11
  ],
  [
   0.12,
   0.75,
   0.67,
   0.71,
   0.56,
   0.36,
   0.39,
   0.44,
   0.46,
   0.85,
   0.84,
   0.78,
   0.55,
   0.49,
   0.63,
   0.7,
   0.64,
   0.36,
   0.77,
   0.26,
   0.35,
   0.38,
   0.34,
   0.24,
   0.21,
   0.41,
   0.21,
   0.07
  ],
  [
   0.09,
   0.61,
   0.56,
   0.58,
   0.38,
   0.35,
   0.39,
   0.39,
   0.4,
   0.54,
   0.48,
   0.54,
   0.43,
   0.22,
   0.26,
   0.28,
   0.28,
   0.41,
   0.26,
   0.77,
   0.34,
   0.16,
   0.16,
   0.4,
   0.15,
   0.13,
   0.07,
   0.03
  ],
  [
   0.15,
   0.73,
   0.69,
   0.7,
   0.5,
   0.39,
   0.47,
   0.53,
   0.51,
   0.67,
   0.6,
   0.61,
   0.57,
   0.29,
   0.34,
   0.39,
   0.38,
   0.49,
   0.35,
   0.34,
   0.8,
   0.22,
   0.27,
   0.32,
   0.26,
   0.19,
   0.14,
   0.07
  ],
  [
   0.07,
   0.54,
   0.48,
   0.54,
   0.43,
   0.23,
   0.26,
   0.28,
   0.29,
   0.6,
   0.53,
   0.56,
   0.4,
   0.33,
   0.39,
   0.38,
   0.38,
   0.27,
   0.38,
   0.16,
   0.22,
   0.76,
   0.21,
   0.15,
   0.11,
   0.36,
   0.1,
   0.02
  ],
  [
   0.06,
   0.45,
   0.4,
   0.43,
   0.42,
   0.21,
   0.22,
   0.26,
   0.26,
   0.5,
   0.47,
   0.49,
   0.38,
   0.27,
   0.32,
   0.37,
   0.35,
   0.25,
   0.34,
   0.16,
   0.27,
   0.21,
   0.8,
   0.16,
   0.11,
   0.2,
   0.15,
   0.01
  ],
  [
   0.09,
   0.58,
   0.52,
   0.58,
   0.37,
   0.33,
   0.39,
   0.4,
   0.39,
   0.54,
   0.47,
   0.52,
   0.42,
   0.23,
   0.24,
   0.27,
   0.27,
   0.43,
   0.24,
   0.4,
   0.32,
   0.15,
   0.16,
   0.78,
   0.16,
   0.11,
   0.06,
   0.04
  ],
  [
   0.38,
   0.61,
   0.57,
   0.77,
   0.37,
   0.32,
   0.37,
   0.38,
   0.37,
   0.52,
   0.41,
   0.47,
   0.44,
   0.17,
   0.19,
   0.22,
   0.21,
   0.3,
   0.21,
   0.15,
   0.26,
   0.11,
   0.11,
   0.16,
   0.79,
   0.1,
   0.06,
   0.19
  ],
  [
   0.07,
   0.52,
   0.46,
   0.5,
   0.39,
   0.2,
   0.24,
   0.25,
   0.26,
   0.56,
   0.49,
   0.55,
   0.34,
   0.3,
   0.36,
   0.37,
   0.35,
   0.23,
   0.41,
   0.13,
   0.19,
   0.36,
   0.2,
   0.11,
   0.1,
   0.76,
   0.08,
   0.02
  ],
  [
   0.05,
   0.37,
   0.27,
   0.31,
   0.32,
   0.12,
   0.13,
   0.15,
   0.14,
   0.44,
   0.42,
   0.54,
   0.26,
   0.24,
   0.25,
   0.27,
   0.26,
   0.14,
   0.21,
   0.07,
   0.14,
   0.1,
   0.15,
   0.06,
   0.06,
   0.08,
   0.8,
   0.01
  ],
  [
   0.54,
   0.34,
   0.3,
   0.52,
   0.21,
   0.05,
   0.09,
   0.07,
   0.06,
   0.28,
   0.19,
   0.26,
   0.24,
   0.03,
   0.04,
   0.03,
   0.03,
   0.11,
   0.07,
   0.03,
   0.07,
   0.02,
   0.01,
   0.04,
   0.19,
   0.02,
   0.01,
   null
  ]
 ],
 "chain_pair_pae_min": [
  [
   0.76,
   15.79,
   16.1,
   11.23,
   20.53,
   18.57,
   16.9,
   16.78,
   17.17,
   19.33,
   21.87,
   21.99,
   20.93,
   22.33,
   22.35,
   21.78,
   22.01,
   19.52,
   24.66,
   22.57,
   21.08,
   22.93,
   25.64,
   23.33,
   12.52,
   24.14,
   29.37,
   11.1
  ],
  [
   13.28,
   0.76,
   1.01,
   1.28,
   4.59,
   2.08,
   1.43,
   1.13,
   1.34,
   1.28,
   1.96,
   2.73,
   3.26,
   3.6,
   3.39,
   2.95,
   3.04,
   2.12,
   3.98,
   3.97,
   4.93,
   5.51,
   13.48,
   5.14,
   7.53,
   7.19,
   15.26,
   16.18
  ],
  [
   13.62,
   1.09,
   0.76,
   1.07,
   4.86,
   1.61,
   1.51,
   1.32,
   1.11,
   1.94,
   3.21,
   4.08,
   3.93,
   4.86,
   4.49,
   4.2,
   4.13,
   1.97,
   4.75,
   4.46,
   5.92,
   6.17,
   14.17,
   5.87,
   7.83,
   8.14,
   17.54,
   16.11
  ],
  [
   9.43,
   1.37,
   1.05,
   0.76,
   7.15,
   1.22,
   1.41,
   1.81,
   1.09,
   2.63,
   3.41,
   4.36,
   3.46,
   5.03,
   4.75,
   4.38,
   4.29,
   3.62,
   5.22,
   5.43,
   6.22,
   6.81,
   13.92,
   6.57,
   4.13,
   9.2,
   17.59,
   13.27
  ],
  [
   19.33,
   5.28,
   5.68,
   7.7,
   0.76,
   9.43,
   9.4,
   9.42,
   8.34,
   4.96,
   5.7,
   5.89,
   4.91,
   5.4,
   5.72,
   6.55,
   5.56,
   7.69,
   7.47,
   9.9,
   10.02,
   9.22,
   14.31,
   10.67,
   12.97,
   10.03,
   16.3,
   19.25
  ],
  [
   15.26,
   2.66,
   2.14,
   1.37,
   8.08,
   0.76,
   1.53,
   2.56,
   1.27,
   4.66,
   5.21,
   6.03,
   4.82,
   7.08,
   6.79,
   6.48,
   6.24,
   4.62,
   6.86,
   6.96,
   7.8,
   8.41,
   15.49,
   7.22,
   9.01,
   10.55,
   18.14,
   17.13
  ],
  [
   14.54,
   1.55,
   1.67,
   1.59,
   7.96,
   1.49,
   0.76,
   1.17,
   1.17,
   3.59,
   4.83,
   5.59,
   5.07,
   6.27,
   5.93,
   5.8,
   5.56,
   3.22,
   6.46,
   5.67,
   6.72,
   7.77,
   15.13,
   6.33,
   8.63,
   9.73,
   18.27,
   16.75
  ],
  [
   14.87,
   1.15,
   1.26,
   1.74,
   6.95,
   1.94,
   1.11,
   0.76,
   1.39,
   2.56,
   4.14,
   4.66,
   5.3,
   5.29,
   4.98,
   4.7,
   4.71,
   2.5,
   5.56,
   5.27,
   6.35,
   7.05,
   14.3,
   6.05,
   8.19,
   9.2,
   17.34,
   16.46
  ],
  [
   13.95,
   1.28,
   1.12,
   1.12,
   6.74,
   1.24,
   1.06,
   1.38,
   0.76,
   2.91,
   3.79,
   4.42,
   4.74,
   5.2,
   4.78,
   4.55,
   4.49,
   3.07,
   5.17,
   5.43,
   6.45,
   6.85,
   14.07,
   6.16,
   8.22,
   8.77,
   17.9,
   16.45
  ],
  [
   15.05,
   1.29,
   1.98,
   2.73,
   3.2,
   3.55,
   3.39,
   2.95,
   3.07,
   0.76,
   1.0,
   1.29,
   4.67,
   2.1,
   1.45,
   1.12,
   1.33,
   3.8,
   2.59,
   5.59,
   6.33,
   3.63,
   12.88,
   6.66,
   9.28,
   5.12,
   13.46,
   17.54
  ],
  [
   16.58,
   1.91,
   3.26,
   4.1,
   3.8,
   4.89,
   4.61,
   4.28,
   4.18,
   1.09,
   0.76,
   1.07,
   5.26,
   1.62,
   1.53,
   1.32,
   1.12,
   4.54,
   2.43,
   6.62,
   6.57,
   4.57,
   13.4,
   7.31,
   10.45,
   6.47,
   14.07,
   19.01
  ],
  [
   17.13,
   2.72,
   3.52,
   4.38,
   3.57,
   5.0,
   4.84,
   4.48,
   4.35,
   1.39,
   1.05,
   0.76,
   6.88,
   1.21,
   1.4,
   1.79,
   1.09,
   5.0,
   3.95,
   7.41,
   7.4,
   5.15,
   13.01,
   8.27,
   10.79,
   7.53,
   11.99,
   18.94
  ],
  [
   17.08,
   4.87,
   6.09,
   6.09,
   4.74,
   5.81,
   5.73,
   6.7,
   6.05,
   4.86,
   6.24,
   7.42,
   0.76,
   9.3,
   9.32,
   9.26,
   8.26,
   7.31,
   7.92,
   9.42,
   8.39,
   9.87,
   15.08,
   10.01,
   11.2,
   11.08,
   18.27,
   18.49
  ],
  [
   18.24,
   4.71,
   5.31,
   6.21,
   4.57,
   7.09,
   6.87,
   6.64,
   6.34,
   2.66,
   2.18,
   1.36,
   8.37,
   0.76,
   1.53,
   2.58,
   1.33,
   6.81,
   4.93,
   8.84,
   8.99,
   6.68,
   14.06,
   9.8,
   12.76,
   8.09,
   14.81,
   20.06
  ],
  [
   17.97,
   3.57,
   4.88,
   5.54,
   5.04,
   6.26,
   5.96,
   5.85,
   5.61,
   1.55,
   1.65,
   1.58,
   8.05,
   1.48,
   0.76,
   1.17,
   1.18,
   6.17,
   3.63,
   8.14,
   8.1,
   5.08,
   14.32,
   9.21,
   12.22,
   7.34,
   15.17,
   19.61
  ],
  [
   17.95,
   2.54,
   4.08,
   4.58,
   5.43,
   5.21,
   5.05,
   4.69,
   4.7,
   1.15,
   1.26,
   1.75,
   6.98,
   1.94,
   1.12,
   0.76,
   1.41,
   5.33,
   2.93,
   7.62,
   7.84,
   4.67,
   13.73,
   8.34,
   11.29,
   6.84,
   14.92,
   19.56
  ],
  [
   17.21,
   2.92,
   3.87,
   4.45,
   4.54,
   5.3,
   4.93,
   4.65,
   4.56,
   1.28,
   1.11,
   1.12,
   6.89,
   1.25,
   1.07,
   1.4,
   0.76,
   4.91,
   3.5,
   7.14,
   7.26,
   4.91,
   13.79,
   8.02,
   11.28,
   7.38,
   14.3,
   19.34
  ],
  [
   17.0,
   2.05,
   1.64,
   4.84,
   8.51,
   5.2,
   3.95,
   2.63,
   4.17,
   4.24,
   6.39,
   6.87,
   8.14,
   7.9,
   8.24,
   8.06,
   7.51,
   0.77,
   8.53,
   7.09,
   7.79,
   9.96,
   15.42,
   7.6,
   10.98,
   12.04,
   20.09,
   18.73
  ],
  [
   19.97,
   4.38,
   6.5,
   6.97,
   8.24,
   7.91,
   8.21,
   8.18,
   7.55,
   2.22,
   1.8,
   4.9,
   8.87,
   5.27,
   4.18,
   2.76,
   4.23,
   8.61,
   0.77,
   10.29,
   10.02,
   6.71,
   14.67,
   11.4,
   14.11,
   8.55,
   17.68,
   21.52
  ],
  [
   22.8,
   5.49,
   6.8,
   12.32,
   16.3,
   13.71,
   11.99,
   10.19,
   10.36,
   9.49,
   12.31,
   13.96,
   15.47,
   14.59,
   14.63,
   14.12,
   14.37,
   12.28,
   15.15,
   0.76,
   13.57,
   14.59,
   20.68,
   7.0,
   17.67,
   18.93,
   24.98,
   24.46
  ],
  [
   17.58,
   4.29,
   6.18,
   7.44,
   10.89,
   9.88,
   9.81,
   7.86,
   8.83,
   7.66,
   9.28,
   10.17,
   10.23,
   10.78,
   10.77,
   10.47,
   9.87,
   8.06,
   11.3,
   11.25,
   0.77,
   11.75,
   15.95,
   11.46,
   12.06,
   13.82,
   19.74,
   19.36
  ],
  [
   24.81,
   10.07,
   15.15,
   15.13,
   17.26,
   15.83,
   15.95,
   14.84,
   16.07,
   5.15,
   5.99,
   12.71,
   16.88,
   15.12,
   13.17,
   9.33,
   10.05,
   16.3,
   13.84,
   17.36,
   17.18,
   0.76,
   18.64,
   18.51,
   19.58,
   7.89,
   22.33,
   26.35
  ],
  [
   26.47,
   12.86,
   13.52,
   15.51,
   14.69,
   16.77,
   16.12,
   15.18,
   15.12,
   10.36,
   12.19,
   12.61,
   15.23,
   15.01,
   13.82,
   12.95,
   13.03,
   17.17,
   16.58,
   19.39,
   15.97,
   18.01,
   0.77,
   18.84,
   20.84,
   18.03,
   19.29,
   28.96
  ],
  [
   21.92,
   5.21,
   8.02,
   12.47,
   16.35,
   13.68,
   10.66,
   9.96,
   9.73,
   11.36,
   13.81,
   14.7,
   14.92,
   14.26,
   14.83,
   15.18,
   14.89,
   11.82,
   15.2,
   7.61,
   13.6,
   15.75,
   20.62,
   0.76,
   18.02,
   18.64,
   25.33,
   23.53
  ],
  [
   11.92,
   7.97,
   7.08,
   2.83,
   12.0,
   9.27,
   7.19,
   7.88,
   9.11,
   10.67,
   12.3,
   12.67,
   12.57,
   14.22,
   13.92,
   13.4,
   13.93,
   10.65,
   14.67,
   13.53,
   11.61,
   15.57,
   19.63,
   14.56,
   0.78,
   17.38,
   23.71,
   15.83
  ],
  [
   24.98,
   10.7,
   14.61,
   16.61,
   17.09,
   17.15,
   17.57,
   17.23,
   16.61,
   5.0,
   8.25,
   14.33,
   18.95,
   14.92,
   12.65,
   10.48,
   11.34,
   17.11,
   12.84,
   18.19,
   18.77,
   8.15,
   18.23,
   19.98,
   21.7,
   0.77,
   24.14,
   26.51
  ],
  [
   26.01,
   14.5,
   16.82,
   17.96,
   16.2,
   19.49,
   19.81,
   19.36,
   19.02,
   12.88,
   12.83,
   8.31,
   17.33,
   14.37,
   13.39,
   13.71,
   13.67,
   19.49,
   15.76,
   20.63,
   20.67,
   19.16,
   19.31,
   21.42,
   23.29,
   20.73,
   0.77,
   29.81
  ],
  [
   null,
   null,
   null,
   null,
   null,
   null,
   null,
   null,
   null,
   null,
   null,
   null,
   null,
   null,
   null,
   null,
   null,
   null,
   null,
   null,
   null,
   null,
   null,
   null,
   null,
   null,
   null,
   null
  ]
 ],
 "chain_ptm": [
  0.76,
  0.89,
  0.81,
  0.84,
  0.66,
  0.51,
  0.57,
  0.53,
  0.5,
  0.89,
  0.8,
  0.84,
  0.65,
  0.51,
  0.57,
  0.54,
  0.5,
  0.77,
  0.77,
  0.77,
  0.8,
  0.76,
  0.8,
  0.78,
  0.79,
  0.76,
  0.8,
  null
 ],
 "fraction_disordered": 0.21,
 "has_clash": 0.0,
 "iptm": 0.85,
 "num_recycles": 10.0,
 "ptm": 0.86,
 "ranking_score": 0.96
}
