# Supplementary material for: Plastocyanin and Cytochrome f Complex Structures Obtained by NMR, Molecular Dynamics, and AlphaFold 3 Methods Compared to Cryo-EM Data
Source: Int J Mol Sci. 2024 Oct 15;25(20):11083. doi: 10.3390/ijms252011083 (PMC11507376; doi:10.3390/ijms252011083)
Supplement: Supplementary file 1 [file ijms-25-11083-s001.zip › Supplementary/AF3_results/fold_7qrm_pc_predict/fold_2024_10_01_13_21_summary_confidences_2.json]

{
 "chain_iptm": [
  0.19,
  0.7,
  0.64,
  0.68,
  0.49,
  0.44,
  0.47,
  0.48,
  0.49,
  0.69,
  0.63,
  0.66,
  0.49,
  0.43,
  0.46,
  0.48,
  0.48,
  0.49,
  0.47,
  0.33,
  0.41,
  0.34,
  0.27,
  0.32,
  0.31,
  0.3,
  0.2,
  0.13
 ],
 "chain_pair_iptm": [
  [
   0.76,
   0.32,
   0.29,
   0.45,
   0.17,
   0.18,
   0.19,
   0.19,
   0.21,
   0.26,
   0.2,
   0.24,
   0.2,
   0.11,
   0.12,
   0.12,
   0.13,
   0.15,
   0.11,
   0.08,
   0.14,
   0.07,
   0.05,
   0.09,
   0.34,
   0.06,
   0.04,
   0.56
  ],
  [
   0.32,
   0.89,
   0.92,
   0.89,
   0.66,
   0.84,
   0.88,
   0.92,
   0.89,
   0.89,
   0.83,
   0.83,
   0.68,
   0.71,
   0.73,
   0.75,
   0.76,
   0.87,
   0.75,
   0.62,
   0.73,
   0.57,
   0.42,
   0.59,
   0.62,
   0.5,
   0.35,
   0.32
  ],
  [
   0.29,
   0.92,
   0.81,
   0.87,
   0.59,
   0.85,
   0.86,
   0.87,
   0.9,
   0.83,
   0.75,
   0.76,
   0.62,
   0.56,
   0.59,
   0.63,
   0.61,
   0.85,
   0.67,
   0.56,
   0.69,
   0.51,
   0.38,
   0.52,
   0.58,
   0.46,
   0.25,
   0.27
  ],
  [
   0.45,
   0.89,
   0.87,
   0.84,
   0.58,
   0.92,
   0.9,
   0.87,
   0.93,
   0.83,
   0.77,
   0.68,
   0.6,
   0.62,
   0.65,
   0.69,
   0.67,
   0.8,
   0.71,
   0.59,
   0.7,
   0.55,
   0.41,
   0.59,
   0.77,
   0.5,
   0.3,
   0.48
  ],
  [
   0.17,
   0.66,
   0.59,
   0.58,
   0.68,
   0.41,
   0.45,
   0.48,
   0.46,
   0.69,
   0.63,
   0.6,
   0.46,
   0.65,
   0.64,
   0.59,
   0.67,
   0.55,
   0.56,
   0.39,
   0.5,
   0.44,
   0.39,
   0.37,
   0.37,
   0.39,
   0.3,
   0.19
  ],
  [
   0.18,
   0.84,
   0.85,
   0.92,
   0.41,
   0.51,
   0.69,
   0.57,
   0.69,
   0.71,
   0.55,
   0.62,
   0.64,
   0.22,
   0.26,
   0.29,
   0.28,
   0.5,
   0.37,
   0.36,
   0.39,
   0.24,
   0.2,
   0.33,
   0.31,
   0.2,
   0.12,
   0.05
  ],
  [
   0.19,
   0.88,
   0.86,
   0.9,
   0.45,
   0.69,
   0.58,
   0.72,
   0.74,
   0.72,
   0.59,
   0.65,
   0.63,
   0.26,
   0.28,
   0.31,
   0.31,
   0.64,
   0.39,
   0.4,
   0.47,
   0.27,
   0.21,
   0.39,
   0.36,
   0.23,
   0.13,
   0.07
  ],
  [
   0.19,
   0.92,
   0.87,
   0.87,
   0.48,
   0.57,
   0.72,
   0.54,
   0.68,
   0.75,
   0.63,
   0.69,
   0.58,
   0.29,
   0.31,
   0.32,
   0.32,
   0.72,
   0.44,
   0.39,
   0.53,
   0.29,
   0.25,
   0.4,
   0.37,
   0.25,
   0.14,
   0.06
  ],
  [
   0.21,
   0.89,
   0.9,
   0.93,
   0.46,
   0.69,
   0.74,
   0.68,
   0.51,
   0.75,
   0.61,
   0.67,
   0.66,
   0.28,
   0.32,
   0.33,
   0.31,
   0.65,
   0.46,
   0.41,
   0.51,
   0.3,
   0.24,
   0.4,
   0.36,
   0.25,
   0.14,
   0.05
  ],
  [
   0.26,
   0.89,
   0.83,
   0.83,
   0.69,
   0.71,
   0.72,
   0.75,
   0.75,
   0.89,
   0.92,
   0.9,
   0.65,
   0.84,
   0.88,
   0.92,
   0.9,
   0.76,
   0.86,
   0.54,
   0.67,
   0.62,
   0.47,
   0.54,
   0.53,
   0.55,
   0.42,
   0.26
  ],
  [
   0.2,
   0.83,
   0.75,
   0.77,
   0.63,
   0.55,
   0.59,
   0.63,
   0.61,
   0.92,
   0.81,
   0.87,
   0.57,
   0.84,
   0.86,
   0.87,
   0.9,
   0.68,
   0.84,
   0.49,
   0.6,
   0.55,
   0.45,
   0.47,
   0.42,
   0.51,
   0.39,
   0.18
  ],
  [
   0.24,
   0.83,
   0.76,
   0.68,
   0.6,
   0.62,
   0.65,
   0.69,
   0.67,
   0.9,
   0.87,
   0.84,
   0.55,
   0.92,
   0.9,
   0.87,
   0.93,
   0.72,
   0.79,
   0.54,
   0.61,
   0.6,
   0.46,
   0.52,
   0.48,
   0.53,
   0.52,
   0.25
  ],
  [
   0.2,
   0.68,
   0.62,
   0.6,
   0.46,
   0.64,
   0.63,
   0.58,
   0.66,
   0.65,
   0.57,
   0.55,
   0.66,
   0.41,
   0.45,
   0.48,
   0.45,
   0.56,
   0.54,
   0.43,
   0.56,
   0.41,
   0.35,
   0.42,
   0.44,
   0.35,
   0.24,
   0.21
  ],
  [
   0.11,
   0.71,
   0.56,
   0.62,
   0.65,
   0.22,
   0.26,
   0.29,
   0.28,
   0.84,
   0.84,
   0.92,
   0.41,
   0.51,
   0.69,
   0.57,
   0.69,
   0.36,
   0.49,
   0.23,
   0.29,
   0.34,
   0.26,
   0.23,
   0.17,
   0.32,
   0.22,
   0.03
  ],
  [
   0.12,
   0.73,
   0.59,
   0.65,
   0.64,
   0.26,
   0.28,
   0.31,
   0.32,
   0.88,
   0.86,
   0.9,
   0.45,
   0.69,
   0.57,
   0.71,
   0.73,
   0.4,
   0.63,
   0.26,
   0.34,
   0.4,
   0.29,
   0.24,
   0.2,
   0.36,
   0.23,
   0.04
  ],
  [
   0.12,
   0.75,
   0.63,
   0.69,
   0.59,
   0.29,
   0.31,
   0.32,
   0.33,
   0.92,
   0.87,
   0.87,
   0.48,
   0.57,
   0.71,
   0.54,
   0.68,
   0.44,
   0.71,
   0.28,
   0.38,
   0.42,
   0.34,
   0.27,
   0.22,
   0.37,
   0.24,
   0.03
  ],
  [
   0.13,
   0.76,
   0.61,
   0.67,
   0.67,
   0.28,
   0.31,
   0.32,
   0.31,
   0.9,
   0.9,
   0.93,
   0.45,
   0.69,
   0.73,
   0.68,
   0.51,
   0.46,
   0.64,
   0.28,
   0.38,
   0.4,
   0.33,
   0.27,
   0.22,
   0.36,
   0.24,
   0.03
  ],
  [
   0.15,
   0.87,
   0.85,
   0.8,
   0.55,
   0.5,
   0.64,
   0.72,
   0.65,
   0.76,
   0.68,
   0.72,
   0.56,
   0.36,
   0.4,
   0.44,
   0.46,
   0.77,
   0.37,
   0.42,
   0.49,
   0.27,
   0.24,
   0.44,
   0.31,
   0.23,
   0.14,
   0.1
  ],
  [
   0.11,
   0.75,
   0.67,
   0.71,
   0.56,
   0.37,
   0.39,
   0.44,
   0.46,
   0.86,
   0.84,
   0.79,
   0.54,
   0.49,
   0.63,
   0.71,
   0.64,
   0.37,
   0.77,
   0.26,
   0.36,
   0.46,
   0.31,
   0.24,
   0.22,
   0.37,
   0.2,
   0.07
  ],
  [
   0.08,
   0.62,
   0.56,
   0.59,
   0.39,
   0.36,
   0.4,
   0.39,
   0.41,
   0.54,
   0.49,
   0.54,
   0.43,
   0.23,
   0.26,
   0.28,
   0.28,
   0.42,
   0.26,
   0.77,
   0.35,
   0.17,
   0.16,
   0.41,
   0.15,
   0.14,
   0.07,
   0.03
  ],
  [
   0.14,
   0.73,
   0.69,
   0.7,
   0.5,
   0.39,
   0.47,
   0.53,
   0.51,
   0.67,
   0.6,
   0.61,
   0.56,
   0.29,
   0.34,
   0.38,
   0.38,
   0.49,
   0.36,
   0.35,
   0.8,
   0.23,
   0.26,
   0.33,
   0.26,
   0.2,
   0.14,
   0.07
  ],
  [
   0.07,
   0.57,
   0.51,
   0.55,
   0.44,
   0.24,
   0.27,
   0.29,
   0.3,
   0.62,
   0.55,
   0.6,
   0.41,
   0.34,
   0.4,
   0.42,
   0.4,
   0.27,
   0.46,
   0.17,
   0.23,
   0.78,
   0.23,
   0.13,
   0.14,
   0.39,
   0.11,
   0.03
  ],
  [
   0.05,
   0.42,
   0.38,
   0.41,
   0.39,
   0.2,
   0.21,
   0.25,
   0.24,
   0.47,
   0.45,
   0.46,
   0.35,
   0.26,
   0.29,
   0.34,
   0.33,
   0.24,
   0.31,
   0.16,
   0.26,
   0.23,
   0.8,
   0.16,
   0.12,
   0.21,
   0.15,
   0.01
  ],
  [
   0.09,
   0.59,
   0.52,
   0.59,
   0.37,
   0.33,
   0.39,
   0.4,
   0.4,
   0.54,
   0.47,
   0.52,
   0.42,
   0.23,
   0.24,
   0.27,
   0.27,
   0.44,
   0.24,
   0.41,
   0.33,
   0.13,
   0.16,
   0.78,
   0.16,
   0.13,
   0.06,
   0.03
  ],
  [
   0.34,
   0.62,
   0.58,
   0.77,
   0.37,
   0.31,
   0.36,
   0.37,
   0.36,
   0.53,
   0.42,
   0.48,
   0.44,
   0.17,
   0.2,
   0.22,
   0.22,
   0.31,
   0.22,
   0.15,
   0.26,
   0.14,
   0.12,
   0.16,
   0.79,
   0.11,
   0.05,
   0.15
  ],
  [
   0.06,
   0.5,
   0.46,
   0.5,
   0.39,
   0.2,
   0.23,
   0.25,
   0.25,
   0.55,
   0.51,
   0.53,
   0.35,
   0.32,
   0.36,
   0.37,
   0.36,
   0.23,
   0.37,
   0.14,
   0.2,
   0.39,
   0.21,
   0.13,
   0.11,
   0.78,
   0.08,
   0.02
  ],
  [
   0.04,
   0.35,
   0.25,
   0.3,
   0.3,
   0.12,
   0.13,
   0.14,
   0.14,
   0.42,
   0.39,
   0.52,
   0.24,
   0.22,
   0.23,
   0.24,
   0.24,
   0.14,
   0.2,
   0.07,
   0.14,
   0.11,
   0.15,
   0.06,
   0.05,
   0.08,
   0.79,
   0.01
  ],
  [
   0.56,
   0.32,
   0.27,
   0.48,
   0.19,
   0.05,
   0.07,
   0.06,
   0.05,
   0.26,
   0.18,
   0.25,
   0.21,
   0.03,
   0.04,
   0.03,
   0.03,
   0.1,
   0.07,
   0.03,
   0.07,
   0.03,
   0.01,
   0.03,
   0.15,
   0.02,
   0.01,
   null
  ]
 ],
 "chain_pair_pae_min": [
  [
   0.76,
   16.34,
   17.45,
   11.27,
   21.3,
   19.97,
   18.33,
   18.39,
   19.13,
   21.77,
   23.28,
   23.42,
   23.1,
   24.38,
   24.41,
   24.06,
   24.24,
   20.89,
   25.89,
   23.79,
   23.18,
   23.87,
   27.63,
   25.12,
   13.05,
   25.74,
   29.95,
   10.35
  ],
  [
   14.22,
   0.76,
   1.0,
   1.25,
   4.69,
   2.06,
   1.42,
   1.1,
   1.32,
   1.27,
   1.9,
   2.69,
   3.4,
   3.55,
   3.33,
   2.93,
   3.0,
   2.13,
   3.8,
   4.08,
   4.97,
   5.51,
   14.65,
   5.16,
   7.65,
   7.2,
   15.92,
   16.89
  ],
  [
   14.49,
   1.06,
   0.76,
   1.05,
   4.23,
   1.61,
   1.47,
   1.3,
   1.1,
   1.94,
   3.11,
   3.92,
   3.78,
   4.69,
   4.35,
   4.04,
   4.02,
   1.96,
   4.68,
   4.54,
   5.97,
   6.48,
   15.09,
   5.87,
   7.78,
   8.07,
   18.24,
   17.14
  ],
  [
   10.37,
   1.38,
   1.03,
   0.76,
   6.84,
   1.22,
   1.38,
   1.81,
   1.09,
   2.63,
   3.34,
   4.28,
   3.48,
   4.98,
   4.7,
   4.31,
   4.26,
   3.57,
   5.13,
   5.36,
   6.16,
   7.22,
   15.11,
   6.39,
   4.4,
   9.01,
   18.29,
   14.18
  ],
  [
   19.82,
   5.31,
   5.78,
   7.83,
   0.76,
   9.28,
   9.41,
   9.67,
   8.28,
   5.09,
   5.77,
   6.12,
   4.83,
   5.34,
   5.68,
   6.42,
   5.63,
   7.69,
   7.18,
   9.88,
   9.93,
   9.05,
   15.13,
   10.57,
   12.9,
   10.59,
   17.11,
   20.2
  ],
  [
   15.55,
   2.6,
   2.12,
   1.35,
   7.87,
   0.76,
   1.49,
   2.55,
   1.26,
   4.57,
   5.18,
   5.95,
   4.58,
   6.91,
   6.75,
   6.42,
   6.2,
   4.48,
   6.75,
   6.87,
   7.78,
   8.65,
   16.15,
   7.15,
   9.08,
   10.44,
   18.75,
   17.83
  ],
  [
   15.36,
   1.5,
   1.63,
   1.56,
   7.65,
   1.45,
   0.76,
   1.16,
   1.15,
   3.49,
   4.69,
   5.4,
   5.07,
   6.08,
   5.9,
   5.68,
   5.46,
   3.16,
   6.32,
   5.69,
   6.81,
   7.93,
   15.87,
   6.31,
   8.53,
   9.81,
   19.1,
   17.63
  ],
  [
   15.15,
   1.13,
   1.24,
   1.76,
   6.69,
   1.94,
   1.1,
   0.76,
   1.38,
   2.51,
   4.03,
   4.52,
   5.3,
   5.18,
   4.98,
   4.71,
   4.63,
   2.5,
   5.51,
   5.26,
   6.53,
   7.25,
   15.13,
   6.1,
   8.4,
   9.42,
   18.24,
   17.58
  ],
  [
   14.81,
   1.24,
   1.09,
   1.11,
   6.49,
   1.23,
   1.05,
   1.38,
   0.76,
   2.83,
   3.72,
   4.33,
   4.81,
   5.1,
   4.79,
   4.51,
   4.46,
   3.04,
   5.07,
   5.47,
   6.56,
   7.06,
   15.12,
   6.14,
   8.25,
   9.21,
   18.77,
   17.25
  ],
  [
   15.23,
   1.28,
   1.93,
   2.71,
   3.27,
   3.57,
   3.39,
   2.95,
   3.05,
   0.76,
   0.99,
   1.25,
   4.63,
   2.05,
   1.43,
   1.1,
   1.31,
   3.72,
   2.54,
   5.51,
   6.52,
   4.14,
   13.16,
   6.56,
   9.25,
   6.19,
   14.42,
   18.19
  ],
  [
   16.93,
   1.92,
   3.15,
   3.94,
   3.63,
   4.75,
   4.45,
   4.14,
   4.04,
   1.06,
   0.76,
   1.06,
   4.93,
   1.61,
   1.49,
   1.31,
   1.1,
   4.43,
   2.38,
   6.52,
   6.78,
   5.03,
   14.06,
   7.31,
   10.42,
   6.59,
   14.67,
   19.36
  ],
  [
   17.19,
   2.64,
   3.39,
   4.25,
   3.46,
   4.95,
   4.76,
   4.38,
   4.28,
   1.38,
   1.03,
   0.76,
   6.64,
   1.21,
   1.38,
   1.79,
   1.09,
   4.91,
   3.8,
   7.35,
   7.47,
   5.56,
   13.72,
   8.19,
   10.62,
   7.03,
   12.53,
   19.17
  ],
  [
   17.93,
   5.38,
   6.16,
   6.25,
   4.81,
   5.77,
   5.76,
   6.75,
   5.95,
   5.05,
   6.39,
   7.81,
   0.76,
   9.34,
   9.46,
   9.52,
   8.08,
   7.33,
   7.83,
   9.48,
   8.91,
   10.03,
   15.95,
   10.07,
   11.33,
   11.64,
   19.15,
   19.73
  ],
  [
   18.81,
   4.54,
   5.18,
   6.07,
   4.44,
   6.96,
   6.79,
   6.53,
   6.24,
   2.62,
   2.13,
   1.35,
   8.13,
   0.76,
   1.47,
   2.56,
   1.28,
   6.68,
   4.73,
   8.66,
   8.93,
   6.49,
   14.66,
   9.79,
   12.6,
   8.54,
   15.75,
   20.56
  ],
  [
   18.59,
   3.49,
   4.72,
   5.35,
   4.93,
   6.15,
   5.91,
   5.76,
   5.5,
   1.5,
   1.62,
   1.56,
   7.82,
   1.43,
   0.76,
   1.16,
   1.16,
   6.06,
   3.52,
   8.07,
   8.21,
   5.44,
   14.95,
   9.12,
   12.26,
   7.3,
   15.9,
   20.06
  ],
  [
   18.37,
   2.49,
   4.01,
   4.49,
   5.18,
   5.21,
   5.07,
   4.74,
   4.68,
   1.14,
   1.24,
   1.76,
   6.89,
   1.94,
   1.13,
   0.76,
   1.4,
   5.4,
   2.87,
   7.63,
   8.07,
   5.05,
   14.47,
   8.4,
   11.5,
   6.97,
   15.82,
   20.25
  ],
  [
   17.37,
   2.81,
   3.73,
   4.35,
   4.49,
   5.15,
   4.88,
   4.62,
   4.48,
   1.24,
   1.08,
   1.11,
   6.64,
   1.24,
   1.06,
   1.39,
   0.76,
   4.88,
   3.37,
   7.14,
   7.46,
   5.25,
   14.49,
   7.98,
   11.23,
   7.42,
   15.21,
   19.61
  ],
  [
   17.03,
   2.06,
   1.6,
   4.74,
   8.13,
   5.0,
   3.88,
   2.61,
   4.06,
   4.17,
   6.26,
   6.69,
   7.97,
   7.69,
   8.01,
   7.82,
   7.33,
   0.77,
   8.23,
   7.14,
   7.88,
   10.09,
   16.35,
   7.54,
   10.91,
   11.17,
   20.43,
   19.41
  ],
  [
   20.27,
   4.28,
   6.41,
   6.85,
   7.9,
   7.75,
   8.04,
   7.99,
   7.43,
   2.23,
   1.78,
   4.87,
   8.63,
   5.12,
   4.12,
   2.72,
   4.16,
   8.43,
   0.77,
   10.06,
   10.04,
   6.78,
   15.41,
   11.33,
   13.66,
   8.82,
   18.32,
   21.91
  ],
  [
   23.2,
   5.4,
   6.13,
   12.08,
   15.8,
   13.43,
   11.76,
   10.08,
   9.98,
   9.37,
   12.67,
   14.13,
   14.76,
   14.57,
   14.53,
   14.25,
   14.17,
   12.06,
   15.15,
   0.76,
   13.37,
   16.07,
   21.42,
   6.87,
   17.8,
   16.93,
   25.37,
   24.91
  ],
  [
   18.38,
   4.22,
   6.11,
   7.55,
   10.83,
   9.66,
   9.82,
   7.9,
   8.92,
   7.47,
   9.17,
   10.15,
   9.66,
   10.6,
   10.58,
   10.22,
   9.62,
   7.99,
   10.94,
   11.14,
   0.77,
   12.61,
   16.66,
   11.32,
   12.14,
   13.7,
   20.04,
   19.85
  ],
  [
   23.48,
   9.34,
   13.18,
   13.77,
   14.87,
   13.5,
   13.43,
   14.19,
   13.54,
   4.7,
   7.25,
   12.2,
   15.71,
   13.57,
   11.19,
   8.75,
   8.93,
   15.14,
   9.88,
   14.9,
   16.47,
   0.76,
   18.13,
   17.46,
   18.42,
   8.48,
   22.14,
   25.05
  ],
  [
   27.21,
   12.57,
   13.32,
   15.85,
   13.72,
   17.24,
   16.4,
   15.19,
   15.37,
   11.17,
   12.48,
   12.78,
   15.64,
   14.63,
   13.91,
   13.04,
   12.27,
   17.56,
   17.0,
   19.76,
   16.23,
   16.43,
   0.77,
   19.11,
   20.93,
   17.63,
   19.91,
   29.35
  ],
  [
   22.26,
   5.14,
   7.69,
   11.97,
   16.16,
   13.69,
   10.38,
   9.68,
   9.37,
   10.98,
   13.7,
   14.91,
   14.57,
   14.02,
   14.87,
   15.2,
   14.82,
   11.48,
   16.19,
   7.47,
   13.5,
   18.19,
   21.12,
   0.76,
   17.8,
   17.26,
   25.74,
   24.05
  ],
  [
   13.06,
   7.6,
   6.85,
   2.64,
   11.38,
   9.28,
   7.02,
   7.57,
   8.89,
   10.2,
   12.09,
   12.32,
   11.93,
   13.54,
   13.5,
   12.92,
   13.46,
   10.11,
   14.17,
   13.25,
   11.34,
   15.43,
   20.01,
   14.29,
   0.78,
   17.15,
   23.83,
   16.9
  ],
  [
   25.07,
   10.25,
   14.45,
   14.96,
   16.44,
   15.86,
   16.7,
   15.67,
   16.07,
   6.06,
   8.78,
   13.65,
   17.48,
   15.33,
   13.6,
   11.49,
   12.3,
   16.35,
   13.78,
   17.59,
   17.76,
   7.28,
   18.67,
   19.53,
   19.3,
   0.76,
   24.74,
   26.9
  ],
  [
   26.93,
   15.24,
   17.8,
   19.03,
   16.81,
   19.56,
   20.58,
   20.6,
   19.84,
   13.65,
   13.61,
   8.86,
   18.43,
   15.09,
   14.14,
   13.95,
   14.68,
   20.68,
   15.66,
   21.36,
   21.31,
   19.76,
   20.38,
   22.3,
   23.88,
   20.36,
   0.77,
   30.23
  ],
  [
   null,
   null,
   null,
   null,
   null,
   null,
   null,
   null,
   null,
   null,
   null,
   null,
   null,
   null,
   null,
   null,
   null,
   null,
   null,
   null,
   null,
   null,
   null,
   null,
   null,
   null,
   null,
   null
  ]
 ],
 "chain_ptm": [
  0.76,
  0.89,
  0.81,
  0.84,
  0.68,
  0.51,
  0.58,
  0.54,
  0.51,
  0.89,
  0.81,
  0.84,
  0.66,
  0.51,
  0.57,
  0.54,
  0.51,
  0.77,
  0.77,
  0.77,
  0.8,
  0.78,
  0.8,
  0.78,
  0.79,
  0.78,
  0.79,
  null
 ],
 "fraction_disordered": 0.21,
 "has_clash": 0.0,
 "iptm": 0.85,
 "num_recycles": 10.0,
 "ptm": 0.86,
 "ranking_score": 0.96
}
