# Supplementary material for: Plastocyanin and Cytochrome f Complex Structures Obtained by NMR, Molecular Dynamics, and AlphaFold 3 Methods Compared to Cryo-EM Data
Source: Int J Mol Sci. 2024 Oct 15;25(20):11083. doi: 10.3390/ijms252011083 (PMC11507376; doi:10.3390/ijms252011083)
Supplement: Supplementary file 1 [file ijms-25-11083-s001.zip › Supplementary/AF3_results/fold_7qrm_pc_predict/fold_2024_10_01_13_21_model_0.cif]

# By using this file you agree to the legally binding terms of use found at alphafoldserver.com/output-terms
data_6705ac621e4dddbd
#
_entry.id 6705ac621e4dddbd
#
loop_
_atom_type.symbol
C  
CU 
FE 
MG 
N  
O  
S  
#
loop_
_audit_author.name
_audit_author.pdbx_ordinal
"Google DeepMind" 1 
"Isomorphic Labs" 2 
#
_audit_conform.dict_location https://raw.githubusercontent.com/ihmwg/ModelCIF/master/dist/mmcif_ma.dic
_audit_conform.dict_name     mmcif_ma.dic
_audit_conform.dict_version  1.4.5
#
loop_
_chem_comp.formula
_chem_comp.formula_weight
_chem_comp.id
_chem_comp.mon_nstd_flag
_chem_comp.name
_chem_comp.pdbx_smiles
_chem_comp.pdbx_synonyms
_chem_comp.type
"C3 H7 N O2"       89.093  ALA y ALANINE                           C[C@H](N)C(O)=O                                                                                                                                           ?    "L-PEPTIDE LINKING" 
"C6 H15 N4 O2"     175.209 ARG y ARGININE                          N[C@@H](CCCNC(N)=[NH2+])C(O)=O                                                                                                                            ?    "L-PEPTIDE LINKING" 
"C4 H8 N2 O3"      132.118 ASN y ASPARAGINE                        N[C@@H](CC(N)=O)C(O)=O                                                                                                                                    ?    "L-PEPTIDE LINKING" 
"C4 H7 N O4"       133.103 ASP y "ASPARTIC ACID"                   N[C@@H](CC(O)=O)C(O)=O                                                                                                                                    ?    "L-PEPTIDE LINKING" 
"C55 H72 Mg N4 O5" 893.489 CLA . "CHLOROPHYLL A"                   CCC1=C(C)C2=Cc3n4[Mg][N@@]5C(=CC1=N2)C(=C6C(=O)[C@H](C(=O)OC)C(=C56)C7=NC(=Cc4c(C)c3C=C)[C@@H](C)[C@@H]7CCC(=O)OC\C=C(/C)CCC[C@H](C)CCC[C@H](C)CCCC(C)C)C ?    NON-POLYMER         
Cu                 63.546  CU  . "COPPER (II) ION"                 "[Cu++]"                                                                                                                                                  ?    NON-POLYMER         
"C3 H7 N O2 S"     121.158 CYS y CYSTEINE                          N[C@@H](CS)C(O)=O                                                                                                                                         ?    "L-PEPTIDE LINKING" 
"C5 H10 N2 O3"     146.144 GLN y GLUTAMINE                         N[C@@H](CCC(N)=O)C(O)=O                                                                                                                                   ?    "L-PEPTIDE LINKING" 
"C5 H9 N O4"       147.129 GLU y "GLUTAMIC ACID"                   N[C@@H](CCC(O)=O)C(O)=O                                                                                                                                   ?    "L-PEPTIDE LINKING" 
"C2 H5 N O2"       75.067  GLY y GLYCINE                           NCC(O)=O                                                                                                                                                  ?    "PEPTIDE LINKING"   
"C34 H34 Fe N4 O4" 618.503 HEC . "HEME C"                          C\C=C1/C(=C2C=C3N4C(=Cc5n6c(C=C7N8C(=C(C)\C7=C/C)C=C1N2[Fe@@]468)c(C)c5CCC(O)=O)C(=C3C)CCC(O)=O)C                                                         ?    NON-POLYMER         
"C34 H32 Fe N4 O4" 616.487 HEM . "PROTOPORPHYRIN IX CONTAINING FE" CC1=C(CCC(O)=O)C2=Cc3n4[Fe]5|6|N2=C1C=c7n5c(=CC8=N|6C(=Cc4c(C)c3CCC(O)=O)C(=C8C=C)C)c(C)c7C=C                                                             HEME NON-POLYMER         
"C6 H10 N3 O2"     156.162 HIS y HISTIDINE                         N[C@@H](Cc1c[nH]c[nH+]1)C(O)=O                                                                                                                            ?    "L-PEPTIDE LINKING" 
"C6 H13 N O2"      131.173 ILE y ISOLEUCINE                        CC[C@H](C)[C@H](N)C(O)=O                                                                                                                                  ?    "L-PEPTIDE LINKING" 
"C6 H13 N O2"      131.173 LEU y LEUCINE                           CC(C)C[C@H](N)C(O)=O                                                                                                                                      ?    "L-PEPTIDE LINKING" 
"C6 H15 N2 O2"     147.195 LYS y LYSINE                            N[C@@H](CCCC[NH3+])C(O)=O                                                                                                                                 ?    "L-PEPTIDE LINKING" 
"C5 H11 N O2 S"    149.211 MET y METHIONINE                        CSCC[C@H](N)C(O)=O                                                                                                                                        ?    "L-PEPTIDE LINKING" 
"C9 H11 N O2"      165.189 PHE y PHENYLALANINE                     N[C@@H](Cc1ccccc1)C(O)=O                                                                                                                                  ?    "L-PEPTIDE LINKING" 
"C5 H9 N O2"       115.130 PRO y PROLINE                           OC(=O)[C@@H]1CCCN1                                                                                                                                        ?    "L-PEPTIDE LINKING" 
"C3 H7 N O3"       105.093 SER y SERINE                            N[C@@H](CO)C(O)=O                                                                                                                                         ?    "L-PEPTIDE LINKING" 
"C4 H9 N O3"       119.119 THR y THREONINE                         C[C@@H](O)[C@H](N)C(O)=O                                                                                                                                  ?    "L-PEPTIDE LINKING" 
"C11 H12 N2 O2"    204.225 TRP y TRYPTOPHAN                        N[C@@H](Cc1c[nH]c2ccccc12)C(O)=O                                                                                                                          ?    "L-PEPTIDE LINKING" 
"C9 H11 N O3"      181.189 TYR y TYROSINE                          N[C@@H](Cc1ccc(O)cc1)C(O)=O                                                                                                                               ?    "L-PEPTIDE LINKING" 
"C5 H11 N O2"      117.146 VAL y VALINE                            CC(C)[C@H](N)C(O)=O                                                                                                                                       ?    "L-PEPTIDE LINKING" 
#
_citation.book_publisher          ?
_citation.country                 UK
_citation.id                      primary
_citation.journal_full            Nature
_citation.journal_id_ASTM         NATUAS
_citation.journal_id_CSD          0006
_citation.journal_id_ISSN         0028-0836
_citation.journal_volume          ?
_citation.page_first              ?
_citation.page_last               ?
_citation.pdbx_database_id_DOI    ?
_citation.pdbx_database_id_PubMed ?
_citation.title                   "Accurate structure prediction of biomolecular interactions with AlphaFold 3"
_citation.year                    2024
#
loop_
_citation_author.citation_id
_citation_author.name
_citation_author.ordinal
primary "Google DeepMind" 1 
primary "Isomorphic Labs" 2 
#
loop_
_entity.id
_entity.pdbx_description
_entity.type
1  . polymer     
2  . polymer     
3  . polymer     
4  . polymer     
5  . polymer     
6  . polymer     
7  . polymer     
8  . polymer     
9  . polymer     
10 . polymer     
11 . polymer     
12 . polymer     
13 . polymer     
14 . polymer     
15 . polymer     
16 . polymer     
17 . polymer     
18 . non-polymer 
19 . non-polymer 
20 . non-polymer 
21 . non-polymer 
22 . non-polymer 
23 . non-polymer 
24 . non-polymer 
25 . non-polymer 
26 . non-polymer 
27 . non-polymer 
28 . non-polymer 
#
loop_
_entity_poly.entity_id
_entity_poly.pdbx_strand_id
_entity_poly.type
1  A polypeptide(L) 
2  B polypeptide(L) 
3  C polypeptide(L) 
4  D polypeptide(L) 
5  E polypeptide(L) 
6  F polypeptide(L) 
7  G polypeptide(L) 
8  H polypeptide(L) 
9  I polypeptide(L) 
10 J polypeptide(L) 
11 K polypeptide(L) 
12 L polypeptide(L) 
13 M polypeptide(L) 
14 N polypeptide(L) 
15 O polypeptide(L) 
16 P polypeptide(L) 
17 Q polypeptide(L) 
#
loop_
_entity_poly_seq.entity_id
_entity_poly_seq.hetero
_entity_poly_seq.mon_id
_entity_poly_seq.num
1  n VAL 1   
1  n GLU 2   
1  n VAL 3   
1  n LEU 4   
1  n LEU 5   
1  n GLY 6   
1  n GLY 7   
1  n GLY 8   
1  n ASP 9   
1  n GLY 10  
1  n SER 11  
1  n LEU 12  
1  n ALA 13  
1  n PHE 14  
1  n LEU 15  
1  n PRO 16  
1  n GLY 17  
1  n ASP 18  
1  n PHE 19  
1  n SER 20  
1  n VAL 21  
1  n ALA 22  
1  n SER 23  
1  n GLY 24  
1  n GLU 25  
1  n GLU 26  
1  n ILE 27  
1  n VAL 28  
1  n PHE 29  
1  n LYS 30  
1  n ASN 31  
1  n ASN 32  
1  n ALA 33  
1  n GLY 34  
1  n PHE 35  
1  n PRO 36  
1  n HIS 37  
1  n ASN 38  
1  n VAL 39  
1  n VAL 40  
1  n PHE 41  
1  n ASP 42  
1  n GLU 43  
1  n ASP 44  
1  n GLU 45  
1  n ILE 46  
1  n PRO 47  
1  n SER 48  
1  n GLY 49  
1  n VAL 50  
1  n ASP 51  
1  n ALA 52  
1  n ALA 53  
1  n LYS 54  
1  n ILE 55  
1  n SER 56  
1  n MET 57  
1  n SER 58  
1  n GLU 59  
1  n GLU 60  
1  n ASP 61  
1  n LEU 62  
1  n LEU 63  
1  n ASN 64  
1  n ALA 65  
1  n PRO 66  
1  n GLY 67  
1  n GLU 68  
1  n THR 69  
1  n TYR 70  
1  n LYS 71  
1  n VAL 72  
1  n THR 73  
1  n LEU 74  
1  n THR 75  
1  n GLU 76  
1  n LYS 77  
1  n GLY 78  
1  n THR 79  
1  n TYR 80  
1  n LYS 81  
1  n PHE 82  
1  n TYR 83  
1  n CYS 84  
1  n SER 85  
1  n PRO 86  
1  n HIS 87  
1  n GLN 88  
1  n GLY 89  
1  n ALA 90  
1  n GLY 91  
1  n MET 92  
1  n VAL 93  
1  n GLY 94  
1  n LYS 95  
1  n VAL 96  
1  n THR 97  
1  n VAL 98  
1  n ASN 99  
2  n SER 1   
2  n LYS 2   
2  n VAL 3   
2  n TYR 4   
2  n ASP 5   
2  n TRP 6   
2  n PHE 7   
2  n GLU 8   
2  n GLU 9   
2  n ARG 10  
2  n LEU 11  
2  n GLU 12  
2  n ILE 13  
2  n GLN 14  
2  n ALA 15  
2  n ILE 16  
2  n ALA 17  
2  n ASP 18  
2  n ASP 19  
2  n ILE 20  
2  n THR 21  
2  n SER 22  
2  n LYS 23  
2  n TYR 24  
2  n VAL 25  
2  n PRO 26  
2  n PRO 27  
2  n HIS 28  
2  n VAL 29  
2  n ASN 30  
2  n ILE 31  
2  n PHE 32  
2  n TYR 33  
2  n CYS 34  
2  n LEU 35  
2  n GLY 36  
2  n GLY 37  
2  n ILE 38  
2  n THR 39  
2  n LEU 40  
2  n THR 41  
2  n CYS 42  
2  n PHE 43  
2  n LEU 44  
2  n VAL 45  
2  n GLN 46  
2  n VAL 47  
2  n ALA 48  
2  n THR 49  
2  n GLY 50  
2  n PHE 51  
2  n ALA 52  
2  n MET 53  
2  n THR 54  
2  n PHE 55  
2  n TYR 56  
2  n TYR 57  
2  n ARG 58  
2  n PRO 59  
2  n THR 60  
2  n VAL 61  
2  n THR 62  
2  n ASP 63  
2  n ALA 64  
2  n PHE 65  
2  n ALA 66  
2  n SER 67  
2  n VAL 68  
2  n GLN 69  
2  n TYR 70  
2  n ILE 71  
2  n MET 72  
2  n THR 73  
2  n GLU 74  
2  n VAL 75  
2  n ASN 76  
2  n PHE 77  
2  n GLY 78  
2  n TRP 79  
2  n LEU 80  
2  n ILE 81  
2  n ARG 82  
2  n SER 83  
2  n VAL 84  
2  n HIS 85  
2  n ARG 86  
2  n TRP 87  
2  n SER 88  
2  n ALA 89  
2  n SER 90  
2  n MET 91  
2  n MET 92  
2  n VAL 93  
2  n LEU 94  
2  n MET 95  
2  n MET 96  
2  n ILE 97  
2  n LEU 98  
2  n HIS 99  
2  n VAL 100 
2  n PHE 101 
2  n ARG 102 
2  n VAL 103 
2  n TYR 104 
2  n LEU 105 
2  n THR 106 
2  n GLY 107 
2  n GLY 108 
2  n PHE 109 
2  n LYS 110 
2  n LYS 111 
2  n PRO 112 
2  n ARG 113 
2  n GLU 114 
2  n LEU 115 
2  n THR 116 
2  n TRP 117 
2  n VAL 118 
2  n THR 119 
2  n GLY 120 
2  n VAL 121 
2  n VAL 122 
2  n LEU 123 
2  n GLY 124 
2  n VAL 125 
2  n LEU 126 
2  n THR 127 
2  n ALA 128 
2  n SER 129 
2  n PHE 130 
2  n GLY 131 
2  n VAL 132 
2  n THR 133 
2  n GLY 134 
2  n TYR 135 
2  n SER 136 
2  n LEU 137 
2  n PRO 138 
2  n TRP 139 
2  n ASP 140 
2  n GLN 141 
2  n ILE 142 
2  n GLY 143 
2  n TYR 144 
2  n TRP 145 
2  n ALA 146 
2  n VAL 147 
2  n LYS 148 
2  n ILE 149 
2  n VAL 150 
2  n THR 151 
2  n GLY 152 
2  n VAL 153 
2  n PRO 154 
2  n ASP 155 
2  n ALA 156 
2  n ILE 157 
2  n PRO 158 
2  n VAL 159 
2  n ILE 160 
2  n GLY 161 
2  n SER 162 
2  n PRO 163 
2  n LEU 164 
2  n VAL 165 
2  n GLU 166 
2  n LEU 167 
2  n LEU 168 
2  n ARG 169 
2  n GLY 170 
2  n SER 171 
2  n ALA 172 
2  n SER 173 
2  n VAL 174 
2  n GLY 175 
2  n GLN 176 
2  n SER 177 
2  n THR 178 
2  n LEU 179 
2  n THR 180 
2  n ARG 181 
2  n PHE 182 
2  n TYR 183 
2  n SER 184 
2  n LEU 185 
2  n HIS 186 
2  n THR 187 
2  n PHE 188 
2  n VAL 189 
2  n LEU 190 
2  n PRO 191 
2  n LEU 192 
2  n LEU 193 
2  n THR 194 
2  n ALA 195 
2  n VAL 196 
2  n PHE 197 
2  n MET 198 
2  n LEU 199 
2  n MET 200 
2  n HIS 201 
2  n PHE 202 
2  n LEU 203 
2  n MET 204 
2  n ILE 205 
2  n ARG 206 
2  n LYS 207 
2  n GLN 208 
2  n GLY 209 
2  n ILE 210 
2  n SER 211 
2  n GLY 212 
2  n PRO 213 
2  n LEU 214 
3  n GLY 1   
3  n VAL 2   
3  n THR 3   
3  n LYS 4   
3  n LYS 5   
3  n PRO 6   
3  n ASP 7   
3  n LEU 8   
3  n ASN 9   
3  n ASP 10  
3  n PRO 11  
3  n VAL 12  
3  n LEU 13  
3  n ARG 14  
3  n ALA 15  
3  n LYS 16  
3  n LEU 17  
3  n ALA 18  
3  n LYS 19  
3  n GLY 20  
3  n MET 21  
3  n GLY 22  
3  n HIS 23  
3  n ASN 24  
3  n TYR 25  
3  n TYR 26  
3  n GLY 27  
3  n GLU 28  
3  n PRO 29  
3  n ALA 30  
3  n TRP 31  
3  n PRO 32  
3  n ASN 33  
3  n ASP 34  
3  n LEU 35  
3  n LEU 36  
3  n TYR 37  
3  n ILE 38  
3  n PHE 39  
3  n PRO 40  
3  n VAL 41  
3  n VAL 42  
3  n ILE 43  
3  n LEU 44  
3  n GLY 45  
3  n THR 46  
3  n ILE 47  
3  n ALA 48  
3  n CYS 49  
3  n ASN 50  
3  n VAL 51  
3  n GLY 52  
3  n LEU 53  
3  n ALA 54  
3  n VAL 55  
3  n LEU 56  
3  n GLU 57  
3  n PRO 58  
3  n SER 59  
3  n MET 60  
3  n ILE 61  
3  n GLY 62  
3  n GLU 63  
3  n PRO 64  
3  n ALA 65  
3  n ASP 66  
3  n PRO 67  
3  n PHE 68  
3  n ALA 69  
3  n THR 70  
3  n PRO 71  
3  n LEU 72  
3  n GLU 73  
3  n ILE 74  
3  n LEU 75  
3  n PRO 76  
3  n GLU 77  
3  n TRP 78  
3  n TYR 79  
3  n PHE 80  
3  n PHE 81  
3  n PRO 82  
3  n VAL 83  
3  n PHE 84  
3  n GLN 85  
3  n ILE 86  
3  n LEU 87  
3  n ARG 88  
3  n THR 89  
3  n VAL 90  
3  n PRO 91  
3  n ASN 92  
3  n LYS 93  
3  n LEU 94  
3  n LEU 95  
3  n GLY 96  
3  n VAL 97  
3  n LEU 98  
3  n LEU 99  
3  n MET 100 
3  n ALA 101 
3  n SER 102 
3  n VAL 103 
3  n PRO 104 
3  n ALA 105 
3  n GLY 106 
3  n LEU 107 
3  n LEU 108 
3  n THR 109 
3  n VAL 110 
3  n PRO 111 
3  n PHE 112 
3  n LEU 113 
3  n GLU 114 
3  n ASN 115 
3  n VAL 116 
3  n ASN 117 
3  n LYS 118 
3  n PHE 119 
3  n GLN 120 
3  n ASN 121 
3  n PRO 122 
3  n PHE 123 
3  n ARG 124 
3  n ARG 125 
3  n PRO 126 
3  n VAL 127 
3  n ALA 128 
3  n THR 129 
3  n THR 130 
3  n VAL 131 
3  n PHE 132 
3  n LEU 133 
3  n VAL 134 
3  n GLY 135 
3  n THR 136 
3  n VAL 137 
3  n VAL 138 
3  n ALA 139 
3  n LEU 140 
3  n TRP 141 
3  n LEU 142 
3  n GLY 143 
3  n ILE 144 
3  n GLY 145 
3  n ALA 146 
3  n THR 147 
3  n LEU 148 
3  n PRO 149 
3  n ILE 150 
3  n ASP 151 
3  n LYS 152 
3  n SER 153 
3  n LEU 154 
3  n THR 155 
3  n LEU 156 
3  n GLY 157 
3  n LEU 158 
3  n PHE 159 
4  n TYR 1   
4  n PRO 2   
4  n ILE 3   
4  n PHE 4   
4  n ALA 5   
4  n GLN 6   
4  n GLN 7   
4  n GLY 8   
4  n TYR 9   
4  n GLU 10  
4  n ASN 11  
4  n PRO 12  
4  n ARG 13  
4  n GLU 14  
4  n ALA 15  
4  n THR 16  
4  n GLY 17  
4  n ARG 18  
4  n ILE 19  
4  n VAL 20  
4  n CYS 21  
4  n ALA 22  
4  n ASN 23  
4  n CYS 24  
4  n HIS 25  
4  n LEU 26  
4  n ALA 27  
4  n ASN 28  
4  n LYS 29  
4  n PRO 30  
4  n VAL 31  
4  n ASP 32  
4  n ILE 33  
4  n GLU 34  
4  n VAL 35  
4  n PRO 36  
4  n GLN 37  
4  n ALA 38  
4  n VAL 39  
4  n LEU 40  
4  n PRO 41  
4  n ASP 42  
4  n THR 43  
4  n VAL 44  
4  n PHE 45  
4  n GLU 46  
4  n ALA 47  
4  n VAL 48  
4  n VAL 49  
4  n ARG 50  
4  n ILE 51  
4  n PRO 52  
4  n TYR 53  
4  n ASP 54  
4  n MET 55  
4  n GLN 56  
4  n LEU 57  
4  n LYS 58  
4  n GLN 59  
4  n VAL 60  
4  n LEU 61  
4  n ALA 62  
4  n ASN 63  
4  n GLY 64  
4  n LYS 65  
4  n LYS 66  
4  n GLY 67  
4  n GLY 68  
4  n LEU 69  
4  n ASN 70  
4  n VAL 71  
4  n GLY 72  
4  n ALA 73  
4  n VAL 74  
4  n LEU 75  
4  n ILE 76  
4  n LEU 77  
4  n PRO 78  
4  n GLU 79  
4  n GLY 80  
4  n PHE 81  
4  n GLU 82  
4  n LEU 83  
4  n ALA 84  
4  n PRO 85  
4  n PRO 86  
4  n ASP 87  
4  n ARG 88  
4  n ILE 89  
4  n SER 90  
4  n PRO 91  
4  n GLU 92  
4  n MET 93  
4  n LYS 94  
4  n GLU 95  
4  n LYS 96  
4  n MET 97  
4  n GLY 98  
4  n ASN 99  
4  n LEU 100 
4  n SER 101 
4  n PHE 102 
4  n GLN 103 
4  n SER 104 
4  n TYR 105 
4  n ARG 106 
4  n PRO 107 
4  n ASN 108 
4  n LYS 109 
4  n GLN 110 
4  n ASN 111 
4  n ILE 112 
4  n LEU 113 
4  n VAL 114 
4  n ILE 115 
4  n GLY 116 
4  n PRO 117 
4  n VAL 118 
4  n PRO 119 
4  n GLY 120 
4  n GLN 121 
4  n LYS 122 
4  n TYR 123 
4  n SER 124 
4  n GLU 125 
4  n ILE 126 
4  n THR 127 
4  n PHE 128 
4  n PRO 129 
4  n ILE 130 
4  n LEU 131 
4  n ALA 132 
4  n PRO 133 
4  n ASP 134 
4  n PRO 135 
4  n ALA 136 
4  n THR 137 
4  n LYS 138 
4  n LYS 139 
4  n ASP 140 
4  n VAL 141 
4  n HIS 142 
4  n PHE 143 
4  n LEU 144 
4  n LYS 145 
4  n TYR 146 
4  n PRO 147 
4  n ILE 148 
4  n TYR 149 
4  n VAL 150 
4  n GLY 151 
4  n GLY 152 
4  n ASN 153 
4  n ARG 154 
4  n GLY 155 
4  n ARG 156 
4  n GLY 157 
4  n GLN 158 
4  n ILE 159 
4  n TYR 160 
4  n PRO 161 
4  n ASP 162 
4  n GLY 163 
4  n SER 164 
4  n LYS 165 
4  n SER 166 
4  n ASN 167 
4  n ASN 168 
4  n THR 169 
4  n VAL 170 
4  n TYR 171 
4  n ASN 172 
4  n SER 173 
4  n THR 174 
4  n ALA 175 
4  n THR 176 
4  n GLY 177 
4  n ILE 178 
4  n VAL 179 
4  n LYS 180 
4  n LYS 181 
4  n ILE 182 
4  n VAL 183 
4  n ARG 184 
4  n LYS 185 
4  n GLU 186 
4  n LYS 187 
4  n GLY 188 
4  n GLY 189 
4  n TYR 190 
4  n GLU 191 
4  n ILE 192 
4  n ASN 193 
4  n ILE 194 
4  n ALA 195 
4  n ASP 196 
4  n ALA 197 
4  n SER 198 
4  n ASP 199 
4  n GLY 200 
4  n ARG 201 
4  n GLU 202 
4  n VAL 203 
4  n VAL 204 
4  n ASP 205 
4  n ILE 206 
4  n ILE 207 
4  n PRO 208 
4  n ARG 209 
4  n GLY 210 
4  n PRO 211 
4  n GLU 212 
4  n LEU 213 
4  n LEU 214 
4  n VAL 215 
4  n SER 216 
4  n GLU 217 
4  n GLY 218 
4  n GLU 219 
4  n SER 220 
4  n ILE 221 
4  n LYS 222 
4  n LEU 223 
4  n ASP 224 
4  n GLN 225 
4  n PRO 226 
4  n LEU 227 
4  n THR 228 
4  n SER 229 
4  n ASN 230 
4  n PRO 231 
4  n ASN 232 
4  n VAL 233 
4  n GLY 234 
4  n GLY 235 
4  n PHE 236 
4  n GLY 237 
4  n GLN 238 
4  n GLY 239 
4  n ASP 240 
4  n ALA 241 
4  n GLU 242 
4  n VAL 243 
4  n VAL 244 
4  n LEU 245 
4  n GLN 246 
4  n ASP 247 
4  n PRO 248 
4  n LEU 249 
4  n ARG 250 
4  n ILE 251 
4  n GLN 252 
4  n GLY 253 
4  n LEU 254 
4  n LEU 255 
4  n PHE 256 
4  n PHE 257 
4  n PHE 258 
4  n ALA 259 
4  n SER 260 
4  n VAL 261 
4  n ILE 262 
4  n LEU 263 
4  n ALA 264 
4  n GLN 265 
4  n ILE 266 
4  n PHE 267 
4  n LEU 268 
4  n VAL 269 
4  n LEU 270 
4  n LYS 271 
4  n LYS 272 
4  n LYS 273 
4  n GLN 274 
4  n PHE 275 
4  n GLU 276 
4  n LYS 277 
4  n VAL 278 
4  n GLN 279 
4  n LEU 280 
4  n SER 281 
4  n GLU 282 
4  n MET 283 
4  n ASN 284 
4  n PHE 285 
5  n ASN 1   
5  n VAL 2   
5  n PRO 3   
5  n ASP 4   
5  n MET 5   
5  n GLN 6   
5  n LYS 7   
5  n ARG 8   
5  n GLU 9   
5  n THR 10  
5  n LEU 11  
5  n ASN 12  
5  n LEU 13  
5  n LEU 14  
5  n LEU 15  
5  n LEU 16  
5  n GLY 17  
5  n ALA 18  
5  n LEU 19  
5  n SER 20  
5  n LEU 21  
5  n PRO 22  
5  n THR 23  
5  n GLY 24  
5  n TYR 25  
5  n MET 26  
5  n LEU 27  
5  n LEU 28  
5  n PRO 29  
5  n TYR 30  
5  n ALA 31  
5  n SER 32  
5  n PHE 33  
5  n PHE 34  
5  n VAL 35  
5  n PRO 36  
5  n PRO 37  
5  n GLY 38  
5  n GLY 39  
5  n GLY 40  
5  n THR 41  
5  n ILE 42  
5  n ALA 43  
5  n LYS 44  
5  n ASP 45  
5  n ALA 46  
5  n LEU 47  
5  n GLY 48  
5  n ASN 49  
5  n ASP 50  
5  n VAL 51  
5  n ILE 52  
5  n ALA 53  
5  n ALA 54  
5  n GLU 55  
5  n TRP 56  
5  n LEU 57  
5  n LYS 58  
5  n THR 59  
5  n HIS 60  
5  n ALA 61  
5  n PRO 62  
5  n GLY 63  
5  n ASP 64  
5  n ARG 65  
5  n THR 66  
5  n LEU 67  
5  n THR 68  
5  n GLN 69  
5  n GLY 70  
5  n LEU 71  
5  n LYS 72  
5  n GLY 73  
5  n ASP 74  
5  n PRO 75  
5  n THR 76  
5  n TYR 77  
5  n LEU 78  
5  n VAL 79  
5  n VAL 80  
5  n GLU 81  
5  n SER 82  
5  n ASP 83  
5  n LYS 84  
5  n THR 85  
5  n LEU 86  
5  n ALA 87  
5  n THR 88  
5  n PHE 89  
5  n GLY 90  
5  n ILE 91  
5  n ASN 92  
5  n ALA 93  
5  n VAL 94  
5  n CYS 95  
5  n THR 96  
5  n HIS 97  
5  n LEU 98  
5  n GLY 99  
5  n CYS 100 
5  n VAL 101 
5  n VAL 102 
5  n PRO 103 
5  n PHE 104 
5  n ASN 105 
5  n ALA 106 
5  n ALA 107 
5  n GLU 108 
5  n ASN 109 
5  n LYS 110 
5  n PHE 111 
5  n ILE 112 
5  n CYS 113 
5  n PRO 114 
5  n CYS 115 
5  n HIS 116 
5  n GLY 117 
5  n SER 118 
5  n GLN 119 
5  n TYR 120 
5  n ASN 121 
5  n ASN 122 
5  n GLN 123 
5  n GLY 124 
5  n ARG 125 
5  n VAL 126 
5  n VAL 127 
5  n ARG 128 
5  n GLY 129 
5  n PRO 130 
5  n ALA 131 
5  n PRO 132 
5  n LEU 133 
5  n SER 134 
5  n LEU 135 
5  n ALA 136 
5  n LEU 137 
5  n ALA 138 
5  n HIS 139 
5  n CYS 140 
5  n ASP 141 
5  n VAL 142 
5  n ASP 143 
5  n ASP 144 
5  n GLY 145 
5  n LYS 146 
5  n VAL 147 
5  n VAL 148 
5  n PHE 149 
5  n VAL 150 
5  n PRO 151 
5  n TRP 152 
5  n THR 153 
5  n GLU 154 
5  n THR 155 
5  n ASP 156 
5  n PHE 157 
5  n ARG 158 
5  n THR 159 
5  n GLY 160 
5  n GLU 161 
5  n ALA 162 
5  n PRO 163 
5  n TRP 164 
5  n TRP 165 
5  n SER 166 
5  n ALA 167 
6  n MET 1   
6  n PHE 2   
6  n THR 3   
6  n LEU 4   
6  n THR 5   
6  n SER 6   
6  n TYR 7   
6  n PHE 8   
6  n GLY 9   
6  n PHE 10  
6  n LEU 11  
6  n LEU 12  
6  n ALA 13  
6  n ALA 14  
6  n LEU 15  
6  n THR 16  
6  n ILE 17  
6  n THR 18  
6  n SER 19  
6  n ALA 20  
6  n LEU 21  
6  n PHE 22  
6  n ILE 23  
6  n GLY 24  
6  n LEU 25  
6  n ASN 26  
6  n LYS 27  
6  n ILE 28  
6  n ARG 29  
6  n LEU 30  
6  n ILE 31  
7  n ASN 1   
7  n ALA 2   
7  n ALA 3   
7  n ALA 4   
7  n GLU 5   
7  n ILE 6   
7  n PHE 7   
7  n ARG 8   
7  n ILE 9   
7  n ALA 10  
7  n ALA 11  
7  n VAL 12  
7  n MET 13  
7  n ASN 14  
7  n GLY 15  
7  n LEU 16  
7  n THR 17  
7  n LEU 18  
7  n VAL 19  
7  n GLY 20  
7  n VAL 21  
7  n ALA 22  
7  n ILE 23  
7  n GLY 24  
7  n PHE 25  
7  n VAL 26  
7  n LEU 27  
7  n LEU 28  
7  n ARG 29  
7  n ILE 30  
7  n GLU 31  
7  n ALA 32  
7  n THR 33  
7  n VAL 34  
7  n GLU 35  
7  n GLU 36  
8  n MET 1   
8  n ILE 2   
8  n GLU 3   
8  n VAL 4   
8  n PHE 5   
8  n LEU 6   
8  n PHE 7   
8  n GLY 8   
8  n ILE 9   
8  n VAL 10  
8  n LEU 11  
8  n GLY 12  
8  n LEU 13  
8  n ILE 14  
8  n PRO 15  
8  n ILE 16  
8  n THR 17  
8  n LEU 18  
8  n ALA 19  
8  n GLY 20  
8  n LEU 21  
8  n PHE 22  
8  n VAL 23  
8  n THR 24  
8  n ALA 25  
8  n TYR 26  
8  n LEU 27  
8  n GLN 28  
8  n TYR 29  
8  n ARG 30  
8  n ARG 31  
9  n MET 1   
9  n ASP 2   
9  n ILE 3   
9  n VAL 4   
9  n SER 5   
9  n LEU 6   
9  n ALA 7   
9  n TRP 8   
9  n ALA 9   
9  n ALA 10  
9  n LEU 11  
9  n MET 12  
9  n VAL 13  
9  n VAL 14  
9  n PHE 15  
9  n THR 16  
9  n PHE 17  
9  n SER 18  
9  n LEU 19  
9  n SER 20  
9  n LEU 21  
9  n VAL 22  
9  n VAL 23  
9  n TRP 24  
9  n GLY 25  
9  n ARG 26  
9  n SER 27  
9  n GLY 28  
9  n LEU 29  
10 n SER 1   
10 n LYS 2   
10 n VAL 3   
10 n TYR 4   
10 n ASP 5   
10 n TRP 6   
10 n PHE 7   
10 n GLU 8   
10 n GLU 9   
10 n ARG 10  
10 n LEU 11  
10 n GLU 12  
10 n ILE 13  
10 n GLN 14  
10 n ALA 15  
10 n ILE 16  
10 n ALA 17  
10 n ASP 18  
10 n ASP 19  
10 n ILE 20  
10 n THR 21  
10 n SER 22  
10 n LYS 23  
10 n TYR 24  
10 n VAL 25  
10 n PRO 26  
10 n PRO 27  
10 n HIS 28  
10 n VAL 29  
10 n ASN 30  
10 n ILE 31  
10 n PHE 32  
10 n TYR 33  
10 n CYS 34  
10 n LEU 35  
10 n GLY 36  
10 n GLY 37  
10 n ILE 38  
10 n THR 39  
10 n LEU 40  
10 n THR 41  
10 n CYS 42  
10 n PHE 43  
10 n LEU 44  
10 n VAL 45  
10 n GLN 46  
10 n VAL 47  
10 n ALA 48  
10 n THR 49  
10 n GLY 50  
10 n PHE 51  
10 n ALA 52  
10 n MET 53  
10 n THR 54  
10 n PHE 55  
10 n TYR 56  
10 n TYR 57  
10 n ARG 58  
10 n PRO 59  
10 n THR 60  
10 n VAL 61  
10 n THR 62  
10 n ASP 63  
10 n ALA 64  
10 n PHE 65  
10 n ALA 66  
10 n SER 67  
10 n VAL 68  
10 n GLN 69  
10 n TYR 70  
10 n ILE 71  
10 n MET 72  
10 n THR 73  
10 n GLU 74  
10 n VAL 75  
10 n ASN 76  
10 n PHE 77  
10 n GLY 78  
10 n TRP 79  
10 n LEU 80  
10 n ILE 81  
10 n ARG 82  
10 n SER 83  
10 n VAL 84  
10 n HIS 85  
10 n ARG 86  
10 n TRP 87  
10 n SER 88  
10 n ALA 89  
10 n SER 90  
10 n MET 91  
10 n MET 92  
10 n VAL 93  
10 n LEU 94  
10 n MET 95  
10 n MET 96  
10 n ILE 97  
10 n LEU 98  
10 n HIS 99  
10 n VAL 100 
10 n PHE 101 
10 n ARG 102 
10 n VAL 103 
10 n TYR 104 
10 n LEU 105 
10 n THR 106 
10 n GLY 107 
10 n GLY 108 
10 n PHE 109 
10 n LYS 110 
10 n LYS 111 
10 n PRO 112 
10 n ARG 113 
10 n GLU 114 
10 n LEU 115 
10 n THR 116 
10 n TRP 117 
10 n VAL 118 
10 n THR 119 
10 n GLY 120 
10 n VAL 121 
10 n VAL 122 
10 n LEU 123 
10 n GLY 124 
10 n VAL 125 
10 n LEU 126 
10 n THR 127 
10 n ALA 128 
10 n SER 129 
10 n PHE 130 
10 n GLY 131 
10 n VAL 132 
10 n THR 133 
10 n GLY 134 
10 n TYR 135 
10 n SER 136 
10 n LEU 137 
10 n PRO 138 
10 n TRP 139 
10 n ASP 140 
10 n GLN 141 
10 n ILE 142 
10 n GLY 143 
10 n TYR 144 
10 n TRP 145 
10 n ALA 146 
10 n VAL 147 
10 n LYS 148 
10 n ILE 149 
10 n VAL 150 
10 n THR 151 
10 n GLY 152 
10 n VAL 153 
10 n PRO 154 
10 n ASP 155 
10 n ALA 156 
10 n ILE 157 
10 n PRO 158 
10 n VAL 159 
10 n ILE 160 
10 n GLY 161 
10 n SER 162 
10 n PRO 163 
10 n LEU 164 
10 n VAL 165 
10 n GLU 166 
10 n LEU 167 
10 n LEU 168 
10 n ARG 169 
10 n GLY 170 
10 n SER 171 
10 n ALA 172 
10 n SER 173 
10 n VAL 174 
10 n GLY 175 
10 n GLN 176 
10 n SER 177 
10 n THR 178 
10 n LEU 179 
10 n THR 180 
10 n ARG 181 
10 n PHE 182 
10 n TYR 183 
10 n SER 184 
10 n LEU 185 
10 n HIS 186 
10 n THR 187 
10 n PHE 188 
10 n VAL 189 
10 n LEU 190 
10 n PRO 191 
10 n LEU 192 
10 n LEU 193 
10 n THR 194 
10 n ALA 195 
10 n VAL 196 
10 n PHE 197 
10 n MET 198 
10 n LEU 199 
10 n MET 200 
10 n HIS 201 
10 n PHE 202 
10 n LEU 203 
10 n MET 204 
10 n ILE 205 
10 n ARG 206 
10 n LYS 207 
10 n GLN 208 
10 n GLY 209 
10 n ILE 210 
10 n SER 211 
10 n GLY 212 
10 n PRO 213 
10 n LEU 214 
11 n GLY 1   
11 n VAL 2   
11 n THR 3   
11 n LYS 4   
11 n LYS 5   
11 n PRO 6   
11 n ASP 7   
11 n LEU 8   
11 n ASN 9   
11 n ASP 10  
11 n PRO 11  
11 n VAL 12  
11 n LEU 13  
11 n ARG 14  
11 n ALA 15  
11 n LYS 16  
11 n LEU 17  
11 n ALA 18  
11 n LYS 19  
11 n GLY 20  
11 n MET 21  
11 n GLY 22  
11 n HIS 23  
11 n ASN 24  
11 n TYR 25  
11 n TYR 26  
11 n GLY 27  
11 n GLU 28  
11 n PRO 29  
11 n ALA 30  
11 n TRP 31  
11 n PRO 32  
11 n ASN 33  
11 n ASP 34  
11 n LEU 35  
11 n LEU 36  
11 n TYR 37  
11 n ILE 38  
11 n PHE 39  
11 n PRO 40  
11 n VAL 41  
11 n VAL 42  
11 n ILE 43  
11 n LEU 44  
11 n GLY 45  
11 n THR 46  
11 n ILE 47  
11 n ALA 48  
11 n CYS 49  
11 n ASN 50  
11 n VAL 51  
11 n GLY 52  
11 n LEU 53  
11 n ALA 54  
11 n VAL 55  
11 n LEU 56  
11 n GLU 57  
11 n PRO 58  
11 n SER 59  
11 n MET 60  
11 n ILE 61  
11 n GLY 62  
11 n GLU 63  
11 n PRO 64  
11 n ALA 65  
11 n ASP 66  
11 n PRO 67  
11 n PHE 68  
11 n ALA 69  
11 n THR 70  
11 n PRO 71  
11 n LEU 72  
11 n GLU 73  
11 n ILE 74  
11 n LEU 75  
11 n PRO 76  
11 n GLU 77  
11 n TRP 78  
11 n TYR 79  
11 n PHE 80  
11 n PHE 81  
11 n PRO 82  
11 n VAL 83  
11 n PHE 84  
11 n GLN 85  
11 n ILE 86  
11 n LEU 87  
11 n ARG 88  
11 n THR 89  
11 n VAL 90  
11 n PRO 91  
11 n ASN 92  
11 n LYS 93  
11 n LEU 94  
11 n LEU 95  
11 n GLY 96  
11 n VAL 97  
11 n LEU 98  
11 n LEU 99  
11 n MET 100 
11 n ALA 101 
11 n SER 102 
11 n VAL 103 
11 n PRO 104 
11 n ALA 105 
11 n GLY 106 
11 n LEU 107 
11 n LEU 108 
11 n THR 109 
11 n VAL 110 
11 n PRO 111 
11 n PHE 112 
11 n LEU 113 
11 n GLU 114 
11 n ASN 115 
11 n VAL 116 
11 n ASN 117 
11 n LYS 118 
11 n PHE 119 
11 n GLN 120 
11 n ASN 121 
11 n PRO 122 
11 n PHE 123 
11 n ARG 124 
11 n ARG 125 
11 n PRO 126 
11 n VAL 127 
11 n ALA 128 
11 n THR 129 
11 n THR 130 
11 n VAL 131 
11 n PHE 132 
11 n LEU 133 
11 n VAL 134 
11 n GLY 135 
11 n THR 136 
11 n VAL 137 
11 n VAL 138 
11 n ALA 139 
11 n LEU 140 
11 n TRP 141 
11 n LEU 142 
11 n GLY 143 
11 n ILE 144 
11 n GLY 145 
11 n ALA 146 
11 n THR 147 
11 n LEU 148 
11 n PRO 149 
11 n ILE 150 
11 n ASP 151 
11 n LYS 152 
11 n SER 153 
11 n LEU 154 
11 n THR 155 
11 n LEU 156 
11 n GLY 157 
11 n LEU 158 
11 n PHE 159 
12 n TYR 1   
12 n PRO 2   
12 n ILE 3   
12 n PHE 4   
12 n ALA 5   
12 n GLN 6   
12 n GLN 7   
12 n GLY 8   
12 n TYR 9   
12 n GLU 10  
12 n ASN 11  
12 n PRO 12  
12 n ARG 13  
12 n GLU 14  
12 n ALA 15  
12 n THR 16  
12 n GLY 17  
12 n ARG 18  
12 n ILE 19  
12 n VAL 20  
12 n CYS 21  
12 n ALA 22  
12 n ASN 23  
12 n CYS 24  
12 n HIS 25  
12 n LEU 26  
12 n ALA 27  
12 n ASN 28  
12 n LYS 29  
12 n PRO 30  
12 n VAL 31  
12 n ASP 32  
12 n ILE 33  
12 n GLU 34  
12 n VAL 35  
12 n PRO 36  
12 n GLN 37  
12 n ALA 38  
12 n VAL 39  
12 n LEU 40  
12 n PRO 41  
12 n ASP 42  
12 n THR 43  
12 n VAL 44  
12 n PHE 45  
12 n GLU 46  
12 n ALA 47  
12 n VAL 48  
12 n VAL 49  
12 n ARG 50  
12 n ILE 51  
12 n PRO 52  
12 n TYR 53  
12 n ASP 54  
12 n MET 55  
12 n GLN 56  
12 n LEU 57  
12 n LYS 58  
12 n GLN 59  
12 n VAL 60  
12 n LEU 61  
12 n ALA 62  
12 n ASN 63  
12 n GLY 64  
12 n LYS 65  
12 n LYS 66  
12 n GLY 67  
12 n GLY 68  
12 n LEU 69  
12 n ASN 70  
12 n VAL 71  
12 n GLY 72  
12 n ALA 73  
12 n VAL 74  
12 n LEU 75  
12 n ILE 76  
12 n LEU 77  
12 n PRO 78  
12 n GLU 79  
12 n GLY 80  
12 n PHE 81  
12 n GLU 82  
12 n LEU 83  
12 n ALA 84  
12 n PRO 85  
12 n PRO 86  
12 n ASP 87  
12 n ARG 88  
12 n ILE 89  
12 n SER 90  
12 n PRO 91  
12 n GLU 92  
12 n MET 93  
12 n LYS 94  
12 n GLU 95  
12 n LYS 96  
12 n MET 97  
12 n GLY 98  
12 n ASN 99  
12 n LEU 100 
12 n SER 101 
12 n PHE 102 
12 n GLN 103 
12 n SER 104 
12 n TYR 105 
12 n ARG 106 
12 n PRO 107 
12 n ASN 108 
12 n LYS 109 
12 n GLN 110 
12 n ASN 111 
12 n ILE 112 
12 n LEU 113 
12 n VAL 114 
12 n ILE 115 
12 n GLY 116 
12 n PRO 117 
12 n VAL 118 
12 n PRO 119 
12 n GLY 120 
12 n GLN 121 
12 n LYS 122 
12 n TYR 123 
12 n SER 124 
12 n GLU 125 
12 n ILE 126 
12 n THR 127 
12 n PHE 128 
12 n PRO 129 
12 n ILE 130 
12 n LEU 131 
12 n ALA 132 
12 n PRO 133 
12 n ASP 134 
12 n PRO 135 
12 n ALA 136 
12 n THR 137 
12 n LYS 138 
12 n LYS 139 
12 n ASP 140 
12 n VAL 141 
12 n HIS 142 
12 n PHE 143 
12 n LEU 144 
12 n LYS 145 
12 n TYR 146 
12 n PRO 147 
12 n ILE 148 
12 n TYR 149 
12 n VAL 150 
12 n GLY 151 
12 n GLY 152 
12 n ASN 153 
12 n ARG 154 
12 n GLY 155 
12 n ARG 156 
12 n GLY 157 
12 n GLN 158 
12 n ILE 159 
12 n TYR 160 
12 n PRO 161 
12 n ASP 162 
12 n GLY 163 
12 n SER 164 
12 n LYS 165 
12 n SER 166 
12 n ASN 167 
12 n ASN 168 
12 n THR 169 
12 n VAL 170 
12 n TYR 171 
12 n ASN 172 
12 n SER 173 
12 n THR 174 
12 n ALA 175 
12 n THR 176 
12 n GLY 177 
12 n ILE 178 
12 n VAL 179 
12 n LYS 180 
12 n LYS 181 
12 n ILE 182 
12 n VAL 183 
12 n ARG 184 
12 n LYS 185 
12 n GLU 186 
12 n LYS 187 
12 n GLY 188 
12 n GLY 189 
12 n TYR 190 
12 n GLU 191 
12 n ILE 192 
12 n ASN 193 
12 n ILE 194 
12 n ALA 195 
12 n ASP 196 
12 n ALA 197 
12 n SER 198 
12 n ASP 199 
12 n GLY 200 
12 n ARG 201 
12 n GLU 202 
12 n VAL 203 
12 n VAL 204 
12 n ASP 205 
12 n ILE 206 
12 n ILE 207 
12 n PRO 208 
12 n ARG 209 
12 n GLY 210 
12 n PRO 211 
12 n GLU 212 
12 n LEU 213 
12 n LEU 214 
12 n VAL 215 
12 n SER 216 
12 n GLU 217 
12 n GLY 218 
12 n GLU 219 
12 n SER 220 
12 n ILE 221 
12 n LYS 222 
12 n LEU 223 
12 n ASP 224 
12 n GLN 225 
12 n PRO 226 
12 n LEU 227 
12 n THR 228 
12 n SER 229 
12 n ASN 230 
12 n PRO 231 
12 n ASN 232 
12 n VAL 233 
12 n GLY 234 
12 n GLY 235 
12 n PHE 236 
12 n GLY 237 
12 n GLN 238 
12 n GLY 239 
12 n ASP 240 
12 n ALA 241 
12 n GLU 242 
12 n VAL 243 
12 n VAL 244 
12 n LEU 245 
12 n GLN 246 
12 n ASP 247 
12 n PRO 248 
12 n LEU 249 
12 n ARG 250 
12 n ILE 251 
12 n GLN 252 
12 n GLY 253 
12 n LEU 254 
12 n LEU 255 
12 n PHE 256 
12 n PHE 257 
12 n PHE 258 
12 n ALA 259 
12 n SER 260 
12 n VAL 261 
12 n ILE 262 
12 n LEU 263 
12 n ALA 264 
12 n GLN 265 
12 n ILE 266 
12 n PHE 267 
12 n LEU 268 
12 n VAL 269 
12 n LEU 270 
12 n LYS 271 
12 n LYS 272 
12 n LYS 273 
12 n GLN 274 
12 n PHE 275 
12 n GLU 276 
12 n LYS 277 
12 n VAL 278 
12 n GLN 279 
12 n LEU 280 
12 n SER 281 
12 n GLU 282 
12 n MET 283 
12 n ASN 284 
12 n PHE 285 
13 n ASN 1   
13 n VAL 2   
13 n PRO 3   
13 n ASP 4   
13 n MET 5   
13 n GLN 6   
13 n LYS 7   
13 n ARG 8   
13 n GLU 9   
13 n THR 10  
13 n LEU 11  
13 n ASN 12  
13 n LEU 13  
13 n LEU 14  
13 n LEU 15  
13 n LEU 16  
13 n GLY 17  
13 n ALA 18  
13 n LEU 19  
13 n SER 20  
13 n LEU 21  
13 n PRO 22  
13 n THR 23  
13 n GLY 24  
13 n TYR 25  
13 n MET 26  
13 n LEU 27  
13 n LEU 28  
13 n PRO 29  
13 n TYR 30  
13 n ALA 31  
13 n SER 32  
13 n PHE 33  
13 n PHE 34  
13 n VAL 35  
13 n PRO 36  
13 n PRO 37  
13 n GLY 38  
13 n GLY 39  
13 n THR 40  
13 n ILE 41  
13 n ALA 42  
13 n LYS 43  
13 n ASP 44  
13 n ALA 45  
13 n LEU 46  
13 n GLY 47  
13 n ASN 48  
13 n ASP 49  
13 n VAL 50  
13 n ILE 51  
13 n ALA 52  
13 n ALA 53  
13 n GLU 54  
13 n TRP 55  
13 n LEU 56  
13 n LYS 57  
13 n THR 58  
13 n HIS 59  
13 n ALA 60  
13 n PRO 61  
13 n GLY 62  
13 n ASP 63  
13 n ARG 64  
13 n THR 65  
13 n LEU 66  
13 n THR 67  
13 n GLN 68  
13 n GLY 69  
13 n LEU 70  
13 n LYS 71  
13 n GLY 72  
13 n ASP 73  
13 n PRO 74  
13 n THR 75  
13 n TYR 76  
13 n LEU 77  
13 n VAL 78  
13 n VAL 79  
13 n GLU 80  
13 n SER 81  
13 n ASP 82  
13 n LYS 83  
13 n THR 84  
13 n LEU 85  
13 n ALA 86  
13 n THR 87  
13 n PHE 88  
13 n GLY 89  
13 n ILE 90  
13 n ASN 91  
13 n ALA 92  
13 n VAL 93  
13 n CYS 94  
13 n THR 95  
13 n HIS 96  
13 n LEU 97  
13 n GLY 98  
13 n CYS 99  
13 n VAL 100 
13 n VAL 101 
13 n PRO 102 
13 n PHE 103 
13 n ASN 104 
13 n ALA 105 
13 n ALA 106 
13 n GLU 107 
13 n ASN 108 
13 n LYS 109 
13 n PHE 110 
13 n ILE 111 
13 n CYS 112 
13 n PRO 113 
13 n CYS 114 
13 n HIS 115 
13 n GLY 116 
13 n SER 117 
13 n GLN 118 
13 n TYR 119 
13 n ASN 120 
13 n ASN 121 
13 n GLN 122 
13 n GLY 123 
13 n ARG 124 
13 n VAL 125 
13 n VAL 126 
13 n ARG 127 
13 n GLY 128 
13 n PRO 129 
13 n ALA 130 
13 n PRO 131 
13 n LEU 132 
13 n SER 133 
13 n LEU 134 
13 n ALA 135 
13 n LEU 136 
13 n ALA 137 
13 n HIS 138 
13 n CYS 139 
13 n ASP 140 
13 n VAL 141 
13 n ASP 142 
13 n ASP 143 
13 n GLY 144 
13 n LYS 145 
13 n VAL 146 
13 n VAL 147 
13 n PHE 148 
13 n VAL 149 
13 n PRO 150 
13 n TRP 151 
13 n THR 152 
13 n GLU 153 
13 n THR 154 
13 n ASP 155 
13 n PHE 156 
13 n ARG 157 
13 n THR 158 
13 n GLY 159 
13 n GLU 160 
13 n ALA 161 
13 n PRO 162 
13 n TRP 163 
13 n TRP 164 
13 n SER 165 
14 n MET 1   
14 n PHE 2   
14 n THR 3   
14 n LEU 4   
14 n THR 5   
14 n SER 6   
14 n TYR 7   
14 n PHE 8   
14 n GLY 9   
14 n PHE 10  
14 n LEU 11  
14 n LEU 12  
14 n ALA 13  
14 n ALA 14  
14 n LEU 15  
14 n THR 16  
14 n ILE 17  
14 n THR 18  
14 n SER 19  
14 n ALA 20  
14 n LEU 21  
14 n PHE 22  
14 n ILE 23  
14 n GLY 24  
14 n LEU 25  
14 n ASN 26  
14 n LYS 27  
14 n ILE 28  
14 n ARG 29  
14 n LEU 30  
14 n ILE 31  
15 n ASN 1   
15 n ALA 2   
15 n ALA 3   
15 n ALA 4   
15 n GLU 5   
15 n ILE 6   
15 n PHE 7   
15 n ARG 8   
15 n ILE 9   
15 n ALA 10  
15 n ALA 11  
15 n VAL 12  
15 n MET 13  
15 n ASN 14  
15 n GLY 15  
15 n LEU 16  
15 n THR 17  
15 n LEU 18  
15 n VAL 19  
15 n GLY 20  
15 n VAL 21  
15 n ALA 22  
15 n ILE 23  
15 n GLY 24  
15 n PHE 25  
15 n VAL 26  
15 n LEU 27  
15 n LEU 28  
15 n ARG 29  
15 n ILE 30  
15 n GLU 31  
15 n ALA 32  
15 n THR 33  
15 n VAL 34  
15 n GLU 35  
15 n GLU 36  
16 n MET 1   
16 n ILE 2   
16 n GLU 3   
16 n VAL 4   
16 n PHE 5   
16 n LEU 6   
16 n PHE 7   
16 n GLY 8   
16 n ILE 9   
16 n VAL 10  
16 n LEU 11  
16 n GLY 12  
16 n LEU 13  
16 n ILE 14  
16 n PRO 15  
16 n ILE 16  
16 n THR 17  
16 n LEU 18  
16 n ALA 19  
16 n GLY 20  
16 n LEU 21  
16 n PHE 22  
16 n VAL 23  
16 n THR 24  
16 n ALA 25  
16 n TYR 26  
16 n LEU 27  
16 n GLN 28  
16 n TYR 29  
16 n ARG 30  
16 n ARG 31  
17 n MET 1   
17 n ASP 2   
17 n ILE 3   
17 n VAL 4   
17 n SER 5   
17 n LEU 6   
17 n ALA 7   
17 n TRP 8   
17 n ALA 9   
17 n ALA 10  
17 n LEU 11  
17 n MET 12  
17 n VAL 13  
17 n VAL 14  
17 n PHE 15  
17 n THR 16  
17 n PHE 17  
17 n SER 18  
17 n LEU 19  
17 n SER 20  
17 n LEU 21  
17 n VAL 22  
17 n VAL 23  
17 n TRP 24  
17 n GLY 25  
17 n ARG 26  
17 n SER 27  
17 n GLY 28  
17 n LEU 29  
#
_ma_data.content_type "model coordinates"
_ma_data.id           1
_ma_data.name         Model
#
_ma_model_list.data_id          1
_ma_model_list.model_group_id   1
_ma_model_list.model_group_name "AlphaFold-beta-20231127 (7a14c934-fe78-43c1-a552-7fb305b0ebd1 @ 2024-10-01 04:11:34)"
_ma_model_list.model_id         1
_ma_model_list.model_name       "Top ranked model"
_ma_model_list.model_type       "Ab initio model"
_ma_model_list.ordinal_id       1
#
loop_
_ma_protocol_step.method_type
_ma_protocol_step.ordinal_id
_ma_protocol_step.protocol_id
_ma_protocol_step.step_id
"coevolution MSA" 1 1 1 
"template search" 2 1 2 
modeling          3 1 3 
#
loop_
_ma_qa_metric.id
_ma_qa_metric.mode
_ma_qa_metric.name
_ma_qa_metric.software_group_id
_ma_qa_metric.type
1 global pLDDT 1 pLDDT 
2 local  pLDDT 1 pLDDT 
#
_ma_qa_metric_global.metric_id    1
_ma_qa_metric_global.metric_value 85.23
_ma_qa_metric_global.model_id     1
_ma_qa_metric_global.ordinal_id   1
#
_ma_software_group.group_id    1
_ma_software_group.ordinal_id  1
_ma_software_group.software_id 1
#
loop_
_ma_target_entity.data_id
_ma_target_entity.entity_id
_ma_target_entity.origin
1 1  . 
1 2  . 
1 3  . 
1 4  . 
1 5  . 
1 6  . 
1 7  . 
1 8  . 
1 9  . 
1 10 . 
1 11 . 
1 12 . 
1 13 . 
1 14 . 
1 15 . 
1 16 . 
1 17 . 
1 18 . 
1 19 . 
1 20 . 
1 21 . 
1 22 . 
1 23 . 
1 24 . 
1 25 . 
1 26 . 
1 27 . 
1 28 . 
#
loop_
_ma_target_entity_instance.asym_id
_ma_target_entity_instance.details
_ma_target_entity_instance.entity_id
A  . 1  
B  . 2  
C  . 3  
D  . 4  
E  . 5  
F  . 6  
G  . 7  
H  . 8  
I  . 9  
J  . 10 
K  . 11 
L  . 12 
M  . 13 
N  . 14 
O  . 15 
P  . 16 
Q  . 17 
R  . 18 
S  . 19 
T  . 20 
U  . 21 
V  . 22 
W  . 23 
X  . 24 
Y  . 25 
Z  . 26 
AA . 27 
BA . 28 
#
loop_
_pdbx_data_usage.details
_pdbx_data_usage.id
_pdbx_data_usage.type
_pdbx_data_usage.url
;NON-COMMERCIAL USE ONLY, BY USING THIS FILE YOU AGREE TO THE TERMS OF USE FOUND
AT alphafoldserver.com/output-terms.
;
1 license    ? 
;THE INFORMATION IS NOT INTENDED FOR, HAS NOT BEEN VALIDATED FOR, AND IS NOT
APPROVED FOR CLINICAL USE. IT SHOULD NOT BE USED FOR CLINICAL PURPOSE OR RELIED
ON FOR MEDICAL OR OTHER PROFESSIONAL ADVICE. IT IS THEORETICAL MODELLING ONLY
AND CAUTION SHOULD BE EXERCISED IN ITS USE. IT IS PROVIDED "AS-IS" WITHOUT ANY
WARRANTY OF ANY KIND, WHETHER EXPRESSED OR IMPLIED. NO WARRANTY IS GIVEN THAT
USE OF THE INFORMATION SHALL NOT INFRINGE THE RIGHTS OF ANY THIRD PARTY.
;
2 disclaimer ? 
#
loop_
_pdbx_nonpoly_scheme.asym_id
_pdbx_nonpoly_scheme.auth_seq_num
_pdbx_nonpoly_scheme.entity_id
_pdbx_nonpoly_scheme.mon_id
_pdbx_nonpoly_scheme.pdb_ins_code
_pdbx_nonpoly_scheme.pdb_seq_num
_pdbx_nonpoly_scheme.pdb_strand_id
R  1 18 CLA . 1 R  
S  1 19 CLA . 1 S  
T  1 20 HEM . 1 T  
U  1 21 HEM . 1 U  
V  1 22 HEM . 1 V  
W  1 23 HEM . 1 W  
X  1 24 HEC . 1 X  
Y  1 25 HEC . 1 Y  
Z  1 26 HEC . 1 Z  
AA 1 27 HEC . 1 AA 
BA 1 28 CU  . 1 BA 
#
loop_
_pdbx_poly_seq_scheme.asym_id
_pdbx_poly_seq_scheme.auth_seq_num
_pdbx_poly_seq_scheme.entity_id
_pdbx_poly_seq_scheme.hetero
_pdbx_poly_seq_scheme.mon_id
_pdbx_poly_seq_scheme.pdb_ins_code
_pdbx_poly_seq_scheme.pdb_seq_num
_pdbx_poly_seq_scheme.pdb_strand_id
_pdbx_poly_seq_scheme.seq_id
A 1   1  n VAL . 1   A 1   
A 2   1  n GLU . 2   A 2   
A 3   1  n VAL . 3   A 3   
A 4   1  n LEU . 4   A 4   
A 5   1  n LEU . 5   A 5   
A 6   1  n GLY . 6   A 6   
A 7   1  n GLY . 7   A 7   
A 8   1  n GLY . 8   A 8   
A 9   1  n ASP . 9   A 9   
A 10  1  n GLY . 10  A 10  
A 11  1  n SER . 11  A 11  
A 12  1  n LEU . 12  A 12  
A 13  1  n ALA . 13  A 13  
A 14  1  n PHE . 14  A 14  
A 15  1  n LEU . 15  A 15  
A 16  1  n PRO . 16  A 16  
A 17  1  n GLY . 17  A 17  
A 18  1  n ASP . 18  A 18  
A 19  1  n PHE . 19  A 19  
A 20  1  n SER . 20  A 20  
A 21  1  n VAL . 21  A 21  
A 22  1  n ALA . 22  A 22  
A 23  1  n SER . 23  A 23  
A 24  1  n GLY . 24  A 24  
A 25  1  n GLU . 25  A 25  
A 26  1  n GLU . 26  A 26  
A 27  1  n ILE . 27  A 27  
A 28  1  n VAL . 28  A 28  
A 29  1  n PHE . 29  A 29  
A 30  1  n LYS . 30  A 30  
A 31  1  n ASN . 31  A 31  
A 32  1  n ASN . 32  A 32  
A 33  1  n ALA . 33  A 33  
A 34  1  n GLY . 34  A 34  
A 35  1  n PHE . 35  A 35  
A 36  1  n PRO . 36  A 36  
A 37  1  n HIS . 37  A 37  
A 38  1  n ASN . 38  A 38  
A 39  1  n VAL . 39  A 39  
A 40  1  n VAL . 40  A 40  
A 41  1  n PHE . 41  A 41  
A 42  1  n ASP . 42  A 42  
A 43  1  n GLU . 43  A 43  
A 44  1  n ASP . 44  A 44  
A 45  1  n GLU . 45  A 45  
A 46  1  n ILE . 46  A 46  
A 47  1  n PRO . 47  A 47  
A 48  1  n SER . 48  A 48  
A 49  1  n GLY . 49  A 49  
A 50  1  n VAL . 50  A 50  
A 51  1  n ASP . 51  A 51  
A 52  1  n ALA . 52  A 52  
A 53  1  n ALA . 53  A 53  
A 54  1  n LYS . 54  A 54  
A 55  1  n ILE . 55  A 55  
A 56  1  n SER . 56  A 56  
A 57  1  n MET . 57  A 57  
A 58  1  n SER . 58  A 58  
A 59  1  n GLU . 59  A 59  
A 60  1  n GLU . 60  A 60  
A 61  1  n ASP . 61  A 61  
A 62  1  n LEU . 62  A 62  
A 63  1  n LEU . 63  A 63  
A 64  1  n ASN . 64  A 64  
A 65  1  n ALA . 65  A 65  
A 66  1  n PRO . 66  A 66  
A 67  1  n GLY . 67  A 67  
A 68  1  n GLU . 68  A 68  
A 69  1  n THR . 69  A 69  
A 70  1  n TYR . 70  A 70  
A 71  1  n LYS . 71  A 71  
A 72  1  n VAL . 72  A 72  
A 73  1  n THR . 73  A 73  
A 74  1  n LEU . 74  A 74  
A 75  1  n THR . 75  A 75  
A 76  1  n GLU . 76  A 76  
A 77  1  n LYS . 77  A 77  
A 78  1  n GLY . 78  A 78  
A 79  1  n THR . 79  A 79  
A 80  1  n TYR . 80  A 80  
A 81  1  n LYS . 81  A 81  
A 82  1  n PHE . 82  A 82  
A 83  1  n TYR . 83  A 83  
A 84  1  n CYS . 84  A 84  
A 85  1  n SER . 85  A 85  
A 86  1  n PRO . 86  A 86  
A 87  1  n HIS . 87  A 87  
A 88  1  n GLN . 88  A 88  
A 89  1  n GLY . 89  A 89  
A 90  1  n ALA . 90  A 90  
A 91  1  n GLY . 91  A 91  
A 92  1  n MET . 92  A 92  
A 93  1  n VAL . 93  A 93  
A 94  1  n GLY . 94  A 94  
A 95  1  n LYS . 95  A 95  
A 96  1  n VAL . 96  A 96  
A 97  1  n THR . 97  A 97  
A 98  1  n VAL . 98  A 98  
A 99  1  n ASN . 99  A 99  
B 1   2  n SER . 1   B 1   
B 2   2  n LYS . 2   B 2   
B 3   2  n VAL . 3   B 3   
B 4   2  n TYR . 4   B 4   
B 5   2  n ASP . 5   B 5   
B 6   2  n TRP . 6   B 6   
B 7   2  n PHE . 7   B 7   
B 8   2  n GLU . 8   B 8   
B 9   2  n GLU . 9   B 9   
B 10  2  n ARG . 10  B 10  
B 11  2  n LEU . 11  B 11  
B 12  2  n GLU . 12  B 12  
B 13  2  n ILE . 13  B 13  
B 14  2  n GLN . 14  B 14  
B 15  2  n ALA . 15  B 15  
B 16  2  n ILE . 16  B 16  
B 17  2  n ALA . 17  B 17  
B 18  2  n ASP . 18  B 18  
B 19  2  n ASP . 19  B 19  
B 20  2  n ILE . 20  B 20  
B 21  2  n THR . 21  B 21  
B 22  2  n SER . 22  B 22  
B 23  2  n LYS . 23  B 23  
B 24  2  n TYR . 24  B 24  
B 25  2  n VAL . 25  B 25  
B 26  2  n PRO . 26  B 26  
B 27  2  n PRO . 27  B 27  
B 28  2  n HIS . 28  B 28  
B 29  2  n VAL . 29  B 29  
B 30  2  n ASN . 30  B 30  
B 31  2  n ILE . 31  B 31  
B 32  2  n PHE . 32  B 32  
B 33  2  n TYR . 33  B 33  
B 34  2  n CYS . 34  B 34  
B 35  2  n LEU . 35  B 35  
B 36  2  n GLY . 36  B 36  
B 37  2  n GLY . 37  B 37  
B 38  2  n ILE . 38  B 38  
B 39  2  n THR . 39  B 39  
B 40  2  n LEU . 40  B 40  
B 41  2  n THR . 41  B 41  
B 42  2  n CYS . 42  B 42  
B 43  2  n PHE . 43  B 43  
B 44  2  n LEU . 44  B 44  
B 45  2  n VAL . 45  B 45  
B 46  2  n GLN . 46  B 46  
B 47  2  n VAL . 47  B 47  
B 48  2  n ALA . 48  B 48  
B 49  2  n THR . 49  B 49  
B 50  2  n GLY . 50  B 50  
B 51  2  n PHE . 51  B 51  
B 52  2  n ALA . 52  B 52  
B 53  2  n MET . 53  B 53  
B 54  2  n THR . 54  B 54  
B 55  2  n PHE . 55  B 55  
B 56  2  n TYR . 56  B 56  
B 57  2  n TYR . 57  B 57  
B 58  2  n ARG . 58  B 58  
B 59  2  n PRO . 59  B 59  
B 60  2  n THR . 60  B 60  
B 61  2  n VAL . 61  B 61  
B 62  2  n THR . 62  B 62  
B 63  2  n ASP . 63  B 63  
B 64  2  n ALA . 64  B 64  
B 65  2  n PHE . 65  B 65  
B 66  2  n ALA . 66  B 66  
B 67  2  n SER . 67  B 67  
B 68  2  n VAL . 68  B 68  
B 69  2  n GLN . 69  B 69  
B 70  2  n TYR . 70  B 70  
B 71  2  n ILE . 71  B 71  
B 72  2  n MET . 72  B 72  
B 73  2  n THR . 73  B 73  
B 74  2  n GLU . 74  B 74  
B 75  2  n VAL . 75  B 75  
B 76  2  n ASN . 76  B 76  
B 77  2  n PHE . 77  B 77  
B 78  2  n GLY . 78  B 78  
B 79  2  n TRP . 79  B 79  
B 80  2  n LEU . 80  B 80  
B 81  2  n ILE . 81  B 81  
B 82  2  n ARG . 82  B 82  
B 83  2  n SER . 83  B 83  
B 84  2  n VAL . 84  B 84  
B 85  2  n HIS . 85  B 85  
B 86  2  n ARG . 86  B 86  
B 87  2  n TRP . 87  B 87  
B 88  2  n SER . 88  B 88  
B 89  2  n ALA . 89  B 89  
B 90  2  n SER . 90  B 90  
B 91  2  n MET . 91  B 91  
B 92  2  n MET . 92  B 92  
B 93  2  n VAL . 93  B 93  
B 94  2  n LEU . 94  B 94  
B 95  2  n MET . 95  B 95  
B 96  2  n MET . 96  B 96  
B 97  2  n ILE . 97  B 97  
B 98  2  n LEU . 98  B 98  
B 99  2  n HIS . 99  B 99  
B 100 2  n VAL . 100 B 100 
B 101 2  n PHE . 101 B 101 
B 102 2  n ARG . 102 B 102 
B 103 2  n VAL . 103 B 103 
B 104 2  n TYR . 104 B 104 
B 105 2  n LEU . 105 B 105 
B 106 2  n THR . 106 B 106 
B 107 2  n GLY . 107 B 107 
B 108 2  n GLY . 108 B 108 
B 109 2  n PHE . 109 B 109 
B 110 2  n LYS . 110 B 110 
B 111 2  n LYS . 111 B 111 
B 112 2  n PRO . 112 B 112 
B 113 2  n ARG . 113 B 113 
B 114 2  n GLU . 114 B 114 
B 115 2  n LEU . 115 B 115 
B 116 2  n THR . 116 B 116 
B 117 2  n TRP . 117 B 117 
B 118 2  n VAL . 118 B 118 
B 119 2  n THR . 119 B 119 
B 120 2  n GLY . 120 B 120 
B 121 2  n VAL . 121 B 121 
B 122 2  n VAL . 122 B 122 
B 123 2  n LEU . 123 B 123 
B 124 2  n GLY . 124 B 124 
B 125 2  n VAL . 125 B 125 
B 126 2  n LEU . 126 B 126 
B 127 2  n THR . 127 B 127 
B 128 2  n ALA . 128 B 128 
B 129 2  n SER . 129 B 129 
B 130 2  n PHE . 130 B 130 
B 131 2  n GLY . 131 B 131 
B 132 2  n VAL . 132 B 132 
B 133 2  n THR . 133 B 133 
B 134 2  n GLY . 134 B 134 
B 135 2  n TYR . 135 B 135 
B 136 2  n SER . 136 B 136 
B 137 2  n LEU . 137 B 137 
B 138 2  n PRO . 138 B 138 
B 139 2  n TRP . 139 B 139 
B 140 2  n ASP . 140 B 140 
B 141 2  n GLN . 141 B 141 
B 142 2  n ILE . 142 B 142 
B 143 2  n GLY . 143 B 143 
B 144 2  n TYR . 144 B 144 
B 145 2  n TRP . 145 B 145 
B 146 2  n ALA . 146 B 146 
B 147 2  n VAL . 147 B 147 
B 148 2  n LYS . 148 B 148 
B 149 2  n ILE . 149 B 149 
B 150 2  n VAL . 150 B 150 
B 151 2  n THR . 151 B 151 
B 152 2  n GLY . 152 B 152 
B 153 2  n VAL . 153 B 153 
B 154 2  n PRO . 154 B 154 
B 155 2  n ASP . 155 B 155 
B 156 2  n ALA . 156 B 156 
B 157 2  n ILE . 157 B 157 
B 158 2  n PRO . 158 B 158 
B 159 2  n VAL . 159 B 159 
B 160 2  n ILE . 160 B 160 
B 161 2  n GLY . 161 B 161 
B 162 2  n SER . 162 B 162 
B 163 2  n PRO . 163 B 163 
B 164 2  n LEU . 164 B 164 
B 165 2  n VAL . 165 B 165 
B 166 2  n GLU . 166 B 166 
B 167 2  n LEU . 167 B 167 
B 168 2  n LEU . 168 B 168 
B 169 2  n ARG . 169 B 169 
B 170 2  n GLY . 170 B 170 
B 171 2  n SER . 171 B 171 
B 172 2  n ALA . 172 B 172 
B 173 2  n SER . 173 B 173 
B 174 2  n VAL . 174 B 174 
B 175 2  n GLY . 175 B 175 
B 176 2  n GLN . 176 B 176 
B 177 2  n SER . 177 B 177 
B 178 2  n THR . 178 B 178 
B 179 2  n LEU . 179 B 179 
B 180 2  n THR . 180 B 180 
B 181 2  n ARG . 181 B 181 
B 182 2  n PHE . 182 B 182 
B 183 2  n TYR . 183 B 183 
B 184 2  n SER . 184 B 184 
B 185 2  n LEU . 185 B 185 
B 186 2  n HIS . 186 B 186 
B 187 2  n THR . 187 B 187 
B 188 2  n PHE . 188 B 188 
B 189 2  n VAL . 189 B 189 
B 190 2  n LEU . 190 B 190 
B 191 2  n PRO . 191 B 191 
B 192 2  n LEU . 192 B 192 
B 193 2  n LEU . 193 B 193 
B 194 2  n THR . 194 B 194 
B 195 2  n ALA . 195 B 195 
B 196 2  n VAL . 196 B 196 
B 197 2  n PHE . 197 B 197 
B 198 2  n MET . 198 B 198 
B 199 2  n LEU . 199 B 199 
B 200 2  n MET . 200 B 200 
B 201 2  n HIS . 201 B 201 
B 202 2  n PHE . 202 B 202 
B 203 2  n LEU . 203 B 203 
B 204 2  n MET . 204 B 204 
B 205 2  n ILE . 205 B 205 
B 206 2  n ARG . 206 B 206 
B 207 2  n LYS . 207 B 207 
B 208 2  n GLN . 208 B 208 
B 209 2  n GLY . 209 B 209 
B 210 2  n ILE . 210 B 210 
B 211 2  n SER . 211 B 211 
B 212 2  n GLY . 212 B 212 
B 213 2  n PRO . 213 B 213 
B 214 2  n LEU . 214 B 214 
C 1   3  n GLY . 1   C 1   
C 2   3  n VAL . 2   C 2   
C 3   3  n THR . 3   C 3   
C 4   3  n LYS . 4   C 4   
C 5   3  n LYS . 5   C 5   
C 6   3  n PRO . 6   C 6   
C 7   3  n ASP . 7   C 7   
C 8   3  n LEU . 8   C 8   
C 9   3  n ASN . 9   C 9   
C 10  3  n ASP . 10  C 10  
C 11  3  n PRO . 11  C 11  
C 12  3  n VAL . 12  C 12  
C 13  3  n LEU . 13  C 13  
C 14  3  n ARG . 14  C 14  
C 15  3  n ALA . 15  C 15  
C 16  3  n LYS . 16  C 16  
C 17  3  n LEU . 17  C 17  
C 18  3  n ALA . 18  C 18  
C 19  3  n LYS . 19  C 19  
C 20  3  n GLY . 20  C 20  
C 21  3  n MET . 21  C 21  
C 22  3  n GLY . 22  C 22  
C 23  3  n HIS . 23  C 23  
C 24  3  n ASN . 24  C 24  
C 25  3  n TYR . 25  C 25  
C 26  3  n TYR . 26  C 26  
C 27  3  n GLY . 27  C 27  
C 28  3  n GLU . 28  C 28  
C 29  3  n PRO . 29  C 29  
C 30  3  n ALA . 30  C 30  
C 31  3  n TRP . 31  C 31  
C 32  3  n PRO . 32  C 32  
C 33  3  n ASN . 33  C 33  
C 34  3  n ASP . 34  C 34  
C 35  3  n LEU . 35  C 35  
C 36  3  n LEU . 36  C 36  
C 37  3  n TYR . 37  C 37  
C 38  3  n ILE . 38  C 38  
C 39  3  n PHE . 39  C 39  
C 40  3  n PRO . 40  C 40  
C 41  3  n VAL . 41  C 41  
C 42  3  n VAL . 42  C 42  
C 43  3  n ILE . 43  C 43  
C 44  3  n LEU . 44  C 44  
C 45  3  n GLY . 45  C 45  
C 46  3  n THR . 46  C 46  
C 47  3  n ILE . 47  C 47  
C 48  3  n ALA . 48  C 48  
C 49  3  n CYS . 49  C 49  
C 50  3  n ASN . 50  C 50  
C 51  3  n VAL . 51  C 51  
C 52  3  n GLY . 52  C 52  
C 53  3  n LEU . 53  C 53  
C 54  3  n ALA . 54  C 54  
C 55  3  n VAL . 55  C 55  
C 56  3  n LEU . 56  C 56  
C 57  3  n GLU . 57  C 57  
C 58  3  n PRO . 58  C 58  
C 59  3  n SER . 59  C 59  
C 60  3  n MET . 60  C 60  
C 61  3  n ILE . 61  C 61  
C 62  3  n GLY . 62  C 62  
C 63  3  n GLU . 63  C 63  
C 64  3  n PRO . 64  C 64  
C 65  3  n ALA . 65  C 65  
C 66  3  n ASP . 66  C 66  
C 67  3  n PRO . 67  C 67  
C 68  3  n PHE . 68  C 68  
C 69  3  n ALA . 69  C 69  
C 70  3  n THR . 70  C 70  
C 71  3  n PRO . 71  C 71  
C 72  3  n LEU . 72  C 72  
C 73  3  n GLU . 73  C 73  
C 74  3  n ILE . 74  C 74  
C 75  3  n LEU . 75  C 75  
C 76  3  n PRO . 76  C 76  
C 77  3  n GLU . 77  C 77  
C 78  3  n TRP . 78  C 78  
C 79  3  n TYR . 79  C 79  
C 80  3  n PHE . 80  C 80  
C 81  3  n PHE . 81  C 81  
C 82  3  n PRO . 82  C 82  
C 83  3  n VAL . 83  C 83  
C 84  3  n PHE . 84  C 84  
C 85  3  n GLN . 85  C 85  
C 86  3  n ILE . 86  C 86  
C 87  3  n LEU . 87  C 87  
C 88  3  n ARG . 88  C 88  
C 89  3  n THR . 89  C 89  
C 90  3  n VAL . 90  C 90  
C 91  3  n PRO . 91  C 91  
C 92  3  n ASN . 92  C 92  
C 93  3  n LYS . 93  C 93  
C 94  3  n LEU . 94  C 94  
C 95  3  n LEU . 95  C 95  
C 96  3  n GLY . 96  C 96  
C 97  3  n VAL . 97  C 97  
C 98  3  n LEU . 98  C 98  
C 99  3  n LEU . 99  C 99  
C 100 3  n MET . 100 C 100 
C 101 3  n ALA . 101 C 101 
C 102 3  n SER . 102 C 102 
C 103 3  n VAL . 103 C 103 
C 104 3  n PRO . 104 C 104 
C 105 3  n ALA . 105 C 105 
C 106 3  n GLY . 106 C 106 
C 107 3  n LEU . 107 C 107 
C 108 3  n LEU . 108 C 108 
C 109 3  n THR . 109 C 109 
C 110 3  n VAL . 110 C 110 
C 111 3  n PRO . 111 C 111 
C 112 3  n PHE . 112 C 112 
C 113 3  n LEU . 113 C 113 
C 114 3  n GLU . 114 C 114 
C 115 3  n ASN . 115 C 115 
C 116 3  n VAL . 116 C 116 
C 117 3  n ASN . 117 C 117 
C 118 3  n LYS . 118 C 118 
C 119 3  n PHE . 119 C 119 
C 120 3  n GLN . 120 C 120 
C 121 3  n ASN . 121 C 121 
C 122 3  n PRO . 122 C 122 
C 123 3  n PHE . 123 C 123 
C 124 3  n ARG . 124 C 124 
C 125 3  n ARG . 125 C 125 
C 126 3  n PRO . 126 C 126 
C 127 3  n VAL . 127 C 127 
C 128 3  n ALA . 128 C 128 
C 129 3  n THR . 129 C 129 
C 130 3  n THR . 130 C 130 
C 131 3  n VAL . 131 C 131 
C 132 3  n PHE . 132 C 132 
C 133 3  n LEU . 133 C 133 
C 134 3  n VAL . 134 C 134 
C 135 3  n GLY . 135 C 135 
C 136 3  n THR . 136 C 136 
C 137 3  n VAL . 137 C 137 
C 138 3  n VAL . 138 C 138 
C 139 3  n ALA . 139 C 139 
C 140 3  n LEU . 140 C 140 
C 141 3  n TRP . 141 C 141 
C 142 3  n LEU . 142 C 142 
C 143 3  n GLY . 143 C 143 
C 144 3  n ILE . 144 C 144 
C 145 3  n GLY . 145 C 145 
C 146 3  n ALA . 146 C 146 
C 147 3  n THR . 147 C 147 
C 148 3  n LEU . 148 C 148 
C 149 3  n PRO . 149 C 149 
C 150 3  n ILE . 150 C 150 
C 151 3  n ASP . 151 C 151 
C 152 3  n LYS . 152 C 152 
C 153 3  n SER . 153 C 153 
C 154 3  n LEU . 154 C 154 
C 155 3  n THR . 155 C 155 
C 156 3  n LEU . 156 C 156 
C 157 3  n GLY . 157 C 157 
C 158 3  n LEU . 158 C 158 
C 159 3  n PHE . 159 C 159 
D 1   4  n TYR . 1   D 1   
D 2   4  n PRO . 2   D 2   
D 3   4  n ILE . 3   D 3   
D 4   4  n PHE . 4   D 4   
D 5   4  n ALA . 5   D 5   
D 6   4  n GLN . 6   D 6   
D 7   4  n GLN . 7   D 7   
D 8   4  n GLY . 8   D 8   
D 9   4  n TYR . 9   D 9   
D 10  4  n GLU . 10  D 10  
D 11  4  n ASN . 11  D 11  
D 12  4  n PRO . 12  D 12  
D 13  4  n ARG . 13  D 13  
D 14  4  n GLU . 14  D 14  
D 15  4  n ALA . 15  D 15  
D 16  4  n THR . 16  D 16  
D 17  4  n GLY . 17  D 17  
D 18  4  n ARG . 18  D 18  
D 19  4  n ILE . 19  D 19  
D 20  4  n VAL . 20  D 20  
D 21  4  n CYS . 21  D 21  
D 22  4  n ALA . 22  D 22  
D 23  4  n ASN . 23  D 23  
D 24  4  n CYS . 24  D 24  
D 25  4  n HIS . 25  D 25  
D 26  4  n LEU . 26  D 26  
D 27  4  n ALA . 27  D 27  
D 28  4  n ASN . 28  D 28  
D 29  4  n LYS . 29  D 29  
D 30  4  n PRO . 30  D 30  
D 31  4  n VAL . 31  D 31  
D 32  4  n ASP . 32  D 32  
D 33  4  n ILE . 33  D 33  
D 34  4  n GLU . 34  D 34  
D 35  4  n VAL . 35  D 35  
D 36  4  n PRO . 36  D 36  
D 37  4  n GLN . 37  D 37  
D 38  4  n ALA . 38  D 38  
D 39  4  n VAL . 39  D 39  
D 40  4  n LEU . 40  D 40  
D 41  4  n PRO . 41  D 41  
D 42  4  n ASP . 42  D 42  
D 43  4  n THR . 43  D 43  
D 44  4  n VAL . 44  D 44  
D 45  4  n PHE . 45  D 45  
D 46  4  n GLU . 46  D 46  
D 47  4  n ALA . 47  D 47  
D 48  4  n VAL . 48  D 48  
D 49  4  n VAL . 49  D 49  
D 50  4  n ARG . 50  D 50  
D 51  4  n ILE . 51  D 51  
D 52  4  n PRO . 52  D 52  
D 53  4  n TYR . 53  D 53  
D 54  4  n ASP . 54  D 54  
D 55  4  n MET . 55  D 55  
D 56  4  n GLN . 56  D 56  
D 57  4  n LEU . 57  D 57  
D 58  4  n LYS . 58  D 58  
D 59  4  n GLN . 59  D 59  
D 60  4  n VAL . 60  D 60  
D 61  4  n LEU . 61  D 61  
D 62  4  n ALA . 62  D 62  
D 63  4  n ASN . 63  D 63  
D 64  4  n GLY . 64  D 64  
D 65  4  n LYS . 65  D 65  
D 66  4  n LYS . 66  D 66  
D 67  4  n GLY . 67  D 67  
D 68  4  n GLY . 68  D 68  
D 69  4  n LEU . 69  D 69  
D 70  4  n ASN . 70  D 70  
D 71  4  n VAL . 71  D 71  
D 72  4  n GLY . 72  D 72  
D 73  4  n ALA . 73  D 73  
D 74  4  n VAL . 74  D 74  
D 75  4  n LEU . 75  D 75  
D 76  4  n ILE . 76  D 76  
D 77  4  n LEU . 77  D 77  
D 78  4  n PRO . 78  D 78  
D 79  4  n GLU . 79  D 79  
D 80  4  n GLY . 80  D 80  
D 81  4  n PHE . 81  D 81  
D 82  4  n GLU . 82  D 82  
D 83  4  n LEU . 83  D 83  
D 84  4  n ALA . 84  D 84  
D 85  4  n PRO . 85  D 85  
D 86  4  n PRO . 86  D 86  
D 87  4  n ASP . 87  D 87  
D 88  4  n ARG . 88  D 88  
D 89  4  n ILE . 89  D 89  
D 90  4  n SER . 90  D 90  
D 91  4  n PRO . 91  D 91  
D 92  4  n GLU . 92  D 92  
D 93  4  n MET . 93  D 93  
D 94  4  n LYS . 94  D 94  
D 95  4  n GLU . 95  D 95  
D 96  4  n LYS . 96  D 96  
D 97  4  n MET . 97  D 97  
D 98  4  n GLY . 98  D 98  
D 99  4  n ASN . 99  D 99  
D 100 4  n LEU . 100 D 100 
D 101 4  n SER . 101 D 101 
D 102 4  n PHE . 102 D 102 
D 103 4  n GLN . 103 D 103 
D 104 4  n SER . 104 D 104 
D 105 4  n TYR . 105 D 105 
D 106 4  n ARG . 106 D 106 
D 107 4  n PRO . 107 D 107 
D 108 4  n ASN . 108 D 108 
D 109 4  n LYS . 109 D 109 
D 110 4  n GLN . 110 D 110 
D 111 4  n ASN . 111 D 111 
D 112 4  n ILE . 112 D 112 
D 113 4  n LEU . 113 D 113 
D 114 4  n VAL . 114 D 114 
D 115 4  n ILE . 115 D 115 
D 116 4  n GLY . 116 D 116 
D 117 4  n PRO . 117 D 117 
D 118 4  n VAL . 118 D 118 
D 119 4  n PRO . 119 D 119 
D 120 4  n GLY . 120 D 120 
D 121 4  n GLN . 121 D 121 
D 122 4  n LYS . 122 D 122 
D 123 4  n TYR . 123 D 123 
D 124 4  n SER . 124 D 124 
D 125 4  n GLU . 125 D 125 
D 126 4  n ILE . 126 D 126 
D 127 4  n THR . 127 D 127 
D 128 4  n PHE . 128 D 128 
D 129 4  n PRO . 129 D 129 
D 130 4  n ILE . 130 D 130 
D 131 4  n LEU . 131 D 131 
D 132 4  n ALA . 132 D 132 
D 133 4  n PRO . 133 D 133 
D 134 4  n ASP . 134 D 134 
D 135 4  n PRO . 135 D 135 
D 136 4  n ALA . 136 D 136 
D 137 4  n THR . 137 D 137 
D 138 4  n LYS . 138 D 138 
D 139 4  n LYS . 139 D 139 
D 140 4  n ASP . 140 D 140 
D 141 4  n VAL . 141 D 141 
D 142 4  n HIS . 142 D 142 
D 143 4  n PHE . 143 D 143 
D 144 4  n LEU . 144 D 144 
D 145 4  n LYS . 145 D 145 
D 146 4  n TYR . 146 D 146 
D 147 4  n PRO . 147 D 147 
D 148 4  n ILE . 148 D 148 
D 149 4  n TYR . 149 D 149 
D 150 4  n VAL . 150 D 150 
D 151 4  n GLY . 151 D 151 
D 152 4  n GLY . 152 D 152 
D 153 4  n ASN . 153 D 153 
D 154 4  n ARG . 154 D 154 
D 155 4  n GLY . 155 D 155 
D 156 4  n ARG . 156 D 156 
D 157 4  n GLY . 157 D 157 
D 158 4  n GLN . 158 D 158 
D 159 4  n ILE . 159 D 159 
D 160 4  n TYR . 160 D 160 
D 161 4  n PRO . 161 D 161 
D 162 4  n ASP . 162 D 162 
D 163 4  n GLY . 163 D 163 
D 164 4  n SER . 164 D 164 
D 165 4  n LYS . 165 D 165 
D 166 4  n SER . 166 D 166 
D 167 4  n ASN . 167 D 167 
D 168 4  n ASN . 168 D 168 
D 169 4  n THR . 169 D 169 
D 170 4  n VAL . 170 D 170 
D 171 4  n TYR . 171 D 171 
D 172 4  n ASN . 172 D 172 
D 173 4  n SER . 173 D 173 
D 174 4  n THR . 174 D 174 
D 175 4  n ALA . 175 D 175 
D 176 4  n THR . 176 D 176 
D 177 4  n GLY . 177 D 177 
D 178 4  n ILE . 178 D 178 
D 179 4  n VAL . 179 D 179 
D 180 4  n LYS . 180 D 180 
D 181 4  n LYS . 181 D 181 
D 182 4  n ILE . 182 D 182 
D 183 4  n VAL . 183 D 183 
D 184 4  n ARG . 184 D 184 
D 185 4  n LYS . 185 D 185 
D 186 4  n GLU . 186 D 186 
D 187 4  n LYS . 187 D 187 
D 188 4  n GLY . 188 D 188 
D 189 4  n GLY . 189 D 189 
D 190 4  n TYR . 190 D 190 
D 191 4  n GLU . 191 D 191 
D 192 4  n ILE . 192 D 192 
D 193 4  n ASN . 193 D 193 
D 194 4  n ILE . 194 D 194 
D 195 4  n ALA . 195 D 195 
D 196 4  n ASP . 196 D 196 
D 197 4  n ALA . 197 D 197 
D 198 4  n SER . 198 D 198 
D 199 4  n ASP . 199 D 199 
D 200 4  n GLY . 200 D 200 
D 201 4  n ARG . 201 D 201 
D 202 4  n GLU . 202 D 202 
D 203 4  n VAL . 203 D 203 
D 204 4  n VAL . 204 D 204 
D 205 4  n ASP . 205 D 205 
D 206 4  n ILE . 206 D 206 
D 207 4  n ILE . 207 D 207 
D 208 4  n PRO . 208 D 208 
D 209 4  n ARG . 209 D 209 
D 210 4  n GLY . 210 D 210 
D 211 4  n PRO . 211 D 211 
D 212 4  n GLU . 212 D 212 
D 213 4  n LEU . 213 D 213 
D 214 4  n LEU . 214 D 214 
D 215 4  n VAL . 215 D 215 
D 216 4  n SER . 216 D 216 
D 217 4  n GLU . 217 D 217 
D 218 4  n GLY . 218 D 218 
D 219 4  n GLU . 219 D 219 
D 220 4  n SER . 220 D 220 
D 221 4  n ILE . 221 D 221 
D 222 4  n LYS . 222 D 222 
D 223 4  n LEU . 223 D 223 
D 224 4  n ASP . 224 D 224 
D 225 4  n GLN . 225 D 225 
D 226 4  n PRO . 226 D 226 
D 227 4  n LEU . 227 D 227 
D 228 4  n THR . 228 D 228 
D 229 4  n SER . 229 D 229 
D 230 4  n ASN . 230 D 230 
D 231 4  n PRO . 231 D 231 
D 232 4  n ASN . 232 D 232 
D 233 4  n VAL . 233 D 233 
D 234 4  n GLY . 234 D 234 
D 235 4  n GLY . 235 D 235 
D 236 4  n PHE . 236 D 236 
D 237 4  n GLY . 237 D 237 
D 238 4  n GLN . 238 D 238 
D 239 4  n GLY . 239 D 239 
D 240 4  n ASP . 240 D 240 
D 241 4  n ALA . 241 D 241 
D 242 4  n GLU . 242 D 242 
D 243 4  n VAL . 243 D 243 
D 244 4  n VAL . 244 D 244 
D 245 4  n LEU . 245 D 245 
D 246 4  n GLN . 246 D 246 
D 247 4  n ASP . 247 D 247 
D 248 4  n PRO . 248 D 248 
D 249 4  n LEU . 249 D 249 
D 250 4  n ARG . 250 D 250 
D 251 4  n ILE . 251 D 251 
D 252 4  n GLN . 252 D 252 
D 253 4  n GLY . 253 D 253 
D 254 4  n LEU . 254 D 254 
D 255 4  n LEU . 255 D 255 
D 256 4  n PHE . 256 D 256 
D 257 4  n PHE . 257 D 257 
D 258 4  n PHE . 258 D 258 
D 259 4  n ALA . 259 D 259 
D 260 4  n SER . 260 D 260 
D 261 4  n VAL . 261 D 261 
D 262 4  n ILE . 262 D 262 
D 263 4  n LEU . 263 D 263 
D 264 4  n ALA . 264 D 264 
D 265 4  n GLN . 265 D 265 
D 266 4  n ILE . 266 D 266 
D 267 4  n PHE . 267 D 267 
D 268 4  n LEU . 268 D 268 
D 269 4  n VAL . 269 D 269 
D 270 4  n LEU . 270 D 270 
D 271 4  n LYS . 271 D 271 
D 272 4  n LYS . 272 D 272 
D 273 4  n LYS . 273 D 273 
D 274 4  n GLN . 274 D 274 
D 275 4  n PHE . 275 D 275 
D 276 4  n GLU . 276 D 276 
D 277 4  n LYS . 277 D 277 
D 278 4  n VAL . 278 D 278 
D 279 4  n GLN . 279 D 279 
D 280 4  n LEU . 280 D 280 
D 281 4  n SER . 281 D 281 
D 282 4  n GLU . 282 D 282 
D 283 4  n MET . 283 D 283 
D 284 4  n ASN . 284 D 284 
D 285 4  n PHE . 285 D 285 
E 1   5  n ASN . 1   E 1   
E 2   5  n VAL . 2   E 2   
E 3   5  n PRO . 3   E 3   
E 4   5  n ASP . 4   E 4   
E 5   5  n MET . 5   E 5   
E 6   5  n GLN . 6   E 6   
E 7   5  n LYS . 7   E 7   
E 8   5  n ARG . 8   E 8   
E 9   5  n GLU . 9   E 9   
E 10  5  n THR . 10  E 10  
E 11  5  n LEU . 11  E 11  
E 12  5  n ASN . 12  E 12  
E 13  5  n LEU . 13  E 13  
E 14  5  n LEU . 14  E 14  
E 15  5  n LEU . 15  E 15  
E 16  5  n LEU . 16  E 16  
E 17  5  n GLY . 17  E 17  
E 18  5  n ALA . 18  E 18  
E 19  5  n LEU . 19  E 19  
E 20  5  n SER . 20  E 20  
E 21  5  n LEU . 21  E 21  
E 22  5  n PRO . 22  E 22  
E 23  5  n THR . 23  E 23  
E 24  5  n GLY . 24  E 24  
E 25  5  n TYR . 25  E 25  
E 26  5  n MET . 26  E 26  
E 27  5  n LEU . 27  E 27  
E 28  5  n LEU . 28  E 28  
E 29  5  n PRO . 29  E 29  
E 30  5  n TYR . 30  E 30  
E 31  5  n ALA . 31  E 31  
E 32  5  n SER . 32  E 32  
E 33  5  n PHE . 33  E 33  
E 34  5  n PHE . 34  E 34  
E 35  5  n VAL . 35  E 35  
E 36  5  n PRO . 36  E 36  
E 37  5  n PRO . 37  E 37  
E 38  5  n GLY . 38  E 38  
E 39  5  n GLY . 39  E 39  
E 40  5  n GLY . 40  E 40  
E 41  5  n THR . 41  E 41  
E 42  5  n ILE . 42  E 42  
E 43  5  n ALA . 43  E 43  
E 44  5  n LYS . 44  E 44  
E 45  5  n ASP . 45  E 45  
E 46  5  n ALA . 46  E 46  
E 47  5  n LEU . 47  E 47  
E 48  5  n GLY . 48  E 48  
E 49  5  n ASN . 49  E 49  
E 50  5  n ASP . 50  E 50  
E 51  5  n VAL . 51  E 51  
E 52  5  n ILE . 52  E 52  
E 53  5  n ALA . 53  E 53  
E 54  5  n ALA . 54  E 54  
E 55  5  n GLU . 55  E 55  
E 56  5  n TRP . 56  E 56  
E 57  5  n LEU . 57  E 57  
E 58  5  n LYS . 58  E 58  
E 59  5  n THR . 59  E 59  
E 60  5  n HIS . 60  E 60  
E 61  5  n ALA . 61  E 61  
E 62  5  n PRO . 62  E 62  
E 63  5  n GLY . 63  E 63  
E 64  5  n ASP . 64  E 64  
E 65  5  n ARG . 65  E 65  
E 66  5  n THR . 66  E 66  
E 67  5  n LEU . 67  E 67  
E 68  5  n THR . 68  E 68  
E 69  5  n GLN . 69  E 69  
E 70  5  n GLY . 70  E 70  
E 71  5  n LEU . 71  E 71  
E 72  5  n LYS . 72  E 72  
E 73  5  n GLY . 73  E 73  
E 74  5  n ASP . 74  E 74  
E 75  5  n PRO . 75  E 75  
E 76  5  n THR . 76  E 76  
E 77  5  n TYR . 77  E 77  
E 78  5  n LEU . 78  E 78  
E 79  5  n VAL . 79  E 79  
E 80  5  n VAL . 80  E 80  
E 81  5  n GLU . 81  E 81  
E 82  5  n SER . 82  E 82  
E 83  5  n ASP . 83  E 83  
E 84  5  n LYS . 84  E 84  
E 85  5  n THR . 85  E 85  
E 86  5  n LEU . 86  E 86  
E 87  5  n ALA . 87  E 87  
E 88  5  n THR . 88  E 88  
E 89  5  n PHE . 89  E 89  
E 90  5  n GLY . 90  E 90  
E 91  5  n ILE . 91  E 91  
E 92  5  n ASN . 92  E 92  
E 93  5  n ALA . 93  E 93  
E 94  5  n VAL . 94  E 94  
E 95  5  n CYS . 95  E 95  
E 96  5  n THR . 96  E 96  
E 97  5  n HIS . 97  E 97  
E 98  5  n LEU . 98  E 98  
E 99  5  n GLY . 99  E 99  
E 100 5  n CYS . 100 E 100 
E 101 5  n VAL . 101 E 101 
E 102 5  n VAL . 102 E 102 
E 103 5  n PRO . 103 E 103 
E 104 5  n PHE . 104 E 104 
E 105 5  n ASN . 105 E 105 
E 106 5  n ALA . 106 E 106 
E 107 5  n ALA . 107 E 107 
E 108 5  n GLU . 108 E 108 
E 109 5  n ASN . 109 E 109 
E 110 5  n LYS . 110 E 110 
E 111 5  n PHE . 111 E 111 
E 112 5  n ILE . 112 E 112 
E 113 5  n CYS . 113 E 113 
E 114 5  n PRO . 114 E 114 
E 115 5  n CYS . 115 E 115 
E 116 5  n HIS . 116 E 116 
E 117 5  n GLY . 117 E 117 
E 118 5  n SER . 118 E 118 
E 119 5  n GLN . 119 E 119 
E 120 5  n TYR . 120 E 120 
E 121 5  n ASN . 121 E 121 
E 122 5  n ASN . 122 E 122 
E 123 5  n GLN . 123 E 123 
E 124 5  n GLY . 124 E 124 
E 125 5  n ARG . 125 E 125 
E 126 5  n VAL . 126 E 126 
E 127 5  n VAL . 127 E 127 
E 128 5  n ARG . 128 E 128 
E 129 5  n GLY . 129 E 129 
E 130 5  n PRO . 130 E 130 
E 131 5  n ALA . 131 E 131 
E 132 5  n PRO . 132 E 132 
E 133 5  n LEU . 133 E 133 
E 134 5  n SER . 134 E 134 
E 135 5  n LEU . 135 E 135 
E 136 5  n ALA . 136 E 136 
E 137 5  n LEU . 137 E 137 
E 138 5  n ALA . 138 E 138 
E 139 5  n HIS . 139 E 139 
E 140 5  n CYS . 140 E 140 
E 141 5  n ASP . 141 E 141 
E 142 5  n VAL . 142 E 142 
E 143 5  n ASP . 143 E 143 
E 144 5  n ASP . 144 E 144 
E 145 5  n GLY . 145 E 145 
E 146 5  n LYS . 146 E 146 
E 147 5  n VAL . 147 E 147 
E 148 5  n VAL . 148 E 148 
E 149 5  n PHE . 149 E 149 
E 150 5  n VAL . 150 E 150 
E 151 5  n PRO . 151 E 151 
E 152 5  n TRP . 152 E 152 
E 153 5  n THR . 153 E 153 
E 154 5  n GLU . 154 E 154 
E 155 5  n THR . 155 E 155 
E 156 5  n ASP . 156 E 156 
E 157 5  n PHE . 157 E 157 
E 158 5  n ARG . 158 E 158 
E 159 5  n THR . 159 E 159 
E 160 5  n GLY . 160 E 160 
E 161 5  n GLU . 161 E 161 
E 162 5  n ALA . 162 E 162 
E 163 5  n PRO . 163 E 163 
E 164 5  n TRP . 164 E 164 
E 165 5  n TRP . 165 E 165 
E 166 5  n SER . 166 E 166 
E 167 5  n ALA . 167 E 167 
F 1   6  n MET . 1   F 1   
F 2   6  n PHE . 2   F 2   
F 3   6  n THR . 3   F 3   
F 4   6  n LEU . 4   F 4   
F 5   6  n THR . 5   F 5   
F 6   6  n SER . 6   F 6   
F 7   6  n TYR . 7   F 7   
F 8   6  n PHE . 8   F 8   
F 9   6  n GLY . 9   F 9   
F 10  6  n PHE . 10  F 10  
F 11  6  n LEU . 11  F 11  
F 12  6  n LEU . 12  F 12  
F 13  6  n ALA . 13  F 13  
F 14  6  n ALA . 14  F 14  
F 15  6  n LEU . 15  F 15  
F 16  6  n THR . 16  F 16  
F 17  6  n ILE . 17  F 17  
F 18  6  n THR . 18  F 18  
F 19  6  n SER . 19  F 19  
F 20  6  n ALA . 20  F 20  
F 21  6  n LEU . 21  F 21  
F 22  6  n PHE . 22  F 22  
F 23  6  n ILE . 23  F 23  
F 24  6  n GLY . 24  F 24  
F 25  6  n LEU . 25  F 25  
F 26  6  n ASN . 26  F 26  
F 27  6  n LYS . 27  F 27  
F 28  6  n ILE . 28  F 28  
F 29  6  n ARG . 29  F 29  
F 30  6  n LEU . 30  F 30  
F 31  6  n ILE . 31  F 31  
G 1   7  n ASN . 1   G 1   
G 2   7  n ALA . 2   G 2   
G 3   7  n ALA . 3   G 3   
G 4   7  n ALA . 4   G 4   
G 5   7  n GLU . 5   G 5   
G 6   7  n ILE . 6   G 6   
G 7   7  n PHE . 7   G 7   
G 8   7  n ARG . 8   G 8   
G 9   7  n ILE . 9   G 9   
G 10  7  n ALA . 10  G 10  
G 11  7  n ALA . 11  G 11  
G 12  7  n VAL . 12  G 12  
G 13  7  n MET . 13  G 13  
G 14  7  n ASN . 14  G 14  
G 15  7  n GLY . 15  G 15  
G 16  7  n LEU . 16  G 16  
G 17  7  n THR . 17  G 17  
G 18  7  n LEU . 18  G 18  
G 19  7  n VAL . 19  G 19  
G 20  7  n GLY . 20  G 20  
G 21  7  n VAL . 21  G 21  
G 22  7  n ALA . 22  G 22  
G 23  7  n ILE . 23  G 23  
G 24  7  n GLY . 24  G 24  
G 25  7  n PHE . 25  G 25  
G 26  7  n VAL . 26  G 26  
G 27  7  n LEU . 27  G 27  
G 28  7  n LEU . 28  G 28  
G 29  7  n ARG . 29  G 29  
G 30  7  n ILE . 30  G 30  
G 31  7  n GLU . 31  G 31  
G 32  7  n ALA . 32  G 32  
G 33  7  n THR . 33  G 33  
G 34  7  n VAL . 34  G 34  
G 35  7  n GLU . 35  G 35  
G 36  7  n GLU . 36  G 36  
H 1   8  n MET . 1   H 1   
H 2   8  n ILE . 2   H 2   
H 3   8  n GLU . 3   H 3   
H 4   8  n VAL . 4   H 4   
H 5   8  n PHE . 5   H 5   
H 6   8  n LEU . 6   H 6   
H 7   8  n PHE . 7   H 7   
H 8   8  n GLY . 8   H 8   
H 9   8  n ILE . 9   H 9   
H 10  8  n VAL . 10  H 10  
H 11  8  n LEU . 11  H 11  
H 12  8  n GLY . 12  H 12  
H 13  8  n LEU . 13  H 13  
H 14  8  n ILE . 14  H 14  
H 15  8  n PRO . 15  H 15  
H 16  8  n ILE . 16  H 16  
H 17  8  n THR . 17  H 17  
H 18  8  n LEU . 18  H 18  
H 19  8  n ALA . 19  H 19  
H 20  8  n GLY . 20  H 20  
H 21  8  n LEU . 21  H 21  
H 22  8  n PHE . 22  H 22  
H 23  8  n VAL . 23  H 23  
H 24  8  n THR . 24  H 24  
H 25  8  n ALA . 25  H 25  
H 26  8  n TYR . 26  H 26  
H 27  8  n LEU . 27  H 27  
H 28  8  n GLN . 28  H 28  
H 29  8  n TYR . 29  H 29  
H 30  8  n ARG . 30  H 30  
H 31  8  n ARG . 31  H 31  
I 1   9  n MET . 1   I 1   
I 2   9  n ASP . 2   I 2   
I 3   9  n ILE . 3   I 3   
I 4   9  n VAL . 4   I 4   
I 5   9  n SER . 5   I 5   
I 6   9  n LEU . 6   I 6   
I 7   9  n ALA . 7   I 7   
I 8   9  n TRP . 8   I 8   
I 9   9  n ALA . 9   I 9   
I 10  9  n ALA . 10  I 10  
I 11  9  n LEU . 11  I 11  
I 12  9  n MET . 12  I 12  
I 13  9  n VAL . 13  I 13  
I 14  9  n VAL . 14  I 14  
I 15  9  n PHE . 15  I 15  
I 16  9  n THR . 16  I 16  
I 17  9  n PHE . 17  I 17  
I 18  9  n SER . 18  I 18  
I 19  9  n LEU . 19  I 19  
I 20  9  n SER . 20  I 20  
I 21  9  n LEU . 21  I 21  
I 22  9  n VAL . 22  I 22  
I 23  9  n VAL . 23  I 23  
I 24  9  n TRP . 24  I 24  
I 25  9  n GLY . 25  I 25  
I 26  9  n ARG . 26  I 26  
I 27  9  n SER . 27  I 27  
I 28  9  n GLY . 28  I 28  
I 29  9  n LEU . 29  I 29  
J 1   10 n SER . 1   J 1   
J 2   10 n LYS . 2   J 2   
J 3   10 n VAL . 3   J 3   
J 4   10 n TYR . 4   J 4   
J 5   10 n ASP . 5   J 5   
J 6   10 n TRP . 6   J 6   
J 7   10 n PHE . 7   J 7   
J 8   10 n GLU . 8   J 8   
J 9   10 n GLU . 9   J 9   
J 10  10 n ARG . 10  J 10  
J 11  10 n LEU . 11  J 11  
J 12  10 n GLU . 12  J 12  
J 13  10 n ILE . 13  J 13  
J 14  10 n GLN . 14  J 14  
J 15  10 n ALA . 15  J 15  
J 16  10 n ILE . 16  J 16  
J 17  10 n ALA . 17  J 17  
J 18  10 n ASP . 18  J 18  
J 19  10 n ASP . 19  J 19  
J 20  10 n ILE . 20  J 20  
J 21  10 n THR . 21  J 21  
J 22  10 n SER . 22  J 22  
J 23  10 n LYS . 23  J 23  
J 24  10 n TYR . 24  J 24  
J 25  10 n VAL . 25  J 25  
J 26  10 n PRO . 26  J 26  
J 27  10 n PRO . 27  J 27  
J 28  10 n HIS . 28  J 28  
J 29  10 n VAL . 29  J 29  
J 30  10 n ASN . 30  J 30  
J 31  10 n ILE . 31  J 31  
J 32  10 n PHE . 32  J 32  
J 33  10 n TYR . 33  J 33  
J 34  10 n CYS . 34  J 34  
J 35  10 n LEU . 35  J 35  
J 36  10 n GLY . 36  J 36  
J 37  10 n GLY . 37  J 37  
J 38  10 n ILE . 38  J 38  
J 39  10 n THR . 39  J 39  
J 40  10 n LEU . 40  J 40  
J 41  10 n THR . 41  J 41  
J 42  10 n CYS . 42  J 42  
J 43  10 n PHE . 43  J 43  
J 44  10 n LEU . 44  J 44  
J 45  10 n VAL . 45  J 45  
J 46  10 n GLN . 46  J 46  
J 47  10 n VAL . 47  J 47  
J 48  10 n ALA . 48  J 48  
J 49  10 n THR . 49  J 49  
J 50  10 n GLY . 50  J 50  
J 51  10 n PHE . 51  J 51  
J 52  10 n ALA . 52  J 52  
J 53  10 n MET . 53  J 53  
J 54  10 n THR . 54  J 54  
J 55  10 n PHE . 55  J 55  
J 56  10 n TYR . 56  J 56  
J 57  10 n TYR . 57  J 57  
J 58  10 n ARG . 58  J 58  
J 59  10 n PRO . 59  J 59  
J 60  10 n THR . 60  J 60  
J 61  10 n VAL . 61  J 61  
J 62  10 n THR . 62  J 62  
J 63  10 n ASP . 63  J 63  
J 64  10 n ALA . 64  J 64  
J 65  10 n PHE . 65  J 65  
J 66  10 n ALA . 66  J 66  
J 67  10 n SER . 67  J 67  
J 68  10 n VAL . 68  J 68  
J 69  10 n GLN . 69  J 69  
J 70  10 n TYR . 70  J 70  
J 71  10 n ILE . 71  J 71  
J 72  10 n MET . 72  J 72  
J 73  10 n THR . 73  J 73  
J 74  10 n GLU . 74  J 74  
J 75  10 n VAL . 75  J 75  
J 76  10 n ASN . 76  J 76  
J 77  10 n PHE . 77  J 77  
J 78  10 n GLY . 78  J 78  
J 79  10 n TRP . 79  J 79  
J 80  10 n LEU . 80  J 80  
J 81  10 n ILE . 81  J 81  
J 82  10 n ARG . 82  J 82  
J 83  10 n SER . 83  J 83  
J 84  10 n VAL . 84  J 84  
J 85  10 n HIS . 85  J 85  
J 86  10 n ARG . 86  J 86  
J 87  10 n TRP . 87  J 87  
J 88  10 n SER . 88  J 88  
J 89  10 n ALA . 89  J 89  
J 90  10 n SER . 90  J 90  
J 91  10 n MET . 91  J 91  
J 92  10 n MET . 92  J 92  
J 93  10 n VAL . 93  J 93  
J 94  10 n LEU . 94  J 94  
J 95  10 n MET . 95  J 95  
J 96  10 n MET . 96  J 96  
J 97  10 n ILE . 97  J 97  
J 98  10 n LEU . 98  J 98  
J 99  10 n HIS . 99  J 99  
J 100 10 n VAL . 100 J 100 
J 101 10 n PHE . 101 J 101 
J 102 10 n ARG . 102 J 102 
J 103 10 n VAL . 103 J 103 
J 104 10 n TYR . 104 J 104 
J 105 10 n LEU . 105 J 105 
J 106 10 n THR . 106 J 106 
J 107 10 n GLY . 107 J 107 
J 108 10 n GLY . 108 J 108 
J 109 10 n PHE . 109 J 109 
J 110 10 n LYS . 110 J 110 
J 111 10 n LYS . 111 J 111 
J 112 10 n PRO . 112 J 112 
J 113 10 n ARG . 113 J 113 
J 114 10 n GLU . 114 J 114 
J 115 10 n LEU . 115 J 115 
J 116 10 n THR . 116 J 116 
J 117 10 n TRP . 117 J 117 
J 118 10 n VAL . 118 J 118 
J 119 10 n THR . 119 J 119 
J 120 10 n GLY . 120 J 120 
J 121 10 n VAL . 121 J 121 
J 122 10 n VAL . 122 J 122 
J 123 10 n LEU . 123 J 123 
J 124 10 n GLY . 124 J 124 
J 125 10 n VAL . 125 J 125 
J 126 10 n LEU . 126 J 126 
J 127 10 n THR . 127 J 127 
J 128 10 n ALA . 128 J 128 
J 129 10 n SER . 129 J 129 
J 130 10 n PHE . 130 J 130 
J 131 10 n GLY . 131 J 131 
J 132 10 n VAL . 132 J 132 
J 133 10 n THR . 133 J 133 
J 134 10 n GLY . 134 J 134 
J 135 10 n TYR . 135 J 135 
J 136 10 n SER . 136 J 136 
J 137 10 n LEU . 137 J 137 
J 138 10 n PRO . 138 J 138 
J 139 10 n TRP . 139 J 139 
J 140 10 n ASP . 140 J 140 
J 141 10 n GLN . 141 J 141 
J 142 10 n ILE . 142 J 142 
J 143 10 n GLY . 143 J 143 
J 144 10 n TYR . 144 J 144 
J 145 10 n TRP . 145 J 145 
J 146 10 n ALA . 146 J 146 
J 147 10 n VAL . 147 J 147 
J 148 10 n LYS . 148 J 148 
J 149 10 n ILE . 149 J 149 
J 150 10 n VAL . 150 J 150 
J 151 10 n THR . 151 J 151 
J 152 10 n GLY . 152 J 152 
J 153 10 n VAL . 153 J 153 
J 154 10 n PRO . 154 J 154 
J 155 10 n ASP . 155 J 155 
J 156 10 n ALA . 156 J 156 
J 157 10 n ILE . 157 J 157 
J 158 10 n PRO . 158 J 158 
J 159 10 n VAL . 159 J 159 
J 160 10 n ILE . 160 J 160 
J 161 10 n GLY . 161 J 161 
J 162 10 n SER . 162 J 162 
J 163 10 n PRO . 163 J 163 
J 164 10 n LEU . 164 J 164 
J 165 10 n VAL . 165 J 165 
J 166 10 n GLU . 166 J 166 
J 167 10 n LEU . 167 J 167 
J 168 10 n LEU . 168 J 168 
J 169 10 n ARG . 169 J 169 
J 170 10 n GLY . 170 J 170 
J 171 10 n SER . 171 J 171 
J 172 10 n ALA . 172 J 172 
J 173 10 n SER . 173 J 173 
J 174 10 n VAL . 174 J 174 
J 175 10 n GLY . 175 J 175 
J 176 10 n GLN . 176 J 176 
J 177 10 n SER . 177 J 177 
J 178 10 n THR . 178 J 178 
J 179 10 n LEU . 179 J 179 
J 180 10 n THR . 180 J 180 
J 181 10 n ARG . 181 J 181 
J 182 10 n PHE . 182 J 182 
J 183 10 n TYR . 183 J 183 
J 184 10 n SER . 184 J 184 
J 185 10 n LEU . 185 J 185 
J 186 10 n HIS . 186 J 186 
J 187 10 n THR . 187 J 187 
J 188 10 n PHE . 188 J 188 
J 189 10 n VAL . 189 J 189 
J 190 10 n LEU . 190 J 190 
J 191 10 n PRO . 191 J 191 
J 192 10 n LEU . 192 J 192 
J 193 10 n LEU . 193 J 193 
J 194 10 n THR . 194 J 194 
J 195 10 n ALA . 195 J 195 
J 196 10 n VAL . 196 J 196 
J 197 10 n PHE . 197 J 197 
J 198 10 n MET . 198 J 198 
J 199 10 n LEU . 199 J 199 
J 200 10 n MET . 200 J 200 
J 201 10 n HIS . 201 J 201 
J 202 10 n PHE . 202 J 202 
J 203 10 n LEU . 203 J 203 
J 204 10 n MET . 204 J 204 
J 205 10 n ILE . 205 J 205 
J 206 10 n ARG . 206 J 206 
J 207 10 n LYS . 207 J 207 
J 208 10 n GLN . 208 J 208 
J 209 10 n GLY . 209 J 209 
J 210 10 n ILE . 210 J 210 
J 211 10 n SER . 211 J 211 
J 212 10 n GLY . 212 J 212 
J 213 10 n PRO . 213 J 213 
J 214 10 n LEU . 214 J 214 
K 1   11 n GLY . 1   K 1   
K 2   11 n VAL . 2   K 2   
K 3   11 n THR . 3   K 3   
K 4   11 n LYS . 4   K 4   
K 5   11 n LYS . 5   K 5   
K 6   11 n PRO . 6   K 6   
K 7   11 n ASP . 7   K 7   
K 8   11 n LEU . 8   K 8   
K 9   11 n ASN . 9   K 9   
K 10  11 n ASP . 10  K 10  
K 11  11 n PRO . 11  K 11  
K 12  11 n VAL . 12  K 12  
K 13  11 n LEU . 13  K 13  
K 14  11 n ARG . 14  K 14  
K 15  11 n ALA . 15  K 15  
K 16  11 n LYS . 16  K 16  
K 17  11 n LEU . 17  K 17  
K 18  11 n ALA . 18  K 18  
K 19  11 n LYS . 19  K 19  
K 20  11 n GLY . 20  K 20  
K 21  11 n MET . 21  K 21  
K 22  11 n GLY . 22  K 22  
K 23  11 n HIS . 23  K 23  
K 24  11 n ASN . 24  K 24  
K 25  11 n TYR . 25  K 25  
K 26  11 n TYR . 26  K 26  
K 27  11 n GLY . 27  K 27  
K 28  11 n GLU . 28  K 28  
K 29  11 n PRO . 29  K 29  
K 30  11 n ALA . 30  K 30  
K 31  11 n TRP . 31  K 31  
K 32  11 n PRO . 32  K 32  
K 33  11 n ASN . 33  K 33  
K 34  11 n ASP . 34  K 34  
K 35  11 n LEU . 35  K 35  
K 36  11 n LEU . 36  K 36  
K 37  11 n TYR . 37  K 37  
K 38  11 n ILE . 38  K 38  
K 39  11 n PHE . 39  K 39  
K 40  11 n PRO . 40  K 40  
K 41  11 n VAL . 41  K 41  
K 42  11 n VAL . 42  K 42  
K 43  11 n ILE . 43  K 43  
K 44  11 n LEU . 44  K 44  
K 45  11 n GLY . 45  K 45  
K 46  11 n THR . 46  K 46  
K 47  11 n ILE . 47  K 47  
K 48  11 n ALA . 48  K 48  
K 49  11 n CYS . 49  K 49  
K 50  11 n ASN . 50  K 50  
K 51  11 n VAL . 51  K 51  
K 52  11 n GLY . 52  K 52  
K 53  11 n LEU . 53  K 53  
K 54  11 n ALA . 54  K 54  
K 55  11 n VAL . 55  K 55  
K 56  11 n LEU . 56  K 56  
K 57  11 n GLU . 57  K 57  
K 58  11 n PRO . 58  K 58  
K 59  11 n SER . 59  K 59  
K 60  11 n MET . 60  K 60  
K 61  11 n ILE . 61  K 61  
K 62  11 n GLY . 62  K 62  
K 63  11 n GLU . 63  K 63  
K 64  11 n PRO . 64  K 64  
K 65  11 n ALA . 65  K 65  
K 66  11 n ASP . 66  K 66  
K 67  11 n PRO . 67  K 67  
K 68  11 n PHE . 68  K 68  
K 69  11 n ALA . 69  K 69  
K 70  11 n THR . 70  K 70  
K 71  11 n PRO . 71  K 71  
K 72  11 n LEU . 72  K 72  
K 73  11 n GLU . 73  K 73  
K 74  11 n ILE . 74  K 74  
K 75  11 n LEU . 75  K 75  
K 76  11 n PRO . 76  K 76  
K 77  11 n GLU . 77  K 77  
K 78  11 n TRP . 78  K 78  
K 79  11 n TYR . 79  K 79  
K 80  11 n PHE . 80  K 80  
K 81  11 n PHE . 81  K 81  
K 82  11 n PRO . 82  K 82  
K 83  11 n VAL . 83  K 83  
K 84  11 n PHE . 84  K 84  
K 85  11 n GLN . 85  K 85  
K 86  11 n ILE . 86  K 86  
K 87  11 n LEU . 87  K 87  
K 88  11 n ARG . 88  K 88  
K 89  11 n THR . 89  K 89  
K 90  11 n VAL . 90  K 90  
K 91  11 n PRO . 91  K 91  
K 92  11 n ASN . 92  K 92  
K 93  11 n LYS . 93  K 93  
K 94  11 n LEU . 94  K 94  
K 95  11 n LEU . 95  K 95  
K 96  11 n GLY . 96  K 96  
K 97  11 n VAL . 97  K 97  
K 98  11 n LEU . 98  K 98  
K 99  11 n LEU . 99  K 99  
K 100 11 n MET . 100 K 100 
K 101 11 n ALA . 101 K 101 
K 102 11 n SER . 102 K 102 
K 103 11 n VAL . 103 K 103 
K 104 11 n PRO . 104 K 104 
K 105 11 n ALA . 105 K 105 
K 106 11 n GLY . 106 K 106 
K 107 11 n LEU . 107 K 107 
K 108 11 n LEU . 108 K 108 
K 109 11 n THR . 109 K 109 
K 110 11 n VAL . 110 K 110 
K 111 11 n PRO . 111 K 111 
K 112 11 n PHE . 112 K 112 
K 113 11 n LEU . 113 K 113 
K 114 11 n GLU . 114 K 114 
K 115 11 n ASN . 115 K 115 
K 116 11 n VAL . 116 K 116 
K 117 11 n ASN . 117 K 117 
K 118 11 n LYS . 118 K 118 
K 119 11 n PHE . 119 K 119 
K 120 11 n GLN . 120 K 120 
K 121 11 n ASN . 121 K 121 
K 122 11 n PRO . 122 K 122 
K 123 11 n PHE . 123 K 123 
K 124 11 n ARG . 124 K 124 
K 125 11 n ARG . 125 K 125 
K 126 11 n PRO . 126 K 126 
K 127 11 n VAL . 127 K 127 
K 128 11 n ALA . 128 K 128 
K 129 11 n THR . 129 K 129 
K 130 11 n THR . 130 K 130 
K 131 11 n VAL . 131 K 131 
K 132 11 n PHE . 132 K 132 
K 133 11 n LEU . 133 K 133 
K 134 11 n VAL . 134 K 134 
K 135 11 n GLY . 135 K 135 
K 136 11 n THR . 136 K 136 
K 137 11 n VAL . 137 K 137 
K 138 11 n VAL . 138 K 138 
K 139 11 n ALA . 139 K 139 
K 140 11 n LEU . 140 K 140 
K 141 11 n TRP . 141 K 141 
K 142 11 n LEU . 142 K 142 
K 143 11 n GLY . 143 K 143 
K 144 11 n ILE . 144 K 144 
K 145 11 n GLY . 145 K 145 
K 146 11 n ALA . 146 K 146 
K 147 11 n THR . 147 K 147 
K 148 11 n LEU . 148 K 148 
K 149 11 n PRO . 149 K 149 
K 150 11 n ILE . 150 K 150 
K 151 11 n ASP . 151 K 151 
K 152 11 n LYS . 152 K 152 
K 153 11 n SER . 153 K 153 
K 154 11 n LEU . 154 K 154 
K 155 11 n THR . 155 K 155 
K 156 11 n LEU . 156 K 156 
K 157 11 n GLY . 157 K 157 
K 158 11 n LEU . 158 K 158 
K 159 11 n PHE . 159 K 159 
L 1   12 n TYR . 1   L 1   
L 2   12 n PRO . 2   L 2   
L 3   12 n ILE . 3   L 3   
L 4   12 n PHE . 4   L 4   
L 5   12 n ALA . 5   L 5   
L 6   12 n GLN . 6   L 6   
L 7   12 n GLN . 7   L 7   
L 8   12 n GLY . 8   L 8   
L 9   12 n TYR . 9   L 9   
L 10  12 n GLU . 10  L 10  
L 11  12 n ASN . 11  L 11  
L 12  12 n PRO . 12  L 12  
L 13  12 n ARG . 13  L 13  
L 14  12 n GLU . 14  L 14  
L 15  12 n ALA . 15  L 15  
L 16  12 n THR . 16  L 16  
L 17  12 n GLY . 17  L 17  
L 18  12 n ARG . 18  L 18  
L 19  12 n ILE . 19  L 19  
L 20  12 n VAL . 20  L 20  
L 21  12 n CYS . 21  L 21  
L 22  12 n ALA . 22  L 22  
L 23  12 n ASN . 23  L 23  
L 24  12 n CYS . 24  L 24  
L 25  12 n HIS . 25  L 25  
L 26  12 n LEU . 26  L 26  
L 27  12 n ALA . 27  L 27  
L 28  12 n ASN . 28  L 28  
L 29  12 n LYS . 29  L 29  
L 30  12 n PRO . 30  L 30  
L 31  12 n VAL . 31  L 31  
L 32  12 n ASP . 32  L 32  
L 33  12 n ILE . 33  L 33  
L 34  12 n GLU . 34  L 34  
L 35  12 n VAL . 35  L 35  
L 36  12 n PRO . 36  L 36  
L 37  12 n GLN . 37  L 37  
L 38  12 n ALA . 38  L 38  
L 39  12 n VAL . 39  L 39  
L 40  12 n LEU . 40  L 40  
L 41  12 n PRO . 41  L 41  
L 42  12 n ASP . 42  L 42  
L 43  12 n THR . 43  L 43  
L 44  12 n VAL . 44  L 44  
L 45  12 n PHE . 45  L 45  
L 46  12 n GLU . 46  L 46  
L 47  12 n ALA . 47  L 47  
L 48  12 n VAL . 48  L 48  
L 49  12 n VAL . 49  L 49  
L 50  12 n ARG . 50  L 50  
L 51  12 n ILE . 51  L 51  
L 52  12 n PRO . 52  L 52  
L 53  12 n TYR . 53  L 53  
L 54  12 n ASP . 54  L 54  
L 55  12 n MET . 55  L 55  
L 56  12 n GLN . 56  L 56  
L 57  12 n LEU . 57  L 57  
L 58  12 n LYS . 58  L 58  
L 59  12 n GLN . 59  L 59  
L 60  12 n VAL . 60  L 60  
L 61  12 n LEU . 61  L 61  
L 62  12 n ALA . 62  L 62  
L 63  12 n ASN . 63  L 63  
L 64  12 n GLY . 64  L 64  
L 65  12 n LYS . 65  L 65  
L 66  12 n LYS . 66  L 66  
L 67  12 n GLY . 67  L 67  
L 68  12 n GLY . 68  L 68  
L 69  12 n LEU . 69  L 69  
L 70  12 n ASN . 70  L 70  
L 71  12 n VAL . 71  L 71  
L 72  12 n GLY . 72  L 72  
L 73  12 n ALA . 73  L 73  
L 74  12 n VAL . 74  L 74  
L 75  12 n LEU . 75  L 75  
L 76  12 n ILE . 76  L 76  
L 77  12 n LEU . 77  L 77  
L 78  12 n PRO . 78  L 78  
L 79  12 n GLU . 79  L 79  
L 80  12 n GLY . 80  L 80  
L 81  12 n PHE . 81  L 81  
L 82  12 n GLU . 82  L 82  
L 83  12 n LEU . 83  L 83  
L 84  12 n ALA . 84  L 84  
L 85  12 n PRO . 85  L 85  
L 86  12 n PRO . 86  L 86  
L 87  12 n ASP . 87  L 87  
L 88  12 n ARG . 88  L 88  
L 89  12 n ILE . 89  L 89  
L 90  12 n SER . 90  L 90  
L 91  12 n PRO . 91  L 91  
L 92  12 n GLU . 92  L 92  
L 93  12 n MET . 93  L 93  
L 94  12 n LYS . 94  L 94  
L 95  12 n GLU . 95  L 95  
L 96  12 n LYS . 96  L 96  
L 97  12 n MET . 97  L 97  
L 98  12 n GLY . 98  L 98  
L 99  12 n ASN . 99  L 99  
L 100 12 n LEU . 100 L 100 
L 101 12 n SER . 101 L 101 
L 102 12 n PHE . 102 L 102 
L 103 12 n GLN . 103 L 103 
L 104 12 n SER . 104 L 104 
L 105 12 n TYR . 105 L 105 
L 106 12 n ARG . 106 L 106 
L 107 12 n PRO . 107 L 107 
L 108 12 n ASN . 108 L 108 
L 109 12 n LYS . 109 L 109 
L 110 12 n GLN . 110 L 110 
L 111 12 n ASN . 111 L 111 
L 112 12 n ILE . 112 L 112 
L 113 12 n LEU . 113 L 113 
L 114 12 n VAL . 114 L 114 
L 115 12 n ILE . 115 L 115 
L 116 12 n GLY . 116 L 116 
L 117 12 n PRO . 117 L 117 
L 118 12 n VAL . 118 L 118 
L 119 12 n PRO . 119 L 119 
L 120 12 n GLY . 120 L 120 
L 121 12 n GLN . 121 L 121 
L 122 12 n LYS . 122 L 122 
L 123 12 n TYR . 123 L 123 
L 124 12 n SER . 124 L 124 
L 125 12 n GLU . 125 L 125 
L 126 12 n ILE . 126 L 126 
L 127 12 n THR . 127 L 127 
L 128 12 n PHE . 128 L 128 
L 129 12 n PRO . 129 L 129 
L 130 12 n ILE . 130 L 130 
L 131 12 n LEU . 131 L 131 
L 132 12 n ALA . 132 L 132 
L 133 12 n PRO . 133 L 133 
L 134 12 n ASP . 134 L 134 
L 135 12 n PRO . 135 L 135 
L 136 12 n ALA . 136 L 136 
L 137 12 n THR . 137 L 137 
L 138 12 n LYS . 138 L 138 
L 139 12 n LYS . 139 L 139 
L 140 12 n ASP . 140 L 140 
L 141 12 n VAL . 141 L 141 
L 142 12 n HIS . 142 L 142 
L 143 12 n PHE . 143 L 143 
L 144 12 n LEU . 144 L 144 
L 145 12 n LYS . 145 L 145 
L 146 12 n TYR . 146 L 146 
L 147 12 n PRO . 147 L 147 
L 148 12 n ILE . 148 L 148 
L 149 12 n TYR . 149 L 149 
L 150 12 n VAL . 150 L 150 
L 151 12 n GLY . 151 L 151 
L 152 12 n GLY . 152 L 152 
L 153 12 n ASN . 153 L 153 
L 154 12 n ARG . 154 L 154 
L 155 12 n GLY . 155 L 155 
L 156 12 n ARG . 156 L 156 
L 157 12 n GLY . 157 L 157 
L 158 12 n GLN . 158 L 158 
L 159 12 n ILE . 159 L 159 
L 160 12 n TYR . 160 L 160 
L 161 12 n PRO . 161 L 161 
L 162 12 n ASP . 162 L 162 
L 163 12 n GLY . 163 L 163 
L 164 12 n SER . 164 L 164 
L 165 12 n LYS . 165 L 165 
L 166 12 n SER . 166 L 166 
L 167 12 n ASN . 167 L 167 
L 168 12 n ASN . 168 L 168 
L 169 12 n THR . 169 L 169 
L 170 12 n VAL . 170 L 170 
L 171 12 n TYR . 171 L 171 
L 172 12 n ASN . 172 L 172 
L 173 12 n SER . 173 L 173 
L 174 12 n THR . 174 L 174 
L 175 12 n ALA . 175 L 175 
L 176 12 n THR . 176 L 176 
L 177 12 n GLY . 177 L 177 
L 178 12 n ILE . 178 L 178 
L 179 12 n VAL . 179 L 179 
L 180 12 n LYS . 180 L 180 
L 181 12 n LYS . 181 L 181 
L 182 12 n ILE . 182 L 182 
L 183 12 n VAL . 183 L 183 
L 184 12 n ARG . 184 L 184 
L 185 12 n LYS . 185 L 185 
L 186 12 n GLU . 186 L 186 
L 187 12 n LYS . 187 L 187 
L 188 12 n GLY . 188 L 188 
L 189 12 n GLY . 189 L 189 
L 190 12 n TYR . 190 L 190 
L 191 12 n GLU . 191 L 191 
L 192 12 n ILE . 192 L 192 
L 193 12 n ASN . 193 L 193 
L 194 12 n ILE . 194 L 194 
L 195 12 n ALA . 195 L 195 
L 196 12 n ASP . 196 L 196 
L 197 12 n ALA . 197 L 197 
L 198 12 n SER . 198 L 198 
L 199 12 n ASP . 199 L 199 
L 200 12 n GLY . 200 L 200 
L 201 12 n ARG . 201 L 201 
L 202 12 n GLU . 202 L 202 
L 203 12 n VAL . 203 L 203 
L 204 12 n VAL . 204 L 204 
L 205 12 n ASP . 205 L 205 
L 206 12 n ILE . 206 L 206 
L 207 12 n ILE . 207 L 207 
L 208 12 n PRO . 208 L 208 
L 209 12 n ARG . 209 L 209 
L 210 12 n GLY . 210 L 210 
L 211 12 n PRO . 211 L 211 
L 212 12 n GLU . 212 L 212 
L 213 12 n LEU . 213 L 213 
L 214 12 n LEU . 214 L 214 
L 215 12 n VAL . 215 L 215 
L 216 12 n SER . 216 L 216 
L 217 12 n GLU . 217 L 217 
L 218 12 n GLY . 218 L 218 
L 219 12 n GLU . 219 L 219 
L 220 12 n SER . 220 L 220 
L 221 12 n ILE . 221 L 221 
L 222 12 n LYS . 222 L 222 
L 223 12 n LEU . 223 L 223 
L 224 12 n ASP . 224 L 224 
L 225 12 n GLN . 225 L 225 
L 226 12 n PRO . 226 L 226 
L 227 12 n LEU . 227 L 227 
L 228 12 n THR . 228 L 228 
L 229 12 n SER . 229 L 229 
L 230 12 n ASN . 230 L 230 
L 231 12 n PRO . 231 L 231 
L 232 12 n ASN . 232 L 232 
L 233 12 n VAL . 233 L 233 
L 234 12 n GLY . 234 L 234 
L 235 12 n GLY . 235 L 235 
L 236 12 n PHE . 236 L 236 
L 237 12 n GLY . 237 L 237 
L 238 12 n GLN . 238 L 238 
L 239 12 n GLY . 239 L 239 
L 240 12 n ASP . 240 L 240 
L 241 12 n ALA . 241 L 241 
L 242 12 n GLU . 242 L 242 
L 243 12 n VAL . 243 L 243 
L 244 12 n VAL . 244 L 244 
L 245 12 n LEU . 245 L 245 
L 246 12 n GLN . 246 L 246 
L 247 12 n ASP . 247 L 247 
L 248 12 n PRO . 248 L 248 
L 249 12 n LEU . 249 L 249 
L 250 12 n ARG . 250 L 250 
L 251 12 n ILE . 251 L 251 
L 252 12 n GLN . 252 L 252 
L 253 12 n GLY . 253 L 253 
L 254 12 n LEU . 254 L 254 
L 255 12 n LEU . 255 L 255 
L 256 12 n PHE . 256 L 256 
L 257 12 n PHE . 257 L 257 
L 258 12 n PHE . 258 L 258 
L 259 12 n ALA . 259 L 259 
L 260 12 n SER . 260 L 260 
L 261 12 n VAL . 261 L 261 
L 262 12 n ILE . 262 L 262 
L 263 12 n LEU . 263 L 263 
L 264 12 n ALA . 264 L 264 
L 265 12 n GLN . 265 L 265 
L 266 12 n ILE . 266 L 266 
L 267 12 n PHE . 267 L 267 
L 268 12 n LEU . 268 L 268 
L 269 12 n VAL . 269 L 269 
L 270 12 n LEU . 270 L 270 
L 271 12 n LYS . 271 L 271 
L 272 12 n LYS . 272 L 272 
L 273 12 n LYS . 273 L 273 
L 274 12 n GLN . 274 L 274 
L 275 12 n PHE . 275 L 275 
L 276 12 n GLU . 276 L 276 
L 277 12 n LYS . 277 L 277 
L 278 12 n VAL . 278 L 278 
L 279 12 n GLN . 279 L 279 
L 280 12 n LEU . 280 L 280 
L 281 12 n SER . 281 L 281 
L 282 12 n GLU . 282 L 282 
L 283 12 n MET . 283 L 283 
L 284 12 n ASN . 284 L 284 
L 285 12 n PHE . 285 L 285 
M 1   13 n ASN . 1   M 1   
M 2   13 n VAL . 2   M 2   
M 3   13 n PRO . 3   M 3   
M 4   13 n ASP . 4   M 4   
M 5   13 n MET . 5   M 5   
M 6   13 n GLN . 6   M 6   
M 7   13 n LYS . 7   M 7   
M 8   13 n ARG . 8   M 8   
M 9   13 n GLU . 9   M 9   
M 10  13 n THR . 10  M 10  
M 11  13 n LEU . 11  M 11  
M 12  13 n ASN . 12  M 12  
M 13  13 n LEU . 13  M 13  
M 14  13 n LEU . 14  M 14  
M 15  13 n LEU . 15  M 15  
M 16  13 n LEU . 16  M 16  
M 17  13 n GLY . 17  M 17  
M 18  13 n ALA . 18  M 18  
M 19  13 n LEU . 19  M 19  
M 20  13 n SER . 20  M 20  
M 21  13 n LEU . 21  M 21  
M 22  13 n PRO . 22  M 22  
M 23  13 n THR . 23  M 23  
M 24  13 n GLY . 24  M 24  
M 25  13 n TYR . 25  M 25  
M 26  13 n MET . 26  M 26  
M 27  13 n LEU . 27  M 27  
M 28  13 n LEU . 28  M 28  
M 29  13 n PRO . 29  M 29  
M 30  13 n TYR . 30  M 30  
M 31  13 n ALA . 31  M 31  
M 32  13 n SER . 32  M 32  
M 33  13 n PHE . 33  M 33  
M 34  13 n PHE . 34  M 34  
M 35  13 n VAL . 35  M 35  
M 36  13 n PRO . 36  M 36  
M 37  13 n PRO . 37  M 37  
M 38  13 n GLY . 38  M 38  
M 39  13 n GLY . 39  M 39  
M 40  13 n THR . 40  M 40  
M 41  13 n ILE . 41  M 41  
M 42  13 n ALA . 42  M 42  
M 43  13 n LYS . 43  M 43  
M 44  13 n ASP . 44  M 44  
M 45  13 n ALA . 45  M 45  
M 46  13 n LEU . 46  M 46  
M 47  13 n GLY . 47  M 47  
M 48  13 n ASN . 48  M 48  
M 49  13 n ASP . 49  M 49  
M 50  13 n VAL . 50  M 50  
M 51  13 n ILE . 51  M 51  
M 52  13 n ALA . 52  M 52  
M 53  13 n ALA . 53  M 53  
M 54  13 n GLU . 54  M 54  
M 55  13 n TRP . 55  M 55  
M 56  13 n LEU . 56  M 56  
M 57  13 n LYS . 57  M 57  
M 58  13 n THR . 58  M 58  
M 59  13 n HIS . 59  M 59  
M 60  13 n ALA . 60  M 60  
M 61  13 n PRO . 61  M 61  
M 62  13 n GLY . 62  M 62  
M 63  13 n ASP . 63  M 63  
M 64  13 n ARG . 64  M 64  
M 65  13 n THR . 65  M 65  
M 66  13 n LEU . 66  M 66  
M 67  13 n THR . 67  M 67  
M 68  13 n GLN . 68  M 68  
M 69  13 n GLY . 69  M 69  
M 70  13 n LEU . 70  M 70  
M 71  13 n LYS . 71  M 71  
M 72  13 n GLY . 72  M 72  
M 73  13 n ASP . 73  M 73  
M 74  13 n PRO . 74  M 74  
M 75  13 n THR . 75  M 75  
M 76  13 n TYR . 76  M 76  
M 77  13 n LEU . 77  M 77  
M 78  13 n VAL . 78  M 78  
M 79  13 n VAL . 79  M 79  
M 80  13 n GLU . 80  M 80  
M 81  13 n SER . 81  M 81  
M 82  13 n ASP . 82  M 82  
M 83  13 n LYS . 83  M 83  
M 84  13 n THR . 84  M 84  
M 85  13 n LEU . 85  M 85  
M 86  13 n ALA . 86  M 86  
M 87  13 n THR . 87  M 87  
M 88  13 n PHE . 88  M 88  
M 89  13 n GLY . 89  M 89  
M 90  13 n ILE . 90  M 90  
M 91  13 n ASN . 91  M 91  
M 92  13 n ALA . 92  M 92  
M 93  13 n VAL . 93  M 93  
M 94  13 n CYS . 94  M 94  
M 95  13 n THR . 95  M 95  
M 96  13 n HIS . 96  M 96  
M 97  13 n LEU . 97  M 97  
M 98  13 n GLY . 98  M 98  
M 99  13 n CYS . 99  M 99  
M 100 13 n VAL . 100 M 100 
M 101 13 n VAL . 101 M 101 
M 102 13 n PRO . 102 M 102 
M 103 13 n PHE . 103 M 103 
M 104 13 n ASN . 104 M 104 
M 105 13 n ALA . 105 M 105 
M 106 13 n ALA . 106 M 106 
M 107 13 n GLU . 107 M 107 
M 108 13 n ASN . 108 M 108 
M 109 13 n LYS . 109 M 109 
M 110 13 n PHE . 110 M 110 
M 111 13 n ILE . 111 M 111 
M 112 13 n CYS . 112 M 112 
M 113 13 n PRO . 113 M 113 
M 114 13 n CYS . 114 M 114 
M 115 13 n HIS . 115 M 115 
M 116 13 n GLY . 116 M 116 
M 117 13 n SER . 117 M 117 
M 118 13 n GLN . 118 M 118 
M 119 13 n TYR . 119 M 119 
M 120 13 n ASN . 120 M 120 
M 121 13 n ASN . 121 M 121 
M 122 13 n GLN . 122 M 122 
M 123 13 n GLY . 123 M 123 
M 124 13 n ARG . 124 M 124 
M 125 13 n VAL . 125 M 125 
M 126 13 n VAL . 126 M 126 
M 127 13 n ARG . 127 M 127 
M 128 13 n GLY . 128 M 128 
M 129 13 n PRO . 129 M 129 
M 130 13 n ALA . 130 M 130 
M 131 13 n PRO . 131 M 131 
M 132 13 n LEU . 132 M 132 
M 133 13 n SER . 133 M 133 
M 134 13 n LEU . 134 M 134 
M 135 13 n ALA . 135 M 135 
M 136 13 n LEU . 136 M 136 
M 137 13 n ALA . 137 M 137 
M 138 13 n HIS . 138 M 138 
M 139 13 n CYS . 139 M 139 
M 140 13 n ASP . 140 M 140 
M 141 13 n VAL . 141 M 141 
M 142 13 n ASP . 142 M 142 
M 143 13 n ASP . 143 M 143 
M 144 13 n GLY . 144 M 144 
M 145 13 n LYS . 145 M 145 
M 146 13 n VAL . 146 M 146 
M 147 13 n VAL . 147 M 147 
M 148 13 n PHE . 148 M 148 
M 149 13 n VAL . 149 M 149 
M 150 13 n PRO . 150 M 150 
M 151 13 n TRP . 151 M 151 
M 152 13 n THR . 152 M 152 
M 153 13 n GLU . 153 M 153 
M 154 13 n THR . 154 M 154 
M 155 13 n ASP . 155 M 155 
M 156 13 n PHE . 156 M 156 
M 157 13 n ARG . 157 M 157 
M 158 13 n THR . 158 M 158 
M 159 13 n GLY . 159 M 159 
M 160 13 n GLU . 160 M 160 
M 161 13 n ALA . 161 M 161 
M 162 13 n PRO . 162 M 162 
M 163 13 n TRP . 163 M 163 
M 164 13 n TRP . 164 M 164 
M 165 13 n SER . 165 M 165 
N 1   14 n MET . 1   N 1   
N 2   14 n PHE . 2   N 2   
N 3   14 n THR . 3   N 3   
N 4   14 n LEU . 4   N 4   
N 5   14 n THR . 5   N 5   
N 6   14 n SER . 6   N 6   
N 7   14 n TYR . 7   N 7   
N 8   14 n PHE . 8   N 8   
N 9   14 n GLY . 9   N 9   
N 10  14 n PHE . 10  N 10  
N 11  14 n LEU . 11  N 11  
N 12  14 n LEU . 12  N 12  
N 13  14 n ALA . 13  N 13  
N 14  14 n ALA . 14  N 14  
N 15  14 n LEU . 15  N 15  
N 16  14 n THR . 16  N 16  
N 17  14 n ILE . 17  N 17  
N 18  14 n THR . 18  N 18  
N 19  14 n SER . 19  N 19  
N 20  14 n ALA . 20  N 20  
N 21  14 n LEU . 21  N 21  
N 22  14 n PHE . 22  N 22  
N 23  14 n ILE . 23  N 23  
N 24  14 n GLY . 24  N 24  
N 25  14 n LEU . 25  N 25  
N 26  14 n ASN . 26  N 26  
N 27  14 n LYS . 27  N 27  
N 28  14 n ILE . 28  N 28  
N 29  14 n ARG . 29  N 29  
N 30  14 n LEU . 30  N 30  
N 31  14 n ILE . 31  N 31  
O 1   15 n ASN . 1   O 1   
O 2   15 n ALA . 2   O 2   
O 3   15 n ALA . 3   O 3   
O 4   15 n ALA . 4   O 4   
O 5   15 n GLU . 5   O 5   
O 6   15 n ILE . 6   O 6   
O 7   15 n PHE . 7   O 7   
O 8   15 n ARG . 8   O 8   
O 9   15 n ILE . 9   O 9   
O 10  15 n ALA . 10  O 10  
O 11  15 n ALA . 11  O 11  
O 12  15 n VAL . 12  O 12  
O 13  15 n MET . 13  O 13  
O 14  15 n ASN . 14  O 14  
O 15  15 n GLY . 15  O 15  
O 16  15 n LEU . 16  O 16  
O 17  15 n THR . 17  O 17  
O 18  15 n LEU . 18  O 18  
O 19  15 n VAL . 19  O 19  
O 20  15 n GLY . 20  O 20  
O 21  15 n VAL . 21  O 21  
O 22  15 n ALA . 22  O 22  
O 23  15 n ILE . 23  O 23  
O 24  15 n GLY . 24  O 24  
O 25  15 n PHE . 25  O 25  
O 26  15 n VAL . 26  O 26  
O 27  15 n LEU . 27  O 27  
O 28  15 n LEU . 28  O 28  
O 29  15 n ARG . 29  O 29  
O 30  15 n ILE . 30  O 30  
O 31  15 n GLU . 31  O 31  
O 32  15 n ALA . 32  O 32  
O 33  15 n THR . 33  O 33  
O 34  15 n VAL . 34  O 34  
O 35  15 n GLU . 35  O 35  
O 36  15 n GLU . 36  O 36  
P 1   16 n MET . 1   P 1   
P 2   16 n ILE . 2   P 2   
P 3   16 n GLU . 3   P 3   
P 4   16 n VAL . 4   P 4   
P 5   16 n PHE . 5   P 5   
P 6   16 n LEU . 6   P 6   
P 7   16 n PHE . 7   P 7   
P 8   16 n GLY . 8   P 8   
P 9   16 n ILE . 9   P 9   
P 10  16 n VAL . 10  P 10  
P 11  16 n LEU . 11  P 11  
P 12  16 n GLY . 12  P 12  
P 13  16 n LEU . 13  P 13  
P 14  16 n ILE . 14  P 14  
P 15  16 n PRO . 15  P 15  
P 16  16 n ILE . 16  P 16  
P 17  16 n THR . 17  P 17  
P 18  16 n LEU . 18  P 18  
P 19  16 n ALA . 19  P 19  
P 20  16 n GLY . 20  P 20  
P 21  16 n LEU . 21  P 21  
P 22  16 n PHE . 22  P 22  
P 23  16 n VAL . 23  P 23  
P 24  16 n THR . 24  P 24  
P 25  16 n ALA . 25  P 25  
P 26  16 n TYR . 26  P 26  
P 27  16 n LEU . 27  P 27  
P 28  16 n GLN . 28  P 28  
P 29  16 n TYR . 29  P 29  
P 30  16 n ARG . 30  P 30  
P 31  16 n ARG . 31  P 31  
Q 1   17 n MET . 1   Q 1   
Q 2   17 n ASP . 2   Q 2   
Q 3   17 n ILE . 3   Q 3   
Q 4   17 n VAL . 4   Q 4   
Q 5   17 n SER . 5   Q 5   
Q 6   17 n LEU . 6   Q 6   
Q 7   17 n ALA . 7   Q 7   
Q 8   17 n TRP . 8   Q 8   
Q 9   17 n ALA . 9   Q 9   
Q 10  17 n ALA . 10  Q 10  
Q 11  17 n LEU . 11  Q 11  
Q 12  17 n MET . 12  Q 12  
Q 13  17 n VAL . 13  Q 13  
Q 14  17 n VAL . 14  Q 14  
Q 15  17 n PHE . 15  Q 15  
Q 16  17 n THR . 16  Q 16  
Q 17  17 n PHE . 17  Q 17  
Q 18  17 n SER . 18  Q 18  
Q 19  17 n LEU . 19  Q 19  
Q 20  17 n SER . 20  Q 20  
Q 21  17 n LEU . 21  Q 21  
Q 22  17 n VAL . 22  Q 22  
Q 23  17 n VAL . 23  Q 23  
Q 24  17 n TRP . 24  Q 24  
Q 25  17 n GLY . 25  Q 25  
Q 26  17 n ARG . 26  Q 26  
Q 27  17 n SER . 27  Q 27  
Q 28  17 n GLY . 28  Q 28  
Q 29  17 n LEU . 29  Q 29  
#
_software.classification other
_software.date           ?
_software.description    "Structure prediction"
_software.name           AlphaFold
_software.pdbx_ordinal   1
_software.type           package
_software.version        "AlphaFold-beta-20231127 (7a14c934-fe78-43c1-a552-7fb305b0ebd1 @ 2024-10-01 04:11:34)"
#
loop_
_struct_asym.entity_id
_struct_asym.id
1  A  
2  B  
3  C  
4  D  
5  E  
6  F  
7  G  
8  H  
9  I  
10 J  
11 K  
12 L  
13 M  
14 N  
15 O  
16 P  
17 Q  
18 R  
19 S  
20 T  
21 U  
22 V  
23 W  
24 X  
25 Y  
26 Z  
27 AA 
28 BA 
#
loop_
_atom_site.group_PDB
_atom_site.id
_atom_site.type_symbol
_atom_site.label_atom_id
_atom_site.label_alt_id
_atom_site.label_comp_id
_atom_site.label_asym_id
_atom_site.label_entity_id
_atom_site.label_seq_id
_atom_site.pdbx_PDB_ins_code
_atom_site.Cartn_x
_atom_site.Cartn_y
_atom_site.Cartn_z
_atom_site.occupancy
_atom_site.B_iso_or_equiv
_atom_site.auth_seq_id
_atom_site.auth_asym_id
_atom_site.pdbx_PDB_model_num
ATOM   1     N  N   . VAL A  1  1   ? 55.729  -5.778  -49.967 1.00 81.20 1   A  1 
ATOM   2     C  CA  . VAL A  1  1   ? 54.684  -4.806  -49.641 1.00 86.17 1   A  1 
ATOM   3     C  C   . VAL A  1  1   ? 53.966  -5.259  -48.378 1.00 87.57 1   A  1 
ATOM   4     O  O   . VAL A  1  1   ? 53.821  -6.459  -48.122 1.00 84.02 1   A  1 
ATOM   5     C  CB  . VAL A  1  1   ? 53.694  -4.643  -50.813 1.00 80.41 1   A  1 
ATOM   6     C  CG1 . VAL A  1  1   ? 52.867  -5.903  -51.020 1.00 69.60 1   A  1 
ATOM   7     C  CG2 . VAL A  1  1   ? 52.800  -3.429  -50.612 1.00 68.47 1   A  1 
ATOM   8     N  N   . GLU A  1  2   ? 53.526  -4.305  -47.546 1.00 89.49 2   A  1 
ATOM   9     C  CA  . GLU A  1  2   ? 52.759  -4.588  -46.342 1.00 90.24 2   A  1 
ATOM   10    C  C   . GLU A  1  2   ? 51.302  -4.219  -46.579 1.00 90.03 2   A  1 
ATOM   11    O  O   . GLU A  1  2   ? 50.998  -3.131  -47.082 1.00 87.04 2   A  1 
ATOM   12    C  CB  . GLU A  1  2   ? 53.321  -3.826  -45.137 1.00 87.76 2   A  1 
ATOM   13    C  CG  . GLU A  1  2   ? 52.577  -4.089  -43.832 1.00 79.94 2   A  1 
ATOM   14    C  CD  . GLU A  1  2   ? 53.217  -3.401  -42.634 1.00 77.46 2   A  1 
ATOM   15    O  OE1 . GLU A  1  2   ? 54.230  -3.911  -42.125 1.00 69.41 2   A  1 
ATOM   16    O  OE2 . GLU A  1  2   ? 52.699  -2.349  -42.209 1.00 69.57 2   A  1 
ATOM   17    N  N   . VAL A  1  3   ? 50.392  -5.133  -46.224 1.00 92.01 3   A  1 
ATOM   18    C  CA  . VAL A  1  3   ? 48.957  -4.942  -46.383 1.00 91.90 3   A  1 
ATOM   19    C  C   . VAL A  1  3   ? 48.319  -5.032  -45.007 1.00 92.01 3   A  1 
ATOM   20    O  O   . VAL A  1  3   ? 48.490  -6.029  -44.299 1.00 90.16 3   A  1 
ATOM   21    C  CB  . VAL A  1  3   ? 48.343  -5.984  -47.338 1.00 91.02 3   A  1 
ATOM   22    C  CG1 . VAL A  1  3   ? 46.846  -5.776  -47.470 1.00 80.37 3   A  1 
ATOM   23    C  CG2 . VAL A  1  3   ? 49.015  -5.919  -48.699 1.00 80.82 3   A  1 
ATOM   24    N  N   . LEU A  1  4   ? 47.578  -3.983  -44.616 1.00 90.90 4   A  1 
ATOM   25    C  CA  . LEU A  1  4   ? 46.911  -3.953  -43.323 1.00 90.41 4   A  1 
ATOM   26    C  C   . LEU A  1  4   ? 45.571  -4.677  -43.399 1.00 90.47 4   A  1 
ATOM   27    O  O   . LEU A  1  4   ? 44.813  -4.515  -44.360 1.00 88.35 4   A  1 
ATOM   28    C  CB  . LEU A  1  4   ? 46.707  -2.509  -42.855 1.00 88.96 4   A  1 
ATOM   29    C  CG  . LEU A  1  4   ? 47.971  -1.691  -42.576 1.00 84.45 4   A  1 
ATOM   30    C  CD1 . LEU A  1  4   ? 47.603  -0.261  -42.214 1.00 75.46 4   A  1 
ATOM   31    C  CD2 . LEU A  1  4   ? 48.791  -2.327  -41.471 1.00 74.37 4   A  1 
ATOM   32    N  N   . LEU A  1  5   ? 45.272  -5.482  -42.373 1.00 88.91 5   A  1 
ATOM   33    C  CA  . LEU A  1  5   ? 44.003  -6.182  -42.246 1.00 88.01 5   A  1 
ATOM   34    C  C   . LEU A  1  5   ? 43.090  -5.380  -41.329 1.00 86.62 5   A  1 
ATOM   35    O  O   . LEU A  1  5   ? 43.258  -5.390  -40.106 1.00 82.61 5   A  1 
ATOM   36    C  CB  . LEU A  1  5   ? 44.219  -7.596  -41.707 1.00 87.45 5   A  1 
ATOM   37    C  CG  . LEU A  1  5   ? 45.198  -8.481  -42.488 1.00 87.19 5   A  1 
ATOM   38    C  CD1 . LEU A  1  5   ? 45.389  -9.817  -41.783 1.00 77.37 5   A  1 
ATOM   39    C  CD2 . LEU A  1  5   ? 44.716  -8.697  -43.908 1.00 77.74 5   A  1 
ATOM   40    N  N   . GLY A  1  6   ? 42.124  -4.670  -41.928 1.00 84.58 6   A  1 
ATOM   41    C  CA  . GLY A  1  6   ? 41.207  -3.831  -41.181 1.00 83.38 6   A  1 
ATOM   42    C  C   . GLY A  1  6   ? 41.718  -2.409  -41.036 1.00 83.24 6   A  1 
ATOM   43    O  O   . GLY A  1  6   ? 42.881  -2.179  -40.713 1.00 78.94 6   A  1 
ATOM   44    N  N   . GLY A  1  7   ? 40.831  -1.431  -41.276 1.00 81.27 7   A  1 
ATOM   45    C  CA  . GLY A  1  7   ? 41.179  -0.036  -41.090 1.00 78.79 7   A  1 
ATOM   46    C  C   . GLY A  1  7   ? 41.106  0.379   -39.635 1.00 78.05 7   A  1 
ATOM   47    O  O   . GLY A  1  7   ? 40.428  -0.244  -38.817 1.00 73.28 7   A  1 
ATOM   48    N  N   . GLY A  1  8   ? 41.820  1.465   -39.300 1.00 76.68 8   A  1 
ATOM   49    C  CA  . GLY A  1  8   ? 41.799  1.971   -37.944 1.00 73.67 8   A  1 
ATOM   50    C  C   . GLY A  1  8   ? 40.436  2.459   -37.494 1.00 73.14 8   A  1 
ATOM   51    O  O   . GLY A  1  8   ? 40.176  2.550   -36.293 1.00 67.32 8   A  1 
ATOM   52    N  N   . ASP A  1  9   ? 39.542  2.768   -38.446 1.00 71.76 9   A  1 
ATOM   53    C  CA  . ASP A  1  9   ? 38.175  3.181   -38.151 1.00 67.22 9   A  1 
ATOM   54    C  C   . ASP A  1  9   ? 37.222  2.000   -37.993 1.00 65.50 9   A  1 
ATOM   55    O  O   . ASP A  1  9   ? 36.017  2.210   -37.844 1.00 59.25 9   A  1 
ATOM   56    C  CB  . ASP A  1  9   ? 37.670  4.114   -39.256 1.00 64.80 9   A  1 
ATOM   57    C  CG  . ASP A  1  9   ? 37.672  3.461   -40.628 1.00 61.65 9   A  1 
ATOM   58    O  OD1 . ASP A  1  9   ? 38.282  2.383   -40.786 1.00 57.12 9   A  1 
ATOM   59    O  OD2 . ASP A  1  9   ? 37.065  4.030   -41.555 1.00 56.61 9   A  1 
ATOM   60    N  N   . GLY A  1  10  ? 37.712  0.769   -38.007 1.00 66.46 10  A  1 
ATOM   61    C  CA  . GLY A  1  10  ? 36.885  -0.414  -37.913 1.00 64.43 10  A  1 
ATOM   62    C  C   . GLY A  1  10  ? 36.363  -0.940  -39.234 1.00 67.35 10  A  1 
ATOM   63    O  O   . GLY A  1  10  ? 35.549  -1.867  -39.240 1.00 62.76 10  A  1 
ATOM   64    N  N   . SER A  1  11  ? 36.801  -0.364  -40.359 1.00 70.82 11  A  1 
ATOM   65    C  CA  . SER A  1  11  ? 36.380  -0.839  -41.669 1.00 71.69 11  A  1 
ATOM   66    C  C   . SER A  1  11  ? 36.968  -2.218  -41.940 1.00 73.70 11  A  1 
ATOM   67    O  O   . SER A  1  11  ? 38.134  -2.489  -41.642 1.00 70.94 11  A  1 
ATOM   68    C  CB  . SER A  1  11  ? 36.802  0.149   -42.758 1.00 69.48 11  A  1 
ATOM   69    O  OG  . SER A  1  11  ? 38.201  0.350   -42.757 1.00 64.80 11  A  1 
ATOM   70    N  N   . LEU A  1  12  ? 36.155  -3.110  -42.513 1.00 77.29 12  A  1 
ATOM   71    C  CA  . LEU A  1  12  ? 36.568  -4.469  -42.824 1.00 77.40 12  A  1 
ATOM   72    C  C   . LEU A  1  12  ? 37.107  -4.508  -44.251 1.00 79.78 12  A  1 
ATOM   73    O  O   . LEU A  1  12  ? 36.385  -4.810  -45.206 1.00 77.62 12  A  1 
ATOM   74    C  CB  . LEU A  1  12  ? 35.396  -5.434  -42.633 1.00 75.04 12  A  1 
ATOM   75    C  CG  . LEU A  1  12  ? 34.782  -5.447  -41.228 1.00 72.33 12  A  1 
ATOM   76    C  CD1 . LEU A  1  12  ? 33.528  -6.311  -41.195 1.00 66.71 12  A  1 
ATOM   77    C  CD2 . LEU A  1  12  ? 35.792  -5.930  -40.198 1.00 66.09 12  A  1 
ATOM   78    N  N   . ALA A  1  13  ? 38.390  -4.173  -44.402 1.00 82.60 13  A  1 
ATOM   79    C  CA  . ALA A  1  13  ? 39.003  -4.062  -45.718 1.00 82.99 13  A  1 
ATOM   80    C  C   . ALA A  1  13  ? 40.493  -4.358  -45.634 1.00 84.59 13  A  1 
ATOM   81    O  O   . ALA A  1  13  ? 41.129  -4.139  -44.598 1.00 82.19 13  A  1 
ATOM   82    C  CB  . ALA A  1  13  ? 38.774  -2.665  -46.306 1.00 80.10 13  A  1 
ATOM   83    N  N   . PHE A  1  14  ? 41.043  -4.873  -46.740 1.00 89.55 14  A  1 
ATOM   84    C  CA  . PHE A  1  14  ? 42.490  -4.933  -46.917 1.00 89.94 14  A  1 
ATOM   85    C  C   . PHE A  1  14  ? 42.991  -3.565  -47.364 1.00 89.92 14  A  1 
ATOM   86    O  O   . PHE A  1  14  ? 42.394  -2.932  -48.239 1.00 87.47 14  A  1 
ATOM   87    C  CB  . PHE A  1  14  ? 42.876  -5.996  -47.948 1.00 89.45 14  A  1 
ATOM   88    C  CG  . PHE A  1  14  ? 42.529  -7.407  -47.554 1.00 89.99 14  A  1 
ATOM   89    C  CD1 . PHE A  1  14  ? 43.359  -8.129  -46.716 1.00 80.85 14  A  1 
ATOM   90    C  CD2 . PHE A  1  14  ? 41.377  -8.013  -48.033 1.00 81.23 14  A  1 
ATOM   91    C  CE1 . PHE A  1  14  ? 43.050  -9.430  -46.358 1.00 79.48 14  A  1 
ATOM   92    C  CE2 . PHE A  1  14  ? 41.062  -9.312  -47.676 1.00 78.74 14  A  1 
ATOM   93    C  CZ  . PHE A  1  14  ? 41.900  -10.023 -46.839 1.00 87.42 14  A  1 
ATOM   94    N  N   . LEU A  1  15  ? 44.081  -3.096  -46.761 1.00 89.13 15  A  1 
ATOM   95    C  CA  . LEU A  1  15  ? 44.631  -1.784  -47.082 1.00 88.77 15  A  1 
ATOM   96    C  C   . LEU A  1  15  ? 46.107  -1.915  -47.444 1.00 89.56 15  A  1 
ATOM   97    O  O   . LEU A  1  15  ? 46.952  -2.071  -46.561 1.00 86.36 15  A  1 
ATOM   98    C  CB  . LEU A  1  15  ? 44.455  -0.820  -45.902 1.00 86.05 15  A  1 
ATOM   99    C  CG  . LEU A  1  15  ? 43.014  -0.497  -45.513 1.00 80.56 15  A  1 
ATOM   100   C  CD1 . LEU A  1  15  ? 42.973  0.279   -44.207 1.00 70.70 15  A  1 
ATOM   101   C  CD2 . LEU A  1  15  ? 42.312  0.282   -46.613 1.00 69.77 15  A  1 
ATOM   102   N  N   . PRO A  1  16  ? 46.470  -1.854  -48.755 1.00 89.00 16  A  1 
ATOM   103   C  CA  . PRO A  1  16  ? 45.576  -1.617  -49.896 1.00 89.70 16  A  1 
ATOM   104   C  C   . PRO A  1  16  ? 44.820  -2.870  -50.325 1.00 89.85 16  A  1 
ATOM   105   O  O   . PRO A  1  16  ? 45.276  -3.987  -50.104 1.00 86.78 16  A  1 
ATOM   106   C  CB  . PRO A  1  16  ? 46.538  -1.159  -50.997 1.00 87.90 16  A  1 
ATOM   107   C  CG  . PRO A  1  16  ? 47.815  -1.854  -50.675 1.00 82.89 16  A  1 
ATOM   108   C  CD  . PRO A  1  16  ? 47.873  -1.906  -49.164 1.00 86.23 16  A  1 
ATOM   109   N  N   . GLY A  1  17  ? 43.649  -2.682  -50.952 1.00 88.77 17  A  1 
ATOM   110   C  CA  . GLY A  1  17  ? 42.834  -3.782  -51.428 1.00 88.44 17  A  1 
ATOM   111   C  C   . GLY A  1  17  ? 43.104  -4.199  -52.859 1.00 89.35 17  A  1 
ATOM   112   O  O   . GLY A  1  17  ? 42.687  -5.278  -53.274 1.00 85.46 17  A  1 
ATOM   113   N  N   . ASP A  1  18  ? 43.810  -3.364  -53.638 1.00 90.74 18  A  1 
ATOM   114   C  CA  . ASP A  1  18  ? 44.210  -3.673  -55.003 1.00 90.83 18  A  1 
ATOM   115   C  C   . ASP A  1  18  ? 45.616  -3.127  -55.204 1.00 90.79 18  A  1 
ATOM   116   O  O   . ASP A  1  18  ? 45.827  -1.914  -55.125 1.00 86.58 18  A  1 
ATOM   117   C  CB  . ASP A  1  18  ? 43.220  -3.072  -56.010 1.00 88.23 18  A  1 
ATOM   118   C  CG  . ASP A  1  18  ? 43.425  -3.587  -57.431 1.00 81.47 18  A  1 
ATOM   119   O  OD1 . ASP A  1  18  ? 44.486  -4.172  -57.728 1.00 72.91 18  A  1 
ATOM   120   O  OD2 . ASP A  1  18  ? 42.504  -3.400  -58.254 1.00 72.53 18  A  1 
ATOM   121   N  N   . PHE A  1  19  ? 46.569  -4.015  -55.442 1.00 91.35 19  A  1 
ATOM   122   C  CA  . PHE A  1  19  ? 47.965  -3.624  -55.540 1.00 91.79 19  A  1 
ATOM   123   C  C   . PHE A  1  19  ? 48.703  -4.575  -56.473 1.00 92.11 19  A  1 
ATOM   124   O  O   . PHE A  1  19  ? 48.186  -5.624  -56.869 1.00 89.84 19  A  1 
ATOM   125   C  CB  . PHE A  1  19  ? 48.631  -3.591  -54.151 1.00 90.13 19  A  1 
ATOM   126   C  CG  . PHE A  1  19  ? 48.597  -4.910  -53.416 1.00 90.47 19  A  1 
ATOM   127   C  CD1 . PHE A  1  19  ? 47.469  -5.302  -52.710 1.00 81.34 19  A  1 
ATOM   128   C  CD2 . PHE A  1  19  ? 49.703  -5.747  -53.416 1.00 80.22 19  A  1 
ATOM   129   C  CE1 . PHE A  1  19  ? 47.438  -6.508  -52.029 1.00 78.16 19  A  1 
ATOM   130   C  CE2 . PHE A  1  19  ? 49.677  -6.953  -52.738 1.00 78.21 19  A  1 
ATOM   131   C  CZ  . PHE A  1  19  ? 48.542  -7.338  -52.041 1.00 86.31 19  A  1 
ATOM   132   N  N   . SER A  1  20  ? 49.921  -4.203  -56.845 1.00 92.29 20  A  1 
ATOM   133   C  CA  . SER A  1  20  ? 50.773  -4.991  -57.722 1.00 91.98 20  A  1 
ATOM   134   C  C   . SER A  1  20  ? 52.105  -5.270  -57.041 1.00 91.99 20  A  1 
ATOM   135   O  O   . SER A  1  20  ? 52.614  -4.445  -56.280 1.00 89.18 20  A  1 
ATOM   136   C  CB  . SER A  1  20  ? 51.008  -4.273  -59.055 1.00 89.83 20  A  1 
ATOM   137   O  OG  . SER A  1  20  ? 49.803  -4.126  -59.781 1.00 78.38 20  A  1 
ATOM   138   N  N   . VAL A  1  21  ? 52.648  -6.450  -57.309 1.00 91.67 21  A  1 
ATOM   139   C  CA  . VAL A  1  21  ? 53.953  -6.852  -56.797 1.00 91.60 21  A  1 
ATOM   140   C  C   . VAL A  1  21  ? 54.747  -7.497  -57.927 1.00 91.64 21  A  1 
ATOM   141   O  O   . VAL A  1  21  ? 54.191  -7.980  -58.917 1.00 89.55 21  A  1 
ATOM   142   C  CB  . VAL A  1  21  ? 53.851  -7.826  -55.601 1.00 89.83 21  A  1 
ATOM   143   C  CG1 . VAL A  1  21  ? 53.176  -7.167  -54.413 1.00 77.41 21  A  1 
ATOM   144   C  CG2 . VAL A  1  21  ? 53.112  -9.099  -56.000 1.00 78.96 21  A  1 
ATOM   145   N  N   . ALA A  1  22  ? 56.063  -7.497  -57.775 1.00 91.57 22  A  1 
ATOM   146   C  CA  . ALA A  1  22  ? 56.923  -8.224  -58.690 1.00 91.33 22  A  1 
ATOM   147   C  C   . ALA A  1  22  ? 56.917  -9.711  -58.358 1.00 91.40 22  A  1 
ATOM   148   O  O   . ALA A  1  22  ? 56.663  -10.113 -57.222 1.00 88.02 22  A  1 
ATOM   149   C  CB  . ALA A  1  22  ? 58.348  -7.672  -58.634 1.00 89.33 22  A  1 
ATOM   150   N  N   . SER A  1  23  ? 57.182  -10.544 -59.361 1.00 90.80 23  A  1 
ATOM   151   C  CA  . SER A  1  23  ? 57.255  -11.981 -59.135 1.00 90.58 23  A  1 
ATOM   152   C  C   . SER A  1  23  ? 58.365  -12.292 -58.143 1.00 90.46 23  A  1 
ATOM   153   O  O   . SER A  1  23  ? 59.510  -11.878 -58.317 1.00 86.32 23  A  1 
ATOM   154   C  CB  . SER A  1  23  ? 57.501  -12.717 -60.448 1.00 88.27 23  A  1 
ATOM   155   O  OG  . SER A  1  23  ? 57.610  -14.109 -60.249 1.00 80.17 23  A  1 
ATOM   156   N  N   . GLY A  1  24  ? 58.011  -13.028 -57.065 1.00 88.75 24  A  1 
ATOM   157   C  CA  . GLY A  1  24  ? 58.944  -13.339 -55.997 1.00 88.22 24  A  1 
ATOM   158   C  C   . GLY A  1  24  ? 58.999  -12.326 -54.873 1.00 89.48 24  A  1 
ATOM   159   O  O   . GLY A  1  24  ? 59.717  -12.550 -53.896 1.00 84.36 24  A  1 
ATOM   160   N  N   . GLU A  1  25  ? 58.268  -11.223 -54.982 1.00 89.32 25  A  1 
ATOM   161   C  CA  . GLU A  1  25  ? 58.240  -10.217 -53.925 1.00 89.22 25  A  1 
ATOM   162   C  C   . GLU A  1  25  ? 57.333  -10.684 -52.799 1.00 89.89 25  A  1 
ATOM   163   O  O   . GLU A  1  25  ? 56.211  -11.142 -53.027 1.00 87.29 25  A  1 
ATOM   164   C  CB  . GLU A  1  25  ? 57.768  -8.868  -54.475 1.00 87.27 25  A  1 
ATOM   165   C  CG  . GLU A  1  25  ? 57.794  -7.732  -53.464 1.00 82.20 25  A  1 
ATOM   166   C  CD  . GLU A  1  25  ? 57.311  -6.412  -54.047 1.00 79.99 25  A  1 
ATOM   167   O  OE1 . GLU A  1  25  ? 56.979  -5.501  -53.263 1.00 72.29 25  A  1 
ATOM   168   O  OE2 . GLU A  1  25  ? 57.279  -6.287  -55.289 1.00 72.02 25  A  1 
ATOM   169   N  N   . GLU A  1  26  ? 57.815  -10.562 -51.548 1.00 90.32 26  A  1 
ATOM   170   C  CA  . GLU A  1  26  ? 57.065  -11.022 -50.390 1.00 90.94 26  A  1 
ATOM   171   C  C   . GLU A  1  26  ? 55.941  -10.053 -50.057 1.00 90.88 26  A  1 
ATOM   172   O  O   . GLU A  1  26  ? 56.129  -8.834  -50.056 1.00 88.16 26  A  1 
ATOM   173   C  CB  . GLU A  1  26  ? 57.993  -11.195 -49.180 1.00 88.62 26  A  1 
ATOM   174   C  CG  . GLU A  1  26  ? 57.326  -11.803 -47.958 1.00 81.84 26  A  1 
ATOM   175   C  CD  . GLU A  1  26  ? 58.284  -11.972 -46.786 1.00 79.59 26  A  1 
ATOM   176   O  OE1 . GLU A  1  26  ? 58.428  -11.030 -45.989 1.00 71.72 26  A  1 
ATOM   177   O  OE2 . GLU A  1  26  ? 58.901  -13.051 -46.677 1.00 71.87 26  A  1 
ATOM   178   N  N   . ILE A  1  27  ? 54.736  -10.598 -49.750 1.00 92.29 27  A  1 
ATOM   179   C  CA  . ILE A  1  27  ? 53.585  -9.831  -49.288 1.00 92.20 27  A  1 
ATOM   180   C  C   . ILE A  1  27  ? 53.398  -10.129 -47.807 1.00 92.35 27  A  1 
ATOM   181   O  O   . ILE A  1  27  ? 53.258  -11.291 -47.411 1.00 90.30 27  A  1 
ATOM   182   C  CB  . ILE A  1  27  ? 52.309  -10.169 -50.075 1.00 91.02 27  A  1 
ATOM   183   C  CG1 . ILE A  1  27  ? 52.535  -9.992  -51.580 1.00 84.49 27  A  1 
ATOM   184   C  CG2 . ILE A  1  27  ? 51.147  -9.311  -49.600 1.00 84.73 27  A  1 
ATOM   185   C  CD1 . ILE A  1  27  ? 51.416  -10.554 -52.428 1.00 82.16 27  A  1 
ATOM   186   N  N   . VAL A  1  28  ? 53.393  -9.076  -46.964 1.00 92.76 28  A  1 
ATOM   187   C  CA  . VAL A  1  28  ? 53.228  -9.209  -45.518 1.00 92.83 28  A  1 
ATOM   188   C  C   . VAL A  1  28  ? 51.849  -8.681  -45.151 1.00 92.71 28  A  1 
ATOM   189   O  O   . VAL A  1  28  ? 51.616  -7.469  -45.161 1.00 90.88 28  A  1 
ATOM   190   C  CB  . VAL A  1  28  ? 54.336  -8.468  -44.746 1.00 91.55 28  A  1 
ATOM   191   C  CG1 . VAL A  1  28  ? 54.131  -8.626  -43.243 1.00 79.57 28  A  1 
ATOM   192   C  CG2 . VAL A  1  28  ? 55.706  -8.981  -45.155 1.00 80.38 28  A  1 
ATOM   193   N  N   . PHE A  1  29  ? 50.912  -9.591  -44.833 1.00 93.10 29  A  1 
ATOM   194   C  CA  . PHE A  1  29  ? 49.597  -9.213  -44.316 1.00 92.97 29  A  1 
ATOM   195   C  C   . PHE A  1  29  ? 49.707  -9.012  -42.812 1.00 92.92 29  A  1 
ATOM   196   O  O   . PHE A  1  29  ? 50.049  -9.937  -42.077 1.00 91.07 29  A  1 
ATOM   197   C  CB  . PHE A  1  29  ? 48.561  -10.287 -44.649 1.00 92.51 29  A  1 
ATOM   198   C  CG  . PHE A  1  29  ? 48.262  -10.415 -46.120 1.00 92.52 29  A  1 
ATOM   199   C  CD1 . PHE A  1  29  ? 47.346  -9.579  -46.731 1.00 83.17 29  A  1 
ATOM   200   C  CD2 . PHE A  1  29  ? 48.899  -11.378 -46.888 1.00 83.32 29  A  1 
ATOM   201   C  CE1 . PHE A  1  29  ? 47.067  -9.697  -48.081 1.00 81.65 29  A  1 
ATOM   202   C  CE2 . PHE A  1  29  ? 48.628  -11.499 -48.239 1.00 81.22 29  A  1 
ATOM   203   C  CZ  . PHE A  1  29  ? 47.710  -10.657 -48.835 1.00 89.42 29  A  1 
ATOM   204   N  N   . LYS A  1  30  ? 49.404  -7.795  -42.335 1.00 90.68 30  A  1 
ATOM   205   C  CA  . LYS A  1  30  ? 49.599  -7.417  -40.939 1.00 90.39 30  A  1 
ATOM   206   C  C   . LYS A  1  30  ? 48.251  -7.101  -40.302 1.00 89.34 30  A  1 
ATOM   207   O  O   . LYS A  1  30  ? 47.510  -6.243  -40.790 1.00 86.66 30  A  1 
ATOM   208   C  CB  . LYS A  1  30  ? 50.544  -6.211  -40.846 1.00 88.25 30  A  1 
ATOM   209   C  CG  . LYS A  1  30  ? 50.870  -5.763  -39.432 1.00 82.17 30  A  1 
ATOM   210   C  CD  . LYS A  1  30  ? 51.857  -4.607  -39.477 1.00 81.26 30  A  1 
ATOM   211   C  CE  . LYS A  1  30  ? 52.204  -4.100  -38.093 1.00 72.74 30  A  1 
ATOM   212   N  NZ  . LYS A  1  30  ? 53.163  -2.964  -38.162 1.00 66.74 30  A  1 
ATOM   213   N  N   . ASN A  1  31  ? 47.918  -7.793  -39.202 1.00 88.37 31  A  1 
ATOM   214   C  CA  . ASN A  1  31  ? 46.667  -7.592  -38.478 1.00 86.49 31  A  1 
ATOM   215   C  C   . ASN A  1  31  ? 46.660  -6.201  -37.849 1.00 85.89 31  A  1 
ATOM   216   O  O   . ASN A  1  31  ? 47.598  -5.829  -37.133 1.00 82.47 31  A  1 
ATOM   217   C  CB  . ASN A  1  31  ? 46.507  -8.680  -37.411 1.00 84.18 31  A  1 
ATOM   218   C  CG  . ASN A  1  31  ? 45.061  -9.064  -37.171 1.00 82.01 31  A  1 
ATOM   219   O  OD1 . ASN A  1  31  ? 44.192  -8.829  -38.006 1.00 74.70 31  A  1 
ATOM   220   N  ND2 . ASN A  1  31  ? 44.804  -9.682  -36.029 1.00 74.63 31  A  1 
ATOM   221   N  N   . ASN A  1  32  ? 45.595  -5.413  -38.102 1.00 84.83 32  A  1 
ATOM   222   C  CA  . ASN A  1  32  ? 45.540  -4.026  -37.658 1.00 82.35 32  A  1 
ATOM   223   C  C   . ASN A  1  32  ? 44.357  -3.776  -36.728 1.00 80.54 32  A  1 
ATOM   224   O  O   . ASN A  1  32  ? 44.547  -3.473  -35.543 1.00 75.35 32  A  1 
ATOM   225   C  CB  . ASN A  1  32  ? 45.474  -3.085  -38.871 1.00 81.24 32  A  1 
ATOM   226   C  CG  . ASN A  1  32  ? 45.530  -1.620  -38.477 1.00 79.62 32  A  1 
ATOM   227   O  OD1 . ASN A  1  32  ? 46.242  -1.238  -37.553 1.00 74.32 32  A  1 
ATOM   228   N  ND2 . ASN A  1  32  ? 44.777  -0.787  -39.185 1.00 72.97 32  A  1 
ATOM   229   N  N   . ALA A  1  33  ? 43.116  -3.905  -37.228 1.00 77.42 33  A  1 
ATOM   230   C  CA  . ALA A  1  33  ? 41.921  -3.654  -36.435 1.00 74.62 33  A  1 
ATOM   231   C  C   . ALA A  1  33  ? 40.766  -4.471  -36.993 1.00 75.32 33  A  1 
ATOM   232   O  O   . ALA A  1  33  ? 40.793  -4.907  -38.144 1.00 70.22 33  A  1 
ATOM   233   C  CB  . ALA A  1  33  ? 41.570  -2.162  -36.428 1.00 70.45 33  A  1 
ATOM   234   N  N   . GLY A  1  34  ? 39.726  -4.662  -36.163 1.00 73.42 34  A  1 
ATOM   235   C  CA  . GLY A  1  34  ? 38.565  -5.429  -36.578 1.00 71.99 34  A  1 
ATOM   236   C  C   . GLY A  1  34  ? 38.800  -6.921  -36.670 1.00 73.76 34  A  1 
ATOM   237   O  O   . GLY A  1  34  ? 37.990  -7.632  -37.270 1.00 70.14 34  A  1 
ATOM   238   N  N   . PHE A  1  35  ? 39.906  -7.410  -36.093 1.00 73.26 35  A  1 
ATOM   239   C  CA  . PHE A  1  35  ? 40.219  -8.834  -36.067 1.00 71.61 35  A  1 
ATOM   240   C  C   . PHE A  1  35  ? 39.156  -9.582  -35.277 1.00 72.17 35  A  1 
ATOM   241   O  O   . PHE A  1  35  ? 38.427  -8.988  -34.468 1.00 67.40 35  A  1 
ATOM   242   C  CB  . PHE A  1  35  ? 41.623  -9.060  -35.485 1.00 68.04 35  A  1 
ATOM   243   C  CG  . PHE A  1  35  ? 41.915  -8.260  -34.245 1.00 68.16 35  A  1 
ATOM   244   C  CD1 . PHE A  1  35  ? 41.516  -8.706  -32.998 1.00 63.48 35  A  1 
ATOM   245   C  CD2 . PHE A  1  35  ? 42.614  -7.062  -34.336 1.00 63.28 35  A  1 
ATOM   246   C  CE1 . PHE A  1  35  ? 41.793  -7.971  -31.858 1.00 60.75 35  A  1 
ATOM   247   C  CE2 . PHE A  1  35  ? 42.895  -6.322  -33.201 1.00 60.53 35  A  1 
ATOM   248   C  CZ  . PHE A  1  35  ? 42.483  -6.777  -31.957 1.00 64.68 35  A  1 
ATOM   249   N  N   . PRO A  1  36  ? 39.016  -10.907 -35.508 1.00 74.13 36  A  1 
ATOM   250   C  CA  . PRO A  1  36  ? 39.941  -11.798 -36.233 1.00 74.32 36  A  1 
ATOM   251   C  C   . PRO A  1  36  ? 39.862  -11.679 -37.753 1.00 77.06 36  A  1 
ATOM   252   O  O   . PRO A  1  36  ? 38.795  -11.442 -38.316 1.00 75.00 36  A  1 
ATOM   253   C  CB  . PRO A  1  36  ? 39.502  -13.194 -35.783 1.00 70.95 36  A  1 
ATOM   254   C  CG  . PRO A  1  36  ? 38.053  -13.046 -35.474 1.00 66.96 36  A  1 
ATOM   255   C  CD  . PRO A  1  36  ? 37.918  -11.666 -34.889 1.00 69.56 36  A  1 
ATOM   256   N  N   . HIS A  1  37  ? 41.008  -11.864 -38.417 1.00 80.61 37  A  1 
ATOM   257   C  CA  . HIS A  1  37  ? 41.117  -11.896 -39.869 1.00 81.18 37  A  1 
ATOM   258   C  C   . HIS A  1  37  ? 41.950  -13.103 -40.294 1.00 81.40 37  A  1 
ATOM   259   O  O   . HIS A  1  37  ? 42.712  -13.669 -39.511 1.00 79.17 37  A  1 
ATOM   260   C  CB  . HIS A  1  37  ? 41.779  -10.617 -40.414 1.00 81.93 37  A  1 
ATOM   261   C  CG  . HIS A  1  37  ? 41.056  -9.347  -40.091 1.00 82.96 37  A  1 
ATOM   262   N  ND1 . HIS A  1  37  ? 39.792  -9.062  -40.555 1.00 78.36 37  A  1 
ATOM   263   C  CD2 . HIS A  1  37  ? 41.436  -8.269  -39.368 1.00 79.11 37  A  1 
ATOM   264   C  CE1 . HIS A  1  37  ? 39.424  -7.869  -40.127 1.00 78.87 37  A  1 
ATOM   265   N  NE2 . HIS A  1  37  ? 40.407  -7.362  -39.400 1.00 78.78 37  A  1 
ATOM   266   N  N   . ASN A  1  38  ? 41.789  -13.495 -41.552 1.00 84.71 38  A  1 
ATOM   267   C  CA  . ASN A  1  38  ? 42.712  -14.410 -42.203 1.00 85.47 38  A  1 
ATOM   268   C  C   . ASN A  1  38  ? 42.812  -14.039 -43.678 1.00 86.54 38  A  1 
ATOM   269   O  O   . ASN A  1  38  ? 42.185  -13.077 -44.137 1.00 84.80 38  A  1 
ATOM   270   C  CB  . ASN A  1  38  ? 42.313  -15.888 -41.996 1.00 82.86 38  A  1 
ATOM   271   C  CG  . ASN A  1  38  ? 41.006  -16.270 -42.684 1.00 80.83 38  A  1 
ATOM   272   O  OD1 . ASN A  1  38  ? 40.353  -15.464 -43.339 1.00 76.18 38  A  1 
ATOM   273   N  ND2 . ASN A  1  38  ? 40.625  -17.527 -42.528 1.00 76.24 38  A  1 
ATOM   274   N  N   . VAL A  1  39  ? 43.626  -14.773 -44.428 1.00 90.24 39  A  1 
ATOM   275   C  CA  . VAL A  1  39  ? 43.838  -14.520 -45.850 1.00 90.90 39  A  1 
ATOM   276   C  C   . VAL A  1  39  ? 43.675  -15.841 -46.588 1.00 90.59 39  A  1 
ATOM   277   O  O   . VAL A  1  39  ? 44.447  -16.779 -46.373 1.00 88.59 39  A  1 
ATOM   278   C  CB  . VAL A  1  39  ? 45.226  -13.908 -46.132 1.00 90.29 39  A  1 
ATOM   279   C  CG1 . VAL A  1  39  ? 45.398  -13.653 -47.620 1.00 79.24 39  A  1 
ATOM   280   C  CG2 . VAL A  1  39  ? 45.413  -12.616 -45.348 1.00 79.94 39  A  1 
ATOM   281   N  N   . VAL A  1  40  ? 42.660  -15.915 -47.454 1.00 89.13 40  A  1 
ATOM   282   C  CA  . VAL A  1  40  ? 42.371  -17.105 -48.243 1.00 88.26 40  A  1 
ATOM   283   C  C   . VAL A  1  40  ? 42.288  -16.689 -49.705 1.00 88.60 40  A  1 
ATOM   284   O  O   . VAL A  1  40  ? 41.581  -15.736 -50.045 1.00 87.34 40  A  1 
ATOM   285   C  CB  . VAL A  1  40  ? 41.060  -17.790 -47.798 1.00 86.36 40  A  1 
ATOM   286   C  CG1 . VAL A  1  40  ? 40.800  -19.044 -48.625 1.00 76.95 40  A  1 
ATOM   287   C  CG2 . VAL A  1  40  ? 41.111  -18.136 -46.316 1.00 76.96 40  A  1 
ATOM   288   N  N   . PHE A  1  41  ? 43.006  -17.388 -50.567 1.00 89.32 41  A  1 
ATOM   289   C  CA  . PHE A  1  41  ? 42.980  -17.115 -52.001 1.00 89.64 41  A  1 
ATOM   290   C  C   . PHE A  1  41  ? 41.870  -17.930 -52.658 1.00 88.89 41  A  1 
ATOM   291   O  O   . PHE A  1  41  ? 41.703  -19.118 -52.376 1.00 85.80 41  A  1 
ATOM   292   C  CB  . PHE A  1  41  ? 44.340  -17.422 -52.630 1.00 89.82 41  A  1 
ATOM   293   C  CG  . PHE A  1  41  ? 45.390  -16.387 -52.334 1.00 90.80 41  A  1 
ATOM   294   C  CD1 . PHE A  1  41  ? 46.083  -16.398 -51.134 1.00 81.01 41  A  1 
ATOM   295   C  CD2 . PHE A  1  41  ? 45.673  -15.391 -53.256 1.00 80.73 41  A  1 
ATOM   296   C  CE1 . PHE A  1  41  ? 47.040  -15.437 -50.859 1.00 78.85 41  A  1 
ATOM   297   C  CE2 . PHE A  1  41  ? 46.631  -14.432 -52.987 1.00 78.96 41  A  1 
ATOM   298   C  CZ  . PHE A  1  41  ? 47.315  -14.453 -51.787 1.00 88.37 41  A  1 
ATOM   299   N  N   . ASP A  1  42  ? 41.114  -17.266 -53.546 1.00 85.72 42  A  1 
ATOM   300   C  CA  . ASP A  1  42  ? 40.015  -17.915 -54.250 1.00 83.38 42  A  1 
ATOM   301   C  C   . ASP A  1  42  ? 40.582  -18.791 -55.361 1.00 83.42 42  A  1 
ATOM   302   O  O   . ASP A  1  42  ? 41.211  -18.293 -56.296 1.00 80.83 42  A  1 
ATOM   303   C  CB  . ASP A  1  42  ? 39.048  -16.870 -54.818 1.00 80.75 42  A  1 
ATOM   304   C  CG  . ASP A  1  42  ? 37.728  -17.468 -55.280 1.00 75.61 42  A  1 
ATOM   305   O  OD1 . ASP A  1  42  ? 37.661  -18.691 -55.511 1.00 69.55 42  A  1 
ATOM   306   O  OD2 . ASP A  1  42  ? 36.755  -16.701 -55.414 1.00 68.95 42  A  1 
ATOM   307   N  N   . GLU A  1  43  ? 40.338  -20.106 -55.263 1.00 81.75 43  A  1 
ATOM   308   C  CA  . GLU A  1  43  ? 40.897  -21.065 -56.209 1.00 79.50 43  A  1 
ATOM   309   C  C   . GLU A  1  43  ? 40.369  -20.867 -57.624 1.00 79.77 43  A  1 
ATOM   310   O  O   . GLU A  1  43  ? 41.014  -21.290 -58.586 1.00 75.46 43  A  1 
ATOM   311   C  CB  . GLU A  1  43  ? 40.585  -22.482 -55.715 1.00 76.48 43  A  1 
ATOM   312   C  CG  . GLU A  1  43  ? 39.102  -22.832 -55.742 1.00 68.43 43  A  1 
ATOM   313   C  CD  . GLU A  1  43  ? 38.659  -23.724 -54.590 1.00 64.91 43  A  1 
ATOM   314   O  OE1 . GLU A  1  43  ? 37.443  -23.928 -54.439 1.00 57.55 43  A  1 
ATOM   315   O  OE2 . GLU A  1  43  ? 39.531  -24.199 -53.828 1.00 58.24 43  A  1 
ATOM   316   N  N   . ASP A  1  44  ? 39.208  -20.219 -57.780 1.00 82.15 44  A  1 
ATOM   317   C  CA  . ASP A  1  44  ? 38.634  -19.954 -59.090 1.00 78.98 44  A  1 
ATOM   318   C  C   . ASP A  1  44  ? 39.116  -18.643 -59.693 1.00 80.02 44  A  1 
ATOM   319   O  O   . ASP A  1  44  ? 38.806  -18.362 -60.859 1.00 76.25 44  A  1 
ATOM   320   C  CB  . ASP A  1  44  ? 37.101  -19.941 -59.000 1.00 75.92 44  A  1 
ATOM   321   C  CG  . ASP A  1  44  ? 36.525  -21.262 -58.542 1.00 70.65 44  A  1 
ATOM   322   O  OD1 . ASP A  1  44  ? 37.042  -22.315 -58.958 1.00 64.10 44  A  1 
ATOM   323   O  OD2 . ASP A  1  44  ? 35.551  -21.246 -57.769 1.00 63.33 44  A  1 
ATOM   324   N  N   . GLU A  1  45  ? 39.865  -17.843 -58.956 1.00 80.38 45  A  1 
ATOM   325   C  CA  . GLU A  1  45  ? 40.281  -16.515 -59.392 1.00 80.88 45  A  1 
ATOM   326   C  C   . GLU A  1  45  ? 41.789  -16.333 -59.247 1.00 83.24 45  A  1 
ATOM   327   O  O   . GLU A  1  45  ? 42.264  -15.238 -58.933 1.00 79.58 45  A  1 
ATOM   328   C  CB  . GLU A  1  45  ? 39.517  -15.430 -58.616 1.00 77.78 45  A  1 
ATOM   329   C  CG  . GLU A  1  45  ? 38.009  -15.470 -58.816 1.00 73.30 45  A  1 
ATOM   330   C  CD  . GLU A  1  45  ? 37.579  -14.965 -60.180 1.00 68.32 45  A  1 
ATOM   331   O  OE1 . GLU A  1  45  ? 38.087  -13.911 -60.612 1.00 61.36 45  A  1 
ATOM   332   O  OE2 . GLU A  1  45  ? 36.739  -15.617 -60.825 1.00 61.64 45  A  1 
ATOM   333   N  N   . ILE A  1  46  ? 42.547  -17.403 -59.471 1.00 85.68 46  A  1 
ATOM   334   C  CA  . ILE A  1  46  ? 44.003  -17.375 -59.439 1.00 86.57 46  A  1 
ATOM   335   C  C   . ILE A  1  46  ? 44.536  -17.985 -60.738 1.00 86.30 46  A  1 
ATOM   336   O  O   . ILE A  1  46  ? 43.799  -18.670 -61.451 1.00 81.78 46  A  1 
ATOM   337   C  CB  . ILE A  1  46  ? 44.562  -18.124 -58.207 1.00 84.72 46  A  1 
ATOM   338   C  CG1 . ILE A  1  46  ? 44.058  -19.572 -58.177 1.00 79.67 46  A  1 
ATOM   339   C  CG2 . ILE A  1  46  ? 44.204  -17.390 -56.927 1.00 78.71 46  A  1 
ATOM   340   C  CD1 . ILE A  1  46  ? 44.621  -20.397 -57.042 1.00 76.37 46  A  1 
ATOM   341   N  N   . PRO A  1  47  ? 45.797  -17.743 -61.092 1.00 88.50 47  A  1 
ATOM   342   C  CA  . PRO A  1  47  ? 46.357  -18.349 -62.308 1.00 87.36 47  A  1 
ATOM   343   C  C   . PRO A  1  47  ? 46.287  -19.873 -62.287 1.00 87.32 47  A  1 
ATOM   344   O  O   . PRO A  1  47  ? 46.330  -20.499 -61.235 1.00 84.29 47  A  1 
ATOM   345   C  CB  . PRO A  1  47  ? 47.804  -17.847 -62.327 1.00 86.01 47  A  1 
ATOM   346   C  CG  . PRO A  1  47  ? 47.751  -16.563 -61.567 1.00 82.17 47  A  1 
ATOM   347   C  CD  . PRO A  1  47  ? 46.723  -16.781 -60.491 1.00 85.67 47  A  1 
ATOM   348   N  N   . SER A  1  48  ? 46.191  -20.471 -63.479 1.00 86.32 48  A  1 
ATOM   349   C  CA  . SER A  1  48  ? 45.827  -21.879 -63.618 1.00 84.67 48  A  1 
ATOM   350   C  C   . SER A  1  48  ? 46.840  -22.838 -63.009 1.00 85.06 48  A  1 
ATOM   351   O  O   . SER A  1  48  ? 46.472  -23.947 -62.620 1.00 80.35 48  A  1 
ATOM   352   C  CB  . SER A  1  48  ? 45.636  -22.214 -65.101 1.00 81.89 48  A  1 
ATOM   353   O  OG  . SER A  1  48  ? 46.815  -21.926 -65.837 1.00 70.58 48  A  1 
ATOM   354   N  N   . GLY A  1  49  ? 48.109  -22.450 -62.902 1.00 82.60 49  A  1 
ATOM   355   C  CA  . GLY A  1  49  ? 49.127  -23.349 -62.375 1.00 81.77 49  A  1 
ATOM   356   C  C   . GLY A  1  49  ? 49.402  -23.226 -60.893 1.00 83.96 49  A  1 
ATOM   357   O  O   . GLY A  1  49  ? 50.374  -23.806 -60.405 1.00 78.55 49  A  1 
ATOM   358   N  N   . VAL A  1  50  ? 48.569  -22.490 -60.162 1.00 86.18 50  A  1 
ATOM   359   C  CA  . VAL A  1  50  ? 48.817  -22.186 -58.759 1.00 86.60 50  A  1 
ATOM   360   C  C   . VAL A  1  50  ? 47.871  -23.003 -57.885 1.00 87.46 50  A  1 
ATOM   361   O  O   . VAL A  1  50  ? 46.672  -23.091 -58.160 1.00 83.96 50  A  1 
ATOM   362   C  CB  . VAL A  1  50  ? 48.654  -20.680 -58.479 1.00 84.51 50  A  1 
ATOM   363   C  CG1 . VAL A  1  50  ? 48.889  -20.371 -57.010 1.00 73.70 50  A  1 
ATOM   364   C  CG2 . VAL A  1  50  ? 49.607  -19.881 -59.355 1.00 73.88 50  A  1 
ATOM   365   N  N   . ASP A  1  51  ? 48.418  -23.598 -56.820 1.00 87.64 51  A  1 
ATOM   366   C  CA  . ASP A  1  51  ? 47.636  -24.329 -55.831 1.00 87.70 51  A  1 
ATOM   367   C  C   . ASP A  1  51  ? 47.235  -23.368 -54.718 1.00 88.28 51  A  1 
ATOM   368   O  O   . ASP A  1  51  ? 48.088  -22.873 -53.977 1.00 84.92 51  A  1 
ATOM   369   C  CB  . ASP A  1  51  ? 48.441  -25.507 -55.282 1.00 84.96 51  A  1 
ATOM   370   C  CG  . ASP A  1  51  ? 47.669  -26.355 -54.286 1.00 78.26 51  A  1 
ATOM   371   O  OD1 . ASP A  1  51  ? 46.466  -26.112 -54.080 1.00 70.95 51  A  1 
ATOM   372   O  OD2 . ASP A  1  51  ? 48.279  -27.275 -53.708 1.00 70.84 51  A  1 
ATOM   373   N  N   . ALA A  1  52  ? 45.922  -23.087 -54.605 1.00 87.09 52  A  1 
ATOM   374   C  CA  . ALA A  1  52  ? 45.430  -22.134 -53.617 1.00 86.49 52  A  1 
ATOM   375   C  C   . ALA A  1  52  ? 45.694  -22.589 -52.189 1.00 86.92 52  A  1 
ATOM   376   O  O   . ALA A  1  52  ? 45.865  -21.758 -51.295 1.00 84.66 52  A  1 
ATOM   377   C  CB  . ALA A  1  52  ? 43.931  -21.899 -53.824 1.00 84.08 52  A  1 
ATOM   378   N  N   . ALA A  1  53  ? 45.736  -23.903 -51.945 1.00 88.17 53  A  1 
ATOM   379   C  CA  . ALA A  1  53  ? 45.949  -24.410 -50.594 1.00 87.41 53  A  1 
ATOM   380   C  C   . ALA A  1  53  ? 47.347  -24.107 -50.073 1.00 88.01 53  A  1 
ATOM   381   O  O   . ALA A  1  53  ? 47.552  -24.067 -48.856 1.00 84.71 53  A  1 
ATOM   382   C  CB  . ALA A  1  53  ? 45.689  -25.915 -50.556 1.00 84.85 53  A  1 
ATOM   383   N  N   . LYS A  1  54  ? 48.325  -23.893 -50.971 1.00 88.35 54  A  1 
ATOM   384   C  CA  . LYS A  1  54  ? 49.694  -23.613 -50.550 1.00 87.62 54  A  1 
ATOM   385   C  C   . LYS A  1  54  ? 49.914  -22.152 -50.198 1.00 88.40 54  A  1 
ATOM   386   O  O   . LYS A  1  54  ? 50.826  -21.840 -49.430 1.00 84.45 54  A  1 
ATOM   387   C  CB  . LYS A  1  54  ? 50.674  -24.027 -51.648 1.00 84.64 54  A  1 
ATOM   388   C  CG  . LYS A  1  54  ? 50.759  -25.527 -51.862 1.00 76.50 54  A  1 
ATOM   389   C  CD  . LYS A  1  54  ? 51.767  -25.875 -52.943 1.00 70.21 54  A  1 
ATOM   390   C  CE  . LYS A  1  54  ? 51.869  -27.373 -53.143 1.00 61.79 54  A  1 
ATOM   391   N  NZ  . LYS A  1  54  ? 52.797  -27.730 -54.244 1.00 54.62 54  A  1 
ATOM   392   N  N   . ILE A  1  55  ? 49.102  -21.249 -50.743 1.00 89.99 55  A  1 
ATOM   393   C  CA  . ILE A  1  55  ? 49.265  -19.820 -50.517 1.00 90.26 55  A  1 
ATOM   394   C  C   . ILE A  1  55  ? 48.213  -19.251 -49.578 1.00 90.64 55  A  1 
ATOM   395   O  O   . ILE A  1  55  ? 48.317  -18.086 -49.187 1.00 87.73 55  A  1 
ATOM   396   C  CB  . ILE A  1  55  ? 49.256  -19.055 -51.856 1.00 88.61 55  A  1 
ATOM   397   C  CG1 . ILE A  1  55  ? 47.955  -19.315 -52.620 1.00 83.44 55  A  1 
ATOM   398   C  CG2 . ILE A  1  55  ? 50.462  -19.450 -52.697 1.00 83.34 55  A  1 
ATOM   399   C  CD1 . ILE A  1  55  ? 47.804  -18.501 -53.889 1.00 80.14 55  A  1 
ATOM   400   N  N   . SER A  1  56  ? 47.201  -20.030 -49.191 1.00 90.65 56  A  1 
ATOM   401   C  CA  . SER A  1  56  ? 46.133  -19.567 -48.320 1.00 90.25 56  A  1 
ATOM   402   C  C   . SER A  1  56  ? 46.374  -20.018 -46.889 1.00 90.14 56  A  1 
ATOM   403   O  O   . SER A  1  56  ? 47.027  -21.032 -46.636 1.00 87.27 56  A  1 
ATOM   404   C  CB  . SER A  1  56  ? 44.774  -20.089 -48.791 1.00 88.66 56  A  1 
ATOM   405   O  OG  . SER A  1  56  ? 44.492  -19.677 -50.108 1.00 80.72 56  A  1 
ATOM   406   N  N   . MET A  1  57  ? 45.843  -19.237 -45.928 1.00 89.45 57  A  1 
ATOM   407   C  CA  . MET A  1  57  ? 45.755  -19.694 -44.550 1.00 88.26 57  A  1 
ATOM   408   C  C   . MET A  1  57  ? 44.646  -20.730 -44.422 1.00 87.15 57  A  1 
ATOM   409   O  O   . MET A  1  57  ? 43.709  -20.770 -45.222 1.00 84.06 57  A  1 
ATOM   410   C  CB  . MET A  1  57  ? 45.484  -18.526 -43.598 1.00 87.48 57  A  1 
ATOM   411   C  CG  . MET A  1  57  ? 46.578  -17.476 -43.551 1.00 84.23 57  A  1 
ATOM   412   S  SD  . MET A  1  57  ? 46.177  -16.097 -42.449 1.00 85.02 57  A  1 
ATOM   413   C  CE  . MET A  1  57  ? 46.133  -16.910 -40.860 1.00 77.25 57  A  1 
ATOM   414   N  N   . SER A  1  58  ? 44.739  -21.567 -43.398 1.00 83.72 58  A  1 
ATOM   415   C  CA  . SER A  1  58  ? 43.627  -22.440 -43.050 1.00 80.76 58  A  1 
ATOM   416   C  C   . SER A  1  58  ? 42.449  -21.603 -42.568 1.00 79.81 58  A  1 
ATOM   417   O  O   . SER A  1  58  ? 42.626  -20.616 -41.850 1.00 74.84 58  A  1 
ATOM   418   C  CB  . SER A  1  58  ? 44.046  -23.436 -41.971 1.00 77.38 58  A  1 
ATOM   419   O  OG  . SER A  1  58  ? 42.953  -24.215 -41.532 1.00 68.49 58  A  1 
ATOM   420   N  N   . GLU A  1  59  ? 41.217  -21.975 -42.975 1.00 74.69 59  A  1 
ATOM   421   C  CA  . GLU A  1  59  ? 40.032  -21.221 -42.570 1.00 71.17 59  A  1 
ATOM   422   C  C   . GLU A  1  59  ? 39.830  -21.244 -41.060 1.00 71.43 59  A  1 
ATOM   423   O  O   . GLU A  1  59  ? 39.209  -20.332 -40.507 1.00 65.60 59  A  1 
ATOM   424   C  CB  . GLU A  1  59  ? 38.788  -21.763 -43.274 1.00 66.67 59  A  1 
ATOM   425   C  CG  . GLU A  1  59  ? 38.775  -21.524 -44.777 1.00 61.40 59  A  1 
ATOM   426   C  CD  . GLU A  1  59  ? 37.410  -21.730 -45.403 1.00 54.72 59  A  1 
ATOM   427   O  OE1 . GLU A  1  59  ? 37.248  -21.403 -46.595 1.00 50.65 59  A  1 
ATOM   428   O  OE2 . GLU A  1  59  ? 36.494  -22.217 -44.710 1.00 50.91 59  A  1 
ATOM   429   N  N   . GLU A  1  60  ? 40.330  -22.266 -40.369 1.00 70.34 60  A  1 
ATOM   430   C  CA  . GLU A  1  60  ? 40.242  -22.355 -38.918 1.00 68.16 60  A  1 
ATOM   431   C  C   . GLU A  1  60  ? 41.274  -21.482 -38.215 1.00 70.43 60  A  1 
ATOM   432   O  O   . GLU A  1  60  ? 41.099  -21.168 -37.033 1.00 64.54 60  A  1 
ATOM   433   C  CB  . GLU A  1  60  ? 40.407  -23.813 -38.476 1.00 63.75 60  A  1 
ATOM   434   C  CG  . GLU A  1  60  ? 39.295  -24.732 -38.959 1.00 58.28 60  A  1 
ATOM   435   C  CD  . GLU A  1  60  ? 37.972  -24.473 -38.259 1.00 50.52 60  A  1 
ATOM   436   O  OE1 . GLU A  1  60  ? 36.918  -24.645 -38.900 1.00 46.49 60  A  1 
ATOM   437   O  OE2 . GLU A  1  60  ? 37.986  -24.113 -37.061 1.00 45.62 60  A  1 
ATOM   438   N  N   . ASP A  1  61  ? 42.358  -21.099 -38.907 1.00 73.47 61  A  1 
ATOM   439   C  CA  . ASP A  1  61  ? 43.390  -20.253 -38.323 1.00 74.16 61  A  1 
ATOM   440   C  C   . ASP A  1  61  ? 43.039  -18.791 -38.555 1.00 76.08 61  A  1 
ATOM   441   O  O   . ASP A  1  61  ? 42.807  -18.365 -39.688 1.00 72.61 61  A  1 
ATOM   442   C  CB  . ASP A  1  61  ? 44.763  -20.576 -38.914 1.00 71.33 61  A  1 
ATOM   443   C  CG  . ASP A  1  61  ? 45.340  -21.873 -38.385 1.00 66.40 61  A  1 
ATOM   444   O  OD1 . ASP A  1  61  ? 44.936  -22.305 -37.286 1.00 60.47 61  A  1 
ATOM   445   O  OD2 . ASP A  1  61  ? 46.208  -22.450 -39.066 1.00 59.86 61  A  1 
ATOM   446   N  N   . LEU A  1  62  ? 42.986  -18.018 -37.466 1.00 76.39 62  A  1 
ATOM   447   C  CA  . LEU A  1  62  ? 42.655  -16.604 -37.510 1.00 75.33 62  A  1 
ATOM   448   C  C   . LEU A  1  62  ? 43.730  -15.803 -36.793 1.00 77.10 62  A  1 
ATOM   449   O  O   . LEU A  1  62  ? 44.290  -16.249 -35.790 1.00 74.17 62  A  1 
ATOM   450   C  CB  . LEU A  1  62  ? 41.286  -16.335 -36.871 1.00 72.39 62  A  1 
ATOM   451   C  CG  . LEU A  1  62  ? 40.077  -17.007 -37.525 1.00 68.72 62  A  1 
ATOM   452   C  CD1 . LEU A  1  62  ? 38.835  -16.792 -36.678 1.00 64.28 62  A  1 
ATOM   453   C  CD2 . LEU A  1  62  ? 39.854  -16.478 -38.929 1.00 63.24 62  A  1 
ATOM   454   N  N   . LEU A  1  63  ? 44.020  -14.608 -37.309 1.00 78.64 63  A  1 
ATOM   455   C  CA  . LEU A  1  63  ? 44.894  -13.656 -36.639 1.00 78.35 63  A  1 
ATOM   456   C  C   . LEU A  1  63  ? 44.062  -12.882 -35.624 1.00 77.36 63  A  1 
ATOM   457   O  O   . LEU A  1  63  ? 43.208  -12.072 -36.000 1.00 74.11 63  A  1 
ATOM   458   C  CB  . LEU A  1  63  ? 45.550  -12.725 -37.661 1.00 79.35 63  A  1 
ATOM   459   C  CG  . LEU A  1  63  ? 46.333  -13.408 -38.791 1.00 79.51 63  A  1 
ATOM   460   C  CD1 . LEU A  1  63  ? 46.851  -12.382 -39.788 1.00 72.64 63  A  1 
ATOM   461   C  CD2 . LEU A  1  63  ? 47.476  -14.238 -38.235 1.00 72.71 63  A  1 
ATOM   462   N  N   . ASN A  1  64  ? 44.284  -13.130 -34.331 1.00 74.86 64  A  1 
ATOM   463   C  CA  . ASN A  1  64  ? 43.424  -12.638 -33.264 1.00 70.71 64  A  1 
ATOM   464   C  C   . ASN A  1  64  ? 44.021  -11.482 -32.471 1.00 70.85 64  A  1 
ATOM   465   O  O   . ASN A  1  64  ? 43.342  -10.942 -31.594 1.00 64.98 64  A  1 
ATOM   466   C  CB  . ASN A  1  64  ? 43.078  -13.788 -32.303 1.00 66.48 64  A  1 
ATOM   467   C  CG  . ASN A  1  64  ? 42.194  -14.839 -32.943 1.00 62.72 64  A  1 
ATOM   468   O  OD1 . ASN A  1  64  ? 41.116  -14.538 -33.452 1.00 56.11 64  A  1 
ATOM   469   N  ND2 . ASN A  1  64  ? 42.641  -16.083 -32.929 1.00 55.62 64  A  1 
ATOM   470   N  N   . ALA A  1  65  ? 45.264  -11.082 -32.761 1.00 72.04 65  A  1 
ATOM   471   C  CA  . ALA A  1  65  ? 45.926  -10.031 -32.007 1.00 72.27 65  A  1 
ATOM   472   C  C   . ALA A  1  65  ? 46.509  -8.998  -32.964 1.00 75.15 65  A  1 
ATOM   473   O  O   . ALA A  1  65  ? 46.911  -9.342  -34.080 1.00 72.03 65  A  1 
ATOM   474   C  CB  . ALA A  1  65  ? 47.025  -10.607 -31.109 1.00 67.79 65  A  1 
ATOM   475   N  N   . PRO A  1  66  ? 46.568  -7.722  -32.553 1.00 75.48 66  A  1 
ATOM   476   C  CA  . PRO A  1  66  ? 47.153  -6.704  -33.427 1.00 75.14 66  A  1 
ATOM   477   C  C   . PRO A  1  66  ? 48.643  -6.937  -33.636 1.00 77.66 66  A  1 
ATOM   478   O  O   . PRO A  1  66  ? 49.373  -7.289  -32.710 1.00 74.97 66  A  1 
ATOM   479   C  CB  . PRO A  1  66  ? 46.885  -5.393  -32.675 1.00 72.72 66  A  1 
ATOM   480   C  CG  . PRO A  1  66  ? 46.746  -5.798  -31.246 1.00 68.82 66  A  1 
ATOM   481   C  CD  . PRO A  1  66  ? 46.107  -7.152  -31.274 1.00 70.83 66  A  1 
ATOM   482   N  N   . GLY A  1  67  ? 49.099  -6.734  -34.884 1.00 80.35 67  A  1 
ATOM   483   C  CA  . GLY A  1  67  ? 50.493  -6.920  -35.235 1.00 81.35 67  A  1 
ATOM   484   C  C   . GLY A  1  67  ? 50.858  -8.304  -35.726 1.00 84.12 67  A  1 
ATOM   485   O  O   . GLY A  1  67  ? 51.970  -8.484  -36.236 1.00 80.51 67  A  1 
ATOM   486   N  N   . GLU A  1  68  ? 49.963  -9.290  -35.590 1.00 83.98 68  A  1 
ATOM   487   C  CA  . GLU A  1  68  ? 50.216  -10.613 -36.142 1.00 84.21 68  A  1 
ATOM   488   C  C   . GLU A  1  68  ? 50.271  -10.535 -37.664 1.00 86.25 68  A  1 
ATOM   489   O  O   . GLU A  1  68  ? 49.537  -9.768  -38.295 1.00 85.48 68  A  1 
ATOM   490   C  CB  . GLU A  1  68  ? 49.143  -11.610 -35.698 1.00 81.85 68  A  1 
ATOM   491   C  CG  . GLU A  1  68  ? 49.194  -11.952 -34.212 1.00 75.65 68  A  1 
ATOM   492   C  CD  . GLU A  1  68  ? 48.187  -13.017 -33.814 1.00 72.60 68  A  1 
ATOM   493   O  OE1 . GLU A  1  68  ? 48.382  -13.657 -32.759 1.00 65.02 68  A  1 
ATOM   494   O  OE2 . GLU A  1  68  ? 47.198  -13.217 -34.552 1.00 65.17 68  A  1 
ATOM   495   N  N   . THR A  1  69  ? 51.165  -11.331 -38.276 1.00 88.49 69  A  1 
ATOM   496   C  CA  . THR A  1  69  ? 51.419  -11.253 -39.703 1.00 89.11 69  A  1 
ATOM   497   C  C   . THR A  1  69  ? 51.286  -12.619 -40.357 1.00 89.31 69  A  1 
ATOM   498   O  O   . THR A  1  69  ? 51.575  -13.652 -39.749 1.00 86.88 69  A  1 
ATOM   499   C  CB  . THR A  1  69  ? 52.818  -10.689 -40.008 1.00 87.21 69  A  1 
ATOM   500   O  OG1 . THR A  1  69  ? 53.811  -11.513 -39.384 1.00 76.73 69  A  1 
ATOM   501   C  CG2 . THR A  1  69  ? 52.959  -9.266  -39.492 1.00 78.00 69  A  1 
ATOM   502   N  N   . TYR A  1  70  ? 50.834  -12.604 -41.615 1.00 91.50 70  A  1 
ATOM   503   C  CA  . TYR A  1  70  ? 50.890  -13.752 -42.504 1.00 92.05 70  A  1 
ATOM   504   C  C   . TYR A  1  70  ? 51.688  -13.350 -43.732 1.00 92.40 70  A  1 
ATOM   505   O  O   . TYR A  1  70  ? 51.389  -12.340 -44.375 1.00 90.82 70  A  1 
ATOM   506   C  CB  . TYR A  1  70  ? 49.495  -14.230 -42.906 1.00 91.49 70  A  1 
ATOM   507   C  CG  . TYR A  1  70  ? 49.511  -15.315 -43.966 1.00 90.87 70  A  1 
ATOM   508   C  CD1 . TYR A  1  70  ? 49.967  -16.592 -43.676 1.00 83.23 70  A  1 
ATOM   509   C  CD2 . TYR A  1  70  ? 49.076  -15.053 -45.259 1.00 83.82 70  A  1 
ATOM   510   C  CE1 . TYR A  1  70  ? 49.992  -17.583 -44.645 1.00 81.66 70  A  1 
ATOM   511   C  CE2 . TYR A  1  70  ? 49.097  -16.039 -46.234 1.00 82.59 70  A  1 
ATOM   512   C  CZ  . TYR A  1  70  ? 49.554  -17.303 -45.922 1.00 88.40 70  A  1 
ATOM   513   O  OH  . TYR A  1  70  ? 49.579  -18.279 -46.884 1.00 86.93 70  A  1 
ATOM   514   N  N   . LYS A  1  71  ? 52.726  -14.126 -44.069 1.00 90.98 71  A  1 
ATOM   515   C  CA  . LYS A  1  71  ? 53.622  -13.820 -45.172 1.00 90.67 71  A  1 
ATOM   516   C  C   . LYS A  1  71  ? 53.442  -14.842 -46.282 1.00 90.19 71  A  1 
ATOM   517   O  O   . LYS A  1  71  ? 53.382  -16.048 -46.028 1.00 87.06 71  A  1 
ATOM   518   C  CB  . LYS A  1  71  ? 55.077  -13.796 -44.702 1.00 88.17 71  A  1 
ATOM   519   C  CG  . LYS A  1  71  ? 55.361  -12.779 -43.609 1.00 81.35 71  A  1 
ATOM   520   C  CD  . LYS A  1  71  ? 56.839  -12.720 -43.283 1.00 80.63 71  A  1 
ATOM   521   C  CE  . LYS A  1  71  ? 57.143  -11.638 -42.261 1.00 71.70 71  A  1 
ATOM   522   N  NZ  . LYS A  1  71  ? 58.602  -11.448 -42.066 1.00 64.86 71  A  1 
ATOM   523   N  N   . VAL A  1  72  ? 53.344  -14.352 -47.525 1.00 91.21 72  A  1 
ATOM   524   C  CA  . VAL A  1  72  ? 53.194  -15.212 -48.689 1.00 91.25 72  A  1 
ATOM   525   C  C   . VAL A  1  72  ? 54.008  -14.621 -49.835 1.00 91.04 72  A  1 
ATOM   526   O  O   . VAL A  1  72  ? 54.120  -13.399 -49.978 1.00 89.13 72  A  1 
ATOM   527   C  CB  . VAL A  1  72  ? 51.711  -15.392 -49.086 1.00 89.69 72  A  1 
ATOM   528   C  CG1 . VAL A  1  72  ? 51.084  -14.067 -49.507 1.00 75.89 72  A  1 
ATOM   529   C  CG2 . VAL A  1  72  ? 51.563  -16.438 -50.178 1.00 77.69 72  A  1 
ATOM   530   N  N   . THR A  1  73  ? 54.596  -15.501 -50.650 1.00 91.35 73  A  1 
ATOM   531   C  CA  . THR A  1  73  ? 55.368  -15.102 -51.818 1.00 90.33 73  A  1 
ATOM   532   C  C   . THR A  1  73  ? 54.752  -15.748 -53.050 1.00 90.26 73  A  1 
ATOM   533   O  O   . THR A  1  73  ? 54.636  -16.971 -53.121 1.00 86.93 73  A  1 
ATOM   534   C  CB  . THR A  1  73  ? 56.839  -15.500 -51.680 1.00 88.01 73  A  1 
ATOM   535   O  OG1 . THR A  1  73  ? 57.378  -14.959 -50.473 1.00 76.86 73  A  1 
ATOM   536   C  CG2 . THR A  1  73  ? 57.648  -14.990 -52.860 1.00 74.38 73  A  1 
ATOM   537   N  N   . LEU A  1  74  ? 54.334  -14.907 -54.008 1.00 89.60 74  A  1 
ATOM   538   C  CA  . LEU A  1  74  ? 53.720  -15.366 -55.243 1.00 89.74 74  A  1 
ATOM   539   C  C   . LEU A  1  74  ? 54.729  -15.267 -56.380 1.00 89.97 74  A  1 
ATOM   540   O  O   . LEU A  1  74  ? 55.429  -14.261 -56.520 1.00 86.84 74  A  1 
ATOM   541   C  CB  . LEU A  1  74  ? 52.468  -14.546 -55.564 1.00 88.46 74  A  1 
ATOM   542   C  CG  . LEU A  1  74  ? 51.417  -14.462 -54.453 1.00 87.93 74  A  1 
ATOM   543   C  CD1 . LEU A  1  74  ? 50.301  -13.512 -54.845 1.00 78.51 74  A  1 
ATOM   544   C  CD2 . LEU A  1  74  ? 50.861  -15.834 -54.128 1.00 79.16 74  A  1 
ATOM   545   N  N   . THR A  1  75  ? 54.813  -16.323 -57.214 1.00 89.58 75  A  1 
ATOM   546   C  CA  . THR A  1  75  ? 55.770  -16.383 -58.313 1.00 88.56 75  A  1 
ATOM   547   C  C   . THR A  1  75  ? 55.095  -16.383 -59.680 1.00 89.01 75  A  1 
ATOM   548   O  O   . THR A  1  75  ? 55.581  -15.727 -60.605 1.00 85.46 75  A  1 
ATOM   549   C  CB  . THR A  1  75  ? 56.661  -17.623 -58.180 1.00 85.73 75  A  1 
ATOM   550   O  OG1 . THR A  1  75  ? 55.843  -18.796 -58.089 1.00 77.86 75  A  1 
ATOM   551   C  CG2 . THR A  1  75  ? 57.529  -17.533 -56.933 1.00 75.62 75  A  1 
ATOM   552   N  N   . GLU A  1  76  ? 53.983  -17.111 -59.832 1.00 88.79 76  A  1 
ATOM   553   C  CA  . GLU A  1  76  ? 53.276  -17.153 -61.106 1.00 88.30 76  A  1 
ATOM   554   C  C   . GLU A  1  76  ? 52.655  -15.795 -61.414 1.00 88.90 76  A  1 
ATOM   555   O  O   . GLU A  1  76  ? 51.960  -15.211 -60.580 1.00 86.90 76  A  1 
ATOM   556   C  CB  . GLU A  1  76  ? 52.193  -18.232 -61.099 1.00 86.52 76  A  1 
ATOM   557   C  CG  . GLU A  1  76  ? 52.674  -19.589 -61.575 1.00 76.88 76  A  1 
ATOM   558   C  CD  . GLU A  1  76  ? 53.063  -19.584 -63.047 1.00 72.31 76  A  1 
ATOM   559   O  OE1 . GLU A  1  76  ? 53.976  -20.348 -63.416 1.00 64.59 76  A  1 
ATOM   560   O  OE2 . GLU A  1  76  ? 52.454  -18.817 -63.823 1.00 63.63 76  A  1 
ATOM   561   N  N   . LYS A  1  77  ? 52.916  -15.300 -62.637 1.00 89.11 77  A  1 
ATOM   562   C  CA  . LYS A  1  77  ? 52.384  -14.008 -63.031 1.00 89.76 77  A  1 
ATOM   563   C  C   . LYS A  1  77  ? 50.898  -14.111 -63.342 1.00 89.65 77  A  1 
ATOM   564   O  O   . LYS A  1  77  ? 50.428  -15.107 -63.888 1.00 84.83 77  A  1 
ATOM   565   C  CB  . LYS A  1  77  ? 53.144  -13.458 -64.240 1.00 87.01 77  A  1 
ATOM   566   C  CG  . LYS A  1  77  ? 54.604  -13.146 -63.955 1.00 82.23 77  A  1 
ATOM   567   C  CD  . LYS A  1  77  ? 55.268  -12.448 -65.134 1.00 79.45 77  A  1 
ATOM   568   C  CE  . LYS A  1  77  ? 56.704  -12.068 -64.810 1.00 72.01 77  A  1 
ATOM   569   N  NZ  . LYS A  1  77  ? 57.343  -11.293 -65.906 1.00 65.57 77  A  1 
ATOM   570   N  N   . GLY A  1  78  ? 50.156  -13.066 -62.977 1.00 89.74 78  A  1 
ATOM   571   C  CA  . GLY A  1  78  ? 48.726  -13.016 -63.198 1.00 89.46 78  A  1 
ATOM   572   C  C   . GLY A  1  78  ? 48.013  -12.300 -62.072 1.00 90.71 78  A  1 
ATOM   573   O  O   . GLY A  1  78  ? 48.632  -11.709 -61.182 1.00 87.95 78  A  1 
ATOM   574   N  N   . THR A  1  79  ? 46.672  -12.357 -62.096 1.00 91.73 79  A  1 
ATOM   575   C  CA  . THR A  1  79  ? 45.832  -11.699 -61.101 1.00 91.76 79  A  1 
ATOM   576   C  C   . THR A  1  79  ? 45.342  -12.729 -60.090 1.00 91.61 79  A  1 
ATOM   577   O  O   . THR A  1  79  ? 44.853  -13.798 -60.469 1.00 89.02 79  A  1 
ATOM   578   C  CB  . THR A  1  79  ? 44.644  -10.989 -61.762 1.00 89.58 79  A  1 
ATOM   579   O  OG1 . THR A  1  79  ? 45.128  -9.992  -62.663 1.00 75.68 79  A  1 
ATOM   580   C  CG2 . THR A  1  79  ? 43.752  -10.330 -60.722 1.00 73.57 79  A  1 
ATOM   581   N  N   . TYR A  1  80  ? 45.457  -12.389 -58.793 1.00 91.31 80  A  1 
ATOM   582   C  CA  . TYR A  1  80  ? 45.026  -13.244 -57.693 1.00 91.79 80  A  1 
ATOM   583   C  C   . TYR A  1  80  ? 43.935  -12.530 -56.909 1.00 91.83 80  A  1 
ATOM   584   O  O   . TYR A  1  80  ? 44.129  -11.405 -56.451 1.00 89.64 80  A  1 
ATOM   585   C  CB  . TYR A  1  80  ? 46.183  -13.580 -56.751 1.00 91.07 80  A  1 
ATOM   586   C  CG  . TYR A  1  80  ? 47.311  -14.393 -57.351 1.00 91.20 80  A  1 
ATOM   587   C  CD1 . TYR A  1  80  ? 48.193  -13.838 -58.270 1.00 84.49 80  A  1 
ATOM   588   C  CD2 . TYR A  1  80  ? 47.520  -15.709 -56.961 1.00 84.58 80  A  1 
ATOM   589   C  CE1 . TYR A  1  80  ? 49.236  -14.574 -58.801 1.00 81.96 80  A  1 
ATOM   590   C  CE2 . TYR A  1  80  ? 48.566  -16.455 -57.479 1.00 81.06 80  A  1 
ATOM   591   C  CZ  . TYR A  1  80  ? 49.418  -15.882 -58.399 1.00 88.74 80  A  1 
ATOM   592   O  OH  . TYR A  1  80  ? 50.456  -16.615 -58.923 1.00 87.71 80  A  1 
ATOM   593   N  N   . LYS A  1  81  ? 42.771  -13.176 -56.736 1.00 89.34 81  A  1 
ATOM   594   C  CA  . LYS A  1  81  ? 41.720  -12.703 -55.841 1.00 88.93 81  A  1 
ATOM   595   C  C   . LYS A  1  81  ? 41.844  -13.423 -54.505 1.00 88.80 81  A  1 
ATOM   596   O  O   . LYS A  1  81  ? 42.023  -14.639 -54.460 1.00 86.59 81  A  1 
ATOM   597   C  CB  . LYS A  1  81  ? 40.337  -12.948 -56.450 1.00 86.89 81  A  1 
ATOM   598   C  CG  . LYS A  1  81  ? 40.012  -12.068 -57.648 1.00 80.18 81  A  1 
ATOM   599   C  CD  . LYS A  1  81  ? 39.358  -10.768 -57.221 1.00 75.39 81  A  1 
ATOM   600   C  CE  . LYS A  1  81  ? 38.807  -10.015 -58.427 1.00 67.81 81  A  1 
ATOM   601   N  NZ  . LYS A  1  81  ? 37.949  -8.872  -58.021 1.00 60.23 81  A  1 
ATOM   602   N  N   . PHE A  1  82  ? 41.732  -12.666 -53.399 1.00 90.71 82  A  1 
ATOM   603   C  CA  . PHE A  1  82  ? 41.789  -13.236 -52.065 1.00 90.99 82  A  1 
ATOM   604   C  C   . PHE A  1  82  ? 40.768  -12.548 -51.175 1.00 90.62 82  A  1 
ATOM   605   O  O   . PHE A  1  82  ? 40.242  -11.481 -51.509 1.00 88.57 82  A  1 
ATOM   606   C  CB  . PHE A  1  82  ? 43.205  -13.130 -51.469 1.00 90.02 82  A  1 
ATOM   607   C  CG  . PHE A  1  82  ? 43.724  -11.719 -51.356 1.00 90.68 82  A  1 
ATOM   608   C  CD1 . PHE A  1  82  ? 44.402  -11.127 -52.412 1.00 79.90 82  A  1 
ATOM   609   C  CD2 . PHE A  1  82  ? 43.546  -10.990 -50.191 1.00 79.47 82  A  1 
ATOM   610   C  CE1 . PHE A  1  82  ? 44.881  -9.835  -52.310 1.00 77.64 82  A  1 
ATOM   611   C  CE2 . PHE A  1  82  ? 44.020  -9.696  -50.086 1.00 76.97 82  A  1 
ATOM   612   C  CZ  . PHE A  1  82  ? 44.689  -9.118  -51.145 1.00 87.71 82  A  1 
ATOM   613   N  N   . TYR A  1  83  ? 40.468  -13.163 -50.037 1.00 86.82 83  A  1 
ATOM   614   C  CA  . TYR A  1  83  ? 39.454  -12.652 -49.130 1.00 86.08 83  A  1 
ATOM   615   C  C   . TYR A  1  83  ? 39.761  -13.087 -47.711 1.00 86.25 83  A  1 
ATOM   616   O  O   . TYR A  1  83  ? 40.535  -14.019 -47.473 1.00 84.48 83  A  1 
ATOM   617   C  CB  . TYR A  1  83  ? 38.048  -13.124 -49.539 1.00 83.91 83  A  1 
ATOM   618   C  CG  . TYR A  1  83  ? 37.883  -14.629 -49.614 1.00 82.07 83  A  1 
ATOM   619   C  CD1 . TYR A  1  83  ? 38.133  -15.313 -50.800 1.00 74.50 83  A  1 
ATOM   620   C  CD2 . TYR A  1  83  ? 37.464  -15.366 -48.516 1.00 73.68 83  A  1 
ATOM   621   C  CE1 . TYR A  1  83  ? 37.980  -16.688 -50.877 1.00 71.29 83  A  1 
ATOM   622   C  CE2 . TYR A  1  83  ? 37.314  -16.741 -48.582 1.00 70.45 83  A  1 
ATOM   623   C  CZ  . TYR A  1  83  ? 37.572  -17.398 -49.764 1.00 77.81 83  A  1 
ATOM   624   O  OH  . TYR A  1  83  ? 37.420  -18.760 -49.838 1.00 75.21 83  A  1 
ATOM   625   N  N   . CYS A  1  84  ? 39.133  -12.380 -46.753 1.00 86.15 84  A  1 
ATOM   626   C  CA  . CYS A  1  84  ? 39.127  -12.785 -45.353 1.00 84.56 84  A  1 
ATOM   627   C  C   . CYS A  1  84  ? 37.907  -13.665 -45.120 1.00 83.71 84  A  1 
ATOM   628   O  O   . CYS A  1  84  ? 36.775  -13.227 -45.334 1.00 81.82 84  A  1 
ATOM   629   C  CB  . CYS A  1  84  ? 39.105  -11.565 -44.439 1.00 83.58 84  A  1 
ATOM   630   S  SG  . CYS A  1  84  ? 38.924  -11.964 -42.687 1.00 81.21 84  A  1 
ATOM   631   N  N   . SER A  1  85  ? 38.130  -14.906 -44.684 1.00 78.43 85  A  1 
ATOM   632   C  CA  . SER A  1  85  ? 37.065  -15.903 -44.590 1.00 75.30 85  A  1 
ATOM   633   C  C   . SER A  1  85  ? 35.893  -15.457 -43.712 1.00 75.18 85  A  1 
ATOM   634   O  O   . SER A  1  85  ? 34.742  -15.546 -44.150 1.00 71.62 85  A  1 
ATOM   635   C  CB  . SER A  1  85  ? 37.644  -17.230 -44.093 1.00 73.38 85  A  1 
ATOM   636   O  OG  . SER A  1  85  ? 36.672  -18.252 -44.091 1.00 66.21 85  A  1 
ATOM   637   N  N   . PRO A  1  86  ? 36.090  -14.965 -42.446 1.00 75.99 86  A  1 
ATOM   638   C  CA  . PRO A  1  86  ? 34.929  -14.539 -41.651 1.00 73.12 86  A  1 
ATOM   639   C  C   . PRO A  1  86  ? 34.260  -13.274 -42.163 1.00 73.25 86  A  1 
ATOM   640   O  O   . PRO A  1  86  ? 33.062  -13.089 -41.924 1.00 70.36 86  A  1 
ATOM   641   C  CB  . PRO A  1  86  ? 35.520  -14.326 -40.249 1.00 71.47 86  A  1 
ATOM   642   C  CG  . PRO A  1  86  ? 36.962  -14.059 -40.485 1.00 70.00 86  A  1 
ATOM   643   C  CD  . PRO A  1  86  ? 37.332  -14.903 -41.671 1.00 73.32 86  A  1 
ATOM   644   N  N   . HIS A  1  87  ? 34.980  -12.403 -42.875 1.00 75.74 87  A  1 
ATOM   645   C  CA  . HIS A  1  87  ? 34.446  -11.114 -43.309 1.00 75.63 87  A  1 
ATOM   646   C  C   . HIS A  1  87  ? 34.232  -11.017 -44.820 1.00 74.19 87  A  1 
ATOM   647   O  O   . HIS A  1  87  ? 34.039  -9.914  -45.340 1.00 69.85 87  A  1 
ATOM   648   C  CB  . HIS A  1  87  ? 35.370  -9.987  -42.835 1.00 75.97 87  A  1 
ATOM   649   C  CG  . HIS A  1  87  ? 35.481  -9.886  -41.347 1.00 76.36 87  A  1 
ATOM   650   N  ND1 . HIS A  1  87  ? 36.681  -9.772  -40.688 1.00 70.67 87  A  1 
ATOM   651   C  CD2 . HIS A  1  87  ? 34.534  -9.891  -40.380 1.00 72.02 87  A  1 
ATOM   652   C  CE1 . HIS A  1  87  ? 36.468  -9.703  -39.387 1.00 73.30 87  A  1 
ATOM   653   N  NE2 . HIS A  1  87  ? 35.171  -9.776  -39.168 1.00 72.60 87  A  1 
ATOM   654   N  N   . GLN A  1  88  ? 34.243  -12.144 -45.543 1.00 74.05 88  A  1 
ATOM   655   C  CA  . GLN A  1  88  ? 34.076  -12.115 -46.989 1.00 71.13 88  A  1 
ATOM   656   C  C   . GLN A  1  88  ? 32.756  -11.466 -47.390 1.00 69.61 88  A  1 
ATOM   657   O  O   . GLN A  1  88  ? 32.709  -10.657 -48.325 1.00 64.19 88  A  1 
ATOM   658   C  CB  . GLN A  1  88  ? 34.159  -13.537 -47.548 1.00 69.07 88  A  1 
ATOM   659   C  CG  . GLN A  1  88  ? 34.047  -13.618 -49.062 1.00 64.25 88  A  1 
ATOM   660   C  CD  . GLN A  1  88  ? 33.968  -15.046 -49.570 1.00 62.72 88  A  1 
ATOM   661   O  OE1 . GLN A  1  88  ? 33.665  -15.971 -48.823 1.00 57.57 88  A  1 
ATOM   662   N  NE2 . GLN A  1  88  ? 34.231  -15.234 -50.859 1.00 57.01 88  A  1 
ATOM   663   N  N   . GLY A  1  89  ? 31.689  -11.792 -46.691 1.00 72.48 89  A  1 
ATOM   664   C  CA  . GLY A  1  89  ? 30.392  -11.219 -47.002 1.00 66.67 89  A  1 
ATOM   665   C  C   . GLY A  1  89  ? 30.278  -9.740  -46.705 1.00 67.55 89  A  1 
ATOM   666   O  O   . GLY A  1  89  ? 29.415  -9.062  -47.267 1.00 62.79 89  A  1 
ATOM   667   N  N   . ALA A  1  90  ? 31.129  -9.209  -45.827 1.00 69.94 90  A  1 
ATOM   668   C  CA  . ALA A  1  90  ? 31.161  -7.784  -45.533 1.00 67.55 90  A  1 
ATOM   669   C  C   . ALA A  1  90  ? 31.995  -6.995  -46.538 1.00 69.91 90  A  1 
ATOM   670   O  O   . ALA A  1  90  ? 32.147  -5.783  -46.382 1.00 66.28 90  A  1 
ATOM   671   C  CB  . ALA A  1  90  ? 31.690  -7.552  -44.119 1.00 64.99 90  A  1 
ATOM   672   N  N   . GLY A  1  91  ? 32.525  -7.655  -47.565 1.00 72.74 91  A  1 
ATOM   673   C  CA  . GLY A  1  91  ? 33.303  -6.996  -48.593 1.00 72.56 91  A  1 
ATOM   674   C  C   . GLY A  1  91  ? 34.795  -6.972  -48.353 1.00 76.01 91  A  1 
ATOM   675   O  O   . GLY A  1  91  ? 35.507  -6.262  -49.071 1.00 71.88 91  A  1 
ATOM   676   N  N   . MET A  1  92  ? 35.294  -7.725  -47.372 1.00 79.50 92  A  1 
ATOM   677   C  CA  . MET A  1  92  ? 36.730  -7.782  -47.128 1.00 81.63 92  A  1 
ATOM   678   C  C   . MET A  1  92  ? 37.366  -8.729  -48.142 1.00 82.42 92  A  1 
ATOM   679   O  O   . MET A  1  92  ? 37.668  -9.888  -47.851 1.00 81.16 92  A  1 
ATOM   680   C  CB  . MET A  1  92  ? 37.034  -8.199  -45.693 1.00 81.70 92  A  1 
ATOM   681   C  CG  . MET A  1  92  ? 38.500  -8.052  -45.330 1.00 80.76 92  A  1 
ATOM   682   S  SD  . MET A  1  92  ? 38.817  -8.113  -43.558 1.00 81.41 92  A  1 
ATOM   683   C  CE  . MET A  1  92  ? 40.595  -7.914  -43.536 1.00 75.79 92  A  1 
ATOM   684   N  N   . VAL A  1  93  ? 37.543  -8.208  -49.361 1.00 84.67 93  A  1 
ATOM   685   C  CA  . VAL A  1  93  ? 38.150  -8.933  -50.464 1.00 84.91 93  A  1 
ATOM   686   C  C   . VAL A  1  93  ? 39.268  -8.077  -51.038 1.00 85.85 93  A  1 
ATOM   687   O  O   . VAL A  1  93  ? 39.266  -6.847  -50.921 1.00 83.45 93  A  1 
ATOM   688   C  CB  . VAL A  1  93  ? 37.124  -9.298  -51.556 1.00 82.25 93  A  1 
ATOM   689   C  CG1 . VAL A  1  93  ? 36.057  -10.230 -50.990 1.00 69.62 93  A  1 
ATOM   690   C  CG2 . VAL A  1  93  ? 36.478  -8.045  -52.130 1.00 70.94 93  A  1 
ATOM   691   N  N   . GLY A  1  94  ? 40.235  -8.731  -51.660 1.00 89.79 94  A  1 
ATOM   692   C  CA  . GLY A  1  94  ? 41.374  -8.035  -52.225 1.00 89.80 94  A  1 
ATOM   693   C  C   . GLY A  1  94  ? 41.824  -8.649  -53.534 1.00 90.59 94  A  1 
ATOM   694   O  O   . GLY A  1  94  ? 41.375  -9.724  -53.936 1.00 88.33 94  A  1 
ATOM   695   N  N   . LYS A  1  95  ? 42.719  -7.929  -54.212 1.00 90.54 95  A  1 
ATOM   696   C  CA  . LYS A  1  95  ? 43.240  -8.351  -55.503 1.00 91.11 95  A  1 
ATOM   697   C  C   . LYS A  1  95  ? 44.703  -7.947  -55.596 1.00 90.93 95  A  1 
ATOM   698   O  O   . LYS A  1  95  ? 45.064  -6.812  -55.276 1.00 88.35 95  A  1 
ATOM   699   C  CB  . LYS A  1  95  ? 42.430  -7.722  -56.643 1.00 88.06 95  A  1 
ATOM   700   C  CG  . LYS A  1  95  ? 42.978  -7.994  -58.034 1.00 80.78 95  A  1 
ATOM   701   C  CD  . LYS A  1  95  ? 42.222  -7.185  -59.077 1.00 81.57 95  A  1 
ATOM   702   C  CE  . LYS A  1  95  ? 42.864  -7.297  -60.442 1.00 71.88 95  A  1 
ATOM   703   N  NZ  . LYS A  1  95  ? 42.236  -6.390  -61.436 1.00 66.08 95  A  1 
ATOM   704   N  N   . VAL A  1  96  ? 45.541  -8.871  -56.021 1.00 91.82 96  A  1 
ATOM   705   C  CA  . VAL A  1  96  ? 46.954  -8.594  -56.246 1.00 92.35 96  A  1 
ATOM   706   C  C   . VAL A  1  96  ? 47.314  -9.043  -57.656 1.00 92.10 96  A  1 
ATOM   707   O  O   . VAL A  1  96  ? 46.872  -10.096 -58.124 1.00 90.56 96  A  1 
ATOM   708   C  CB  . VAL A  1  96  ? 47.850  -9.279  -55.191 1.00 91.35 96  A  1 
ATOM   709   C  CG1 . VAL A  1  96  ? 47.659  -10.790 -55.180 1.00 80.93 96  A  1 
ATOM   710   C  CG2 . VAL A  1  96  ? 49.314  -8.928  -55.419 1.00 82.24 96  A  1 
ATOM   711   N  N   . THR A  1  97  ? 48.091  -8.215  -58.350 1.00 93.24 97  A  1 
ATOM   712   C  CA  . THR A  1  97  ? 48.579  -8.520  -59.690 1.00 92.72 97  A  1 
ATOM   713   C  C   . THR A  1  97  ? 50.080  -8.739  -59.621 1.00 92.57 97  A  1 
ATOM   714   O  O   . THR A  1  97  ? 50.821  -7.855  -59.184 1.00 90.26 97  A  1 
ATOM   715   C  CB  . THR A  1  97  ? 48.243  -7.399  -60.678 1.00 91.44 97  A  1 
ATOM   716   O  OG1 . THR A  1  97  ? 46.829  -7.189  -60.698 1.00 82.33 97  A  1 
ATOM   717   C  CG2 . THR A  1  97  ? 48.721  -7.752  -62.075 1.00 79.58 97  A  1 
ATOM   718   N  N   . VAL A  1  98  ? 50.517  -9.930  -60.009 1.00 91.80 98  A  1 
ATOM   719   C  CA  . VAL A  1  98  ? 51.937  -10.264 -60.023 1.00 91.39 98  A  1 
ATOM   720   C  C   . VAL A  1  98  ? 52.480  -9.980  -61.419 1.00 91.08 98  A  1 
ATOM   721   O  O   . VAL A  1  98  ? 52.007  -10.549 -62.408 1.00 88.61 98  A  1 
ATOM   722   C  CB  . VAL A  1  98  ? 52.178  -11.730 -59.623 1.00 89.84 98  A  1 
ATOM   723   C  CG1 . VAL A  1  98  ? 53.660  -12.053 -59.617 1.00 79.80 98  A  1 
ATOM   724   C  CG2 . VAL A  1  98  ? 51.569  -12.013 -58.260 1.00 80.52 98  A  1 
ATOM   725   N  N   . ASN A  1  99  ? 53.492  -9.097  -61.529 1.00 87.79 99  A  1 
ATOM   726   C  CA  . ASN A  1  99  ? 54.052  -8.669  -62.800 1.00 86.09 99  A  1 
ATOM   727   C  C   . ASN A  1  99  ? 55.491  -9.147  -62.975 1.00 81.58 99  A  1 
ATOM   728   O  O   . ASN A  1  99  ? 56.219  -9.311  -62.001 1.00 72.20 99  A  1 
ATOM   729   C  CB  . ASN A  1  99  ? 54.003  -7.145  -62.931 1.00 79.80 99  A  1 
ATOM   730   C  CG  . ASN A  1  99  ? 52.590  -6.607  -62.999 1.00 74.75 99  A  1 
ATOM   731   O  OD1 . ASN A  1  99  ? 51.682  -7.255  -63.524 1.00 65.45 99  A  1 
ATOM   732   N  ND2 . ASN A  1  99  ? 52.381  -5.411  -62.481 1.00 65.04 99  A  1 
ATOM   733   O  OXT . ASN A  1  99  ? 55.920  -9.306  -64.126 1.00 62.26 99  A  1 
ATOM   734   N  N   . SER B  2  1   ? 0.060   -18.995 44.925  1.00 73.09 1   B  1 
ATOM   735   C  CA  . SER B  2  1   ? 0.550   -17.760 44.301  1.00 81.38 1   B  1 
ATOM   736   C  C   . SER B  2  1   ? -0.538  -16.696 44.331  1.00 84.77 1   B  1 
ATOM   737   O  O   . SER B  2  1   ? -1.631  -16.907 43.800  1.00 78.89 1   B  1 
ATOM   738   C  CB  . SER B  2  1   ? 0.992   -18.019 42.869  1.00 73.23 1   B  1 
ATOM   739   O  OG  . SER B  2  1   ? 1.326   -16.815 42.208  1.00 65.76 1   B  1 
ATOM   740   N  N   . LYS B  2  2   ? -0.246  -15.549 44.951  1.00 84.71 2   B  1 
ATOM   741   C  CA  . LYS B  2  2   ? -1.236  -14.476 45.050  1.00 87.90 2   B  1 
ATOM   742   C  C   . LYS B  2  2   ? -1.551  -13.876 43.684  1.00 90.53 2   B  1 
ATOM   743   O  O   . LYS B  2  2   ? -2.675  -13.412 43.456  1.00 85.48 2   B  1 
ATOM   744   C  CB  . LYS B  2  2   ? -0.741  -13.384 46.004  1.00 81.81 2   B  1 
ATOM   745   C  CG  . LYS B  2  2   ? -0.491  -13.871 47.425  1.00 68.50 2   B  1 
ATOM   746   C  CD  . LYS B  2  2   ? -0.326  -12.708 48.391  1.00 61.57 2   B  1 
ATOM   747   C  CE  . LYS B  2  2   ? -1.654  -12.020 48.658  1.00 51.28 2   B  1 
ATOM   748   N  NZ  . LYS B  2  2   ? -1.547  -10.954 49.696  1.00 45.09 2   B  1 
ATOM   749   N  N   . VAL B  2  3   ? -0.579  -13.882 42.761  1.00 92.60 3   B  1 
ATOM   750   C  CA  . VAL B  2  3   ? -0.820  -13.389 41.412  1.00 93.56 3   B  1 
ATOM   751   C  C   . VAL B  2  3   ? -1.796  -14.307 40.684  1.00 94.22 3   B  1 
ATOM   752   O  O   . VAL B  2  3   ? -2.733  -13.841 40.025  1.00 92.44 3   B  1 
ATOM   753   C  CB  . VAL B  2  3   ? 0.507   -13.251 40.642  1.00 91.64 3   B  1 
ATOM   754   C  CG1 . VAL B  2  3   ? 0.250   -12.811 39.212  1.00 80.97 3   B  1 
ATOM   755   C  CG2 . VAL B  2  3   ? 1.427   -12.259 41.345  1.00 81.90 3   B  1 
ATOM   756   N  N   . TYR B  2  4   ? -1.598  -15.626 40.792  1.00 93.88 4   B  1 
ATOM   757   C  CA  . TYR B  2  4   ? -2.514  -16.585 40.177  1.00 94.06 4   B  1 
ATOM   758   C  C   . TYR B  2  4   ? -3.914  -16.466 40.773  1.00 93.97 4   B  1 
ATOM   759   O  O   . TYR B  2  4   ? -4.906  -16.481 40.038  1.00 91.88 4   B  1 
ATOM   760   C  CB  . TYR B  2  4   ? -1.979  -18.008 40.343  1.00 93.35 4   B  1 
ATOM   761   C  CG  . TYR B  2  4   ? -2.950  -19.080 39.899  1.00 91.87 4   B  1 
ATOM   762   C  CD1 . TYR B  2  4   ? -3.063  -19.433 38.559  1.00 86.12 4   B  1 
ATOM   763   C  CD2 . TYR B  2  4   ? -3.761  -19.736 40.820  1.00 87.48 4   B  1 
ATOM   764   C  CE1 . TYR B  2  4   ? -3.951  -20.411 38.152  1.00 85.08 4   B  1 
ATOM   765   C  CE2 . TYR B  2  4   ? -4.654  -20.712 40.418  1.00 86.42 4   B  1 
ATOM   766   C  CZ  . TYR B  2  4   ? -4.745  -21.047 39.084  1.00 87.57 4   B  1 
ATOM   767   O  OH  . TYR B  2  4   ? -5.632  -22.018 38.683  1.00 84.76 4   B  1 
ATOM   768   N  N   . ASP B  2  5   ? -4.002  -16.353 42.108  1.00 94.61 5   B  1 
ATOM   769   C  CA  . ASP B  2  5   ? -5.307  -16.228 42.760  1.00 93.99 5   B  1 
ATOM   770   C  C   . ASP B  2  5   ? -6.022  -14.946 42.337  1.00 93.73 5   B  1 
ATOM   771   O  O   . ASP B  2  5   ? -7.251  -14.934 42.204  1.00 91.14 5   B  1 
ATOM   772   C  CB  . ASP B  2  5   ? -5.139  -16.260 44.282  1.00 92.67 5   B  1 
ATOM   773   C  CG  . ASP B  2  5   ? -4.565  -17.569 44.787  1.00 86.91 5   B  1 
ATOM   774   O  OD1 . ASP B  2  5   ? -4.698  -18.592 44.088  1.00 79.27 5   B  1 
ATOM   775   O  OD2 . ASP B  2  5   ? -3.979  -17.571 45.890  1.00 80.17 5   B  1 
ATOM   776   N  N   . TRP B  2  6   ? -5.269  -13.865 42.122  1.00 94.30 6   B  1 
ATOM   777   C  CA  . TRP B  2  6   ? -5.853  -12.599 41.686  1.00 94.43 6   B  1 
ATOM   778   C  C   . TRP B  2  6   ? -6.544  -12.741 40.336  1.00 94.21 6   B  1 
ATOM   779   O  O   . TRP B  2  6   ? -7.666  -12.252 40.151  1.00 92.60 6   B  1 
ATOM   780   C  CB  . TRP B  2  6   ? -4.766  -11.520 41.627  1.00 94.26 6   B  1 
ATOM   781   C  CG  . TRP B  2  6   ? -5.280  -10.122 41.445  1.00 94.20 6   B  1 
ATOM   782   C  CD1 . TRP B  2  6   ? -5.563  -9.221  42.425  1.00 90.61 6   B  1 
ATOM   783   C  CD2 . TRP B  2  6   ? -5.564  -9.460  40.205  1.00 93.26 6   B  1 
ATOM   784   N  NE1 . TRP B  2  6   ? -6.005  -8.045  41.877  1.00 91.30 6   B  1 
ATOM   785   C  CE2 . TRP B  2  6   ? -6.017  -8.160  40.515  1.00 93.16 6   B  1 
ATOM   786   C  CE3 . TRP B  2  6   ? -5.477  -9.836  38.857  1.00 92.40 6   B  1 
ATOM   787   C  CZ2 . TRP B  2  6   ? -6.389  -7.246  39.531  1.00 91.78 6   B  1 
ATOM   788   C  CZ3 . TRP B  2  6   ? -5.850  -8.920  37.882  1.00 90.04 6   B  1 
ATOM   789   C  CH2 . TRP B  2  6   ? -6.298  -7.645  38.221  1.00 90.51 6   B  1 
ATOM   790   N  N   . PHE B  2  7   ? -5.890  -13.419 39.374  1.00 95.15 7   B  1 
ATOM   791   C  CA  . PHE B  2  7   ? -6.497  -13.646 38.068  1.00 94.83 7   B  1 
ATOM   792   C  C   . PHE B  2  7   ? -7.591  -14.710 38.126  1.00 94.33 7   B  1 
ATOM   793   O  O   . PHE B  2  7   ? -8.585  -14.616 37.399  1.00 92.02 7   B  1 
ATOM   794   C  CB  . PHE B  2  7   ? -5.424  -14.040 37.050  1.00 94.45 7   B  1 
ATOM   795   C  CG  . PHE B  2  7   ? -4.587  -12.882 36.572  1.00 94.22 7   B  1 
ATOM   796   C  CD1 . PHE B  2  7   ? -5.066  -12.017 35.601  1.00 89.61 7   B  1 
ATOM   797   C  CD2 . PHE B  2  7   ? -3.325  -12.660 37.092  1.00 89.64 7   B  1 
ATOM   798   C  CE1 . PHE B  2  7   ? -4.305  -10.954 35.158  1.00 88.50 7   B  1 
ATOM   799   C  CE2 . PHE B  2  7   ? -2.559  -11.596 36.656  1.00 88.76 7   B  1 
ATOM   800   C  CZ  . PHE B  2  7   ? -3.047  -10.742 35.688  1.00 90.71 7   B  1 
ATOM   801   N  N   . GLU B  2  8   ? -7.430  -15.733 38.971  1.00 94.29 8   B  1 
ATOM   802   C  CA  . GLU B  2  8   ? -8.421  -16.802 39.074  1.00 93.73 8   B  1 
ATOM   803   C  C   . GLU B  2  8   ? -9.751  -16.284 39.613  1.00 93.21 8   B  1 
ATOM   804   O  O   . GLU B  2  8   ? -10.815 -16.718 39.158  1.00 90.59 8   B  1 
ATOM   805   C  CB  . GLU B  2  8   ? -7.877  -17.931 39.958  1.00 93.10 8   B  1 
ATOM   806   C  CG  . GLU B  2  8   ? -8.864  -19.062 40.258  1.00 89.05 8   B  1 
ATOM   807   C  CD  . GLU B  2  8   ? -9.334  -19.793 39.017  1.00 88.50 8   B  1 
ATOM   808   O  OE1 . GLU B  2  8   ? -8.634  -19.742 37.983  1.00 82.03 8   B  1 
ATOM   809   O  OE2 . GLU B  2  8   ? -10.411 -20.423 39.075  1.00 81.44 8   B  1 
ATOM   810   N  N   . GLU B  2  9   ? -9.714  -15.346 40.571  1.00 93.33 9   B  1 
ATOM   811   C  CA  . GLU B  2  9   ? -10.940 -14.761 41.107  1.00 92.05 9   B  1 
ATOM   812   C  C   . GLU B  2  9   ? -11.736 -14.007 40.045  1.00 92.23 9   B  1 
ATOM   813   O  O   . GLU B  2  9   ? -12.959 -13.884 40.161  1.00 88.37 9   B  1 
ATOM   814   C  CB  . GLU B  2  9   ? -10.613 -13.803 42.259  1.00 89.61 9   B  1 
ATOM   815   C  CG  . GLU B  2  9   ? -10.230 -14.480 43.565  1.00 79.83 9   B  1 
ATOM   816   C  CD  . GLU B  2  9   ? -9.951  -13.476 44.674  1.00 75.52 9   B  1 
ATOM   817   O  OE1 . GLU B  2  9   ? -9.859  -13.896 45.843  1.00 69.32 9   B  1 
ATOM   818   O  OE2 . GLU B  2  9   ? -9.833  -12.263 44.375  1.00 70.50 9   B  1 
ATOM   819   N  N   . ARG B  2  10  ? -11.069 -13.510 39.012  1.00 91.80 10  B  1 
ATOM   820   C  CA  . ARG B  2  10  ? -11.689 -12.604 38.050  1.00 91.21 10  B  1 
ATOM   821   C  C   . ARG B  2  10  ? -11.986 -13.259 36.712  1.00 91.51 10  B  1 
ATOM   822   O  O   . ARG B  2  10  ? -13.059 -13.033 36.145  1.00 87.46 10  B  1 
ATOM   823   C  CB  . ARG B  2  10  ? -10.786 -11.381 37.839  1.00 89.49 10  B  1 
ATOM   824   C  CG  . ARG B  2  10  ? -10.675 -10.490 39.070  1.00 87.05 10  B  1 
ATOM   825   C  CD  . ARG B  2  10  ? -9.440  -9.616  39.039  1.00 85.99 10  B  1 
ATOM   826   N  NE  . ARG B  2  10  ? -9.442  -8.639  40.129  1.00 86.97 10  B  1 
ATOM   827   C  CZ  . ARG B  2  10  ? -9.121  -8.922  41.397  1.00 87.80 10  B  1 
ATOM   828   N  NH1 . ARG B  2  10  ? -8.758  -10.150 41.738  1.00 78.27 10  B  1 
ATOM   829   N  NH2 . ARG B  2  10  ? -9.161  -7.970  42.316  1.00 83.29 10  B  1 
ATOM   830   N  N   . LEU B  2  11  ? -11.056 -14.057 36.189  1.00 93.02 11  B  1 
ATOM   831   C  CA  . LEU B  2  11  ? -11.167 -14.582 34.834  1.00 92.98 11  B  1 
ATOM   832   C  C   . LEU B  2  11  ? -11.306 -16.101 34.765  1.00 92.65 11  B  1 
ATOM   833   O  O   . LEU B  2  11  ? -11.512 -16.629 33.668  1.00 88.16 11  B  1 
ATOM   834   C  CB  . LEU B  2  11  ? -9.951  -14.147 34.005  1.00 92.03 11  B  1 
ATOM   835   C  CG  . LEU B  2  11  ? -9.727  -12.634 33.887  1.00 91.07 11  B  1 
ATOM   836   C  CD1 . LEU B  2  11  ? -8.444  -12.348 33.122  1.00 85.68 11  B  1 
ATOM   837   C  CD2 . LEU B  2  11  ? -10.917 -11.967 33.209  1.00 85.46 11  B  1 
ATOM   838   N  N   . GLU B  2  12  ? -11.207 -16.812 35.899  1.00 92.43 12  B  1 
ATOM   839   C  CA  . GLU B  2  12  ? -11.282 -18.277 35.939  1.00 92.45 12  B  1 
ATOM   840   C  C   . GLU B  2  12  ? -10.255 -18.891 34.986  1.00 93.06 12  B  1 
ATOM   841   O  O   . GLU B  2  12  ? -10.593 -19.602 34.030  1.00 89.62 12  B  1 
ATOM   842   C  CB  . GLU B  2  12  ? -12.701 -18.766 35.641  1.00 90.19 12  B  1 
ATOM   843   C  CG  . GLU B  2  12  ? -13.713 -18.339 36.694  1.00 84.50 12  B  1 
ATOM   844   C  CD  . GLU B  2  12  ? -15.109 -18.858 36.417  1.00 80.62 12  B  1 
ATOM   845   O  OE1 . GLU B  2  12  ? -15.293 -19.621 35.445  1.00 74.34 12  B  1 
ATOM   846   O  OE2 . GLU B  2  12  ? -16.035 -18.506 37.175  1.00 75.44 12  B  1 
ATOM   847   N  N   . ILE B  2  13  ? -8.978  -18.599 35.250  1.00 93.46 13  B  1 
ATOM   848   C  CA  . ILE B  2  13  ? -7.881  -19.109 34.428  1.00 93.54 13  B  1 
ATOM   849   C  C   . ILE B  2  13  ? -7.845  -20.634 34.440  1.00 94.35 13  B  1 
ATOM   850   O  O   . ILE B  2  13  ? -7.482  -21.266 33.445  1.00 92.60 13  B  1 
ATOM   851   C  CB  . ILE B  2  13  ? -6.538  -18.525 34.916  1.00 91.34 13  B  1 
ATOM   852   C  CG1 . ILE B  2  13  ? -6.603  -16.992 35.012  1.00 81.72 13  B  1 
ATOM   853   C  CG2 . ILE B  2  13  ? -5.394  -18.941 33.996  1.00 77.66 13  B  1 
ATOM   854   C  CD1 . ILE B  2  13  ? -6.859  -16.300 33.691  1.00 74.63 13  B  1 
ATOM   855   N  N   . GLN B  2  14  ? -8.232  -21.249 35.560  1.00 93.88 14  B  1 
ATOM   856   C  CA  . GLN B  2  14  ? -8.166  -22.701 35.694  1.00 94.15 14  B  1 
ATOM   857   C  C   . GLN B  2  14  ? -9.077  -23.405 34.698  1.00 94.56 14  B  1 
ATOM   858   O  O   . GLN B  2  14  ? -8.743  -24.489 34.214  1.00 93.06 14  B  1 
ATOM   859   C  CB  . GLN B  2  14  ? -8.518  -23.114 37.125  1.00 93.54 14  B  1 
ATOM   860   C  CG  . GLN B  2  14  ? -8.226  -24.573 37.440  1.00 88.94 14  B  1 
ATOM   861   C  CD  . GLN B  2  14  ? -6.752  -24.901 37.310  1.00 87.78 14  B  1 
ATOM   862   O  OE1 . GLN B  2  14  ? -5.890  -24.141 37.755  1.00 79.44 14  B  1 
ATOM   863   N  NE2 . GLN B  2  14  ? -6.446  -26.033 36.690  1.00 75.97 14  B  1 
ATOM   864   N  N   . ALA B  2  15  ? -10.229 -22.807 34.368  1.00 94.71 15  B  1 
ATOM   865   C  CA  . ALA B  2  15  ? -11.131 -23.408 33.387  1.00 94.73 15  B  1 
ATOM   866   C  C   . ALA B  2  15  ? -10.480 -23.476 32.009  1.00 95.18 15  B  1 
ATOM   867   O  O   . ALA B  2  15  ? -10.665 -24.452 31.275  1.00 93.39 15  B  1 
ATOM   868   C  CB  . ALA B  2  15  ? -12.438 -22.617 33.330  1.00 93.73 15  B  1 
ATOM   869   N  N   . ILE B  2  16  ? -9.705  -22.443 31.641  1.00 94.79 16  B  1 
ATOM   870   C  CA  . ILE B  2  16  ? -8.984  -22.450 30.370  1.00 94.72 16  B  1 
ATOM   871   C  C   . ILE B  2  16  ? -7.888  -23.512 30.395  1.00 95.26 16  B  1 
ATOM   872   O  O   . ILE B  2  16  ? -7.711  -24.266 29.429  1.00 94.02 16  B  1 
ATOM   873   C  CB  . ILE B  2  16  ? -8.410  -21.050 30.070  1.00 93.87 16  B  1 
ATOM   874   C  CG1 . ILE B  2  16  ? -9.536  -20.009 30.014  1.00 87.26 16  B  1 
ATOM   875   C  CG2 . ILE B  2  16  ? -7.629  -21.063 28.759  1.00 85.92 16  B  1 
ATOM   876   C  CD1 . ILE B  2  16  ? -9.047  -18.580 29.941  1.00 79.32 16  B  1 
ATOM   877   N  N   . ALA B  2  17  ? -7.147  -23.591 31.511  1.00 94.70 17  B  1 
ATOM   878   C  CA  . ALA B  2  17  ? -6.087  -24.586 31.628  1.00 94.90 17  B  1 
ATOM   879   C  C   . ALA B  2  17  ? -6.646  -26.005 31.586  1.00 95.14 17  B  1 
ATOM   880   O  O   . ALA B  2  17  ? -6.058  -26.891 30.958  1.00 93.75 17  B  1 
ATOM   881   C  CB  . ALA B  2  17  ? -5.299  -24.354 32.921  1.00 94.30 17  B  1 
ATOM   882   N  N   . ASP B  2  18  ? -7.784  -26.237 32.253  1.00 95.45 18  B  1 
ATOM   883   C  CA  . ASP B  2  18  ? -8.404  -27.560 32.235  1.00 95.21 18  B  1 
ATOM   884   C  C   . ASP B  2  18  ? -8.869  -27.938 30.830  1.00 95.01 18  B  1 
ATOM   885   O  O   . ASP B  2  18  ? -8.769  -29.104 30.435  1.00 92.97 18  B  1 
ATOM   886   C  CB  . ASP B  2  18  ? -9.583  -27.606 33.212  1.00 94.48 18  B  1 
ATOM   887   C  CG  . ASP B  2  18  ? -9.148  -27.549 34.668  1.00 90.77 18  B  1 
ATOM   888   O  OD1 . ASP B  2  18  ? -7.955  -27.787 34.952  1.00 82.71 18  B  1 
ATOM   889   O  OD2 . ASP B  2  18  ? -10.007 -27.276 35.531  1.00 84.71 18  B  1 
ATOM   890   N  N   . ASP B  2  19  ? -9.375  -26.973 30.063  1.00 95.08 19  B  1 
ATOM   891   C  CA  . ASP B  2  19  ? -9.803  -27.252 28.695  1.00 95.06 19  B  1 
ATOM   892   C  C   . ASP B  2  19  ? -8.620  -27.633 27.810  1.00 95.12 19  B  1 
ATOM   893   O  O   . ASP B  2  19  ? -8.724  -28.555 26.989  1.00 93.30 19  B  1 
ATOM   894   C  CB  . ASP B  2  19  ? -10.537 -26.043 28.111  1.00 94.25 19  B  1 
ATOM   895   C  CG  . ASP B  2  19  ? -11.008 -26.279 26.688  1.00 90.63 19  B  1 
ATOM   896   O  OD1 . ASP B  2  19  ? -11.861 -27.162 26.485  1.00 81.36 19  B  1 
ATOM   897   O  OD2 . ASP B  2  19  ? -10.520 -25.581 25.776  1.00 82.10 19  B  1 
ATOM   898   N  N   . ILE B  2  20  ? -7.476  -26.946 27.967  1.00 95.52 20  B  1 
ATOM   899   C  CA  . ILE B  2  20  ? -6.301  -27.241 27.150  1.00 95.43 20  B  1 
ATOM   900   C  C   . ILE B  2  20  ? -5.744  -28.620 27.493  1.00 95.31 20  B  1 
ATOM   901   O  O   . ILE B  2  20  ? -5.415  -29.411 26.597  1.00 93.68 20  B  1 
ATOM   902   C  CB  . ILE B  2  20  ? -5.236  -26.136 27.325  1.00 94.89 20  B  1 
ATOM   903   C  CG1 . ILE B  2  20  ? -5.740  -24.814 26.732  1.00 89.55 20  B  1 
ATOM   904   C  CG2 . ILE B  2  20  ? -3.920  -26.541 26.666  1.00 88.83 20  B  1 
ATOM   905   C  CD1 . ILE B  2  20  ? -4.892  -23.616 27.094  1.00 80.76 20  B  1 
ATOM   906   N  N   . THR B  2  21  ? -5.641  -28.939 28.789  1.00 94.79 21  B  1 
ATOM   907   C  CA  . THR B  2  21  ? -5.057  -30.210 29.210  1.00 94.12 21  B  1 
ATOM   908   C  C   . THR B  2  21  ? -5.990  -31.398 29.003  1.00 93.89 21  B  1 
ATOM   909   O  O   . THR B  2  21  ? -5.537  -32.544 29.109  1.00 91.18 21  B  1 
ATOM   910   C  CB  . THR B  2  21  ? -4.636  -30.146 30.684  1.00 92.61 21  B  1 
ATOM   911   O  OG1 . THR B  2  21  ? -5.754  -29.772 31.496  1.00 83.13 21  B  1 
ATOM   912   C  CG2 . THR B  2  21  ? -3.513  -29.137 30.883  1.00 82.53 21  B  1 
ATOM   913   N  N   . SER B  2  22  ? -7.270  -31.168 28.715  1.00 94.33 22  B  1 
ATOM   914   C  CA  . SER B  2  22  ? -8.208  -32.264 28.485  1.00 94.02 22  B  1 
ATOM   915   C  C   . SER B  2  22  ? -8.134  -32.831 27.070  1.00 94.46 22  B  1 
ATOM   916   O  O   . SER B  2  22  ? -8.802  -33.832 26.788  1.00 91.82 22  B  1 
ATOM   917   C  CB  . SER B  2  22  ? -9.639  -31.796 28.770  1.00 92.39 22  B  1 
ATOM   918   O  OG  . SER B  2  22  ? -10.066 -30.850 27.802  1.00 85.33 22  B  1 
ATOM   919   N  N   . LYS B  2  23  ? -7.346  -32.233 26.176  1.00 94.84 23  B  1 
ATOM   920   C  CA  . LYS B  2  23  ? -7.277  -32.649 24.781  1.00 95.33 23  B  1 
ATOM   921   C  C   . LYS B  2  23  ? -6.178  -33.686 24.583  1.00 95.52 23  B  1 
ATOM   922   O  O   . LYS B  2  23  ? -5.102  -33.599 25.183  1.00 93.98 23  B  1 
ATOM   923   C  CB  . LYS B  2  23  ? -7.031  -31.442 23.870  1.00 94.72 23  B  1 
ATOM   924   C  CG  . LYS B  2  23  ? -8.124  -30.373 23.926  1.00 92.33 23  B  1 
ATOM   925   C  CD  . LYS B  2  23  ? -9.437  -30.884 23.359  1.00 88.48 23  B  1 
ATOM   926   C  CE  . LYS B  2  23  ? -10.470 -29.770 23.252  1.00 85.41 23  B  1 
ATOM   927   N  NZ  . LYS B  2  23  ? -10.889 -29.258 24.582  1.00 78.26 23  B  1 
ATOM   928   N  N   . TYR B  2  24  ? -6.440  -34.667 23.719  1.00 95.58 24  B  1 
ATOM   929   C  CA  . TYR B  2  24  ? -5.512  -35.738 23.391  1.00 95.62 24  B  1 
ATOM   930   C  C   . TYR B  2  24  ? -5.317  -35.813 21.879  1.00 95.41 24  B  1 
ATOM   931   O  O   . TYR B  2  24  ? -6.185  -35.398 21.101  1.00 92.92 24  B  1 
ATOM   932   C  CB  . TYR B  2  24  ? -6.011  -37.086 23.930  1.00 94.88 24  B  1 
ATOM   933   C  CG  . TYR B  2  24  ? -6.005  -37.189 25.440  1.00 94.87 24  B  1 
ATOM   934   C  CD1 . TYR B  2  24  ? -7.046  -36.662 26.197  1.00 91.11 24  B  1 
ATOM   935   C  CD2 . TYR B  2  24  ? -4.962  -37.813 26.109  1.00 91.12 24  B  1 
ATOM   936   C  CE1 . TYR B  2  24  ? -7.044  -36.748 27.580  1.00 89.76 24  B  1 
ATOM   937   C  CE2 . TYR B  2  24  ? -4.950  -37.910 27.490  1.00 89.98 24  B  1 
ATOM   938   C  CZ  . TYR B  2  24  ? -5.993  -37.376 28.220  1.00 91.67 24  B  1 
ATOM   939   O  OH  . TYR B  2  24  ? -5.990  -37.468 29.591  1.00 89.61 24  B  1 
ATOM   940   N  N   . VAL B  2  25  ? -4.161  -36.352 21.460  1.00 95.76 25  B  1 
ATOM   941   C  CA  . VAL B  2  25  ? -3.822  -36.539 20.053  1.00 95.60 25  B  1 
ATOM   942   C  C   . VAL B  2  25  ? -3.813  -38.040 19.767  1.00 95.39 25  B  1 
ATOM   943   O  O   . VAL B  2  25  ? -2.969  -38.762 20.308  1.00 93.49 25  B  1 
ATOM   944   C  CB  . VAL B  2  25  ? -2.459  -35.906 19.708  1.00 94.91 25  B  1 
ATOM   945   C  CG1 . VAL B  2  25  ? -2.134  -36.115 18.235  1.00 89.59 25  B  1 
ATOM   946   C  CG2 . VAL B  2  25  ? -2.464  -34.423 20.045  1.00 90.42 25  B  1 
ATOM   947   N  N   . PRO B  2  26  ? -4.733  -38.545 18.934  1.00 95.33 26  B  1 
ATOM   948   C  CA  . PRO B  2  26  ? -4.806  -39.990 18.682  1.00 95.07 26  B  1 
ATOM   949   C  C   . PRO B  2  26  ? -3.603  -40.498 17.887  1.00 94.85 26  B  1 
ATOM   950   O  O   . PRO B  2  26  ? -2.924  -39.720 17.209  1.00 93.38 26  B  1 
ATOM   951   C  CB  . PRO B  2  26  ? -6.116  -40.145 17.893  1.00 94.01 26  B  1 
ATOM   952   C  CG  . PRO B  2  26  ? -6.332  -38.811 17.258  1.00 92.80 26  B  1 
ATOM   953   C  CD  . PRO B  2  26  ? -5.790  -37.803 18.235  1.00 94.90 26  B  1 
ATOM   954   N  N   . PRO B  2  27  ? -3.318  -41.817 17.949  1.00 94.34 27  B  1 
ATOM   955   C  CA  . PRO B  2  27  ? -2.085  -42.343 17.338  1.00 93.76 27  B  1 
ATOM   956   C  C   . PRO B  2  27  ? -2.020  -42.225 15.822  1.00 93.96 27  B  1 
ATOM   957   O  O   . PRO B  2  27  ? -0.913  -42.240 15.267  1.00 91.86 27  B  1 
ATOM   958   C  CB  . PRO B  2  27  ? -2.070  -43.819 17.771  1.00 92.07 27  B  1 
ATOM   959   C  CG  . PRO B  2  27  ? -2.934  -43.862 18.991  1.00 89.69 27  B  1 
ATOM   960   C  CD  . PRO B  2  27  ? -4.002  -42.836 18.753  1.00 93.10 27  B  1 
ATOM   961   N  N   . HIS B  2  28  ? -3.157  -42.122 15.124  1.00 94.36 28  B  1 
ATOM   962   C  CA  . HIS B  2  28  ? -3.140  -42.049 13.665  1.00 94.57 28  B  1 
ATOM   963   C  C   . HIS B  2  28  ? -2.712  -40.684 13.142  1.00 94.96 28  B  1 
ATOM   964   O  O   . HIS B  2  28  ? -2.528  -40.537 11.924  1.00 93.11 28  B  1 
ATOM   965   C  CB  . HIS B  2  28  ? -4.515  -42.418 13.095  1.00 93.79 28  B  1 
ATOM   966   C  CG  . HIS B  2  28  ? -5.585  -41.411 13.402  1.00 94.11 28  B  1 
ATOM   967   N  ND1 . HIS B  2  28  ? -6.340  -41.453 14.552  1.00 87.24 28  B  1 
ATOM   968   C  CD2 . HIS B  2  28  ? -6.032  -40.344 12.699  1.00 87.08 28  B  1 
ATOM   969   C  CE1 . HIS B  2  28  ? -7.199  -40.452 14.546  1.00 88.60 28  B  1 
ATOM   970   N  NE2 . HIS B  2  28  ? -7.035  -39.762 13.437  1.00 89.57 28  B  1 
ATOM   971   N  N   . VAL B  2  29  ? -2.539  -39.689 14.010  1.00 94.95 29  B  1 
ATOM   972   C  CA  . VAL B  2  29  ? -2.099  -38.357 13.607  1.00 95.16 29  B  1 
ATOM   973   C  C   . VAL B  2  29  ? -0.592  -38.399 13.379  1.00 94.79 29  B  1 
ATOM   974   O  O   . VAL B  2  29  ? 0.188   -38.483 14.333  1.00 92.92 29  B  1 
ATOM   975   C  CB  . VAL B  2  29  ? -2.487  -37.305 14.662  1.00 94.87 29  B  1 
ATOM   976   C  CG1 . VAL B  2  29  ? -1.878  -35.955 14.319  1.00 90.94 29  B  1 
ATOM   977   C  CG2 . VAL B  2  29  ? -3.997  -37.194 14.765  1.00 91.64 29  B  1 
ATOM   978   N  N   . ASN B  2  30  ? -0.173  -38.347 12.111  1.00 94.87 30  B  1 
ATOM   979   C  CA  . ASN B  2  30  ? 1.233   -38.410 11.747  1.00 94.69 30  B  1 
ATOM   980   C  C   . ASN B  2  30  ? 1.758   -37.018 11.394  1.00 95.15 30  B  1 
ATOM   981   O  O   . ASN B  2  30  ? 1.103   -36.005 11.654  1.00 93.30 30  B  1 
ATOM   982   C  CB  . ASN B  2  30  ? 1.437   -39.411 10.597  1.00 92.67 30  B  1 
ATOM   983   C  CG  . ASN B  2  30  ? 0.540   -39.123 9.407   1.00 90.91 30  B  1 
ATOM   984   O  OD1 . ASN B  2  30  ? 0.194   -37.978 9.131   1.00 82.11 30  B  1 
ATOM   985   N  ND2 . ASN B  2  30  ? 0.159   -40.175 8.695   1.00 82.89 30  B  1 
ATOM   986   N  N   . ILE B  2  31  ? 2.958   -36.960 10.800  1.00 95.56 31  B  1 
ATOM   987   C  CA  . ILE B  2  31  ? 3.620   -35.690 10.546  1.00 95.96 31  B  1 
ATOM   988   C  C   . ILE B  2  31  ? 2.882   -34.858 9.496   1.00 96.21 31  B  1 
ATOM   989   O  O   . ILE B  2  31  ? 3.019   -33.628 9.472   1.00 94.97 31  B  1 
ATOM   990   C  CB  . ILE B  2  31  ? 5.091   -35.930 10.140  1.00 94.77 31  B  1 
ATOM   991   C  CG1 . ILE B  2  31  ? 5.902   -34.639 10.254  1.00 86.54 31  B  1 
ATOM   992   C  CG2 . ILE B  2  31  ? 5.179   -36.501 8.725   1.00 86.23 31  B  1 
ATOM   993   C  CD1 . ILE B  2  31  ? 7.392   -34.855 10.169  1.00 80.84 31  B  1 
ATOM   994   N  N   . PHE B  2  32  ? 2.082   -35.493 8.621   1.00 96.03 32  B  1 
ATOM   995   C  CA  . PHE B  2  32  ? 1.355   -34.753 7.594   1.00 96.38 32  B  1 
ATOM   996   C  C   . PHE B  2  32  ? 0.215   -33.919 8.171   1.00 96.39 32  B  1 
ATOM   997   O  O   . PHE B  2  32  ? -0.280  -33.009 7.494   1.00 95.03 32  B  1 
ATOM   998   C  CB  . PHE B  2  32  ? 0.826   -35.719 6.534   1.00 96.31 32  B  1 
ATOM   999   C  CG  . PHE B  2  32  ? 1.903   -36.538 5.884   1.00 96.37 32  B  1 
ATOM   1000  C  CD1 . PHE B  2  32  ? 2.805   -35.953 5.009   1.00 93.05 32  B  1 
ATOM   1001  C  CD2 . PHE B  2  32  ? 2.027   -37.890 6.165   1.00 93.07 32  B  1 
ATOM   1002  C  CE1 . PHE B  2  32  ? 3.807   -36.700 4.420   1.00 92.33 32  B  1 
ATOM   1003  C  CE2 . PHE B  2  32  ? 3.027   -38.644 5.581   1.00 92.50 32  B  1 
ATOM   1004  C  CZ  . PHE B  2  32  ? 3.918   -38.050 4.707   1.00 94.08 32  B  1 
ATOM   1005  N  N   . TYR B  2  33  ? -0.209  -34.192 9.413   1.00 96.60 33  B  1 
ATOM   1006  C  CA  . TYR B  2  33  ? -1.215  -33.375 10.083  1.00 96.79 33  B  1 
ATOM   1007  C  C   . TYR B  2  33  ? -0.650  -32.041 10.573  1.00 96.49 33  B  1 
ATOM   1008  O  O   . TYR B  2  33  ? -1.410  -31.216 11.092  1.00 94.89 33  B  1 
ATOM   1009  C  CB  . TYR B  2  33  ? -1.835  -34.156 11.251  1.00 96.66 33  B  1 
ATOM   1010  C  CG  . TYR B  2  33  ? -2.784  -35.257 10.821  1.00 96.83 33  B  1 
ATOM   1011  C  CD1 . TYR B  2  33  ? -2.322  -36.384 10.152  1.00 94.05 33  B  1 
ATOM   1012  C  CD2 . TYR B  2  33  ? -4.143  -35.176 11.093  1.00 93.71 33  B  1 
ATOM   1013  C  CE1 . TYR B  2  33  ? -3.185  -37.390 9.753   1.00 93.28 33  B  1 
ATOM   1014  C  CE2 . TYR B  2  33  ? -5.016  -36.182 10.707  1.00 93.37 33  B  1 
ATOM   1015  C  CZ  . TYR B  2  33  ? -4.530  -37.283 10.036  1.00 94.95 33  B  1 
ATOM   1016  O  OH  . TYR B  2  33  ? -5.393  -38.286 9.643   1.00 93.66 33  B  1 
ATOM   1017  N  N   . CYS B  2  34  ? 0.664   -31.802 10.407  1.00 96.46 34  B  1 
ATOM   1018  C  CA  . CYS B  2  34  ? 1.261   -30.505 10.715  1.00 96.42 34  B  1 
ATOM   1019  C  C   . CYS B  2  34  ? 1.082   -29.488 9.592   1.00 96.70 34  B  1 
ATOM   1020  O  O   . CYS B  2  34  ? 1.339   -28.298 9.813   1.00 95.66 34  B  1 
ATOM   1021  C  CB  . CYS B  2  34  ? 2.764   -30.659 11.002  1.00 95.93 34  B  1 
ATOM   1022  S  SG  . CYS B  2  34  ? 3.198   -31.858 12.283  1.00 94.28 34  B  1 
ATOM   1023  N  N   . LEU B  2  35  ? 0.670   -29.918 8.383   1.00 96.30 35  B  1 
ATOM   1024  C  CA  . LEU B  2  35  ? 0.691   -29.050 7.212   1.00 96.76 35  B  1 
ATOM   1025  C  C   . LEU B  2  35  ? -0.234  -27.844 7.357   1.00 96.83 35  B  1 
ATOM   1026  O  O   . LEU B  2  35  ? 0.089   -26.756 6.870   1.00 95.75 35  B  1 
ATOM   1027  C  CB  . LEU B  2  35  ? 0.326   -29.864 5.963   1.00 96.73 35  B  1 
ATOM   1028  C  CG  . LEU B  2  35  ? 1.393   -30.875 5.525   1.00 95.84 35  B  1 
ATOM   1029  C  CD1 . LEU B  2  35  ? 0.837   -31.829 4.478   1.00 91.76 35  B  1 
ATOM   1030  C  CD2 . LEU B  2  35  ? 2.622   -30.150 4.991   1.00 91.07 35  B  1 
ATOM   1031  N  N   . GLY B  2  36  ? -1.392  -28.005 8.021   1.00 96.57 36  B  1 
ATOM   1032  C  CA  . GLY B  2  36  ? -2.261  -26.863 8.280   1.00 96.57 36  B  1 
ATOM   1033  C  C   . GLY B  2  36  ? -1.606  -25.834 9.184   1.00 97.00 36  B  1 
ATOM   1034  O  O   . GLY B  2  36  ? -1.692  -24.627 8.946   1.00 96.20 36  B  1 
ATOM   1035  N  N   . GLY B  2  37  ? -0.923  -26.312 10.245  1.00 96.95 37  B  1 
ATOM   1036  C  CA  . GLY B  2  37  ? -0.209  -25.412 11.135  1.00 96.90 37  B  1 
ATOM   1037  C  C   . GLY B  2  37  ? 0.986   -24.744 10.479  1.00 97.38 37  B  1 
ATOM   1038  O  O   . GLY B  2  37  ? 1.300   -23.589 10.780  1.00 96.39 37  B  1 
ATOM   1039  N  N   . ILE B  2  38  ? 1.680   -25.449 9.566   1.00 97.36 38  B  1 
ATOM   1040  C  CA  . ILE B  2  38  ? 2.784   -24.849 8.817   1.00 97.45 38  B  1 
ATOM   1041  C  C   . ILE B  2  38  ? 2.252   -23.759 7.892   1.00 97.53 38  B  1 
ATOM   1042  O  O   . ILE B  2  38  ? 2.873   -22.698 7.744   1.00 97.01 38  B  1 
ATOM   1043  C  CB  . ILE B  2  38  ? 3.557   -25.932 8.038   1.00 97.27 38  B  1 
ATOM   1044  C  CG1 . ILE B  2  38  ? 4.247   -26.901 9.009   1.00 94.97 38  B  1 
ATOM   1045  C  CG2 . ILE B  2  38  ? 4.589   -25.297 7.111   1.00 95.48 38  B  1 
ATOM   1046  C  CD1 . ILE B  2  38  ? 4.846   -28.123 8.340   1.00 91.13 38  B  1 
ATOM   1047  N  N   . THR B  2  39  ? 1.082   -23.983 7.270   1.00 97.51 39  B  1 
ATOM   1048  C  CA  . THR B  2  39  ? 0.452   -22.955 6.446   1.00 97.68 39  B  1 
ATOM   1049  C  C   . THR B  2  39  ? 0.127   -21.718 7.278   1.00 97.67 39  B  1 
ATOM   1050  O  O   . THR B  2  39  ? 0.368   -20.583 6.847   1.00 96.92 39  B  1 
ATOM   1051  C  CB  . THR B  2  39  ? -0.822  -23.504 5.787   1.00 97.30 39  B  1 
ATOM   1052  O  OG1 . THR B  2  39  ? -0.532  -24.731 5.109   1.00 90.13 39  B  1 
ATOM   1053  C  CG2 . THR B  2  39  ? -1.385  -22.504 4.786   1.00 92.70 39  B  1 
ATOM   1054  N  N   . LEU B  2  40  ? -0.415  -21.917 8.496   1.00 97.42 40  B  1 
ATOM   1055  C  CA  . LEU B  2  40  ? -0.692  -20.796 9.392   1.00 97.50 40  B  1 
ATOM   1056  C  C   . LEU B  2  40  ? 0.591   -20.075 9.789   1.00 97.58 40  B  1 
ATOM   1057  O  O   . LEU B  2  40  ? 0.613   -18.840 9.863   1.00 97.01 40  B  1 
ATOM   1058  C  CB  . LEU B  2  40  ? -1.432  -21.291 10.638  1.00 97.62 40  B  1 
ATOM   1059  C  CG  . LEU B  2  40  ? -1.725  -20.243 11.718  1.00 96.97 40  B  1 
ATOM   1060  C  CD1 . LEU B  2  40  ? -2.609  -19.129 11.170  1.00 93.94 40  B  1 
ATOM   1061  C  CD2 . LEU B  2  40  ? -2.383  -20.895 12.923  1.00 93.57 40  B  1 
ATOM   1062  N  N   . THR B  2  41  ? 1.675   -20.822 10.035  1.00 97.57 41  B  1 
ATOM   1063  C  CA  . THR B  2  41  ? 2.954   -20.204 10.379  1.00 97.40 41  B  1 
ATOM   1064  C  C   . THR B  2  41  ? 3.454   -19.315 9.244   1.00 97.39 41  B  1 
ATOM   1065  O  O   . THR B  2  41  ? 3.926   -18.197 9.479   1.00 96.48 41  B  1 
ATOM   1066  C  CB  . THR B  2  41  ? 3.992   -21.286 10.712  1.00 96.96 41  B  1 
ATOM   1067  O  OG1 . THR B  2  41  ? 3.508   -22.106 11.784  1.00 89.91 41  B  1 
ATOM   1068  C  CG2 . THR B  2  41  ? 5.319   -20.662 11.127  1.00 90.46 41  B  1 
ATOM   1069  N  N   . CYS B  2  42  ? 3.337   -19.789 7.991   1.00 97.59 42  B  1 
ATOM   1070  C  CA  . CYS B  2  42  ? 3.723   -18.976 6.844   1.00 97.41 42  B  1 
ATOM   1071  C  C   . CYS B  2  42  ? 2.868   -17.713 6.752   1.00 97.32 42  B  1 
ATOM   1072  O  O   . CYS B  2  42  ? 3.378   -16.639 6.424   1.00 96.24 42  B  1 
ATOM   1073  C  CB  . CYS B  2  42  ? 3.613   -19.798 5.557   1.00 97.35 42  B  1 
ATOM   1074  S  SG  . CYS B  2  42  ? 4.828   -21.139 5.424   1.00 95.85 42  B  1 
ATOM   1075  N  N   . PHE B  2  43  ? 1.557   -17.808 7.046   1.00 97.57 43  B  1 
ATOM   1076  C  CA  . PHE B  2  43  ? 0.689   -16.633 7.025   1.00 97.58 43  B  1 
ATOM   1077  C  C   . PHE B  2  43  ? 1.098   -15.620 8.090   1.00 97.26 43  B  1 
ATOM   1078  O  O   . PHE B  2  43  ? 1.109   -14.411 7.831   1.00 96.60 43  B  1 
ATOM   1079  C  CB  . PHE B  2  43  ? -0.773  -17.044 7.216   1.00 97.64 43  B  1 
ATOM   1080  C  CG  . PHE B  2  43  ? -1.720  -15.876 7.305   1.00 97.64 43  B  1 
ATOM   1081  C  CD1 . PHE B  2  43  ? -1.993  -15.100 6.191   1.00 95.16 43  B  1 
ATOM   1082  C  CD2 . PHE B  2  43  ? -2.334  -15.557 8.505   1.00 95.34 43  B  1 
ATOM   1083  C  CE1 . PHE B  2  43  ? -2.862  -14.023 6.269   1.00 94.93 43  B  1 
ATOM   1084  C  CE2 . PHE B  2  43  ? -3.206  -14.481 8.593   1.00 95.07 43  B  1 
ATOM   1085  C  CZ  . PHE B  2  43  ? -3.470  -13.715 7.473   1.00 96.12 43  B  1 
ATOM   1086  N  N   . LEU B  2  44  ? 1.448   -16.082 9.296   1.00 97.07 44  B  1 
ATOM   1087  C  CA  . LEU B  2  44  ? 1.895   -15.172 10.348  1.00 96.70 44  B  1 
ATOM   1088  C  C   . LEU B  2  44  ? 3.198   -14.482 9.961   1.00 96.57 44  B  1 
ATOM   1089  O  O   . LEU B  2  44  ? 3.392   -13.297 10.264  1.00 95.40 44  B  1 
ATOM   1090  C  CB  . LEU B  2  44  ? 2.049   -15.932 11.668  1.00 96.70 44  B  1 
ATOM   1091  C  CG  . LEU B  2  44  ? 0.751   -16.487 12.275  1.00 95.01 44  B  1 
ATOM   1092  C  CD1 . LEU B  2  44  ? 1.054   -17.344 13.497  1.00 89.71 44  B  1 
ATOM   1093  C  CD2 . LEU B  2  44  ? -0.206  -15.358 12.639  1.00 89.00 44  B  1 
ATOM   1094  N  N   . VAL B  2  45  ? 4.104   -15.199 9.275   1.00 96.87 45  B  1 
ATOM   1095  C  CA  . VAL B  2  45  ? 5.320   -14.581 8.757   1.00 96.45 45  B  1 
ATOM   1096  C  C   . VAL B  2  45  ? 4.970   -13.513 7.724   1.00 96.08 45  B  1 
ATOM   1097  O  O   . VAL B  2  45  ? 5.572   -12.430 7.706   1.00 95.07 45  B  1 
ATOM   1098  C  CB  . VAL B  2  45  ? 6.259   -15.655 8.168   1.00 96.03 45  B  1 
ATOM   1099  C  CG1 . VAL B  2  45  ? 7.413   -15.015 7.400   1.00 92.12 45  B  1 
ATOM   1100  C  CG2 . VAL B  2  45  ? 6.810   -16.543 9.277   1.00 92.71 45  B  1 
ATOM   1101  N  N   . GLN B  2  46  ? 3.983   -13.784 6.859   1.00 96.60 46  B  1 
ATOM   1102  C  CA  . GLN B  2  46  ? 3.542   -12.802 5.869   1.00 96.37 46  B  1 
ATOM   1103  C  C   . GLN B  2  46  ? 2.991   -11.547 6.536   1.00 96.18 46  B  1 
ATOM   1104  O  O   . GLN B  2  46  ? 3.259   -10.433 6.081   1.00 95.34 46  B  1 
ATOM   1105  C  CB  . GLN B  2  46  ? 2.477   -13.408 4.945   1.00 96.04 46  B  1 
ATOM   1106  C  CG  . GLN B  2  46  ? 2.985   -14.465 3.978   1.00 94.67 46  B  1 
ATOM   1107  C  CD  . GLN B  2  46  ? 4.132   -13.979 3.129   1.00 94.92 46  B  1 
ATOM   1108  O  OE1 . GLN B  2  46  ? 5.296   -14.199 3.448   1.00 87.20 46  B  1 
ATOM   1109  N  NE2 . GLN B  2  46  ? 3.809   -13.289 2.045   1.00 85.77 46  B  1 
ATOM   1110  N  N   . VAL B  2  47  ? 2.206   -11.707 7.617   1.00 96.89 47  B  1 
ATOM   1111  C  CA  . VAL B  2  47  ? 1.647   -10.556 8.318   1.00 96.47 47  B  1 
ATOM   1112  C  C   . VAL B  2  47  ? 2.761   -9.699  8.904   1.00 96.02 47  B  1 
ATOM   1113  O  O   . VAL B  2  47  ? 2.756   -8.469  8.769   1.00 95.04 47  B  1 
ATOM   1114  C  CB  . VAL B  2  47  ? 0.658   -11.020 9.412   1.00 96.12 47  B  1 
ATOM   1115  C  CG1 . VAL B  2  47  ? 0.240   -9.850  10.296  1.00 92.50 47  B  1 
ATOM   1116  C  CG2 . VAL B  2  47  ? -0.573  -11.652 8.777   1.00 92.95 47  B  1 
ATOM   1117  N  N   . ALA B  2  48  ? 3.748   -10.337 9.550   1.00 95.02 48  B  1 
ATOM   1118  C  CA  . ALA B  2  48  ? 4.833   -9.592  10.180  1.00 94.56 48  B  1 
ATOM   1119  C  C   . ALA B  2  48  ? 5.694   -8.870  9.150   1.00 94.32 48  B  1 
ATOM   1120  O  O   . ALA B  2  48  ? 5.964   -7.669  9.281   1.00 92.68 48  B  1 
ATOM   1121  C  CB  . ALA B  2  48  ? 5.685   -10.538 11.031  1.00 94.13 48  B  1 
ATOM   1122  N  N   . THR B  2  49  ? 6.139   -9.579  8.101   1.00 95.76 49  B  1 
ATOM   1123  C  CA  . THR B  2  49  ? 6.998   -8.961  7.093   1.00 95.68 49  B  1 
ATOM   1124  C  C   . THR B  2  49  ? 6.233   -7.973  6.222   1.00 95.33 49  B  1 
ATOM   1125  O  O   . THR B  2  49  ? 6.780   -6.937  5.831   1.00 93.86 49  B  1 
ATOM   1126  C  CB  . THR B  2  49  ? 7.658   -10.033 6.216   1.00 95.03 49  B  1 
ATOM   1127  O  OG1 . THR B  2  49  ? 6.650   -10.871 5.630   1.00 90.83 49  B  1 
ATOM   1128  C  CG2 . THR B  2  49  ? 8.613   -10.895 7.033   1.00 90.92 49  B  1 
ATOM   1129  N  N   . GLY B  2  50  ? 4.966   -8.265  5.912   1.00 95.87 50  B  1 
ATOM   1130  C  CA  . GLY B  2  50  ? 4.161   -7.341  5.129   1.00 95.61 50  B  1 
ATOM   1131  C  C   . GLY B  2  50  ? 3.888   -6.041  5.862   1.00 95.94 50  B  1 
ATOM   1132  O  O   . GLY B  2  50  ? 3.985   -4.958  5.283   1.00 94.75 50  B  1 
ATOM   1133  N  N   . PHE B  2  51  ? 3.549   -6.130  7.163   1.00 95.80 51  B  1 
ATOM   1134  C  CA  . PHE B  2  51  ? 3.366   -4.934  7.979   1.00 95.56 51  B  1 
ATOM   1135  C  C   . PHE B  2  51  ? 4.633   -4.088  8.000   1.00 95.47 51  B  1 
ATOM   1136  O  O   . PHE B  2  51  ? 4.572   -2.860  7.878   1.00 94.51 51  B  1 
ATOM   1137  C  CB  . PHE B  2  51  ? 2.963   -5.324  9.407   1.00 95.27 51  B  1 
ATOM   1138  C  CG  . PHE B  2  51  ? 3.362   -4.307  10.442  1.00 94.19 51  B  1 
ATOM   1139  C  CD1 . PHE B  2  51  ? 2.832   -3.026  10.418  1.00 88.59 51  B  1 
ATOM   1140  C  CD2 . PHE B  2  51  ? 4.278   -4.628  11.434  1.00 87.56 51  B  1 
ATOM   1141  C  CE1 . PHE B  2  51  ? 3.210   -2.085  11.361  1.00 86.14 51  B  1 
ATOM   1142  C  CE2 . PHE B  2  51  ? 4.659   -3.693  12.379  1.00 85.49 51  B  1 
ATOM   1143  C  CZ  . PHE B  2  51  ? 4.125   -2.420  12.341  1.00 88.17 51  B  1 
ATOM   1144  N  N   . ALA B  2  52  ? 5.797   -4.737  8.141   1.00 94.69 52  B  1 
ATOM   1145  C  CA  . ALA B  2  52  ? 7.054   -3.997  8.170   1.00 94.73 52  B  1 
ATOM   1146  C  C   . ALA B  2  52  ? 7.257   -3.195  6.887   1.00 94.73 52  B  1 
ATOM   1147  O  O   . ALA B  2  52  ? 7.663   -2.028  6.931   1.00 93.11 52  B  1 
ATOM   1148  C  CB  . ALA B  2  52  ? 8.217   -4.964  8.396   1.00 94.26 52  B  1 
ATOM   1149  N  N   . MET B  2  53  ? 6.949   -3.794  5.732   1.00 95.55 53  B  1 
ATOM   1150  C  CA  . MET B  2  53  ? 7.158   -3.105  4.461   1.00 95.43 53  B  1 
ATOM   1151  C  C   . MET B  2  53  ? 6.174   -1.958  4.237   1.00 95.42 53  B  1 
ATOM   1152  O  O   . MET B  2  53  ? 6.458   -1.072  3.427   1.00 94.49 53  B  1 
ATOM   1153  C  CB  . MET B  2  53  ? 7.081   -4.099  3.297   1.00 95.01 53  B  1 
ATOM   1154  C  CG  . MET B  2  53  ? 8.310   -4.992  3.183   1.00 93.39 53  B  1 
ATOM   1155  S  SD  . MET B  2  53  ? 8.372   -5.928  1.643   1.00 92.71 53  B  1 
ATOM   1156  C  CE  . MET B  2  53  ? 7.075   -7.117  1.921   1.00 84.61 53  B  1 
ATOM   1157  N  N   . THR B  2  54  ? 5.029   -1.925  4.935   1.00 95.98 54  B  1 
ATOM   1158  C  CA  . THR B  2  54  ? 4.105   -0.801  4.796   1.00 95.87 54  B  1 
ATOM   1159  C  C   . THR B  2  54  ? 4.673   0.500   5.352   1.00 95.37 54  B  1 
ATOM   1160  O  O   . THR B  2  54  ? 4.114   1.567   5.083   1.00 93.59 54  B  1 
ATOM   1161  C  CB  . THR B  2  54  ? 2.759   -1.088  5.480   1.00 95.34 54  B  1 
ATOM   1162  O  OG1 . THR B  2  54  ? 2.964   -1.295  6.882   1.00 87.61 54  B  1 
ATOM   1163  C  CG2 . THR B  2  54  ? 2.080   -2.301  4.872   1.00 88.64 54  B  1 
ATOM   1164  N  N   . PHE B  2  55  ? 5.777   0.444   6.108   1.00 94.59 55  B  1 
ATOM   1165  C  CA  . PHE B  2  55  ? 6.437   1.648   6.603   1.00 93.80 55  B  1 
ATOM   1166  C  C   . PHE B  2  55  ? 7.332   2.301   5.557   1.00 93.40 55  B  1 
ATOM   1167  O  O   . PHE B  2  55  ? 7.825   3.410   5.791   1.00 90.74 55  B  1 
ATOM   1168  C  CB  . PHE B  2  55  ? 7.264   1.320   7.854   1.00 93.57 55  B  1 
ATOM   1169  C  CG  . PHE B  2  55  ? 6.507   1.481   9.149   1.00 93.69 55  B  1 
ATOM   1170  C  CD1 . PHE B  2  55  ? 5.160   1.166   9.241   1.00 87.55 55  B  1 
ATOM   1171  C  CD2 . PHE B  2  55  ? 7.152   1.952   10.288  1.00 87.41 55  B  1 
ATOM   1172  C  CE1 . PHE B  2  55  ? 4.469   1.319   10.427  1.00 85.73 55  B  1 
ATOM   1173  C  CE2 . PHE B  2  55  ? 6.467   2.101   11.479  1.00 85.97 55  B  1 
ATOM   1174  C  CZ  . PHE B  2  55  ? 5.126   1.784   11.548  1.00 90.28 55  B  1 
ATOM   1175  N  N   . TYR B  2  56  ? 7.557   1.650   4.409   1.00 94.38 56  B  1 
ATOM   1176  C  CA  . TYR B  2  56  ? 8.438   2.184   3.373   1.00 93.82 56  B  1 
ATOM   1177  C  C   . TYR B  2  56  ? 7.830   2.147   1.973   1.00 94.05 56  B  1 
ATOM   1178  O  O   . TYR B  2  56  ? 8.208   2.964   1.129   1.00 92.32 56  B  1 
ATOM   1179  C  CB  . TYR B  2  56  ? 9.766   1.420   3.369   1.00 93.20 56  B  1 
ATOM   1180  C  CG  . TYR B  2  56  ? 10.592  1.615   4.622   1.00 93.48 56  B  1 
ATOM   1181  C  CD1 . TYR B  2  56  ? 11.388  2.742   4.782   1.00 89.40 56  B  1 
ATOM   1182  C  CD2 . TYR B  2  56  ? 10.579  0.675   5.645   1.00 89.77 56  B  1 
ATOM   1183  C  CE1 . TYR B  2  56  ? 12.147  2.930   5.923   1.00 88.57 56  B  1 
ATOM   1184  C  CE2 . TYR B  2  56  ? 11.333  0.854   6.792   1.00 88.45 56  B  1 
ATOM   1185  C  CZ  . TYR B  2  56  ? 12.117  1.980   6.927   1.00 91.78 56  B  1 
ATOM   1186  O  OH  . TYR B  2  56  ? 12.873  2.160   8.061   1.00 90.48 56  B  1 
ATOM   1187  N  N   . TYR B  2  57  ? 6.921   1.219   1.700   1.00 95.40 57  B  1 
ATOM   1188  C  CA  . TYR B  2  57  ? 6.353   1.095   0.364   1.00 95.84 57  B  1 
ATOM   1189  C  C   . TYR B  2  57  ? 5.364   2.225   0.080   1.00 95.77 57  B  1 
ATOM   1190  O  O   . TYR B  2  57  ? 4.566   2.597   0.944   1.00 95.14 57  B  1 
ATOM   1191  C  CB  . TYR B  2  57  ? 5.657   -0.259  0.201   1.00 95.90 57  B  1 
ATOM   1192  C  CG  . TYR B  2  57  ? 4.973   -0.424  -1.135  1.00 96.15 57  B  1 
ATOM   1193  C  CD1 . TYR B  2  57  ? 5.701   -0.717  -2.281  1.00 94.13 57  B  1 
ATOM   1194  C  CD2 . TYR B  2  57  ? 3.598   -0.277  -1.254  1.00 94.13 57  B  1 
ATOM   1195  C  CE1 . TYR B  2  57  ? 5.082   -0.857  -3.506  1.00 93.94 57  B  1 
ATOM   1196  C  CE2 . TYR B  2  57  ? 2.970   -0.412  -2.479  1.00 93.86 57  B  1 
ATOM   1197  C  CZ  . TYR B  2  57  ? 3.716   -0.702  -3.601  1.00 95.40 57  B  1 
ATOM   1198  O  OH  . TYR B  2  57  ? 3.095   -0.838  -4.820  1.00 94.01 57  B  1 
ATOM   1199  N  N   . ARG B  2  58  ? 5.401   2.759   -1.149  1.00 95.13 58  B  1 
ATOM   1200  C  CA  . ARG B  2  58  ? 4.518   3.838   -1.580  1.00 94.79 58  B  1 
ATOM   1201  C  C   . ARG B  2  58  ? 3.683   3.362   -2.767  1.00 94.69 58  B  1 
ATOM   1202  O  O   . ARG B  2  58  ? 4.235   3.100   -3.843  1.00 92.22 58  B  1 
ATOM   1203  C  CB  . ARG B  2  58  ? 5.332   5.084   -1.946  1.00 93.16 58  B  1 
ATOM   1204  C  CG  . ARG B  2  58  ? 6.160   5.633   -0.787  1.00 87.11 58  B  1 
ATOM   1205  C  CD  . ARG B  2  58  ? 6.666   7.042   -1.052  1.00 84.81 58  B  1 
ATOM   1206  N  NE  . ARG B  2  58  ? 7.741   7.101   -2.042  1.00 80.97 58  B  1 
ATOM   1207  C  CZ  . ARG B  2  58  ? 9.038   6.990   -1.754  1.00 76.39 58  B  1 
ATOM   1208  N  NH1 . ARG B  2  58  ? 9.444   6.814   -0.504  1.00 66.99 58  B  1 
ATOM   1209  N  NH2 . ARG B  2  58  ? 9.941   7.059   -2.727  1.00 70.42 58  B  1 
ATOM   1210  N  N   . PRO B  2  59  ? 2.347   3.241   -2.612  1.00 95.24 59  B  1 
ATOM   1211  C  CA  . PRO B  2  59  ? 1.497   2.703   -3.683  1.00 94.74 59  B  1 
ATOM   1212  C  C   . PRO B  2  59  ? 1.116   3.752   -4.732  1.00 93.98 59  B  1 
ATOM   1213  O  O   . PRO B  2  59  ? -0.064  4.053   -4.933  1.00 91.46 59  B  1 
ATOM   1214  C  CB  . PRO B  2  59  ? 0.272   2.190   -2.916  1.00 94.39 59  B  1 
ATOM   1215  C  CG  . PRO B  2  59  ? 0.167   3.118   -1.750  1.00 93.36 59  B  1 
ATOM   1216  C  CD  . PRO B  2  59  ? 1.588   3.460   -1.367  1.00 95.18 59  B  1 
ATOM   1217  N  N   . THR B  2  60  ? 2.119   4.300   -5.413  1.00 93.35 60  B  1 
ATOM   1218  C  CA  . THR B  2  60  ? 1.919   5.263   -6.493  1.00 92.83 60  B  1 
ATOM   1219  C  C   . THR B  2  60  ? 2.782   4.840   -7.679  1.00 93.11 60  B  1 
ATOM   1220  O  O   . THR B  2  60  ? 3.930   4.432   -7.494  1.00 91.13 60  B  1 
ATOM   1221  C  CB  . THR B  2  60  ? 2.280   6.685   -6.042  1.00 90.89 60  B  1 
ATOM   1222  O  OG1 . THR B  2  60  ? 1.566   7.003   -4.835  1.00 81.78 60  B  1 
ATOM   1223  C  CG2 . THR B  2  60  ? 1.916   7.705   -7.115  1.00 80.33 60  B  1 
ATOM   1224  N  N   . VAL B  2  61  ? 2.229   4.941   -8.903  1.00 91.20 61  B  1 
ATOM   1225  C  CA  . VAL B  2  61  ? 2.946   4.480   -10.089 1.00 90.54 61  B  1 
ATOM   1226  C  C   . VAL B  2  61  ? 4.246   5.244   -10.310 1.00 90.43 61  B  1 
ATOM   1227  O  O   . VAL B  2  61  ? 5.164   4.725   -10.947 1.00 88.42 61  B  1 
ATOM   1228  C  CB  . VAL B  2  61  ? 2.053   4.576   -11.344 1.00 89.11 61  B  1 
ATOM   1229  C  CG1 . VAL B  2  61  ? 0.803   3.720   -11.171 1.00 79.37 61  B  1 
ATOM   1230  C  CG2 . VAL B  2  61  ? 1.671   6.022   -11.640 1.00 80.86 61  B  1 
ATOM   1231  N  N   . THR B  2  62  ? 4.354   6.466   -9.785  1.00 90.20 62  B  1 
ATOM   1232  C  CA  . THR B  2  62  ? 5.554   7.270   -9.977  1.00 88.39 62  B  1 
ATOM   1233  C  C   . THR B  2  62  ? 6.712   6.826   -9.091  1.00 88.47 62  B  1 
ATOM   1234  O  O   . THR B  2  62  ? 7.872   7.059   -9.449  1.00 85.17 62  B  1 
ATOM   1235  C  CB  . THR B  2  62  ? 5.259   8.751   -9.710  1.00 86.32 62  B  1 
ATOM   1236  O  OG1 . THR B  2  62  ? 4.689   8.901   -8.407  1.00 79.20 62  B  1 
ATOM   1237  C  CG2 . THR B  2  62  ? 4.295   9.304   -10.747 1.00 76.88 62  B  1 
ATOM   1238  N  N   . ASP B  2  63  ? 6.437   6.192   -7.948  1.00 88.73 63  B  1 
ATOM   1239  C  CA  . ASP B  2  63  ? 7.505   5.828   -7.026  1.00 88.64 63  B  1 
ATOM   1240  C  C   . ASP B  2  63  ? 7.317   4.470   -6.348  1.00 90.89 63  B  1 
ATOM   1241  O  O   . ASP B  2  63  ? 8.046   4.172   -5.397  1.00 87.52 63  B  1 
ATOM   1242  C  CB  . ASP B  2  63  ? 7.691   6.920   -5.959  1.00 84.49 63  B  1 
ATOM   1243  C  CG  . ASP B  2  63  ? 6.395   7.310   -5.273  1.00 78.79 63  B  1 
ATOM   1244  O  OD1 . ASP B  2  63  ? 5.363   6.670   -5.535  1.00 70.38 63  B  1 
ATOM   1245  O  OD2 . ASP B  2  63  ? 6.418   8.277   -4.482  1.00 70.86 63  B  1 
ATOM   1246  N  N   . ALA B  2  64  ? 6.380   3.629   -6.814  1.00 91.82 64  B  1 
ATOM   1247  C  CA  . ALA B  2  64  ? 6.241   2.286   -6.262  1.00 93.29 64  B  1 
ATOM   1248  C  C   . ALA B  2  64  ? 7.507   1.462   -6.498  1.00 94.38 64  B  1 
ATOM   1249  O  O   . ALA B  2  64  ? 8.056   0.858   -5.572  1.00 93.39 64  B  1 
ATOM   1250  C  CB  . ALA B  2  64  ? 5.024   1.589   -6.880  1.00 93.03 64  B  1 
ATOM   1251  N  N   . PHE B  2  65  ? 7.978   1.446   -7.744  1.00 94.31 65  B  1 
ATOM   1252  C  CA  . PHE B  2  65  ? 9.194   0.713   -8.083  1.00 94.86 65  B  1 
ATOM   1253  C  C   . PHE B  2  65  ? 10.401  1.256   -7.320  1.00 95.17 65  B  1 
ATOM   1254  O  O   . PHE B  2  65  ? 11.225  0.485   -6.806  1.00 94.45 65  B  1 
ATOM   1255  C  CB  . PHE B  2  65  ? 9.434   0.781   -9.595  1.00 94.69 65  B  1 
ATOM   1256  C  CG  . PHE B  2  65  ? 10.618  -0.019  -10.064 1.00 94.85 65  B  1 
ATOM   1257  C  CD1 . PHE B  2  65  ? 10.504  -1.379  -10.305 1.00 90.95 65  B  1 
ATOM   1258  C  CD2 . PHE B  2  65  ? 11.845  0.593   -10.272 1.00 90.86 65  B  1 
ATOM   1259  C  CE1 . PHE B  2  65  ? 11.589  -2.115  -10.739 1.00 90.01 65  B  1 
ATOM   1260  C  CE2 . PHE B  2  65  ? 12.937  -0.143  -10.705 1.00 90.26 65  B  1 
ATOM   1261  C  CZ  . PHE B  2  65  ? 12.808  -1.497  -10.938 1.00 92.45 65  B  1 
ATOM   1262  N  N   . ALA B  2  66  ? 10.508  2.594   -7.223  1.00 93.97 66  B  1 
ATOM   1263  C  CA  . ALA B  2  66  ? 11.629  3.201   -6.509  1.00 93.33 66  B  1 
ATOM   1264  C  C   . ALA B  2  66  ? 11.600  2.871   -5.019  1.00 93.49 66  B  1 
ATOM   1265  O  O   . ALA B  2  66  ? 12.654  2.699   -4.399  1.00 91.87 66  B  1 
ATOM   1266  C  CB  . ALA B  2  66  ? 11.617  4.715   -6.721  1.00 92.22 66  B  1 
ATOM   1267  N  N   . SER B  2  67  ? 10.401  2.784   -4.421  1.00 93.83 67  B  1 
ATOM   1268  C  CA  . SER B  2  67  ? 10.304  2.441   -3.009  1.00 93.92 67  B  1 
ATOM   1269  C  C   . SER B  2  67  ? 10.744  1.001   -2.748  1.00 94.43 67  B  1 
ATOM   1270  O  O   . SER B  2  67  ? 11.333  0.711   -1.701  1.00 93.35 67  B  1 
ATOM   1271  C  CB  . SER B  2  67  ? 8.869   2.662   -2.507  1.00 93.02 67  B  1 
ATOM   1272  O  OG  . SER B  2  67  ? 7.971   1.720   -3.058  1.00 86.70 67  B  1 
ATOM   1273  N  N   . VAL B  2  68  ? 10.484  0.088   -3.691  1.00 95.32 68  B  1 
ATOM   1274  C  CA  . VAL B  2  68  ? 10.965  -1.286  -3.560  1.00 95.59 68  B  1 
ATOM   1275  C  C   . VAL B  2  68  ? 12.486  -1.324  -3.665  1.00 95.28 68  B  1 
ATOM   1276  O  O   . VAL B  2  68  ? 13.153  -2.039  -2.909  1.00 94.33 68  B  1 
ATOM   1277  C  CB  . VAL B  2  68  ? 10.300  -2.194  -4.610  1.00 95.42 68  B  1 
ATOM   1278  C  CG1 . VAL B  2  68  ? 10.908  -3.590  -4.581  1.00 90.31 68  B  1 
ATOM   1279  C  CG2 . VAL B  2  68  ? 8.801   -2.272  -4.361  1.00 91.26 68  B  1 
ATOM   1280  N  N   . GLN B  2  69  ? 13.055  -0.545  -4.597  1.00 95.48 69  B  1 
ATOM   1281  C  CA  . GLN B  2  69  ? 14.510  -0.421  -4.676  1.00 94.90 69  B  1 
ATOM   1282  C  C   . GLN B  2  69  ? 15.084  0.140   -3.378  1.00 94.63 69  B  1 
ATOM   1283  O  O   . GLN B  2  69  ? 16.131  -0.316  -2.901  1.00 93.02 69  B  1 
ATOM   1284  C  CB  . GLN B  2  69  ? 14.911  0.477   -5.851  1.00 93.93 69  B  1 
ATOM   1285  C  CG  . GLN B  2  69  ? 14.726  -0.147  -7.221  1.00 86.62 69  B  1 
ATOM   1286  C  CD  . GLN B  2  69  ? 15.265  0.737   -8.330  1.00 86.28 69  B  1 
ATOM   1287  O  OE1 . GLN B  2  69  ? 15.110  1.959   -8.301  1.00 77.17 69  B  1 
ATOM   1288  N  NE2 . GLN B  2  69  ? 15.920  0.128   -9.310  1.00 74.70 69  B  1 
ATOM   1289  N  N   . TYR B  2  70  ? 14.404  1.126   -2.789  1.00 93.38 70  B  1 
ATOM   1290  C  CA  . TYR B  2  70  ? 14.848  1.720   -1.530  1.00 92.50 70  B  1 
ATOM   1291  C  C   . TYR B  2  70  ? 14.858  0.687   -0.406  1.00 92.70 70  B  1 
ATOM   1292  O  O   . TYR B  2  70  ? 15.792  0.653   0.404   1.00 91.11 70  B  1 
ATOM   1293  C  CB  . TYR B  2  70  ? 13.948  2.904   -1.173  1.00 91.43 70  B  1 
ATOM   1294  C  CG  . TYR B  2  70  ? 14.381  3.668   0.059   1.00 90.11 70  B  1 
ATOM   1295  C  CD1 . TYR B  2  70  ? 15.468  4.533   0.022   1.00 86.09 70  B  1 
ATOM   1296  C  CD2 . TYR B  2  70  ? 13.694  3.533   1.257   1.00 85.99 70  B  1 
ATOM   1297  C  CE1 . TYR B  2  70  ? 15.860  5.237   1.145   1.00 84.84 70  B  1 
ATOM   1298  C  CE2 . TYR B  2  70  ? 14.081  4.233   2.387   1.00 84.20 70  B  1 
ATOM   1299  C  CZ  . TYR B  2  70  ? 15.165  5.083   2.327   1.00 87.01 70  B  1 
ATOM   1300  O  OH  . TYR B  2  70  ? 15.548  5.782   3.447   1.00 84.54 70  B  1 
ATOM   1301  N  N   . ILE B  2  71  ? 13.831  -0.169  -0.351  1.00 93.98 71  B  1 
ATOM   1302  C  CA  . ILE B  2  71  ? 13.791  -1.232  0.647   1.00 93.88 71  B  1 
ATOM   1303  C  C   . ILE B  2  71  ? 14.962  -2.194  0.456   1.00 93.66 71  B  1 
ATOM   1304  O  O   . ILE B  2  71  ? 15.602  -2.612  1.426   1.00 92.69 71  B  1 
ATOM   1305  C  CB  . ILE B  2  71  ? 12.439  -1.977  0.584   1.00 93.99 71  B  1 
ATOM   1306  C  CG1 . ILE B  2  71  ? 11.310  -1.072  1.094   1.00 91.55 71  B  1 
ATOM   1307  C  CG2 . ILE B  2  71  ? 12.490  -3.272  1.390   1.00 92.32 71  B  1 
ATOM   1308  C  CD1 . ILE B  2  71  ? 9.922   -1.593  0.790   1.00 88.72 71  B  1 
ATOM   1309  N  N   . MET B  2  72  ? 15.269  -2.540  -0.797  1.00 94.80 72  B  1 
ATOM   1310  C  CA  . MET B  2  72  ? 16.301  -3.535  -1.075  1.00 94.59 72  B  1 
ATOM   1311  C  C   . MET B  2  72  ? 17.714  -3.005  -0.871  1.00 94.00 72  B  1 
ATOM   1312  O  O   . MET B  2  72  ? 18.622  -3.793  -0.569  1.00 92.33 72  B  1 
ATOM   1313  C  CB  . MET B  2  72  ? 16.150  -4.057  -2.508  1.00 94.29 72  B  1 
ATOM   1314  C  CG  . MET B  2  72  ? 14.906  -4.903  -2.733  1.00 91.99 72  B  1 
ATOM   1315  S  SD  . MET B  2  72  ? 14.916  -6.441  -1.786  1.00 91.36 72  B  1 
ATOM   1316  C  CE  . MET B  2  72  ? 16.223  -7.353  -2.609  1.00 84.13 72  B  1 
ATOM   1317  N  N   . THR B  2  73  ? 17.937  -1.696  -1.021  1.00 93.36 73  B  1 
ATOM   1318  C  CA  . THR B  2  73  ? 19.287  -1.144  -1.024  1.00 92.62 73  B  1 
ATOM   1319  C  C   . THR B  2  73  ? 19.617  -0.289  0.195   1.00 92.09 73  B  1 
ATOM   1320  O  O   . THR B  2  73  ? 20.771  -0.293  0.635   1.00 89.04 73  B  1 
ATOM   1321  C  CB  . THR B  2  73  ? 19.525  -0.304  -2.289  1.00 91.75 73  B  1 
ATOM   1322  O  OG1 . THR B  2  73  ? 18.586  0.776   -2.332  1.00 86.13 73  B  1 
ATOM   1323  C  CG2 . THR B  2  73  ? 19.371  -1.155  -3.542  1.00 84.96 73  B  1 
ATOM   1324  N  N   . GLU B  2  74  ? 18.653  0.444   0.750   1.00 92.01 74  B  1 
ATOM   1325  C  CA  . GLU B  2  74  ? 18.939  1.439   1.782   1.00 90.43 74  B  1 
ATOM   1326  C  C   . GLU B  2  74  ? 18.429  1.057   3.166   1.00 90.56 74  B  1 
ATOM   1327  O  O   . GLU B  2  74  ? 19.083  1.377   4.166   1.00 87.03 74  B  1 
ATOM   1328  C  CB  . GLU B  2  74  ? 18.348  2.800   1.385   1.00 88.39 74  B  1 
ATOM   1329  C  CG  . GLU B  2  74  ? 18.862  3.353   0.061   1.00 82.43 74  B  1 
ATOM   1330  C  CD  . GLU B  2  74  ? 20.320  3.754   0.122   1.00 78.44 74  B  1 
ATOM   1331  O  OE1 . GLU B  2  74  ? 20.798  4.120   1.216   1.00 70.49 74  B  1 
ATOM   1332  O  OE2 . GLU B  2  74  ? 20.996  3.708   -0.926  1.00 70.48 74  B  1 
ATOM   1333  N  N   . VAL B  2  75  ? 17.269  0.399   3.258   1.00 91.55 75  B  1 
ATOM   1334  C  CA  . VAL B  2  75  ? 16.650  0.116   4.548   1.00 91.56 75  B  1 
ATOM   1335  C  C   . VAL B  2  75  ? 17.402  -1.012  5.254   1.00 91.72 75  B  1 
ATOM   1336  O  O   . VAL B  2  75  ? 17.838  -1.978  4.623   1.00 90.75 75  B  1 
ATOM   1337  C  CB  . VAL B  2  75  ? 15.161  -0.237  4.373   1.00 91.31 75  B  1 
ATOM   1338  C  CG1 . VAL B  2  75  ? 14.516  -0.576  5.705   1.00 84.14 75  B  1 
ATOM   1339  C  CG2 . VAL B  2  75  ? 14.425  0.925   3.718   1.00 84.69 75  B  1 
ATOM   1340  N  N   . ASN B  2  76  ? 17.555  -0.888  6.581   1.00 90.34 76  B  1 
ATOM   1341  C  CA  . ASN B  2  76  ? 18.234  -1.898  7.385   1.00 90.26 76  B  1 
ATOM   1342  C  C   . ASN B  2  76  ? 17.508  -3.237  7.279   1.00 90.79 76  B  1 
ATOM   1343  O  O   . ASN B  2  76  ? 16.333  -3.351  7.633   1.00 88.37 76  B  1 
ATOM   1344  C  CB  . ASN B  2  76  ? 18.309  -1.454  8.844   1.00 89.15 76  B  1 
ATOM   1345  C  CG  . ASN B  2  76  ? 19.160  -0.219  9.046   1.00 85.31 76  B  1 
ATOM   1346  O  OD1 . ASN B  2  76  ? 20.144  -0.004  8.338   1.00 77.64 76  B  1 
ATOM   1347  N  ND2 . ASN B  2  76  ? 18.791  0.599   10.024  1.00 76.70 76  B  1 
ATOM   1348  N  N   . PHE B  2  77  ? 18.217  -4.259  6.780   1.00 91.71 77  B  1 
ATOM   1349  C  CA  . PHE B  2  77  ? 17.685  -5.604  6.558   1.00 92.85 77  B  1 
ATOM   1350  C  C   . PHE B  2  77  ? 16.450  -5.611  5.659   1.00 93.63 77  B  1 
ATOM   1351  O  O   . PHE B  2  77  ? 15.677  -6.571  5.680   1.00 91.14 77  B  1 
ATOM   1352  C  CB  . PHE B  2  77  ? 17.375  -6.300  7.890   1.00 91.93 77  B  1 
ATOM   1353  C  CG  . PHE B  2  77  ? 18.592  -6.555  8.734   1.00 92.91 77  B  1 
ATOM   1354  C  CD1 . PHE B  2  77  ? 19.422  -7.635  8.471   1.00 86.46 77  B  1 
ATOM   1355  C  CD2 . PHE B  2  77  ? 18.909  -5.712  9.789   1.00 86.81 77  B  1 
ATOM   1356  C  CE1 . PHE B  2  77  ? 20.545  -7.872  9.247   1.00 84.82 77  B  1 
ATOM   1357  C  CE2 . PHE B  2  77  ? 20.031  -5.944  10.567  1.00 85.28 77  B  1 
ATOM   1358  C  CZ  . PHE B  2  77  ? 20.849  -7.024  10.298  1.00 89.70 77  B  1 
ATOM   1359  N  N   . GLY B  2  78  ? 16.254  -4.547  4.855   1.00 92.89 78  B  1 
ATOM   1360  C  CA  . GLY B  2  78  ? 15.118  -4.507  3.947   1.00 92.97 78  B  1 
ATOM   1361  C  C   . GLY B  2  78  ? 15.158  -5.612  2.910   1.00 93.93 78  B  1 
ATOM   1362  O  O   . GLY B  2  78  ? 14.120  -6.170  2.540   1.00 92.79 78  B  1 
ATOM   1363  N  N   . TRP B  2  79  ? 16.364  -5.944  2.430   1.00 95.30 79  B  1 
ATOM   1364  C  CA  . TRP B  2  79  ? 16.533  -7.048  1.492   1.00 95.38 79  B  1 
ATOM   1365  C  C   . TRP B  2  79  ? 16.048  -8.362  2.098   1.00 95.53 79  B  1 
ATOM   1366  O  O   . TRP B  2  79  ? 15.468  -9.200  1.396   1.00 94.74 79  B  1 
ATOM   1367  C  CB  . TRP B  2  79  ? 18.010  -7.166  1.084   1.00 95.12 79  B  1 
ATOM   1368  C  CG  . TRP B  2  79  ? 18.920  -7.413  2.252   1.00 95.08 79  B  1 
ATOM   1369  C  CD1 . TRP B  2  79  ? 19.534  -6.474  3.029   1.00 94.15 79  B  1 
ATOM   1370  C  CD2 . TRP B  2  79  ? 19.302  -8.688  2.793   1.00 95.33 79  B  1 
ATOM   1371  N  NE1 . TRP B  2  79  ? 20.265  -7.078  4.018   1.00 93.99 79  B  1 
ATOM   1372  C  CE2 . TRP B  2  79  ? 20.143  -8.439  3.897   1.00 94.87 79  B  1 
ATOM   1373  C  CE3 . TRP B  2  79  ? 19.017  -10.009 2.444   1.00 94.48 79  B  1 
ATOM   1374  C  CZ2 . TRP B  2  79  ? 20.693  -9.470  4.658   1.00 93.72 79  B  1 
ATOM   1375  C  CZ3 . TRP B  2  79  ? 19.568  -11.031 3.204   1.00 93.06 79  B  1 
ATOM   1376  C  CH2 . TRP B  2  79  ? 20.394  -10.756 4.298   1.00 92.68 79  B  1 
ATOM   1377  N  N   . LEU B  2  80  ? 16.259  -8.554  3.412   1.00 94.43 80  B  1 
ATOM   1378  C  CA  . LEU B  2  80  ? 15.849  -9.787  4.076   1.00 94.91 80  B  1 
ATOM   1379  C  C   . LEU B  2  80  ? 14.338  -9.835  4.262   1.00 95.36 80  B  1 
ATOM   1380  O  O   . LEU B  2  80  ? 13.710  -10.868 4.001   1.00 94.61 80  B  1 
ATOM   1381  C  CB  . LEU B  2  80  ? 16.565  -9.911  5.427   1.00 95.01 80  B  1 
ATOM   1382  C  CG  . LEU B  2  80  ? 16.240  -11.151 6.263   1.00 93.91 80  B  1 
ATOM   1383  C  CD1 . LEU B  2  80  ? 16.646  -12.420 5.524   1.00 88.29 80  B  1 
ATOM   1384  C  CD2 . LEU B  2  80  ? 16.942  -11.074 7.611   1.00 87.87 80  B  1 
ATOM   1385  N  N   . ILE B  2  81  ? 13.730  -8.719  4.707   1.00 94.99 81  B  1 
ATOM   1386  C  CA  . ILE B  2  81  ? 12.290  -8.679  4.950   1.00 95.08 81  B  1 
ATOM   1387  C  C   . ILE B  2  81  ? 11.518  -8.948  3.663   1.00 95.00 81  B  1 
ATOM   1388  O  O   . ILE B  2  81  ? 10.588  -9.764  3.641   1.00 94.31 81  B  1 
ATOM   1389  C  CB  . ILE B  2  81  ? 11.891  -7.325  5.575   1.00 94.68 81  B  1 
ATOM   1390  C  CG1 . ILE B  2  81  ? 12.567  -7.131  6.941   1.00 91.05 81  B  1 
ATOM   1391  C  CG2 . ILE B  2  81  ? 10.377  -7.214  5.708   1.00 92.33 81  B  1 
ATOM   1392  C  CD1 . ILE B  2  81  ? 12.149  -8.125  7.996   1.00 83.86 81  B  1 
ATOM   1393  N  N   . ARG B  2  82  ? 11.900  -8.276  2.562   1.00 95.87 82  B  1 
ATOM   1394  C  CA  . ARG B  2  82  ? 11.210  -8.470  1.286   1.00 95.88 82  B  1 
ATOM   1395  C  C   . ARG B  2  82  ? 11.414  -9.886  0.750   1.00 95.96 82  B  1 
ATOM   1396  O  O   . ARG B  2  82  ? 10.472  -10.502 0.237   1.00 95.16 82  B  1 
ATOM   1397  C  CB  . ARG B  2  82  ? 11.693  -7.437  0.260   1.00 95.63 82  B  1 
ATOM   1398  C  CG  . ARG B  2  82  ? 11.036  -7.599  -1.109  1.00 94.88 82  B  1 
ATOM   1399  C  CD  . ARG B  2  82  ? 11.383  -6.485  -2.074  1.00 93.86 82  B  1 
ATOM   1400  N  NE  . ARG B  2  82  ? 10.720  -6.682  -3.365  1.00 92.03 82  B  1 
ATOM   1401  C  CZ  . ARG B  2  82  ? 11.303  -7.168  -4.455  1.00 92.35 82  B  1 
ATOM   1402  N  NH1 . ARG B  2  82  ? 12.586  -7.487  -4.436  1.00 86.17 82  B  1 
ATOM   1403  N  NH2 . ARG B  2  82  ? 10.608  -7.329  -5.569  1.00 88.19 82  B  1 
ATOM   1404  N  N   . SER B  2  83  ? 12.636  -10.419 0.863   1.00 96.09 83  B  1 
ATOM   1405  C  CA  . SER B  2  83  ? 12.912  -11.757 0.350   1.00 96.15 83  B  1 
ATOM   1406  C  C   . SER B  2  83  ? 12.165  -12.823 1.148   1.00 96.33 83  B  1 
ATOM   1407  O  O   . SER B  2  83  ? 11.663  -13.793 0.570   1.00 95.27 83  B  1 
ATOM   1408  C  CB  . SER B  2  83  ? 14.417  -12.024 0.368   1.00 95.88 83  B  1 
ATOM   1409  O  OG  . SER B  2  83  ? 15.103  -11.094 -0.456  1.00 91.43 83  B  1 
ATOM   1410  N  N   . VAL B  2  84  ? 12.072  -12.663 2.474   1.00 96.16 84  B  1 
ATOM   1411  C  CA  . VAL B  2  84  ? 11.284  -13.583 3.290   1.00 96.27 84  B  1 
ATOM   1412  C  C   . VAL B  2  84  ? 9.811   -13.492 2.911   1.00 96.25 84  B  1 
ATOM   1413  O  O   . VAL B  2  84  ? 9.123   -14.513 2.805   1.00 95.49 84  B  1 
ATOM   1414  C  CB  . VAL B  2  84  ? 11.498  -13.297 4.791   1.00 95.99 84  B  1 
ATOM   1415  C  CG1 . VAL B  2  84  ? 10.482  -14.053 5.641   1.00 91.09 84  B  1 
ATOM   1416  C  CG2 . VAL B  2  84  ? 12.907  -13.686 5.212   1.00 91.96 84  B  1 
ATOM   1417  N  N   . HIS B  2  85  ? 9.301   -12.270 2.695   1.00 96.93 85  B  1 
ATOM   1418  C  CA  . HIS B  2  85  ? 7.900   -12.086 2.309   1.00 96.92 85  B  1 
ATOM   1419  C  C   . HIS B  2  85  ? 7.591   -12.808 1.003   1.00 96.83 85  B  1 
ATOM   1420  O  O   . HIS B  2  85  ? 6.543   -13.449 0.871   1.00 95.92 85  B  1 
ATOM   1421  C  CB  . HIS B  2  85  ? 7.582   -10.593 2.191   1.00 96.96 85  B  1 
ATOM   1422  C  CG  . HIS B  2  85  ? 6.114   -10.286 2.110   1.00 97.30 85  B  1 
ATOM   1423  N  ND1 . HIS B  2  85  ? 5.289   -10.290 3.214   1.00 94.20 85  B  1 
ATOM   1424  C  CD2 . HIS B  2  85  ? 5.329   -9.959  1.058   1.00 93.79 85  B  1 
ATOM   1425  C  CE1 . HIS B  2  85  ? 4.060   -9.980  2.846   1.00 94.22 85  B  1 
ATOM   1426  N  NE2 . HIS B  2  85  ? 4.054   -9.774  1.544   1.00 94.74 85  B  1 
ATOM   1427  N  N   . ARG B  2  86  ? 8.508   -12.730 0.029   1.00 97.39 86  B  1 
ATOM   1428  C  CA  . ARG B  2  86  ? 8.284   -13.360 -1.272  1.00 97.09 86  B  1 
ATOM   1429  C  C   . ARG B  2  86  ? 8.385   -14.884 -1.186  1.00 97.07 86  B  1 
ATOM   1430  O  O   . ARG B  2  86  ? 7.540   -15.593 -1.740  1.00 95.75 86  B  1 
ATOM   1431  C  CB  . ARG B  2  86  ? 9.279   -12.811 -2.298  1.00 96.19 86  B  1 
ATOM   1432  C  CG  . ARG B  2  86  ? 8.972   -13.235 -3.732  1.00 91.10 86  B  1 
ATOM   1433  C  CD  . ARG B  2  86  ? 9.773   -12.431 -4.734  1.00 88.90 86  B  1 
ATOM   1434  N  NE  . ARG B  2  86  ? 9.516   -12.831 -6.116  1.00 86.20 86  B  1 
ATOM   1435  C  CZ  . ARG B  2  86  ? 8.519   -12.355 -6.867  1.00 83.59 86  B  1 
ATOM   1436  N  NH1 . ARG B  2  86  ? 7.679   -11.455 -6.370  1.00 74.38 86  B  1 
ATOM   1437  N  NH2 . ARG B  2  86  ? 8.366   -12.777 -8.112  1.00 77.54 86  B  1 
ATOM   1438  N  N   . TRP B  2  87  ? 9.410   -15.409 -0.491  1.00 97.16 87  B  1 
ATOM   1439  C  CA  . TRP B  2  87  ? 9.560   -16.854 -0.358  1.00 97.48 87  B  1 
ATOM   1440  C  C   . TRP B  2  87  ? 8.426   -17.464 0.464   1.00 97.35 87  B  1 
ATOM   1441  O  O   . TRP B  2  87  ? 7.864   -18.500 0.092   1.00 96.78 87  B  1 
ATOM   1442  C  CB  . TRP B  2  87  ? 10.912  -17.190 0.280   1.00 97.50 87  B  1 
ATOM   1443  C  CG  . TRP B  2  87  ? 12.019  -17.394 -0.713  1.00 97.35 87  B  1 
ATOM   1444  C  CD1 . TRP B  2  87  ? 13.079  -16.568 -0.938  1.00 95.73 87  B  1 
ATOM   1445  C  CD2 . TRP B  2  87  ? 12.174  -18.496 -1.619  1.00 96.75 87  B  1 
ATOM   1446  N  NE1 . TRP B  2  87  ? 13.888  -17.085 -1.919  1.00 95.72 87  B  1 
ATOM   1447  C  CE2 . TRP B  2  87  ? 13.357  -18.269 -2.357  1.00 96.41 87  B  1 
ATOM   1448  C  CE3 . TRP B  2  87  ? 11.432  -19.655 -1.874  1.00 95.95 87  B  1 
ATOM   1449  C  CZ2 . TRP B  2  87  ? 13.805  -19.163 -3.328  1.00 95.20 87  B  1 
ATOM   1450  C  CZ3 . TRP B  2  87  ? 11.882  -20.539 -2.844  1.00 94.15 87  B  1 
ATOM   1451  C  CH2 . TRP B  2  87  ? 13.057  -20.287 -3.555  1.00 94.08 87  B  1 
ATOM   1452  N  N   . SER B  2  88  ? 8.063   -16.821 1.584   1.00 97.55 88  B  1 
ATOM   1453  C  CA  . SER B  2  88  ? 7.014   -17.357 2.448   1.00 97.47 88  B  1 
ATOM   1454  C  C   . SER B  2  88  ? 5.647   -17.312 1.774   1.00 97.48 88  B  1 
ATOM   1455  O  O   . SER B  2  88  ? 4.777   -18.123 2.095   1.00 96.39 88  B  1 
ATOM   1456  C  CB  . SER B  2  88  ? 6.984   -16.591 3.770   1.00 97.03 88  B  1 
ATOM   1457  O  OG  . SER B  2  88  ? 6.074   -17.174 4.682   1.00 91.67 88  B  1 
ATOM   1458  N  N   . ALA B  2  89  ? 5.438   -16.374 0.829   1.00 97.24 89  B  1 
ATOM   1459  C  CA  . ALA B  2  89  ? 4.197   -16.355 0.062   1.00 97.29 89  B  1 
ATOM   1460  C  C   . ALA B  2  89  ? 4.041   -17.630 -0.759  1.00 97.20 89  B  1 
ATOM   1461  O  O   . ALA B  2  89  ? 2.994   -18.284 -0.723  1.00 96.39 89  B  1 
ATOM   1462  C  CB  . ALA B  2  89  ? 4.162   -15.121 -0.840  1.00 96.73 89  B  1 
ATOM   1463  N  N   . SER B  2  90  ? 5.095   -18.005 -1.499  1.00 97.05 90  B  1 
ATOM   1464  C  CA  . SER B  2  90  ? 5.056   -19.239 -2.277  1.00 97.25 90  B  1 
ATOM   1465  C  C   . SER B  2  90  ? 4.971   -20.464 -1.375  1.00 97.36 90  B  1 
ATOM   1466  O  O   . SER B  2  90  ? 4.282   -21.434 -1.706  1.00 96.31 90  B  1 
ATOM   1467  C  CB  . SER B  2  90  ? 6.283   -19.331 -3.183  1.00 96.68 90  B  1 
ATOM   1468  O  OG  . SER B  2  90  ? 6.217   -18.384 -4.235  1.00 89.70 90  B  1 
ATOM   1469  N  N   . MET B  2  91  ? 5.657   -20.434 -0.227  1.00 97.41 91  B  1 
ATOM   1470  C  CA  . MET B  2  91  ? 5.592   -21.562 0.695   1.00 97.53 91  B  1 
ATOM   1471  C  C   . MET B  2  91  ? 4.203   -21.709 1.306   1.00 97.47 91  B  1 
ATOM   1472  O  O   . MET B  2  91  ? 3.746   -22.829 1.532   1.00 96.61 91  B  1 
ATOM   1473  C  CB  . MET B  2  91  ? 6.634   -21.403 1.806   1.00 97.12 91  B  1 
ATOM   1474  C  CG  . MET B  2  91  ? 8.087   -21.554 1.352   1.00 94.89 91  B  1 
ATOM   1475  S  SD  . MET B  2  91  ? 8.457   -23.131 0.549   1.00 93.34 91  B  1 
ATOM   1476  C  CE  . MET B  2  91  ? 8.485   -22.637 -1.167  1.00 85.76 91  B  1 
ATOM   1477  N  N   . MET B  2  92  ? 3.497   -20.591 1.579   1.00 97.43 92  B  1 
ATOM   1478  C  CA  . MET B  2  92  ? 2.137   -20.666 2.103   1.00 97.42 92  B  1 
ATOM   1479  C  C   . MET B  2  92  ? 1.213   -21.376 1.117   1.00 97.53 92  B  1 
ATOM   1480  O  O   . MET B  2  92  ? 0.424   -22.243 1.507   1.00 96.91 92  B  1 
ATOM   1481  C  CB  . MET B  2  92  ? 1.604   -19.263 2.413   1.00 97.36 92  B  1 
ATOM   1482  C  CG  . MET B  2  92  ? 0.205   -19.259 3.013   1.00 96.24 92  B  1 
ATOM   1483  S  SD  . MET B  2  92  ? -0.459  -17.606 3.291   1.00 94.97 92  B  1 
ATOM   1484  C  CE  . MET B  2  92  ? -2.127  -18.014 3.806   1.00 88.93 92  B  1 
ATOM   1485  N  N   . VAL B  2  93  ? 1.311   -21.026 -0.176  1.00 97.50 93  B  1 
ATOM   1486  C  CA  . VAL B  2  93  ? 0.481   -21.672 -1.191  1.00 97.47 93  B  1 
ATOM   1487  C  C   . VAL B  2  93  ? 0.843   -23.148 -1.319  1.00 97.46 93  B  1 
ATOM   1488  O  O   . VAL B  2  93  ? -0.039  -24.013 -1.394  1.00 96.78 93  B  1 
ATOM   1489  C  CB  . VAL B  2  93  ? 0.616   -20.943 -2.542  1.00 97.08 93  B  1 
ATOM   1490  C  CG1 . VAL B  2  93  ? -0.194  -21.654 -3.618  1.00 93.73 93  B  1 
ATOM   1491  C  CG2 . VAL B  2  93  ? 0.161   -19.497 -2.413  1.00 94.09 93  B  1 
ATOM   1492  N  N   . LEU B  2  94  ? 2.146   -23.464 -1.337  1.00 97.32 94  B  1 
ATOM   1493  C  CA  . LEU B  2  94  ? 2.581   -24.852 -1.470  1.00 97.44 94  B  1 
ATOM   1494  C  C   . LEU B  2  94  ? 2.130   -25.693 -0.282  1.00 97.43 94  B  1 
ATOM   1495  O  O   . LEU B  2  94  ? 1.594   -26.793 -0.461  1.00 96.75 94  B  1 
ATOM   1496  C  CB  . LEU B  2  94  ? 4.105   -24.910 -1.621  1.00 97.26 94  B  1 
ATOM   1497  C  CG  . LEU B  2  94  ? 4.734   -26.309 -1.698  1.00 96.20 94  B  1 
ATOM   1498  C  CD1 . LEU B  2  94  ? 4.167   -27.099 -2.872  1.00 92.14 94  B  1 
ATOM   1499  C  CD2 . LEU B  2  94  ? 6.246   -26.194 -1.812  1.00 91.57 94  B  1 
ATOM   1500  N  N   . MET B  2  95  ? 2.327   -25.190 0.948   1.00 97.61 95  B  1 
ATOM   1501  C  CA  . MET B  2  95  ? 1.911   -25.940 2.129   1.00 97.64 95  B  1 
ATOM   1502  C  C   . MET B  2  95  ? 0.394   -26.105 2.176   1.00 97.59 95  B  1 
ATOM   1503  O  O   . MET B  2  95  ? -0.104  -27.118 2.665   1.00 96.56 95  B  1 
ATOM   1504  C  CB  . MET B  2  95  ? 2.400   -25.242 3.401   1.00 97.30 95  B  1 
ATOM   1505  C  CG  . MET B  2  95  ? 3.915   -25.233 3.590   1.00 95.59 95  B  1 
ATOM   1506  S  SD  . MET B  2  95  ? 4.674   -26.871 3.584   1.00 94.35 95  B  1 
ATOM   1507  C  CE  . MET B  2  95  ? 5.508   -26.845 2.007   1.00 88.25 95  B  1 
ATOM   1508  N  N   . MET B  2  96  ? -0.360  -25.126 1.673   1.00 97.63 96  B  1 
ATOM   1509  C  CA  . MET B  2  96  ? -1.811  -25.243 1.608   1.00 97.52 96  B  1 
ATOM   1510  C  C   . MET B  2  96  ? -2.231  -26.357 0.650   1.00 97.44 96  B  1 
ATOM   1511  O  O   . MET B  2  96  ? -3.156  -27.119 0.942   1.00 96.43 96  B  1 
ATOM   1512  C  CB  . MET B  2  96  ? -2.426  -23.908 1.176   1.00 97.15 96  B  1 
ATOM   1513  C  CG  . MET B  2  96  ? -3.941  -23.879 1.183   1.00 95.59 96  B  1 
ATOM   1514  S  SD  . MET B  2  96  ? -4.604  -22.363 0.460   1.00 94.69 96  B  1 
ATOM   1515  C  CE  . MET B  2  96  ? -4.182  -22.603 -1.261  1.00 87.02 96  B  1 
ATOM   1516  N  N   . ILE B  2  97  ? -1.550  -26.470 -0.502  1.00 97.72 97  B  1 
ATOM   1517  C  CA  . ILE B  2  97  ? -1.849  -27.544 -1.446  1.00 97.43 97  B  1 
ATOM   1518  C  C   . ILE B  2  97  ? -1.539  -28.904 -0.824  1.00 97.49 97  B  1 
ATOM   1519  O  O   . ILE B  2  97  ? -2.331  -29.850 -0.936  1.00 96.72 97  B  1 
ATOM   1520  C  CB  . ILE B  2  97  ? -1.073  -27.326 -2.763  1.00 97.03 97  B  1 
ATOM   1521  C  CG1 . ILE B  2  97  ? -1.634  -26.107 -3.507  1.00 94.78 97  B  1 
ATOM   1522  C  CG2 . ILE B  2  97  ? -1.130  -28.569 -3.647  1.00 95.59 97  B  1 
ATOM   1523  C  CD1 . ILE B  2  97  ? -0.776  -25.647 -4.664  1.00 89.51 97  B  1 
ATOM   1524  N  N   . LEU B  2  98  ? -0.393  -29.027 -0.144  1.00 97.31 98  B  1 
ATOM   1525  C  CA  . LEU B  2  98  ? -0.062  -30.271 0.546   1.00 97.39 98  B  1 
ATOM   1526  C  C   . LEU B  2  98  ? -1.061  -30.567 1.663   1.00 97.22 98  B  1 
ATOM   1527  O  O   . LEU B  2  98  ? -1.391  -31.731 1.918   1.00 96.08 98  B  1 
ATOM   1528  C  CB  . LEU B  2  98  ? 1.364   -30.201 1.102   1.00 97.31 98  B  1 
ATOM   1529  C  CG  . LEU B  2  98  ? 2.485   -29.974 0.077   1.00 95.95 98  B  1 
ATOM   1530  C  CD1 . LEU B  2  98  ? 3.837   -29.941 0.775   1.00 92.40 98  B  1 
ATOM   1531  C  CD2 . LEU B  2  98  ? 2.463   -31.044 -1.007  1.00 91.82 98  B  1 
ATOM   1532  N  N   . HIS B  2  99  ? -1.570  -29.528 2.343   1.00 97.48 99  B  1 
ATOM   1533  C  CA  . HIS B  2  99  ? -2.608  -29.688 3.361   1.00 97.48 99  B  1 
ATOM   1534  C  C   . HIS B  2  99  ? -3.900  -30.235 2.757   1.00 97.47 99  B  1 
ATOM   1535  O  O   . HIS B  2  99  ? -4.557  -31.092 3.361   1.00 96.63 99  B  1 
ATOM   1536  C  CB  . HIS B  2  99  ? -2.852  -28.342 4.057   1.00 97.39 99  B  1 
ATOM   1537  C  CG  . HIS B  2  99  ? -4.025  -28.328 4.985   1.00 97.65 99  B  1 
ATOM   1538  N  ND1 . HIS B  2  99  ? -4.076  -29.080 6.140   1.00 95.09 99  B  1 
ATOM   1539  C  CD2 . HIS B  2  99  ? -5.185  -27.632 4.942   1.00 95.11 99  B  1 
ATOM   1540  C  CE1 . HIS B  2  99  ? -5.217  -28.853 6.763   1.00 95.07 99  B  1 
ATOM   1541  N  NE2 . HIS B  2  99  ? -5.910  -27.974 6.059   1.00 95.46 99  B  1 
ATOM   1542  N  N   . VAL B  2  100 ? -4.276  -29.762 1.554   1.00 97.56 100 B  1 
ATOM   1543  C  CA  . VAL B  2  100 ? -5.447  -30.305 0.859   1.00 97.44 100 B  1 
ATOM   1544  C  C   . VAL B  2  100 ? -5.235  -31.780 0.534   1.00 97.20 100 B  1 
ATOM   1545  O  O   . VAL B  2  100 ? -6.161  -32.590 0.660   1.00 96.33 100 B  1 
ATOM   1546  C  CB  . VAL B  2  100 ? -5.752  -29.481 -0.410  1.00 97.07 100 B  1 
ATOM   1547  C  CG1 . VAL B  2  100 ? -6.835  -30.152 -1.240  1.00 94.08 100 B  1 
ATOM   1548  C  CG2 . VAL B  2  100 ? -6.182  -28.072 -0.043  1.00 94.80 100 B  1 
ATOM   1549  N  N   . PHE B  2  101 ? -4.014  -32.166 0.117   1.00 97.28 101 B  1 
ATOM   1550  C  CA  . PHE B  2  101 ? -3.703  -33.576 -0.123  1.00 97.08 101 B  1 
ATOM   1551  C  C   . PHE B  2  101 ? -3.928  -34.405 1.138   1.00 96.73 101 B  1 
ATOM   1552  O  O   . PHE B  2  101 ? -4.541  -35.479 1.085   1.00 95.37 101 B  1 
ATOM   1553  C  CB  . PHE B  2  101 ? -2.254  -33.737 -0.598  1.00 97.07 101 B  1 
ATOM   1554  C  CG  . PHE B  2  101 ? -1.983  -33.205 -1.984  1.00 97.20 101 B  1 
ATOM   1555  C  CD1 . PHE B  2  101 ? -3.012  -32.951 -2.878  1.00 93.90 101 B  1 
ATOM   1556  C  CD2 . PHE B  2  101 ? -0.672  -32.983 -2.396  1.00 93.76 101 B  1 
ATOM   1557  C  CE1 . PHE B  2  101 ? -2.745  -32.472 -4.147  1.00 93.19 101 B  1 
ATOM   1558  C  CE2 . PHE B  2  101 ? -0.400  -32.509 -3.661  1.00 93.56 101 B  1 
ATOM   1559  C  CZ  . PHE B  2  101 ? -1.435  -32.250 -4.539  1.00 95.34 101 B  1 
ATOM   1560  N  N   . ARG B  2  102 ? -3.429  -33.908 2.298   1.00 97.12 102 B  1 
ATOM   1561  C  CA  . ARG B  2  102 ? -3.609  -34.614 3.570   1.00 97.09 102 B  1 
ATOM   1562  C  C   . ARG B  2  102 ? -5.089  -34.786 3.884   1.00 97.05 102 B  1 
ATOM   1563  O  O   . ARG B  2  102 ? -5.544  -35.886 4.222   1.00 96.24 102 B  1 
ATOM   1564  C  CB  . ARG B  2  102 ? -2.911  -33.846 4.697   1.00 96.54 102 B  1 
ATOM   1565  C  CG  . ARG B  2  102 ? -2.702  -34.635 5.987   1.00 94.16 102 B  1 
ATOM   1566  C  CD  . ARG B  2  102 ? -3.943  -34.788 6.862   1.00 93.54 102 B  1 
ATOM   1567  N  NE  . ARG B  2  102 ? -4.408  -33.522 7.421   1.00 92.50 102 B  1 
ATOM   1568  C  CZ  . ARG B  2  102 ? -5.557  -33.371 8.092   1.00 92.89 102 B  1 
ATOM   1569  N  NH1 . ARG B  2  102 ? -6.364  -34.411 8.276   1.00 85.72 102 B  1 
ATOM   1570  N  NH2 . ARG B  2  102 ? -5.890  -32.182 8.572   1.00 88.36 102 B  1 
ATOM   1571  N  N   . VAL B  2  103 ? -5.853  -33.704 3.788   1.00 96.84 103 B  1 
ATOM   1572  C  CA  . VAL B  2  103 ? -7.270  -33.741 4.146   1.00 96.63 103 B  1 
ATOM   1573  C  C   . VAL B  2  103 ? -8.024  -34.710 3.244   1.00 96.57 103 B  1 
ATOM   1574  O  O   . VAL B  2  103 ? -8.840  -35.510 3.715   1.00 95.64 103 B  1 
ATOM   1575  C  CB  . VAL B  2  103 ? -7.873  -32.320 4.079   1.00 96.46 103 B  1 
ATOM   1576  C  CG1 . VAL B  2  103 ? -9.385  -32.368 4.190   1.00 93.48 103 B  1 
ATOM   1577  C  CG2 . VAL B  2  103 ? -7.290  -31.448 5.176   1.00 94.35 103 B  1 
ATOM   1578  N  N   . TYR B  2  104 ? -7.759  -34.667 1.927   1.00 96.81 104 B  1 
ATOM   1579  C  CA  . TYR B  2  104 ? -8.504  -35.512 0.997   1.00 96.86 104 B  1 
ATOM   1580  C  C   . TYR B  2  104 ? -8.152  -36.988 1.163   1.00 96.47 104 B  1 
ATOM   1581  O  O   . TYR B  2  104 ? -9.046  -37.838 1.208   1.00 95.47 104 B  1 
ATOM   1582  C  CB  . TYR B  2  104 ? -8.255  -35.071 -0.446  1.00 96.91 104 B  1 
ATOM   1583  C  CG  . TYR B  2  104 ? -9.128  -35.821 -1.424  1.00 96.98 104 B  1 
ATOM   1584  C  CD1 . TYR B  2  104 ? -10.460 -35.471 -1.604  1.00 95.25 104 B  1 
ATOM   1585  C  CD2 . TYR B  2  104 ? -8.632  -36.902 -2.140  1.00 95.27 104 B  1 
ATOM   1586  C  CE1 . TYR B  2  104 ? -11.271 -36.166 -2.479  1.00 94.79 104 B  1 
ATOM   1587  C  CE2 . TYR B  2  104 ? -9.435  -37.605 -3.016  1.00 95.00 104 B  1 
ATOM   1588  C  CZ  . TYR B  2  104 ? -10.753 -37.232 -3.181  1.00 96.00 104 B  1 
ATOM   1589  O  OH  . TYR B  2  104 ? -11.558 -37.927 -4.051  1.00 94.71 104 B  1 
ATOM   1590  N  N   . LEU B  2  105 ? -6.861  -37.310 1.258   1.00 96.40 105 B  1 
ATOM   1591  C  CA  . LEU B  2  105 ? -6.441  -38.706 1.320   1.00 96.28 105 B  1 
ATOM   1592  C  C   . LEU B  2  105 ? -6.663  -39.338 2.691   1.00 95.85 105 B  1 
ATOM   1593  O  O   . LEU B  2  105 ? -6.531  -40.561 2.819   1.00 93.82 105 B  1 
ATOM   1594  C  CB  . LEU B  2  105 ? -4.969  -38.831 0.910   1.00 96.09 105 B  1 
ATOM   1595  C  CG  . LEU B  2  105 ? -4.685  -38.538 -0.566  1.00 95.10 105 B  1 
ATOM   1596  C  CD1 . LEU B  2  105 ? -3.192  -38.601 -0.846  1.00 90.16 105 B  1 
ATOM   1597  C  CD2 . LEU B  2  105 ? -5.442  -39.512 -1.461  1.00 89.21 105 B  1 
ATOM   1598  N  N   . THR B  2  106 ? -6.998  -38.548 3.718   1.00 96.24 106 B  1 
ATOM   1599  C  CA  . THR B  2  106 ? -7.405  -39.092 5.013   1.00 95.95 106 B  1 
ATOM   1600  C  C   . THR B  2  106 ? -8.911  -39.036 5.223   1.00 95.72 106 B  1 
ATOM   1601  O  O   . THR B  2  106 ? -9.387  -39.415 6.292   1.00 92.90 106 B  1 
ATOM   1602  C  CB  . THR B  2  106 ? -6.702  -38.360 6.164   1.00 94.81 106 B  1 
ATOM   1603  O  OG1 . THR B  2  106 ? -7.003  -36.961 6.107   1.00 88.83 106 B  1 
ATOM   1604  C  CG2 . THR B  2  106 ? -5.195  -38.559 6.101   1.00 87.76 106 B  1 
ATOM   1605  N  N   . GLY B  2  107 ? -9.671  -38.577 4.221   1.00 94.99 107 B  1 
ATOM   1606  C  CA  . GLY B  2  107 ? -11.116 -38.470 4.340   1.00 95.06 107 B  1 
ATOM   1607  C  C   . GLY B  2  107 ? -11.588 -37.489 5.391   1.00 95.58 107 B  1 
ATOM   1608  O  O   . GLY B  2  107 ? -12.718 -37.601 5.872   1.00 93.18 107 B  1 
ATOM   1609  N  N   . GLY B  2  108 ? -10.751 -36.512 5.754   1.00 95.49 108 B  1 
ATOM   1610  C  CA  . GLY B  2  108 ? -11.082 -35.564 6.809   1.00 95.36 108 B  1 
ATOM   1611  C  C   . GLY B  2  108 ? -12.143 -34.548 6.434   1.00 95.69 108 B  1 
ATOM   1612  O  O   . GLY B  2  108 ? -12.532 -33.740 7.278   1.00 93.39 108 B  1 
ATOM   1613  N  N   . PHE B  2  109 ? -12.618 -34.558 5.176   1.00 95.18 109 B  1 
ATOM   1614  C  CA  . PHE B  2  109 ? -13.660 -33.649 4.719   1.00 95.43 109 B  1 
ATOM   1615  C  C   . PHE B  2  109 ? -15.065 -34.226 4.853   1.00 95.41 109 B  1 
ATOM   1616  O  O   . PHE B  2  109 ? -16.042 -33.497 4.650   1.00 93.80 109 B  1 
ATOM   1617  C  CB  . PHE B  2  109 ? -13.413 -33.273 3.254   1.00 95.02 109 B  1 
ATOM   1618  C  CG  . PHE B  2  109 ? -13.494 -34.447 2.312   1.00 96.42 109 B  1 
ATOM   1619  C  CD1 . PHE B  2  109 ? -12.374 -35.225 2.048   1.00 93.56 109 B  1 
ATOM   1620  C  CD2 . PHE B  2  109 ? -14.688 -34.779 1.690   1.00 93.37 109 B  1 
ATOM   1621  C  CE1 . PHE B  2  109 ? -12.447 -36.311 1.194   1.00 92.41 109 B  1 
ATOM   1622  C  CE2 . PHE B  2  109 ? -14.767 -35.864 0.835   1.00 92.66 109 B  1 
ATOM   1623  C  CZ  . PHE B  2  109 ? -13.647 -36.633 0.586   1.00 94.35 109 B  1 
ATOM   1624  N  N   . LYS B  2  110 ? -15.195 -35.507 5.177   1.00 95.25 110 B  1 
ATOM   1625  C  CA  . LYS B  2  110 ? -16.498 -36.162 5.233   1.00 94.90 110 B  1 
ATOM   1626  C  C   . LYS B  2  110 ? -17.250 -35.771 6.500   1.00 94.47 110 B  1 
ATOM   1627  O  O   . LYS B  2  110 ? -16.695 -35.148 7.407   1.00 91.33 110 B  1 
ATOM   1628  C  CB  . LYS B  2  110 ? -16.333 -37.684 5.131   1.00 93.34 110 B  1 
ATOM   1629  C  CG  . LYS B  2  110 ? -15.757 -38.127 3.799   1.00 91.88 110 B  1 
ATOM   1630  C  CD  . LYS B  2  110 ? -15.974 -39.604 3.546   1.00 89.46 110 B  1 
ATOM   1631  C  CE  . LYS B  2  110 ? -15.532 -39.974 2.141   1.00 87.23 110 B  1 
ATOM   1632  N  NZ  . LYS B  2  110 ? -15.966 -41.348 1.761   1.00 83.33 110 B  1 
ATOM   1633  N  N   . LYS B  2  111 ? -18.540 -36.127 6.559   1.00 94.21 111 B  1 
ATOM   1634  C  CA  . LYS B  2  111 ? -19.410 -35.785 7.676   1.00 93.76 111 B  1 
ATOM   1635  C  C   . LYS B  2  111 ? -18.745 -36.111 9.011   1.00 93.18 111 B  1 
ATOM   1636  O  O   . LYS B  2  111 ? -18.213 -37.209 9.175   1.00 88.47 111 B  1 
ATOM   1637  C  CB  . LYS B  2  111 ? -20.737 -36.544 7.553   1.00 92.05 111 B  1 
ATOM   1638  C  CG  . LYS B  2  111 ? -21.724 -36.246 8.675   1.00 86.55 111 B  1 
ATOM   1639  C  CD  . LYS B  2  111 ? -23.026 -37.009 8.514   1.00 81.88 111 B  1 
ATOM   1640  C  CE  . LYS B  2  111 ? -23.963 -36.714 9.675   1.00 74.46 111 B  1 
ATOM   1641  N  NZ  . LYS B  2  111 ? -25.276 -37.397 9.531   1.00 65.69 111 B  1 
ATOM   1642  N  N   . PRO B  2  112 ? -18.755 -35.195 9.992   1.00 93.85 112 B  1 
ATOM   1643  C  CA  . PRO B  2  112 ? -19.488 -33.922 10.031  1.00 93.74 112 B  1 
ATOM   1644  C  C   . PRO B  2  112 ? -18.657 -32.689 9.672   1.00 94.11 112 B  1 
ATOM   1645  O  O   . PRO B  2  112 ? -18.965 -31.589 10.139  1.00 91.69 112 B  1 
ATOM   1646  C  CB  . PRO B  2  112 ? -19.921 -33.854 11.498  1.00 91.80 112 B  1 
ATOM   1647  C  CG  . PRO B  2  112 ? -18.744 -34.451 12.225  1.00 88.87 112 B  1 
ATOM   1648  C  CD  . PRO B  2  112 ? -18.190 -35.525 11.311  1.00 92.14 112 B  1 
ATOM   1649  N  N   . ARG B  2  113 ? -17.627 -32.831 8.840   1.00 94.50 113 B  1 
ATOM   1650  C  CA  . ARG B  2  113 ? -16.635 -31.780 8.628   1.00 95.19 113 B  1 
ATOM   1651  C  C   . ARG B  2  113 ? -16.775 -31.071 7.281   1.00 95.84 113 B  1 
ATOM   1652  O  O   . ARG B  2  113 ? -15.803 -30.478 6.796   1.00 93.87 113 B  1 
ATOM   1653  C  CB  . ARG B  2  113 ? -15.221 -32.360 8.785   1.00 94.27 113 B  1 
ATOM   1654  C  CG  . ARG B  2  113 ? -14.968 -32.890 10.193  1.00 93.87 113 B  1 
ATOM   1655  C  CD  . ARG B  2  113 ? -13.683 -33.677 10.309  1.00 92.98 113 B  1 
ATOM   1656  N  NE  . ARG B  2  113 ? -13.428 -34.034 11.705  1.00 91.35 113 B  1 
ATOM   1657  C  CZ  . ARG B  2  113 ? -13.968 -35.078 12.323  1.00 91.95 113 B  1 
ATOM   1658  N  NH1 . ARG B  2  113 ? -14.773 -35.903 11.669  1.00 83.77 113 B  1 
ATOM   1659  N  NH2 . ARG B  2  113 ? -13.696 -35.303 13.600  1.00 87.98 113 B  1 
ATOM   1660  N  N   . GLU B  2  114 ? -17.966 -31.107 6.663   1.00 95.75 114 B  1 
ATOM   1661  C  CA  . GLU B  2  114 ? -18.147 -30.500 5.348   1.00 95.62 114 B  1 
ATOM   1662  C  C   . GLU B  2  114 ? -17.928 -28.989 5.374   1.00 95.91 114 B  1 
ATOM   1663  O  O   . GLU B  2  114 ? -17.359 -28.423 4.431   1.00 94.67 114 B  1 
ATOM   1664  C  CB  . GLU B  2  114 ? -19.544 -30.816 4.809   1.00 94.28 114 B  1 
ATOM   1665  C  CG  . GLU B  2  114 ? -19.883 -32.300 4.724   1.00 91.30 114 B  1 
ATOM   1666  C  CD  . GLU B  2  114 ? -20.669 -32.786 5.931   1.00 92.05 114 B  1 
ATOM   1667  O  OE1 . GLU B  2  114 ? -20.334 -32.396 7.067   1.00 85.18 114 B  1 
ATOM   1668  O  OE2 . GLU B  2  114 ? -21.638 -33.547 5.747   1.00 85.95 114 B  1 
ATOM   1669  N  N   . LEU B  2  115 ? -18.368 -28.301 6.433   1.00 96.34 115 B  1 
ATOM   1670  C  CA  . LEU B  2  115 ? -18.202 -26.855 6.511   1.00 96.44 115 B  1 
ATOM   1671  C  C   . LEU B  2  115 ? -16.744 -26.464 6.714   1.00 96.62 115 B  1 
ATOM   1672  O  O   . LEU B  2  115 ? -16.321 -25.390 6.273   1.00 95.31 115 B  1 
ATOM   1673  C  CB  . LEU B  2  115 ? -19.074 -26.280 7.631   1.00 95.85 115 B  1 
ATOM   1674  C  CG  . LEU B  2  115 ? -20.586 -26.318 7.386   1.00 93.54 115 B  1 
ATOM   1675  C  CD1 . LEU B  2  115 ? -21.333 -25.801 8.604   1.00 88.19 115 B  1 
ATOM   1676  C  CD2 . LEU B  2  115 ? -20.952 -25.509 6.149   1.00 87.27 115 B  1 
ATOM   1677  N  N   . THR B  2  116 ? -15.947 -27.314 7.377   1.00 96.67 116 B  1 
ATOM   1678  C  CA  . THR B  2  116 ? -14.510 -27.063 7.497   1.00 96.87 116 B  1 
ATOM   1679  C  C   . THR B  2  116 ? -13.847 -27.096 6.124   1.00 97.01 116 B  1 
ATOM   1680  O  O   . THR B  2  116 ? -12.959 -26.289 5.836   1.00 96.14 116 B  1 
ATOM   1681  C  CB  . THR B  2  116 ? -13.861 -28.088 8.432   1.00 96.42 116 B  1 
ATOM   1682  O  OG1 . THR B  2  116 ? -14.618 -28.193 9.644   1.00 90.02 116 B  1 
ATOM   1683  C  CG2 . THR B  2  116 ? -12.436 -27.679 8.773   1.00 89.91 116 B  1 
ATOM   1684  N  N   . TRP B  2  117 ? -14.285 -28.034 5.258   1.00 97.23 117 B  1 
ATOM   1685  C  CA  . TRP B  2  117 ? -13.788 -28.088 3.883   1.00 97.50 117 B  1 
ATOM   1686  C  C   . TRP B  2  117 ? -14.233 -26.869 3.081   1.00 97.68 117 B  1 
ATOM   1687  O  O   . TRP B  2  117 ? -13.440 -26.295 2.327   1.00 97.00 117 B  1 
ATOM   1688  C  CB  . TRP B  2  117 ? -14.264 -29.385 3.221   1.00 97.56 117 B  1 
ATOM   1689  C  CG  . TRP B  2  117 ? -13.945 -29.514 1.759   1.00 97.78 117 B  1 
ATOM   1690  C  CD1 . TRP B  2  117 ? -14.712 -29.090 0.710   1.00 96.67 117 B  1 
ATOM   1691  C  CD2 . TRP B  2  117 ? -12.782 -30.127 1.176   1.00 97.19 117 B  1 
ATOM   1692  N  NE1 . TRP B  2  117 ? -14.100 -29.397 -0.487  1.00 96.36 117 B  1 
ATOM   1693  C  CE2 . TRP B  2  117 ? -12.918 -30.034 -0.235  1.00 97.01 117 B  1 
ATOM   1694  C  CE3 . TRP B  2  117 ? -11.644 -30.753 1.702   1.00 96.87 117 B  1 
ATOM   1695  C  CZ2 . TRP B  2  117 ? -11.952 -30.535 -1.105  1.00 96.44 117 B  1 
ATOM   1696  C  CZ3 . TRP B  2  117 ? -10.691 -31.252 0.834   1.00 95.59 117 B  1 
ATOM   1697  C  CH2 . TRP B  2  117 ? -10.847 -31.141 -0.553  1.00 95.42 117 B  1 
ATOM   1698  N  N   . VAL B  2  118 ? -15.503 -26.439 3.238   1.00 97.40 118 B  1 
ATOM   1699  C  CA  . VAL B  2  118 ? -16.022 -25.296 2.489   1.00 97.35 118 B  1 
ATOM   1700  C  C   . VAL B  2  118 ? -15.263 -24.023 2.854   1.00 97.49 118 B  1 
ATOM   1701  O  O   . VAL B  2  118 ? -14.846 -23.260 1.973   1.00 96.70 118 B  1 
ATOM   1702  C  CB  . VAL B  2  118 ? -17.538 -25.143 2.729   1.00 96.74 118 B  1 
ATOM   1703  C  CG1 . VAL B  2  118 ? -18.042 -23.805 2.203   1.00 92.55 118 B  1 
ATOM   1704  C  CG2 . VAL B  2  118 ? -18.296 -26.284 2.061   1.00 93.03 118 B  1 
ATOM   1705  N  N   . THR B  2  119 ? -15.063 -23.768 4.160   1.00 97.51 119 B  1 
ATOM   1706  C  CA  . THR B  2  119 ? -14.278 -22.608 4.566   1.00 97.45 119 B  1 
ATOM   1707  C  C   . THR B  2  119 ? -12.832 -22.723 4.106   1.00 97.34 119 B  1 
ATOM   1708  O  O   . THR B  2  119 ? -12.184 -21.710 3.830   1.00 96.20 119 B  1 
ATOM   1709  C  CB  . THR B  2  119 ? -14.331 -22.416 6.088   1.00 96.51 119 B  1 
ATOM   1710  O  OG1 . THR B  2  119 ? -13.896 -23.611 6.748   1.00 87.99 119 B  1 
ATOM   1711  C  CG2 . THR B  2  119 ? -15.742 -22.079 6.549   1.00 88.54 119 B  1 
ATOM   1712  N  N   . GLY B  2  120 ? -12.309 -23.958 4.001   1.00 97.01 120 B  1 
ATOM   1713  C  CA  . GLY B  2  120 ? -10.967 -24.155 3.468   1.00 96.97 120 B  1 
ATOM   1714  C  C   . GLY B  2  120 ? -10.848 -23.750 2.008   1.00 97.34 120 B  1 
ATOM   1715  O  O   . GLY B  2  120 ? -9.863  -23.125 1.608   1.00 96.55 120 B  1 
ATOM   1716  N  N   . VAL B  2  121 ? -11.855 -24.089 1.182   1.00 97.52 121 B  1 
ATOM   1717  C  CA  . VAL B  2  121 ? -11.842 -23.685 -0.222  1.00 97.41 121 B  1 
ATOM   1718  C  C   . VAL B  2  121 ? -11.870 -22.162 -0.336  1.00 97.45 121 B  1 
ATOM   1719  O  O   . VAL B  2  121 ? -11.168 -21.577 -1.171  1.00 96.87 121 B  1 
ATOM   1720  C  CB  . VAL B  2  121 ? -13.024 -24.325 -0.980  1.00 97.18 121 B  1 
ATOM   1721  C  CG1 . VAL B  2  121 ? -13.100 -23.796 -2.407  1.00 93.48 121 B  1 
ATOM   1722  C  CG2 . VAL B  2  121 ? -12.883 -25.840 -0.999  1.00 93.91 121 B  1 
ATOM   1723  N  N   . VAL B  2  122 ? -12.669 -21.488 0.513   1.00 97.89 122 B  1 
ATOM   1724  C  CA  . VAL B  2  122 ? -12.689 -20.026 0.524   1.00 97.84 122 B  1 
ATOM   1725  C  C   . VAL B  2  122 ? -11.317 -19.483 0.905   1.00 97.83 122 B  1 
ATOM   1726  O  O   . VAL B  2  122 ? -10.829 -18.518 0.300   1.00 97.16 122 B  1 
ATOM   1727  C  CB  . VAL B  2  122 ? -13.788 -19.508 1.473   1.00 97.32 122 B  1 
ATOM   1728  C  CG1 . VAL B  2  122 ? -13.727 -17.989 1.589   1.00 93.00 122 B  1 
ATOM   1729  C  CG2 . VAL B  2  122 ? -15.165 -19.934 0.978   1.00 93.44 122 B  1 
ATOM   1730  N  N   . LEU B  2  123 ? -10.656 -20.091 1.895   1.00 97.72 123 B  1 
ATOM   1731  C  CA  . LEU B  2  123 ? -9.305  -19.686 2.268   1.00 97.76 123 B  1 
ATOM   1732  C  C   . LEU B  2  123 ? -8.325  -19.870 1.116   1.00 97.64 123 B  1 
ATOM   1733  O  O   . LEU B  2  123 ? -7.402  -19.068 0.951   1.00 96.94 123 B  1 
ATOM   1734  C  CB  . LEU B  2  123 ? -8.835  -20.481 3.492   1.00 97.55 123 B  1 
ATOM   1735  C  CG  . LEU B  2  123 ? -9.421  -20.065 4.844   1.00 96.52 123 B  1 
ATOM   1736  C  CD1 . LEU B  2  123 ? -9.031  -21.071 5.919   1.00 93.30 123 B  1 
ATOM   1737  C  CD2 . LEU B  2  123 ? -8.945  -18.673 5.227   1.00 92.60 123 B  1 
ATOM   1738  N  N   . GLY B  2  124 ? -8.511  -20.929 0.293   1.00 97.84 124 B  1 
ATOM   1739  C  CA  . GLY B  2  124 ? -7.661  -21.130 -0.872  1.00 97.54 124 B  1 
ATOM   1740  C  C   . GLY B  2  124 ? -7.805  -20.015 -1.884  1.00 97.38 124 B  1 
ATOM   1741  O  O   . GLY B  2  124 ? -6.812  -19.524 -2.434  1.00 96.31 124 B  1 
ATOM   1742  N  N   . VAL B  2  125 ? -9.050  -19.560 -2.147  1.00 97.73 125 B  1 
ATOM   1743  C  CA  . VAL B  2  125 ? -9.282  -18.456 -3.074  1.00 97.45 125 B  1 
ATOM   1744  C  C   . VAL B  2  125 ? -8.697  -17.160 -2.523  1.00 97.35 125 B  1 
ATOM   1745  O  O   . VAL B  2  125 ? -8.095  -16.372 -3.262  1.00 96.48 125 B  1 
ATOM   1746  C  CB  . VAL B  2  125 ? -10.789 -18.315 -3.366  1.00 96.93 125 B  1 
ATOM   1747  C  CG1 . VAL B  2  125 ? -11.066 -17.069 -4.199  1.00 92.60 125 B  1 
ATOM   1748  C  CG2 . VAL B  2  125 ? -11.306 -19.552 -4.091  1.00 93.23 125 B  1 
ATOM   1749  N  N   . LEU B  2  126 ? -8.853  -16.916 -1.209  1.00 97.73 126 B  1 
ATOM   1750  C  CA  . LEU B  2  126 ? -8.295  -15.716 -0.595  1.00 97.50 126 B  1 
ATOM   1751  C  C   . LEU B  2  126 ? -6.772  -15.716 -0.662  1.00 97.42 126 B  1 
ATOM   1752  O  O   . LEU B  2  126 ? -6.155  -14.673 -0.909  1.00 96.54 126 B  1 
ATOM   1753  C  CB  . LEU B  2  126 ? -8.774  -15.600 0.852   1.00 97.45 126 B  1 
ATOM   1754  C  CG  . LEU B  2  126 ? -10.271 -15.331 1.052   1.00 96.09 126 B  1 
ATOM   1755  C  CD1 . LEU B  2  126 ? -10.637 -15.431 2.527   1.00 92.46 126 B  1 
ATOM   1756  C  CD2 . LEU B  2  126 ? -10.652 -13.963 0.505   1.00 91.54 126 B  1 
ATOM   1757  N  N   . THR B  2  127 ? -6.140  -16.880 -0.451  1.00 97.90 127 B  1 
ATOM   1758  C  CA  . THR B  2  127 ? -4.684  -16.975 -0.526  1.00 97.62 127 B  1 
ATOM   1759  C  C   . THR B  2  127 ? -4.191  -16.707 -1.944  1.00 97.35 127 B  1 
ATOM   1760  O  O   . THR B  2  127 ? -3.198  -15.999 -2.145  1.00 96.28 127 B  1 
ATOM   1761  C  CB  . THR B  2  127 ? -4.219  -18.354 -0.044  1.00 97.32 127 B  1 
ATOM   1762  O  OG1 . THR B  2  127 ? -4.704  -18.585 1.283   1.00 90.74 127 B  1 
ATOM   1763  C  CG2 . THR B  2  127 ? -2.699  -18.445 -0.042  1.00 91.41 127 B  1 
ATOM   1764  N  N   . ALA B  2  128 ? -4.880  -17.254 -2.954  1.00 97.50 128 B  1 
ATOM   1765  C  CA  . ALA B  2  128 ? -4.527  -16.962 -4.340  1.00 97.12 128 B  1 
ATOM   1766  C  C   . ALA B  2  128 ? -4.711  -15.481 -4.661  1.00 96.65 128 B  1 
ATOM   1767  O  O   . ALA B  2  128 ? -3.915  -14.896 -5.403  1.00 95.01 128 B  1 
ATOM   1768  C  CB  . ALA B  2  128 ? -5.367  -17.824 -5.280  1.00 96.50 128 B  1 
ATOM   1769  N  N   . SER B  2  129 ? -5.757  -14.850 -4.095  1.00 96.99 129 B  1 
ATOM   1770  C  CA  . SER B  2  129 ? -5.974  -13.422 -4.299  1.00 96.56 129 B  1 
ATOM   1771  C  C   . SER B  2  129 ? -4.859  -12.591 -3.676  1.00 96.35 129 B  1 
ATOM   1772  O  O   . SER B  2  129 ? -4.465  -11.562 -4.234  1.00 94.92 129 B  1 
ATOM   1773  C  CB  . SER B  2  129 ? -7.332  -13.012 -3.726  1.00 96.18 129 B  1 
ATOM   1774  O  OG  . SER B  2  129 ? -8.384  -13.744 -4.341  1.00 90.53 129 B  1 
ATOM   1775  N  N   . PHE B  2  130 ? -4.341  -13.009 -2.510  1.00 97.22 130 B  1 
ATOM   1776  C  CA  . PHE B  2  130 ? -3.163  -12.374 -1.918  1.00 97.07 130 B  1 
ATOM   1777  C  C   . PHE B  2  130 ? -2.004  -12.371 -2.908  1.00 96.40 130 B  1 
ATOM   1778  O  O   . PHE B  2  130 ? -1.347  -11.344 -3.115  1.00 95.34 130 B  1 
ATOM   1779  C  CB  . PHE B  2  130 ? -2.748  -13.110 -0.641  1.00 97.10 130 B  1 
ATOM   1780  C  CG  . PHE B  2  130 ? -3.270  -12.493 0.631   1.00 97.26 130 B  1 
ATOM   1781  C  CD1 . PHE B  2  130 ? -2.829  -11.253 1.050   1.00 94.63 130 B  1 
ATOM   1782  C  CD2 . PHE B  2  130 ? -4.177  -13.180 1.425   1.00 93.74 130 B  1 
ATOM   1783  C  CE1 . PHE B  2  130 ? -3.291  -10.698 2.231   1.00 93.46 130 B  1 
ATOM   1784  C  CE2 . PHE B  2  130 ? -4.643  -12.631 2.604   1.00 92.85 130 B  1 
ATOM   1785  C  CZ  . PHE B  2  130 ? -4.200  -11.388 3.010   1.00 95.47 130 B  1 
ATOM   1786  N  N   . GLY B  2  131 ? -1.738  -13.533 -3.541  1.00 96.98 131 B  1 
ATOM   1787  C  CA  . GLY B  2  131 ? -0.626  -13.636 -4.469  1.00 96.41 131 B  1 
ATOM   1788  C  C   . GLY B  2  131 ? -0.782  -12.739 -5.684  1.00 96.18 131 B  1 
ATOM   1789  O  O   . GLY B  2  131 ? 0.172   -12.079 -6.103  1.00 94.38 131 B  1 
ATOM   1790  N  N   . VAL B  2  132 ? -1.993  -12.690 -6.266  1.00 95.66 132 B  1 
ATOM   1791  C  CA  . VAL B  2  132 ? -2.235  -11.879 -7.459  1.00 95.02 132 B  1 
ATOM   1792  C  C   . VAL B  2  132 ? -2.047  -10.398 -7.153  1.00 94.90 132 B  1 
ATOM   1793  O  O   . VAL B  2  132 ? -1.381  -9.674  -7.903  1.00 93.58 132 B  1 
ATOM   1794  C  CB  . VAL B  2  132 ? -3.646  -12.153 -8.017  1.00 93.88 132 B  1 
ATOM   1795  C  CG1 . VAL B  2  132 ? -4.018  -11.123 -9.079  1.00 88.37 132 B  1 
ATOM   1796  C  CG2 . VAL B  2  132 ? -3.716  -13.552 -8.600  1.00 89.07 132 B  1 
ATOM   1797  N  N   . THR B  2  133 ? -2.632  -9.920  -6.044  1.00 96.14 133 B  1 
ATOM   1798  C  CA  . THR B  2  133 ? -2.533  -8.505  -5.713  1.00 96.26 133 B  1 
ATOM   1799  C  C   . THR B  2  133 ? -1.116  -8.117  -5.309  1.00 95.73 133 B  1 
ATOM   1800  O  O   . THR B  2  133 ? -0.619  -7.065  -5.722  1.00 94.30 133 B  1 
ATOM   1801  C  CB  . THR B  2  133 ? -3.521  -8.143  -4.594  1.00 95.95 133 B  1 
ATOM   1802  O  OG1 . THR B  2  133 ? -3.327  -9.007  -3.467  1.00 89.80 133 B  1 
ATOM   1803  C  CG2 . THR B  2  133 ? -4.958  -8.269  -5.079  1.00 90.35 133 B  1 
ATOM   1804  N  N   . GLY B  2  134 ? -0.440  -8.954  -4.515  1.00 96.03 134 B  1 
ATOM   1805  C  CA  . GLY B  2  134 ? 0.918   -8.637  -4.095  1.00 95.82 134 B  1 
ATOM   1806  C  C   . GLY B  2  134 ? 1.919   -8.631  -5.237  1.00 95.73 134 B  1 
ATOM   1807  O  O   . GLY B  2  134 ? 2.848   -7.822  -5.255  1.00 94.22 134 B  1 
ATOM   1808  N  N   . TYR B  2  135 ? 1.732   -9.528  -6.207  1.00 94.98 135 B  1 
ATOM   1809  C  CA  . TYR B  2  135 ? 2.627   -9.646  -7.356  1.00 94.59 135 B  1 
ATOM   1810  C  C   . TYR B  2  135 ? 2.720   -8.353  -8.164  1.00 94.37 135 B  1 
ATOM   1811  O  O   . TYR B  2  135 ? 3.729   -8.121  -8.840  1.00 92.46 135 B  1 
ATOM   1812  C  CB  . TYR B  2  135 ? 2.131   -10.794 -8.243  1.00 93.50 135 B  1 
ATOM   1813  C  CG  . TYR B  2  135 ? 3.091   -11.278 -9.306  1.00 91.73 135 B  1 
ATOM   1814  C  CD1 . TYR B  2  135 ? 4.279   -11.911 -8.966  1.00 87.01 135 B  1 
ATOM   1815  C  CD2 . TYR B  2  135 ? 2.783   -11.145 -10.656 1.00 86.39 135 B  1 
ATOM   1816  C  CE1 . TYR B  2  135 ? 5.143   -12.382 -9.940  1.00 84.38 135 B  1 
ATOM   1817  C  CE2 . TYR B  2  135 ? 3.639   -11.614 -11.636 1.00 83.86 135 B  1 
ATOM   1818  C  CZ  . TYR B  2  135 ? 4.818   -12.233 -11.274 1.00 86.48 135 B  1 
ATOM   1819  O  OH  . TYR B  2  135 ? 5.669   -12.701 -12.248 1.00 83.80 135 B  1 
ATOM   1820  N  N   . SER B  2  136 ? 1.683   -7.495  -8.094  1.00 95.12 136 B  1 
ATOM   1821  C  CA  . SER B  2  136 ? 1.623   -6.266  -8.878  1.00 95.03 136 B  1 
ATOM   1822  C  C   . SER B  2  136 ? 2.196   -5.050  -8.158  1.00 95.43 136 B  1 
ATOM   1823  O  O   . SER B  2  136 ? 2.466   -4.039  -8.810  1.00 93.08 136 B  1 
ATOM   1824  C  CB  . SER B  2  136 ? 0.173   -5.970  -9.261  1.00 93.49 136 B  1 
ATOM   1825  O  OG  . SER B  2  136 ? -0.584  -5.595  -8.122  1.00 80.80 136 B  1 
ATOM   1826  N  N   . LEU B  2  137 ? 2.389   -5.119  -6.843  1.00 95.80 137 B  1 
ATOM   1827  C  CA  . LEU B  2  137 ? 2.758   -3.944  -6.065  1.00 95.96 137 B  1 
ATOM   1828  C  C   . LEU B  2  137 ? 4.120   -3.343  -6.436  1.00 96.07 137 B  1 
ATOM   1829  O  O   . LEU B  2  137 ? 4.259   -2.115  -6.376  1.00 94.64 137 B  1 
ATOM   1830  C  CB  . LEU B  2  137 ? 2.699   -4.268  -4.565  1.00 95.88 137 B  1 
ATOM   1831  C  CG  . LEU B  2  137 ? 1.310   -4.638  -4.039  1.00 95.07 137 B  1 
ATOM   1832  C  CD1 . LEU B  2  137 ? 1.348   -4.913  -2.542  1.00 91.16 137 B  1 
ATOM   1833  C  CD2 . LEU B  2  137 ? 0.295   -3.538  -4.346  1.00 90.22 137 B  1 
ATOM   1834  N  N   . PRO B  2  138 ? 5.148   -4.126  -6.819  1.00 96.00 138 B  1 
ATOM   1835  C  CA  . PRO B  2  138 ? 6.397   -3.484  -7.271  1.00 95.86 138 B  1 
ATOM   1836  C  C   . PRO B  2  138 ? 6.242   -2.646  -8.538  1.00 95.66 138 B  1 
ATOM   1837  O  O   . PRO B  2  138 ? 7.104   -1.805  -8.811  1.00 93.84 138 B  1 
ATOM   1838  C  CB  . PRO B  2  138 ? 7.342   -4.669  -7.517  1.00 94.85 138 B  1 
ATOM   1839  C  CG  . PRO B  2  138 ? 6.817   -5.747  -6.641  1.00 92.80 138 B  1 
ATOM   1840  C  CD  . PRO B  2  138 ? 5.321   -5.575  -6.656  1.00 95.54 138 B  1 
ATOM   1841  N  N   . TRP B  2  139 ? 5.164   -2.853  -9.299  1.00 95.01 139 B  1 
ATOM   1842  C  CA  . TRP B  2  139 ? 4.864   -2.130  -10.536 1.00 95.09 139 B  1 
ATOM   1843  C  C   . TRP B  2  139 ? 6.020   -2.233  -11.523 1.00 94.92 139 B  1 
ATOM   1844  O  O   . TRP B  2  139 ? 6.426   -1.250  -12.158 1.00 92.68 139 B  1 
ATOM   1845  C  CB  . TRP B  2  139 ? 4.502   -0.670  -10.247 1.00 94.17 139 B  1 
ATOM   1846  C  CG  . TRP B  2  139 ? 3.585   -0.065  -11.279 1.00 93.42 139 B  1 
ATOM   1847  C  CD1 . TRP B  2  139 ? 3.898   0.907   -12.180 1.00 90.66 139 B  1 
ATOM   1848  C  CD2 . TRP B  2  139 ? 2.208   -0.395  -11.507 1.00 91.87 139 B  1 
ATOM   1849  N  NE1 . TRP B  2  139 ? 2.806   1.210   -12.951 1.00 90.10 139 B  1 
ATOM   1850  C  CE2 . TRP B  2  139 ? 1.751   0.430   -12.562 1.00 91.12 139 B  1 
ATOM   1851  C  CE3 . TRP B  2  139 ? 1.316   -1.302  -10.925 1.00 90.46 139 B  1 
ATOM   1852  C  CZ2 . TRP B  2  139 ? 0.438   0.366   -13.036 1.00 89.00 139 B  1 
ATOM   1853  C  CZ3 . TRP B  2  139 ? 0.015   -1.361  -11.405 1.00 87.20 139 B  1 
ATOM   1854  C  CH2 . TRP B  2  139 ? -0.414  -0.532  -12.447 1.00 87.19 139 B  1 
ATOM   1855  N  N   . ASP B  2  140 ? 6.567   -3.437  -11.652 1.00 94.87 140 B  1 
ATOM   1856  C  CA  . ASP B  2  140 ? 7.583   -3.743  -12.643 1.00 94.48 140 B  1 
ATOM   1857  C  C   . ASP B  2  140 ? 6.928   -4.319  -13.899 1.00 94.58 140 B  1 
ATOM   1858  O  O   . ASP B  2  140 ? 5.702   -4.417  -13.993 1.00 92.83 140 B  1 
ATOM   1859  C  CB  . ASP B  2  140 ? 8.630   -4.703  -12.062 1.00 93.21 140 B  1 
ATOM   1860  C  CG  . ASP B  2  140 ? 8.028   -5.992  -11.529 1.00 91.73 140 B  1 
ATOM   1861  O  OD1 . ASP B  2  140 ? 6.794   -6.154  -11.563 1.00 84.18 140 B  1 
ATOM   1862  O  OD2 . ASP B  2  140 ? 8.806   -6.852  -11.063 1.00 85.77 140 B  1 
ATOM   1863  N  N   . GLN B  2  141 ? 7.746   -4.686  -14.882 1.00 93.34 141 B  1 
ATOM   1864  C  CA  . GLN B  2  141 ? 7.225   -5.177  -16.156 1.00 92.81 141 B  1 
ATOM   1865  C  C   . GLN B  2  141 ? 6.357   -6.424  -15.974 1.00 92.81 141 B  1 
ATOM   1866  O  O   . GLN B  2  141 ? 5.228   -6.490  -16.483 1.00 91.26 141 B  1 
ATOM   1867  C  CB  . GLN B  2  141 ? 8.386   -5.467  -17.115 1.00 91.95 141 B  1 
ATOM   1868  C  CG  . GLN B  2  141 ? 8.848   -4.259  -17.924 1.00 87.96 141 B  1 
ATOM   1869  C  CD  . GLN B  2  141 ? 7.942   -3.943  -19.091 1.00 88.19 141 B  1 
ATOM   1870  O  OE1 . GLN B  2  141 ? 6.788   -3.561  -18.917 1.00 80.34 141 B  1 
ATOM   1871  N  NE2 . GLN B  2  141 ? 8.461   -4.108  -20.300 1.00 78.71 141 B  1 
ATOM   1872  N  N   . ILE B  2  142 ? 6.855   -7.419  -15.224 1.00 93.53 142 B  1 
ATOM   1873  C  CA  . ILE B  2  142 ? 6.116   -8.666  -15.075 1.00 93.04 142 B  1 
ATOM   1874  C  C   . ILE B  2  142 ? 4.855   -8.466  -14.238 1.00 92.97 142 B  1 
ATOM   1875  O  O   . ILE B  2  142 ? 3.810   -9.047  -14.542 1.00 91.36 142 B  1 
ATOM   1876  C  CB  . ILE B  2  142 ? 7.020   -9.766  -14.482 1.00 91.63 142 B  1 
ATOM   1877  C  CG1 . ILE B  2  142 ? 7.686   -9.299  -13.183 1.00 84.25 142 B  1 
ATOM   1878  C  CG2 . ILE B  2  142 ? 8.066   -10.189 -15.503 1.00 81.34 142 B  1 
ATOM   1879  C  CD1 . ILE B  2  142 ? 8.479   -10.383 -12.470 1.00 72.25 142 B  1 
ATOM   1880  N  N   . GLY B  2  143 ? 4.925   -7.627  -13.198 1.00 93.48 143 B  1 
ATOM   1881  C  CA  . GLY B  2  143 ? 3.750   -7.372  -12.382 1.00 93.45 143 B  1 
ATOM   1882  C  C   . GLY B  2  143 ? 2.670   -6.604  -13.128 1.00 93.69 143 B  1 
ATOM   1883  O  O   . GLY B  2  143 ? 1.480   -6.912  -13.016 1.00 92.26 143 B  1 
ATOM   1884  N  N   . TYR B  2  144 ? 3.070   -5.588  -13.912 1.00 92.54 144 B  1 
ATOM   1885  C  CA  . TYR B  2  144 ? 2.119   -4.782  -14.673 1.00 92.19 144 B  1 
ATOM   1886  C  C   . TYR B  2  144 ? 1.378   -5.626  -15.706 1.00 91.91 144 B  1 
ATOM   1887  O  O   . TYR B  2  144 ? 0.151   -5.560  -15.811 1.00 90.77 144 B  1 
ATOM   1888  C  CB  . TYR B  2  144 ? 2.844   -3.619  -15.359 1.00 91.29 144 B  1 
ATOM   1889  C  CG  . TYR B  2  144 ? 1.960   -2.816  -16.287 1.00 90.86 144 B  1 
ATOM   1890  C  CD1 . TYR B  2  144 ? 1.163   -1.788  -15.799 1.00 87.73 144 B  1 
ATOM   1891  C  CD2 . TYR B  2  144 ? 1.913   -3.089  -17.650 1.00 87.54 144 B  1 
ATOM   1892  C  CE1 . TYR B  2  144 ? 0.348   -1.055  -16.639 1.00 86.18 144 B  1 
ATOM   1893  C  CE2 . TYR B  2  144 ? 1.097   -2.363  -18.498 1.00 86.09 144 B  1 
ATOM   1894  C  CZ  . TYR B  2  144 ? 0.316   -1.345  -17.988 1.00 87.82 144 B  1 
ATOM   1895  O  OH  . TYR B  2  144 ? -0.496  -0.617  -18.829 1.00 85.52 144 B  1 
ATOM   1896  N  N   . TRP B  2  145 ? 2.115   -6.422  -16.487 1.00 91.59 145 B  1 
ATOM   1897  C  CA  . TRP B  2  145 ? 1.481   -7.199  -17.543 1.00 91.02 145 B  1 
ATOM   1898  C  C   . TRP B  2  145 ? 0.674   -8.369  -16.984 1.00 90.83 145 B  1 
ATOM   1899  O  O   . TRP B  2  145 ? -0.323  -8.770  -17.592 1.00 88.75 145 B  1 
ATOM   1900  C  CB  . TRP B  2  145 ? 2.537   -7.676  -18.549 1.00 90.69 145 B  1 
ATOM   1901  C  CG  . TRP B  2  145 ? 3.045   -6.543  -19.385 1.00 90.49 145 B  1 
ATOM   1902  C  CD1 . TRP B  2  145 ? 4.183   -5.818  -19.193 1.00 86.88 145 B  1 
ATOM   1903  C  CD2 . TRP B  2  145 ? 2.399   -5.969  -20.534 1.00 88.19 145 B  1 
ATOM   1904  N  NE1 . TRP B  2  145 ? 4.295   -4.839  -20.151 1.00 86.92 145 B  1 
ATOM   1905  C  CE2 . TRP B  2  145 ? 3.215   -4.909  -20.986 1.00 87.75 145 B  1 
ATOM   1906  C  CE3 . TRP B  2  145 ? 1.218   -6.260  -21.222 1.00 86.87 145 B  1 
ATOM   1907  C  CZ2 . TRP B  2  145 ? 2.878   -4.143  -22.100 1.00 86.22 145 B  1 
ATOM   1908  C  CZ3 . TRP B  2  145 ? 0.889   -5.491  -22.328 1.00 83.91 145 B  1 
ATOM   1909  C  CH2 . TRP B  2  145 ? 1.715   -4.448  -22.757 1.00 84.32 145 B  1 
ATOM   1910  N  N   . ALA B  2  146 ? 1.064   -8.907  -15.818 1.00 91.67 146 B  1 
ATOM   1911  C  CA  . ALA B  2  146 ? 0.245   -9.918  -15.160 1.00 91.18 146 B  1 
ATOM   1912  C  C   . ALA B  2  146 ? -1.102  -9.338  -14.735 1.00 91.34 146 B  1 
ATOM   1913  O  O   . ALA B  2  146 ? -2.145  -9.974  -14.914 1.00 89.93 146 B  1 
ATOM   1914  C  CB  . ALA B  2  146 ? 0.989   -10.492 -13.954 1.00 90.74 146 B  1 
ATOM   1915  N  N   . VAL B  2  147 ? -1.100  -8.112  -14.173 1.00 91.93 147 B  1 
ATOM   1916  C  CA  . VAL B  2  147 ? -2.347  -7.454  -13.788 1.00 92.27 147 B  1 
ATOM   1917  C  C   . VAL B  2  147 ? -3.211  -7.182  -15.012 1.00 91.55 147 B  1 
ATOM   1918  O  O   . VAL B  2  147 ? -4.430  -7.379  -14.980 1.00 89.84 147 B  1 
ATOM   1919  C  CB  . VAL B  2  147 ? -2.050  -6.153  -13.022 1.00 91.98 147 B  1 
ATOM   1920  C  CG1 . VAL B  2  147 ? -3.277  -5.246  -12.975 1.00 83.35 147 B  1 
ATOM   1921  C  CG2 . VAL B  2  147 ? -1.608  -6.481  -11.616 1.00 83.47 147 B  1 
ATOM   1922  N  N   . LYS B  2  148 ? -2.596  -6.725  -16.111 1.00 89.97 148 B  1 
ATOM   1923  C  CA  . LYS B  2  148 ? -3.353  -6.413  -17.318 1.00 88.81 148 B  1 
ATOM   1924  C  C   . LYS B  2  148 ? -4.052  -7.651  -17.868 1.00 88.20 148 B  1 
ATOM   1925  O  O   . LYS B  2  148 ? -5.181  -7.565  -18.360 1.00 86.17 148 B  1 
ATOM   1926  C  CB  . LYS B  2  148 ? -2.428  -5.799  -18.373 1.00 87.36 148 B  1 
ATOM   1927  C  CG  . LYS B  2  148 ? -3.167  -5.252  -19.584 1.00 81.64 148 B  1 
ATOM   1928  C  CD  . LYS B  2  148 ? -2.294  -4.332  -20.415 1.00 77.72 148 B  1 
ATOM   1929  C  CE  . LYS B  2  148 ? -3.105  -3.698  -21.538 1.00 71.47 148 B  1 
ATOM   1930  N  NZ  . LYS B  2  148 ? -2.321  -2.674  -22.286 1.00 65.00 148 B  1 
ATOM   1931  N  N   . ILE B  2  149 ? -3.404  -8.821  -17.776 1.00 89.06 149 B  1 
ATOM   1932  C  CA  . ILE B  2  149 ? -4.019  -10.062 -18.235 1.00 87.44 149 B  1 
ATOM   1933  C  C   . ILE B  2  149 ? -5.113  -10.508 -17.267 1.00 87.90 149 B  1 
ATOM   1934  O  O   . ILE B  2  149 ? -6.235  -10.825 -17.683 1.00 86.69 149 B  1 
ATOM   1935  C  CB  . ILE B  2  149 ? -2.948  -11.158 -18.414 1.00 85.77 149 B  1 
ATOM   1936  C  CG1 . ILE B  2  149 ? -1.992  -10.791 -19.554 1.00 81.12 149 B  1 
ATOM   1937  C  CG2 . ILE B  2  149 ? -3.599  -12.512 -18.674 1.00 79.25 149 B  1 
ATOM   1938  C  CD1 . ILE B  2  149 ? -0.734  -11.630 -19.590 1.00 72.58 149 B  1 
ATOM   1939  N  N   . VAL B  2  150 ? -4.812  -10.525 -15.957 1.00 89.48 150 B  1 
ATOM   1940  C  CA  . VAL B  2  150 ? -5.743  -11.064 -14.968 1.00 89.76 150 B  1 
ATOM   1941  C  C   . VAL B  2  150 ? -7.013  -10.221 -14.885 1.00 90.15 150 B  1 
ATOM   1942  O  O   . VAL B  2  150 ? -8.125  -10.760 -14.848 1.00 88.97 150 B  1 
ATOM   1943  C  CB  . VAL B  2  150 ? -5.053  -11.175 -13.593 1.00 89.29 150 B  1 
ATOM   1944  C  CG1 . VAL B  2  150 ? -6.073  -11.437 -12.490 1.00 81.82 150 B  1 
ATOM   1945  C  CG2 . VAL B  2  150 ? -4.015  -12.284 -13.617 1.00 83.20 150 B  1 
ATOM   1946  N  N   . THR B  2  151 ? -6.882  -8.886  -14.854 1.00 90.81 151 B  1 
ATOM   1947  C  CA  . THR B  2  151 ? -8.052  -8.028  -14.724 1.00 90.99 151 B  1 
ATOM   1948  C  C   . THR B  2  151 ? -8.912  -8.007  -15.980 1.00 90.71 151 B  1 
ATOM   1949  O  O   . THR B  2  151 ? -10.065 -7.577  -15.919 1.00 88.96 151 B  1 
ATOM   1950  C  CB  . THR B  2  151 ? -7.641  -6.590  -14.371 1.00 90.62 151 B  1 
ATOM   1951  O  OG1 . THR B  2  151 ? -6.756  -6.078  -15.374 1.00 84.20 151 B  1 
ATOM   1952  C  CG2 . THR B  2  151 ? -6.963  -6.539  -13.015 1.00 84.63 151 B  1 
ATOM   1953  N  N   . GLY B  2  152 ? -8.386  -8.467  -17.123 1.00 89.33 152 B  1 
ATOM   1954  C  CA  . GLY B  2  152 ? -9.168  -8.549  -18.345 1.00 88.59 152 B  1 
ATOM   1955  C  C   . GLY B  2  152 ? -9.952  -9.837  -18.499 1.00 89.54 152 B  1 
ATOM   1956  O  O   . GLY B  2  152 ? -10.811 -9.931  -19.379 1.00 87.52 152 B  1 
ATOM   1957  N  N   . VAL B  2  153 ? -9.688  -10.836 -17.645 1.00 90.59 153 B  1 
ATOM   1958  C  CA  . VAL B  2  153 ? -10.340 -12.140 -17.763 1.00 90.89 153 B  1 
ATOM   1959  C  C   . VAL B  2  153 ? -11.863 -12.066 -17.566 1.00 91.05 153 B  1 
ATOM   1960  O  O   . VAL B  2  153 ? -12.600 -12.705 -18.329 1.00 89.25 153 B  1 
ATOM   1961  C  CB  . VAL B  2  153 ? -9.683  -13.141 -16.787 1.00 90.20 153 B  1 
ATOM   1962  C  CG1 . VAL B  2  153 ? -10.512 -14.412 -16.660 1.00 83.54 153 B  1 
ATOM   1963  C  CG2 . VAL B  2  153 ? -8.277  -13.479 -17.250 1.00 84.00 153 B  1 
ATOM   1964  N  N   . PRO B  2  154 ? -12.403 -11.308 -16.576 1.00 91.62 154 B  1 
ATOM   1965  C  CA  . PRO B  2  154 ? -13.868 -11.291 -16.405 1.00 91.96 154 B  1 
ATOM   1966  C  C   . PRO B  2  154 ? -14.643 -10.687 -17.569 1.00 91.63 154 B  1 
ATOM   1967  O  O   . PRO B  2  154 ? -15.872 -10.809 -17.594 1.00 89.44 154 B  1 
ATOM   1968  C  CB  . PRO B  2  154 ? -14.066 -10.452 -15.132 1.00 91.24 154 B  1 
ATOM   1969  C  CG  . PRO B  2  154 ? -12.765 -10.530 -14.416 1.00 88.95 154 B  1 
ATOM   1970  C  CD  . PRO B  2  154 ? -11.729 -10.578 -15.497 1.00 91.26 154 B  1 
ATOM   1971  N  N   . ASP B  2  155 ? -13.972 -10.044 -18.532 1.00 90.80 155 B  1 
ATOM   1972  C  CA  . ASP B  2  155 ? -14.662 -9.400  -19.647 1.00 89.41 155 B  1 
ATOM   1973  C  C   . ASP B  2  155 ? -15.427 -10.397 -20.515 1.00 89.69 155 B  1 
ATOM   1974  O  O   . ASP B  2  155 ? -16.321 -9.998  -21.270 1.00 85.70 155 B  1 
ATOM   1975  C  CB  . ASP B  2  155 ? -13.651 -8.630  -20.505 1.00 86.17 155 B  1 
ATOM   1976  C  CG  . ASP B  2  155 ? -14.300 -7.562  -21.372 1.00 79.92 155 B  1 
ATOM   1977  O  OD1 . ASP B  2  155 ? -15.329 -6.997  -20.960 1.00 72.07 155 B  1 
ATOM   1978  O  OD2 . ASP B  2  155 ? -13.764 -7.285  -22.465 1.00 72.66 155 B  1 
ATOM   1979  N  N   . ALA B  2  156 ? -15.107 -11.693 -20.415 1.00 89.76 156 B  1 
ATOM   1980  C  CA  . ALA B  2  156 ? -15.797 -12.712 -21.197 1.00 89.28 156 B  1 
ATOM   1981  C  C   . ALA B  2  156 ? -17.204 -13.008 -20.683 1.00 90.15 156 B  1 
ATOM   1982  O  O   . ALA B  2  156 ? -18.000 -13.623 -21.402 1.00 87.40 156 B  1 
ATOM   1983  C  CB  . ALA B  2  156 ? -14.969 -13.999 -21.218 1.00 87.61 156 B  1 
ATOM   1984  N  N   . ILE B  2  157 ? -17.534 -12.592 -19.453 1.00 91.40 157 B  1 
ATOM   1985  C  CA  . ILE B  2  157 ? -18.872 -12.801 -18.908 1.00 92.18 157 B  1 
ATOM   1986  C  C   . ILE B  2  157 ? -19.842 -11.852 -19.617 1.00 91.89 157 B  1 
ATOM   1987  O  O   . ILE B  2  157 ? -19.571 -10.652 -19.709 1.00 89.58 157 B  1 
ATOM   1988  C  CB  . ILE B  2  157 ? -18.887 -12.585 -17.383 1.00 91.80 157 B  1 
ATOM   1989  C  CG1 . ILE B  2  157 ? -17.831 -13.473 -16.716 1.00 85.61 157 B  1 
ATOM   1990  C  CG2 . ILE B  2  157 ? -20.262 -12.884 -16.807 1.00 84.65 157 B  1 
ATOM   1991  C  CD1 . ILE B  2  157 ? -17.635 -13.199 -15.240 1.00 81.21 157 B  1 
ATOM   1992  N  N   . PRO B  2  158 ? -20.990 -12.354 -20.135 1.00 91.60 158 B  1 
ATOM   1993  C  CA  . PRO B  2  158 ? -21.805 -11.566 -21.079 1.00 90.92 158 B  1 
ATOM   1994  C  C   . PRO B  2  158 ? -22.299 -10.216 -20.566 1.00 90.23 158 B  1 
ATOM   1995  O  O   . PRO B  2  158 ? -22.022 -9.184  -21.186 1.00 86.65 158 B  1 
ATOM   1996  C  CB  . PRO B  2  158 ? -22.978 -12.505 -21.391 1.00 89.28 158 B  1 
ATOM   1997  C  CG  . PRO B  2  158 ? -22.435 -13.869 -21.158 1.00 87.86 158 B  1 
ATOM   1998  C  CD  . PRO B  2  158 ? -21.488 -13.726 -20.005 1.00 90.22 158 B  1 
ATOM   1999  N  N   . VAL B  2  159 ? -23.047 -10.183 -19.450 1.00 90.37 159 B  1 
ATOM   2000  C  CA  . VAL B  2  159 ? -23.753 -8.972  -19.048 1.00 91.08 159 B  1 
ATOM   2001  C  C   . VAL B  2  159 ? -23.028 -8.188  -17.962 1.00 90.54 159 B  1 
ATOM   2002  O  O   . VAL B  2  159 ? -23.167 -6.960  -17.891 1.00 86.80 159 B  1 
ATOM   2003  C  CB  . VAL B  2  159 ? -25.196 -9.297  -18.589 1.00 89.13 159 B  1 
ATOM   2004  C  CG1 . VAL B  2  159 ? -26.037 -9.737  -19.779 1.00 80.38 159 B  1 
ATOM   2005  C  CG2 . VAL B  2  159 ? -25.197 -10.370 -17.514 1.00 80.49 159 B  1 
ATOM   2006  N  N   . ILE B  2  160 ? -22.256 -8.846  -17.104 1.00 91.57 160 B  1 
ATOM   2007  C  CA  . ILE B  2  160 ? -21.585 -8.182  -15.989 1.00 91.31 160 B  1 
ATOM   2008  C  C   . ILE B  2  160 ? -20.070 -8.146  -16.143 1.00 91.89 160 B  1 
ATOM   2009  O  O   . ILE B  2  160 ? -19.372 -7.712  -15.223 1.00 89.63 160 B  1 
ATOM   2010  C  CB  . ILE B  2  160 ? -21.958 -8.850  -14.645 1.00 88.77 160 B  1 
ATOM   2011  C  CG1 . ILE B  2  160 ? -21.568 -10.328 -14.656 1.00 78.73 160 B  1 
ATOM   2012  C  CG2 . ILE B  2  160 ? -23.442 -8.683  -14.355 1.00 73.37 160 B  1 
ATOM   2013  C  CD1 . ILE B  2  160 ? -21.672 -11.006 -13.305 1.00 72.44 160 B  1 
ATOM   2014  N  N   . GLY B  2  161 ? -19.540 -8.582  -17.291 1.00 90.37 161 B  1 
ATOM   2015  C  CA  . GLY B  2  161 ? -18.101 -8.661  -17.456 1.00 90.18 161 B  1 
ATOM   2016  C  C   . GLY B  2  161 ? -17.402 -7.312  -17.444 1.00 90.76 161 B  1 
ATOM   2017  O  O   . GLY B  2  161 ? -16.450 -7.095  -16.688 1.00 89.10 161 B  1 
ATOM   2018  N  N   . SER B  2  162 ? -17.876 -6.383  -18.290 1.00 88.80 162 B  1 
ATOM   2019  C  CA  . SER B  2  162 ? -17.257 -5.062  -18.378 1.00 87.59 162 B  1 
ATOM   2020  C  C   . SER B  2  162 ? -17.346 -4.278  -17.065 1.00 88.79 162 B  1 
ATOM   2021  O  O   . SER B  2  162 ? -16.347 -3.675  -16.656 1.00 86.68 162 B  1 
ATOM   2022  C  CB  . SER B  2  162 ? -17.868 -4.266  -19.530 1.00 84.23 162 B  1 
ATOM   2023  O  OG  . SER B  2  162 ? -17.592 -4.884  -20.773 1.00 73.43 162 B  1 
ATOM   2024  N  N   . PRO B  2  163 ? -18.508 -4.247  -16.365 1.00 89.59 163 B  1 
ATOM   2025  C  CA  . PRO B  2  163 ? -18.525 -3.579  -15.051 1.00 89.67 163 B  1 
ATOM   2026  C  C   . PRO B  2  163 ? -17.568 -4.194  -14.040 1.00 90.38 163 B  1 
ATOM   2027  O  O   . PRO B  2  163 ? -16.983 -3.469  -13.228 1.00 89.49 163 B  1 
ATOM   2028  C  CB  . PRO B  2  163 ? -19.984 -3.720  -14.600 1.00 88.37 163 B  1 
ATOM   2029  C  CG  . PRO B  2  163 ? -20.752 -3.829  -15.865 1.00 85.44 163 B  1 
ATOM   2030  C  CD  . PRO B  2  163 ? -19.865 -4.601  -16.801 1.00 88.23 163 B  1 
ATOM   2031  N  N   . LEU B  2  164 ? -17.384 -5.521  -14.062 1.00 91.37 164 B  1 
ATOM   2032  C  CA  . LEU B  2  164 ? -16.444 -6.162  -13.147 1.00 91.85 164 B  1 
ATOM   2033  C  C   . LEU B  2  164 ? -15.006 -5.762  -13.457 1.00 92.07 164 B  1 
ATOM   2034  O  O   . LEU B  2  164 ? -14.201 -5.557  -12.539 1.00 90.87 164 B  1 
ATOM   2035  C  CB  . LEU B  2  164 ? -16.601 -7.682  -13.208 1.00 91.52 164 B  1 
ATOM   2036  C  CG  . LEU B  2  164 ? -17.801 -8.284  -12.471 1.00 85.60 164 B  1 
ATOM   2037  C  CD1 . LEU B  2  164 ? -17.904 -9.774  -12.751 1.00 79.44 164 B  1 
ATOM   2038  C  CD2 . LEU B  2  164 ? -17.696 -8.036  -10.974 1.00 79.81 164 B  1 
ATOM   2039  N  N   . VAL B  2  165 ? -14.662 -5.646  -14.746 1.00 90.82 165 B  1 
ATOM   2040  C  CA  . VAL B  2  165 ? -13.321 -5.220  -15.131 1.00 90.36 165 B  1 
ATOM   2041  C  C   . VAL B  2  165 ? -13.060 -3.794  -14.654 1.00 90.51 165 B  1 
ATOM   2042  O  O   . VAL B  2  165 ? -11.990 -3.493  -14.111 1.00 89.81 165 B  1 
ATOM   2043  C  CB  . VAL B  2  165 ? -13.134 -5.345  -16.653 1.00 89.09 165 B  1 
ATOM   2044  C  CG1 . VAL B  2  165 ? -11.828 -4.698  -17.095 1.00 82.92 165 B  1 
ATOM   2045  C  CG2 . VAL B  2  165 ? -13.159 -6.809  -17.064 1.00 83.62 165 B  1 
ATOM   2046  N  N   . GLU B  2  166 ? -14.038 -2.895  -14.834 1.00 90.29 166 B  1 
ATOM   2047  C  CA  . GLU B  2  166 ? -13.876 -1.517  -14.380 1.00 89.65 166 B  1 
ATOM   2048  C  C   . GLU B  2  166 ? -13.804 -1.434  -12.859 1.00 90.24 166 B  1 
ATOM   2049  O  O   . GLU B  2  166 ? -13.087 -0.591  -12.317 1.00 88.61 166 B  1 
ATOM   2050  C  CB  . GLU B  2  166 ? -15.022 -0.647  -14.903 1.00 87.51 166 B  1 
ATOM   2051  C  CG  . GLU B  2  166 ? -15.012 -0.463  -16.417 1.00 79.41 166 B  1 
ATOM   2052  C  CD  . GLU B  2  166 ? -16.109 0.470   -16.901 1.00 74.11 166 B  1 
ATOM   2053  O  OE1 . GLU B  2  166 ? -16.842 1.021   -16.052 1.00 67.00 166 B  1 
ATOM   2054  O  OE2 . GLU B  2  166 ? -16.240 0.653   -18.125 1.00 66.05 166 B  1 
ATOM   2055  N  N   . LEU B  2  167 ? -14.541 -2.302  -12.152 1.00 91.96 167 B  1 
ATOM   2056  C  CA  . LEU B  2  167 ? -14.478 -2.317  -10.694 1.00 92.43 167 B  1 
ATOM   2057  C  C   . LEU B  2  167 ? -13.100 -2.749  -10.202 1.00 92.79 167 B  1 
ATOM   2058  O  O   . LEU B  2  167 ? -12.571 -2.176  -9.244  1.00 91.59 167 B  1 
ATOM   2059  C  CB  . LEU B  2  167 ? -15.561 -3.245  -10.135 1.00 92.05 167 B  1 
ATOM   2060  C  CG  . LEU B  2  167 ? -15.751 -3.241  -8.617  1.00 85.17 167 B  1 
ATOM   2061  C  CD1 . LEU B  2  167 ? -16.360 -1.926  -8.159  1.00 79.59 167 B  1 
ATOM   2062  C  CD2 . LEU B  2  167 ? -16.621 -4.410  -8.189  1.00 79.23 167 B  1 
ATOM   2063  N  N   . LEU B  2  168 ? -12.498 -3.752  -10.855 1.00 92.72 168 B  1 
ATOM   2064  C  CA  . LEU B  2  168 ? -11.179 -4.228  -10.454 1.00 92.65 168 B  1 
ATOM   2065  C  C   . LEU B  2  168 ? -10.087 -3.226  -10.807 1.00 92.39 168 B  1 
ATOM   2066  O  O   . LEU B  2  168 ? -9.174  -2.982  -10.010 1.00 90.59 168 B  1 
ATOM   2067  C  CB  . LEU B  2  168 ? -10.886 -5.579  -11.112 1.00 92.25 168 B  1 
ATOM   2068  C  CG  . LEU B  2  168 ? -11.658 -6.786  -10.580 1.00 88.85 168 B  1 
ATOM   2069  C  CD1 . LEU B  2  168 ? -11.388 -8.007  -11.444 1.00 84.27 168 B  1 
ATOM   2070  C  CD2 . LEU B  2  168 ? -11.280 -7.068  -9.132  1.00 83.06 168 B  1 
ATOM   2071  N  N   . ARG B  2  169 ? -10.160 -2.639  -11.999 1.00 90.76 169 B  1 
ATOM   2072  C  CA  . ARG B  2  169 ? -9.127  -1.711  -12.456 1.00 90.06 169 B  1 
ATOM   2073  C  C   . ARG B  2  169 ? -9.304  -0.302  -11.902 1.00 89.55 169 B  1 
ATOM   2074  O  O   . ARG B  2  169 ? -8.353  0.477   -11.906 1.00 85.96 169 B  1 
ATOM   2075  C  CB  . ARG B  2  169 ? -9.102  -1.660  -13.985 1.00 88.38 169 B  1 
ATOM   2076  C  CG  . ARG B  2  169 ? -8.644  -2.955  -14.637 1.00 84.99 169 B  1 
ATOM   2077  C  CD  . ARG B  2  169 ? -8.650  -2.846  -16.150 1.00 84.64 169 B  1 
ATOM   2078  N  NE  . ARG B  2  169 ? -8.093  -4.046  -16.784 1.00 83.29 169 B  1 
ATOM   2079  C  CZ  . ARG B  2  169 ? -8.067  -4.264  -18.092 1.00 82.68 169 B  1 
ATOM   2080  N  NH1 . ARG B  2  169 ? -8.564  -3.369  -18.934 1.00 76.17 169 B  1 
ATOM   2081  N  NH2 . ARG B  2  169 ? -7.537  -5.381  -18.570 1.00 77.20 169 B  1 
ATOM   2082  N  N   . GLY B  2  170 ? -10.494 0.054   -11.431 1.00 88.36 170 B  1 
ATOM   2083  C  CA  . GLY B  2  170 ? -10.789 1.422   -11.043 1.00 87.30 170 B  1 
ATOM   2084  C  C   . GLY B  2  170 ? -11.049 2.355   -12.206 1.00 86.91 170 B  1 
ATOM   2085  O  O   . GLY B  2  170 ? -11.414 3.514   -11.991 1.00 83.10 170 B  1 
ATOM   2086  N  N   . SER B  2  171 ? -10.865 1.878   -13.425 1.00 83.90 171 B  1 
ATOM   2087  C  CA  . SER B  2  171 ? -11.111 2.612   -14.654 1.00 82.30 171 B  1 
ATOM   2088  C  C   . SER B  2  171 ? -11.119 1.607   -15.795 1.00 83.08 171 B  1 
ATOM   2089  O  O   . SER B  2  171 ? -11.041 0.394   -15.576 1.00 78.86 171 B  1 
ATOM   2090  C  CB  . SER B  2  171 ? -10.054 3.703   -14.875 1.00 79.04 171 B  1 
ATOM   2091  O  OG  . SER B  2  171 ? -8.787  3.130   -15.130 1.00 70.89 171 B  1 
ATOM   2092  N  N   . ALA B  2  172 ? -11.228 2.099   -17.028 1.00 80.40 172 B  1 
ATOM   2093  C  CA  . ALA B  2  172 ? -11.195 1.215   -18.183 1.00 78.08 172 B  1 
ATOM   2094  C  C   . ALA B  2  172 ? -9.802  0.656   -18.451 1.00 78.71 172 B  1 
ATOM   2095  O  O   . ALA B  2  172 ? -9.674  -0.370  -19.122 1.00 74.50 172 B  1 
ATOM   2096  C  CB  . ALA B  2  172 ? -11.708 1.956   -19.417 1.00 74.96 172 B  1 
ATOM   2097  N  N   . SER B  2  173 ? -8.761  1.299   -17.939 1.00 79.72 173 B  1 
ATOM   2098  C  CA  . SER B  2  173 ? -7.384  0.904   -18.186 1.00 79.83 173 B  1 
ATOM   2099  C  C   . SER B  2  173 ? -6.690  0.537   -16.881 1.00 82.42 173 B  1 
ATOM   2100  O  O   . SER B  2  173 ? -7.176  0.838   -15.785 1.00 79.83 173 B  1 
ATOM   2101  C  CB  . SER B  2  173 ? -6.613  2.031   -18.880 1.00 75.64 173 B  1 
ATOM   2102  O  OG  . SER B  2  173 ? -6.497  3.157   -18.028 1.00 66.47 173 B  1 
ATOM   2103  N  N   . VAL B  2  174 ? -5.543  -0.131  -16.997 1.00 84.44 174 B  1 
ATOM   2104  C  CA  . VAL B  2  174 ? -4.693  -0.437  -15.853 1.00 85.77 174 B  1 
ATOM   2105  C  C   . VAL B  2  174 ? -3.800  0.767   -15.593 1.00 85.58 174 B  1 
ATOM   2106  O  O   . VAL B  2  174 ? -3.014  1.163   -16.457 1.00 83.38 174 B  1 
ATOM   2107  C  CB  . VAL B  2  174 ? -3.855  -1.699  -16.098 1.00 85.89 174 B  1 
ATOM   2108  C  CG1 . VAL B  2  174 ? -2.881  -1.925  -14.949 1.00 78.86 174 B  1 
ATOM   2109  C  CG2 . VAL B  2  174 ? -4.762  -2.908  -16.267 1.00 79.52 174 B  1 
ATOM   2110  N  N   . GLY B  2  175 ? -3.923  1.364   -14.406 1.00 86.27 175 B  1 
ATOM   2111  C  CA  . GLY B  2  175 ? -3.146  2.539   -14.074 1.00 86.37 175 B  1 
ATOM   2112  C  C   . GLY B  2  175 ? -3.083  2.770   -12.578 1.00 88.43 175 B  1 
ATOM   2113  O  O   . GLY B  2  175 ? -3.065  1.824   -11.783 1.00 87.20 175 B  1 
ATOM   2114  N  N   . GLN B  2  176 ? -3.048  4.044   -12.192 1.00 87.97 176 B  1 
ATOM   2115  C  CA  . GLN B  2  176 ? -2.920  4.407   -10.782 1.00 89.20 176 B  1 
ATOM   2116  C  C   . GLN B  2  176 ? -4.096  3.901   -9.955  1.00 90.40 176 B  1 
ATOM   2117  O  O   . GLN B  2  176 ? -3.915  3.431   -8.827  1.00 89.58 176 B  1 
ATOM   2118  C  CB  . GLN B  2  176 ? -2.797  5.930   -10.652 1.00 89.08 176 B  1 
ATOM   2119  C  CG  . GLN B  2  176 ? -2.780  6.442   -9.219  1.00 87.52 176 B  1 
ATOM   2120  C  CD  . GLN B  2  176 ? -1.632  5.866   -8.414  1.00 87.88 176 B  1 
ATOM   2121  O  OE1 . GLN B  2  176 ? -0.470  5.990   -8.794  1.00 81.05 176 B  1 
ATOM   2122  N  NE2 . GLN B  2  176 ? -1.948  5.222   -7.298  1.00 78.91 176 B  1 
ATOM   2123  N  N   . SER B  2  177 ? -5.318  3.981   -10.498 1.00 89.89 177 B  1 
ATOM   2124  C  CA  . SER B  2  177 ? -6.489  3.500   -9.774  1.00 89.90 177 B  1 
ATOM   2125  C  C   . SER B  2  177 ? -6.405  2.001   -9.515  1.00 91.29 177 B  1 
ATOM   2126  O  O   . SER B  2  177 ? -6.846  1.525   -8.464  1.00 89.79 177 B  1 
ATOM   2127  C  CB  . SER B  2  177 ? -7.756  3.838   -10.558 1.00 88.08 177 B  1 
ATOM   2128  O  OG  . SER B  2  177 ? -7.701  3.314   -11.869 1.00 77.95 177 B  1 
ATOM   2129  N  N   . THR B  2  178 ? -5.823  1.246   -10.452 1.00 91.95 178 B  1 
ATOM   2130  C  CA  . THR B  2  178 ? -5.645  -0.189  -10.265 1.00 92.58 178 B  1 
ATOM   2131  C  C   . THR B  2  178 ? -4.689  -0.476  -9.112  1.00 93.76 178 B  1 
ATOM   2132  O  O   . THR B  2  178 ? -4.973  -1.321  -8.253  1.00 92.96 178 B  1 
ATOM   2133  C  CB  . THR B  2  178 ? -5.130  -0.836  -11.555 1.00 91.56 178 B  1 
ATOM   2134  O  OG1 . THR B  2  178 ? -5.899  -0.386  -12.669 1.00 85.75 178 B  1 
ATOM   2135  C  CG2 . THR B  2  178 ? -5.208  -2.352  -11.457 1.00 85.95 178 B  1 
ATOM   2136  N  N   . LEU B  2  179 ? -3.552  0.226   -9.080  1.00 94.13 179 B  1 
ATOM   2137  C  CA  . LEU B  2  179 ? -2.577  0.033   -8.010  1.00 95.01 179 B  1 
ATOM   2138  C  C   . LEU B  2  179 ? -3.160  0.425   -6.657  1.00 95.57 179 B  1 
ATOM   2139  O  O   . LEU B  2  179 ? -2.919  -0.255  -5.655  1.00 95.19 179 B  1 
ATOM   2140  C  CB  . LEU B  2  179 ? -1.309  0.836   -8.307  1.00 95.00 179 B  1 
ATOM   2141  C  CG  . LEU B  2  179 ? -0.156  0.694   -7.308  1.00 94.06 179 B  1 
ATOM   2142  C  CD1 . LEU B  2  179 ? 0.289   -0.754  -7.188  1.00 89.34 179 B  1 
ATOM   2143  C  CD2 . LEU B  2  179 ? 1.008   1.576   -7.726  1.00 89.14 179 B  1 
ATOM   2144  N  N   . THR B  2  180 ? -3.943  1.512   -6.611  1.00 94.73 180 B  1 
ATOM   2145  C  CA  . THR B  2  180 ? -4.571  1.940   -5.365  1.00 95.17 180 B  1 
ATOM   2146  C  C   . THR B  2  180 ? -5.527  0.876   -4.835  1.00 95.54 180 B  1 
ATOM   2147  O  O   . THR B  2  180 ? -5.489  0.522   -3.649  1.00 94.86 180 B  1 
ATOM   2148  C  CB  . THR B  2  180 ? -5.304  3.270   -5.580  1.00 94.74 180 B  1 
ATOM   2149  O  OG1 . THR B  2  180 ? -4.373  4.273   -6.001  1.00 87.34 180 B  1 
ATOM   2150  C  CG2 . THR B  2  180 ? -5.986  3.726   -4.298  1.00 85.57 180 B  1 
ATOM   2151  N  N   . ARG B  2  181 ? -6.383  0.342   -5.701  1.00 95.41 181 B  1 
ATOM   2152  C  CA  . ARG B  2  181 ? -7.342  -0.674  -5.275  1.00 95.33 181 B  1 
ATOM   2153  C  C   . ARG B  2  181 ? -6.652  -1.983  -4.900  1.00 95.82 181 B  1 
ATOM   2154  O  O   . ARG B  2  181 ? -7.041  -2.639  -3.929  1.00 94.96 181 B  1 
ATOM   2155  C  CB  . ARG B  2  181 ? -8.384  -0.913  -6.377  1.00 94.47 181 B  1 
ATOM   2156  C  CG  . ARG B  2  181 ? -9.301  0.281   -6.567  1.00 92.09 181 B  1 
ATOM   2157  C  CD  . ARG B  2  181 ? -10.426 0.022   -7.542  1.00 90.95 181 B  1 
ATOM   2158  N  NE  . ARG B  2  181 ? -11.300 1.194   -7.643  1.00 89.64 181 B  1 
ATOM   2159  C  CZ  . ARG B  2  181 ? -12.603 1.160   -7.895  1.00 90.23 181 B  1 
ATOM   2160  N  NH1 . ARG B  2  181 ? -13.218 0.009   -8.095  1.00 82.32 181 B  1 
ATOM   2161  N  NH2 . ARG B  2  181 ? -13.298 2.287   -7.958  1.00 85.35 181 B  1 
ATOM   2162  N  N   . PHE B  2  182 ? -5.628  -2.375  -5.656  1.00 96.09 182 B  1 
ATOM   2163  C  CA  . PHE B  2  182 ? -4.912  -3.612  -5.353  1.00 96.39 182 B  1 
ATOM   2164  C  C   . PHE B  2  182 ? -4.153  -3.508  -4.033  1.00 96.55 182 B  1 
ATOM   2165  O  O   . PHE B  2  182 ? -4.059  -4.493  -3.293  1.00 95.57 182 B  1 
ATOM   2166  C  CB  . PHE B  2  182 ? -3.965  -3.971  -6.501  1.00 96.16 182 B  1 
ATOM   2167  C  CG  . PHE B  2  182 ? -4.600  -4.827  -7.568  1.00 95.65 182 B  1 
ATOM   2168  C  CD1 . PHE B  2  182 ? -5.880  -4.572  -8.029  1.00 90.18 182 B  1 
ATOM   2169  C  CD2 . PHE B  2  182 ? -3.912  -5.906  -8.100  1.00 89.71 182 B  1 
ATOM   2170  C  CE1 . PHE B  2  182 ? -6.463  -5.371  -8.993  1.00 88.28 182 B  1 
ATOM   2171  C  CE2 . PHE B  2  182 ? -4.487  -6.707  -9.069  1.00 88.60 182 B  1 
ATOM   2172  C  CZ  . PHE B  2  182 ? -5.764  -6.439  -9.516  1.00 91.60 182 B  1 
ATOM   2173  N  N   . TYR B  2  183 ? -3.604  -2.327  -3.715  1.00 96.53 183 B  1 
ATOM   2174  C  CA  . TYR B  2  183 ? -2.944  -2.138  -2.427  1.00 96.68 183 B  1 
ATOM   2175  C  C   . TYR B  2  183 ? -3.948  -2.222  -1.280  1.00 96.59 183 B  1 
ATOM   2176  O  O   . TYR B  2  183 ? -3.663  -2.827  -0.242  1.00 95.93 183 B  1 
ATOM   2177  C  CB  . TYR B  2  183 ? -2.206  -0.796  -2.397  1.00 96.63 183 B  1 
ATOM   2178  C  CG  . TYR B  2  183 ? -1.390  -0.577  -1.140  1.00 96.66 183 B  1 
ATOM   2179  C  CD1 . TYR B  2  183 ? -0.268  -1.347  -0.869  1.00 94.71 183 B  1 
ATOM   2180  C  CD2 . TYR B  2  183 ? -1.739  0.404   -0.221  1.00 94.69 183 B  1 
ATOM   2181  C  CE1 . TYR B  2  183 ? 0.479   -1.152  0.276   1.00 94.10 183 B  1 
ATOM   2182  C  CE2 . TYR B  2  183 ? -0.997  0.608   0.929   1.00 93.98 183 B  1 
ATOM   2183  C  CZ  . TYR B  2  183 ? 0.112   -0.173  1.172   1.00 95.30 183 B  1 
ATOM   2184  O  OH  . TYR B  2  183 ? 0.855   0.026   2.315   1.00 93.94 183 B  1 
ATOM   2185  N  N   . SER B  2  184 ? -5.140  -1.628  -1.457  1.00 96.53 184 B  1 
ATOM   2186  C  CA  . SER B  2  184 ? -6.188  -1.731  -0.446  1.00 96.51 184 B  1 
ATOM   2187  C  C   . SER B  2  184 ? -6.621  -3.182  -0.252  1.00 96.44 184 B  1 
ATOM   2188  O  O   . SER B  2  184 ? -6.784  -3.647  0.882   1.00 95.28 184 B  1 
ATOM   2189  C  CB  . SER B  2  184 ? -7.384  -0.862  -0.842  1.00 96.33 184 B  1 
ATOM   2190  O  OG  . SER B  2  184 ? -8.462  -1.042  0.061   1.00 90.49 184 B  1 
ATOM   2191  N  N   . LEU B  2  185 ? -6.802  -3.918  -1.350  1.00 96.21 185 B  1 
ATOM   2192  C  CA  . LEU B  2  185 ? -7.185  -5.320  -1.254  1.00 96.47 185 B  1 
ATOM   2193  C  C   . LEU B  2  185 ? -6.107  -6.141  -0.553  1.00 96.55 185 B  1 
ATOM   2194  O  O   . LEU B  2  185 ? -6.414  -6.985  0.300   1.00 95.63 185 B  1 
ATOM   2195  C  CB  . LEU B  2  185 ? -7.460  -5.882  -2.655  1.00 96.10 185 B  1 
ATOM   2196  C  CG  . LEU B  2  185 ? -8.726  -5.384  -3.357  1.00 93.86 185 B  1 
ATOM   2197  C  CD1 . LEU B  2  185 ? -8.730  -5.817  -4.813  1.00 89.83 185 B  1 
ATOM   2198  C  CD2 . LEU B  2  185 ? -9.966  -5.904  -2.646  1.00 88.88 185 B  1 
ATOM   2199  N  N   . HIS B  2  186 ? -4.832  -5.897  -0.886  1.00 96.90 186 B  1 
ATOM   2200  C  CA  . HIS B  2  186 ? -3.730  -6.711  -0.373  1.00 96.93 186 B  1 
ATOM   2201  C  C   . HIS B  2  186 ? -3.449  -6.459  1.104   1.00 96.90 186 B  1 
ATOM   2202  O  O   . HIS B  2  186 ? -3.099  -7.393  1.834   1.00 95.78 186 B  1 
ATOM   2203  C  CB  . HIS B  2  186 ? -2.467  -6.456  -1.198  1.00 96.95 186 B  1 
ATOM   2204  C  CG  . HIS B  2  186 ? -1.350  -7.409  -0.906  1.00 97.28 186 B  1 
ATOM   2205  N  ND1 . HIS B  2  186 ? -1.316  -8.694  -1.405  1.00 94.33 186 B  1 
ATOM   2206  C  CD2 . HIS B  2  186 ? -0.224  -7.264  -0.170  1.00 93.92 186 B  1 
ATOM   2207  C  CE1 . HIS B  2  186 ? -0.221  -9.300  -0.992  1.00 94.27 186 B  1 
ATOM   2208  N  NE2 . HIS B  2  186 ? 0.463   -8.455  -0.236  1.00 94.90 186 B  1 
ATOM   2209  N  N   . THR B  2  187 ? -3.595  -5.209  1.567   1.00 96.62 187 B  1 
ATOM   2210  C  CA  . THR B  2  187 ? -3.196  -4.848  2.925   1.00 96.36 187 B  1 
ATOM   2211  C  C   . THR B  2  187 ? -4.361  -4.658  3.886   1.00 96.00 187 B  1 
ATOM   2212  O  O   . THR B  2  187 ? -4.128  -4.596  5.096   1.00 93.56 187 B  1 
ATOM   2213  C  CB  . THR B  2  187 ? -2.347  -3.563  2.924   1.00 95.45 187 B  1 
ATOM   2214  O  OG1 . THR B  2  187 ? -3.122  -2.483  2.386   1.00 89.43 187 B  1 
ATOM   2215  C  CG2 . THR B  2  187 ? -1.083  -3.745  2.106   1.00 89.60 187 B  1 
ATOM   2216  N  N   . PHE B  2  188 ? -5.607  -4.562  3.399   1.00 95.52 188 B  1 
ATOM   2217  C  CA  . PHE B  2  188 ? -6.750  -4.341  4.280   1.00 95.27 188 B  1 
ATOM   2218  C  C   . PHE B  2  188 ? -7.837  -5.403  4.111   1.00 95.19 188 B  1 
ATOM   2219  O  O   . PHE B  2  188 ? -8.200  -6.079  5.078   1.00 93.97 188 B  1 
ATOM   2220  C  CB  . PHE B  2  188 ? -7.339  -2.942  4.060   1.00 94.55 188 B  1 
ATOM   2221  C  CG  . PHE B  2  188 ? -8.438  -2.599  5.026   1.00 91.31 188 B  1 
ATOM   2222  C  CD1 . PHE B  2  188 ? -8.145  -2.104  6.284   1.00 86.14 188 B  1 
ATOM   2223  C  CD2 . PHE B  2  188 ? -9.770  -2.783  4.677   1.00 85.85 188 B  1 
ATOM   2224  C  CE1 . PHE B  2  188 ? -9.150  -1.797  7.177   1.00 83.51 188 B  1 
ATOM   2225  C  CE2 . PHE B  2  188 ? -10.786 -2.479  5.569   1.00 82.62 188 B  1 
ATOM   2226  C  CZ  . PHE B  2  188 ? -10.473 -1.986  6.820   1.00 85.92 188 B  1 
ATOM   2227  N  N   . VAL B  2  189 ? -8.370  -5.566  2.891   1.00 96.05 189 B  1 
ATOM   2228  C  CA  . VAL B  2  189 ? -9.542  -6.413  2.689   1.00 95.93 189 B  1 
ATOM   2229  C  C   . VAL B  2  189 ? -9.195  -7.888  2.865   1.00 96.28 189 B  1 
ATOM   2230  O  O   . VAL B  2  189 ? -9.841  -8.609  3.637   1.00 95.50 189 B  1 
ATOM   2231  C  CB  . VAL B  2  189 ? -10.162 -6.159  1.298   1.00 95.28 189 B  1 
ATOM   2232  C  CG1 . VAL B  2  189 ? -11.387 -7.035  1.093   1.00 89.67 189 B  1 
ATOM   2233  C  CG2 . VAL B  2  189 ? -10.525 -4.694  1.144   1.00 90.42 189 B  1 
ATOM   2234  N  N   . LEU B  2  190 ? -8.172  -8.369  2.134   1.00 96.58 190 B  1 
ATOM   2235  C  CA  . LEU B  2  190 ? -7.824  -9.785  2.174   1.00 96.88 190 B  1 
ATOM   2236  C  C   . LEU B  2  190 ? -7.329  -10.236 3.551   1.00 96.93 190 B  1 
ATOM   2237  O  O   . LEU B  2  190 ? -7.695  -11.338 3.982   1.00 96.16 190 B  1 
ATOM   2238  C  CB  . LEU B  2  190 ? -6.801  -10.106 1.081   1.00 96.77 190 B  1 
ATOM   2239  C  CG  . LEU B  2  190 ? -7.327  -10.006 -0.354  1.00 95.57 190 B  1 
ATOM   2240  C  CD1 . LEU B  2  190 ? -6.192  -10.167 -1.354  1.00 90.87 190 B  1 
ATOM   2241  C  CD2 . LEU B  2  190 ? -8.411  -11.054 -0.606  1.00 90.10 190 B  1 
ATOM   2242  N  N   . PRO B  2  191 ? -6.510  -9.445  4.292   1.00 96.59 191 B  1 
ATOM   2243  C  CA  . PRO B  2  191 ? -6.174  -9.861  5.666   1.00 96.26 191 B  1 
ATOM   2244  C  C   . PRO B  2  191 ? -7.395  -9.985  6.565   1.00 96.37 191 B  1 
ATOM   2245  O  O   . PRO B  2  191 ? -7.487  -10.925 7.360   1.00 95.74 191 B  1 
ATOM   2246  C  CB  . PRO B  2  191 ? -5.225  -8.755  6.153   1.00 95.66 191 B  1 
ATOM   2247  C  CG  . PRO B  2  191 ? -4.620  -8.219  4.913   1.00 94.45 191 B  1 
ATOM   2248  C  CD  . PRO B  2  191 ? -5.709  -8.286  3.880   1.00 96.22 191 B  1 
ATOM   2249  N  N   . LEU B  2  192 ? -8.360  -9.057  6.448   1.00 95.89 192 B  1 
ATOM   2250  C  CA  . LEU B  2  192 ? -9.567  -9.118  7.267   1.00 95.47 192 B  1 
ATOM   2251  C  C   . LEU B  2  192 ? -10.397 -10.354 6.939   1.00 95.60 192 B  1 
ATOM   2252  O  O   . LEU B  2  192 ? -10.806 -11.096 7.843   1.00 94.76 192 B  1 
ATOM   2253  C  CB  . LEU B  2  192 ? -10.391 -7.842  7.074   1.00 94.66 192 B  1 
ATOM   2254  C  CG  . LEU B  2  192 ? -11.727 -7.763  7.822   1.00 89.18 192 B  1 
ATOM   2255  C  CD1 . LEU B  2  192 ? -11.507 -7.828  9.325   1.00 82.78 192 B  1 
ATOM   2256  C  CD2 . LEU B  2  192 ? -12.466 -6.492  7.440   1.00 81.95 192 B  1 
ATOM   2257  N  N   . LEU B  2  193 ? -10.651 -10.599 5.645   1.00 96.26 193 B  1 
ATOM   2258  C  CA  . LEU B  2  193 ? -11.442 -11.758 5.249   1.00 96.43 193 B  1 
ATOM   2259  C  C   . LEU B  2  193 ? -10.742 -13.063 5.611   1.00 96.83 193 B  1 
ATOM   2260  O  O   . LEU B  2  193 ? -11.388 -14.019 6.061   1.00 95.99 193 B  1 
ATOM   2261  C  CB  . LEU B  2  193 ? -11.732 -11.707 3.746   1.00 95.97 193 B  1 
ATOM   2262  C  CG  . LEU B  2  193 ? -12.679 -10.600 3.270   1.00 93.24 193 B  1 
ATOM   2263  C  CD1 . LEU B  2  193 ? -12.781 -10.615 1.753   1.00 87.74 193 B  1 
ATOM   2264  C  CD2 . LEU B  2  193 ? -14.056 -10.764 3.898   1.00 86.78 193 B  1 
ATOM   2265  N  N   . THR B  2  194 ? -9.416  -13.120 5.429   1.00 97.22 194 B  1 
ATOM   2266  C  CA  . THR B  2  194 ? -8.665  -14.323 5.772   1.00 97.24 194 B  1 
ATOM   2267  C  C   . THR B  2  194 ? -8.725  -14.595 7.273   1.00 97.18 194 B  1 
ATOM   2268  O  O   . THR B  2  194 ? -8.870  -15.746 7.696   1.00 96.22 194 B  1 
ATOM   2269  C  CB  . THR B  2  194 ? -7.211  -14.197 5.301   1.00 96.77 194 B  1 
ATOM   2270  O  OG1 . THR B  2  194 ? -7.183  -13.941 3.892   1.00 87.46 194 B  1 
ATOM   2271  C  CG2 . THR B  2  194 ? -6.432  -15.469 5.585   1.00 88.35 194 B  1 
ATOM   2272  N  N   . ALA B  2  195 ? -8.634  -13.538 8.098   1.00 96.72 195 B  1 
ATOM   2273  C  CA  . ALA B  2  195 ? -8.737  -13.717 9.542   1.00 96.21 195 B  1 
ATOM   2274  C  C   . ALA B  2  195 ? -10.113 -14.238 9.940   1.00 96.29 195 B  1 
ATOM   2275  O  O   . ALA B  2  195 ? -10.226 -15.102 10.817  1.00 94.90 195 B  1 
ATOM   2276  C  CB  . ALA B  2  195 ? -8.434  -12.398 10.251  1.00 95.59 195 B  1 
ATOM   2277  N  N   . VAL B  2  196 ? -11.180 -13.733 9.297   1.00 96.83 196 B  1 
ATOM   2278  C  CA  . VAL B  2  196 ? -12.536 -14.183 9.610   1.00 96.50 196 B  1 
ATOM   2279  C  C   . VAL B  2  196 ? -12.713 -15.654 9.257   1.00 96.86 196 B  1 
ATOM   2280  O  O   . VAL B  2  196 ? -13.211 -16.450 10.062  1.00 96.12 196 B  1 
ATOM   2281  C  CB  . VAL B  2  196 ? -13.575 -13.300 8.887   1.00 95.90 196 B  1 
ATOM   2282  C  CG1 . VAL B  2  196 ? -14.968 -13.914 8.979   1.00 90.56 196 B  1 
ATOM   2283  C  CG2 . VAL B  2  196 ? -13.583 -11.899 9.482   1.00 91.08 196 B  1 
ATOM   2284  N  N   . PHE B  2  197 ? -12.303 -16.050 8.042   1.00 97.37 197 B  1 
ATOM   2285  C  CA  . PHE B  2  197 ? -12.506 -17.429 7.614   1.00 97.53 197 B  1 
ATOM   2286  C  C   . PHE B  2  197 ? -11.547 -18.395 8.302   1.00 97.49 197 B  1 
ATOM   2287  O  O   . PHE B  2  197 ? -11.893 -19.565 8.501   1.00 95.97 197 B  1 
ATOM   2288  C  CB  . PHE B  2  197 ? -12.402 -17.531 6.089   1.00 97.39 197 B  1 
ATOM   2289  C  CG  . PHE B  2  197 ? -13.665 -17.133 5.375   1.00 97.25 197 B  1 
ATOM   2290  C  CD1 . PHE B  2  197 ? -14.700 -18.041 5.215   1.00 91.77 197 B  1 
ATOM   2291  C  CD2 . PHE B  2  197 ? -13.825 -15.847 4.887   1.00 91.43 197 B  1 
ATOM   2292  C  CE1 . PHE B  2  197 ? -15.868 -17.681 4.571   1.00 91.26 197 B  1 
ATOM   2293  C  CE2 . PHE B  2  197 ? -14.994 -15.478 4.246   1.00 91.00 197 B  1 
ATOM   2294  C  CZ  . PHE B  2  197 ? -16.016 -16.393 4.086   1.00 94.75 197 B  1 
ATOM   2295  N  N   . MET B  2  198 ? -10.335 -17.954 8.681   1.00 97.53 198 B  1 
ATOM   2296  C  CA  . MET B  2  198 ? -9.462  -18.785 9.508   1.00 97.40 198 B  1 
ATOM   2297  C  C   . MET B  2  198 ? -10.083 -19.012 10.881  1.00 97.20 198 B  1 
ATOM   2298  O  O   . MET B  2  198 ? -10.001 -20.114 11.431  1.00 96.39 198 B  1 
ATOM   2299  C  CB  . MET B  2  198 ? -8.077  -18.148 9.656   1.00 97.22 198 B  1 
ATOM   2300  C  CG  . MET B  2  198 ? -7.138  -18.404 8.491   1.00 95.12 198 B  1 
ATOM   2301  S  SD  . MET B  2  198 ? -5.472  -17.801 8.819   1.00 94.24 198 B  1 
ATOM   2302  C  CE  . MET B  2  198 ? -4.611  -18.377 7.356   1.00 85.85 198 B  1 
ATOM   2303  N  N   . LEU B  2  199 ? -10.721 -17.969 11.459  1.00 96.92 199 B  1 
ATOM   2304  C  CA  . LEU B  2  199 ? -11.401 -18.126 12.740  1.00 96.58 199 B  1 
ATOM   2305  C  C   . LEU B  2  199 ? -12.518 -19.160 12.643  1.00 96.60 199 B  1 
ATOM   2306  O  O   . LEU B  2  199 ? -12.637 -20.035 13.508  1.00 95.78 199 B  1 
ATOM   2307  C  CB  . LEU B  2  199 ? -11.951 -16.777 13.210  1.00 96.28 199 B  1 
ATOM   2308  C  CG  . LEU B  2  199 ? -12.698 -16.766 14.549  1.00 92.79 199 B  1 
ATOM   2309  C  CD1 . LEU B  2  199 ? -11.778 -17.194 15.682  1.00 85.18 199 B  1 
ATOM   2310  C  CD2 . LEU B  2  199 ? -13.278 -15.390 14.818  1.00 84.79 199 B  1 
ATOM   2311  N  N   . MET B  2  200 ? -13.347 -19.095 11.591  1.00 96.82 200 B  1 
ATOM   2312  C  CA  . MET B  2  200 ? -14.392 -20.095 11.383  1.00 96.57 200 B  1 
ATOM   2313  C  C   . MET B  2  200 ? -13.791 -21.487 11.197  1.00 96.74 200 B  1 
ATOM   2314  O  O   . MET B  2  200 ? -14.290 -22.471 11.757  1.00 95.44 200 B  1 
ATOM   2315  C  CB  . MET B  2  200 ? -15.245 -19.716 10.168  1.00 95.70 200 B  1 
ATOM   2316  C  CG  . MET B  2  200 ? -16.025 -18.419 10.326  1.00 91.20 200 B  1 
ATOM   2317  S  SD  . MET B  2  200 ? -16.828 -17.893 8.793   1.00 89.39 200 B  1 
ATOM   2318  C  CE  . MET B  2  200 ? -17.981 -19.227 8.530   1.00 78.27 200 B  1 
ATOM   2319  N  N   . HIS B  2  201 ? -12.712 -21.587 10.406  1.00 96.74 201 B  1 
ATOM   2320  C  CA  . HIS B  2  201 ? -12.021 -22.853 10.156  1.00 96.90 201 B  1 
ATOM   2321  C  C   . HIS B  2  201 ? -11.538 -23.481 11.462  1.00 97.19 201 B  1 
ATOM   2322  O  O   . HIS B  2  201 ? -11.803 -24.657 11.742  1.00 96.38 201 B  1 
ATOM   2323  C  CB  . HIS B  2  201 ? -10.855 -22.596 9.192   1.00 96.88 201 B  1 
ATOM   2324  C  CG  . HIS B  2  201 ? -10.321 -23.817 8.503   1.00 97.43 201 B  1 
ATOM   2325  N  ND1 . HIS B  2  201 ? -11.010 -24.483 7.514   1.00 94.48 201 B  1 
ATOM   2326  C  CD2 . HIS B  2  201 ? -9.136  -24.457 8.635   1.00 94.29 201 B  1 
ATOM   2327  C  CE1 . HIS B  2  201 ? -10.284 -25.490 7.074   1.00 94.50 201 B  1 
ATOM   2328  N  NE2 . HIS B  2  201 ? -9.136  -25.497 7.733   1.00 95.07 201 B  1 
ATOM   2329  N  N   . PHE B  2  202 ? -10.851 -22.689 12.303  1.00 97.17 202 B  1 
ATOM   2330  C  CA  . PHE B  2  202 ? -10.270 -23.212 13.535  1.00 96.91 202 B  1 
ATOM   2331  C  C   . PHE B  2  202 ? -11.329 -23.508 14.594  1.00 96.40 202 B  1 
ATOM   2332  O  O   . PHE B  2  202 ? -11.192 -24.475 15.351  1.00 94.93 202 B  1 
ATOM   2333  C  CB  . PHE B  2  202 ? -9.231  -22.228 14.087  1.00 97.05 202 B  1 
ATOM   2334  C  CG  . PHE B  2  202 ? -8.075  -21.970 13.151  1.00 97.36 202 B  1 
ATOM   2335  C  CD1 . PHE B  2  202 ? -7.713  -22.893 12.182  1.00 94.22 202 B  1 
ATOM   2336  C  CD2 . PHE B  2  202 ? -7.338  -20.797 13.255  1.00 94.19 202 B  1 
ATOM   2337  C  CE1 . PHE B  2  202 ? -6.652  -22.651 11.325  1.00 94.34 202 B  1 
ATOM   2338  C  CE2 . PHE B  2  202 ? -6.276  -20.551 12.406  1.00 94.19 202 B  1 
ATOM   2339  C  CZ  . PHE B  2  202 ? -5.934  -21.477 11.438  1.00 95.57 202 B  1 
ATOM   2340  N  N   . LEU B  2  203 ? -12.396 -22.684 14.680  1.00 96.42 203 B  1 
ATOM   2341  C  CA  . LEU B  2  203 ? -13.456 -22.939 15.650  1.00 96.04 203 B  1 
ATOM   2342  C  C   . LEU B  2  203 ? -14.170 -24.254 15.357  1.00 95.82 203 B  1 
ATOM   2343  O  O   . LEU B  2  203 ? -14.474 -25.020 16.278  1.00 94.41 203 B  1 
ATOM   2344  C  CB  . LEU B  2  203 ? -14.454 -21.777 15.659  1.00 95.71 203 B  1 
ATOM   2345  C  CG  . LEU B  2  203 ? -14.013 -20.494 16.372  1.00 91.98 203 B  1 
ATOM   2346  C  CD1 . LEU B  2  203 ? -15.056 -19.401 16.178  1.00 87.27 203 B  1 
ATOM   2347  C  CD2 . LEU B  2  203 ? -13.777 -20.754 17.853  1.00 87.29 203 B  1 
ATOM   2348  N  N   . MET B  2  204 ? -14.432 -24.550 14.075  1.00 96.51 204 B  1 
ATOM   2349  C  CA  . MET B  2  204 ? -15.079 -25.810 13.717  1.00 96.42 204 B  1 
ATOM   2350  C  C   . MET B  2  204 ? -14.160 -27.001 13.974  1.00 96.34 204 B  1 
ATOM   2351  O  O   . MET B  2  204 ? -14.626 -28.057 14.410  1.00 94.81 204 B  1 
ATOM   2352  C  CB  . MET B  2  204 ? -15.536 -25.770 12.256  1.00 95.68 204 B  1 
ATOM   2353  C  CG  . MET B  2  204 ? -16.766 -24.901 12.035  1.00 92.90 204 B  1 
ATOM   2354  S  SD  . MET B  2  204 ? -17.422 -24.966 10.354  1.00 92.04 204 B  1 
ATOM   2355  C  CE  . MET B  2  204 ? -16.209 -23.970 9.497   1.00 82.83 204 B  1 
ATOM   2356  N  N   . ILE B  2  205 ? -12.848 -26.852 13.718  1.00 96.65 205 B  1 
ATOM   2357  C  CA  . ILE B  2  205 ? -11.900 -27.924 14.011  1.00 96.59 205 B  1 
ATOM   2358  C  C   . ILE B  2  205 ? -11.855 -28.197 15.509  1.00 96.19 205 B  1 
ATOM   2359  O  O   . ILE B  2  205 ? -11.885 -29.355 15.942  1.00 94.97 205 B  1 
ATOM   2360  C  CB  . ILE B  2  205 ? -10.498 -27.576 13.467  1.00 96.31 205 B  1 
ATOM   2361  C  CG1 . ILE B  2  205 ? -10.504 -27.543 11.939  1.00 94.14 205 B  1 
ATOM   2362  C  CG2 . ILE B  2  205 ? -9.456  -28.570 13.972  1.00 94.93 205 B  1 
ATOM   2363  C  CD1 . ILE B  2  205 ? -9.329  -26.806 11.350  1.00 90.08 205 B  1 
ATOM   2364  N  N   . ARG B  2  206 ? -11.788 -27.139 16.321  1.00 96.48 206 B  1 
ATOM   2365  C  CA  . ARG B  2  206 ? -11.741 -27.311 17.773  1.00 96.25 206 B  1 
ATOM   2366  C  C   . ARG B  2  206 ? -13.040 -27.907 18.302  1.00 95.61 206 B  1 
ATOM   2367  O  O   . ARG B  2  206 ? -13.017 -28.709 19.243  1.00 94.20 206 B  1 
ATOM   2368  C  CB  . ARG B  2  206 ? -11.448 -25.969 18.455  1.00 96.10 206 B  1 
ATOM   2369  C  CG  . ARG B  2  206 ? -11.199 -26.101 19.955  1.00 93.68 206 B  1 
ATOM   2370  C  CD  . ARG B  2  206 ? -10.597 -24.854 20.552  1.00 92.41 206 B  1 
ATOM   2371  N  NE  . ARG B  2  206 ? -10.163 -25.082 21.931  1.00 89.96 206 B  1 
ATOM   2372  C  CZ  . ARG B  2  206 ? -8.983  -25.594 22.272  1.00 89.23 206 B  1 
ATOM   2373  N  NH1 . ARG B  2  206 ? -8.098  -25.917 21.339  1.00 82.47 206 B  1 
ATOM   2374  N  NH2 . ARG B  2  206 ? -8.684  -25.779 23.544  1.00 84.77 206 B  1 
ATOM   2375  N  N   . LYS B  2  207 ? -14.179 -27.535 17.702  1.00 95.90 207 B  1 
ATOM   2376  C  CA  . LYS B  2  207 ? -15.473 -28.045 18.136  1.00 95.20 207 B  1 
ATOM   2377  C  C   . LYS B  2  207 ? -15.613 -29.534 17.846  1.00 94.91 207 B  1 
ATOM   2378  O  O   . LYS B  2  207 ? -16.128 -30.290 18.680  1.00 93.27 207 B  1 
ATOM   2379  C  CB  . LYS B  2  207 ? -16.586 -27.252 17.439  1.00 94.23 207 B  1 
ATOM   2380  C  CG  . LYS B  2  207 ? -18.001 -27.735 17.734  1.00 89.20 207 B  1 
ATOM   2381  C  CD  . LYS B  2  207 ? -18.353 -27.533 19.195  1.00 86.20 207 B  1 
ATOM   2382  C  CE  . LYS B  2  207 ? -19.785 -27.951 19.463  1.00 82.59 207 B  1 
ATOM   2383  N  NZ  . LYS B  2  207 ? -20.126 -27.846 20.904  1.00 75.86 207 B  1 
ATOM   2384  N  N   . GLN B  2  208 ? -15.161 -29.978 16.671  1.00 95.38 208 B  1 
ATOM   2385  C  CA  . GLN B  2  208 ? -15.374 -31.355 16.227  1.00 95.46 208 B  1 
ATOM   2386  C  C   . GLN B  2  208 ? -14.195 -32.277 16.518  1.00 95.42 208 B  1 
ATOM   2387  O  O   . GLN B  2  208 ? -14.367 -33.500 16.497  1.00 93.01 208 B  1 
ATOM   2388  C  CB  . GLN B  2  208 ? -15.682 -31.365 14.724  1.00 94.65 208 B  1 
ATOM   2389  C  CG  . GLN B  2  208 ? -16.938 -30.597 14.350  1.00 92.37 208 B  1 
ATOM   2390  C  CD  . GLN B  2  208 ? -17.036 -30.306 12.870  1.00 92.40 208 B  1 
ATOM   2391  O  OE1 . GLN B  2  208 ? -16.060 -30.429 12.132  1.00 84.97 208 B  1 
ATOM   2392  N  NE2 . GLN B  2  208 ? -18.220 -29.904 12.424  1.00 82.79 208 B  1 
ATOM   2393  N  N   . GLY B  2  209 ? -13.010 -31.727 16.806  1.00 94.55 209 B  1 
ATOM   2394  C  CA  . GLY B  2  209 ? -11.828 -32.556 16.941  1.00 94.72 209 B  1 
ATOM   2395  C  C   . GLY B  2  209 ? -11.317 -33.048 15.595  1.00 95.18 209 B  1 
ATOM   2396  O  O   . GLY B  2  209 ? -11.929 -32.825 14.550  1.00 92.91 209 B  1 
ATOM   2397  N  N   . ILE B  2  210 ? -10.167 -33.739 15.611  1.00 95.39 210 B  1 
ATOM   2398  C  CA  . ILE B  2  210 ? -9.585  -34.275 14.385  1.00 95.69 210 B  1 
ATOM   2399  C  C   . ILE B  2  210 ? -10.407 -35.473 13.912  1.00 95.59 210 B  1 
ATOM   2400  O  O   . ILE B  2  210 ? -11.143 -36.096 14.683  1.00 94.46 210 B  1 
ATOM   2401  C  CB  . ILE B  2  210 ? -8.103  -34.642 14.603  1.00 94.92 210 B  1 
ATOM   2402  C  CG1 . ILE B  2  210 ? -7.339  -34.763 13.282  1.00 90.57 210 B  1 
ATOM   2403  C  CG2 . ILE B  2  210 ? -7.983  -35.942 15.415  1.00 91.99 210 B  1 
ATOM   2404  C  CD1 . ILE B  2  210 ? -7.153  -33.428 12.574  1.00 86.82 210 B  1 
ATOM   2405  N  N   . SER B  2  211 ? -10.304 -35.790 12.610  1.00 94.73 211 B  1 
ATOM   2406  C  CA  . SER B  2  211 ? -11.004 -36.934 12.041  1.00 94.96 211 B  1 
ATOM   2407  C  C   . SER B  2  211 ? -10.420 -38.246 12.556  1.00 94.86 211 B  1 
ATOM   2408  O  O   . SER B  2  211 ? -9.321  -38.292 13.105  1.00 93.41 211 B  1 
ATOM   2409  C  CB  . SER B  2  211 ? -10.956 -36.887 10.512  1.00 94.18 211 B  1 
ATOM   2410  O  OG  . SER B  2  211 ? -9.627  -36.857 10.051  1.00 89.56 211 B  1 
ATOM   2411  N  N   . GLY B  2  212 ? -11.182 -39.334 12.376  1.00 93.73 212 B  1 
ATOM   2412  C  CA  . GLY B  2  212 ? -10.831 -40.621 12.947  1.00 93.71 212 B  1 
ATOM   2413  C  C   . GLY B  2  212 ? -9.752  -41.372 12.189  1.00 94.15 212 B  1 
ATOM   2414  O  O   . GLY B  2  212 ? -9.254  -40.911 11.159  1.00 91.55 212 B  1 
ATOM   2415  N  N   . PRO B  2  213 ? -9.365  -42.546 12.688  1.00 93.53 213 B  1 
ATOM   2416  C  CA  . PRO B  2  213 ? -8.321  -43.344 12.028  1.00 92.97 213 B  1 
ATOM   2417  C  C   . PRO B  2  213 ? -8.789  -43.913 10.694  1.00 92.49 213 B  1 
ATOM   2418  O  O   . PRO B  2  213 ? -9.982  -44.117 10.465  1.00 88.44 213 B  1 
ATOM   2419  C  CB  . PRO B  2  213 ? -8.027  -44.461 13.040  1.00 90.75 213 B  1 
ATOM   2420  C  CG  . PRO B  2  213 ? -9.286  -44.567 13.840  1.00 88.72 213 B  1 
ATOM   2421  C  CD  . PRO B  2  213 ? -9.838  -43.174 13.927  1.00 92.03 213 B  1 
ATOM   2422  N  N   . LEU B  2  214 ? -7.823  -44.158 9.798   1.00 88.22 214 B  1 
ATOM   2423  C  CA  . LEU B  2  214 ? -8.109  -44.653 8.461   1.00 87.39 214 B  1 
ATOM   2424  C  C   . LEU B  2  214 ? -8.373  -46.164 8.472   1.00 84.69 214 B  1 
ATOM   2425  O  O   . LEU B  2  214 ? -7.805  -46.888 9.281   1.00 77.85 214 B  1 
ATOM   2426  C  CB  . LEU B  2  214 ? -6.953  -44.333 7.512   1.00 82.32 214 B  1 
ATOM   2427  C  CG  . LEU B  2  214 ? -6.485  -42.879 7.462   1.00 82.31 214 B  1 
ATOM   2428  C  CD1 . LEU B  2  214 ? -5.400  -42.710 6.414   1.00 75.06 214 B  1 
ATOM   2429  C  CD2 . LEU B  2  214 ? -7.644  -41.940 7.184   1.00 73.66 214 B  1 
ATOM   2430  O  OXT . LEU B  2  214 ? -9.159  -46.627 7.626   1.00 72.99 214 B  1 
ATOM   2431  N  N   . GLY C  3  1   ? 5.298   -42.213 24.216  1.00 63.31 1   C  1 
ATOM   2432  C  CA  . GLY C  3  1   ? 5.299   -43.309 25.184  1.00 67.71 1   C  1 
ATOM   2433  C  C   . GLY C  3  1   ? 4.019   -43.404 25.982  1.00 73.37 1   C  1 
ATOM   2434  O  O   . GLY C  3  1   ? 3.448   -44.484 26.156  1.00 67.32 1   C  1 
ATOM   2435  N  N   . VAL C  3  2   ? 3.533   -42.245 26.475  1.00 75.77 2   C  1 
ATOM   2436  C  CA  . VAL C  3  2   ? 2.309   -42.212 27.273  1.00 81.24 2   C  1 
ATOM   2437  C  C   . VAL C  3  2   ? 1.102   -42.098 26.345  1.00 85.33 2   C  1 
ATOM   2438  O  O   . VAL C  3  2   ? 1.022   -41.189 25.512  1.00 81.54 2   C  1 
ATOM   2439  C  CB  . VAL C  3  2   ? 2.355   -41.060 28.298  1.00 74.50 2   C  1 
ATOM   2440  C  CG1 . VAL C  3  2   ? 2.602   -39.716 27.612  1.00 64.16 2   C  1 
ATOM   2441  C  CG2 . VAL C  3  2   ? 1.072   -41.014 29.113  1.00 65.59 2   C  1 
ATOM   2442  N  N   . THR C  3  3   ? 0.159   -43.040 26.465  1.00 86.14 3   C  1 
ATOM   2443  C  CA  . THR C  3  3   ? -1.058  -43.058 25.661  1.00 88.27 3   C  1 
ATOM   2444  C  C   . THR C  3  3   ? -2.243  -43.438 26.535  1.00 89.61 3   C  1 
ATOM   2445  O  O   . THR C  3  3   ? -2.123  -44.248 27.458  1.00 86.21 3   C  1 
ATOM   2446  C  CB  . THR C  3  3   ? -0.967  -44.041 24.481  1.00 84.53 3   C  1 
ATOM   2447  O  OG1 . THR C  3  3   ? -0.584  -45.331 24.961  1.00 71.76 3   C  1 
ATOM   2448  C  CG2 . THR C  3  3   ? 0.037   -43.564 23.444  1.00 72.01 3   C  1 
ATOM   2449  N  N   . LYS C  3  4   ? -3.404  -42.842 26.238  1.00 89.10 4   C  1 
ATOM   2450  C  CA  . LYS C  3  4   ? -4.660  -43.151 26.911  1.00 90.10 4   C  1 
ATOM   2451  C  C   . LYS C  3  4   ? -5.573  -43.888 25.939  1.00 91.19 4   C  1 
ATOM   2452  O  O   . LYS C  3  4   ? -5.828  -43.410 24.831  1.00 89.15 4   C  1 
ATOM   2453  C  CB  . LYS C  3  4   ? -5.331  -41.869 27.415  1.00 87.93 4   C  1 
ATOM   2454  C  CG  . LYS C  3  4   ? -6.705  -42.082 28.036  1.00 84.29 4   C  1 
ATOM   2455  C  CD  . LYS C  3  4   ? -7.392  -40.760 28.321  1.00 83.22 4   C  1 
ATOM   2456  C  CE  . LYS C  3  4   ? -8.802  -40.972 28.845  1.00 77.14 4   C  1 
ATOM   2457  N  NZ  . LYS C  3  4   ? -9.543  -39.694 29.013  1.00 72.03 4   C  1 
ATOM   2458  N  N   . LYS C  3  5   ? -6.057  -45.065 26.347  1.00 90.90 5   C  1 
ATOM   2459  C  CA  . LYS C  3  5   ? -6.992  -45.825 25.527  1.00 91.25 5   C  1 
ATOM   2460  C  C   . LYS C  3  5   ? -8.375  -45.178 25.569  1.00 92.06 5   C  1 
ATOM   2461  O  O   . LYS C  3  5   ? -8.736  -44.537 26.561  1.00 88.45 5   C  1 
ATOM   2462  C  CB  . LYS C  3  5   ? -7.074  -47.274 26.009  1.00 88.60 5   C  1 
ATOM   2463  C  CG  . LYS C  3  5   ? -5.793  -48.070 25.827  1.00 80.39 5   C  1 
ATOM   2464  C  CD  . LYS C  3  5   ? -5.552  -48.404 24.363  1.00 73.39 5   C  1 
ATOM   2465  C  CE  . LYS C  3  5   ? -4.342  -49.306 24.189  1.00 63.22 5   C  1 
ATOM   2466  N  NZ  . LYS C  3  5   ? -4.117  -49.674 22.764  1.00 55.15 5   C  1 
ATOM   2467  N  N   . PRO C  3  6   ? -9.181  -45.316 24.503  1.00 91.85 6   C  1 
ATOM   2468  C  CA  . PRO C  3  6   ? -10.540 -44.760 24.536  1.00 91.59 6   C  1 
ATOM   2469  C  C   . PRO C  3  6   ? -11.414 -45.503 25.539  1.00 91.58 6   C  1 
ATOM   2470  O  O   . PRO C  3  6   ? -11.499 -46.733 25.518  1.00 88.29 6   C  1 
ATOM   2471  C  CB  . PRO C  3  6   ? -11.040 -44.950 23.099  1.00 89.39 6   C  1 
ATOM   2472  C  CG  . PRO C  3  6   ? -10.218 -46.074 22.559  1.00 86.81 6   C  1 
ATOM   2473  C  CD  . PRO C  3  6   ? -8.870  -45.943 23.210  1.00 89.98 6   C  1 
ATOM   2474  N  N   . ASP C  3  7   ? -12.067 -44.748 26.434  1.00 91.70 7   C  1 
ATOM   2475  C  CA  . ASP C  3  7   ? -12.976 -45.327 27.420  1.00 91.20 7   C  1 
ATOM   2476  C  C   . ASP C  3  7   ? -14.331 -45.542 26.753  1.00 91.79 7   C  1 
ATOM   2477  O  O   . ASP C  3  7   ? -15.189 -44.652 26.735  1.00 87.43 7   C  1 
ATOM   2478  C  CB  . ASP C  3  7   ? -13.090 -44.421 28.648  1.00 88.17 7   C  1 
ATOM   2479  C  CG  . ASP C  3  7   ? -13.945 -45.029 29.745  1.00 81.69 7   C  1 
ATOM   2480  O  OD1 . ASP C  3  7   ? -14.346 -46.204 29.620  1.00 74.49 7   C  1 
ATOM   2481  O  OD2 . ASP C  3  7   ? -14.207 -44.327 30.741  1.00 75.95 7   C  1 
ATOM   2482  N  N   . LEU C  3  8   ? -14.529 -46.731 26.179  1.00 92.19 8   C  1 
ATOM   2483  C  CA  . LEU C  3  8   ? -15.760 -47.056 25.469  1.00 92.35 8   C  1 
ATOM   2484  C  C   . LEU C  3  8   ? -16.942 -47.285 26.404  1.00 92.65 8   C  1 
ATOM   2485  O  O   . LEU C  3  8   ? -18.064 -47.486 25.921  1.00 88.80 8   C  1 
ATOM   2486  C  CB  . LEU C  3  8   ? -15.544 -48.290 24.588  1.00 90.73 8   C  1 
ATOM   2487  C  CG  . LEU C  3  8   ? -14.471 -48.134 23.502  1.00 87.92 8   C  1 
ATOM   2488  C  CD1 . LEU C  3  8   ? -14.269 -49.441 22.751  1.00 81.04 8   C  1 
ATOM   2489  C  CD2 . LEU C  3  8   ? -14.832 -47.012 22.542  1.00 80.79 8   C  1 
ATOM   2490  N  N   . ASN C  3  9   ? -16.732 -47.255 27.718  1.00 93.70 9   C  1 
ATOM   2491  C  CA  . ASN C  3  9   ? -17.828 -47.312 28.677  1.00 93.75 9   C  1 
ATOM   2492  C  C   . ASN C  3  9   ? -18.470 -45.948 28.913  1.00 93.98 9   C  1 
ATOM   2493  O  O   . ASN C  3  9   ? -19.574 -45.881 29.463  1.00 89.70 9   C  1 
ATOM   2494  C  CB  . ASN C  3  9   ? -17.330 -47.891 30.004  1.00 92.66 9   C  1 
ATOM   2495  C  CG  . ASN C  3  9   ? -16.787 -49.295 29.860  1.00 88.20 9   C  1 
ATOM   2496  O  OD1 . ASN C  3  9   ? -15.576 -49.509 29.909  1.00 77.44 9   C  1 
ATOM   2497  N  ND2 . ASN C  3  9   ? -17.674 -50.257 29.671  1.00 77.08 9   C  1 
ATOM   2498  N  N   . ASP C  3  10  ? -17.804 -44.858 28.517  1.00 93.03 10  C  1 
ATOM   2499  C  CA  . ASP C  3  10  ? -18.342 -43.510 28.671  1.00 92.85 10  C  1 
ATOM   2500  C  C   . ASP C  3  10  ? -19.402 -43.260 27.601  1.00 93.44 10  C  1 
ATOM   2501  O  O   . ASP C  3  10  ? -19.084 -43.257 26.406  1.00 90.71 10  C  1 
ATOM   2502  C  CB  . ASP C  3  10  ? -17.209 -42.486 28.572  1.00 90.70 10  C  1 
ATOM   2503  C  CG  . ASP C  3  10  ? -17.682 -41.052 28.738  1.00 87.41 10  C  1 
ATOM   2504  O  OD1 . ASP C  3  10  ? -18.858 -40.835 29.088  1.00 80.61 10  C  1 
ATOM   2505  O  OD2 . ASP C  3  10  ? -16.864 -40.140 28.515  1.00 81.36 10  C  1 
ATOM   2506  N  N   . PRO C  3  11  ? -20.679 -43.047 27.981  1.00 94.57 11  C  1 
ATOM   2507  C  CA  . PRO C  3  11  ? -21.713 -42.817 26.962  1.00 94.50 11  C  1 
ATOM   2508  C  C   . PRO C  3  11  ? -21.527 -41.519 26.191  1.00 94.47 11  C  1 
ATOM   2509  O  O   . PRO C  3  11  ? -21.984 -41.420 25.043  1.00 92.17 11  C  1 
ATOM   2510  C  CB  . PRO C  3  11  ? -23.014 -42.800 27.778  1.00 93.72 11  C  1 
ATOM   2511  C  CG  . PRO C  3  11  ? -22.583 -42.410 29.151  1.00 91.35 11  C  1 
ATOM   2512  C  CD  . PRO C  3  11  ? -21.220 -43.020 29.338  1.00 93.77 11  C  1 
ATOM   2513  N  N   . VAL C  3  12  ? -20.862 -40.518 26.785  1.00 94.49 12  C  1 
ATOM   2514  C  CA  . VAL C  3  12  ? -20.600 -39.267 26.078  1.00 93.98 12  C  1 
ATOM   2515  C  C   . VAL C  3  12  ? -19.643 -39.515 24.918  1.00 94.23 12  C  1 
ATOM   2516  O  O   . VAL C  3  12  ? -19.856 -39.017 23.804  1.00 92.09 12  C  1 
ATOM   2517  C  CB  . VAL C  3  12  ? -20.048 -38.207 27.049  1.00 92.43 12  C  1 
ATOM   2518  C  CG1 . VAL C  3  12  ? -19.660 -36.940 26.300  1.00 84.72 12  C  1 
ATOM   2519  C  CG2 . VAL C  3  12  ? -21.074 -37.893 28.129  1.00 84.74 12  C  1 
ATOM   2520  N  N   . LEU C  3  13  ? -18.577 -40.297 25.159  1.00 93.72 13  C  1 
ATOM   2521  C  CA  . LEU C  3  13  ? -17.626 -40.614 24.099  1.00 94.06 13  C  1 
ATOM   2522  C  C   . LEU C  3  13  ? -18.271 -41.471 23.015  1.00 94.43 13  C  1 
ATOM   2523  O  O   . LEU C  3  13  ? -18.022 -41.249 21.824  1.00 93.01 13  C  1 
ATOM   2524  C  CB  . LEU C  3  13  ? -16.398 -41.315 24.685  1.00 93.71 13  C  1 
ATOM   2525  C  CG  . LEU C  3  13  ? -15.326 -41.763 23.687  1.00 92.31 13  C  1 
ATOM   2526  C  CD1 . LEU C  3  13  ? -14.806 -40.585 22.876  1.00 85.88 13  C  1 
ATOM   2527  C  CD2 . LEU C  3  13  ? -14.181 -42.449 24.413  1.00 86.35 13  C  1 
ATOM   2528  N  N   . ARG C  3  14  ? -19.115 -42.457 23.402  1.00 94.53 14  C  1 
ATOM   2529  C  CA  . ARG C  3  14  ? -19.793 -43.293 22.412  1.00 94.13 14  C  1 
ATOM   2530  C  C   . ARG C  3  14  ? -20.714 -42.460 21.523  1.00 94.10 14  C  1 
ATOM   2531  O  O   . ARG C  3  14  ? -20.781 -42.686 20.308  1.00 92.48 14  C  1 
ATOM   2532  C  CB  . ARG C  3  14  ? -20.591 -44.405 23.097  1.00 93.66 14  C  1 
ATOM   2533  C  CG  . ARG C  3  14  ? -19.750 -45.471 23.779  1.00 87.86 14  C  1 
ATOM   2534  C  CD  . ARG C  3  14  ? -20.546 -46.749 23.999  1.00 86.72 14  C  1 
ATOM   2535  N  NE  . ARG C  3  14  ? -21.804 -46.525 24.704  1.00 79.96 14  C  1 
ATOM   2536  C  CZ  . ARG C  3  14  ? -21.952 -46.558 26.023  1.00 76.38 14  C  1 
ATOM   2537  N  NH1 . ARG C  3  14  ? -20.919 -46.819 26.808  1.00 67.10 14  C  1 
ATOM   2538  N  NH2 . ARG C  3  14  ? -23.137 -46.334 26.565  1.00 68.70 14  C  1 
ATOM   2539  N  N   . ALA C  3  15  ? -21.430 -41.484 22.108  1.00 94.35 15  C  1 
ATOM   2540  C  CA  . ALA C  3  15  ? -22.302 -40.625 21.319  1.00 93.62 15  C  1 
ATOM   2541  C  C   . ALA C  3  15  ? -21.505 -39.770 20.342  1.00 93.41 15  C  1 
ATOM   2542  O  O   . ALA C  3  15  ? -21.939 -39.546 19.206  1.00 91.27 15  C  1 
ATOM   2543  C  CB  . ALA C  3  15  ? -23.144 -39.747 22.243  1.00 92.78 15  C  1 
ATOM   2544  N  N   . LYS C  3  16  ? -20.333 -39.277 20.759  1.00 93.85 16  C  1 
ATOM   2545  C  CA  . LYS C  3  16  ? -19.487 -38.494 19.864  1.00 93.49 16  C  1 
ATOM   2546  C  C   . LYS C  3  16  ? -18.897 -39.356 18.754  1.00 93.67 16  C  1 
ATOM   2547  O  O   . LYS C  3  16  ? -18.847 -38.930 17.592  1.00 91.68 16  C  1 
ATOM   2548  C  CB  . LYS C  3  16  ? -18.373 -37.807 20.661  1.00 92.52 16  C  1 
ATOM   2549  C  CG  . LYS C  3  16  ? -18.853 -36.612 21.473  1.00 88.76 16  C  1 
ATOM   2550  C  CD  . LYS C  3  16  ? -17.698 -35.942 22.198  1.00 84.45 16  C  1 
ATOM   2551  C  CE  . LYS C  3  16  ? -18.150 -34.666 22.898  1.00 80.11 16  C  1 
ATOM   2552  N  NZ  . LYS C  3  16  ? -18.545 -33.599 21.938  1.00 73.55 16  C  1 
ATOM   2553  N  N   . LEU C  3  17  ? -18.447 -40.581 19.086  1.00 94.09 17  C  1 
ATOM   2554  C  CA  . LEU C  3  17  ? -17.897 -41.478 18.075  1.00 93.84 17  C  1 
ATOM   2555  C  C   . LEU C  3  17  ? -18.948 -41.858 17.037  1.00 93.89 17  C  1 
ATOM   2556  O  O   . LEU C  3  17  ? -18.620 -42.036 15.859  1.00 92.08 17  C  1 
ATOM   2557  C  CB  . LEU C  3  17  ? -17.328 -42.735 18.744  1.00 93.76 17  C  1 
ATOM   2558  C  CG  . LEU C  3  17  ? -16.047 -42.554 19.566  1.00 92.39 17  C  1 
ATOM   2559  C  CD1 . LEU C  3  17  ? -15.720 -43.826 20.329  1.00 87.57 17  C  1 
ATOM   2560  C  CD2 . LEU C  3  17  ? -14.885 -42.149 18.674  1.00 87.21 17  C  1 
ATOM   2561  N  N   . ALA C  3  18  ? -20.224 -41.983 17.446  1.00 93.81 18  C  1 
ATOM   2562  C  CA  . ALA C  3  18  ? -21.292 -42.286 16.501  1.00 93.14 18  C  1 
ATOM   2563  C  C   . ALA C  3  18  ? -21.498 -41.161 15.494  1.00 92.95 18  C  1 
ATOM   2564  O  O   . ALA C  3  18  ? -21.952 -41.411 14.372  1.00 90.38 18  C  1 
ATOM   2565  C  CB  . ALA C  3  18  ? -22.591 -42.565 17.255  1.00 92.45 18  C  1 
ATOM   2566  N  N   . LYS C  3  19  ? -21.168 -39.921 15.860  1.00 93.23 19  C  1 
ATOM   2567  C  CA  . LYS C  3  19  ? -21.284 -38.777 14.965  1.00 92.32 19  C  1 
ATOM   2568  C  C   . LYS C  3  19  ? -19.985 -38.476 14.219  1.00 92.52 19  C  1 
ATOM   2569  O  O   . LYS C  3  19  ? -19.922 -37.492 13.479  1.00 88.54 19  C  1 
ATOM   2570  C  CB  . LYS C  3  19  ? -21.725 -37.535 15.754  1.00 90.29 19  C  1 
ATOM   2571  C  CG  . LYS C  3  19  ? -23.089 -37.673 16.418  1.00 85.02 19  C  1 
ATOM   2572  C  CD  . LYS C  3  19  ? -23.403 -36.488 17.327  1.00 82.46 19  C  1 
ATOM   2573  C  CE  . LYS C  3  19  ? -23.565 -35.204 16.536  1.00 74.67 19  C  1 
ATOM   2574  N  NZ  . LYS C  3  19  ? -24.013 -34.066 17.391  1.00 67.97 19  C  1 
ATOM   2575  N  N   . GLY C  3  20  ? -18.948 -39.309 14.383  1.00 92.25 20  C  1 
ATOM   2576  C  CA  . GLY C  3  20  ? -17.656 -39.069 13.761  1.00 92.62 20  C  1 
ATOM   2577  C  C   . GLY C  3  20  ? -16.748 -38.130 14.535  1.00 93.31 20  C  1 
ATOM   2578  O  O   . GLY C  3  20  ? -15.763 -37.639 13.978  1.00 90.04 20  C  1 
ATOM   2579  N  N   . MET C  3  21  ? -17.059 -37.872 15.802  1.00 93.37 21  C  1 
ATOM   2580  C  CA  . MET C  3  21  ? -16.272 -36.995 16.658  1.00 93.21 21  C  1 
ATOM   2581  C  C   . MET C  3  21  ? -15.693 -37.796 17.823  1.00 92.93 21  C  1 
ATOM   2582  O  O   . MET C  3  21  ? -15.819 -39.019 17.887  1.00 87.97 21  C  1 
ATOM   2583  C  CB  . MET C  3  21  ? -17.135 -35.833 17.175  1.00 91.15 21  C  1 
ATOM   2584  C  CG  . MET C  3  21  ? -17.845 -35.034 16.099  1.00 88.08 21  C  1 
ATOM   2585  S  SD  . MET C  3  21  ? -18.797 -33.675 16.800  1.00 87.13 21  C  1 
ATOM   2586  C  CE  . MET C  3  21  ? -19.794 -33.194 15.397  1.00 78.79 21  C  1 
ATOM   2587  N  N   . GLY C  3  22  ? -15.042 -37.089 18.752  1.00 91.63 22  C  1 
ATOM   2588  C  CA  . GLY C  3  22  ? -14.528 -37.701 19.963  1.00 92.43 22  C  1 
ATOM   2589  C  C   . GLY C  3  22  ? -13.141 -38.308 19.859  1.00 93.62 22  C  1 
ATOM   2590  O  O   . GLY C  3  22  ? -12.695 -38.963 20.809  1.00 89.96 22  C  1 
ATOM   2591  N  N   . HIS C  3  23  ? -12.441 -38.113 18.743  1.00 94.74 23  C  1 
ATOM   2592  C  CA  . HIS C  3  23  ? -11.107 -38.686 18.580  1.00 95.07 23  C  1 
ATOM   2593  C  C   . HIS C  3  23  ? -10.019 -37.881 19.292  1.00 95.04 23  C  1 
ATOM   2594  O  O   . HIS C  3  23  ? -8.856  -38.308 19.313  1.00 92.09 23  C  1 
ATOM   2595  C  CB  . HIS C  3  23  ? -10.786 -38.840 17.090  1.00 94.79 23  C  1 
ATOM   2596  C  CG  . HIS C  3  23  ? -11.717 -39.771 16.378  1.00 95.71 23  C  1 
ATOM   2597  N  ND1 . HIS C  3  23  ? -11.642 -41.144 16.498  1.00 88.65 23  C  1 
ATOM   2598  C  CD2 . HIS C  3  23  ? -12.763 -39.527 15.554  1.00 89.10 23  C  1 
ATOM   2599  C  CE1 . HIS C  3  23  ? -12.590 -41.704 15.771  1.00 89.73 23  C  1 
ATOM   2600  N  NE2 . HIS C  3  23  ? -13.288 -40.746 15.189  1.00 90.97 23  C  1 
ATOM   2601  N  N   . ASN C  3  24  ? -10.372 -36.743 19.891  1.00 94.15 24  C  1 
ATOM   2602  C  CA  . ASN C  3  24  ? -9.463  -36.002 20.760  1.00 94.42 24  C  1 
ATOM   2603  C  C   . ASN C  3  24  ? -9.664  -36.348 22.241  1.00 94.52 24  C  1 
ATOM   2604  O  O   . ASN C  3  24  ? -9.219  -35.596 23.114  1.00 91.97 24  C  1 
ATOM   2605  C  CB  . ASN C  3  24  ? -9.615  -34.494 20.533  1.00 93.11 24  C  1 
ATOM   2606  C  CG  . ASN C  3  24  ? -11.034 -34.007 20.754  1.00 92.49 24  C  1 
ATOM   2607  O  OD1 . ASN C  3  24  ? -11.961 -34.797 20.931  1.00 85.57 24  C  1 
ATOM   2608  N  ND2 . ASN C  3  24  ? -11.210 -32.690 20.738  1.00 84.83 24  C  1 
ATOM   2609  N  N   . TYR C  3  25  ? -10.325 -37.481 22.532  1.00 93.82 25  C  1 
ATOM   2610  C  CA  . TYR C  3  25  ? -10.524 -37.966 23.895  1.00 93.64 25  C  1 
ATOM   2611  C  C   . TYR C  3  25  ? -9.523  -39.057 24.280  1.00 93.68 25  C  1 
ATOM   2612  O  O   . TYR C  3  25  ? -9.491  -39.465 25.448  1.00 90.86 25  C  1 
ATOM   2613  C  CB  . TYR C  3  25  ? -11.952 -38.510 24.061  1.00 93.18 25  C  1 
ATOM   2614  C  CG  . TYR C  3  25  ? -13.024 -37.460 24.304  1.00 93.21 25  C  1 
ATOM   2615  C  CD1 . TYR C  3  25  ? -13.066 -36.281 23.581  1.00 87.95 25  C  1 
ATOM   2616  C  CD2 . TYR C  3  25  ? -14.013 -37.671 25.261  1.00 88.36 25  C  1 
ATOM   2617  C  CE1 . TYR C  3  25  ? -14.046 -35.330 23.799  1.00 86.28 25  C  1 
ATOM   2618  C  CE2 . TYR C  3  25  ? -15.005 -36.732 25.486  1.00 87.00 25  C  1 
ATOM   2619  C  CZ  . TYR C  3  25  ? -15.016 -35.564 24.753  1.00 89.74 25  C  1 
ATOM   2620  O  OH  . TYR C  3  25  ? -15.999 -34.626 24.974  1.00 87.48 25  C  1 
ATOM   2621  N  N   . TYR C  3  26  ? -8.718  -39.556 23.332  1.00 94.28 26  C  1 
ATOM   2622  C  CA  . TYR C  3  26  ? -7.786  -40.642 23.598  1.00 94.11 26  C  1 
ATOM   2623  C  C   . TYR C  3  26  ? -6.487  -40.410 22.834  1.00 93.97 26  C  1 
ATOM   2624  O  O   . TYR C  3  26  ? -6.450  -39.653 21.861  1.00 91.89 26  C  1 
ATOM   2625  C  CB  . TYR C  3  26  ? -8.400  -42.001 23.224  1.00 93.46 26  C  1 
ATOM   2626  C  CG  . TYR C  3  26  ? -8.700  -42.163 21.745  1.00 93.93 26  C  1 
ATOM   2627  C  CD1 . TYR C  3  26  ? -9.917  -41.748 21.212  1.00 91.34 26  C  1 
ATOM   2628  C  CD2 . TYR C  3  26  ? -7.772  -42.742 20.884  1.00 91.56 26  C  1 
ATOM   2629  C  CE1 . TYR C  3  26  ? -10.198 -41.895 19.866  1.00 90.56 26  C  1 
ATOM   2630  C  CE2 . TYR C  3  26  ? -8.045  -42.891 19.535  1.00 90.56 26  C  1 
ATOM   2631  C  CZ  . TYR C  3  26  ? -9.257  -42.467 19.028  1.00 91.90 26  C  1 
ATOM   2632  O  OH  . TYR C  3  26  ? -9.532  -42.614 17.692  1.00 90.27 26  C  1 
ATOM   2633  N  N   . GLY C  3  27  ? -5.423  -41.073 23.277  1.00 93.07 27  C  1 
ATOM   2634  C  CA  . GLY C  3  27  ? -4.118  -40.954 22.665  1.00 92.84 27  C  1 
ATOM   2635  C  C   . GLY C  3  27  ? -3.116  -40.285 23.592  1.00 93.32 27  C  1 
ATOM   2636  O  O   . GLY C  3  27  ? -3.221  -40.370 24.817  1.00 90.85 27  C  1 
ATOM   2637  N  N   . GLU C  3  28  ? -2.121  -39.622 22.990  1.00 93.60 28  C  1 
ATOM   2638  C  CA  . GLU C  3  28  ? -1.116  -38.883 23.749  1.00 93.48 28  C  1 
ATOM   2639  C  C   . GLU C  3  28  ? -1.678  -37.519 24.145  1.00 93.98 28  C  1 
ATOM   2640  O  O   . GLU C  3  28  ? -2.376  -36.886 23.346  1.00 92.30 28  C  1 
ATOM   2641  C  CB  . GLU C  3  28  ? 0.157   -38.718 22.914  1.00 91.66 28  C  1 
ATOM   2642  C  CG  . GLU C  3  28  ? 1.321   -38.087 23.669  1.00 85.09 28  C  1 
ATOM   2643  C  CD  . GLU C  3  28  ? 2.524   -37.815 22.783  1.00 82.32 28  C  1 
ATOM   2644  O  OE1 . GLU C  3  28  ? 2.344   -37.674 21.555  1.00 75.78 28  C  1 
ATOM   2645  O  OE2 . GLU C  3  28  ? 3.652   -37.732 23.315  1.00 75.50 28  C  1 
ATOM   2646  N  N   . PRO C  3  29  ? -1.398  -37.033 25.370  1.00 93.66 29  C  1 
ATOM   2647  C  CA  . PRO C  3  29  ? -1.866  -35.693 25.747  1.00 93.47 29  C  1 
ATOM   2648  C  C   . PRO C  3  29  ? -1.343  -34.627 24.788  1.00 93.84 29  C  1 
ATOM   2649  O  O   . PRO C  3  29  ? -0.160  -34.611 24.436  1.00 92.49 29  C  1 
ATOM   2650  C  CB  . PRO C  3  29  ? -1.309  -35.499 27.164  1.00 92.12 29  C  1 
ATOM   2651  C  CG  . PRO C  3  29  ? -1.116  -36.883 27.684  1.00 89.88 29  C  1 
ATOM   2652  C  CD  . PRO C  3  29  ? -0.726  -37.710 26.488  1.00 92.21 29  C  1 
ATOM   2653  N  N   . ALA C  3  30  ? -2.236  -33.730 24.356  1.00 94.02 30  C  1 
ATOM   2654  C  CA  . ALA C  3  30  ? -1.827  -32.646 23.472  1.00 94.30 30  C  1 
ATOM   2655  C  C   . ALA C  3  30  ? -0.912  -31.665 24.190  1.00 94.49 30  C  1 
ATOM   2656  O  O   . ALA C  3  30  ? 0.080   -31.198 23.622  1.00 92.62 30  C  1 
ATOM   2657  C  CB  . ALA C  3  30  ? -3.059  -31.928 22.920  1.00 94.04 30  C  1 
ATOM   2658  N  N   . TRP C  3  31  ? -1.229  -31.341 25.450  1.00 94.76 31  C  1 
ATOM   2659  C  CA  . TRP C  3  31  ? -0.399  -30.472 26.273  1.00 95.06 31  C  1 
ATOM   2660  C  C   . TRP C  3  31  ? 0.240   -31.284 27.391  1.00 94.04 31  C  1 
ATOM   2661  O  O   . TRP C  3  31  ? -0.452  -32.044 28.070  1.00 91.44 31  C  1 
ATOM   2662  C  CB  . TRP C  3  31  ? -1.229  -29.331 26.866  1.00 95.14 31  C  1 
ATOM   2663  C  CG  . TRP C  3  31  ? -0.457  -28.447 27.796  1.00 95.61 31  C  1 
ATOM   2664  C  CD1 . TRP C  3  31  ? -0.216  -28.665 29.121  1.00 92.60 31  C  1 
ATOM   2665  C  CD2 . TRP C  3  31  ? 0.196   -27.208 27.471  1.00 94.34 31  C  1 
ATOM   2666  N  NE1 . TRP C  3  31  ? 0.541   -27.640 29.641  1.00 92.81 31  C  1 
ATOM   2667  C  CE2 . TRP C  3  31  ? 0.804   -26.729 28.649  1.00 94.32 31  C  1 
ATOM   2668  C  CE3 . TRP C  3  31  ? 0.317   -26.454 26.294  1.00 93.80 31  C  1 
ATOM   2669  C  CZ2 . TRP C  3  31  ? 1.524   -25.534 28.683  1.00 93.04 31  C  1 
ATOM   2670  C  CZ3 . TRP C  3  31  ? 1.031   -25.265 26.334  1.00 90.96 31  C  1 
ATOM   2671  C  CH2 . TRP C  3  31  ? 1.625   -24.819 27.519  1.00 91.16 31  C  1 
ATOM   2672  N  N   . PRO C  3  32  ? 1.535   -31.112 27.623  1.00 93.33 32  C  1 
ATOM   2673  C  CA  . PRO C  3  32  ? 2.479   -30.273 26.865  1.00 93.21 32  C  1 
ATOM   2674  C  C   . PRO C  3  32  ? 3.183   -31.002 25.728  1.00 93.64 32  C  1 
ATOM   2675  O  O   . PRO C  3  32  ? 3.965   -30.376 25.007  1.00 91.69 32  C  1 
ATOM   2676  C  CB  . PRO C  3  32  ? 3.496   -29.869 27.939  1.00 90.95 32  C  1 
ATOM   2677  C  CG  . PRO C  3  32  ? 3.570   -31.082 28.818  1.00 87.72 32  C  1 
ATOM   2678  C  CD  . PRO C  3  32  ? 2.179   -31.683 28.819  1.00 90.47 32  C  1 
ATOM   2679  N  N   . ASN C  3  33  ? 2.910   -32.294 25.533  1.00 93.42 33  C  1 
ATOM   2680  C  CA  . ASN C  3  33  ? 3.730   -33.158 24.692  1.00 93.36 33  C  1 
ATOM   2681  C  C   . ASN C  3  33  ? 3.900   -32.620 23.269  1.00 93.41 33  C  1 
ATOM   2682  O  O   . ASN C  3  33  ? 5.021   -32.569 22.751  1.00 89.93 33  C  1 
ATOM   2683  C  CB  . ASN C  3  33  ? 3.125   -34.565 24.654  1.00 92.17 33  C  1 
ATOM   2684  C  CG  . ASN C  3  33  ? 3.070   -35.204 26.028  1.00 91.45 33  C  1 
ATOM   2685  O  OD1 . ASN C  3  33  ? 2.680   -34.575 27.009  1.00 81.77 33  C  1 
ATOM   2686  N  ND2 . ASN C  3  33  ? 3.453   -36.471 26.108  1.00 81.76 33  C  1 
ATOM   2687  N  N   . ASP C  3  34  ? 2.807   -32.229 22.623  1.00 94.47 34  C  1 
ATOM   2688  C  CA  . ASP C  3  34  ? 2.877   -31.682 21.270  1.00 95.05 34  C  1 
ATOM   2689  C  C   . ASP C  3  34  ? 2.862   -30.153 21.273  1.00 95.50 34  C  1 
ATOM   2690  O  O   . ASP C  3  34  ? 3.706   -29.521 20.628  1.00 92.83 34  C  1 
ATOM   2691  C  CB  . ASP C  3  34  ? 1.724   -32.214 20.406  1.00 93.71 34  C  1 
ATOM   2692  C  CG  . ASP C  3  34  ? 2.064   -33.512 19.695  1.00 91.97 34  C  1 
ATOM   2693  O  OD1 . ASP C  3  34  ? 3.246   -33.911 19.695  1.00 86.07 34  C  1 
ATOM   2694  O  OD2 . ASP C  3  34  ? 1.142   -34.123 19.120  1.00 86.37 34  C  1 
ATOM   2695  N  N   . LEU C  3  35  ? 1.918   -29.542 21.987  1.00 95.25 35  C  1 
ATOM   2696  C  CA  . LEU C  3  35  ? 1.720   -28.099 21.914  1.00 95.70 35  C  1 
ATOM   2697  C  C   . LEU C  3  35  ? 2.950   -27.325 22.375  1.00 95.82 35  C  1 
ATOM   2698  O  O   . LEU C  3  35  ? 3.367   -26.359 21.726  1.00 94.40 35  C  1 
ATOM   2699  C  CB  . LEU C  3  35  ? 0.500   -27.697 22.751  1.00 95.67 35  C  1 
ATOM   2700  C  CG  . LEU C  3  35  ? -0.864  -28.172 22.238  1.00 94.33 35  C  1 
ATOM   2701  C  CD1 . LEU C  3  35  ? -1.940  -27.891 23.271  1.00 89.05 35  C  1 
ATOM   2702  C  CD2 . LEU C  3  35  ? -1.203  -27.490 20.922  1.00 88.54 35  C  1 
ATOM   2703  N  N   . LEU C  3  36  ? 3.564   -27.735 23.487  1.00 93.63 36  C  1 
ATOM   2704  C  CA  . LEU C  3  36  ? 4.643   -26.964 24.093  1.00 93.82 36  C  1 
ATOM   2705  C  C   . LEU C  3  36  ? 6.018   -27.348 23.558  1.00 94.26 36  C  1 
ATOM   2706  O  O   . LEU C  3  36  ? 6.922   -26.504 23.551  1.00 93.00 36  C  1 
ATOM   2707  C  CB  . LEU C  3  36  ? 4.610   -27.122 25.616  1.00 93.45 36  C  1 
ATOM   2708  C  CG  . LEU C  3  36  ? 5.594   -26.274 26.431  1.00 91.93 36  C  1 
ATOM   2709  C  CD1 . LEU C  3  36  ? 5.362   -24.788 26.182  1.00 86.06 36  C  1 
ATOM   2710  C  CD2 . LEU C  3  36  ? 5.456   -26.591 27.911  1.00 85.77 36  C  1 
ATOM   2711  N  N   . TYR C  3  37  ? 6.206   -28.594 23.111  1.00 94.25 37  C  1 
ATOM   2712  C  CA  . TYR C  3  37  ? 7.537   -29.091 22.772  1.00 94.32 37  C  1 
ATOM   2713  C  C   . TYR C  3  37  ? 7.737   -29.336 21.277  1.00 94.48 37  C  1 
ATOM   2714  O  O   . TYR C  3  37  ? 8.789   -28.979 20.741  1.00 92.67 37  C  1 
ATOM   2715  C  CB  . TYR C  3  37  ? 7.832   -30.379 23.549  1.00 93.83 37  C  1 
ATOM   2716  C  CG  . TYR C  3  37  ? 7.816   -30.201 25.053  1.00 93.84 37  C  1 
ATOM   2717  C  CD1 . TYR C  3  37  ? 8.500   -29.154 25.656  1.00 89.09 37  C  1 
ATOM   2718  C  CD2 . TYR C  3  37  ? 7.116   -31.082 25.869  1.00 89.53 37  C  1 
ATOM   2719  C  CE1 . TYR C  3  37  ? 8.482   -28.985 27.031  1.00 88.46 37  C  1 
ATOM   2720  C  CE2 . TYR C  3  37  ? 7.097   -30.923 27.241  1.00 88.41 37  C  1 
ATOM   2721  C  CZ  . TYR C  3  37  ? 7.778   -29.872 27.816  1.00 91.26 37  C  1 
ATOM   2722  O  OH  . TYR C  3  37  ? 7.757   -29.709 29.178  1.00 89.89 37  C  1 
ATOM   2723  N  N   . ILE C  3  38  ? 6.768   -29.939 20.579  1.00 95.52 38  C  1 
ATOM   2724  C  CA  . ILE C  3  38  ? 6.952   -30.298 19.175  1.00 95.82 38  C  1 
ATOM   2725  C  C   . ILE C  3  38  ? 6.510   -29.177 18.234  1.00 96.07 38  C  1 
ATOM   2726  O  O   . ILE C  3  38  ? 7.129   -28.967 17.184  1.00 94.81 38  C  1 
ATOM   2727  C  CB  . ILE C  3  38  ? 6.219   -31.616 18.857  1.00 95.13 38  C  1 
ATOM   2728  C  CG1 . ILE C  3  38  ? 6.718   -32.740 19.774  1.00 91.85 38  C  1 
ATOM   2729  C  CG2 . ILE C  3  38  ? 6.420   -32.003 17.396  1.00 92.62 38  C  1 
ATOM   2730  C  CD1 . ILE C  3  38  ? 8.205   -33.027 19.655  1.00 87.18 38  C  1 
ATOM   2731  N  N   . PHE C  3  39  ? 5.440   -28.441 18.581  1.00 96.41 39  C  1 
ATOM   2732  C  CA  . PHE C  3  39  ? 4.993   -27.328 17.743  1.00 96.60 39  C  1 
ATOM   2733  C  C   . PHE C  3  39  ? 6.093   -26.274 17.543  1.00 96.59 39  C  1 
ATOM   2734  O  O   . PHE C  3  39  ? 6.310   -25.831 16.407  1.00 95.43 39  C  1 
ATOM   2735  C  CB  . PHE C  3  39  ? 3.723   -26.686 18.324  1.00 96.49 39  C  1 
ATOM   2736  C  CG  . PHE C  3  39  ? 2.441   -27.430 18.030  1.00 96.19 39  C  1 
ATOM   2737  C  CD1 . PHE C  3  39  ? 2.437   -28.792 17.778  1.00 91.31 39  C  1 
ATOM   2738  C  CD2 . PHE C  3  39  ? 1.227   -26.751 18.025  1.00 90.94 39  C  1 
ATOM   2739  C  CE1 . PHE C  3  39  ? 1.254   -29.466 17.518  1.00 90.21 39  C  1 
ATOM   2740  C  CE2 . PHE C  3  39  ? 0.041   -27.421 17.773  1.00 90.62 39  C  1 
ATOM   2741  C  CZ  . PHE C  3  39  ? 0.054   -28.779 17.519  1.00 92.45 39  C  1 
ATOM   2742  N  N   . PRO C  3  40  ? 6.825   -25.839 18.601  1.00 94.69 40  C  1 
ATOM   2743  C  CA  . PRO C  3  40  ? 7.934   -24.898 18.360  1.00 94.71 40  C  1 
ATOM   2744  C  C   . PRO C  3  40  ? 9.028   -25.455 17.464  1.00 95.12 40  C  1 
ATOM   2745  O  O   . PRO C  3  40  ? 9.674   -24.685 16.743  1.00 94.28 40  C  1 
ATOM   2746  C  CB  . PRO C  3  40  ? 8.461   -24.606 19.771  1.00 94.03 40  C  1 
ATOM   2747  C  CG  . PRO C  3  40  ? 7.299   -24.850 20.659  1.00 92.09 40  C  1 
ATOM   2748  C  CD  . PRO C  3  40  ? 6.578   -26.013 20.036  1.00 94.62 40  C  1 
ATOM   2749  N  N   . VAL C  3  41  ? 9.267   -26.781 17.485  1.00 95.66 41  C  1 
ATOM   2750  C  CA  . VAL C  3  41  ? 10.243  -27.384 16.580  1.00 95.55 41  C  1 
ATOM   2751  C  C   . VAL C  3  41  ? 9.812   -27.166 15.132  1.00 95.88 41  C  1 
ATOM   2752  O  O   . VAL C  3  41  ? 10.623  -26.781 14.278  1.00 94.80 41  C  1 
ATOM   2753  C  CB  . VAL C  3  41  ? 10.424  -28.885 16.891  1.00 95.32 41  C  1 
ATOM   2754  C  CG1 . VAL C  3  41  ? 11.315  -29.549 15.850  1.00 90.98 41  C  1 
ATOM   2755  C  CG2 . VAL C  3  41  ? 11.009  -29.076 18.283  1.00 91.52 41  C  1 
ATOM   2756  N  N   . VAL C  3  42  ? 8.527   -27.395 14.841  1.00 96.50 42  C  1 
ATOM   2757  C  CA  . VAL C  3  42  ? 8.006   -27.205 13.487  1.00 96.52 42  C  1 
ATOM   2758  C  C   . VAL C  3  42  ? 8.040   -25.730 13.097  1.00 96.60 42  C  1 
ATOM   2759  O  O   . VAL C  3  42  ? 8.400   -25.382 11.965  1.00 95.71 42  C  1 
ATOM   2760  C  CB  . VAL C  3  42  ? 6.584   -27.787 13.382  1.00 96.39 42  C  1 
ATOM   2761  C  CG1 . VAL C  3  42  ? 5.980   -27.506 12.018  1.00 93.23 42  C  1 
ATOM   2762  C  CG2 . VAL C  3  42  ? 6.604   -29.285 13.647  1.00 93.99 42  C  1 
ATOM   2763  N  N   . ILE C  3  43  ? 7.673   -24.829 14.031  1.00 95.70 43  C  1 
ATOM   2764  C  CA  . ILE C  3  43  ? 7.663   -23.399 13.743  1.00 95.34 43  C  1 
ATOM   2765  C  C   . ILE C  3  43  ? 9.073   -22.902 13.442  1.00 95.47 43  C  1 
ATOM   2766  O  O   . ILE C  3  43  ? 9.302   -22.196 12.448  1.00 94.68 43  C  1 
ATOM   2767  C  CB  . ILE C  3  43  ? 7.026   -22.622 14.915  1.00 95.44 43  C  1 
ATOM   2768  C  CG1 . ILE C  3  43  ? 5.533   -22.957 15.031  1.00 93.48 43  C  1 
ATOM   2769  C  CG2 . ILE C  3  43  ? 7.227   -21.119 14.746  1.00 93.82 43  C  1 
ATOM   2770  C  CD1 . ILE C  3  43  ? 4.907   -22.518 16.337  1.00 89.70 43  C  1 
ATOM   2771  N  N   . LEU C  3  44  ? 10.049  -23.259 14.290  1.00 95.37 44  C  1 
ATOM   2772  C  CA  . LEU C  3  44  ? 11.425  -22.827 14.079  1.00 95.18 44  C  1 
ATOM   2773  C  C   . LEU C  3  44  ? 11.993  -23.391 12.782  1.00 95.10 44  C  1 
ATOM   2774  O  O   . LEU C  3  44  ? 12.715  -22.693 12.061  1.00 94.34 44  C  1 
ATOM   2775  C  CB  . LEU C  3  44  ? 12.294  -23.237 15.270  1.00 95.13 44  C  1 
ATOM   2776  C  CG  . LEU C  3  44  ? 12.086  -22.451 16.572  1.00 93.22 44  C  1 
ATOM   2777  C  CD1 . LEU C  3  44  ? 12.898  -23.078 17.697  1.00 87.73 44  C  1 
ATOM   2778  C  CD2 . LEU C  3  44  ? 12.472  -20.991 16.386  1.00 86.57 44  C  1 
ATOM   2779  N  N   . GLY C  3  45  ? 11.680  -24.654 12.466  1.00 96.21 45  C  1 
ATOM   2780  C  CA  . GLY C  3  45  ? 12.148  -25.239 11.221  1.00 96.19 45  C  1 
ATOM   2781  C  C   . GLY C  3  45  ? 11.582  -24.542 9.997   1.00 96.46 45  C  1 
ATOM   2782  O  O   . GLY C  3  45  ? 12.294  -24.299 9.017   1.00 95.44 45  C  1 
ATOM   2783  N  N   . THR C  3  46  ? 10.284  -24.190 10.043  1.00 96.90 46  C  1 
ATOM   2784  C  CA  . THR C  3  46  ? 9.649   -23.492 8.929   1.00 96.82 46  C  1 
ATOM   2785  C  C   . THR C  3  46  ? 10.272  -22.115 8.721   1.00 96.80 46  C  1 
ATOM   2786  O  O   . THR C  3  46  ? 10.599  -21.728 7.592   1.00 95.57 46  C  1 
ATOM   2787  C  CB  . THR C  3  46  ? 8.140   -23.370 9.176   1.00 96.56 46  C  1 
ATOM   2788  O  OG1 . THR C  3  46  ? 7.575   -24.676 9.350   1.00 91.01 46  C  1 
ATOM   2789  C  CG2 . THR C  3  46  ? 7.451   -22.675 8.011   1.00 90.53 46  C  1 
ATOM   2790  N  N   . ILE C  3  47  ? 10.451  -21.350 9.811   1.00 96.03 47  C  1 
ATOM   2791  C  CA  . ILE C  3  47  ? 11.034  -20.019 9.709   1.00 95.66 47  C  1 
ATOM   2792  C  C   . ILE C  3  47  ? 12.482  -20.102 9.236   1.00 95.51 47  C  1 
ATOM   2793  O  O   . ILE C  3  47  ? 12.920  -19.307 8.395   1.00 94.42 47  C  1 
ATOM   2794  C  CB  . ILE C  3  47  ? 10.917  -19.280 11.060  1.00 95.33 47  C  1 
ATOM   2795  C  CG1 . ILE C  3  47  ? 9.444   -19.005 11.389  1.00 92.85 47  C  1 
ATOM   2796  C  CG2 . ILE C  3  47  ? 11.710  -17.974 11.035  1.00 92.96 47  C  1 
ATOM   2797  C  CD1 . ILE C  3  47  ? 9.214   -18.450 12.780  1.00 89.13 47  C  1 
ATOM   2798  N  N   . ALA C  3  48  ? 13.247  -21.075 9.756   1.00 95.83 48  C  1 
ATOM   2799  C  CA  . ALA C  3  48  ? 14.648  -21.210 9.369   1.00 95.76 48  C  1 
ATOM   2800  C  C   . ALA C  3  48  ? 14.791  -21.520 7.884   1.00 95.74 48  C  1 
ATOM   2801  O  O   . ALA C  3  48  ? 15.678  -20.979 7.215   1.00 94.50 48  C  1 
ATOM   2802  C  CB  . ALA C  3  48  ? 15.320  -22.295 10.212  1.00 95.48 48  C  1 
ATOM   2803  N  N   . CYS C  3  49  ? 13.922  -22.388 7.341   1.00 96.99 49  C  1 
ATOM   2804  C  CA  . CYS C  3  49  ? 13.972  -22.700 5.917   1.00 96.89 49  C  1 
ATOM   2805  C  C   . CYS C  3  49  ? 13.643  -21.472 5.069   1.00 96.70 49  C  1 
ATOM   2806  O  O   . CYS C  3  49  ? 14.299  -21.217 4.054   1.00 95.60 49  C  1 
ATOM   2807  C  CB  . CYS C  3  49  ? 13.019  -23.852 5.598   1.00 96.53 49  C  1 
ATOM   2808  S  SG  . CYS C  3  49  ? 13.584  -25.461 6.217   1.00 94.53 49  C  1 
ATOM   2809  N  N   . ASN C  3  50  ? 12.629  -20.683 5.476   1.00 96.50 50  C  1 
ATOM   2810  C  CA  . ASN C  3  50  ? 12.274  -19.478 4.735   1.00 96.39 50  C  1 
ATOM   2811  C  C   . ASN C  3  50  ? 13.393  -18.443 4.785   1.00 96.61 50  C  1 
ATOM   2812  O  O   . ASN C  3  50  ? 13.722  -17.820 3.767   1.00 95.18 50  C  1 
ATOM   2813  C  CB  . ASN C  3  50  ? 10.972  -18.886 5.284   1.00 95.71 50  C  1 
ATOM   2814  C  CG  . ASN C  3  50  ? 9.750   -19.689 4.886   1.00 93.51 50  C  1 
ATOM   2815  O  OD1 . ASN C  3  50  ? 9.776   -20.459 3.935   1.00 80.50 50  C  1 
ATOM   2816  N  ND2 . ASN C  3  50  ? 8.662   -19.500 5.620   1.00 81.33 50  C  1 
ATOM   2817  N  N   . VAL C  3  51  ? 13.993  -18.233 5.969   1.00 96.15 51  C  1 
ATOM   2818  C  CA  . VAL C  3  51  ? 15.082  -17.271 6.104   1.00 95.75 51  C  1 
ATOM   2819  C  C   . VAL C  3  51  ? 16.296  -17.719 5.301   1.00 95.76 51  C  1 
ATOM   2820  O  O   . VAL C  3  51  ? 16.956  -16.906 4.645   1.00 94.87 51  C  1 
ATOM   2821  C  CB  . VAL C  3  51  ? 15.429  -17.063 7.592   1.00 95.48 51  C  1 
ATOM   2822  C  CG1 . VAL C  3  51  ? 16.715  -16.263 7.751   1.00 90.81 51  C  1 
ATOM   2823  C  CG2 . VAL C  3  51  ? 14.287  -16.353 8.308   1.00 91.25 51  C  1 
ATOM   2824  N  N   . GLY C  3  52  ? 16.602  -19.020 5.327   1.00 96.34 52  C  1 
ATOM   2825  C  CA  . GLY C  3  52  ? 17.731  -19.532 4.568   1.00 96.27 52  C  1 
ATOM   2826  C  C   . GLY C  3  52  ? 17.579  -19.318 3.074   1.00 96.49 52  C  1 
ATOM   2827  O  O   . GLY C  3  52  ? 18.515  -18.884 2.395   1.00 95.23 52  C  1 
ATOM   2828  N  N   . LEU C  3  53  ? 16.386  -19.609 2.534   1.00 96.78 53  C  1 
ATOM   2829  C  CA  . LEU C  3  53  ? 16.126  -19.362 1.122   1.00 96.86 53  C  1 
ATOM   2830  C  C   . LEU C  3  53  ? 16.200  -17.873 0.798   1.00 96.73 53  C  1 
ATOM   2831  O  O   . LEU C  3  53  ? 16.683  -17.489 -0.272  1.00 95.61 53  C  1 
ATOM   2832  C  CB  . LEU C  3  53  ? 14.752  -19.921 0.740   1.00 96.75 53  C  1 
ATOM   2833  C  CG  . LEU C  3  53  ? 14.637  -21.451 0.688   1.00 95.82 53  C  1 
ATOM   2834  C  CD1 . LEU C  3  53  ? 13.183  -21.868 0.560   1.00 92.19 53  C  1 
ATOM   2835  C  CD2 . LEU C  3  53  ? 15.455  -22.003 -0.469  1.00 91.54 53  C  1 
ATOM   2836  N  N   . ALA C  3  54  ? 15.734  -17.011 1.723   1.00 96.39 54  C  1 
ATOM   2837  C  CA  . ALA C  3  54  ? 15.742  -15.574 1.483   1.00 96.37 54  C  1 
ATOM   2838  C  C   . ALA C  3  54  ? 17.156  -15.012 1.440   1.00 96.28 54  C  1 
ATOM   2839  O  O   . ALA C  3  54  ? 17.432  -14.077 0.680   1.00 94.71 54  C  1 
ATOM   2840  C  CB  . ALA C  3  54  ? 14.923  -14.864 2.562   1.00 96.14 54  C  1 
ATOM   2841  N  N   . VAL C  3  55  ? 18.075  -15.546 2.254   1.00 96.32 55  C  1 
ATOM   2842  C  CA  . VAL C  3  55  ? 19.452  -15.065 2.261   1.00 96.12 55  C  1 
ATOM   2843  C  C   . VAL C  3  55  ? 20.213  -15.590 1.050   1.00 95.91 55  C  1 
ATOM   2844  O  O   . VAL C  3  55  ? 20.937  -14.841 0.383   1.00 94.78 55  C  1 
ATOM   2845  C  CB  . VAL C  3  55  ? 20.157  -15.467 3.572   1.00 95.87 55  C  1 
ATOM   2846  C  CG1 . VAL C  3  55  ? 21.648  -15.149 3.507   1.00 91.43 55  C  1 
ATOM   2847  C  CG2 . VAL C  3  55  ? 19.522  -14.751 4.752   1.00 92.29 55  C  1 
ATOM   2848  N  N   . LEU C  3  56  ? 20.069  -16.885 0.743   1.00 96.39 56  C  1 
ATOM   2849  C  CA  . LEU C  3  56  ? 20.833  -17.499 -0.336  1.00 96.17 56  C  1 
ATOM   2850  C  C   . LEU C  3  56  ? 20.285  -17.142 -1.712  1.00 95.77 56  C  1 
ATOM   2851  O  O   . LEU C  3  56  ? 21.050  -17.059 -2.677  1.00 93.80 56  C  1 
ATOM   2852  C  CB  . LEU C  3  56  ? 20.855  -19.018 -0.156  1.00 95.86 56  C  1 
ATOM   2853  C  CG  . LEU C  3  56  ? 21.593  -19.513 1.091   1.00 94.70 56  C  1 
ATOM   2854  C  CD1 . LEU C  3  56  ? 21.359  -21.000 1.295   1.00 89.86 56  C  1 
ATOM   2855  C  CD2 . LEU C  3  56  ? 23.078  -19.212 0.978   1.00 89.19 56  C  1 
ATOM   2856  N  N   . GLU C  3  57  ? 18.980  -16.925 -1.825  1.00 96.80 57  C  1 
ATOM   2857  C  CA  . GLU C  3  57  ? 18.340  -16.603 -3.097  1.00 96.53 57  C  1 
ATOM   2858  C  C   . GLU C  3  57  ? 17.421  -15.398 -2.890  1.00 96.54 57  C  1 
ATOM   2859  O  O   . GLU C  3  57  ? 16.195  -15.541 -2.841  1.00 94.96 57  C  1 
ATOM   2860  C  CB  . GLU C  3  57  ? 17.568  -17.821 -3.625  1.00 95.57 57  C  1 
ATOM   2861  C  CG  . GLU C  3  57  ? 17.073  -17.692 -5.062  1.00 90.80 57  C  1 
ATOM   2862  C  CD  . GLU C  3  57  ? 18.157  -17.920 -6.097  1.00 90.64 57  C  1 
ATOM   2863  O  OE1 . GLU C  3  57  ? 19.271  -18.335 -5.717  1.00 85.15 57  C  1 
ATOM   2864  O  OE2 . GLU C  3  57  ? 17.890  -17.697 -7.293  1.00 84.96 57  C  1 
ATOM   2865  N  N   . PRO C  3  58  ? 17.981  -14.189 -2.738  1.00 96.36 58  C  1 
ATOM   2866  C  CA  . PRO C  3  58  ? 17.161  -13.006 -2.457  1.00 96.28 58  C  1 
ATOM   2867  C  C   . PRO C  3  58  ? 16.292  -12.615 -3.644  1.00 95.99 58  C  1 
ATOM   2868  O  O   . PRO C  3  58  ? 16.514  -13.043 -4.778  1.00 94.09 58  C  1 
ATOM   2869  C  CB  . PRO C  3  58  ? 18.200  -11.920 -2.141  1.00 95.47 58  C  1 
ATOM   2870  C  CG  . PRO C  3  58  ? 19.422  -12.360 -2.867  1.00 93.66 58  C  1 
ATOM   2871  C  CD  . PRO C  3  58  ? 19.411  -13.861 -2.805  1.00 95.71 58  C  1 
ATOM   2872  N  N   . SER C  3  59  ? 15.271  -11.790 -3.361  1.00 95.50 59  C  1 
ATOM   2873  C  CA  . SER C  3  59  ? 14.334  -11.365 -4.389  1.00 95.46 59  C  1 
ATOM   2874  C  C   . SER C  3  59  ? 15.017  -10.445 -5.387  1.00 95.21 59  C  1 
ATOM   2875  O  O   . SER C  3  59  ? 15.835  -9.595  -5.029  1.00 92.27 59  C  1 
ATOM   2876  C  CB  . SER C  3  59  ? 13.132  -10.663 -3.765  1.00 94.07 59  C  1 
ATOM   2877  O  OG  . SER C  3  59  ? 12.387  -11.556 -2.960  1.00 84.55 59  C  1 
ATOM   2878  N  N   . MET C  3  60  ? 14.668  -10.612 -6.662  1.00 94.93 60  C  1 
ATOM   2879  C  CA  . MET C  3  60  ? 15.229  -9.812  -7.736  1.00 94.68 60  C  1 
ATOM   2880  C  C   . MET C  3  60  ? 14.425  -8.530  -7.917  1.00 94.72 60  C  1 
ATOM   2881  O  O   . MET C  3  60  ? 13.212  -8.500  -7.704  1.00 92.22 60  C  1 
ATOM   2882  C  CB  . MET C  3  60  ? 15.241  -10.635 -9.030  1.00 92.55 60  C  1 
ATOM   2883  C  CG  . MET C  3  60  ? 15.881  -9.957  -10.219 1.00 85.62 60  C  1 
ATOM   2884  S  SD  . MET C  3  60  ? 15.934  -11.036 -11.647 1.00 81.41 60  C  1 
ATOM   2885  C  CE  . MET C  3  60  ? 16.095  -9.835  -12.962 1.00 73.34 60  C  1 
ATOM   2886  N  N   . ILE C  3  61  ? 15.111  -7.447  -8.291  1.00 93.96 61  C  1 
ATOM   2887  C  CA  . ILE C  3  61  ? 14.467  -6.208  -8.701  1.00 93.19 61  C  1 
ATOM   2888  C  C   . ILE C  3  61  ? 14.328  -6.250  -10.217 1.00 92.02 61  C  1 
ATOM   2889  O  O   . ILE C  3  61  ? 15.319  -6.413  -10.936 1.00 87.03 61  C  1 
ATOM   2890  C  CB  . ILE C  3  61  ? 15.270  -4.974  -8.255  1.00 91.52 61  C  1 
ATOM   2891  C  CG1 . ILE C  3  61  ? 15.460  -4.971  -6.735  1.00 83.87 61  C  1 
ATOM   2892  C  CG2 . ILE C  3  61  ? 14.568  -3.695  -8.699  1.00 83.36 61  C  1 
ATOM   2893  C  CD1 . ILE C  3  61  ? 16.387  -3.884  -6.239  1.00 79.92 61  C  1 
ATOM   2894  N  N   . GLY C  3  62  ? 13.087  -6.121  -10.715 1.00 91.80 62  C  1 
ATOM   2895  C  CA  . GLY C  3  62  ? 12.854  -6.140  -12.143 1.00 91.84 62  C  1 
ATOM   2896  C  C   . GLY C  3  62  ? 13.171  -4.804  -12.788 1.00 92.60 62  C  1 
ATOM   2897  O  O   . GLY C  3  62  ? 13.976  -4.017  -12.290 1.00 89.05 62  C  1 
ATOM   2898  N  N   . GLU C  3  63  ? 12.542  -4.539  -13.926 1.00 92.51 63  C  1 
ATOM   2899  C  CA  . GLU C  3  63  ? 12.657  -3.258  -14.599 1.00 92.46 63  C  1 
ATOM   2900  C  C   . GLU C  3  63  ? 11.315  -2.534  -14.516 1.00 93.15 63  C  1 
ATOM   2901  O  O   . GLU C  3  63  ? 10.269  -3.177  -14.404 1.00 91.17 63  C  1 
ATOM   2902  C  CB  . GLU C  3  63  ? 13.103  -3.443  -16.054 1.00 90.18 63  C  1 
ATOM   2903  C  CG  . GLU C  3  63  ? 12.299  -4.465  -16.837 1.00 82.60 63  C  1 
ATOM   2904  C  CD  . GLU C  3  63  ? 12.945  -4.832  -18.169 1.00 79.20 63  C  1 
ATOM   2905  O  OE1 . GLU C  3  63  ? 13.768  -4.043  -18.674 1.00 70.91 63  C  1 
ATOM   2906  O  OE2 . GLU C  3  63  ? 12.630  -5.910  -18.710 1.00 72.02 63  C  1 
ATOM   2907  N  N   . PRO C  3  64  ? 11.308  -1.187  -14.542 1.00 91.88 64  C  1 
ATOM   2908  C  CA  . PRO C  3  64  ? 10.053  -0.440  -14.390 1.00 91.89 64  C  1 
ATOM   2909  C  C   . PRO C  3  64  ? 9.030   -0.798  -15.459 1.00 92.14 64  C  1 
ATOM   2910  O  O   . PRO C  3  64  ? 9.377   -1.143  -16.590 1.00 90.29 64  C  1 
ATOM   2911  C  CB  . PRO C  3  64  ? 10.492  1.024   -14.506 1.00 90.51 64  C  1 
ATOM   2912  C  CG  . PRO C  3  64  ? 11.926  1.017   -14.110 1.00 88.16 64  C  1 
ATOM   2913  C  CD  . PRO C  3  64  ? 12.473  -0.291  -14.601 1.00 90.38 64  C  1 
ATOM   2914  N  N   . ALA C  3  65  ? 7.747   -0.709  -15.082 1.00 90.20 65  C  1 
ATOM   2915  C  CA  . ALA C  3  65  ? 6.665   -1.044  -15.989 1.00 89.91 65  C  1 
ATOM   2916  C  C   . ALA C  3  65  ? 6.648   -0.098  -17.185 1.00 89.63 65  C  1 
ATOM   2917  O  O   . ALA C  3  65  ? 6.762   1.120   -17.034 1.00 87.49 65  C  1 
ATOM   2918  C  CB  . ALA C  3  65  ? 5.329   -0.992  -15.258 1.00 89.46 65  C  1 
ATOM   2919  N  N   . ASP C  3  66  ? 6.498   -0.666  -18.383 1.00 87.03 66  C  1 
ATOM   2920  C  CA  . ASP C  3  66  ? 6.380   0.086   -19.624 1.00 86.24 66  C  1 
ATOM   2921  C  C   . ASP C  3  66  ? 5.088   -0.352  -20.303 1.00 86.17 66  C  1 
ATOM   2922  O  O   . ASP C  3  66  ? 5.027   -1.459  -20.845 1.00 83.37 66  C  1 
ATOM   2923  C  CB  . ASP C  3  66  ? 7.589   -0.157  -20.530 1.00 84.74 66  C  1 
ATOM   2924  C  CG  . ASP C  3  66  ? 7.596   0.735   -21.762 1.00 82.33 66  C  1 
ATOM   2925  O  OD1 . ASP C  3  66  ? 6.578   1.401   -22.036 1.00 76.92 66  C  1 
ATOM   2926  O  OD2 . ASP C  3  66  ? 8.632   0.767   -22.455 1.00 77.26 66  C  1 
ATOM   2927  N  N   . PRO C  3  67  ? 4.025   0.484   -20.290 1.00 85.02 67  C  1 
ATOM   2928  C  CA  . PRO C  3  67  ? 2.748   0.064   -20.878 1.00 83.03 67  C  1 
ATOM   2929  C  C   . PRO C  3  67  ? 2.783   -0.100  -22.388 1.00 83.06 67  C  1 
ATOM   2930  O  O   . PRO C  3  67  ? 1.835   -0.654  -22.953 1.00 80.30 67  C  1 
ATOM   2931  C  CB  . PRO C  3  67  ? 1.787   1.188   -20.466 1.00 81.10 67  C  1 
ATOM   2932  C  CG  . PRO C  3  67  ? 2.666   2.373   -20.253 1.00 79.42 67  C  1 
ATOM   2933  C  CD  . PRO C  3  67  ? 3.955   1.827   -19.704 1.00 82.98 67  C  1 
ATOM   2934  N  N   . PHE C  3  68  ? 3.847   0.344   -23.062 1.00 82.46 68  C  1 
ATOM   2935  C  CA  . PHE C  3  68  ? 3.953   0.268   -24.511 1.00 80.64 68  C  1 
ATOM   2936  C  C   . PHE C  3  68  ? 4.917   -0.812  -24.993 1.00 80.00 68  C  1 
ATOM   2937  O  O   . PHE C  3  68  ? 5.131   -0.929  -26.204 1.00 76.19 68  C  1 
ATOM   2938  C  CB  . PHE C  3  68  ? 4.378   1.625   -25.079 1.00 79.31 68  C  1 
ATOM   2939  C  CG  . PHE C  3  68  ? 3.370   2.725   -24.862 1.00 80.33 68  C  1 
ATOM   2940  C  CD1 . PHE C  3  68  ? 2.024   2.439   -24.693 1.00 74.94 68  C  1 
ATOM   2941  C  CD2 . PHE C  3  68  ? 3.772   4.052   -24.842 1.00 75.06 68  C  1 
ATOM   2942  C  CE1 . PHE C  3  68  ? 1.102   3.451   -24.502 1.00 72.91 68  C  1 
ATOM   2943  C  CE2 . PHE C  3  68  ? 2.856   5.067   -24.660 1.00 72.76 68  C  1 
ATOM   2944  C  CZ  . PHE C  3  68  ? 1.521   4.765   -24.485 1.00 75.87 68  C  1 
ATOM   2945  N  N   . ALA C  3  69  ? 5.498   -1.604  -24.096 1.00 82.19 69  C  1 
ATOM   2946  C  CA  . ALA C  3  69  ? 6.452   -2.637  -24.480 1.00 82.22 69  C  1 
ATOM   2947  C  C   . ALA C  3  69  ? 6.113   -3.935  -23.759 1.00 82.85 69  C  1 
ATOM   2948  O  O   . ALA C  3  69  ? 6.366   -4.077  -22.562 1.00 79.38 69  C  1 
ATOM   2949  C  CB  . ALA C  3  69  ? 7.883   -2.197  -24.172 1.00 79.75 69  C  1 
ATOM   2950  N  N   . THR C  3  70  ? 5.526   -4.887  -24.496 1.00 82.53 70  C  1 
ATOM   2951  C  CA  . THR C  3  70  ? 5.188   -6.194  -23.943 1.00 81.07 70  C  1 
ATOM   2952  C  C   . THR C  3  70  ? 6.449   -7.050  -23.840 1.00 81.72 70  C  1 
ATOM   2953  O  O   . THR C  3  70  ? 7.168   -7.197  -24.832 1.00 79.88 70  C  1 
ATOM   2954  C  CB  . THR C  3  70  ? 4.150   -6.901  -24.818 1.00 78.69 70  C  1 
ATOM   2955  O  OG1 . THR C  3  70  ? 3.021   -6.047  -25.021 1.00 73.48 70  C  1 
ATOM   2956  C  CG2 . THR C  3  70  ? 3.693   -8.195  -24.168 1.00 73.72 70  C  1 
ATOM   2957  N  N   . PRO C  3  71  ? 6.749   -7.631  -22.661 1.00 86.43 71  C  1 
ATOM   2958  C  CA  . PRO C  3  71  ? 7.896   -8.536  -22.567 1.00 86.08 71  C  1 
ATOM   2959  C  C   . PRO C  3  71  ? 7.702   -9.780  -23.424 1.00 85.60 71  C  1 
ATOM   2960  O  O   . PRO C  3  71  ? 6.576   -10.188 -23.717 1.00 82.98 71  C  1 
ATOM   2961  C  CB  . PRO C  3  71  ? 7.963   -8.886  -21.075 1.00 84.54 71  C  1 
ATOM   2962  C  CG  . PRO C  3  71  ? 7.198   -7.800  -20.391 1.00 83.49 71  C  1 
ATOM   2963  C  CD  . PRO C  3  71  ? 6.121   -7.400  -21.354 1.00 86.51 71  C  1 
ATOM   2964  N  N   . LEU C  3  72  ? 8.825   -10.389 -23.829 1.00 84.23 72  C  1 
ATOM   2965  C  CA  . LEU C  3  72  ? 8.767   -11.603 -24.639 1.00 82.37 72  C  1 
ATOM   2966  C  C   . LEU C  3  72  ? 8.149   -12.763 -23.872 1.00 81.99 72  C  1 
ATOM   2967  O  O   . LEU C  3  72  ? 7.463   -13.605 -24.462 1.00 77.12 72  C  1 
ATOM   2968  C  CB  . LEU C  3  72  ? 10.169  -11.976 -25.120 1.00 79.79 72  C  1 
ATOM   2969  C  CG  . LEU C  3  72  ? 10.816  -11.019 -26.122 1.00 74.84 72  C  1 
ATOM   2970  C  CD1 . LEU C  3  72  ? 12.253  -11.433 -26.397 1.00 69.26 72  C  1 
ATOM   2971  C  CD2 . LEU C  3  72  ? 10.011  -10.984 -27.416 1.00 68.17 72  C  1 
ATOM   2972  N  N   . GLU C  3  73  ? 8.378   -12.826 -22.562 1.00 84.14 73  C  1 
ATOM   2973  C  CA  . GLU C  3  73  ? 7.845   -13.889 -21.719 1.00 83.69 73  C  1 
ATOM   2974  C  C   . GLU C  3  73  ? 7.051   -13.264 -20.578 1.00 84.18 73  C  1 
ATOM   2975  O  O   . GLU C  3  73  ? 7.601   -12.503 -19.780 1.00 80.42 73  C  1 
ATOM   2976  C  CB  . GLU C  3  73  ? 8.971   -14.773 -21.178 1.00 79.82 73  C  1 
ATOM   2977  C  CG  . GLU C  3  73  ? 8.489   -15.991 -20.399 1.00 70.16 73  C  1 
ATOM   2978  C  CD  . GLU C  3  73  ? 9.629   -16.809 -19.823 1.00 64.51 73  C  1 
ATOM   2979  O  OE1 . GLU C  3  73  ? 10.753  -16.279 -19.716 1.00 57.31 73  C  1 
ATOM   2980  O  OE2 . GLU C  3  73  ? 9.399   -17.984 -19.472 1.00 57.05 73  C  1 
ATOM   2981  N  N   . ILE C  3  74  ? 5.751   -13.564 -20.505 1.00 85.15 74  C  1 
ATOM   2982  C  CA  . ILE C  3  74  ? 4.874   -13.103 -19.436 1.00 84.75 74  C  1 
ATOM   2983  C  C   . ILE C  3  74  ? 4.135   -14.304 -18.870 1.00 85.36 74  C  1 
ATOM   2984  O  O   . ILE C  3  74  ? 3.306   -14.918 -19.547 1.00 82.39 74  C  1 
ATOM   2985  C  CB  . ILE C  3  74  ? 3.890   -12.011 -19.911 1.00 81.68 74  C  1 
ATOM   2986  C  CG1 . ILE C  3  74  ? 3.364   -12.304 -21.317 1.00 75.32 74  C  1 
ATOM   2987  C  CG2 . ILE C  3  74  ? 4.560   -10.642 -19.869 1.00 72.18 74  C  1 
ATOM   2988  C  CD1 . ILE C  3  74  ? 2.273   -11.367 -21.773 1.00 67.42 74  C  1 
ATOM   2989  N  N   . LEU C  3  75  ? 4.448   -14.648 -17.620 1.00 89.03 75  C  1 
ATOM   2990  C  CA  . LEU C  3  75  ? 3.816   -15.751 -16.922 1.00 90.00 75  C  1 
ATOM   2991  C  C   . LEU C  3  75  ? 3.310   -15.270 -15.564 1.00 90.37 75  C  1 
ATOM   2992  O  O   . LEU C  3  75  ? 3.927   -14.401 -14.945 1.00 88.31 75  C  1 
ATOM   2993  C  CB  . LEU C  3  75  ? 4.794   -16.912 -16.720 1.00 89.10 75  C  1 
ATOM   2994  C  CG  . LEU C  3  75  ? 5.227   -17.695 -17.960 1.00 86.29 75  C  1 
ATOM   2995  C  CD1 . LEU C  3  75  ? 6.346   -18.658 -17.608 1.00 80.93 75  C  1 
ATOM   2996  C  CD2 . LEU C  3  75  ? 4.046   -18.444 -18.561 1.00 81.02 75  C  1 
ATOM   2997  N  N   . PRO C  3  76  ? 2.179   -15.816 -15.078 1.00 91.96 76  C  1 
ATOM   2998  C  CA  . PRO C  3  76  ? 1.771   -15.545 -13.699 1.00 92.23 76  C  1 
ATOM   2999  C  C   . PRO C  3  76  ? 2.615   -16.361 -12.726 1.00 92.62 76  C  1 
ATOM   3000  O  O   . PRO C  3  76  ? 3.620   -16.966 -13.110 1.00 91.11 76  C  1 
ATOM   3001  C  CB  . PRO C  3  76  ? 0.301   -15.973 -13.688 1.00 91.20 76  C  1 
ATOM   3002  C  CG  . PRO C  3  76  ? 0.249   -17.077 -14.688 1.00 89.74 76  C  1 
ATOM   3003  C  CD  . PRO C  3  76  ? 1.241   -16.703 -15.766 1.00 91.99 76  C  1 
ATOM   3004  N  N   . GLU C  3  77  ? 2.229   -16.368 -11.444 1.00 93.80 77  C  1 
ATOM   3005  C  CA  . GLU C  3  77  ? 2.934   -17.197 -10.476 1.00 94.19 77  C  1 
ATOM   3006  C  C   . GLU C  3  77  ? 2.629   -18.674 -10.719 1.00 94.77 77  C  1 
ATOM   3007  O  O   . GLU C  3  77  ? 1.658   -19.028 -11.384 1.00 93.59 77  C  1 
ATOM   3008  C  CB  . GLU C  3  77  ? 2.572   -16.783 -9.049  1.00 93.06 77  C  1 
ATOM   3009  C  CG  . GLU C  3  77  ? 3.151   -15.434 -8.662  1.00 86.07 77  C  1 
ATOM   3010  C  CD  . GLU C  3  77  ? 3.628   -15.385 -7.228  1.00 84.30 77  C  1 
ATOM   3011  O  OE1 . GLU C  3  77  ? 3.074   -14.605 -6.440  1.00 76.22 77  C  1 
ATOM   3012  O  OE2 . GLU C  3  77  ? 4.580   -16.132 -6.899  1.00 77.17 77  C  1 
ATOM   3013  N  N   . TRP C  3  78  ? 3.471   -19.551 -10.171 1.00 95.10 78  C  1 
ATOM   3014  C  CA  . TRP C  3  78  ? 3.464   -20.972 -10.517 1.00 96.00 78  C  1 
ATOM   3015  C  C   . TRP C  3  78  ? 2.123   -21.645 -10.235 1.00 96.25 78  C  1 
ATOM   3016  O  O   . TRP C  3  78  ? 1.706   -22.529 -10.991 1.00 95.58 78  C  1 
ATOM   3017  C  CB  . TRP C  3  78  ? 4.582   -21.694 -9.754  1.00 96.31 78  C  1 
ATOM   3018  C  CG  . TRP C  3  78  ? 4.452   -21.611 -8.260  1.00 96.76 78  C  1 
ATOM   3019  C  CD1 . TRP C  3  78  ? 4.961   -20.643 -7.448  1.00 95.52 78  C  1 
ATOM   3020  C  CD2 . TRP C  3  78  ? 3.773   -22.540 -7.403  1.00 96.59 78  C  1 
ATOM   3021  N  NE1 . TRP C  3  78  ? 4.639   -20.900 -6.141  1.00 95.73 78  C  1 
ATOM   3022  C  CE2 . TRP C  3  78  ? 3.907   -22.062 -6.081  1.00 96.50 78  C  1 
ATOM   3023  C  CE3 . TRP C  3  78  ? 3.070   -23.725 -7.623  1.00 96.41 78  C  1 
ATOM   3024  C  CZ2 . TRP C  3  78  ? 3.357   -22.728 -4.989  1.00 95.84 78  C  1 
ATOM   3025  C  CZ3 . TRP C  3  78  ? 2.522   -24.386 -6.535  1.00 95.25 78  C  1 
ATOM   3026  C  CH2 . TRP C  3  78  ? 2.667   -23.888 -5.235  1.00 95.12 78  C  1 
ATOM   3027  N  N   . TYR C  3  79  ? 1.418   -21.242 -9.166  1.00 96.05 79  C  1 
ATOM   3028  C  CA  . TYR C  3  79  ? 0.157   -21.891 -8.813  1.00 96.29 79  C  1 
ATOM   3029  C  C   . TYR C  3  79  ? -0.999  -21.477 -9.722  1.00 96.27 79  C  1 
ATOM   3030  O  O   . TYR C  3  79  ? -2.077  -22.067 -9.630  1.00 95.31 79  C  1 
ATOM   3031  C  CB  . TYR C  3  79  ? -0.192  -21.617 -7.346  1.00 96.05 79  C  1 
ATOM   3032  C  CG  . TYR C  3  79  ? 0.004   -20.181 -6.910  1.00 96.01 79  C  1 
ATOM   3033  C  CD1 . TYR C  3  79  ? -1.007  -19.240 -7.055  1.00 94.02 79  C  1 
ATOM   3034  C  CD2 . TYR C  3  79  ? 1.206   -19.772 -6.341  1.00 93.92 79  C  1 
ATOM   3035  C  CE1 . TYR C  3  79  ? -0.824  -17.930 -6.656  1.00 93.57 79  C  1 
ATOM   3036  C  CE2 . TYR C  3  79  ? 1.399   -18.462 -5.939  1.00 93.18 79  C  1 
ATOM   3037  C  CZ  . TYR C  3  79  ? 0.379   -17.543 -6.098  1.00 94.38 79  C  1 
ATOM   3038  O  OH  . TYR C  3  79  ? 0.562   -16.239 -5.703  1.00 92.65 79  C  1 
ATOM   3039  N  N   . PHE C  3  80  ? -0.801  -20.489 -10.602 1.00 95.29 80  C  1 
ATOM   3040  C  CA  . PHE C  3  80  ? -1.779  -20.146 -11.628 1.00 95.34 80  C  1 
ATOM   3041  C  C   . PHE C  3  80  ? -1.436  -20.756 -12.988 1.00 95.25 80  C  1 
ATOM   3042  O  O   . PHE C  3  80  ? -2.163  -20.507 -13.956 1.00 93.87 80  C  1 
ATOM   3043  C  CB  . PHE C  3  80  ? -1.911  -18.629 -11.760 1.00 94.90 80  C  1 
ATOM   3044  C  CG  . PHE C  3  80  ? -2.702  -17.991 -10.653 1.00 94.36 80  C  1 
ATOM   3045  C  CD1 . PHE C  3  80  ? -4.089  -18.038 -10.657 1.00 89.55 80  C  1 
ATOM   3046  C  CD2 . PHE C  3  80  ? -2.061  -17.349 -9.609  1.00 89.40 80  C  1 
ATOM   3047  C  CE1 . PHE C  3  80  ? -4.819  -17.452 -9.639  1.00 88.22 80  C  1 
ATOM   3048  C  CE2 . PHE C  3  80  ? -2.785  -16.766 -8.585  1.00 87.86 80  C  1 
ATOM   3049  C  CZ  . PHE C  3  80  ? -4.164  -16.817 -8.601  1.00 90.38 80  C  1 
ATOM   3050  N  N   . PHE C  3  81  ? -0.357  -21.544 -13.101 1.00 95.42 81  C  1 
ATOM   3051  C  CA  . PHE C  3  81  ? 0.040   -22.133 -14.378 1.00 95.79 81  C  1 
ATOM   3052  C  C   . PHE C  3  81  ? -1.042  -23.035 -14.982 1.00 95.62 81  C  1 
ATOM   3053  O  O   . PHE C  3  81  ? -1.326  -22.913 -16.180 1.00 94.58 81  C  1 
ATOM   3054  C  CB  . PHE C  3  81  ? 1.356   -22.913 -14.227 1.00 95.54 81  C  1 
ATOM   3055  C  CG  . PHE C  3  81  ? 2.594   -22.051 -14.156 1.00 95.28 81  C  1 
ATOM   3056  C  CD1 . PHE C  3  81  ? 2.534   -20.672 -14.284 1.00 91.10 81  C  1 
ATOM   3057  C  CD2 . PHE C  3  81  ? 3.840   -22.645 -13.973 1.00 90.86 81  C  1 
ATOM   3058  C  CE1 . PHE C  3  81  ? 3.680   -19.896 -14.221 1.00 90.20 81  C  1 
ATOM   3059  C  CE2 . PHE C  3  81  ? 4.988   -21.879 -13.909 1.00 90.30 81  C  1 
ATOM   3060  C  CZ  . PHE C  3  81  ? 4.910   -20.502 -14.031 1.00 92.49 81  C  1 
ATOM   3061  N  N   . PRO C  3  82  ? -1.688  -23.952 -14.225 1.00 95.75 82  C  1 
ATOM   3062  C  CA  . PRO C  3  82  ? -2.744  -24.775 -14.847 1.00 95.71 82  C  1 
ATOM   3063  C  C   . PRO C  3  82  ? -3.908  -23.943 -15.367 1.00 95.44 82  C  1 
ATOM   3064  O  O   . PRO C  3  82  ? -4.406  -24.182 -16.475 1.00 94.42 82  C  1 
ATOM   3065  C  CB  . PRO C  3  82  ? -3.181  -25.715 -13.712 1.00 95.62 82  C  1 
ATOM   3066  C  CG  . PRO C  3  82  ? -2.022  -25.748 -12.777 1.00 94.68 82  C  1 
ATOM   3067  C  CD  . PRO C  3  82  ? -1.427  -24.374 -12.831 1.00 96.29 82  C  1 
ATOM   3068  N  N   . VAL C  3  83  ? -4.362  -22.945 -14.579 1.00 95.36 83  C  1 
ATOM   3069  C  CA  . VAL C  3  83  ? -5.466  -22.086 -15.001 1.00 95.15 83  C  1 
ATOM   3070  C  C   . VAL C  3  83  ? -5.058  -21.235 -16.204 1.00 94.65 83  C  1 
ATOM   3071  O  O   . VAL C  3  83  ? -5.841  -21.052 -17.144 1.00 92.93 83  C  1 
ATOM   3072  C  CB  . VAL C  3  83  ? -5.932  -21.220 -13.814 1.00 94.34 83  C  1 
ATOM   3073  C  CG1 . VAL C  3  83  ? -6.777  -20.049 -14.280 1.00 86.48 83  C  1 
ATOM   3074  C  CG2 . VAL C  3  83  ? -6.713  -22.076 -12.827 1.00 87.34 83  C  1 
ATOM   3075  N  N   . PHE C  3  84  ? -3.825  -20.708 -16.201 1.00 94.22 84  C  1 
ATOM   3076  C  CA  . PHE C  3  84  ? -3.326  -19.926 -17.329 1.00 93.64 84  C  1 
ATOM   3077  C  C   . PHE C  3  84  ? -3.256  -20.767 -18.599 1.00 93.58 84  C  1 
ATOM   3078  O  O   . PHE C  3  84  ? -3.579  -20.284 -19.691 1.00 92.93 84  C  1 
ATOM   3079  C  CB  . PHE C  3  84  ? -1.950  -19.342 -16.986 1.00 92.70 84  C  1 
ATOM   3080  C  CG  . PHE C  3  84  ? -1.322  -18.545 -18.097 1.00 91.58 84  C  1 
ATOM   3081  C  CD1 . PHE C  3  84  ? -1.802  -17.287 -18.423 1.00 87.77 84  C  1 
ATOM   3082  C  CD2 . PHE C  3  84  ? -0.243  -19.050 -18.805 1.00 87.36 84  C  1 
ATOM   3083  C  CE1 . PHE C  3  84  ? -1.221  -16.552 -19.438 1.00 85.65 84  C  1 
ATOM   3084  C  CE2 . PHE C  3  84  ? 0.340   -18.319 -19.822 1.00 85.80 84  C  1 
ATOM   3085  C  CZ  . PHE C  3  84  ? -0.148  -17.066 -20.140 1.00 87.16 84  C  1 
ATOM   3086  N  N   . GLN C  3  85  ? -2.846  -22.028 -18.480 1.00 93.79 85  C  1 
ATOM   3087  C  CA  . GLN C  3  85  ? -2.787  -22.923 -19.633 1.00 94.05 85  C  1 
ATOM   3088  C  C   . GLN C  3  85  ? -4.177  -23.193 -20.199 1.00 94.05 85  C  1 
ATOM   3089  O  O   . GLN C  3  85  ? -4.351  -23.258 -21.422 1.00 92.62 85  C  1 
ATOM   3090  C  CB  . GLN C  3  85  ? -2.098  -24.232 -19.238 1.00 94.22 85  C  1 
ATOM   3091  C  CG  . GLN C  3  85  ? -2.043  -25.302 -20.329 1.00 92.77 85  C  1 
ATOM   3092  C  CD  . GLN C  3  85  ? -1.167  -24.923 -21.504 1.00 92.81 85  C  1 
ATOM   3093  O  OE1 . GLN C  3  85  ? -0.578  -23.843 -21.549 1.00 87.44 85  C  1 
ATOM   3094  N  NE2 . GLN C  3  85  ? -1.081  -25.816 -22.481 1.00 83.73 85  C  1 
ATOM   3095  N  N   . ILE C  3  86  ? -5.195  -23.339 -19.331 1.00 93.49 86  C  1 
ATOM   3096  C  CA  . ILE C  3  86  ? -6.570  -23.514 -19.795 1.00 93.39 86  C  1 
ATOM   3097  C  C   . ILE C  3  86  ? -7.031  -22.277 -20.557 1.00 92.61 86  C  1 
ATOM   3098  O  O   . ILE C  3  86  ? -7.624  -22.379 -21.639 1.00 91.40 86  C  1 
ATOM   3099  C  CB  . ILE C  3  86  ? -7.504  -23.825 -18.605 1.00 93.68 86  C  1 
ATOM   3100  C  CG1 . ILE C  3  86  ? -7.211  -25.222 -18.050 1.00 90.03 86  C  1 
ATOM   3101  C  CG2 . ILE C  3  86  ? -8.968  -23.706 -19.015 1.00 90.13 86  C  1 
ATOM   3102  C  CD1 . ILE C  3  86  ? -7.896  -25.513 -16.732 1.00 85.65 86  C  1 
ATOM   3103  N  N   . LEU C  3  87  ? -6.751  -21.083 -20.006 1.00 92.83 87  C  1 
ATOM   3104  C  CA  . LEU C  3  87  ? -7.236  -19.847 -20.609 1.00 91.52 87  C  1 
ATOM   3105  C  C   . LEU C  3  87  ? -6.621  -19.591 -21.981 1.00 91.14 87  C  1 
ATOM   3106  O  O   . LEU C  3  87  ? -7.290  -19.044 -22.864 1.00 88.78 87  C  1 
ATOM   3107  C  CB  . LEU C  3  87  ? -6.954  -18.661 -19.679 1.00 91.02 87  C  1 
ATOM   3108  C  CG  . LEU C  3  87  ? -7.808  -18.577 -18.412 1.00 87.62 87  C  1 
ATOM   3109  C  CD1 . LEU C  3  87  ? -7.312  -17.457 -17.514 1.00 81.42 87  C  1 
ATOM   3110  C  CD2 . LEU C  3  87  ? -9.271  -18.358 -18.768 1.00 81.25 87  C  1 
ATOM   3111  N  N   . ARG C  3  88  ? -5.359  -19.978 -22.196 1.00 89.76 88  C  1 
ATOM   3112  C  CA  . ARG C  3  88  ? -4.695  -19.674 -23.460 1.00 88.84 88  C  1 
ATOM   3113  C  C   . ARG C  3  88  ? -4.858  -20.776 -24.503 1.00 88.48 88  C  1 
ATOM   3114  O  O   . ARG C  3  88  ? -4.620  -20.514 -25.685 1.00 85.62 88  C  1 
ATOM   3115  C  CB  . ARG C  3  88  ? -3.205  -19.382 -23.235 1.00 86.55 88  C  1 
ATOM   3116  C  CG  . ARG C  3  88  ? -2.346  -20.594 -22.909 1.00 83.70 88  C  1 
ATOM   3117  C  CD  . ARG C  3  88  ? -0.865  -20.250 -22.944 1.00 84.12 88  C  1 
ATOM   3118  N  NE  . ARG C  3  88  ? -0.025  -21.428 -22.735 1.00 82.86 88  C  1 
ATOM   3119  C  CZ  . ARG C  3  88  ? 1.269   -21.505 -23.047 1.00 84.18 88  C  1 
ATOM   3120  N  NH1 . ARG C  3  88  ? 1.888   -20.461 -23.584 1.00 77.21 88  C  1 
ATOM   3121  N  NH2 . ARG C  3  88  ? 1.944   -22.622 -22.819 1.00 79.14 88  C  1 
ATOM   3122  N  N   . THR C  3  89  ? -5.258  -21.987 -24.111 1.00 90.64 89  C  1 
ATOM   3123  C  CA  . THR C  3  89  ? -5.440  -23.076 -25.066 1.00 90.40 89  C  1 
ATOM   3124  C  C   . THR C  3  89  ? -6.891  -23.263 -25.496 1.00 90.21 89  C  1 
ATOM   3125  O  O   . THR C  3  89  ? -7.133  -23.728 -26.615 1.00 87.31 89  C  1 
ATOM   3126  C  CB  . THR C  3  89  ? -4.914  -24.402 -24.502 1.00 90.03 89  C  1 
ATOM   3127  O  OG1 . THR C  3  89  ? -5.528  -24.667 -23.239 1.00 81.92 89  C  1 
ATOM   3128  C  CG2 . THR C  3  89  ? -3.400  -24.361 -24.337 1.00 82.28 89  C  1 
ATOM   3129  N  N   . VAL C  3  90  ? -7.872  -22.924 -24.645 1.00 89.74 90  C  1 
ATOM   3130  C  CA  . VAL C  3  90  ? -9.280  -23.042 -25.009 1.00 89.51 90  C  1 
ATOM   3131  C  C   . VAL C  3  90  ? -9.654  -21.856 -25.898 1.00 87.85 90  C  1 
ATOM   3132  O  O   . VAL C  3  90  ? -9.537  -20.705 -25.468 1.00 83.92 90  C  1 
ATOM   3133  C  CB  . VAL C  3  90  ? -10.170 -23.100 -23.756 1.00 89.30 90  C  1 
ATOM   3134  C  CG1 . VAL C  3  90  ? -11.642 -23.056 -24.134 1.00 80.21 90  C  1 
ATOM   3135  C  CG2 . VAL C  3  90  ? -9.871  -24.361 -22.961 1.00 81.62 90  C  1 
ATOM   3136  N  N   . PRO C  3  91  ? -10.111 -22.096 -27.152 1.00 86.96 91  C  1 
ATOM   3137  C  CA  . PRO C  3  91  ? -10.397 -20.971 -28.056 1.00 84.94 91  C  1 
ATOM   3138  C  C   . PRO C  3  91  ? -11.557 -20.099 -27.597 1.00 84.18 91  C  1 
ATOM   3139  O  O   . PRO C  3  91  ? -11.512 -18.876 -27.765 1.00 80.47 91  C  1 
ATOM   3140  C  CB  . PRO C  3  91  ? -10.710 -21.659 -29.397 1.00 82.40 91  C  1 
ATOM   3141  C  CG  . PRO C  3  91  ? -10.120 -23.028 -29.277 1.00 80.62 91  C  1 
ATOM   3142  C  CD  . PRO C  3  91  ? -10.258 -23.392 -27.835 1.00 83.19 91  C  1 
ATOM   3143  N  N   . ASN C  3  92  ? -12.618 -20.697 -27.025 1.00 85.03 92  C  1 
ATOM   3144  C  CA  . ASN C  3  92  ? -13.777 -19.948 -26.558 1.00 85.82 92  C  1 
ATOM   3145  C  C   . ASN C  3  92  ? -13.434 -19.259 -25.243 1.00 85.71 92  C  1 
ATOM   3146  O  O   . ASN C  3  92  ? -13.149 -19.917 -24.241 1.00 83.38 92  C  1 
ATOM   3147  C  CB  . ASN C  3  92  ? -14.982 -20.872 -26.402 1.00 84.88 92  C  1 
ATOM   3148  C  CG  . ASN C  3  92  ? -16.278 -20.120 -26.167 1.00 82.21 92  C  1 
ATOM   3149  O  OD1 . ASN C  3  92  ? -16.354 -19.222 -25.333 1.00 73.74 92  C  1 
ATOM   3150  N  ND2 . ASN C  3  92  ? -17.318 -20.484 -26.906 1.00 73.10 92  C  1 
ATOM   3151  N  N   . LYS C  3  93  ? -13.481 -17.915 -25.240 1.00 87.56 93  C  1 
ATOM   3152  C  CA  . LYS C  3  93  ? -13.085 -17.133 -24.074 1.00 87.13 93  C  1 
ATOM   3153  C  C   . LYS C  3  93  ? -13.993 -17.413 -22.880 1.00 88.94 93  C  1 
ATOM   3154  O  O   . LYS C  3  93  ? -13.520 -17.572 -21.752 1.00 85.85 93  C  1 
ATOM   3155  C  CB  . LYS C  3  93  ? -13.110 -15.640 -24.434 1.00 82.84 93  C  1 
ATOM   3156  C  CG  . LYS C  3  93  ? -12.345 -14.741 -23.481 1.00 73.67 93  C  1 
ATOM   3157  C  CD  . LYS C  3  93  ? -10.891 -14.585 -23.902 1.00 65.66 93  C  1 
ATOM   3158  C  CE  . LYS C  3  93  ? -10.202 -13.522 -23.054 1.00 56.55 93  C  1 
ATOM   3159  N  NZ  . LYS C  3  93  ? -8.775  -13.346 -23.415 1.00 50.56 93  C  1 
ATOM   3160  N  N   . LEU C  3  94  ? -15.317 -17.479 -23.110 1.00 89.72 94  C  1 
ATOM   3161  C  CA  . LEU C  3  94  ? -16.261 -17.731 -22.027 1.00 91.21 94  C  1 
ATOM   3162  C  C   . LEU C  3  94  ? -16.088 -19.130 -21.451 1.00 92.11 94  C  1 
ATOM   3163  O  O   . LEU C  3  94  ? -16.165 -19.318 -20.231 1.00 91.99 94  C  1 
ATOM   3164  C  CB  . LEU C  3  94  ? -17.694 -17.531 -22.531 1.00 91.40 94  C  1 
ATOM   3165  C  CG  . LEU C  3  94  ? -18.821 -17.821 -21.534 1.00 88.58 94  C  1 
ATOM   3166  C  CD1 . LEU C  3  94  ? -18.710 -16.917 -20.319 1.00 82.50 94  C  1 
ATOM   3167  C  CD2 . LEU C  3  94  ? -20.175 -17.658 -22.200 1.00 83.24 94  C  1 
ATOM   3168  N  N   . LEU C  3  95  ? -15.848 -20.133 -22.309 1.00 91.91 95  C  1 
ATOM   3169  C  CA  . LEU C  3  95  ? -15.629 -21.492 -21.828 1.00 92.81 95  C  1 
ATOM   3170  C  C   . LEU C  3  95  ? -14.375 -21.579 -20.968 1.00 93.50 95  C  1 
ATOM   3171  O  O   . LEU C  3  95  ? -14.353 -22.305 -19.970 1.00 92.94 95  C  1 
ATOM   3172  C  CB  . LEU C  3  95  ? -15.537 -22.456 -23.013 1.00 93.04 95  C  1 
ATOM   3173  C  CG  . LEU C  3  95  ? -15.351 -23.938 -22.680 1.00 88.52 95  C  1 
ATOM   3174  C  CD1 . LEU C  3  95  ? -16.501 -24.456 -21.834 1.00 82.36 95  C  1 
ATOM   3175  C  CD2 . LEU C  3  95  ? -15.216 -24.753 -23.951 1.00 82.60 95  C  1 
ATOM   3176  N  N   . GLY C  3  96  ? -13.327 -20.834 -21.335 1.00 92.84 96  C  1 
ATOM   3177  C  CA  . GLY C  3  96  ? -12.125 -20.799 -20.519 1.00 92.51 96  C  1 
ATOM   3178  C  C   . GLY C  3  96  ? -12.375 -20.235 -19.132 1.00 93.46 96  C  1 
ATOM   3179  O  O   . GLY C  3  96  ? -11.882 -20.768 -18.133 1.00 92.50 96  C  1 
ATOM   3180  N  N   . VAL C  3  97  ? -13.161 -19.148 -19.045 1.00 93.73 97  C  1 
ATOM   3181  C  CA  . VAL C  3  97  ? -13.492 -18.554 -17.752 1.00 94.08 97  C  1 
ATOM   3182  C  C   . VAL C  3  97  ? -14.336 -19.511 -16.917 1.00 94.37 97  C  1 
ATOM   3183  O  O   . VAL C  3  97  ? -14.134 -19.638 -15.702 1.00 93.49 97  C  1 
ATOM   3184  C  CB  . VAL C  3  97  ? -14.208 -17.202 -17.951 1.00 93.26 97  C  1 
ATOM   3185  C  CG1 . VAL C  3  97  ? -14.724 -16.658 -16.628 1.00 85.64 97  C  1 
ATOM   3186  C  CG2 . VAL C  3  97  ? -13.257 -16.201 -18.593 1.00 86.75 97  C  1 
ATOM   3187  N  N   . LEU C  3  98  ? -15.296 -20.211 -17.546 1.00 94.51 98  C  1 
ATOM   3188  C  CA  . LEU C  3  98  ? -16.124 -21.171 -16.824 1.00 94.74 98  C  1 
ATOM   3189  C  C   . LEU C  3  98  ? -15.292 -22.342 -16.309 1.00 95.05 98  C  1 
ATOM   3190  O  O   . LEU C  3  98  ? -15.508 -22.816 -15.187 1.00 94.34 98  C  1 
ATOM   3191  C  CB  . LEU C  3  98  ? -17.254 -21.669 -17.728 1.00 94.46 98  C  1 
ATOM   3192  C  CG  . LEU C  3  98  ? -18.364 -20.660 -18.044 1.00 89.46 98  C  1 
ATOM   3193  C  CD1 . LEU C  3  98  ? -19.334 -21.236 -19.065 1.00 84.57 98  C  1 
ATOM   3194  C  CD2 . LEU C  3  98  ? -19.101 -20.254 -16.779 1.00 83.77 98  C  1 
ATOM   3195  N  N   . LEU C  3  99  ? -14.336 -22.829 -17.113 1.00 94.99 99  C  1 
ATOM   3196  C  CA  . LEU C  3  99  ? -13.456 -23.898 -16.662 1.00 95.04 99  C  1 
ATOM   3197  C  C   . LEU C  3  99  ? -12.560 -23.436 -15.519 1.00 95.15 99  C  1 
ATOM   3198  O  O   . LEU C  3  99  ? -12.290 -24.202 -14.588 1.00 94.28 99  C  1 
ATOM   3199  C  CB  . LEU C  3  99  ? -12.609 -24.410 -17.833 1.00 95.18 99  C  1 
ATOM   3200  C  CG  . LEU C  3  99  ? -13.348 -25.229 -18.896 1.00 93.06 99  C  1 
ATOM   3201  C  CD1 . LEU C  3  99  ? -12.437 -25.510 -20.079 1.00 88.80 99  C  1 
ATOM   3202  C  CD2 . LEU C  3  99  ? -13.871 -26.527 -18.307 1.00 87.68 99  C  1 
ATOM   3203  N  N   . MET C  3  100 ? -12.098 -22.172 -15.560 1.00 94.99 100 C  1 
ATOM   3204  C  CA  . MET C  3  100 ? -11.298 -21.620 -14.474 1.00 94.13 100 C  1 
ATOM   3205  C  C   . MET C  3  100 ? -12.115 -21.521 -13.189 1.00 94.60 100 C  1 
ATOM   3206  O  O   . MET C  3  100 ? -11.647 -21.904 -12.114 1.00 93.96 100 C  1 
ATOM   3207  C  CB  . MET C  3  100 ? -10.758 -20.243 -14.870 1.00 92.66 100 C  1 
ATOM   3208  C  CG  . MET C  3  100 ? -9.920  -19.566 -13.803 1.00 87.30 100 C  1 
ATOM   3209  S  SD  . MET C  3  100 ? -9.441  -17.878 -14.231 1.00 83.69 100 C  1 
ATOM   3210  C  CE  . MET C  3  100 ? -11.014 -17.033 -14.067 1.00 73.89 100 C  1 
ATOM   3211  N  N   . ALA C  3  101 ? -13.357 -21.013 -13.289 1.00 95.36 101 C  1 
ATOM   3212  C  CA  . ALA C  3  101 ? -14.208 -20.878 -12.116 1.00 95.35 101 C  1 
ATOM   3213  C  C   . ALA C  3  101 ? -14.671 -22.224 -11.574 1.00 95.88 101 C  1 
ATOM   3214  O  O   . ALA C  3  101 ? -15.041 -22.319 -10.399 1.00 94.51 101 C  1 
ATOM   3215  C  CB  . ALA C  3  101 ? -15.417 -20.004 -12.452 1.00 94.45 101 C  1 
ATOM   3216  N  N   . SER C  3  102 ? -14.661 -23.276 -12.406 1.00 96.01 102 C  1 
ATOM   3217  C  CA  . SER C  3  102 ? -15.105 -24.590 -11.957 1.00 95.90 102 C  1 
ATOM   3218  C  C   . SER C  3  102 ? -14.117 -25.265 -11.018 1.00 96.24 102 C  1 
ATOM   3219  O  O   . SER C  3  102 ? -14.487 -26.236 -10.353 1.00 94.59 102 C  1 
ATOM   3220  C  CB  . SER C  3  102 ? -15.376 -25.495 -13.163 1.00 94.63 102 C  1 
ATOM   3221  O  OG  . SER C  3  102 ? -14.179 -25.828 -13.831 1.00 84.21 102 C  1 
ATOM   3222  N  N   . VAL C  3  103 ? -12.866 -24.778 -10.935 1.00 96.49 103 C  1 
ATOM   3223  C  CA  . VAL C  3  103 ? -11.882 -25.374 -10.033 1.00 96.37 103 C  1 
ATOM   3224  C  C   . VAL C  3  103 ? -12.304 -25.191 -8.571  1.00 96.57 103 C  1 
ATOM   3225  O  O   . VAL C  3  103 ? -12.471 -26.184 -7.854  1.00 95.86 103 C  1 
ATOM   3226  C  CB  . VAL C  3  103 ? -10.470 -24.811 -10.310 1.00 95.92 103 C  1 
ATOM   3227  C  CG1 . VAL C  3  103 ? -9.488  -25.281 -9.242  1.00 91.12 103 C  1 
ATOM   3228  C  CG2 . VAL C  3  103 ? -9.995  -25.238 -11.688 1.00 91.77 103 C  1 
ATOM   3229  N  N   . PRO C  3  104 ? -12.506 -23.951 -8.063  1.00 96.34 104 C  1 
ATOM   3230  C  CA  . PRO C  3  104 ? -13.007 -23.840 -6.682  1.00 96.43 104 C  1 
ATOM   3231  C  C   . PRO C  3  104 ? -14.454 -24.273 -6.530  1.00 96.40 104 C  1 
ATOM   3232  O  O   . PRO C  3  104 ? -14.820 -24.844 -5.494  1.00 95.50 104 C  1 
ATOM   3233  C  CB  . PRO C  3  104 ? -12.832 -22.347 -6.362  1.00 95.52 104 C  1 
ATOM   3234  C  CG  . PRO C  3  104 ? -12.883 -21.669 -7.683  1.00 93.43 104 C  1 
ATOM   3235  C  CD  . PRO C  3  104 ? -12.239 -22.617 -8.645  1.00 96.13 104 C  1 
ATOM   3236  N  N   . ALA C  3  105 ? -15.306 -24.028 -7.545  1.00 96.95 105 C  1 
ATOM   3237  C  CA  . ALA C  3  105 ? -16.701 -24.436 -7.449  1.00 96.80 105 C  1 
ATOM   3238  C  C   . ALA C  3  105 ? -16.838 -25.953 -7.376  1.00 96.67 105 C  1 
ATOM   3239  O  O   . ALA C  3  105 ? -17.668 -26.475 -6.623  1.00 94.75 105 C  1 
ATOM   3240  C  CB  . ALA C  3  105 ? -17.492 -23.879 -8.633  1.00 95.85 105 C  1 
ATOM   3241  N  N   . GLY C  3  106 ? -16.031 -26.683 -8.158  1.00 96.68 106 C  1 
ATOM   3242  C  CA  . GLY C  3  106 ? -16.053 -28.135 -8.099  1.00 96.46 106 C  1 
ATOM   3243  C  C   . GLY C  3  106 ? -15.543 -28.674 -6.777  1.00 96.57 106 C  1 
ATOM   3244  O  O   . GLY C  3  106 ? -16.081 -29.651 -6.248  1.00 94.82 106 C  1 
ATOM   3245  N  N   . LEU C  3  107 ? -14.501 -28.041 -6.217  1.00 96.95 107 C  1 
ATOM   3246  C  CA  . LEU C  3  107 ? -13.982 -28.467 -4.923  1.00 96.98 107 C  1 
ATOM   3247  C  C   . LEU C  3  107 ? -15.020 -28.300 -3.817  1.00 96.88 107 C  1 
ATOM   3248  O  O   . LEU C  3  107 ? -15.051 -29.099 -2.874  1.00 95.59 107 C  1 
ATOM   3249  C  CB  . LEU C  3  107 ? -12.713 -27.681 -4.578  1.00 96.57 107 C  1 
ATOM   3250  C  CG  . LEU C  3  107 ? -11.452 -28.059 -5.360  1.00 94.45 107 C  1 
ATOM   3251  C  CD1 . LEU C  3  107 ? -10.303 -27.139 -4.986  1.00 88.96 107 C  1 
ATOM   3252  C  CD2 . LEU C  3  107 ? -11.075 -29.513 -5.096  1.00 88.75 107 C  1 
ATOM   3253  N  N   . LEU C  3  108 ? -15.893 -27.277 -3.913  1.00 97.05 108 C  1 
ATOM   3254  C  CA  . LEU C  3  108 ? -16.950 -27.091 -2.924  1.00 96.81 108 C  1 
ATOM   3255  C  C   . LEU C  3  108 ? -17.941 -28.252 -2.917  1.00 96.64 108 C  1 
ATOM   3256  O  O   . LEU C  3  108 ? -18.564 -28.524 -1.884  1.00 94.75 108 C  1 
ATOM   3257  C  CB  . LEU C  3  108 ? -17.697 -25.778 -3.188  1.00 96.44 108 C  1 
ATOM   3258  C  CG  . LEU C  3  108 ? -16.948 -24.478 -2.871  1.00 94.36 108 C  1 
ATOM   3259  C  CD1 . LEU C  3  108 ? -17.739 -23.277 -3.372  1.00 90.02 108 C  1 
ATOM   3260  C  CD2 . LEU C  3  108 ? -16.699 -24.359 -1.374  1.00 89.09 108 C  1 
ATOM   3261  N  N   . THR C  3  109 ? -18.102 -28.955 -4.049  1.00 96.97 109 C  1 
ATOM   3262  C  CA  . THR C  3  109 ? -19.059 -30.050 -4.146  1.00 96.59 109 C  1 
ATOM   3263  C  C   . THR C  3  109 ? -18.494 -31.392 -3.697  1.00 96.13 109 C  1 
ATOM   3264  O  O   . THR C  3  109 ? -19.265 -32.348 -3.534  1.00 93.71 109 C  1 
ATOM   3265  C  CB  . THR C  3  109 ? -19.576 -30.188 -5.584  1.00 95.26 109 C  1 
ATOM   3266  O  OG1 . THR C  3  109 ? -18.504 -30.578 -6.445  1.00 88.20 109 C  1 
ATOM   3267  C  CG2 . THR C  3  109 ? -20.164 -28.874 -6.081  1.00 88.45 109 C  1 
ATOM   3268  N  N   . VAL C  3  110 ? -17.176 -31.498 -3.479  1.00 96.20 110 C  1 
ATOM   3269  C  CA  . VAL C  3  110 ? -16.539 -32.784 -3.187  1.00 96.14 110 C  1 
ATOM   3270  C  C   . VAL C  3  110 ? -17.136 -33.471 -1.951  1.00 95.95 110 C  1 
ATOM   3271  O  O   . VAL C  3  110 ? -17.470 -34.661 -2.021  1.00 94.46 110 C  1 
ATOM   3272  C  CB  . VAL C  3  110 ? -15.009 -32.601 -3.066  1.00 95.44 110 C  1 
ATOM   3273  C  CG1 . VAL C  3  110 ? -14.360 -33.819 -2.413  1.00 89.54 110 C  1 
ATOM   3274  C  CG2 . VAL C  3  110 ? -14.402 -32.359 -4.436  1.00 90.36 110 C  1 
ATOM   3275  N  N   . PRO C  3  111 ? -17.307 -32.796 -0.791  1.00 96.18 111 C  1 
ATOM   3276  C  CA  . PRO C  3  111 ? -17.879 -33.504 0.368   1.00 95.64 111 C  1 
ATOM   3277  C  C   . PRO C  3  111 ? -19.315 -33.966 0.156   1.00 95.49 111 C  1 
ATOM   3278  O  O   . PRO C  3  111 ? -19.750 -34.939 0.778   1.00 93.32 111 C  1 
ATOM   3279  C  CB  . PRO C  3  111 ? -17.806 -32.467 1.499   1.00 94.77 111 C  1 
ATOM   3280  C  CG  . PRO C  3  111 ? -16.821 -31.454 1.035   1.00 93.34 111 C  1 
ATOM   3281  C  CD  . PRO C  3  111 ? -16.966 -31.408 -0.451  1.00 95.66 111 C  1 
ATOM   3282  N  N   . PHE C  3  112 ? -20.075 -33.273 -0.714  1.00 95.77 112 C  1 
ATOM   3283  C  CA  . PHE C  3  112 ? -21.471 -33.612 -0.950  1.00 95.15 112 C  1 
ATOM   3284  C  C   . PHE C  3  112 ? -21.642 -34.649 -2.053  1.00 94.84 112 C  1 
ATOM   3285  O  O   . PHE C  3  112 ? -22.722 -35.236 -2.179  1.00 91.80 112 C  1 
ATOM   3286  C  CB  . PHE C  3  112 ? -22.260 -32.342 -1.267  1.00 94.49 112 C  1 
ATOM   3287  C  CG  . PHE C  3  112 ? -22.087 -31.260 -0.235  1.00 94.54 112 C  1 
ATOM   3288  C  CD1 . PHE C  3  112 ? -22.776 -31.307 0.968   1.00 89.61 112 C  1 
ATOM   3289  C  CD2 . PHE C  3  112 ? -21.210 -30.207 -0.457  1.00 90.10 112 C  1 
ATOM   3290  C  CE1 . PHE C  3  112 ? -22.608 -30.320 1.922   1.00 88.89 112 C  1 
ATOM   3291  C  CE2 . PHE C  3  112 ? -21.036 -29.218 0.499   1.00 89.13 112 C  1 
ATOM   3292  C  CZ  . PHE C  3  112 ? -21.736 -29.274 1.688   1.00 91.94 112 C  1 
ATOM   3293  N  N   . LEU C  3  113 ? -20.599 -34.883 -2.858  1.00 95.36 113 C  1 
ATOM   3294  C  CA  . LEU C  3  113 ? -20.609 -35.958 -3.841  1.00 95.27 113 C  1 
ATOM   3295  C  C   . LEU C  3  113 ? -20.065 -37.263 -3.269  1.00 94.67 113 C  1 
ATOM   3296  O  O   . LEU C  3  113 ? -20.513 -38.345 -3.669  1.00 91.56 113 C  1 
ATOM   3297  C  CB  . LEU C  3  113 ? -19.800 -35.548 -5.077  1.00 94.46 113 C  1 
ATOM   3298  C  CG  . LEU C  3  113 ? -20.383 -34.427 -5.944  1.00 89.81 113 C  1 
ATOM   3299  C  CD1 . LEU C  3  113 ? -19.386 -34.016 -7.014  1.00 83.71 113 C  1 
ATOM   3300  C  CD2 . LEU C  3  113 ? -21.697 -34.862 -6.575  1.00 82.47 113 C  1 
ATOM   3301  N  N   . GLU C  3  114 ? -19.113 -37.194 -2.343  1.00 94.85 114 C  1 
ATOM   3302  C  CA  . GLU C  3  114 ? -18.486 -38.379 -1.763  1.00 94.33 114 C  1 
ATOM   3303  C  C   . GLU C  3  114 ? -19.110 -38.781 -0.428  1.00 94.09 114 C  1 
ATOM   3304  O  O   . GLU C  3  114 ? -18.521 -39.581 0.309   1.00 90.95 114 C  1 
ATOM   3305  C  CB  . GLU C  3  114 ? -16.976 -38.155 -1.595  1.00 93.05 114 C  1 
ATOM   3306  C  CG  . GLU C  3  114 ? -16.224 -38.058 -2.912  1.00 88.13 114 C  1 
ATOM   3307  C  CD  . GLU C  3  114 ? -14.721 -38.206 -2.745  1.00 86.33 114 C  1 
ATOM   3308  O  OE1 . GLU C  3  114 ? -14.288 -38.976 -1.861  1.00 79.63 114 C  1 
ATOM   3309  O  OE2 . GLU C  3  114 ? -13.974 -37.560 -3.505  1.00 80.55 114 C  1 
ATOM   3310  N  N   . ASN C  3  115 ? -20.300 -38.263 -0.098  1.00 93.64 115 C  1 
ATOM   3311  C  CA  . ASN C  3  115 ? -21.007 -38.677 1.106   1.00 92.99 115 C  1 
ATOM   3312  C  C   . ASN C  3  115 ? -21.795 -39.970 0.916   1.00 92.89 115 C  1 
ATOM   3313  O  O   . ASN C  3  115 ? -22.525 -40.377 1.819   1.00 88.74 115 C  1 
ATOM   3314  C  CB  . ASN C  3  115 ? -21.941 -37.560 1.587   1.00 90.54 115 C  1 
ATOM   3315  C  CG  . ASN C  3  115 ? -23.085 -37.279 0.628   1.00 85.11 115 C  1 
ATOM   3316  O  OD1 . ASN C  3  115 ? -23.137 -37.811 -0.482  1.00 74.98 115 C  1 
ATOM   3317  N  ND2 . ASN C  3  115 ? -24.015 -36.435 1.050   1.00 78.48 115 C  1 
ATOM   3318  N  N   . VAL C  3  116 ? -21.658 -40.625 -0.251  1.00 93.78 116 C  1 
ATOM   3319  C  CA  . VAL C  3  116 ? -22.356 -41.881 -0.501  1.00 93.58 116 C  1 
ATOM   3320  C  C   . VAL C  3  116 ? -21.843 -43.003 0.392   1.00 93.16 116 C  1 
ATOM   3321  O  O   . VAL C  3  116 ? -22.553 -43.988 0.616   1.00 88.63 116 C  1 
ATOM   3322  C  CB  . VAL C  3  116 ? -22.241 -42.273 -1.989  1.00 91.99 116 C  1 
ATOM   3323  C  CG1 . VAL C  3  116 ? -22.936 -41.238 -2.868  1.00 79.64 116 C  1 
ATOM   3324  C  CG2 . VAL C  3  116 ? -20.780 -42.415 -2.399  1.00 80.62 116 C  1 
ATOM   3325  N  N   . ASN C  3  117 ? -20.620 -42.885 0.907   1.00 92.73 117 C  1 
ATOM   3326  C  CA  . ASN C  3  117 ? -20.077 -43.825 1.869   1.00 92.58 117 C  1 
ATOM   3327  C  C   . ASN C  3  117 ? -19.311 -43.061 2.943   1.00 92.64 117 C  1 
ATOM   3328  O  O   . ASN C  3  117 ? -19.115 -41.847 2.845   1.00 89.12 117 C  1 
ATOM   3329  C  CB  . ASN C  3  117 ? -19.183 -44.873 1.181   1.00 89.66 117 C  1 
ATOM   3330  C  CG  . ASN C  3  117 ? -17.985 -44.249 0.481   1.00 87.73 117 C  1 
ATOM   3331  O  OD1 . ASN C  3  117 ? -17.151 -43.595 1.103   1.00 78.94 117 C  1 
ATOM   3332  N  ND2 . ASN C  3  117 ? -17.885 -44.470 -0.824  1.00 80.21 117 C  1 
ATOM   3333  N  N   . LYS C  3  118 ? -18.889 -43.769 3.985   1.00 92.68 118 C  1 
ATOM   3334  C  CA  . LYS C  3  118 ? -18.157 -43.172 5.100   1.00 92.14 118 C  1 
ATOM   3335  C  C   . LYS C  3  118 ? -16.703 -43.632 5.159   1.00 92.70 118 C  1 
ATOM   3336  O  O   . LYS C  3  118 ? -16.045 -43.452 6.191   1.00 88.20 118 C  1 
ATOM   3337  C  CB  . LYS C  3  118 ? -18.864 -43.484 6.423   1.00 88.85 118 C  1 
ATOM   3338  C  CG  . LYS C  3  118 ? -20.265 -42.896 6.522   1.00 80.20 118 C  1 
ATOM   3339  C  CD  . LYS C  3  118 ? -20.833 -43.026 7.922   1.00 73.90 118 C  1 
ATOM   3340  C  CE  . LYS C  3  118 ? -22.188 -42.351 8.030   1.00 64.19 118 C  1 
ATOM   3341  N  NZ  . LYS C  3  118 ? -22.721 -42.359 9.422   1.00 56.65 118 C  1 
ATOM   3342  N  N   . PHE C  3  119 ? -16.187 -44.220 4.074   1.00 93.65 119 C  1 
ATOM   3343  C  CA  . PHE C  3  119 ? -14.805 -44.671 4.048   1.00 93.90 119 C  1 
ATOM   3344  C  C   . PHE C  3  119 ? -13.857 -43.478 3.974   1.00 93.71 119 C  1 
ATOM   3345  O  O   . PHE C  3  119 ? -14.034 -42.572 3.153   1.00 91.13 119 C  1 
ATOM   3346  C  CB  . PHE C  3  119 ? -14.561 -45.602 2.857   1.00 93.18 119 C  1 
ATOM   3347  C  CG  . PHE C  3  119 ? -15.336 -46.886 2.922   1.00 92.69 119 C  1 
ATOM   3348  C  CD1 . PHE C  3  119 ? -15.264 -47.704 4.036   1.00 85.77 119 C  1 
ATOM   3349  C  CD2 . PHE C  3  119 ? -16.131 -47.277 1.851   1.00 85.52 119 C  1 
ATOM   3350  C  CE1 . PHE C  3  119 ? -15.976 -48.888 4.091   1.00 83.96 119 C  1 
ATOM   3351  C  CE2 . PHE C  3  119 ? -16.841 -48.461 1.903   1.00 84.08 119 C  1 
ATOM   3352  C  CZ  . PHE C  3  119 ? -16.766 -49.267 3.024   1.00 86.43 119 C  1 
ATOM   3353  N  N   . GLN C  3  120 ? -12.848 -43.475 4.853   1.00 94.25 120 C  1 
ATOM   3354  C  CA  . GLN C  3  120 ? -11.811 -42.448 4.850   1.00 94.37 120 C  1 
ATOM   3355  C  C   . GLN C  3  120 ? -10.566 -42.903 4.095   1.00 94.99 120 C  1 
ATOM   3356  O  O   . GLN C  3  120 ? -9.959  -42.115 3.366   1.00 92.58 120 C  1 
ATOM   3357  C  CB  . GLN C  3  120 ? -11.434 -42.074 6.285   1.00 92.77 120 C  1 
ATOM   3358  C  CG  . GLN C  3  120 ? -12.546 -41.426 7.085   1.00 90.58 120 C  1 
ATOM   3359  C  CD  . GLN C  3  120 ? -12.089 -41.032 8.471   1.00 90.41 120 C  1 
ATOM   3360  O  OE1 . GLN C  3  120 ? -11.907 -41.877 9.340   1.00 81.60 120 C  1 
ATOM   3361  N  NE2 . GLN C  3  120 ? -11.882 -39.736 8.681   1.00 80.19 120 C  1 
ATOM   3362  N  N   . ASN C  3  121 ? -10.174 -44.166 4.259   1.00 94.38 121 C  1 
ATOM   3363  C  CA  . ASN C  3  121 ? -8.963  -44.699 3.652   1.00 94.85 121 C  1 
ATOM   3364  C  C   . ASN C  3  121 ? -9.087  -44.701 2.126   1.00 95.02 121 C  1 
ATOM   3365  O  O   . ASN C  3  121 ? -10.084 -45.192 1.591   1.00 93.22 121 C  1 
ATOM   3366  C  CB  . ASN C  3  121 ? -8.706  -46.113 4.171   1.00 94.23 121 C  1 
ATOM   3367  C  CG  . ASN C  3  121 ? -7.285  -46.571 3.936   1.00 94.32 121 C  1 
ATOM   3368  O  OD1 . ASN C  3  121 ? -6.839  -46.678 2.798   1.00 85.68 121 C  1 
ATOM   3369  N  ND2 . ASN C  3  121 ? -6.569  -46.847 5.018   1.00 86.42 121 C  1 
ATOM   3370  N  N   . PRO C  3  122 ? -8.098  -44.154 1.394   1.00 95.00 122 C  1 
ATOM   3371  C  CA  . PRO C  3  122 ? -8.210  -44.123 -0.073  1.00 95.17 122 C  1 
ATOM   3372  C  C   . PRO C  3  122 ? -8.242  -45.504 -0.715  1.00 94.98 122 C  1 
ATOM   3373  O  O   . PRO C  3  122 ? -8.775  -45.646 -1.821  1.00 92.88 122 C  1 
ATOM   3374  C  CB  . PRO C  3  122 ? -6.964  -43.331 -0.504  1.00 94.29 122 C  1 
ATOM   3375  C  CG  . PRO C  3  122 ? -6.006  -43.482 0.633   1.00 92.81 122 C  1 
ATOM   3376  C  CD  . PRO C  3  122 ? -6.856  -43.525 1.870   1.00 95.01 122 C  1 
ATOM   3377  N  N   . PHE C  3  123 ? -7.698  -46.529 -0.054  1.00 94.99 123 C  1 
ATOM   3378  C  CA  . PHE C  3  123 ? -7.754  -47.885 -0.590  1.00 94.72 123 C  1 
ATOM   3379  C  C   . PHE C  3  123 ? -9.130  -48.522 -0.436  1.00 94.39 123 C  1 
ATOM   3380  O  O   . PHE C  3  123 ? -9.394  -49.561 -1.052  1.00 91.47 123 C  1 
ATOM   3381  C  CB  . PHE C  3  123 ? -6.686  -48.754 0.077   1.00 94.51 123 C  1 
ATOM   3382  C  CG  . PHE C  3  123 ? -5.282  -48.349 -0.272  1.00 94.58 123 C  1 
ATOM   3383  C  CD1 . PHE C  3  123 ? -4.699  -48.770 -1.459  1.00 89.31 123 C  1 
ATOM   3384  C  CD2 . PHE C  3  123 ? -4.550  -47.531 0.577   1.00 89.08 123 C  1 
ATOM   3385  C  CE1 . PHE C  3  123 ? -3.411  -48.389 -1.786  1.00 87.58 123 C  1 
ATOM   3386  C  CE2 . PHE C  3  123 ? -3.262  -47.144 0.250   1.00 87.81 123 C  1 
ATOM   3387  C  CZ  . PHE C  3  123 ? -2.693  -47.576 -0.931  1.00 91.34 123 C  1 
ATOM   3388  N  N   . ARG C  3  124 ? -10.031 -47.920 0.366   1.00 95.13 124 C  1 
ATOM   3389  C  CA  . ARG C  3  124 ? -11.412 -48.376 0.495   1.00 95.09 124 C  1 
ATOM   3390  C  C   . ARG C  3  124 ? -12.381 -47.569 -0.362  1.00 95.01 124 C  1 
ATOM   3391  O  O   . ARG C  3  124 ? -13.586 -47.843 -0.343  1.00 91.96 124 C  1 
ATOM   3392  C  CB  . ARG C  3  124 ? -11.850 -48.338 1.963   1.00 94.17 124 C  1 
ATOM   3393  C  CG  . ARG C  3  124 ? -11.038 -49.261 2.863   1.00 91.07 124 C  1 
ATOM   3394  C  CD  . ARG C  3  124 ? -11.595 -49.289 4.279   1.00 88.08 124 C  1 
ATOM   3395  N  NE  . ARG C  3  124 ? -10.768 -50.100 5.175   1.00 84.25 124 C  1 
ATOM   3396  C  CZ  . ARG C  3  124 ? -10.862 -51.420 5.302   1.00 81.14 124 C  1 
ATOM   3397  N  NH1 . ARG C  3  124 ? -11.754 -52.104 4.600   1.00 70.48 124 C  1 
ATOM   3398  N  NH2 . ARG C  3  124 ? -10.061 -52.068 6.134   1.00 76.30 124 C  1 
ATOM   3399  N  N   . ARG C  3  125 ? -11.895 -46.572 -1.120  1.00 94.67 125 C  1 
ATOM   3400  C  CA  . ARG C  3  125 ? -12.702 -45.785 -2.043  1.00 94.48 125 C  1 
ATOM   3401  C  C   . ARG C  3  125 ? -11.925 -45.600 -3.352  1.00 95.13 125 C  1 
ATOM   3402  O  O   . ARG C  3  125 ? -11.467 -44.499 -3.669  1.00 92.95 125 C  1 
ATOM   3403  C  CB  . ARG C  3  125 ? -13.099 -44.442 -1.421  1.00 91.57 125 C  1 
ATOM   3404  C  CG  . ARG C  3  125 ? -11.963 -43.689 -0.753  1.00 88.92 125 C  1 
ATOM   3405  C  CD  . ARG C  3  125 ? -12.449 -42.384 -0.131  1.00 89.18 125 C  1 
ATOM   3406  N  NE  . ARG C  3  125 ? -11.367 -41.658 0.534   1.00 87.87 125 C  1 
ATOM   3407  C  CZ  . ARG C  3  125 ? -11.033 -40.390 0.299   1.00 89.80 125 C  1 
ATOM   3408  N  NH1 . ARG C  3  125 ? -11.703 -39.675 -0.595  1.00 79.77 125 C  1 
ATOM   3409  N  NH2 . ARG C  3  125 ? -10.027 -39.838 0.962   1.00 83.14 125 C  1 
ATOM   3410  N  N   . PRO C  3  126 ? -11.768 -46.686 -4.143  1.00 94.04 126 C  1 
ATOM   3411  C  CA  . PRO C  3  126 ? -10.880 -46.626 -5.316  1.00 93.95 126 C  1 
ATOM   3412  C  C   . PRO C  3  126 ? -11.357 -45.685 -6.412  1.00 94.58 126 C  1 
ATOM   3413  O  O   . PRO C  3  126 ? -10.524 -45.148 -7.153  1.00 93.45 126 C  1 
ATOM   3414  C  CB  . PRO C  3  126 ? -10.856 -48.083 -5.804  1.00 92.78 126 C  1 
ATOM   3415  C  CG  . PRO C  3  126 ? -12.123 -48.673 -5.278  1.00 91.45 126 C  1 
ATOM   3416  C  CD  . PRO C  3  126 ? -12.370 -48.002 -3.962  1.00 93.67 126 C  1 
ATOM   3417  N  N   . VAL C  3  127 ? -12.682 -45.463 -6.560  1.00 95.20 127 C  1 
ATOM   3418  C  CA  . VAL C  3  127 ? -13.181 -44.553 -7.587  1.00 95.52 127 C  1 
ATOM   3419  C  C   . VAL C  3  127 ? -12.741 -43.125 -7.278  1.00 95.50 127 C  1 
ATOM   3420  O  O   . VAL C  3  127 ? -12.234 -42.409 -8.150  1.00 94.36 127 C  1 
ATOM   3421  C  CB  . VAL C  3  127 ? -14.715 -44.657 -7.706  1.00 94.73 127 C  1 
ATOM   3422  C  CG1 . VAL C  3  127 ? -15.245 -43.636 -8.705  1.00 87.30 127 C  1 
ATOM   3423  C  CG2 . VAL C  3  127 ? -15.120 -46.063 -8.127  1.00 87.22 127 C  1 
ATOM   3424  N  N   . ALA C  3  128 ? -12.925 -42.686 -6.025  1.00 95.04 128 C  1 
ATOM   3425  C  CA  . ALA C  3  128 ? -12.525 -41.342 -5.622  1.00 95.57 128 C  1 
ATOM   3426  C  C   . ALA C  3  128 ? -11.017 -41.154 -5.738  1.00 95.80 128 C  1 
ATOM   3427  O  O   . ALA C  3  128 ? -10.546 -40.109 -6.200  1.00 94.78 128 C  1 
ATOM   3428  C  CB  . ALA C  3  128 ? -12.988 -41.072 -4.190  1.00 94.76 128 C  1 
ATOM   3429  N  N   . THR C  3  129 ? -10.242 -42.163 -5.325  1.00 96.17 129 C  1 
ATOM   3430  C  CA  . THR C  3  129 ? -8.787  -42.080 -5.413  1.00 96.28 129 C  1 
ATOM   3431  C  C   . THR C  3  129 ? -8.326  -41.977 -6.865  1.00 96.42 129 C  1 
ATOM   3432  O  O   . THR C  3  129 ? -7.393  -41.229 -7.178  1.00 95.39 129 C  1 
ATOM   3433  C  CB  . THR C  3  129 ? -8.148  -43.297 -4.732  1.00 95.36 129 C  1 
ATOM   3434  O  OG1 . THR C  3  129 ? -8.597  -43.377 -3.376  1.00 86.19 129 C  1 
ATOM   3435  C  CG2 . THR C  3  129 ? -6.628  -43.199 -4.745  1.00 84.63 129 C  1 
ATOM   3436  N  N   . THR C  3  130 ? -8.990  -42.719 -7.777  1.00 96.30 130 C  1 
ATOM   3437  C  CA  . THR C  3  130 ? -8.639  -42.662 -9.193  1.00 96.46 130 C  1 
ATOM   3438  C  C   . THR C  3  130 ? -8.917  -41.276 -9.768  1.00 96.50 130 C  1 
ATOM   3439  O  O   . THR C  3  130 ? -8.083  -40.713 -10.488 1.00 95.55 130 C  1 
ATOM   3440  C  CB  . THR C  3  130 ? -9.405  -43.738 -9.971  1.00 95.72 130 C  1 
ATOM   3441  O  OG1 . THR C  3  130 ? -9.104  -45.028 -9.431  1.00 86.10 130 C  1 
ATOM   3442  C  CG2 . THR C  3  130 ? -9.024  -43.717 -11.445 1.00 85.37 130 C  1 
ATOM   3443  N  N   . VAL C  3  131 ? -10.100 -40.703 -9.459  1.00 96.69 131 C  1 
ATOM   3444  C  CA  . VAL C  3  131 ? -10.441 -39.372 -9.953  1.00 96.52 131 C  1 
ATOM   3445  C  C   . VAL C  3  131 ? -9.464  -38.336 -9.405  1.00 96.63 131 C  1 
ATOM   3446  O  O   . VAL C  3  131 ? -9.029  -37.431 -10.126 1.00 95.71 131 C  1 
ATOM   3447  C  CB  . VAL C  3  131 ? -11.900 -39.026 -9.592  1.00 95.84 131 C  1 
ATOM   3448  C  CG1 . VAL C  3  131 ? -12.223 -37.585 -9.960  1.00 90.39 131 C  1 
ATOM   3449  C  CG2 . VAL C  3  131 ? -12.861 -39.964 -10.309 1.00 90.87 131 C  1 
ATOM   3450  N  N   . PHE C  3  132 ? -9.092  -38.453 -8.118  1.00 96.41 132 C  1 
ATOM   3451  C  CA  . PHE C  3  132 ? -8.124  -37.536 -7.520  1.00 96.46 132 C  1 
ATOM   3452  C  C   . PHE C  3  132 ? -6.767  -37.619 -8.218  1.00 96.61 132 C  1 
ATOM   3453  O  O   . PHE C  3  132 ? -6.159  -36.590 -8.535  1.00 96.21 132 C  1 
ATOM   3454  C  CB  . PHE C  3  132 ? -7.969  -37.835 -6.026  1.00 96.53 132 C  1 
ATOM   3455  C  CG  . PHE C  3  132 ? -6.753  -37.203 -5.401  1.00 96.85 132 C  1 
ATOM   3456  C  CD1 . PHE C  3  132 ? -6.742  -35.853 -5.083  1.00 94.13 132 C  1 
ATOM   3457  C  CD2 . PHE C  3  132 ? -5.619  -37.957 -5.140  1.00 94.50 132 C  1 
ATOM   3458  C  CE1 . PHE C  3  132 ? -5.625  -35.266 -4.519  1.00 93.75 132 C  1 
ATOM   3459  C  CE2 . PHE C  3  132 ? -4.494  -37.376 -4.577  1.00 94.15 132 C  1 
ATOM   3460  C  CZ  . PHE C  3  132 ? -4.498  -36.030 -4.265  1.00 95.23 132 C  1 
ATOM   3461  N  N   . LEU C  3  133 ? -6.271  -38.839 -8.469  1.00 96.89 133 C  1 
ATOM   3462  C  CA  . LEU C  3  133 ? -4.972  -39.002 -9.112  1.00 96.61 133 C  1 
ATOM   3463  C  C   . LEU C  3  133 ? -4.999  -38.491 -10.548 1.00 96.55 133 C  1 
ATOM   3464  O  O   . LEU C  3  133 ? -4.040  -37.857 -11.002 1.00 95.46 133 C  1 
ATOM   3465  C  CB  . LEU C  3  133 ? -4.543  -40.473 -9.067  1.00 96.16 133 C  1 
ATOM   3466  C  CG  . LEU C  3  133 ? -4.096  -41.001 -7.695  1.00 92.85 133 C  1 
ATOM   3467  C  CD1 . LEU C  3  133 ? -3.843  -42.499 -7.756  1.00 87.19 133 C  1 
ATOM   3468  C  CD2 . LEU C  3  133 ? -2.849  -40.269 -7.217  1.00 86.45 133 C  1 
ATOM   3469  N  N   . VAL C  3  134 ? -6.099  -38.748 -11.289 1.00 97.12 134 C  1 
ATOM   3470  C  CA  . VAL C  3  134 ? -6.229  -38.231 -12.648 1.00 96.97 134 C  1 
ATOM   3471  C  C   . VAL C  3  134 ? -6.230  -36.709 -12.630 1.00 96.77 134 C  1 
ATOM   3472  O  O   . VAL C  3  134 ? -5.557  -36.063 -13.439 1.00 95.75 134 C  1 
ATOM   3473  C  CB  . VAL C  3  134 ? -7.497  -38.797 -13.318 1.00 96.41 134 C  1 
ATOM   3474  C  CG1 . VAL C  3  134 ? -7.818  -38.046 -14.607 1.00 90.35 134 C  1 
ATOM   3475  C  CG2 . VAL C  3  134 ? -7.320  -40.281 -13.616 1.00 90.68 134 C  1 
ATOM   3476  N  N   . GLY C  3  135 ? -6.984  -36.106 -11.702 1.00 96.65 135 C  1 
ATOM   3477  C  CA  . GLY C  3  135 ? -7.009  -34.654 -11.592 1.00 96.31 135 C  1 
ATOM   3478  C  C   . GLY C  3  135 ? -5.653  -34.066 -11.245 1.00 96.46 135 C  1 
ATOM   3479  O  O   . GLY C  3  135 ? -5.263  -33.024 -11.776 1.00 95.31 135 C  1 
ATOM   3480  N  N   . THR C  3  136 ? -4.905  -34.718 -10.346 1.00 97.05 136 C  1 
ATOM   3481  C  CA  . THR C  3  136 ? -3.572  -34.249 -9.977  1.00 96.71 136 C  1 
ATOM   3482  C  C   . THR C  3  136 ? -2.621  -34.316 -11.166 1.00 96.60 136 C  1 
ATOM   3483  O  O   . THR C  3  136 ? -1.853  -33.378 -11.413 1.00 95.45 136 C  1 
ATOM   3484  C  CB  . THR C  3  136 ? -3.028  -35.073 -8.800  1.00 96.13 136 C  1 
ATOM   3485  O  OG1 . THR C  3  136 ? -3.936  -34.989 -7.696  1.00 87.59 136 C  1 
ATOM   3486  C  CG2 . THR C  3  136 ? -1.662  -34.561 -8.366  1.00 87.31 136 C  1 
ATOM   3487  N  N   . VAL C  3  137 ? -2.662  -35.426 -11.936 1.00 96.99 137 C  1 
ATOM   3488  C  CA  . VAL C  3  137 ? -1.805  -35.562 -13.109 1.00 96.61 137 C  1 
ATOM   3489  C  C   . VAL C  3  137 ? -2.173  -34.522 -14.162 1.00 96.51 137 C  1 
ATOM   3490  O  O   . VAL C  3  137 ? -1.292  -33.917 -14.786 1.00 95.49 137 C  1 
ATOM   3491  C  CB  . VAL C  3  137 ? -1.891  -36.999 -13.669 1.00 95.91 137 C  1 
ATOM   3492  C  CG1 . VAL C  3  137 ? -1.238  -37.094 -15.043 1.00 89.40 137 C  1 
ATOM   3493  C  CG2 . VAL C  3  137 ? -1.225  -37.977 -12.709 1.00 89.80 137 C  1 
ATOM   3494  N  N   . VAL C  3  138 ? -3.480  -34.285 -14.377 1.00 96.61 138 C  1 
ATOM   3495  C  CA  . VAL C  3  138 ? -3.917  -33.286 -15.349 1.00 96.46 138 C  1 
ATOM   3496  C  C   . VAL C  3  138 ? -3.455  -31.895 -14.930 1.00 96.36 138 C  1 
ATOM   3497  O  O   . VAL C  3  138 ? -3.001  -31.104 -15.764 1.00 95.48 138 C  1 
ATOM   3498  C  CB  . VAL C  3  138 ? -5.448  -33.351 -15.531 1.00 95.87 138 C  1 
ATOM   3499  C  CG1 . VAL C  3  138 ? -5.966  -32.127 -16.280 1.00 90.66 138 C  1 
ATOM   3500  C  CG2 . VAL C  3  138 ? -5.834  -34.616 -16.281 1.00 91.17 138 C  1 
ATOM   3501  N  N   . ALA C  3  139 ? -3.558  -31.564 -13.634 1.00 96.51 139 C  1 
ATOM   3502  C  CA  . ALA C  3  139 ? -3.114  -30.260 -13.153 1.00 96.45 139 C  1 
ATOM   3503  C  C   . ALA C  3  139 ? -1.612  -30.077 -13.354 1.00 96.11 139 C  1 
ATOM   3504  O  O   . ALA C  3  139 ? -1.163  -29.012 -13.795 1.00 94.86 139 C  1 
ATOM   3505  C  CB  . ALA C  3  139 ? -3.486  -30.090 -11.680 1.00 96.12 139 C  1 
ATOM   3506  N  N   . LEU C  3  140 ? -0.813  -31.101 -13.044 1.00 96.27 140 C  1 
ATOM   3507  C  CA  . LEU C  3  140 ? 0.628   -31.025 -13.262 1.00 95.85 140 C  1 
ATOM   3508  C  C   . LEU C  3  140 ? 0.954   -30.922 -14.749 1.00 95.74 140 C  1 
ATOM   3509  O  O   . LEU C  3  140 ? 1.864   -30.185 -15.143 1.00 94.55 140 C  1 
ATOM   3510  C  CB  . LEU C  3  140 ? 1.316   -32.246 -12.642 1.00 95.62 140 C  1 
ATOM   3511  C  CG  . LEU C  3  140 ? 1.378   -32.294 -11.108 1.00 92.97 140 C  1 
ATOM   3512  C  CD1 . LEU C  3  140 ? 1.900   -33.645 -10.636 1.00 87.72 140 C  1 
ATOM   3513  C  CD2 . LEU C  3  140 ? 2.258   -31.172 -10.572 1.00 86.97 140 C  1 
ATOM   3514  N  N   . TRP C  3  141 ? 0.222   -31.659 -15.600 1.00 95.82 141 C  1 
ATOM   3515  C  CA  . TRP C  3  141 ? 0.420   -31.610 -17.046 1.00 96.01 141 C  1 
ATOM   3516  C  C   . TRP C  3  141 ? 0.164   -30.210 -17.580 1.00 95.94 141 C  1 
ATOM   3517  O  O   . TRP C  3  141 ? 0.973   -29.662 -18.341 1.00 94.92 141 C  1 
ATOM   3518  C  CB  . TRP C  3  141 ? -0.510  -32.631 -17.718 1.00 95.73 141 C  1 
ATOM   3519  C  CG  . TRP C  3  141 ? -0.285  -32.833 -19.190 1.00 94.70 141 C  1 
ATOM   3520  C  CD1 . TRP C  3  141 ? -0.698  -32.018 -20.204 1.00 89.60 141 C  1 
ATOM   3521  C  CD2 . TRP C  3  141 ? 0.387   -33.942 -19.820 1.00 92.28 141 C  1 
ATOM   3522  N  NE1 . TRP C  3  141 ? -0.320  -32.539 -21.427 1.00 89.45 141 C  1 
ATOM   3523  C  CE2 . TRP C  3  141 ? 0.344   -33.724 -21.219 1.00 91.86 141 C  1 
ATOM   3524  C  CE3 . TRP C  3  141 ? 1.015   -35.099 -19.337 1.00 90.30 141 C  1 
ATOM   3525  C  CZ2 . TRP C  3  141 ? 0.909   -34.615 -22.131 1.00 90.37 141 C  1 
ATOM   3526  C  CZ3 . TRP C  3  141 ? 1.570   -35.981 -20.242 1.00 85.01 141 C  1 
ATOM   3527  C  CH2 . TRP C  3  141 ? 1.518   -35.740 -21.624 1.00 86.01 141 C  1 
ATOM   3528  N  N   . LEU C  3  142 ? -0.967  -29.595 -17.183 1.00 95.83 142 C  1 
ATOM   3529  C  CA  . LEU C  3  142 ? -1.284  -28.243 -17.615 1.00 95.59 142 C  1 
ATOM   3530  C  C   . LEU C  3  142 ? -0.280  -27.232 -17.068 1.00 95.32 142 C  1 
ATOM   3531  O  O   . LEU C  3  142 ? 0.090   -26.281 -17.764 1.00 94.22 142 C  1 
ATOM   3532  C  CB  . LEU C  3  142 ? -2.705  -27.881 -17.177 1.00 95.53 142 C  1 
ATOM   3533  C  CG  . LEU C  3  142 ? -3.848  -28.662 -17.838 1.00 94.35 142 C  1 
ATOM   3534  C  CD1 . LEU C  3  142 ? -5.161  -28.385 -17.122 1.00 89.97 142 C  1 
ATOM   3535  C  CD2 . LEU C  3  142 ? -3.960  -28.301 -19.310 1.00 89.38 142 C  1 
ATOM   3536  N  N   . GLY C  3  143 ? 0.175   -27.428 -15.827 1.00 95.40 143 C  1 
ATOM   3537  C  CA  . GLY C  3  143 ? 1.134   -26.514 -15.231 1.00 95.11 143 C  1 
ATOM   3538  C  C   . GLY C  3  143 ? 2.474   -26.511 -15.945 1.00 94.91 143 C  1 
ATOM   3539  O  O   . GLY C  3  143 ? 3.045   -25.451 -16.212 1.00 93.51 143 C  1 
ATOM   3540  N  N   . ILE C  3  144 ? 2.993   -27.698 -16.271 1.00 94.93 144 C  1 
ATOM   3541  C  CA  . ILE C  3  144 ? 4.240   -27.786 -17.027 1.00 94.44 144 C  1 
ATOM   3542  C  C   . ILE C  3  144 ? 4.041   -27.232 -18.436 1.00 94.26 144 C  1 
ATOM   3543  O  O   . ILE C  3  144 ? 4.911   -26.533 -18.971 1.00 92.73 144 C  1 
ATOM   3544  C  CB  . ILE C  3  144 ? 4.748   -29.243 -17.055 1.00 94.00 144 C  1 
ATOM   3545  C  CG1 . ILE C  3  144 ? 5.112   -29.707 -15.637 1.00 90.76 144 C  1 
ATOM   3546  C  CG2 . ILE C  3  144 ? 5.954   -29.379 -17.978 1.00 90.24 144 C  1 
ATOM   3547  C  CD1 . ILE C  3  144 ? 5.332   -31.202 -15.515 1.00 82.94 144 C  1 
ATOM   3548  N  N   . GLY C  3  145 ? 2.879   -27.512 -19.046 1.00 93.40 145 C  1 
ATOM   3549  C  CA  . GLY C  3  145 ? 2.610   -27.020 -20.389 1.00 93.21 145 C  1 
ATOM   3550  C  C   . GLY C  3  145 ? 2.566   -25.506 -20.485 1.00 92.98 145 C  1 
ATOM   3551  O  O   . GLY C  3  145 ? 2.855   -24.946 -21.546 1.00 91.08 145 C  1 
ATOM   3552  N  N   . ALA C  3  146 ? 2.213   -24.820 -19.385 1.00 93.16 146 C  1 
ATOM   3553  C  CA  . ALA C  3  146 ? 2.151   -23.364 -19.396 1.00 92.45 146 C  1 
ATOM   3554  C  C   . ALA C  3  146 ? 3.514   -22.720 -19.637 1.00 91.75 146 C  1 
ATOM   3555  O  O   . ALA C  3  146 ? 3.580   -21.588 -20.130 1.00 88.91 146 C  1 
ATOM   3556  C  CB  . ALA C  3  146 ? 1.558   -22.857 -18.078 1.00 92.16 146 C  1 
ATOM   3557  N  N   . THR C  3  147 ? 4.604   -23.414 -19.296 1.00 92.23 147 C  1 
ATOM   3558  C  CA  . THR C  3  147 ? 5.943   -22.880 -19.496 1.00 91.53 147 C  1 
ATOM   3559  C  C   . THR C  3  147 ? 6.478   -23.110 -20.905 1.00 90.77 147 C  1 
ATOM   3560  O  O   . THR C  3  147 ? 7.550   -22.593 -21.239 1.00 87.83 147 C  1 
ATOM   3561  C  CB  . THR C  3  147 ? 6.922   -23.495 -18.485 1.00 90.91 147 C  1 
ATOM   3562  O  OG1 . THR C  3  147 ? 7.049   -24.898 -18.724 1.00 84.66 147 C  1 
ATOM   3563  C  CG2 . THR C  3  147 ? 6.435   -23.275 -17.060 1.00 84.53 147 C  1 
ATOM   3564  N  N   . LEU C  3  148 ? 5.764   -23.869 -21.744 1.00 90.23 148 C  1 
ATOM   3565  C  CA  . LEU C  3  148 ? 6.195   -24.197 -23.094 1.00 89.91 148 C  1 
ATOM   3566  C  C   . LEU C  3  148 ? 5.439   -23.346 -24.113 1.00 89.44 148 C  1 
ATOM   3567  O  O   . LEU C  3  148 ? 4.394   -22.770 -23.794 1.00 86.33 148 C  1 
ATOM   3568  C  CB  . LEU C  3  148 ? 5.968   -25.687 -23.373 1.00 89.23 148 C  1 
ATOM   3569  C  CG  . LEU C  3  148 ? 6.707   -26.670 -22.461 1.00 87.36 148 C  1 
ATOM   3570  C  CD1 . LEU C  3  148 ? 6.278   -28.097 -22.762 1.00 81.18 148 C  1 
ATOM   3571  C  CD2 . LEU C  3  148 ? 8.211   -26.519 -22.618 1.00 80.65 148 C  1 
ATOM   3572  N  N   . PRO C  3  149 ? 5.943   -23.237 -25.354 1.00 87.30 149 C  1 
ATOM   3573  C  CA  . PRO C  3  149 ? 5.174   -22.580 -26.416 1.00 86.17 149 C  1 
ATOM   3574  C  C   . PRO C  3  149 ? 3.828   -23.263 -26.630 1.00 86.91 149 C  1 
ATOM   3575  O  O   . PRO C  3  149 ? 3.691   -24.475 -26.459 1.00 84.91 149 C  1 
ATOM   3576  C  CB  . PRO C  3  149 ? 6.077   -22.708 -27.651 1.00 83.85 149 C  1 
ATOM   3577  C  CG  . PRO C  3  149 ? 7.454   -22.820 -27.084 1.00 82.02 149 C  1 
ATOM   3578  C  CD  . PRO C  3  149 ? 7.293   -23.591 -25.802 1.00 85.19 149 C  1 
ATOM   3579  N  N   . ILE C  3  150 ? 2.820   -22.466 -27.028 1.00 85.48 150 C  1 
ATOM   3580  C  CA  . ILE C  3  150 ? 1.444   -22.946 -27.066 1.00 85.25 150 C  1 
ATOM   3581  C  C   . ILE C  3  150 ? 1.263   -24.087 -28.059 1.00 85.65 150 C  1 
ATOM   3582  O  O   . ILE C  3  150 ? 0.415   -24.961 -27.854 1.00 83.24 150 C  1 
ATOM   3583  C  CB  . ILE C  3  150 ? 0.486   -21.771 -27.373 1.00 82.66 150 C  1 
ATOM   3584  C  CG1 . ILE C  3  150 ? -0.973  -22.181 -27.134 1.00 74.19 150 C  1 
ATOM   3585  C  CG2 . ILE C  3  150 ? 0.679   -21.269 -28.799 1.00 73.16 150 C  1 
ATOM   3586  C  CD1 . ILE C  3  150 ? -1.945  -21.024 -27.193 1.00 69.00 150 C  1 
ATOM   3587  N  N   . ASP C  3  151 ? 2.070   -24.126 -29.142 1.00 84.68 151 C  1 
ATOM   3588  C  CA  . ASP C  3  151 ? 1.886   -25.129 -30.182 1.00 83.48 151 C  1 
ATOM   3589  C  C   . ASP C  3  151 ? 2.326   -26.525 -29.747 1.00 84.15 151 C  1 
ATOM   3590  O  O   . ASP C  3  151 ? 1.866   -27.516 -30.323 1.00 80.05 151 C  1 
ATOM   3591  C  CB  . ASP C  3  151 ? 2.636   -24.711 -31.455 1.00 79.28 151 C  1 
ATOM   3592  C  CG  . ASP C  3  151 ? 4.125   -24.496 -31.224 1.00 71.69 151 C  1 
ATOM   3593  O  OD1 . ASP C  3  151 ? 4.530   -24.265 -30.068 1.00 62.83 151 C  1 
ATOM   3594  O  OD2 . ASP C  3  151 ? 4.890   -24.552 -32.205 1.00 63.03 151 C  1 
ATOM   3595  N  N   . LYS C  3  152 ? 3.188   -26.638 -28.745 1.00 85.83 152 C  1 
ATOM   3596  C  CA  . LYS C  3  152 ? 3.640   -27.930 -28.238 1.00 86.66 152 C  1 
ATOM   3597  C  C   . LYS C  3  152 ? 3.423   -28.074 -26.736 1.00 88.18 152 C  1 
ATOM   3598  O  O   . LYS C  3  152 ? 4.062   -28.916 -26.101 1.00 81.38 152 C  1 
ATOM   3599  C  CB  . LYS C  3  152 ? 5.116   -28.158 -28.581 1.00 82.47 152 C  1 
ATOM   3600  C  CG  . LYS C  3  152 ? 6.065   -27.083 -28.059 1.00 75.83 152 C  1 
ATOM   3601  C  CD  . LYS C  3  152 ? 7.497   -27.360 -28.513 1.00 70.98 152 C  1 
ATOM   3602  C  CE  . LYS C  3  152 ? 8.445   -26.277 -28.054 1.00 61.99 152 C  1 
ATOM   3603  N  NZ  . LYS C  3  152 ? 9.845   -26.517 -28.500 1.00 55.00 152 C  1 
ATOM   3604  N  N   . SER C  3  153 ? 2.509   -27.276 -26.159 1.00 86.90 153 C  1 
ATOM   3605  C  CA  . SER C  3  153 ? 2.271   -27.309 -24.723 1.00 87.48 153 C  1 
ATOM   3606  C  C   . SER C  3  153 ? 1.390   -28.481 -24.309 1.00 88.12 153 C  1 
ATOM   3607  O  O   . SER C  3  153 ? 1.611   -29.076 -23.252 1.00 84.69 153 C  1 
ATOM   3608  C  CB  . SER C  3  153 ? 1.639   -25.988 -24.271 1.00 85.22 153 C  1 
ATOM   3609  O  OG  . SER C  3  153 ? 0.372   -25.797 -24.868 1.00 80.71 153 C  1 
ATOM   3610  N  N   . LEU C  3  154 ? 0.380   -28.824 -25.125 1.00 88.79 154 C  1 
ATOM   3611  C  CA  . LEU C  3  154 ? -0.520  -29.918 -24.777 1.00 89.76 154 C  1 
ATOM   3612  C  C   . LEU C  3  154 ? 0.150   -31.280 -24.907 1.00 90.25 154 C  1 
ATOM   3613  O  O   . LEU C  3  154 ? -0.242  -32.229 -24.220 1.00 86.12 154 C  1 
ATOM   3614  C  CB  . LEU C  3  154 ? -1.779  -29.859 -25.649 1.00 88.30 154 C  1 
ATOM   3615  C  CG  . LEU C  3  154 ? -2.688  -28.649 -25.413 1.00 85.61 154 C  1 
ATOM   3616  C  CD1 . LEU C  3  154 ? -3.834  -28.634 -26.413 1.00 78.63 154 C  1 
ATOM   3617  C  CD2 . LEU C  3  154 ? -3.220  -28.645 -23.990 1.00 78.49 154 C  1 
ATOM   3618  N  N   . THR C  3  155 ? 1.150   -31.403 -25.781 1.00 89.27 155 C  1 
ATOM   3619  C  CA  . THR C  3  155 ? 1.911   -32.637 -25.932 1.00 89.51 155 C  1 
ATOM   3620  C  C   . THR C  3  155 ? 3.227   -32.627 -25.167 1.00 89.71 155 C  1 
ATOM   3621  O  O   . THR C  3  155 ? 3.916   -33.648 -25.135 1.00 84.77 155 C  1 
ATOM   3622  C  CB  . THR C  3  155 ? 2.206   -32.902 -27.413 1.00 87.61 155 C  1 
ATOM   3623  O  OG1 . THR C  3  155 ? 3.004   -31.835 -27.940 1.00 80.64 155 C  1 
ATOM   3624  C  CG2 . THR C  3  155 ? 0.910   -32.989 -28.210 1.00 79.37 155 C  1 
ATOM   3625  N  N   . LEU C  3  156 ? 3.576   -31.492 -24.548 1.00 88.44 156 C  1 
ATOM   3626  C  CA  . LEU C  3  156 ? 4.855   -31.289 -23.867 1.00 89.38 156 C  1 
ATOM   3627  C  C   . LEU C  3  156 ? 6.052   -31.528 -24.784 1.00 89.71 156 C  1 
ATOM   3628  O  O   . LEU C  3  156 ? 7.162   -31.788 -24.314 1.00 83.60 156 C  1 
ATOM   3629  C  CB  . LEU C  3  156 ? 4.962   -32.161 -22.612 1.00 87.45 156 C  1 
ATOM   3630  C  CG  . LEU C  3  156 ? 3.844   -32.016 -21.576 1.00 86.57 156 C  1 
ATOM   3631  C  CD1 . LEU C  3  156 ? 4.123   -32.917 -20.373 1.00 80.04 156 C  1 
ATOM   3632  C  CD2 . LEU C  3  156 ? 3.691   -30.573 -21.130 1.00 80.65 156 C  1 
ATOM   3633  N  N   . GLY C  3  157 ? 5.841   -31.425 -26.112 1.00 86.00 157 C  1 
ATOM   3634  C  CA  . GLY C  3  157 ? 6.888   -31.678 -27.080 1.00 85.85 157 C  1 
ATOM   3635  C  C   . GLY C  3  157 ? 7.299   -33.129 -27.213 1.00 86.49 157 C  1 
ATOM   3636  O  O   . GLY C  3  157 ? 8.347   -33.408 -27.798 1.00 80.80 157 C  1 
ATOM   3637  N  N   . LEU C  3  158 ? 6.499   -34.061 -26.682 1.00 88.32 158 C  1 
ATOM   3638  C  CA  . LEU C  3  158 ? 6.836   -35.478 -26.703 1.00 88.57 158 C  1 
ATOM   3639  C  C   . LEU C  3  158 ? 6.160   -36.224 -27.848 1.00 87.68 158 C  1 
ATOM   3640  O  O   . LEU C  3  158 ? 6.720   -37.197 -28.357 1.00 80.50 158 C  1 
ATOM   3641  C  CB  . LEU C  3  158 ? 6.459   -36.126 -25.367 1.00 85.93 158 C  1 
ATOM   3642  C  CG  . LEU C  3  158 ? 7.172   -35.571 -24.131 1.00 82.03 158 C  1 
ATOM   3643  C  CD1 . LEU C  3  158 ? 6.580   -36.170 -22.860 1.00 75.37 158 C  1 
ATOM   3644  C  CD2 . LEU C  3  158 ? 8.665   -35.839 -24.206 1.00 75.09 158 C  1 
ATOM   3645  N  N   . PHE C  3  159 ? 4.965   -35.792 -28.264 1.00 85.07 159 C  1 
ATOM   3646  C  CA  . PHE C  3  159 ? 4.255   -36.435 -29.366 1.00 84.92 159 C  1 
ATOM   3647  C  C   . PHE C  3  159 ? 3.327   -35.436 -30.056 1.00 79.68 159 C  1 
ATOM   3648  O  O   . PHE C  3  159 ? 2.810   -35.746 -31.133 1.00 71.42 159 C  1 
ATOM   3649  C  CB  . PHE C  3  159 ? 3.454   -37.648 -28.875 1.00 79.39 159 C  1 
ATOM   3650  C  CG  . PHE C  3  159 ? 2.391   -37.310 -27.861 1.00 77.36 159 C  1 
ATOM   3651  C  CD1 . PHE C  3  159 ? 2.702   -37.212 -26.513 1.00 72.20 159 C  1 
ATOM   3652  C  CD2 . PHE C  3  159 ? 1.080   -37.088 -28.252 1.00 70.73 159 C  1 
ATOM   3653  C  CE1 . PHE C  3  159 ? 1.730   -36.897 -25.578 1.00 67.64 159 C  1 
ATOM   3654  C  CE2 . PHE C  3  159 ? 0.105   -36.775 -27.318 1.00 72.99 159 C  1
[truncated: 1,021,152 more chars]
