# Supplementary material for: Plastocyanin and Cytochrome f Complex Structures Obtained by NMR, Molecular Dynamics, and AlphaFold 3 Methods Compared to Cryo-EM Data
Source: Int J Mol Sci. 2024 Oct 15;25(20):11083. doi: 10.3390/ijms252011083 (PMC11507376; doi:10.3390/ijms252011083)
Supplement: Supplementary file 1 [file ijms-25-11083-s001.zip › Supplementary/AF3_results/fold_7qrm_pc_predict/fold_2024_10_01_13_21_model_1.cif]

# By using this file you agree to the legally binding terms of use found at alphafoldserver.com/output-terms
data_6705ac621e4dddbd
#
_entry.id 6705ac621e4dddbd
#
loop_
_atom_type.symbol
C  
CU 
FE 
MG 
N  
O  
S  
#
loop_
_audit_author.name
_audit_author.pdbx_ordinal
"Google DeepMind" 1 
"Isomorphic Labs" 2 
#
_audit_conform.dict_location https://raw.githubusercontent.com/ihmwg/ModelCIF/master/dist/mmcif_ma.dic
_audit_conform.dict_name     mmcif_ma.dic
_audit_conform.dict_version  1.4.5
#
loop_
_chem_comp.formula
_chem_comp.formula_weight
_chem_comp.id
_chem_comp.mon_nstd_flag
_chem_comp.name
_chem_comp.pdbx_smiles
_chem_comp.pdbx_synonyms
_chem_comp.type
"C3 H7 N O2"       89.093  ALA y ALANINE                           C[C@H](N)C(O)=O                                                                                                                                           ?    "L-PEPTIDE LINKING" 
"C6 H15 N4 O2"     175.209 ARG y ARGININE                          N[C@@H](CCCNC(N)=[NH2+])C(O)=O                                                                                                                            ?    "L-PEPTIDE LINKING" 
"C4 H8 N2 O3"      132.118 ASN y ASPARAGINE                        N[C@@H](CC(N)=O)C(O)=O                                                                                                                                    ?    "L-PEPTIDE LINKING" 
"C4 H7 N O4"       133.103 ASP y "ASPARTIC ACID"                   N[C@@H](CC(O)=O)C(O)=O                                                                                                                                    ?    "L-PEPTIDE LINKING" 
"C55 H72 Mg N4 O5" 893.489 CLA . "CHLOROPHYLL A"                   CCC1=C(C)C2=Cc3n4[Mg][N@@]5C(=CC1=N2)C(=C6C(=O)[C@H](C(=O)OC)C(=C56)C7=NC(=Cc4c(C)c3C=C)[C@@H](C)[C@@H]7CCC(=O)OC\C=C(/C)CCC[C@H](C)CCC[C@H](C)CCCC(C)C)C ?    NON-POLYMER         
Cu                 63.546  CU  . "COPPER (II) ION"                 "[Cu++]"                                                                                                                                                  ?    NON-POLYMER         
"C3 H7 N O2 S"     121.158 CYS y CYSTEINE                          N[C@@H](CS)C(O)=O                                                                                                                                         ?    "L-PEPTIDE LINKING" 
"C5 H10 N2 O3"     146.144 GLN y GLUTAMINE                         N[C@@H](CCC(N)=O)C(O)=O                                                                                                                                   ?    "L-PEPTIDE LINKING" 
"C5 H9 N O4"       147.129 GLU y "GLUTAMIC ACID"                   N[C@@H](CCC(O)=O)C(O)=O                                                                                                                                   ?    "L-PEPTIDE LINKING" 
"C2 H5 N O2"       75.067  GLY y GLYCINE                           NCC(O)=O                                                                                                                                                  ?    "PEPTIDE LINKING"   
"C34 H34 Fe N4 O4" 618.503 HEC . "HEME C"                          C\C=C1/C(=C2C=C3N4C(=Cc5n6c(C=C7N8C(=C(C)\C7=C/C)C=C1N2[Fe@@]468)c(C)c5CCC(O)=O)C(=C3C)CCC(O)=O)C                                                         ?    NON-POLYMER         
"C34 H32 Fe N4 O4" 616.487 HEM . "PROTOPORPHYRIN IX CONTAINING FE" CC1=C(CCC(O)=O)C2=Cc3n4[Fe]5|6|N2=C1C=c7n5c(=CC8=N|6C(=Cc4c(C)c3CCC(O)=O)C(=C8C=C)C)c(C)c7C=C                                                             HEME NON-POLYMER         
"C6 H10 N3 O2"     156.162 HIS y HISTIDINE                         N[C@@H](Cc1c[nH]c[nH+]1)C(O)=O                                                                                                                            ?    "L-PEPTIDE LINKING" 
"C6 H13 N O2"      131.173 ILE y ISOLEUCINE                        CC[C@H](C)[C@H](N)C(O)=O                                                                                                                                  ?    "L-PEPTIDE LINKING" 
"C6 H13 N O2"      131.173 LEU y LEUCINE                           CC(C)C[C@H](N)C(O)=O                                                                                                                                      ?    "L-PEPTIDE LINKING" 
"C6 H15 N2 O2"     147.195 LYS y LYSINE                            N[C@@H](CCCC[NH3+])C(O)=O                                                                                                                                 ?    "L-PEPTIDE LINKING" 
"C5 H11 N O2 S"    149.211 MET y METHIONINE                        CSCC[C@H](N)C(O)=O                                                                                                                                        ?    "L-PEPTIDE LINKING" 
"C9 H11 N O2"      165.189 PHE y PHENYLALANINE                     N[C@@H](Cc1ccccc1)C(O)=O                                                                                                                                  ?    "L-PEPTIDE LINKING" 
"C5 H9 N O2"       115.130 PRO y PROLINE                           OC(=O)[C@@H]1CCCN1                                                                                                                                        ?    "L-PEPTIDE LINKING" 
"C3 H7 N O3"       105.093 SER y SERINE                            N[C@@H](CO)C(O)=O                                                                                                                                         ?    "L-PEPTIDE LINKING" 
"C4 H9 N O3"       119.119 THR y THREONINE                         C[C@@H](O)[C@H](N)C(O)=O                                                                                                                                  ?    "L-PEPTIDE LINKING" 
"C11 H12 N2 O2"    204.225 TRP y TRYPTOPHAN                        N[C@@H](Cc1c[nH]c2ccccc12)C(O)=O                                                                                                                          ?    "L-PEPTIDE LINKING" 
"C9 H11 N O3"      181.189 TYR y TYROSINE                          N[C@@H](Cc1ccc(O)cc1)C(O)=O                                                                                                                               ?    "L-PEPTIDE LINKING" 
"C5 H11 N O2"      117.146 VAL y VALINE                            CC(C)[C@H](N)C(O)=O                                                                                                                                       ?    "L-PEPTIDE LINKING" 
#
_citation.book_publisher          ?
_citation.country                 UK
_citation.id                      primary
_citation.journal_full            Nature
_citation.journal_id_ASTM         NATUAS
_citation.journal_id_CSD          0006
_citation.journal_id_ISSN         0028-0836
_citation.journal_volume          ?
_citation.page_first              ?
_citation.page_last               ?
_citation.pdbx_database_id_DOI    ?
_citation.pdbx_database_id_PubMed ?
_citation.title                   "Accurate structure prediction of biomolecular interactions with AlphaFold 3"
_citation.year                    2024
#
loop_
_citation_author.citation_id
_citation_author.name
_citation_author.ordinal
primary "Google DeepMind" 1 
primary "Isomorphic Labs" 2 
#
loop_
_entity.id
_entity.pdbx_description
_entity.type
1  . polymer     
2  . polymer     
3  . polymer     
4  . polymer     
5  . polymer     
6  . polymer     
7  . polymer     
8  . polymer     
9  . polymer     
10 . polymer     
11 . polymer     
12 . polymer     
13 . polymer     
14 . polymer     
15 . polymer     
16 . polymer     
17 . polymer     
18 . non-polymer 
19 . non-polymer 
20 . non-polymer 
21 . non-polymer 
22 . non-polymer 
23 . non-polymer 
24 . non-polymer 
25 . non-polymer 
26 . non-polymer 
27 . non-polymer 
28 . non-polymer 
#
loop_
_entity_poly.entity_id
_entity_poly.pdbx_strand_id
_entity_poly.type
1  A polypeptide(L) 
2  B polypeptide(L) 
3  C polypeptide(L) 
4  D polypeptide(L) 
5  E polypeptide(L) 
6  F polypeptide(L) 
7  G polypeptide(L) 
8  H polypeptide(L) 
9  I polypeptide(L) 
10 J polypeptide(L) 
11 K polypeptide(L) 
12 L polypeptide(L) 
13 M polypeptide(L) 
14 N polypeptide(L) 
15 O polypeptide(L) 
16 P polypeptide(L) 
17 Q polypeptide(L) 
#
loop_
_entity_poly_seq.entity_id
_entity_poly_seq.hetero
_entity_poly_seq.mon_id
_entity_poly_seq.num
1  n VAL 1   
1  n GLU 2   
1  n VAL 3   
1  n LEU 4   
1  n LEU 5   
1  n GLY 6   
1  n GLY 7   
1  n GLY 8   
1  n ASP 9   
1  n GLY 10  
1  n SER 11  
1  n LEU 12  
1  n ALA 13  
1  n PHE 14  
1  n LEU 15  
1  n PRO 16  
1  n GLY 17  
1  n ASP 18  
1  n PHE 19  
1  n SER 20  
1  n VAL 21  
1  n ALA 22  
1  n SER 23  
1  n GLY 24  
1  n GLU 25  
1  n GLU 26  
1  n ILE 27  
1  n VAL 28  
1  n PHE 29  
1  n LYS 30  
1  n ASN 31  
1  n ASN 32  
1  n ALA 33  
1  n GLY 34  
1  n PHE 35  
1  n PRO 36  
1  n HIS 37  
1  n ASN 38  
1  n VAL 39  
1  n VAL 40  
1  n PHE 41  
1  n ASP 42  
1  n GLU 43  
1  n ASP 44  
1  n GLU 45  
1  n ILE 46  
1  n PRO 47  
1  n SER 48  
1  n GLY 49  
1  n VAL 50  
1  n ASP 51  
1  n ALA 52  
1  n ALA 53  
1  n LYS 54  
1  n ILE 55  
1  n SER 56  
1  n MET 57  
1  n SER 58  
1  n GLU 59  
1  n GLU 60  
1  n ASP 61  
1  n LEU 62  
1  n LEU 63  
1  n ASN 64  
1  n ALA 65  
1  n PRO 66  
1  n GLY 67  
1  n GLU 68  
1  n THR 69  
1  n TYR 70  
1  n LYS 71  
1  n VAL 72  
1  n THR 73  
1  n LEU 74  
1  n THR 75  
1  n GLU 76  
1  n LYS 77  
1  n GLY 78  
1  n THR 79  
1  n TYR 80  
1  n LYS 81  
1  n PHE 82  
1  n TYR 83  
1  n CYS 84  
1  n SER 85  
1  n PRO 86  
1  n HIS 87  
1  n GLN 88  
1  n GLY 89  
1  n ALA 90  
1  n GLY 91  
1  n MET 92  
1  n VAL 93  
1  n GLY 94  
1  n LYS 95  
1  n VAL 96  
1  n THR 97  
1  n VAL 98  
1  n ASN 99  
2  n SER 1   
2  n LYS 2   
2  n VAL 3   
2  n TYR 4   
2  n ASP 5   
2  n TRP 6   
2  n PHE 7   
2  n GLU 8   
2  n GLU 9   
2  n ARG 10  
2  n LEU 11  
2  n GLU 12  
2  n ILE 13  
2  n GLN 14  
2  n ALA 15  
2  n ILE 16  
2  n ALA 17  
2  n ASP 18  
2  n ASP 19  
2  n ILE 20  
2  n THR 21  
2  n SER 22  
2  n LYS 23  
2  n TYR 24  
2  n VAL 25  
2  n PRO 26  
2  n PRO 27  
2  n HIS 28  
2  n VAL 29  
2  n ASN 30  
2  n ILE 31  
2  n PHE 32  
2  n TYR 33  
2  n CYS 34  
2  n LEU 35  
2  n GLY 36  
2  n GLY 37  
2  n ILE 38  
2  n THR 39  
2  n LEU 40  
2  n THR 41  
2  n CYS 42  
2  n PHE 43  
2  n LEU 44  
2  n VAL 45  
2  n GLN 46  
2  n VAL 47  
2  n ALA 48  
2  n THR 49  
2  n GLY 50  
2  n PHE 51  
2  n ALA 52  
2  n MET 53  
2  n THR 54  
2  n PHE 55  
2  n TYR 56  
2  n TYR 57  
2  n ARG 58  
2  n PRO 59  
2  n THR 60  
2  n VAL 61  
2  n THR 62  
2  n ASP 63  
2  n ALA 64  
2  n PHE 65  
2  n ALA 66  
2  n SER 67  
2  n VAL 68  
2  n GLN 69  
2  n TYR 70  
2  n ILE 71  
2  n MET 72  
2  n THR 73  
2  n GLU 74  
2  n VAL 75  
2  n ASN 76  
2  n PHE 77  
2  n GLY 78  
2  n TRP 79  
2  n LEU 80  
2  n ILE 81  
2  n ARG 82  
2  n SER 83  
2  n VAL 84  
2  n HIS 85  
2  n ARG 86  
2  n TRP 87  
2  n SER 88  
2  n ALA 89  
2  n SER 90  
2  n MET 91  
2  n MET 92  
2  n VAL 93  
2  n LEU 94  
2  n MET 95  
2  n MET 96  
2  n ILE 97  
2  n LEU 98  
2  n HIS 99  
2  n VAL 100 
2  n PHE 101 
2  n ARG 102 
2  n VAL 103 
2  n TYR 104 
2  n LEU 105 
2  n THR 106 
2  n GLY 107 
2  n GLY 108 
2  n PHE 109 
2  n LYS 110 
2  n LYS 111 
2  n PRO 112 
2  n ARG 113 
2  n GLU 114 
2  n LEU 115 
2  n THR 116 
2  n TRP 117 
2  n VAL 118 
2  n THR 119 
2  n GLY 120 
2  n VAL 121 
2  n VAL 122 
2  n LEU 123 
2  n GLY 124 
2  n VAL 125 
2  n LEU 126 
2  n THR 127 
2  n ALA 128 
2  n SER 129 
2  n PHE 130 
2  n GLY 131 
2  n VAL 132 
2  n THR 133 
2  n GLY 134 
2  n TYR 135 
2  n SER 136 
2  n LEU 137 
2  n PRO 138 
2  n TRP 139 
2  n ASP 140 
2  n GLN 141 
2  n ILE 142 
2  n GLY 143 
2  n TYR 144 
2  n TRP 145 
2  n ALA 146 
2  n VAL 147 
2  n LYS 148 
2  n ILE 149 
2  n VAL 150 
2  n THR 151 
2  n GLY 152 
2  n VAL 153 
2  n PRO 154 
2  n ASP 155 
2  n ALA 156 
2  n ILE 157 
2  n PRO 158 
2  n VAL 159 
2  n ILE 160 
2  n GLY 161 
2  n SER 162 
2  n PRO 163 
2  n LEU 164 
2  n VAL 165 
2  n GLU 166 
2  n LEU 167 
2  n LEU 168 
2  n ARG 169 
2  n GLY 170 
2  n SER 171 
2  n ALA 172 
2  n SER 173 
2  n VAL 174 
2  n GLY 175 
2  n GLN 176 
2  n SER 177 
2  n THR 178 
2  n LEU 179 
2  n THR 180 
2  n ARG 181 
2  n PHE 182 
2  n TYR 183 
2  n SER 184 
2  n LEU 185 
2  n HIS 186 
2  n THR 187 
2  n PHE 188 
2  n VAL 189 
2  n LEU 190 
2  n PRO 191 
2  n LEU 192 
2  n LEU 193 
2  n THR 194 
2  n ALA 195 
2  n VAL 196 
2  n PHE 197 
2  n MET 198 
2  n LEU 199 
2  n MET 200 
2  n HIS 201 
2  n PHE 202 
2  n LEU 203 
2  n MET 204 
2  n ILE 205 
2  n ARG 206 
2  n LYS 207 
2  n GLN 208 
2  n GLY 209 
2  n ILE 210 
2  n SER 211 
2  n GLY 212 
2  n PRO 213 
2  n LEU 214 
3  n GLY 1   
3  n VAL 2   
3  n THR 3   
3  n LYS 4   
3  n LYS 5   
3  n PRO 6   
3  n ASP 7   
3  n LEU 8   
3  n ASN 9   
3  n ASP 10  
3  n PRO 11  
3  n VAL 12  
3  n LEU 13  
3  n ARG 14  
3  n ALA 15  
3  n LYS 16  
3  n LEU 17  
3  n ALA 18  
3  n LYS 19  
3  n GLY 20  
3  n MET 21  
3  n GLY 22  
3  n HIS 23  
3  n ASN 24  
3  n TYR 25  
3  n TYR 26  
3  n GLY 27  
3  n GLU 28  
3  n PRO 29  
3  n ALA 30  
3  n TRP 31  
3  n PRO 32  
3  n ASN 33  
3  n ASP 34  
3  n LEU 35  
3  n LEU 36  
3  n TYR 37  
3  n ILE 38  
3  n PHE 39  
3  n PRO 40  
3  n VAL 41  
3  n VAL 42  
3  n ILE 43  
3  n LEU 44  
3  n GLY 45  
3  n THR 46  
3  n ILE 47  
3  n ALA 48  
3  n CYS 49  
3  n ASN 50  
3  n VAL 51  
3  n GLY 52  
3  n LEU 53  
3  n ALA 54  
3  n VAL 55  
3  n LEU 56  
3  n GLU 57  
3  n PRO 58  
3  n SER 59  
3  n MET 60  
3  n ILE 61  
3  n GLY 62  
3  n GLU 63  
3  n PRO 64  
3  n ALA 65  
3  n ASP 66  
3  n PRO 67  
3  n PHE 68  
3  n ALA 69  
3  n THR 70  
3  n PRO 71  
3  n LEU 72  
3  n GLU 73  
3  n ILE 74  
3  n LEU 75  
3  n PRO 76  
3  n GLU 77  
3  n TRP 78  
3  n TYR 79  
3  n PHE 80  
3  n PHE 81  
3  n PRO 82  
3  n VAL 83  
3  n PHE 84  
3  n GLN 85  
3  n ILE 86  
3  n LEU 87  
3  n ARG 88  
3  n THR 89  
3  n VAL 90  
3  n PRO 91  
3  n ASN 92  
3  n LYS 93  
3  n LEU 94  
3  n LEU 95  
3  n GLY 96  
3  n VAL 97  
3  n LEU 98  
3  n LEU 99  
3  n MET 100 
3  n ALA 101 
3  n SER 102 
3  n VAL 103 
3  n PRO 104 
3  n ALA 105 
3  n GLY 106 
3  n LEU 107 
3  n LEU 108 
3  n THR 109 
3  n VAL 110 
3  n PRO 111 
3  n PHE 112 
3  n LEU 113 
3  n GLU 114 
3  n ASN 115 
3  n VAL 116 
3  n ASN 117 
3  n LYS 118 
3  n PHE 119 
3  n GLN 120 
3  n ASN 121 
3  n PRO 122 
3  n PHE 123 
3  n ARG 124 
3  n ARG 125 
3  n PRO 126 
3  n VAL 127 
3  n ALA 128 
3  n THR 129 
3  n THR 130 
3  n VAL 131 
3  n PHE 132 
3  n LEU 133 
3  n VAL 134 
3  n GLY 135 
3  n THR 136 
3  n VAL 137 
3  n VAL 138 
3  n ALA 139 
3  n LEU 140 
3  n TRP 141 
3  n LEU 142 
3  n GLY 143 
3  n ILE 144 
3  n GLY 145 
3  n ALA 146 
3  n THR 147 
3  n LEU 148 
3  n PRO 149 
3  n ILE 150 
3  n ASP 151 
3  n LYS 152 
3  n SER 153 
3  n LEU 154 
3  n THR 155 
3  n LEU 156 
3  n GLY 157 
3  n LEU 158 
3  n PHE 159 
4  n TYR 1   
4  n PRO 2   
4  n ILE 3   
4  n PHE 4   
4  n ALA 5   
4  n GLN 6   
4  n GLN 7   
4  n GLY 8   
4  n TYR 9   
4  n GLU 10  
4  n ASN 11  
4  n PRO 12  
4  n ARG 13  
4  n GLU 14  
4  n ALA 15  
4  n THR 16  
4  n GLY 17  
4  n ARG 18  
4  n ILE 19  
4  n VAL 20  
4  n CYS 21  
4  n ALA 22  
4  n ASN 23  
4  n CYS 24  
4  n HIS 25  
4  n LEU 26  
4  n ALA 27  
4  n ASN 28  
4  n LYS 29  
4  n PRO 30  
4  n VAL 31  
4  n ASP 32  
4  n ILE 33  
4  n GLU 34  
4  n VAL 35  
4  n PRO 36  
4  n GLN 37  
4  n ALA 38  
4  n VAL 39  
4  n LEU 40  
4  n PRO 41  
4  n ASP 42  
4  n THR 43  
4  n VAL 44  
4  n PHE 45  
4  n GLU 46  
4  n ALA 47  
4  n VAL 48  
4  n VAL 49  
4  n ARG 50  
4  n ILE 51  
4  n PRO 52  
4  n TYR 53  
4  n ASP 54  
4  n MET 55  
4  n GLN 56  
4  n LEU 57  
4  n LYS 58  
4  n GLN 59  
4  n VAL 60  
4  n LEU 61  
4  n ALA 62  
4  n ASN 63  
4  n GLY 64  
4  n LYS 65  
4  n LYS 66  
4  n GLY 67  
4  n GLY 68  
4  n LEU 69  
4  n ASN 70  
4  n VAL 71  
4  n GLY 72  
4  n ALA 73  
4  n VAL 74  
4  n LEU 75  
4  n ILE 76  
4  n LEU 77  
4  n PRO 78  
4  n GLU 79  
4  n GLY 80  
4  n PHE 81  
4  n GLU 82  
4  n LEU 83  
4  n ALA 84  
4  n PRO 85  
4  n PRO 86  
4  n ASP 87  
4  n ARG 88  
4  n ILE 89  
4  n SER 90  
4  n PRO 91  
4  n GLU 92  
4  n MET 93  
4  n LYS 94  
4  n GLU 95  
4  n LYS 96  
4  n MET 97  
4  n GLY 98  
4  n ASN 99  
4  n LEU 100 
4  n SER 101 
4  n PHE 102 
4  n GLN 103 
4  n SER 104 
4  n TYR 105 
4  n ARG 106 
4  n PRO 107 
4  n ASN 108 
4  n LYS 109 
4  n GLN 110 
4  n ASN 111 
4  n ILE 112 
4  n LEU 113 
4  n VAL 114 
4  n ILE 115 
4  n GLY 116 
4  n PRO 117 
4  n VAL 118 
4  n PRO 119 
4  n GLY 120 
4  n GLN 121 
4  n LYS 122 
4  n TYR 123 
4  n SER 124 
4  n GLU 125 
4  n ILE 126 
4  n THR 127 
4  n PHE 128 
4  n PRO 129 
4  n ILE 130 
4  n LEU 131 
4  n ALA 132 
4  n PRO 133 
4  n ASP 134 
4  n PRO 135 
4  n ALA 136 
4  n THR 137 
4  n LYS 138 
4  n LYS 139 
4  n ASP 140 
4  n VAL 141 
4  n HIS 142 
4  n PHE 143 
4  n LEU 144 
4  n LYS 145 
4  n TYR 146 
4  n PRO 147 
4  n ILE 148 
4  n TYR 149 
4  n VAL 150 
4  n GLY 151 
4  n GLY 152 
4  n ASN 153 
4  n ARG 154 
4  n GLY 155 
4  n ARG 156 
4  n GLY 157 
4  n GLN 158 
4  n ILE 159 
4  n TYR 160 
4  n PRO 161 
4  n ASP 162 
4  n GLY 163 
4  n SER 164 
4  n LYS 165 
4  n SER 166 
4  n ASN 167 
4  n ASN 168 
4  n THR 169 
4  n VAL 170 
4  n TYR 171 
4  n ASN 172 
4  n SER 173 
4  n THR 174 
4  n ALA 175 
4  n THR 176 
4  n GLY 177 
4  n ILE 178 
4  n VAL 179 
4  n LYS 180 
4  n LYS 181 
4  n ILE 182 
4  n VAL 183 
4  n ARG 184 
4  n LYS 185 
4  n GLU 186 
4  n LYS 187 
4  n GLY 188 
4  n GLY 189 
4  n TYR 190 
4  n GLU 191 
4  n ILE 192 
4  n ASN 193 
4  n ILE 194 
4  n ALA 195 
4  n ASP 196 
4  n ALA 197 
4  n SER 198 
4  n ASP 199 
4  n GLY 200 
4  n ARG 201 
4  n GLU 202 
4  n VAL 203 
4  n VAL 204 
4  n ASP 205 
4  n ILE 206 
4  n ILE 207 
4  n PRO 208 
4  n ARG 209 
4  n GLY 210 
4  n PRO 211 
4  n GLU 212 
4  n LEU 213 
4  n LEU 214 
4  n VAL 215 
4  n SER 216 
4  n GLU 217 
4  n GLY 218 
4  n GLU 219 
4  n SER 220 
4  n ILE 221 
4  n LYS 222 
4  n LEU 223 
4  n ASP 224 
4  n GLN 225 
4  n PRO 226 
4  n LEU 227 
4  n THR 228 
4  n SER 229 
4  n ASN 230 
4  n PRO 231 
4  n ASN 232 
4  n VAL 233 
4  n GLY 234 
4  n GLY 235 
4  n PHE 236 
4  n GLY 237 
4  n GLN 238 
4  n GLY 239 
4  n ASP 240 
4  n ALA 241 
4  n GLU 242 
4  n VAL 243 
4  n VAL 244 
4  n LEU 245 
4  n GLN 246 
4  n ASP 247 
4  n PRO 248 
4  n LEU 249 
4  n ARG 250 
4  n ILE 251 
4  n GLN 252 
4  n GLY 253 
4  n LEU 254 
4  n LEU 255 
4  n PHE 256 
4  n PHE 257 
4  n PHE 258 
4  n ALA 259 
4  n SER 260 
4  n VAL 261 
4  n ILE 262 
4  n LEU 263 
4  n ALA 264 
4  n GLN 265 
4  n ILE 266 
4  n PHE 267 
4  n LEU 268 
4  n VAL 269 
4  n LEU 270 
4  n LYS 271 
4  n LYS 272 
4  n LYS 273 
4  n GLN 274 
4  n PHE 275 
4  n GLU 276 
4  n LYS 277 
4  n VAL 278 
4  n GLN 279 
4  n LEU 280 
4  n SER 281 
4  n GLU 282 
4  n MET 283 
4  n ASN 284 
4  n PHE 285 
5  n ASN 1   
5  n VAL 2   
5  n PRO 3   
5  n ASP 4   
5  n MET 5   
5  n GLN 6   
5  n LYS 7   
5  n ARG 8   
5  n GLU 9   
5  n THR 10  
5  n LEU 11  
5  n ASN 12  
5  n LEU 13  
5  n LEU 14  
5  n LEU 15  
5  n LEU 16  
5  n GLY 17  
5  n ALA 18  
5  n LEU 19  
5  n SER 20  
5  n LEU 21  
5  n PRO 22  
5  n THR 23  
5  n GLY 24  
5  n TYR 25  
5  n MET 26  
5  n LEU 27  
5  n LEU 28  
5  n PRO 29  
5  n TYR 30  
5  n ALA 31  
5  n SER 32  
5  n PHE 33  
5  n PHE 34  
5  n VAL 35  
5  n PRO 36  
5  n PRO 37  
5  n GLY 38  
5  n GLY 39  
5  n GLY 40  
5  n THR 41  
5  n ILE 42  
5  n ALA 43  
5  n LYS 44  
5  n ASP 45  
5  n ALA 46  
5  n LEU 47  
5  n GLY 48  
5  n ASN 49  
5  n ASP 50  
5  n VAL 51  
5  n ILE 52  
5  n ALA 53  
5  n ALA 54  
5  n GLU 55  
5  n TRP 56  
5  n LEU 57  
5  n LYS 58  
5  n THR 59  
5  n HIS 60  
5  n ALA 61  
5  n PRO 62  
5  n GLY 63  
5  n ASP 64  
5  n ARG 65  
5  n THR 66  
5  n LEU 67  
5  n THR 68  
5  n GLN 69  
5  n GLY 70  
5  n LEU 71  
5  n LYS 72  
5  n GLY 73  
5  n ASP 74  
5  n PRO 75  
5  n THR 76  
5  n TYR 77  
5  n LEU 78  
5  n VAL 79  
5  n VAL 80  
5  n GLU 81  
5  n SER 82  
5  n ASP 83  
5  n LYS 84  
5  n THR 85  
5  n LEU 86  
5  n ALA 87  
5  n THR 88  
5  n PHE 89  
5  n GLY 90  
5  n ILE 91  
5  n ASN 92  
5  n ALA 93  
5  n VAL 94  
5  n CYS 95  
5  n THR 96  
5  n HIS 97  
5  n LEU 98  
5  n GLY 99  
5  n CYS 100 
5  n VAL 101 
5  n VAL 102 
5  n PRO 103 
5  n PHE 104 
5  n ASN 105 
5  n ALA 106 
5  n ALA 107 
5  n GLU 108 
5  n ASN 109 
5  n LYS 110 
5  n PHE 111 
5  n ILE 112 
5  n CYS 113 
5  n PRO 114 
5  n CYS 115 
5  n HIS 116 
5  n GLY 117 
5  n SER 118 
5  n GLN 119 
5  n TYR 120 
5  n ASN 121 
5  n ASN 122 
5  n GLN 123 
5  n GLY 124 
5  n ARG 125 
5  n VAL 126 
5  n VAL 127 
5  n ARG 128 
5  n GLY 129 
5  n PRO 130 
5  n ALA 131 
5  n PRO 132 
5  n LEU 133 
5  n SER 134 
5  n LEU 135 
5  n ALA 136 
5  n LEU 137 
5  n ALA 138 
5  n HIS 139 
5  n CYS 140 
5  n ASP 141 
5  n VAL 142 
5  n ASP 143 
5  n ASP 144 
5  n GLY 145 
5  n LYS 146 
5  n VAL 147 
5  n VAL 148 
5  n PHE 149 
5  n VAL 150 
5  n PRO 151 
5  n TRP 152 
5  n THR 153 
5  n GLU 154 
5  n THR 155 
5  n ASP 156 
5  n PHE 157 
5  n ARG 158 
5  n THR 159 
5  n GLY 160 
5  n GLU 161 
5  n ALA 162 
5  n PRO 163 
5  n TRP 164 
5  n TRP 165 
5  n SER 166 
5  n ALA 167 
6  n MET 1   
6  n PHE 2   
6  n THR 3   
6  n LEU 4   
6  n THR 5   
6  n SER 6   
6  n TYR 7   
6  n PHE 8   
6  n GLY 9   
6  n PHE 10  
6  n LEU 11  
6  n LEU 12  
6  n ALA 13  
6  n ALA 14  
6  n LEU 15  
6  n THR 16  
6  n ILE 17  
6  n THR 18  
6  n SER 19  
6  n ALA 20  
6  n LEU 21  
6  n PHE 22  
6  n ILE 23  
6  n GLY 24  
6  n LEU 25  
6  n ASN 26  
6  n LYS 27  
6  n ILE 28  
6  n ARG 29  
6  n LEU 30  
6  n ILE 31  
7  n ASN 1   
7  n ALA 2   
7  n ALA 3   
7  n ALA 4   
7  n GLU 5   
7  n ILE 6   
7  n PHE 7   
7  n ARG 8   
7  n ILE 9   
7  n ALA 10  
7  n ALA 11  
7  n VAL 12  
7  n MET 13  
7  n ASN 14  
7  n GLY 15  
7  n LEU 16  
7  n THR 17  
7  n LEU 18  
7  n VAL 19  
7  n GLY 20  
7  n VAL 21  
7  n ALA 22  
7  n ILE 23  
7  n GLY 24  
7  n PHE 25  
7  n VAL 26  
7  n LEU 27  
7  n LEU 28  
7  n ARG 29  
7  n ILE 30  
7  n GLU 31  
7  n ALA 32  
7  n THR 33  
7  n VAL 34  
7  n GLU 35  
7  n GLU 36  
8  n MET 1   
8  n ILE 2   
8  n GLU 3   
8  n VAL 4   
8  n PHE 5   
8  n LEU 6   
8  n PHE 7   
8  n GLY 8   
8  n ILE 9   
8  n VAL 10  
8  n LEU 11  
8  n GLY 12  
8  n LEU 13  
8  n ILE 14  
8  n PRO 15  
8  n ILE 16  
8  n THR 17  
8  n LEU 18  
8  n ALA 19  
8  n GLY 20  
8  n LEU 21  
8  n PHE 22  
8  n VAL 23  
8  n THR 24  
8  n ALA 25  
8  n TYR 26  
8  n LEU 27  
8  n GLN 28  
8  n TYR 29  
8  n ARG 30  
8  n ARG 31  
9  n MET 1   
9  n ASP 2   
9  n ILE 3   
9  n VAL 4   
9  n SER 5   
9  n LEU 6   
9  n ALA 7   
9  n TRP 8   
9  n ALA 9   
9  n ALA 10  
9  n LEU 11  
9  n MET 12  
9  n VAL 13  
9  n VAL 14  
9  n PHE 15  
9  n THR 16  
9  n PHE 17  
9  n SER 18  
9  n LEU 19  
9  n SER 20  
9  n LEU 21  
9  n VAL 22  
9  n VAL 23  
9  n TRP 24  
9  n GLY 25  
9  n ARG 26  
9  n SER 27  
9  n GLY 28  
9  n LEU 29  
10 n SER 1   
10 n LYS 2   
10 n VAL 3   
10 n TYR 4   
10 n ASP 5   
10 n TRP 6   
10 n PHE 7   
10 n GLU 8   
10 n GLU 9   
10 n ARG 10  
10 n LEU 11  
10 n GLU 12  
10 n ILE 13  
10 n GLN 14  
10 n ALA 15  
10 n ILE 16  
10 n ALA 17  
10 n ASP 18  
10 n ASP 19  
10 n ILE 20  
10 n THR 21  
10 n SER 22  
10 n LYS 23  
10 n TYR 24  
10 n VAL 25  
10 n PRO 26  
10 n PRO 27  
10 n HIS 28  
10 n VAL 29  
10 n ASN 30  
10 n ILE 31  
10 n PHE 32  
10 n TYR 33  
10 n CYS 34  
10 n LEU 35  
10 n GLY 36  
10 n GLY 37  
10 n ILE 38  
10 n THR 39  
10 n LEU 40  
10 n THR 41  
10 n CYS 42  
10 n PHE 43  
10 n LEU 44  
10 n VAL 45  
10 n GLN 46  
10 n VAL 47  
10 n ALA 48  
10 n THR 49  
10 n GLY 50  
10 n PHE 51  
10 n ALA 52  
10 n MET 53  
10 n THR 54  
10 n PHE 55  
10 n TYR 56  
10 n TYR 57  
10 n ARG 58  
10 n PRO 59  
10 n THR 60  
10 n VAL 61  
10 n THR 62  
10 n ASP 63  
10 n ALA 64  
10 n PHE 65  
10 n ALA 66  
10 n SER 67  
10 n VAL 68  
10 n GLN 69  
10 n TYR 70  
10 n ILE 71  
10 n MET 72  
10 n THR 73  
10 n GLU 74  
10 n VAL 75  
10 n ASN 76  
10 n PHE 77  
10 n GLY 78  
10 n TRP 79  
10 n LEU 80  
10 n ILE 81  
10 n ARG 82  
10 n SER 83  
10 n VAL 84  
10 n HIS 85  
10 n ARG 86  
10 n TRP 87  
10 n SER 88  
10 n ALA 89  
10 n SER 90  
10 n MET 91  
10 n MET 92  
10 n VAL 93  
10 n LEU 94  
10 n MET 95  
10 n MET 96  
10 n ILE 97  
10 n LEU 98  
10 n HIS 99  
10 n VAL 100 
10 n PHE 101 
10 n ARG 102 
10 n VAL 103 
10 n TYR 104 
10 n LEU 105 
10 n THR 106 
10 n GLY 107 
10 n GLY 108 
10 n PHE 109 
10 n LYS 110 
10 n LYS 111 
10 n PRO 112 
10 n ARG 113 
10 n GLU 114 
10 n LEU 115 
10 n THR 116 
10 n TRP 117 
10 n VAL 118 
10 n THR 119 
10 n GLY 120 
10 n VAL 121 
10 n VAL 122 
10 n LEU 123 
10 n GLY 124 
10 n VAL 125 
10 n LEU 126 
10 n THR 127 
10 n ALA 128 
10 n SER 129 
10 n PHE 130 
10 n GLY 131 
10 n VAL 132 
10 n THR 133 
10 n GLY 134 
10 n TYR 135 
10 n SER 136 
10 n LEU 137 
10 n PRO 138 
10 n TRP 139 
10 n ASP 140 
10 n GLN 141 
10 n ILE 142 
10 n GLY 143 
10 n TYR 144 
10 n TRP 145 
10 n ALA 146 
10 n VAL 147 
10 n LYS 148 
10 n ILE 149 
10 n VAL 150 
10 n THR 151 
10 n GLY 152 
10 n VAL 153 
10 n PRO 154 
10 n ASP 155 
10 n ALA 156 
10 n ILE 157 
10 n PRO 158 
10 n VAL 159 
10 n ILE 160 
10 n GLY 161 
10 n SER 162 
10 n PRO 163 
10 n LEU 164 
10 n VAL 165 
10 n GLU 166 
10 n LEU 167 
10 n LEU 168 
10 n ARG 169 
10 n GLY 170 
10 n SER 171 
10 n ALA 172 
10 n SER 173 
10 n VAL 174 
10 n GLY 175 
10 n GLN 176 
10 n SER 177 
10 n THR 178 
10 n LEU 179 
10 n THR 180 
10 n ARG 181 
10 n PHE 182 
10 n TYR 183 
10 n SER 184 
10 n LEU 185 
10 n HIS 186 
10 n THR 187 
10 n PHE 188 
10 n VAL 189 
10 n LEU 190 
10 n PRO 191 
10 n LEU 192 
10 n LEU 193 
10 n THR 194 
10 n ALA 195 
10 n VAL 196 
10 n PHE 197 
10 n MET 198 
10 n LEU 199 
10 n MET 200 
10 n HIS 201 
10 n PHE 202 
10 n LEU 203 
10 n MET 204 
10 n ILE 205 
10 n ARG 206 
10 n LYS 207 
10 n GLN 208 
10 n GLY 209 
10 n ILE 210 
10 n SER 211 
10 n GLY 212 
10 n PRO 213 
10 n LEU 214 
11 n GLY 1   
11 n VAL 2   
11 n THR 3   
11 n LYS 4   
11 n LYS 5   
11 n PRO 6   
11 n ASP 7   
11 n LEU 8   
11 n ASN 9   
11 n ASP 10  
11 n PRO 11  
11 n VAL 12  
11 n LEU 13  
11 n ARG 14  
11 n ALA 15  
11 n LYS 16  
11 n LEU 17  
11 n ALA 18  
11 n LYS 19  
11 n GLY 20  
11 n MET 21  
11 n GLY 22  
11 n HIS 23  
11 n ASN 24  
11 n TYR 25  
11 n TYR 26  
11 n GLY 27  
11 n GLU 28  
11 n PRO 29  
11 n ALA 30  
11 n TRP 31  
11 n PRO 32  
11 n ASN 33  
11 n ASP 34  
11 n LEU 35  
11 n LEU 36  
11 n TYR 37  
11 n ILE 38  
11 n PHE 39  
11 n PRO 40  
11 n VAL 41  
11 n VAL 42  
11 n ILE 43  
11 n LEU 44  
11 n GLY 45  
11 n THR 46  
11 n ILE 47  
11 n ALA 48  
11 n CYS 49  
11 n ASN 50  
11 n VAL 51  
11 n GLY 52  
11 n LEU 53  
11 n ALA 54  
11 n VAL 55  
11 n LEU 56  
11 n GLU 57  
11 n PRO 58  
11 n SER 59  
11 n MET 60  
11 n ILE 61  
11 n GLY 62  
11 n GLU 63  
11 n PRO 64  
11 n ALA 65  
11 n ASP 66  
11 n PRO 67  
11 n PHE 68  
11 n ALA 69  
11 n THR 70  
11 n PRO 71  
11 n LEU 72  
11 n GLU 73  
11 n ILE 74  
11 n LEU 75  
11 n PRO 76  
11 n GLU 77  
11 n TRP 78  
11 n TYR 79  
11 n PHE 80  
11 n PHE 81  
11 n PRO 82  
11 n VAL 83  
11 n PHE 84  
11 n GLN 85  
11 n ILE 86  
11 n LEU 87  
11 n ARG 88  
11 n THR 89  
11 n VAL 90  
11 n PRO 91  
11 n ASN 92  
11 n LYS 93  
11 n LEU 94  
11 n LEU 95  
11 n GLY 96  
11 n VAL 97  
11 n LEU 98  
11 n LEU 99  
11 n MET 100 
11 n ALA 101 
11 n SER 102 
11 n VAL 103 
11 n PRO 104 
11 n ALA 105 
11 n GLY 106 
11 n LEU 107 
11 n LEU 108 
11 n THR 109 
11 n VAL 110 
11 n PRO 111 
11 n PHE 112 
11 n LEU 113 
11 n GLU 114 
11 n ASN 115 
11 n VAL 116 
11 n ASN 117 
11 n LYS 118 
11 n PHE 119 
11 n GLN 120 
11 n ASN 121 
11 n PRO 122 
11 n PHE 123 
11 n ARG 124 
11 n ARG 125 
11 n PRO 126 
11 n VAL 127 
11 n ALA 128 
11 n THR 129 
11 n THR 130 
11 n VAL 131 
11 n PHE 132 
11 n LEU 133 
11 n VAL 134 
11 n GLY 135 
11 n THR 136 
11 n VAL 137 
11 n VAL 138 
11 n ALA 139 
11 n LEU 140 
11 n TRP 141 
11 n LEU 142 
11 n GLY 143 
11 n ILE 144 
11 n GLY 145 
11 n ALA 146 
11 n THR 147 
11 n LEU 148 
11 n PRO 149 
11 n ILE 150 
11 n ASP 151 
11 n LYS 152 
11 n SER 153 
11 n LEU 154 
11 n THR 155 
11 n LEU 156 
11 n GLY 157 
11 n LEU 158 
11 n PHE 159 
12 n TYR 1   
12 n PRO 2   
12 n ILE 3   
12 n PHE 4   
12 n ALA 5   
12 n GLN 6   
12 n GLN 7   
12 n GLY 8   
12 n TYR 9   
12 n GLU 10  
12 n ASN 11  
12 n PRO 12  
12 n ARG 13  
12 n GLU 14  
12 n ALA 15  
12 n THR 16  
12 n GLY 17  
12 n ARG 18  
12 n ILE 19  
12 n VAL 20  
12 n CYS 21  
12 n ALA 22  
12 n ASN 23  
12 n CYS 24  
12 n HIS 25  
12 n LEU 26  
12 n ALA 27  
12 n ASN 28  
12 n LYS 29  
12 n PRO 30  
12 n VAL 31  
12 n ASP 32  
12 n ILE 33  
12 n GLU 34  
12 n VAL 35  
12 n PRO 36  
12 n GLN 37  
12 n ALA 38  
12 n VAL 39  
12 n LEU 40  
12 n PRO 41  
12 n ASP 42  
12 n THR 43  
12 n VAL 44  
12 n PHE 45  
12 n GLU 46  
12 n ALA 47  
12 n VAL 48  
12 n VAL 49  
12 n ARG 50  
12 n ILE 51  
12 n PRO 52  
12 n TYR 53  
12 n ASP 54  
12 n MET 55  
12 n GLN 56  
12 n LEU 57  
12 n LYS 58  
12 n GLN 59  
12 n VAL 60  
12 n LEU 61  
12 n ALA 62  
12 n ASN 63  
12 n GLY 64  
12 n LYS 65  
12 n LYS 66  
12 n GLY 67  
12 n GLY 68  
12 n LEU 69  
12 n ASN 70  
12 n VAL 71  
12 n GLY 72  
12 n ALA 73  
12 n VAL 74  
12 n LEU 75  
12 n ILE 76  
12 n LEU 77  
12 n PRO 78  
12 n GLU 79  
12 n GLY 80  
12 n PHE 81  
12 n GLU 82  
12 n LEU 83  
12 n ALA 84  
12 n PRO 85  
12 n PRO 86  
12 n ASP 87  
12 n ARG 88  
12 n ILE 89  
12 n SER 90  
12 n PRO 91  
12 n GLU 92  
12 n MET 93  
12 n LYS 94  
12 n GLU 95  
12 n LYS 96  
12 n MET 97  
12 n GLY 98  
12 n ASN 99  
12 n LEU 100 
12 n SER 101 
12 n PHE 102 
12 n GLN 103 
12 n SER 104 
12 n TYR 105 
12 n ARG 106 
12 n PRO 107 
12 n ASN 108 
12 n LYS 109 
12 n GLN 110 
12 n ASN 111 
12 n ILE 112 
12 n LEU 113 
12 n VAL 114 
12 n ILE 115 
12 n GLY 116 
12 n PRO 117 
12 n VAL 118 
12 n PRO 119 
12 n GLY 120 
12 n GLN 121 
12 n LYS 122 
12 n TYR 123 
12 n SER 124 
12 n GLU 125 
12 n ILE 126 
12 n THR 127 
12 n PHE 128 
12 n PRO 129 
12 n ILE 130 
12 n LEU 131 
12 n ALA 132 
12 n PRO 133 
12 n ASP 134 
12 n PRO 135 
12 n ALA 136 
12 n THR 137 
12 n LYS 138 
12 n LYS 139 
12 n ASP 140 
12 n VAL 141 
12 n HIS 142 
12 n PHE 143 
12 n LEU 144 
12 n LYS 145 
12 n TYR 146 
12 n PRO 147 
12 n ILE 148 
12 n TYR 149 
12 n VAL 150 
12 n GLY 151 
12 n GLY 152 
12 n ASN 153 
12 n ARG 154 
12 n GLY 155 
12 n ARG 156 
12 n GLY 157 
12 n GLN 158 
12 n ILE 159 
12 n TYR 160 
12 n PRO 161 
12 n ASP 162 
12 n GLY 163 
12 n SER 164 
12 n LYS 165 
12 n SER 166 
12 n ASN 167 
12 n ASN 168 
12 n THR 169 
12 n VAL 170 
12 n TYR 171 
12 n ASN 172 
12 n SER 173 
12 n THR 174 
12 n ALA 175 
12 n THR 176 
12 n GLY 177 
12 n ILE 178 
12 n VAL 179 
12 n LYS 180 
12 n LYS 181 
12 n ILE 182 
12 n VAL 183 
12 n ARG 184 
12 n LYS 185 
12 n GLU 186 
12 n LYS 187 
12 n GLY 188 
12 n GLY 189 
12 n TYR 190 
12 n GLU 191 
12 n ILE 192 
12 n ASN 193 
12 n ILE 194 
12 n ALA 195 
12 n ASP 196 
12 n ALA 197 
12 n SER 198 
12 n ASP 199 
12 n GLY 200 
12 n ARG 201 
12 n GLU 202 
12 n VAL 203 
12 n VAL 204 
12 n ASP 205 
12 n ILE 206 
12 n ILE 207 
12 n PRO 208 
12 n ARG 209 
12 n GLY 210 
12 n PRO 211 
12 n GLU 212 
12 n LEU 213 
12 n LEU 214 
12 n VAL 215 
12 n SER 216 
12 n GLU 217 
12 n GLY 218 
12 n GLU 219 
12 n SER 220 
12 n ILE 221 
12 n LYS 222 
12 n LEU 223 
12 n ASP 224 
12 n GLN 225 
12 n PRO 226 
12 n LEU 227 
12 n THR 228 
12 n SER 229 
12 n ASN 230 
12 n PRO 231 
12 n ASN 232 
12 n VAL 233 
12 n GLY 234 
12 n GLY 235 
12 n PHE 236 
12 n GLY 237 
12 n GLN 238 
12 n GLY 239 
12 n ASP 240 
12 n ALA 241 
12 n GLU 242 
12 n VAL 243 
12 n VAL 244 
12 n LEU 245 
12 n GLN 246 
12 n ASP 247 
12 n PRO 248 
12 n LEU 249 
12 n ARG 250 
12 n ILE 251 
12 n GLN 252 
12 n GLY 253 
12 n LEU 254 
12 n LEU 255 
12 n PHE 256 
12 n PHE 257 
12 n PHE 258 
12 n ALA 259 
12 n SER 260 
12 n VAL 261 
12 n ILE 262 
12 n LEU 263 
12 n ALA 264 
12 n GLN 265 
12 n ILE 266 
12 n PHE 267 
12 n LEU 268 
12 n VAL 269 
12 n LEU 270 
12 n LYS 271 
12 n LYS 272 
12 n LYS 273 
12 n GLN 274 
12 n PHE 275 
12 n GLU 276 
12 n LYS 277 
12 n VAL 278 
12 n GLN 279 
12 n LEU 280 
12 n SER 281 
12 n GLU 282 
12 n MET 283 
12 n ASN 284 
12 n PHE 285 
13 n ASN 1   
13 n VAL 2   
13 n PRO 3   
13 n ASP 4   
13 n MET 5   
13 n GLN 6   
13 n LYS 7   
13 n ARG 8   
13 n GLU 9   
13 n THR 10  
13 n LEU 11  
13 n ASN 12  
13 n LEU 13  
13 n LEU 14  
13 n LEU 15  
13 n LEU 16  
13 n GLY 17  
13 n ALA 18  
13 n LEU 19  
13 n SER 20  
13 n LEU 21  
13 n PRO 22  
13 n THR 23  
13 n GLY 24  
13 n TYR 25  
13 n MET 26  
13 n LEU 27  
13 n LEU 28  
13 n PRO 29  
13 n TYR 30  
13 n ALA 31  
13 n SER 32  
13 n PHE 33  
13 n PHE 34  
13 n VAL 35  
13 n PRO 36  
13 n PRO 37  
13 n GLY 38  
13 n GLY 39  
13 n THR 40  
13 n ILE 41  
13 n ALA 42  
13 n LYS 43  
13 n ASP 44  
13 n ALA 45  
13 n LEU 46  
13 n GLY 47  
13 n ASN 48  
13 n ASP 49  
13 n VAL 50  
13 n ILE 51  
13 n ALA 52  
13 n ALA 53  
13 n GLU 54  
13 n TRP 55  
13 n LEU 56  
13 n LYS 57  
13 n THR 58  
13 n HIS 59  
13 n ALA 60  
13 n PRO 61  
13 n GLY 62  
13 n ASP 63  
13 n ARG 64  
13 n THR 65  
13 n LEU 66  
13 n THR 67  
13 n GLN 68  
13 n GLY 69  
13 n LEU 70  
13 n LYS 71  
13 n GLY 72  
13 n ASP 73  
13 n PRO 74  
13 n THR 75  
13 n TYR 76  
13 n LEU 77  
13 n VAL 78  
13 n VAL 79  
13 n GLU 80  
13 n SER 81  
13 n ASP 82  
13 n LYS 83  
13 n THR 84  
13 n LEU 85  
13 n ALA 86  
13 n THR 87  
13 n PHE 88  
13 n GLY 89  
13 n ILE 90  
13 n ASN 91  
13 n ALA 92  
13 n VAL 93  
13 n CYS 94  
13 n THR 95  
13 n HIS 96  
13 n LEU 97  
13 n GLY 98  
13 n CYS 99  
13 n VAL 100 
13 n VAL 101 
13 n PRO 102 
13 n PHE 103 
13 n ASN 104 
13 n ALA 105 
13 n ALA 106 
13 n GLU 107 
13 n ASN 108 
13 n LYS 109 
13 n PHE 110 
13 n ILE 111 
13 n CYS 112 
13 n PRO 113 
13 n CYS 114 
13 n HIS 115 
13 n GLY 116 
13 n SER 117 
13 n GLN 118 
13 n TYR 119 
13 n ASN 120 
13 n ASN 121 
13 n GLN 122 
13 n GLY 123 
13 n ARG 124 
13 n VAL 125 
13 n VAL 126 
13 n ARG 127 
13 n GLY 128 
13 n PRO 129 
13 n ALA 130 
13 n PRO 131 
13 n LEU 132 
13 n SER 133 
13 n LEU 134 
13 n ALA 135 
13 n LEU 136 
13 n ALA 137 
13 n HIS 138 
13 n CYS 139 
13 n ASP 140 
13 n VAL 141 
13 n ASP 142 
13 n ASP 143 
13 n GLY 144 
13 n LYS 145 
13 n VAL 146 
13 n VAL 147 
13 n PHE 148 
13 n VAL 149 
13 n PRO 150 
13 n TRP 151 
13 n THR 152 
13 n GLU 153 
13 n THR 154 
13 n ASP 155 
13 n PHE 156 
13 n ARG 157 
13 n THR 158 
13 n GLY 159 
13 n GLU 160 
13 n ALA 161 
13 n PRO 162 
13 n TRP 163 
13 n TRP 164 
13 n SER 165 
14 n MET 1   
14 n PHE 2   
14 n THR 3   
14 n LEU 4   
14 n THR 5   
14 n SER 6   
14 n TYR 7   
14 n PHE 8   
14 n GLY 9   
14 n PHE 10  
14 n LEU 11  
14 n LEU 12  
14 n ALA 13  
14 n ALA 14  
14 n LEU 15  
14 n THR 16  
14 n ILE 17  
14 n THR 18  
14 n SER 19  
14 n ALA 20  
14 n LEU 21  
14 n PHE 22  
14 n ILE 23  
14 n GLY 24  
14 n LEU 25  
14 n ASN 26  
14 n LYS 27  
14 n ILE 28  
14 n ARG 29  
14 n LEU 30  
14 n ILE 31  
15 n ASN 1   
15 n ALA 2   
15 n ALA 3   
15 n ALA 4   
15 n GLU 5   
15 n ILE 6   
15 n PHE 7   
15 n ARG 8   
15 n ILE 9   
15 n ALA 10  
15 n ALA 11  
15 n VAL 12  
15 n MET 13  
15 n ASN 14  
15 n GLY 15  
15 n LEU 16  
15 n THR 17  
15 n LEU 18  
15 n VAL 19  
15 n GLY 20  
15 n VAL 21  
15 n ALA 22  
15 n ILE 23  
15 n GLY 24  
15 n PHE 25  
15 n VAL 26  
15 n LEU 27  
15 n LEU 28  
15 n ARG 29  
15 n ILE 30  
15 n GLU 31  
15 n ALA 32  
15 n THR 33  
15 n VAL 34  
15 n GLU 35  
15 n GLU 36  
16 n MET 1   
16 n ILE 2   
16 n GLU 3   
16 n VAL 4   
16 n PHE 5   
16 n LEU 6   
16 n PHE 7   
16 n GLY 8   
16 n ILE 9   
16 n VAL 10  
16 n LEU 11  
16 n GLY 12  
16 n LEU 13  
16 n ILE 14  
16 n PRO 15  
16 n ILE 16  
16 n THR 17  
16 n LEU 18  
16 n ALA 19  
16 n GLY 20  
16 n LEU 21  
16 n PHE 22  
16 n VAL 23  
16 n THR 24  
16 n ALA 25  
16 n TYR 26  
16 n LEU 27  
16 n GLN 28  
16 n TYR 29  
16 n ARG 30  
16 n ARG 31  
17 n MET 1   
17 n ASP 2   
17 n ILE 3   
17 n VAL 4   
17 n SER 5   
17 n LEU 6   
17 n ALA 7   
17 n TRP 8   
17 n ALA 9   
17 n ALA 10  
17 n LEU 11  
17 n MET 12  
17 n VAL 13  
17 n VAL 14  
17 n PHE 15  
17 n THR 16  
17 n PHE 17  
17 n SER 18  
17 n LEU 19  
17 n SER 20  
17 n LEU 21  
17 n VAL 22  
17 n VAL 23  
17 n TRP 24  
17 n GLY 25  
17 n ARG 26  
17 n SER 27  
17 n GLY 28  
17 n LEU 29  
#
_ma_data.content_type "model coordinates"
_ma_data.id           1
_ma_data.name         Model
#
_ma_model_list.data_id          1
_ma_model_list.model_group_id   1
_ma_model_list.model_group_name "AlphaFold-beta-20231127 (7a14c934-fe78-43c1-a552-7fb305b0ebd1 @ 2024-10-01 04:11:34)"
_ma_model_list.model_id         1
_ma_model_list.model_name       "Top ranked model"
_ma_model_list.model_type       "Ab initio model"
_ma_model_list.ordinal_id       1
#
loop_
_ma_protocol_step.method_type
_ma_protocol_step.ordinal_id
_ma_protocol_step.protocol_id
_ma_protocol_step.step_id
"coevolution MSA" 1 1 1 
"template search" 2 1 2 
modeling          3 1 3 
#
loop_
_ma_qa_metric.id
_ma_qa_metric.mode
_ma_qa_metric.name
_ma_qa_metric.software_group_id
_ma_qa_metric.type
1 global pLDDT 1 pLDDT 
2 local  pLDDT 1 pLDDT 
#
_ma_qa_metric_global.metric_id    1
_ma_qa_metric_global.metric_value 85.37
_ma_qa_metric_global.model_id     1
_ma_qa_metric_global.ordinal_id   1
#
_ma_software_group.group_id    1
_ma_software_group.ordinal_id  1
_ma_software_group.software_id 1
#
loop_
_ma_target_entity.data_id
_ma_target_entity.entity_id
_ma_target_entity.origin
1 1  . 
1 2  . 
1 3  . 
1 4  . 
1 5  . 
1 6  . 
1 7  . 
1 8  . 
1 9  . 
1 10 . 
1 11 . 
1 12 . 
1 13 . 
1 14 . 
1 15 . 
1 16 . 
1 17 . 
1 18 . 
1 19 . 
1 20 . 
1 21 . 
1 22 . 
1 23 . 
1 24 . 
1 25 . 
1 26 . 
1 27 . 
1 28 . 
#
loop_
_ma_target_entity_instance.asym_id
_ma_target_entity_instance.details
_ma_target_entity_instance.entity_id
A  . 1  
B  . 2  
C  . 3  
D  . 4  
E  . 5  
F  . 6  
G  . 7  
H  . 8  
I  . 9  
J  . 10 
K  . 11 
L  . 12 
M  . 13 
N  . 14 
O  . 15 
P  . 16 
Q  . 17 
R  . 18 
S  . 19 
T  . 20 
U  . 21 
V  . 22 
W  . 23 
X  . 24 
Y  . 25 
Z  . 26 
AA . 27 
BA . 28 
#
loop_
_pdbx_data_usage.details
_pdbx_data_usage.id
_pdbx_data_usage.type
_pdbx_data_usage.url
;NON-COMMERCIAL USE ONLY, BY USING THIS FILE YOU AGREE TO THE TERMS OF USE FOUND
AT alphafoldserver.com/output-terms.
;
1 license    ? 
;THE INFORMATION IS NOT INTENDED FOR, HAS NOT BEEN VALIDATED FOR, AND IS NOT
APPROVED FOR CLINICAL USE. IT SHOULD NOT BE USED FOR CLINICAL PURPOSE OR RELIED
ON FOR MEDICAL OR OTHER PROFESSIONAL ADVICE. IT IS THEORETICAL MODELLING ONLY
AND CAUTION SHOULD BE EXERCISED IN ITS USE. IT IS PROVIDED "AS-IS" WITHOUT ANY
WARRANTY OF ANY KIND, WHETHER EXPRESSED OR IMPLIED. NO WARRANTY IS GIVEN THAT
USE OF THE INFORMATION SHALL NOT INFRINGE THE RIGHTS OF ANY THIRD PARTY.
;
2 disclaimer ? 
#
loop_
_pdbx_nonpoly_scheme.asym_id
_pdbx_nonpoly_scheme.auth_seq_num
_pdbx_nonpoly_scheme.entity_id
_pdbx_nonpoly_scheme.mon_id
_pdbx_nonpoly_scheme.pdb_ins_code
_pdbx_nonpoly_scheme.pdb_seq_num
_pdbx_nonpoly_scheme.pdb_strand_id
R  1 18 CLA . 1 R  
S  1 19 CLA . 1 S  
T  1 20 HEM . 1 T  
U  1 21 HEM . 1 U  
V  1 22 HEM . 1 V  
W  1 23 HEM . 1 W  
X  1 24 HEC . 1 X  
Y  1 25 HEC . 1 Y  
Z  1 26 HEC . 1 Z  
AA 1 27 HEC . 1 AA 
BA 1 28 CU  . 1 BA 
#
loop_
_pdbx_poly_seq_scheme.asym_id
_pdbx_poly_seq_scheme.auth_seq_num
_pdbx_poly_seq_scheme.entity_id
_pdbx_poly_seq_scheme.hetero
_pdbx_poly_seq_scheme.mon_id
_pdbx_poly_seq_scheme.pdb_ins_code
_pdbx_poly_seq_scheme.pdb_seq_num
_pdbx_poly_seq_scheme.pdb_strand_id
_pdbx_poly_seq_scheme.seq_id
A 1   1  n VAL . 1   A 1   
A 2   1  n GLU . 2   A 2   
A 3   1  n VAL . 3   A 3   
A 4   1  n LEU . 4   A 4   
A 5   1  n LEU . 5   A 5   
A 6   1  n GLY . 6   A 6   
A 7   1  n GLY . 7   A 7   
A 8   1  n GLY . 8   A 8   
A 9   1  n ASP . 9   A 9   
A 10  1  n GLY . 10  A 10  
A 11  1  n SER . 11  A 11  
A 12  1  n LEU . 12  A 12  
A 13  1  n ALA . 13  A 13  
A 14  1  n PHE . 14  A 14  
A 15  1  n LEU . 15  A 15  
A 16  1  n PRO . 16  A 16  
A 17  1  n GLY . 17  A 17  
A 18  1  n ASP . 18  A 18  
A 19  1  n PHE . 19  A 19  
A 20  1  n SER . 20  A 20  
A 21  1  n VAL . 21  A 21  
A 22  1  n ALA . 22  A 22  
A 23  1  n SER . 23  A 23  
A 24  1  n GLY . 24  A 24  
A 25  1  n GLU . 25  A 25  
A 26  1  n GLU . 26  A 26  
A 27  1  n ILE . 27  A 27  
A 28  1  n VAL . 28  A 28  
A 29  1  n PHE . 29  A 29  
A 30  1  n LYS . 30  A 30  
A 31  1  n ASN . 31  A 31  
A 32  1  n ASN . 32  A 32  
A 33  1  n ALA . 33  A 33  
A 34  1  n GLY . 34  A 34  
A 35  1  n PHE . 35  A 35  
A 36  1  n PRO . 36  A 36  
A 37  1  n HIS . 37  A 37  
A 38  1  n ASN . 38  A 38  
A 39  1  n VAL . 39  A 39  
A 40  1  n VAL . 40  A 40  
A 41  1  n PHE . 41  A 41  
A 42  1  n ASP . 42  A 42  
A 43  1  n GLU . 43  A 43  
A 44  1  n ASP . 44  A 44  
A 45  1  n GLU . 45  A 45  
A 46  1  n ILE . 46  A 46  
A 47  1  n PRO . 47  A 47  
A 48  1  n SER . 48  A 48  
A 49  1  n GLY . 49  A 49  
A 50  1  n VAL . 50  A 50  
A 51  1  n ASP . 51  A 51  
A 52  1  n ALA . 52  A 52  
A 53  1  n ALA . 53  A 53  
A 54  1  n LYS . 54  A 54  
A 55  1  n ILE . 55  A 55  
A 56  1  n SER . 56  A 56  
A 57  1  n MET . 57  A 57  
A 58  1  n SER . 58  A 58  
A 59  1  n GLU . 59  A 59  
A 60  1  n GLU . 60  A 60  
A 61  1  n ASP . 61  A 61  
A 62  1  n LEU . 62  A 62  
A 63  1  n LEU . 63  A 63  
A 64  1  n ASN . 64  A 64  
A 65  1  n ALA . 65  A 65  
A 66  1  n PRO . 66  A 66  
A 67  1  n GLY . 67  A 67  
A 68  1  n GLU . 68  A 68  
A 69  1  n THR . 69  A 69  
A 70  1  n TYR . 70  A 70  
A 71  1  n LYS . 71  A 71  
A 72  1  n VAL . 72  A 72  
A 73  1  n THR . 73  A 73  
A 74  1  n LEU . 74  A 74  
A 75  1  n THR . 75  A 75  
A 76  1  n GLU . 76  A 76  
A 77  1  n LYS . 77  A 77  
A 78  1  n GLY . 78  A 78  
A 79  1  n THR . 79  A 79  
A 80  1  n TYR . 80  A 80  
A 81  1  n LYS . 81  A 81  
A 82  1  n PHE . 82  A 82  
A 83  1  n TYR . 83  A 83  
A 84  1  n CYS . 84  A 84  
A 85  1  n SER . 85  A 85  
A 86  1  n PRO . 86  A 86  
A 87  1  n HIS . 87  A 87  
A 88  1  n GLN . 88  A 88  
A 89  1  n GLY . 89  A 89  
A 90  1  n ALA . 90  A 90  
A 91  1  n GLY . 91  A 91  
A 92  1  n MET . 92  A 92  
A 93  1  n VAL . 93  A 93  
A 94  1  n GLY . 94  A 94  
A 95  1  n LYS . 95  A 95  
A 96  1  n VAL . 96  A 96  
A 97  1  n THR . 97  A 97  
A 98  1  n VAL . 98  A 98  
A 99  1  n ASN . 99  A 99  
B 1   2  n SER . 1   B 1   
B 2   2  n LYS . 2   B 2   
B 3   2  n VAL . 3   B 3   
B 4   2  n TYR . 4   B 4   
B 5   2  n ASP . 5   B 5   
B 6   2  n TRP . 6   B 6   
B 7   2  n PHE . 7   B 7   
B 8   2  n GLU . 8   B 8   
B 9   2  n GLU . 9   B 9   
B 10  2  n ARG . 10  B 10  
B 11  2  n LEU . 11  B 11  
B 12  2  n GLU . 12  B 12  
B 13  2  n ILE . 13  B 13  
B 14  2  n GLN . 14  B 14  
B 15  2  n ALA . 15  B 15  
B 16  2  n ILE . 16  B 16  
B 17  2  n ALA . 17  B 17  
B 18  2  n ASP . 18  B 18  
B 19  2  n ASP . 19  B 19  
B 20  2  n ILE . 20  B 20  
B 21  2  n THR . 21  B 21  
B 22  2  n SER . 22  B 22  
B 23  2  n LYS . 23  B 23  
B 24  2  n TYR . 24  B 24  
B 25  2  n VAL . 25  B 25  
B 26  2  n PRO . 26  B 26  
B 27  2  n PRO . 27  B 27  
B 28  2  n HIS . 28  B 28  
B 29  2  n VAL . 29  B 29  
B 30  2  n ASN . 30  B 30  
B 31  2  n ILE . 31  B 31  
B 32  2  n PHE . 32  B 32  
B 33  2  n TYR . 33  B 33  
B 34  2  n CYS . 34  B 34  
B 35  2  n LEU . 35  B 35  
B 36  2  n GLY . 36  B 36  
B 37  2  n GLY . 37  B 37  
B 38  2  n ILE . 38  B 38  
B 39  2  n THR . 39  B 39  
B 40  2  n LEU . 40  B 40  
B 41  2  n THR . 41  B 41  
B 42  2  n CYS . 42  B 42  
B 43  2  n PHE . 43  B 43  
B 44  2  n LEU . 44  B 44  
B 45  2  n VAL . 45  B 45  
B 46  2  n GLN . 46  B 46  
B 47  2  n VAL . 47  B 47  
B 48  2  n ALA . 48  B 48  
B 49  2  n THR . 49  B 49  
B 50  2  n GLY . 50  B 50  
B 51  2  n PHE . 51  B 51  
B 52  2  n ALA . 52  B 52  
B 53  2  n MET . 53  B 53  
B 54  2  n THR . 54  B 54  
B 55  2  n PHE . 55  B 55  
B 56  2  n TYR . 56  B 56  
B 57  2  n TYR . 57  B 57  
B 58  2  n ARG . 58  B 58  
B 59  2  n PRO . 59  B 59  
B 60  2  n THR . 60  B 60  
B 61  2  n VAL . 61  B 61  
B 62  2  n THR . 62  B 62  
B 63  2  n ASP . 63  B 63  
B 64  2  n ALA . 64  B 64  
B 65  2  n PHE . 65  B 65  
B 66  2  n ALA . 66  B 66  
B 67  2  n SER . 67  B 67  
B 68  2  n VAL . 68  B 68  
B 69  2  n GLN . 69  B 69  
B 70  2  n TYR . 70  B 70  
B 71  2  n ILE . 71  B 71  
B 72  2  n MET . 72  B 72  
B 73  2  n THR . 73  B 73  
B 74  2  n GLU . 74  B 74  
B 75  2  n VAL . 75  B 75  
B 76  2  n ASN . 76  B 76  
B 77  2  n PHE . 77  B 77  
B 78  2  n GLY . 78  B 78  
B 79  2  n TRP . 79  B 79  
B 80  2  n LEU . 80  B 80  
B 81  2  n ILE . 81  B 81  
B 82  2  n ARG . 82  B 82  
B 83  2  n SER . 83  B 83  
B 84  2  n VAL . 84  B 84  
B 85  2  n HIS . 85  B 85  
B 86  2  n ARG . 86  B 86  
B 87  2  n TRP . 87  B 87  
B 88  2  n SER . 88  B 88  
B 89  2  n ALA . 89  B 89  
B 90  2  n SER . 90  B 90  
B 91  2  n MET . 91  B 91  
B 92  2  n MET . 92  B 92  
B 93  2  n VAL . 93  B 93  
B 94  2  n LEU . 94  B 94  
B 95  2  n MET . 95  B 95  
B 96  2  n MET . 96  B 96  
B 97  2  n ILE . 97  B 97  
B 98  2  n LEU . 98  B 98  
B 99  2  n HIS . 99  B 99  
B 100 2  n VAL . 100 B 100 
B 101 2  n PHE . 101 B 101 
B 102 2  n ARG . 102 B 102 
B 103 2  n VAL . 103 B 103 
B 104 2  n TYR . 104 B 104 
B 105 2  n LEU . 105 B 105 
B 106 2  n THR . 106 B 106 
B 107 2  n GLY . 107 B 107 
B 108 2  n GLY . 108 B 108 
B 109 2  n PHE . 109 B 109 
B 110 2  n LYS . 110 B 110 
B 111 2  n LYS . 111 B 111 
B 112 2  n PRO . 112 B 112 
B 113 2  n ARG . 113 B 113 
B 114 2  n GLU . 114 B 114 
B 115 2  n LEU . 115 B 115 
B 116 2  n THR . 116 B 116 
B 117 2  n TRP . 117 B 117 
B 118 2  n VAL . 118 B 118 
B 119 2  n THR . 119 B 119 
B 120 2  n GLY . 120 B 120 
B 121 2  n VAL . 121 B 121 
B 122 2  n VAL . 122 B 122 
B 123 2  n LEU . 123 B 123 
B 124 2  n GLY . 124 B 124 
B 125 2  n VAL . 125 B 125 
B 126 2  n LEU . 126 B 126 
B 127 2  n THR . 127 B 127 
B 128 2  n ALA . 128 B 128 
B 129 2  n SER . 129 B 129 
B 130 2  n PHE . 130 B 130 
B 131 2  n GLY . 131 B 131 
B 132 2  n VAL . 132 B 132 
B 133 2  n THR . 133 B 133 
B 134 2  n GLY . 134 B 134 
B 135 2  n TYR . 135 B 135 
B 136 2  n SER . 136 B 136 
B 137 2  n LEU . 137 B 137 
B 138 2  n PRO . 138 B 138 
B 139 2  n TRP . 139 B 139 
B 140 2  n ASP . 140 B 140 
B 141 2  n GLN . 141 B 141 
B 142 2  n ILE . 142 B 142 
B 143 2  n GLY . 143 B 143 
B 144 2  n TYR . 144 B 144 
B 145 2  n TRP . 145 B 145 
B 146 2  n ALA . 146 B 146 
B 147 2  n VAL . 147 B 147 
B 148 2  n LYS . 148 B 148 
B 149 2  n ILE . 149 B 149 
B 150 2  n VAL . 150 B 150 
B 151 2  n THR . 151 B 151 
B 152 2  n GLY . 152 B 152 
B 153 2  n VAL . 153 B 153 
B 154 2  n PRO . 154 B 154 
B 155 2  n ASP . 155 B 155 
B 156 2  n ALA . 156 B 156 
B 157 2  n ILE . 157 B 157 
B 158 2  n PRO . 158 B 158 
B 159 2  n VAL . 159 B 159 
B 160 2  n ILE . 160 B 160 
B 161 2  n GLY . 161 B 161 
B 162 2  n SER . 162 B 162 
B 163 2  n PRO . 163 B 163 
B 164 2  n LEU . 164 B 164 
B 165 2  n VAL . 165 B 165 
B 166 2  n GLU . 166 B 166 
B 167 2  n LEU . 167 B 167 
B 168 2  n LEU . 168 B 168 
B 169 2  n ARG . 169 B 169 
B 170 2  n GLY . 170 B 170 
B 171 2  n SER . 171 B 171 
B 172 2  n ALA . 172 B 172 
B 173 2  n SER . 173 B 173 
B 174 2  n VAL . 174 B 174 
B 175 2  n GLY . 175 B 175 
B 176 2  n GLN . 176 B 176 
B 177 2  n SER . 177 B 177 
B 178 2  n THR . 178 B 178 
B 179 2  n LEU . 179 B 179 
B 180 2  n THR . 180 B 180 
B 181 2  n ARG . 181 B 181 
B 182 2  n PHE . 182 B 182 
B 183 2  n TYR . 183 B 183 
B 184 2  n SER . 184 B 184 
B 185 2  n LEU . 185 B 185 
B 186 2  n HIS . 186 B 186 
B 187 2  n THR . 187 B 187 
B 188 2  n PHE . 188 B 188 
B 189 2  n VAL . 189 B 189 
B 190 2  n LEU . 190 B 190 
B 191 2  n PRO . 191 B 191 
B 192 2  n LEU . 192 B 192 
B 193 2  n LEU . 193 B 193 
B 194 2  n THR . 194 B 194 
B 195 2  n ALA . 195 B 195 
B 196 2  n VAL . 196 B 196 
B 197 2  n PHE . 197 B 197 
B 198 2  n MET . 198 B 198 
B 199 2  n LEU . 199 B 199 
B 200 2  n MET . 200 B 200 
B 201 2  n HIS . 201 B 201 
B 202 2  n PHE . 202 B 202 
B 203 2  n LEU . 203 B 203 
B 204 2  n MET . 204 B 204 
B 205 2  n ILE . 205 B 205 
B 206 2  n ARG . 206 B 206 
B 207 2  n LYS . 207 B 207 
B 208 2  n GLN . 208 B 208 
B 209 2  n GLY . 209 B 209 
B 210 2  n ILE . 210 B 210 
B 211 2  n SER . 211 B 211 
B 212 2  n GLY . 212 B 212 
B 213 2  n PRO . 213 B 213 
B 214 2  n LEU . 214 B 214 
C 1   3  n GLY . 1   C 1   
C 2   3  n VAL . 2   C 2   
C 3   3  n THR . 3   C 3   
C 4   3  n LYS . 4   C 4   
C 5   3  n LYS . 5   C 5   
C 6   3  n PRO . 6   C 6   
C 7   3  n ASP . 7   C 7   
C 8   3  n LEU . 8   C 8   
C 9   3  n ASN . 9   C 9   
C 10  3  n ASP . 10  C 10  
C 11  3  n PRO . 11  C 11  
C 12  3  n VAL . 12  C 12  
C 13  3  n LEU . 13  C 13  
C 14  3  n ARG . 14  C 14  
C 15  3  n ALA . 15  C 15  
C 16  3  n LYS . 16  C 16  
C 17  3  n LEU . 17  C 17  
C 18  3  n ALA . 18  C 18  
C 19  3  n LYS . 19  C 19  
C 20  3  n GLY . 20  C 20  
C 21  3  n MET . 21  C 21  
C 22  3  n GLY . 22  C 22  
C 23  3  n HIS . 23  C 23  
C 24  3  n ASN . 24  C 24  
C 25  3  n TYR . 25  C 25  
C 26  3  n TYR . 26  C 26  
C 27  3  n GLY . 27  C 27  
C 28  3  n GLU . 28  C 28  
C 29  3  n PRO . 29  C 29  
C 30  3  n ALA . 30  C 30  
C 31  3  n TRP . 31  C 31  
C 32  3  n PRO . 32  C 32  
C 33  3  n ASN . 33  C 33  
C 34  3  n ASP . 34  C 34  
C 35  3  n LEU . 35  C 35  
C 36  3  n LEU . 36  C 36  
C 37  3  n TYR . 37  C 37  
C 38  3  n ILE . 38  C 38  
C 39  3  n PHE . 39  C 39  
C 40  3  n PRO . 40  C 40  
C 41  3  n VAL . 41  C 41  
C 42  3  n VAL . 42  C 42  
C 43  3  n ILE . 43  C 43  
C 44  3  n LEU . 44  C 44  
C 45  3  n GLY . 45  C 45  
C 46  3  n THR . 46  C 46  
C 47  3  n ILE . 47  C 47  
C 48  3  n ALA . 48  C 48  
C 49  3  n CYS . 49  C 49  
C 50  3  n ASN . 50  C 50  
C 51  3  n VAL . 51  C 51  
C 52  3  n GLY . 52  C 52  
C 53  3  n LEU . 53  C 53  
C 54  3  n ALA . 54  C 54  
C 55  3  n VAL . 55  C 55  
C 56  3  n LEU . 56  C 56  
C 57  3  n GLU . 57  C 57  
C 58  3  n PRO . 58  C 58  
C 59  3  n SER . 59  C 59  
C 60  3  n MET . 60  C 60  
C 61  3  n ILE . 61  C 61  
C 62  3  n GLY . 62  C 62  
C 63  3  n GLU . 63  C 63  
C 64  3  n PRO . 64  C 64  
C 65  3  n ALA . 65  C 65  
C 66  3  n ASP . 66  C 66  
C 67  3  n PRO . 67  C 67  
C 68  3  n PHE . 68  C 68  
C 69  3  n ALA . 69  C 69  
C 70  3  n THR . 70  C 70  
C 71  3  n PRO . 71  C 71  
C 72  3  n LEU . 72  C 72  
C 73  3  n GLU . 73  C 73  
C 74  3  n ILE . 74  C 74  
C 75  3  n LEU . 75  C 75  
C 76  3  n PRO . 76  C 76  
C 77  3  n GLU . 77  C 77  
C 78  3  n TRP . 78  C 78  
C 79  3  n TYR . 79  C 79  
C 80  3  n PHE . 80  C 80  
C 81  3  n PHE . 81  C 81  
C 82  3  n PRO . 82  C 82  
C 83  3  n VAL . 83  C 83  
C 84  3  n PHE . 84  C 84  
C 85  3  n GLN . 85  C 85  
C 86  3  n ILE . 86  C 86  
C 87  3  n LEU . 87  C 87  
C 88  3  n ARG . 88  C 88  
C 89  3  n THR . 89  C 89  
C 90  3  n VAL . 90  C 90  
C 91  3  n PRO . 91  C 91  
C 92  3  n ASN . 92  C 92  
C 93  3  n LYS . 93  C 93  
C 94  3  n LEU . 94  C 94  
C 95  3  n LEU . 95  C 95  
C 96  3  n GLY . 96  C 96  
C 97  3  n VAL . 97  C 97  
C 98  3  n LEU . 98  C 98  
C 99  3  n LEU . 99  C 99  
C 100 3  n MET . 100 C 100 
C 101 3  n ALA . 101 C 101 
C 102 3  n SER . 102 C 102 
C 103 3  n VAL . 103 C 103 
C 104 3  n PRO . 104 C 104 
C 105 3  n ALA . 105 C 105 
C 106 3  n GLY . 106 C 106 
C 107 3  n LEU . 107 C 107 
C 108 3  n LEU . 108 C 108 
C 109 3  n THR . 109 C 109 
C 110 3  n VAL . 110 C 110 
C 111 3  n PRO . 111 C 111 
C 112 3  n PHE . 112 C 112 
C 113 3  n LEU . 113 C 113 
C 114 3  n GLU . 114 C 114 
C 115 3  n ASN . 115 C 115 
C 116 3  n VAL . 116 C 116 
C 117 3  n ASN . 117 C 117 
C 118 3  n LYS . 118 C 118 
C 119 3  n PHE . 119 C 119 
C 120 3  n GLN . 120 C 120 
C 121 3  n ASN . 121 C 121 
C 122 3  n PRO . 122 C 122 
C 123 3  n PHE . 123 C 123 
C 124 3  n ARG . 124 C 124 
C 125 3  n ARG . 125 C 125 
C 126 3  n PRO . 126 C 126 
C 127 3  n VAL . 127 C 127 
C 128 3  n ALA . 128 C 128 
C 129 3  n THR . 129 C 129 
C 130 3  n THR . 130 C 130 
C 131 3  n VAL . 131 C 131 
C 132 3  n PHE . 132 C 132 
C 133 3  n LEU . 133 C 133 
C 134 3  n VAL . 134 C 134 
C 135 3  n GLY . 135 C 135 
C 136 3  n THR . 136 C 136 
C 137 3  n VAL . 137 C 137 
C 138 3  n VAL . 138 C 138 
C 139 3  n ALA . 139 C 139 
C 140 3  n LEU . 140 C 140 
C 141 3  n TRP . 141 C 141 
C 142 3  n LEU . 142 C 142 
C 143 3  n GLY . 143 C 143 
C 144 3  n ILE . 144 C 144 
C 145 3  n GLY . 145 C 145 
C 146 3  n ALA . 146 C 146 
C 147 3  n THR . 147 C 147 
C 148 3  n LEU . 148 C 148 
C 149 3  n PRO . 149 C 149 
C 150 3  n ILE . 150 C 150 
C 151 3  n ASP . 151 C 151 
C 152 3  n LYS . 152 C 152 
C 153 3  n SER . 153 C 153 
C 154 3  n LEU . 154 C 154 
C 155 3  n THR . 155 C 155 
C 156 3  n LEU . 156 C 156 
C 157 3  n GLY . 157 C 157 
C 158 3  n LEU . 158 C 158 
C 159 3  n PHE . 159 C 159 
D 1   4  n TYR . 1   D 1   
D 2   4  n PRO . 2   D 2   
D 3   4  n ILE . 3   D 3   
D 4   4  n PHE . 4   D 4   
D 5   4  n ALA . 5   D 5   
D 6   4  n GLN . 6   D 6   
D 7   4  n GLN . 7   D 7   
D 8   4  n GLY . 8   D 8   
D 9   4  n TYR . 9   D 9   
D 10  4  n GLU . 10  D 10  
D 11  4  n ASN . 11  D 11  
D 12  4  n PRO . 12  D 12  
D 13  4  n ARG . 13  D 13  
D 14  4  n GLU . 14  D 14  
D 15  4  n ALA . 15  D 15  
D 16  4  n THR . 16  D 16  
D 17  4  n GLY . 17  D 17  
D 18  4  n ARG . 18  D 18  
D 19  4  n ILE . 19  D 19  
D 20  4  n VAL . 20  D 20  
D 21  4  n CYS . 21  D 21  
D 22  4  n ALA . 22  D 22  
D 23  4  n ASN . 23  D 23  
D 24  4  n CYS . 24  D 24  
D 25  4  n HIS . 25  D 25  
D 26  4  n LEU . 26  D 26  
D 27  4  n ALA . 27  D 27  
D 28  4  n ASN . 28  D 28  
D 29  4  n LYS . 29  D 29  
D 30  4  n PRO . 30  D 30  
D 31  4  n VAL . 31  D 31  
D 32  4  n ASP . 32  D 32  
D 33  4  n ILE . 33  D 33  
D 34  4  n GLU . 34  D 34  
D 35  4  n VAL . 35  D 35  
D 36  4  n PRO . 36  D 36  
D 37  4  n GLN . 37  D 37  
D 38  4  n ALA . 38  D 38  
D 39  4  n VAL . 39  D 39  
D 40  4  n LEU . 40  D 40  
D 41  4  n PRO . 41  D 41  
D 42  4  n ASP . 42  D 42  
D 43  4  n THR . 43  D 43  
D 44  4  n VAL . 44  D 44  
D 45  4  n PHE . 45  D 45  
D 46  4  n GLU . 46  D 46  
D 47  4  n ALA . 47  D 47  
D 48  4  n VAL . 48  D 48  
D 49  4  n VAL . 49  D 49  
D 50  4  n ARG . 50  D 50  
D 51  4  n ILE . 51  D 51  
D 52  4  n PRO . 52  D 52  
D 53  4  n TYR . 53  D 53  
D 54  4  n ASP . 54  D 54  
D 55  4  n MET . 55  D 55  
D 56  4  n GLN . 56  D 56  
D 57  4  n LEU . 57  D 57  
D 58  4  n LYS . 58  D 58  
D 59  4  n GLN . 59  D 59  
D 60  4  n VAL . 60  D 60  
D 61  4  n LEU . 61  D 61  
D 62  4  n ALA . 62  D 62  
D 63  4  n ASN . 63  D 63  
D 64  4  n GLY . 64  D 64  
D 65  4  n LYS . 65  D 65  
D 66  4  n LYS . 66  D 66  
D 67  4  n GLY . 67  D 67  
D 68  4  n GLY . 68  D 68  
D 69  4  n LEU . 69  D 69  
D 70  4  n ASN . 70  D 70  
D 71  4  n VAL . 71  D 71  
D 72  4  n GLY . 72  D 72  
D 73  4  n ALA . 73  D 73  
D 74  4  n VAL . 74  D 74  
D 75  4  n LEU . 75  D 75  
D 76  4  n ILE . 76  D 76  
D 77  4  n LEU . 77  D 77  
D 78  4  n PRO . 78  D 78  
D 79  4  n GLU . 79  D 79  
D 80  4  n GLY . 80  D 80  
D 81  4  n PHE . 81  D 81  
D 82  4  n GLU . 82  D 82  
D 83  4  n LEU . 83  D 83  
D 84  4  n ALA . 84  D 84  
D 85  4  n PRO . 85  D 85  
D 86  4  n PRO . 86  D 86  
D 87  4  n ASP . 87  D 87  
D 88  4  n ARG . 88  D 88  
D 89  4  n ILE . 89  D 89  
D 90  4  n SER . 90  D 90  
D 91  4  n PRO . 91  D 91  
D 92  4  n GLU . 92  D 92  
D 93  4  n MET . 93  D 93  
D 94  4  n LYS . 94  D 94  
D 95  4  n GLU . 95  D 95  
D 96  4  n LYS . 96  D 96  
D 97  4  n MET . 97  D 97  
D 98  4  n GLY . 98  D 98  
D 99  4  n ASN . 99  D 99  
D 100 4  n LEU . 100 D 100 
D 101 4  n SER . 101 D 101 
D 102 4  n PHE . 102 D 102 
D 103 4  n GLN . 103 D 103 
D 104 4  n SER . 104 D 104 
D 105 4  n TYR . 105 D 105 
D 106 4  n ARG . 106 D 106 
D 107 4  n PRO . 107 D 107 
D 108 4  n ASN . 108 D 108 
D 109 4  n LYS . 109 D 109 
D 110 4  n GLN . 110 D 110 
D 111 4  n ASN . 111 D 111 
D 112 4  n ILE . 112 D 112 
D 113 4  n LEU . 113 D 113 
D 114 4  n VAL . 114 D 114 
D 115 4  n ILE . 115 D 115 
D 116 4  n GLY . 116 D 116 
D 117 4  n PRO . 117 D 117 
D 118 4  n VAL . 118 D 118 
D 119 4  n PRO . 119 D 119 
D 120 4  n GLY . 120 D 120 
D 121 4  n GLN . 121 D 121 
D 122 4  n LYS . 122 D 122 
D 123 4  n TYR . 123 D 123 
D 124 4  n SER . 124 D 124 
D 125 4  n GLU . 125 D 125 
D 126 4  n ILE . 126 D 126 
D 127 4  n THR . 127 D 127 
D 128 4  n PHE . 128 D 128 
D 129 4  n PRO . 129 D 129 
D 130 4  n ILE . 130 D 130 
D 131 4  n LEU . 131 D 131 
D 132 4  n ALA . 132 D 132 
D 133 4  n PRO . 133 D 133 
D 134 4  n ASP . 134 D 134 
D 135 4  n PRO . 135 D 135 
D 136 4  n ALA . 136 D 136 
D 137 4  n THR . 137 D 137 
D 138 4  n LYS . 138 D 138 
D 139 4  n LYS . 139 D 139 
D 140 4  n ASP . 140 D 140 
D 141 4  n VAL . 141 D 141 
D 142 4  n HIS . 142 D 142 
D 143 4  n PHE . 143 D 143 
D 144 4  n LEU . 144 D 144 
D 145 4  n LYS . 145 D 145 
D 146 4  n TYR . 146 D 146 
D 147 4  n PRO . 147 D 147 
D 148 4  n ILE . 148 D 148 
D 149 4  n TYR . 149 D 149 
D 150 4  n VAL . 150 D 150 
D 151 4  n GLY . 151 D 151 
D 152 4  n GLY . 152 D 152 
D 153 4  n ASN . 153 D 153 
D 154 4  n ARG . 154 D 154 
D 155 4  n GLY . 155 D 155 
D 156 4  n ARG . 156 D 156 
D 157 4  n GLY . 157 D 157 
D 158 4  n GLN . 158 D 158 
D 159 4  n ILE . 159 D 159 
D 160 4  n TYR . 160 D 160 
D 161 4  n PRO . 161 D 161 
D 162 4  n ASP . 162 D 162 
D 163 4  n GLY . 163 D 163 
D 164 4  n SER . 164 D 164 
D 165 4  n LYS . 165 D 165 
D 166 4  n SER . 166 D 166 
D 167 4  n ASN . 167 D 167 
D 168 4  n ASN . 168 D 168 
D 169 4  n THR . 169 D 169 
D 170 4  n VAL . 170 D 170 
D 171 4  n TYR . 171 D 171 
D 172 4  n ASN . 172 D 172 
D 173 4  n SER . 173 D 173 
D 174 4  n THR . 174 D 174 
D 175 4  n ALA . 175 D 175 
D 176 4  n THR . 176 D 176 
D 177 4  n GLY . 177 D 177 
D 178 4  n ILE . 178 D 178 
D 179 4  n VAL . 179 D 179 
D 180 4  n LYS . 180 D 180 
D 181 4  n LYS . 181 D 181 
D 182 4  n ILE . 182 D 182 
D 183 4  n VAL . 183 D 183 
D 184 4  n ARG . 184 D 184 
D 185 4  n LYS . 185 D 185 
D 186 4  n GLU . 186 D 186 
D 187 4  n LYS . 187 D 187 
D 188 4  n GLY . 188 D 188 
D 189 4  n GLY . 189 D 189 
D 190 4  n TYR . 190 D 190 
D 191 4  n GLU . 191 D 191 
D 192 4  n ILE . 192 D 192 
D 193 4  n ASN . 193 D 193 
D 194 4  n ILE . 194 D 194 
D 195 4  n ALA . 195 D 195 
D 196 4  n ASP . 196 D 196 
D 197 4  n ALA . 197 D 197 
D 198 4  n SER . 198 D 198 
D 199 4  n ASP . 199 D 199 
D 200 4  n GLY . 200 D 200 
D 201 4  n ARG . 201 D 201 
D 202 4  n GLU . 202 D 202 
D 203 4  n VAL . 203 D 203 
D 204 4  n VAL . 204 D 204 
D 205 4  n ASP . 205 D 205 
D 206 4  n ILE . 206 D 206 
D 207 4  n ILE . 207 D 207 
D 208 4  n PRO . 208 D 208 
D 209 4  n ARG . 209 D 209 
D 210 4  n GLY . 210 D 210 
D 211 4  n PRO . 211 D 211 
D 212 4  n GLU . 212 D 212 
D 213 4  n LEU . 213 D 213 
D 214 4  n LEU . 214 D 214 
D 215 4  n VAL . 215 D 215 
D 216 4  n SER . 216 D 216 
D 217 4  n GLU . 217 D 217 
D 218 4  n GLY . 218 D 218 
D 219 4  n GLU . 219 D 219 
D 220 4  n SER . 220 D 220 
D 221 4  n ILE . 221 D 221 
D 222 4  n LYS . 222 D 222 
D 223 4  n LEU . 223 D 223 
D 224 4  n ASP . 224 D 224 
D 225 4  n GLN . 225 D 225 
D 226 4  n PRO . 226 D 226 
D 227 4  n LEU . 227 D 227 
D 228 4  n THR . 228 D 228 
D 229 4  n SER . 229 D 229 
D 230 4  n ASN . 230 D 230 
D 231 4  n PRO . 231 D 231 
D 232 4  n ASN . 232 D 232 
D 233 4  n VAL . 233 D 233 
D 234 4  n GLY . 234 D 234 
D 235 4  n GLY . 235 D 235 
D 236 4  n PHE . 236 D 236 
D 237 4  n GLY . 237 D 237 
D 238 4  n GLN . 238 D 238 
D 239 4  n GLY . 239 D 239 
D 240 4  n ASP . 240 D 240 
D 241 4  n ALA . 241 D 241 
D 242 4  n GLU . 242 D 242 
D 243 4  n VAL . 243 D 243 
D 244 4  n VAL . 244 D 244 
D 245 4  n LEU . 245 D 245 
D 246 4  n GLN . 246 D 246 
D 247 4  n ASP . 247 D 247 
D 248 4  n PRO . 248 D 248 
D 249 4  n LEU . 249 D 249 
D 250 4  n ARG . 250 D 250 
D 251 4  n ILE . 251 D 251 
D 252 4  n GLN . 252 D 252 
D 253 4  n GLY . 253 D 253 
D 254 4  n LEU . 254 D 254 
D 255 4  n LEU . 255 D 255 
D 256 4  n PHE . 256 D 256 
D 257 4  n PHE . 257 D 257 
D 258 4  n PHE . 258 D 258 
D 259 4  n ALA . 259 D 259 
D 260 4  n SER . 260 D 260 
D 261 4  n VAL . 261 D 261 
D 262 4  n ILE . 262 D 262 
D 263 4  n LEU . 263 D 263 
D 264 4  n ALA . 264 D 264 
D 265 4  n GLN . 265 D 265 
D 266 4  n ILE . 266 D 266 
D 267 4  n PHE . 267 D 267 
D 268 4  n LEU . 268 D 268 
D 269 4  n VAL . 269 D 269 
D 270 4  n LEU . 270 D 270 
D 271 4  n LYS . 271 D 271 
D 272 4  n LYS . 272 D 272 
D 273 4  n LYS . 273 D 273 
D 274 4  n GLN . 274 D 274 
D 275 4  n PHE . 275 D 275 
D 276 4  n GLU . 276 D 276 
D 277 4  n LYS . 277 D 277 
D 278 4  n VAL . 278 D 278 
D 279 4  n GLN . 279 D 279 
D 280 4  n LEU . 280 D 280 
D 281 4  n SER . 281 D 281 
D 282 4  n GLU . 282 D 282 
D 283 4  n MET . 283 D 283 
D 284 4  n ASN . 284 D 284 
D 285 4  n PHE . 285 D 285 
E 1   5  n ASN . 1   E 1   
E 2   5  n VAL . 2   E 2   
E 3   5  n PRO . 3   E 3   
E 4   5  n ASP . 4   E 4   
E 5   5  n MET . 5   E 5   
E 6   5  n GLN . 6   E 6   
E 7   5  n LYS . 7   E 7   
E 8   5  n ARG . 8   E 8   
E 9   5  n GLU . 9   E 9   
E 10  5  n THR . 10  E 10  
E 11  5  n LEU . 11  E 11  
E 12  5  n ASN . 12  E 12  
E 13  5  n LEU . 13  E 13  
E 14  5  n LEU . 14  E 14  
E 15  5  n LEU . 15  E 15  
E 16  5  n LEU . 16  E 16  
E 17  5  n GLY . 17  E 17  
E 18  5  n ALA . 18  E 18  
E 19  5  n LEU . 19  E 19  
E 20  5  n SER . 20  E 20  
E 21  5  n LEU . 21  E 21  
E 22  5  n PRO . 22  E 22  
E 23  5  n THR . 23  E 23  
E 24  5  n GLY . 24  E 24  
E 25  5  n TYR . 25  E 25  
E 26  5  n MET . 26  E 26  
E 27  5  n LEU . 27  E 27  
E 28  5  n LEU . 28  E 28  
E 29  5  n PRO . 29  E 29  
E 30  5  n TYR . 30  E 30  
E 31  5  n ALA . 31  E 31  
E 32  5  n SER . 32  E 32  
E 33  5  n PHE . 33  E 33  
E 34  5  n PHE . 34  E 34  
E 35  5  n VAL . 35  E 35  
E 36  5  n PRO . 36  E 36  
E 37  5  n PRO . 37  E 37  
E 38  5  n GLY . 38  E 38  
E 39  5  n GLY . 39  E 39  
E 40  5  n GLY . 40  E 40  
E 41  5  n THR . 41  E 41  
E 42  5  n ILE . 42  E 42  
E 43  5  n ALA . 43  E 43  
E 44  5  n LYS . 44  E 44  
E 45  5  n ASP . 45  E 45  
E 46  5  n ALA . 46  E 46  
E 47  5  n LEU . 47  E 47  
E 48  5  n GLY . 48  E 48  
E 49  5  n ASN . 49  E 49  
E 50  5  n ASP . 50  E 50  
E 51  5  n VAL . 51  E 51  
E 52  5  n ILE . 52  E 52  
E 53  5  n ALA . 53  E 53  
E 54  5  n ALA . 54  E 54  
E 55  5  n GLU . 55  E 55  
E 56  5  n TRP . 56  E 56  
E 57  5  n LEU . 57  E 57  
E 58  5  n LYS . 58  E 58  
E 59  5  n THR . 59  E 59  
E 60  5  n HIS . 60  E 60  
E 61  5  n ALA . 61  E 61  
E 62  5  n PRO . 62  E 62  
E 63  5  n GLY . 63  E 63  
E 64  5  n ASP . 64  E 64  
E 65  5  n ARG . 65  E 65  
E 66  5  n THR . 66  E 66  
E 67  5  n LEU . 67  E 67  
E 68  5  n THR . 68  E 68  
E 69  5  n GLN . 69  E 69  
E 70  5  n GLY . 70  E 70  
E 71  5  n LEU . 71  E 71  
E 72  5  n LYS . 72  E 72  
E 73  5  n GLY . 73  E 73  
E 74  5  n ASP . 74  E 74  
E 75  5  n PRO . 75  E 75  
E 76  5  n THR . 76  E 76  
E 77  5  n TYR . 77  E 77  
E 78  5  n LEU . 78  E 78  
E 79  5  n VAL . 79  E 79  
E 80  5  n VAL . 80  E 80  
E 81  5  n GLU . 81  E 81  
E 82  5  n SER . 82  E 82  
E 83  5  n ASP . 83  E 83  
E 84  5  n LYS . 84  E 84  
E 85  5  n THR . 85  E 85  
E 86  5  n LEU . 86  E 86  
E 87  5  n ALA . 87  E 87  
E 88  5  n THR . 88  E 88  
E 89  5  n PHE . 89  E 89  
E 90  5  n GLY . 90  E 90  
E 91  5  n ILE . 91  E 91  
E 92  5  n ASN . 92  E 92  
E 93  5  n ALA . 93  E 93  
E 94  5  n VAL . 94  E 94  
E 95  5  n CYS . 95  E 95  
E 96  5  n THR . 96  E 96  
E 97  5  n HIS . 97  E 97  
E 98  5  n LEU . 98  E 98  
E 99  5  n GLY . 99  E 99  
E 100 5  n CYS . 100 E 100 
E 101 5  n VAL . 101 E 101 
E 102 5  n VAL . 102 E 102 
E 103 5  n PRO . 103 E 103 
E 104 5  n PHE . 104 E 104 
E 105 5  n ASN . 105 E 105 
E 106 5  n ALA . 106 E 106 
E 107 5  n ALA . 107 E 107 
E 108 5  n GLU . 108 E 108 
E 109 5  n ASN . 109 E 109 
E 110 5  n LYS . 110 E 110 
E 111 5  n PHE . 111 E 111 
E 112 5  n ILE . 112 E 112 
E 113 5  n CYS . 113 E 113 
E 114 5  n PRO . 114 E 114 
E 115 5  n CYS . 115 E 115 
E 116 5  n HIS . 116 E 116 
E 117 5  n GLY . 117 E 117 
E 118 5  n SER . 118 E 118 
E 119 5  n GLN . 119 E 119 
E 120 5  n TYR . 120 E 120 
E 121 5  n ASN . 121 E 121 
E 122 5  n ASN . 122 E 122 
E 123 5  n GLN . 123 E 123 
E 124 5  n GLY . 124 E 124 
E 125 5  n ARG . 125 E 125 
E 126 5  n VAL . 126 E 126 
E 127 5  n VAL . 127 E 127 
E 128 5  n ARG . 128 E 128 
E 129 5  n GLY . 129 E 129 
E 130 5  n PRO . 130 E 130 
E 131 5  n ALA . 131 E 131 
E 132 5  n PRO . 132 E 132 
E 133 5  n LEU . 133 E 133 
E 134 5  n SER . 134 E 134 
E 135 5  n LEU . 135 E 135 
E 136 5  n ALA . 136 E 136 
E 137 5  n LEU . 137 E 137 
E 138 5  n ALA . 138 E 138 
E 139 5  n HIS . 139 E 139 
E 140 5  n CYS . 140 E 140 
E 141 5  n ASP . 141 E 141 
E 142 5  n VAL . 142 E 142 
E 143 5  n ASP . 143 E 143 
E 144 5  n ASP . 144 E 144 
E 145 5  n GLY . 145 E 145 
E 146 5  n LYS . 146 E 146 
E 147 5  n VAL . 147 E 147 
E 148 5  n VAL . 148 E 148 
E 149 5  n PHE . 149 E 149 
E 150 5  n VAL . 150 E 150 
E 151 5  n PRO . 151 E 151 
E 152 5  n TRP . 152 E 152 
E 153 5  n THR . 153 E 153 
E 154 5  n GLU . 154 E 154 
E 155 5  n THR . 155 E 155 
E 156 5  n ASP . 156 E 156 
E 157 5  n PHE . 157 E 157 
E 158 5  n ARG . 158 E 158 
E 159 5  n THR . 159 E 159 
E 160 5  n GLY . 160 E 160 
E 161 5  n GLU . 161 E 161 
E 162 5  n ALA . 162 E 162 
E 163 5  n PRO . 163 E 163 
E 164 5  n TRP . 164 E 164 
E 165 5  n TRP . 165 E 165 
E 166 5  n SER . 166 E 166 
E 167 5  n ALA . 167 E 167 
F 1   6  n MET . 1   F 1   
F 2   6  n PHE . 2   F 2   
F 3   6  n THR . 3   F 3   
F 4   6  n LEU . 4   F 4   
F 5   6  n THR . 5   F 5   
F 6   6  n SER . 6   F 6   
F 7   6  n TYR . 7   F 7   
F 8   6  n PHE . 8   F 8   
F 9   6  n GLY . 9   F 9   
F 10  6  n PHE . 10  F 10  
F 11  6  n LEU . 11  F 11  
F 12  6  n LEU . 12  F 12  
F 13  6  n ALA . 13  F 13  
F 14  6  n ALA . 14  F 14  
F 15  6  n LEU . 15  F 15  
F 16  6  n THR . 16  F 16  
F 17  6  n ILE . 17  F 17  
F 18  6  n THR . 18  F 18  
F 19  6  n SER . 19  F 19  
F 20  6  n ALA . 20  F 20  
F 21  6  n LEU . 21  F 21  
F 22  6  n PHE . 22  F 22  
F 23  6  n ILE . 23  F 23  
F 24  6  n GLY . 24  F 24  
F 25  6  n LEU . 25  F 25  
F 26  6  n ASN . 26  F 26  
F 27  6  n LYS . 27  F 27  
F 28  6  n ILE . 28  F 28  
F 29  6  n ARG . 29  F 29  
F 30  6  n LEU . 30  F 30  
F 31  6  n ILE . 31  F 31  
G 1   7  n ASN . 1   G 1   
G 2   7  n ALA . 2   G 2   
G 3   7  n ALA . 3   G 3   
G 4   7  n ALA . 4   G 4   
G 5   7  n GLU . 5   G 5   
G 6   7  n ILE . 6   G 6   
G 7   7  n PHE . 7   G 7   
G 8   7  n ARG . 8   G 8   
G 9   7  n ILE . 9   G 9   
G 10  7  n ALA . 10  G 10  
G 11  7  n ALA . 11  G 11  
G 12  7  n VAL . 12  G 12  
G 13  7  n MET . 13  G 13  
G 14  7  n ASN . 14  G 14  
G 15  7  n GLY . 15  G 15  
G 16  7  n LEU . 16  G 16  
G 17  7  n THR . 17  G 17  
G 18  7  n LEU . 18  G 18  
G 19  7  n VAL . 19  G 19  
G 20  7  n GLY . 20  G 20  
G 21  7  n VAL . 21  G 21  
G 22  7  n ALA . 22  G 22  
G 23  7  n ILE . 23  G 23  
G 24  7  n GLY . 24  G 24  
G 25  7  n PHE . 25  G 25  
G 26  7  n VAL . 26  G 26  
G 27  7  n LEU . 27  G 27  
G 28  7  n LEU . 28  G 28  
G 29  7  n ARG . 29  G 29  
G 30  7  n ILE . 30  G 30  
G 31  7  n GLU . 31  G 31  
G 32  7  n ALA . 32  G 32  
G 33  7  n THR . 33  G 33  
G 34  7  n VAL . 34  G 34  
G 35  7  n GLU . 35  G 35  
G 36  7  n GLU . 36  G 36  
H 1   8  n MET . 1   H 1   
H 2   8  n ILE . 2   H 2   
H 3   8  n GLU . 3   H 3   
H 4   8  n VAL . 4   H 4   
H 5   8  n PHE . 5   H 5   
H 6   8  n LEU . 6   H 6   
H 7   8  n PHE . 7   H 7   
H 8   8  n GLY . 8   H 8   
H 9   8  n ILE . 9   H 9   
H 10  8  n VAL . 10  H 10  
H 11  8  n LEU . 11  H 11  
H 12  8  n GLY . 12  H 12  
H 13  8  n LEU . 13  H 13  
H 14  8  n ILE . 14  H 14  
H 15  8  n PRO . 15  H 15  
H 16  8  n ILE . 16  H 16  
H 17  8  n THR . 17  H 17  
H 18  8  n LEU . 18  H 18  
H 19  8  n ALA . 19  H 19  
H 20  8  n GLY . 20  H 20  
H 21  8  n LEU . 21  H 21  
H 22  8  n PHE . 22  H 22  
H 23  8  n VAL . 23  H 23  
H 24  8  n THR . 24  H 24  
H 25  8  n ALA . 25  H 25  
H 26  8  n TYR . 26  H 26  
H 27  8  n LEU . 27  H 27  
H 28  8  n GLN . 28  H 28  
H 29  8  n TYR . 29  H 29  
H 30  8  n ARG . 30  H 30  
H 31  8  n ARG . 31  H 31  
I 1   9  n MET . 1   I 1   
I 2   9  n ASP . 2   I 2   
I 3   9  n ILE . 3   I 3   
I 4   9  n VAL . 4   I 4   
I 5   9  n SER . 5   I 5   
I 6   9  n LEU . 6   I 6   
I 7   9  n ALA . 7   I 7   
I 8   9  n TRP . 8   I 8   
I 9   9  n ALA . 9   I 9   
I 10  9  n ALA . 10  I 10  
I 11  9  n LEU . 11  I 11  
I 12  9  n MET . 12  I 12  
I 13  9  n VAL . 13  I 13  
I 14  9  n VAL . 14  I 14  
I 15  9  n PHE . 15  I 15  
I 16  9  n THR . 16  I 16  
I 17  9  n PHE . 17  I 17  
I 18  9  n SER . 18  I 18  
I 19  9  n LEU . 19  I 19  
I 20  9  n SER . 20  I 20  
I 21  9  n LEU . 21  I 21  
I 22  9  n VAL . 22  I 22  
I 23  9  n VAL . 23  I 23  
I 24  9  n TRP . 24  I 24  
I 25  9  n GLY . 25  I 25  
I 26  9  n ARG . 26  I 26  
I 27  9  n SER . 27  I 27  
I 28  9  n GLY . 28  I 28  
I 29  9  n LEU . 29  I 29  
J 1   10 n SER . 1   J 1   
J 2   10 n LYS . 2   J 2   
J 3   10 n VAL . 3   J 3   
J 4   10 n TYR . 4   J 4   
J 5   10 n ASP . 5   J 5   
J 6   10 n TRP . 6   J 6   
J 7   10 n PHE . 7   J 7   
J 8   10 n GLU . 8   J 8   
J 9   10 n GLU . 9   J 9   
J 10  10 n ARG . 10  J 10  
J 11  10 n LEU . 11  J 11  
J 12  10 n GLU . 12  J 12  
J 13  10 n ILE . 13  J 13  
J 14  10 n GLN . 14  J 14  
J 15  10 n ALA . 15  J 15  
J 16  10 n ILE . 16  J 16  
J 17  10 n ALA . 17  J 17  
J 18  10 n ASP . 18  J 18  
J 19  10 n ASP . 19  J 19  
J 20  10 n ILE . 20  J 20  
J 21  10 n THR . 21  J 21  
J 22  10 n SER . 22  J 22  
J 23  10 n LYS . 23  J 23  
J 24  10 n TYR . 24  J 24  
J 25  10 n VAL . 25  J 25  
J 26  10 n PRO . 26  J 26  
J 27  10 n PRO . 27  J 27  
J 28  10 n HIS . 28  J 28  
J 29  10 n VAL . 29  J 29  
J 30  10 n ASN . 30  J 30  
J 31  10 n ILE . 31  J 31  
J 32  10 n PHE . 32  J 32  
J 33  10 n TYR . 33  J 33  
J 34  10 n CYS . 34  J 34  
J 35  10 n LEU . 35  J 35  
J 36  10 n GLY . 36  J 36  
J 37  10 n GLY . 37  J 37  
J 38  10 n ILE . 38  J 38  
J 39  10 n THR . 39  J 39  
J 40  10 n LEU . 40  J 40  
J 41  10 n THR . 41  J 41  
J 42  10 n CYS . 42  J 42  
J 43  10 n PHE . 43  J 43  
J 44  10 n LEU . 44  J 44  
J 45  10 n VAL . 45  J 45  
J 46  10 n GLN . 46  J 46  
J 47  10 n VAL . 47  J 47  
J 48  10 n ALA . 48  J 48  
J 49  10 n THR . 49  J 49  
J 50  10 n GLY . 50  J 50  
J 51  10 n PHE . 51  J 51  
J 52  10 n ALA . 52  J 52  
J 53  10 n MET . 53  J 53  
J 54  10 n THR . 54  J 54  
J 55  10 n PHE . 55  J 55  
J 56  10 n TYR . 56  J 56  
J 57  10 n TYR . 57  J 57  
J 58  10 n ARG . 58  J 58  
J 59  10 n PRO . 59  J 59  
J 60  10 n THR . 60  J 60  
J 61  10 n VAL . 61  J 61  
J 62  10 n THR . 62  J 62  
J 63  10 n ASP . 63  J 63  
J 64  10 n ALA . 64  J 64  
J 65  10 n PHE . 65  J 65  
J 66  10 n ALA . 66  J 66  
J 67  10 n SER . 67  J 67  
J 68  10 n VAL . 68  J 68  
J 69  10 n GLN . 69  J 69  
J 70  10 n TYR . 70  J 70  
J 71  10 n ILE . 71  J 71  
J 72  10 n MET . 72  J 72  
J 73  10 n THR . 73  J 73  
J 74  10 n GLU . 74  J 74  
J 75  10 n VAL . 75  J 75  
J 76  10 n ASN . 76  J 76  
J 77  10 n PHE . 77  J 77  
J 78  10 n GLY . 78  J 78  
J 79  10 n TRP . 79  J 79  
J 80  10 n LEU . 80  J 80  
J 81  10 n ILE . 81  J 81  
J 82  10 n ARG . 82  J 82  
J 83  10 n SER . 83  J 83  
J 84  10 n VAL . 84  J 84  
J 85  10 n HIS . 85  J 85  
J 86  10 n ARG . 86  J 86  
J 87  10 n TRP . 87  J 87  
J 88  10 n SER . 88  J 88  
J 89  10 n ALA . 89  J 89  
J 90  10 n SER . 90  J 90  
J 91  10 n MET . 91  J 91  
J 92  10 n MET . 92  J 92  
J 93  10 n VAL . 93  J 93  
J 94  10 n LEU . 94  J 94  
J 95  10 n MET . 95  J 95  
J 96  10 n MET . 96  J 96  
J 97  10 n ILE . 97  J 97  
J 98  10 n LEU . 98  J 98  
J 99  10 n HIS . 99  J 99  
J 100 10 n VAL . 100 J 100 
J 101 10 n PHE . 101 J 101 
J 102 10 n ARG . 102 J 102 
J 103 10 n VAL . 103 J 103 
J 104 10 n TYR . 104 J 104 
J 105 10 n LEU . 105 J 105 
J 106 10 n THR . 106 J 106 
J 107 10 n GLY . 107 J 107 
J 108 10 n GLY . 108 J 108 
J 109 10 n PHE . 109 J 109 
J 110 10 n LYS . 110 J 110 
J 111 10 n LYS . 111 J 111 
J 112 10 n PRO . 112 J 112 
J 113 10 n ARG . 113 J 113 
J 114 10 n GLU . 114 J 114 
J 115 10 n LEU . 115 J 115 
J 116 10 n THR . 116 J 116 
J 117 10 n TRP . 117 J 117 
J 118 10 n VAL . 118 J 118 
J 119 10 n THR . 119 J 119 
J 120 10 n GLY . 120 J 120 
J 121 10 n VAL . 121 J 121 
J 122 10 n VAL . 122 J 122 
J 123 10 n LEU . 123 J 123 
J 124 10 n GLY . 124 J 124 
J 125 10 n VAL . 125 J 125 
J 126 10 n LEU . 126 J 126 
J 127 10 n THR . 127 J 127 
J 128 10 n ALA . 128 J 128 
J 129 10 n SER . 129 J 129 
J 130 10 n PHE . 130 J 130 
J 131 10 n GLY . 131 J 131 
J 132 10 n VAL . 132 J 132 
J 133 10 n THR . 133 J 133 
J 134 10 n GLY . 134 J 134 
J 135 10 n TYR . 135 J 135 
J 136 10 n SER . 136 J 136 
J 137 10 n LEU . 137 J 137 
J 138 10 n PRO . 138 J 138 
J 139 10 n TRP . 139 J 139 
J 140 10 n ASP . 140 J 140 
J 141 10 n GLN . 141 J 141 
J 142 10 n ILE . 142 J 142 
J 143 10 n GLY . 143 J 143 
J 144 10 n TYR . 144 J 144 
J 145 10 n TRP . 145 J 145 
J 146 10 n ALA . 146 J 146 
J 147 10 n VAL . 147 J 147 
J 148 10 n LYS . 148 J 148 
J 149 10 n ILE . 149 J 149 
J 150 10 n VAL . 150 J 150 
J 151 10 n THR . 151 J 151 
J 152 10 n GLY . 152 J 152 
J 153 10 n VAL . 153 J 153 
J 154 10 n PRO . 154 J 154 
J 155 10 n ASP . 155 J 155 
J 156 10 n ALA . 156 J 156 
J 157 10 n ILE . 157 J 157 
J 158 10 n PRO . 158 J 158 
J 159 10 n VAL . 159 J 159 
J 160 10 n ILE . 160 J 160 
J 161 10 n GLY . 161 J 161 
J 162 10 n SER . 162 J 162 
J 163 10 n PRO . 163 J 163 
J 164 10 n LEU . 164 J 164 
J 165 10 n VAL . 165 J 165 
J 166 10 n GLU . 166 J 166 
J 167 10 n LEU . 167 J 167 
J 168 10 n LEU . 168 J 168 
J 169 10 n ARG . 169 J 169 
J 170 10 n GLY . 170 J 170 
J 171 10 n SER . 171 J 171 
J 172 10 n ALA . 172 J 172 
J 173 10 n SER . 173 J 173 
J 174 10 n VAL . 174 J 174 
J 175 10 n GLY . 175 J 175 
J 176 10 n GLN . 176 J 176 
J 177 10 n SER . 177 J 177 
J 178 10 n THR . 178 J 178 
J 179 10 n LEU . 179 J 179 
J 180 10 n THR . 180 J 180 
J 181 10 n ARG . 181 J 181 
J 182 10 n PHE . 182 J 182 
J 183 10 n TYR . 183 J 183 
J 184 10 n SER . 184 J 184 
J 185 10 n LEU . 185 J 185 
J 186 10 n HIS . 186 J 186 
J 187 10 n THR . 187 J 187 
J 188 10 n PHE . 188 J 188 
J 189 10 n VAL . 189 J 189 
J 190 10 n LEU . 190 J 190 
J 191 10 n PRO . 191 J 191 
J 192 10 n LEU . 192 J 192 
J 193 10 n LEU . 193 J 193 
J 194 10 n THR . 194 J 194 
J 195 10 n ALA . 195 J 195 
J 196 10 n VAL . 196 J 196 
J 197 10 n PHE . 197 J 197 
J 198 10 n MET . 198 J 198 
J 199 10 n LEU . 199 J 199 
J 200 10 n MET . 200 J 200 
J 201 10 n HIS . 201 J 201 
J 202 10 n PHE . 202 J 202 
J 203 10 n LEU . 203 J 203 
J 204 10 n MET . 204 J 204 
J 205 10 n ILE . 205 J 205 
J 206 10 n ARG . 206 J 206 
J 207 10 n LYS . 207 J 207 
J 208 10 n GLN . 208 J 208 
J 209 10 n GLY . 209 J 209 
J 210 10 n ILE . 210 J 210 
J 211 10 n SER . 211 J 211 
J 212 10 n GLY . 212 J 212 
J 213 10 n PRO . 213 J 213 
J 214 10 n LEU . 214 J 214 
K 1   11 n GLY . 1   K 1   
K 2   11 n VAL . 2   K 2   
K 3   11 n THR . 3   K 3   
K 4   11 n LYS . 4   K 4   
K 5   11 n LYS . 5   K 5   
K 6   11 n PRO . 6   K 6   
K 7   11 n ASP . 7   K 7   
K 8   11 n LEU . 8   K 8   
K 9   11 n ASN . 9   K 9   
K 10  11 n ASP . 10  K 10  
K 11  11 n PRO . 11  K 11  
K 12  11 n VAL . 12  K 12  
K 13  11 n LEU . 13  K 13  
K 14  11 n ARG . 14  K 14  
K 15  11 n ALA . 15  K 15  
K 16  11 n LYS . 16  K 16  
K 17  11 n LEU . 17  K 17  
K 18  11 n ALA . 18  K 18  
K 19  11 n LYS . 19  K 19  
K 20  11 n GLY . 20  K 20  
K 21  11 n MET . 21  K 21  
K 22  11 n GLY . 22  K 22  
K 23  11 n HIS . 23  K 23  
K 24  11 n ASN . 24  K 24  
K 25  11 n TYR . 25  K 25  
K 26  11 n TYR . 26  K 26  
K 27  11 n GLY . 27  K 27  
K 28  11 n GLU . 28  K 28  
K 29  11 n PRO . 29  K 29  
K 30  11 n ALA . 30  K 30  
K 31  11 n TRP . 31  K 31  
K 32  11 n PRO . 32  K 32  
K 33  11 n ASN . 33  K 33  
K 34  11 n ASP . 34  K 34  
K 35  11 n LEU . 35  K 35  
K 36  11 n LEU . 36  K 36  
K 37  11 n TYR . 37  K 37  
K 38  11 n ILE . 38  K 38  
K 39  11 n PHE . 39  K 39  
K 40  11 n PRO . 40  K 40  
K 41  11 n VAL . 41  K 41  
K 42  11 n VAL . 42  K 42  
K 43  11 n ILE . 43  K 43  
K 44  11 n LEU . 44  K 44  
K 45  11 n GLY . 45  K 45  
K 46  11 n THR . 46  K 46  
K 47  11 n ILE . 47  K 47  
K 48  11 n ALA . 48  K 48  
K 49  11 n CYS . 49  K 49  
K 50  11 n ASN . 50  K 50  
K 51  11 n VAL . 51  K 51  
K 52  11 n GLY . 52  K 52  
K 53  11 n LEU . 53  K 53  
K 54  11 n ALA . 54  K 54  
K 55  11 n VAL . 55  K 55  
K 56  11 n LEU . 56  K 56  
K 57  11 n GLU . 57  K 57  
K 58  11 n PRO . 58  K 58  
K 59  11 n SER . 59  K 59  
K 60  11 n MET . 60  K 60  
K 61  11 n ILE . 61  K 61  
K 62  11 n GLY . 62  K 62  
K 63  11 n GLU . 63  K 63  
K 64  11 n PRO . 64  K 64  
K 65  11 n ALA . 65  K 65  
K 66  11 n ASP . 66  K 66  
K 67  11 n PRO . 67  K 67  
K 68  11 n PHE . 68  K 68  
K 69  11 n ALA . 69  K 69  
K 70  11 n THR . 70  K 70  
K 71  11 n PRO . 71  K 71  
K 72  11 n LEU . 72  K 72  
K 73  11 n GLU . 73  K 73  
K 74  11 n ILE . 74  K 74  
K 75  11 n LEU . 75  K 75  
K 76  11 n PRO . 76  K 76  
K 77  11 n GLU . 77  K 77  
K 78  11 n TRP . 78  K 78  
K 79  11 n TYR . 79  K 79  
K 80  11 n PHE . 80  K 80  
K 81  11 n PHE . 81  K 81  
K 82  11 n PRO . 82  K 82  
K 83  11 n VAL . 83  K 83  
K 84  11 n PHE . 84  K 84  
K 85  11 n GLN . 85  K 85  
K 86  11 n ILE . 86  K 86  
K 87  11 n LEU . 87  K 87  
K 88  11 n ARG . 88  K 88  
K 89  11 n THR . 89  K 89  
K 90  11 n VAL . 90  K 90  
K 91  11 n PRO . 91  K 91  
K 92  11 n ASN . 92  K 92  
K 93  11 n LYS . 93  K 93  
K 94  11 n LEU . 94  K 94  
K 95  11 n LEU . 95  K 95  
K 96  11 n GLY . 96  K 96  
K 97  11 n VAL . 97  K 97  
K 98  11 n LEU . 98  K 98  
K 99  11 n LEU . 99  K 99  
K 100 11 n MET . 100 K 100 
K 101 11 n ALA . 101 K 101 
K 102 11 n SER . 102 K 102 
K 103 11 n VAL . 103 K 103 
K 104 11 n PRO . 104 K 104 
K 105 11 n ALA . 105 K 105 
K 106 11 n GLY . 106 K 106 
K 107 11 n LEU . 107 K 107 
K 108 11 n LEU . 108 K 108 
K 109 11 n THR . 109 K 109 
K 110 11 n VAL . 110 K 110 
K 111 11 n PRO . 111 K 111 
K 112 11 n PHE . 112 K 112 
K 113 11 n LEU . 113 K 113 
K 114 11 n GLU . 114 K 114 
K 115 11 n ASN . 115 K 115 
K 116 11 n VAL . 116 K 116 
K 117 11 n ASN . 117 K 117 
K 118 11 n LYS . 118 K 118 
K 119 11 n PHE . 119 K 119 
K 120 11 n GLN . 120 K 120 
K 121 11 n ASN . 121 K 121 
K 122 11 n PRO . 122 K 122 
K 123 11 n PHE . 123 K 123 
K 124 11 n ARG . 124 K 124 
K 125 11 n ARG . 125 K 125 
K 126 11 n PRO . 126 K 126 
K 127 11 n VAL . 127 K 127 
K 128 11 n ALA . 128 K 128 
K 129 11 n THR . 129 K 129 
K 130 11 n THR . 130 K 130 
K 131 11 n VAL . 131 K 131 
K 132 11 n PHE . 132 K 132 
K 133 11 n LEU . 133 K 133 
K 134 11 n VAL . 134 K 134 
K 135 11 n GLY . 135 K 135 
K 136 11 n THR . 136 K 136 
K 137 11 n VAL . 137 K 137 
K 138 11 n VAL . 138 K 138 
K 139 11 n ALA . 139 K 139 
K 140 11 n LEU . 140 K 140 
K 141 11 n TRP . 141 K 141 
K 142 11 n LEU . 142 K 142 
K 143 11 n GLY . 143 K 143 
K 144 11 n ILE . 144 K 144 
K 145 11 n GLY . 145 K 145 
K 146 11 n ALA . 146 K 146 
K 147 11 n THR . 147 K 147 
K 148 11 n LEU . 148 K 148 
K 149 11 n PRO . 149 K 149 
K 150 11 n ILE . 150 K 150 
K 151 11 n ASP . 151 K 151 
K 152 11 n LYS . 152 K 152 
K 153 11 n SER . 153 K 153 
K 154 11 n LEU . 154 K 154 
K 155 11 n THR . 155 K 155 
K 156 11 n LEU . 156 K 156 
K 157 11 n GLY . 157 K 157 
K 158 11 n LEU . 158 K 158 
K 159 11 n PHE . 159 K 159 
L 1   12 n TYR . 1   L 1   
L 2   12 n PRO . 2   L 2   
L 3   12 n ILE . 3   L 3   
L 4   12 n PHE . 4   L 4   
L 5   12 n ALA . 5   L 5   
L 6   12 n GLN . 6   L 6   
L 7   12 n GLN . 7   L 7   
L 8   12 n GLY . 8   L 8   
L 9   12 n TYR . 9   L 9   
L 10  12 n GLU . 10  L 10  
L 11  12 n ASN . 11  L 11  
L 12  12 n PRO . 12  L 12  
L 13  12 n ARG . 13  L 13  
L 14  12 n GLU . 14  L 14  
L 15  12 n ALA . 15  L 15  
L 16  12 n THR . 16  L 16  
L 17  12 n GLY . 17  L 17  
L 18  12 n ARG . 18  L 18  
L 19  12 n ILE . 19  L 19  
L 20  12 n VAL . 20  L 20  
L 21  12 n CYS . 21  L 21  
L 22  12 n ALA . 22  L 22  
L 23  12 n ASN . 23  L 23  
L 24  12 n CYS . 24  L 24  
L 25  12 n HIS . 25  L 25  
L 26  12 n LEU . 26  L 26  
L 27  12 n ALA . 27  L 27  
L 28  12 n ASN . 28  L 28  
L 29  12 n LYS . 29  L 29  
L 30  12 n PRO . 30  L 30  
L 31  12 n VAL . 31  L 31  
L 32  12 n ASP . 32  L 32  
L 33  12 n ILE . 33  L 33  
L 34  12 n GLU . 34  L 34  
L 35  12 n VAL . 35  L 35  
L 36  12 n PRO . 36  L 36  
L 37  12 n GLN . 37  L 37  
L 38  12 n ALA . 38  L 38  
L 39  12 n VAL . 39  L 39  
L 40  12 n LEU . 40  L 40  
L 41  12 n PRO . 41  L 41  
L 42  12 n ASP . 42  L 42  
L 43  12 n THR . 43  L 43  
L 44  12 n VAL . 44  L 44  
L 45  12 n PHE . 45  L 45  
L 46  12 n GLU . 46  L 46  
L 47  12 n ALA . 47  L 47  
L 48  12 n VAL . 48  L 48  
L 49  12 n VAL . 49  L 49  
L 50  12 n ARG . 50  L 50  
L 51  12 n ILE . 51  L 51  
L 52  12 n PRO . 52  L 52  
L 53  12 n TYR . 53  L 53  
L 54  12 n ASP . 54  L 54  
L 55  12 n MET . 55  L 55  
L 56  12 n GLN . 56  L 56  
L 57  12 n LEU . 57  L 57  
L 58  12 n LYS . 58  L 58  
L 59  12 n GLN . 59  L 59  
L 60  12 n VAL . 60  L 60  
L 61  12 n LEU . 61  L 61  
L 62  12 n ALA . 62  L 62  
L 63  12 n ASN . 63  L 63  
L 64  12 n GLY . 64  L 64  
L 65  12 n LYS . 65  L 65  
L 66  12 n LYS . 66  L 66  
L 67  12 n GLY . 67  L 67  
L 68  12 n GLY . 68  L 68  
L 69  12 n LEU . 69  L 69  
L 70  12 n ASN . 70  L 70  
L 71  12 n VAL . 71  L 71  
L 72  12 n GLY . 72  L 72  
L 73  12 n ALA . 73  L 73  
L 74  12 n VAL . 74  L 74  
L 75  12 n LEU . 75  L 75  
L 76  12 n ILE . 76  L 76  
L 77  12 n LEU . 77  L 77  
L 78  12 n PRO . 78  L 78  
L 79  12 n GLU . 79  L 79  
L 80  12 n GLY . 80  L 80  
L 81  12 n PHE . 81  L 81  
L 82  12 n GLU . 82  L 82  
L 83  12 n LEU . 83  L 83  
L 84  12 n ALA . 84  L 84  
L 85  12 n PRO . 85  L 85  
L 86  12 n PRO . 86  L 86  
L 87  12 n ASP . 87  L 87  
L 88  12 n ARG . 88  L 88  
L 89  12 n ILE . 89  L 89  
L 90  12 n SER . 90  L 90  
L 91  12 n PRO . 91  L 91  
L 92  12 n GLU . 92  L 92  
L 93  12 n MET . 93  L 93  
L 94  12 n LYS . 94  L 94  
L 95  12 n GLU . 95  L 95  
L 96  12 n LYS . 96  L 96  
L 97  12 n MET . 97  L 97  
L 98  12 n GLY . 98  L 98  
L 99  12 n ASN . 99  L 99  
L 100 12 n LEU . 100 L 100 
L 101 12 n SER . 101 L 101 
L 102 12 n PHE . 102 L 102 
L 103 12 n GLN . 103 L 103 
L 104 12 n SER . 104 L 104 
L 105 12 n TYR . 105 L 105 
L 106 12 n ARG . 106 L 106 
L 107 12 n PRO . 107 L 107 
L 108 12 n ASN . 108 L 108 
L 109 12 n LYS . 109 L 109 
L 110 12 n GLN . 110 L 110 
L 111 12 n ASN . 111 L 111 
L 112 12 n ILE . 112 L 112 
L 113 12 n LEU . 113 L 113 
L 114 12 n VAL . 114 L 114 
L 115 12 n ILE . 115 L 115 
L 116 12 n GLY . 116 L 116 
L 117 12 n PRO . 117 L 117 
L 118 12 n VAL . 118 L 118 
L 119 12 n PRO . 119 L 119 
L 120 12 n GLY . 120 L 120 
L 121 12 n GLN . 121 L 121 
L 122 12 n LYS . 122 L 122 
L 123 12 n TYR . 123 L 123 
L 124 12 n SER . 124 L 124 
L 125 12 n GLU . 125 L 125 
L 126 12 n ILE . 126 L 126 
L 127 12 n THR . 127 L 127 
L 128 12 n PHE . 128 L 128 
L 129 12 n PRO . 129 L 129 
L 130 12 n ILE . 130 L 130 
L 131 12 n LEU . 131 L 131 
L 132 12 n ALA . 132 L 132 
L 133 12 n PRO . 133 L 133 
L 134 12 n ASP . 134 L 134 
L 135 12 n PRO . 135 L 135 
L 136 12 n ALA . 136 L 136 
L 137 12 n THR . 137 L 137 
L 138 12 n LYS . 138 L 138 
L 139 12 n LYS . 139 L 139 
L 140 12 n ASP . 140 L 140 
L 141 12 n VAL . 141 L 141 
L 142 12 n HIS . 142 L 142 
L 143 12 n PHE . 143 L 143 
L 144 12 n LEU . 144 L 144 
L 145 12 n LYS . 145 L 145 
L 146 12 n TYR . 146 L 146 
L 147 12 n PRO . 147 L 147 
L 148 12 n ILE . 148 L 148 
L 149 12 n TYR . 149 L 149 
L 150 12 n VAL . 150 L 150 
L 151 12 n GLY . 151 L 151 
L 152 12 n GLY . 152 L 152 
L 153 12 n ASN . 153 L 153 
L 154 12 n ARG . 154 L 154 
L 155 12 n GLY . 155 L 155 
L 156 12 n ARG . 156 L 156 
L 157 12 n GLY . 157 L 157 
L 158 12 n GLN . 158 L 158 
L 159 12 n ILE . 159 L 159 
L 160 12 n TYR . 160 L 160 
L 161 12 n PRO . 161 L 161 
L 162 12 n ASP . 162 L 162 
L 163 12 n GLY . 163 L 163 
L 164 12 n SER . 164 L 164 
L 165 12 n LYS . 165 L 165 
L 166 12 n SER . 166 L 166 
L 167 12 n ASN . 167 L 167 
L 168 12 n ASN . 168 L 168 
L 169 12 n THR . 169 L 169 
L 170 12 n VAL . 170 L 170 
L 171 12 n TYR . 171 L 171 
L 172 12 n ASN . 172 L 172 
L 173 12 n SER . 173 L 173 
L 174 12 n THR . 174 L 174 
L 175 12 n ALA . 175 L 175 
L 176 12 n THR . 176 L 176 
L 177 12 n GLY . 177 L 177 
L 178 12 n ILE . 178 L 178 
L 179 12 n VAL . 179 L 179 
L 180 12 n LYS . 180 L 180 
L 181 12 n LYS . 181 L 181 
L 182 12 n ILE . 182 L 182 
L 183 12 n VAL . 183 L 183 
L 184 12 n ARG . 184 L 184 
L 185 12 n LYS . 185 L 185 
L 186 12 n GLU . 186 L 186 
L 187 12 n LYS . 187 L 187 
L 188 12 n GLY . 188 L 188 
L 189 12 n GLY . 189 L 189 
L 190 12 n TYR . 190 L 190 
L 191 12 n GLU . 191 L 191 
L 192 12 n ILE . 192 L 192 
L 193 12 n ASN . 193 L 193 
L 194 12 n ILE . 194 L 194 
L 195 12 n ALA . 195 L 195 
L 196 12 n ASP . 196 L 196 
L 197 12 n ALA . 197 L 197 
L 198 12 n SER . 198 L 198 
L 199 12 n ASP . 199 L 199 
L 200 12 n GLY . 200 L 200 
L 201 12 n ARG . 201 L 201 
L 202 12 n GLU . 202 L 202 
L 203 12 n VAL . 203 L 203 
L 204 12 n VAL . 204 L 204 
L 205 12 n ASP . 205 L 205 
L 206 12 n ILE . 206 L 206 
L 207 12 n ILE . 207 L 207 
L 208 12 n PRO . 208 L 208 
L 209 12 n ARG . 209 L 209 
L 210 12 n GLY . 210 L 210 
L 211 12 n PRO . 211 L 211 
L 212 12 n GLU . 212 L 212 
L 213 12 n LEU . 213 L 213 
L 214 12 n LEU . 214 L 214 
L 215 12 n VAL . 215 L 215 
L 216 12 n SER . 216 L 216 
L 217 12 n GLU . 217 L 217 
L 218 12 n GLY . 218 L 218 
L 219 12 n GLU . 219 L 219 
L 220 12 n SER . 220 L 220 
L 221 12 n ILE . 221 L 221 
L 222 12 n LYS . 222 L 222 
L 223 12 n LEU . 223 L 223 
L 224 12 n ASP . 224 L 224 
L 225 12 n GLN . 225 L 225 
L 226 12 n PRO . 226 L 226 
L 227 12 n LEU . 227 L 227 
L 228 12 n THR . 228 L 228 
L 229 12 n SER . 229 L 229 
L 230 12 n ASN . 230 L 230 
L 231 12 n PRO . 231 L 231 
L 232 12 n ASN . 232 L 232 
L 233 12 n VAL . 233 L 233 
L 234 12 n GLY . 234 L 234 
L 235 12 n GLY . 235 L 235 
L 236 12 n PHE . 236 L 236 
L 237 12 n GLY . 237 L 237 
L 238 12 n GLN . 238 L 238 
L 239 12 n GLY . 239 L 239 
L 240 12 n ASP . 240 L 240 
L 241 12 n ALA . 241 L 241 
L 242 12 n GLU . 242 L 242 
L 243 12 n VAL . 243 L 243 
L 244 12 n VAL . 244 L 244 
L 245 12 n LEU . 245 L 245 
L 246 12 n GLN . 246 L 246 
L 247 12 n ASP . 247 L 247 
L 248 12 n PRO . 248 L 248 
L 249 12 n LEU . 249 L 249 
L 250 12 n ARG . 250 L 250 
L 251 12 n ILE . 251 L 251 
L 252 12 n GLN . 252 L 252 
L 253 12 n GLY . 253 L 253 
L 254 12 n LEU . 254 L 254 
L 255 12 n LEU . 255 L 255 
L 256 12 n PHE . 256 L 256 
L 257 12 n PHE . 257 L 257 
L 258 12 n PHE . 258 L 258 
L 259 12 n ALA . 259 L 259 
L 260 12 n SER . 260 L 260 
L 261 12 n VAL . 261 L 261 
L 262 12 n ILE . 262 L 262 
L 263 12 n LEU . 263 L 263 
L 264 12 n ALA . 264 L 264 
L 265 12 n GLN . 265 L 265 
L 266 12 n ILE . 266 L 266 
L 267 12 n PHE . 267 L 267 
L 268 12 n LEU . 268 L 268 
L 269 12 n VAL . 269 L 269 
L 270 12 n LEU . 270 L 270 
L 271 12 n LYS . 271 L 271 
L 272 12 n LYS . 272 L 272 
L 273 12 n LYS . 273 L 273 
L 274 12 n GLN . 274 L 274 
L 275 12 n PHE . 275 L 275 
L 276 12 n GLU . 276 L 276 
L 277 12 n LYS . 277 L 277 
L 278 12 n VAL . 278 L 278 
L 279 12 n GLN . 279 L 279 
L 280 12 n LEU . 280 L 280 
L 281 12 n SER . 281 L 281 
L 282 12 n GLU . 282 L 282 
L 283 12 n MET . 283 L 283 
L 284 12 n ASN . 284 L 284 
L 285 12 n PHE . 285 L 285 
M 1   13 n ASN . 1   M 1   
M 2   13 n VAL . 2   M 2   
M 3   13 n PRO . 3   M 3   
M 4   13 n ASP . 4   M 4   
M 5   13 n MET . 5   M 5   
M 6   13 n GLN . 6   M 6   
M 7   13 n LYS . 7   M 7   
M 8   13 n ARG . 8   M 8   
M 9   13 n GLU . 9   M 9   
M 10  13 n THR . 10  M 10  
M 11  13 n LEU . 11  M 11  
M 12  13 n ASN . 12  M 12  
M 13  13 n LEU . 13  M 13  
M 14  13 n LEU . 14  M 14  
M 15  13 n LEU . 15  M 15  
M 16  13 n LEU . 16  M 16  
M 17  13 n GLY . 17  M 17  
M 18  13 n ALA . 18  M 18  
M 19  13 n LEU . 19  M 19  
M 20  13 n SER . 20  M 20  
M 21  13 n LEU . 21  M 21  
M 22  13 n PRO . 22  M 22  
M 23  13 n THR . 23  M 23  
M 24  13 n GLY . 24  M 24  
M 25  13 n TYR . 25  M 25  
M 26  13 n MET . 26  M 26  
M 27  13 n LEU . 27  M 27  
M 28  13 n LEU . 28  M 28  
M 29  13 n PRO . 29  M 29  
M 30  13 n TYR . 30  M 30  
M 31  13 n ALA . 31  M 31  
M 32  13 n SER . 32  M 32  
M 33  13 n PHE . 33  M 33  
M 34  13 n PHE . 34  M 34  
M 35  13 n VAL . 35  M 35  
M 36  13 n PRO . 36  M 36  
M 37  13 n PRO . 37  M 37  
M 38  13 n GLY . 38  M 38  
M 39  13 n GLY . 39  M 39  
M 40  13 n THR . 40  M 40  
M 41  13 n ILE . 41  M 41  
M 42  13 n ALA . 42  M 42  
M 43  13 n LYS . 43  M 43  
M 44  13 n ASP . 44  M 44  
M 45  13 n ALA . 45  M 45  
M 46  13 n LEU . 46  M 46  
M 47  13 n GLY . 47  M 47  
M 48  13 n ASN . 48  M 48  
M 49  13 n ASP . 49  M 49  
M 50  13 n VAL . 50  M 50  
M 51  13 n ILE . 51  M 51  
M 52  13 n ALA . 52  M 52  
M 53  13 n ALA . 53  M 53  
M 54  13 n GLU . 54  M 54  
M 55  13 n TRP . 55  M 55  
M 56  13 n LEU . 56  M 56  
M 57  13 n LYS . 57  M 57  
M 58  13 n THR . 58  M 58  
M 59  13 n HIS . 59  M 59  
M 60  13 n ALA . 60  M 60  
M 61  13 n PRO . 61  M 61  
M 62  13 n GLY . 62  M 62  
M 63  13 n ASP . 63  M 63  
M 64  13 n ARG . 64  M 64  
M 65  13 n THR . 65  M 65  
M 66  13 n LEU . 66  M 66  
M 67  13 n THR . 67  M 67  
M 68  13 n GLN . 68  M 68  
M 69  13 n GLY . 69  M 69  
M 70  13 n LEU . 70  M 70  
M 71  13 n LYS . 71  M 71  
M 72  13 n GLY . 72  M 72  
M 73  13 n ASP . 73  M 73  
M 74  13 n PRO . 74  M 74  
M 75  13 n THR . 75  M 75  
M 76  13 n TYR . 76  M 76  
M 77  13 n LEU . 77  M 77  
M 78  13 n VAL . 78  M 78  
M 79  13 n VAL . 79  M 79  
M 80  13 n GLU . 80  M 80  
M 81  13 n SER . 81  M 81  
M 82  13 n ASP . 82  M 82  
M 83  13 n LYS . 83  M 83  
M 84  13 n THR . 84  M 84  
M 85  13 n LEU . 85  M 85  
M 86  13 n ALA . 86  M 86  
M 87  13 n THR . 87  M 87  
M 88  13 n PHE . 88  M 88  
M 89  13 n GLY . 89  M 89  
M 90  13 n ILE . 90  M 90  
M 91  13 n ASN . 91  M 91  
M 92  13 n ALA . 92  M 92  
M 93  13 n VAL . 93  M 93  
M 94  13 n CYS . 94  M 94  
M 95  13 n THR . 95  M 95  
M 96  13 n HIS . 96  M 96  
M 97  13 n LEU . 97  M 97  
M 98  13 n GLY . 98  M 98  
M 99  13 n CYS . 99  M 99  
M 100 13 n VAL . 100 M 100 
M 101 13 n VAL . 101 M 101 
M 102 13 n PRO . 102 M 102 
M 103 13 n PHE . 103 M 103 
M 104 13 n ASN . 104 M 104 
M 105 13 n ALA . 105 M 105 
M 106 13 n ALA . 106 M 106 
M 107 13 n GLU . 107 M 107 
M 108 13 n ASN . 108 M 108 
M 109 13 n LYS . 109 M 109 
M 110 13 n PHE . 110 M 110 
M 111 13 n ILE . 111 M 111 
M 112 13 n CYS . 112 M 112 
M 113 13 n PRO . 113 M 113 
M 114 13 n CYS . 114 M 114 
M 115 13 n HIS . 115 M 115 
M 116 13 n GLY . 116 M 116 
M 117 13 n SER . 117 M 117 
M 118 13 n GLN . 118 M 118 
M 119 13 n TYR . 119 M 119 
M 120 13 n ASN . 120 M 120 
M 121 13 n ASN . 121 M 121 
M 122 13 n GLN . 122 M 122 
M 123 13 n GLY . 123 M 123 
M 124 13 n ARG . 124 M 124 
M 125 13 n VAL . 125 M 125 
M 126 13 n VAL . 126 M 126 
M 127 13 n ARG . 127 M 127 
M 128 13 n GLY . 128 M 128 
M 129 13 n PRO . 129 M 129 
M 130 13 n ALA . 130 M 130 
M 131 13 n PRO . 131 M 131 
M 132 13 n LEU . 132 M 132 
M 133 13 n SER . 133 M 133 
M 134 13 n LEU . 134 M 134 
M 135 13 n ALA . 135 M 135 
M 136 13 n LEU . 136 M 136 
M 137 13 n ALA . 137 M 137 
M 138 13 n HIS . 138 M 138 
M 139 13 n CYS . 139 M 139 
M 140 13 n ASP . 140 M 140 
M 141 13 n VAL . 141 M 141 
M 142 13 n ASP . 142 M 142 
M 143 13 n ASP . 143 M 143 
M 144 13 n GLY . 144 M 144 
M 145 13 n LYS . 145 M 145 
M 146 13 n VAL . 146 M 146 
M 147 13 n VAL . 147 M 147 
M 148 13 n PHE . 148 M 148 
M 149 13 n VAL . 149 M 149 
M 150 13 n PRO . 150 M 150 
M 151 13 n TRP . 151 M 151 
M 152 13 n THR . 152 M 152 
M 153 13 n GLU . 153 M 153 
M 154 13 n THR . 154 M 154 
M 155 13 n ASP . 155 M 155 
M 156 13 n PHE . 156 M 156 
M 157 13 n ARG . 157 M 157 
M 158 13 n THR . 158 M 158 
M 159 13 n GLY . 159 M 159 
M 160 13 n GLU . 160 M 160 
M 161 13 n ALA . 161 M 161 
M 162 13 n PRO . 162 M 162 
M 163 13 n TRP . 163 M 163 
M 164 13 n TRP . 164 M 164 
M 165 13 n SER . 165 M 165 
N 1   14 n MET . 1   N 1   
N 2   14 n PHE . 2   N 2   
N 3   14 n THR . 3   N 3   
N 4   14 n LEU . 4   N 4   
N 5   14 n THR . 5   N 5   
N 6   14 n SER . 6   N 6   
N 7   14 n TYR . 7   N 7   
N 8   14 n PHE . 8   N 8   
N 9   14 n GLY . 9   N 9   
N 10  14 n PHE . 10  N 10  
N 11  14 n LEU . 11  N 11  
N 12  14 n LEU . 12  N 12  
N 13  14 n ALA . 13  N 13  
N 14  14 n ALA . 14  N 14  
N 15  14 n LEU . 15  N 15  
N 16  14 n THR . 16  N 16  
N 17  14 n ILE . 17  N 17  
N 18  14 n THR . 18  N 18  
N 19  14 n SER . 19  N 19  
N 20  14 n ALA . 20  N 20  
N 21  14 n LEU . 21  N 21  
N 22  14 n PHE . 22  N 22  
N 23  14 n ILE . 23  N 23  
N 24  14 n GLY . 24  N 24  
N 25  14 n LEU . 25  N 25  
N 26  14 n ASN . 26  N 26  
N 27  14 n LYS . 27  N 27  
N 28  14 n ILE . 28  N 28  
N 29  14 n ARG . 29  N 29  
N 30  14 n LEU . 30  N 30  
N 31  14 n ILE . 31  N 31  
O 1   15 n ASN . 1   O 1   
O 2   15 n ALA . 2   O 2   
O 3   15 n ALA . 3   O 3   
O 4   15 n ALA . 4   O 4   
O 5   15 n GLU . 5   O 5   
O 6   15 n ILE . 6   O 6   
O 7   15 n PHE . 7   O 7   
O 8   15 n ARG . 8   O 8   
O 9   15 n ILE . 9   O 9   
O 10  15 n ALA . 10  O 10  
O 11  15 n ALA . 11  O 11  
O 12  15 n VAL . 12  O 12  
O 13  15 n MET . 13  O 13  
O 14  15 n ASN . 14  O 14  
O 15  15 n GLY . 15  O 15  
O 16  15 n LEU . 16  O 16  
O 17  15 n THR . 17  O 17  
O 18  15 n LEU . 18  O 18  
O 19  15 n VAL . 19  O 19  
O 20  15 n GLY . 20  O 20  
O 21  15 n VAL . 21  O 21  
O 22  15 n ALA . 22  O 22  
O 23  15 n ILE . 23  O 23  
O 24  15 n GLY . 24  O 24  
O 25  15 n PHE . 25  O 25  
O 26  15 n VAL . 26  O 26  
O 27  15 n LEU . 27  O 27  
O 28  15 n LEU . 28  O 28  
O 29  15 n ARG . 29  O 29  
O 30  15 n ILE . 30  O 30  
O 31  15 n GLU . 31  O 31  
O 32  15 n ALA . 32  O 32  
O 33  15 n THR . 33  O 33  
O 34  15 n VAL . 34  O 34  
O 35  15 n GLU . 35  O 35  
O 36  15 n GLU . 36  O 36  
P 1   16 n MET . 1   P 1   
P 2   16 n ILE . 2   P 2   
P 3   16 n GLU . 3   P 3   
P 4   16 n VAL . 4   P 4   
P 5   16 n PHE . 5   P 5   
P 6   16 n LEU . 6   P 6   
P 7   16 n PHE . 7   P 7   
P 8   16 n GLY . 8   P 8   
P 9   16 n ILE . 9   P 9   
P 10  16 n VAL . 10  P 10  
P 11  16 n LEU . 11  P 11  
P 12  16 n GLY . 12  P 12  
P 13  16 n LEU . 13  P 13  
P 14  16 n ILE . 14  P 14  
P 15  16 n PRO . 15  P 15  
P 16  16 n ILE . 16  P 16  
P 17  16 n THR . 17  P 17  
P 18  16 n LEU . 18  P 18  
P 19  16 n ALA . 19  P 19  
P 20  16 n GLY . 20  P 20  
P 21  16 n LEU . 21  P 21  
P 22  16 n PHE . 22  P 22  
P 23  16 n VAL . 23  P 23  
P 24  16 n THR . 24  P 24  
P 25  16 n ALA . 25  P 25  
P 26  16 n TYR . 26  P 26  
P 27  16 n LEU . 27  P 27  
P 28  16 n GLN . 28  P 28  
P 29  16 n TYR . 29  P 29  
P 30  16 n ARG . 30  P 30  
P 31  16 n ARG . 31  P 31  
Q 1   17 n MET . 1   Q 1   
Q 2   17 n ASP . 2   Q 2   
Q 3   17 n ILE . 3   Q 3   
Q 4   17 n VAL . 4   Q 4   
Q 5   17 n SER . 5   Q 5   
Q 6   17 n LEU . 6   Q 6   
Q 7   17 n ALA . 7   Q 7   
Q 8   17 n TRP . 8   Q 8   
Q 9   17 n ALA . 9   Q 9   
Q 10  17 n ALA . 10  Q 10  
Q 11  17 n LEU . 11  Q 11  
Q 12  17 n MET . 12  Q 12  
Q 13  17 n VAL . 13  Q 13  
Q 14  17 n VAL . 14  Q 14  
Q 15  17 n PHE . 15  Q 15  
Q 16  17 n THR . 16  Q 16  
Q 17  17 n PHE . 17  Q 17  
Q 18  17 n SER . 18  Q 18  
Q 19  17 n LEU . 19  Q 19  
Q 20  17 n SER . 20  Q 20  
Q 21  17 n LEU . 21  Q 21  
Q 22  17 n VAL . 22  Q 22  
Q 23  17 n VAL . 23  Q 23  
Q 24  17 n TRP . 24  Q 24  
Q 25  17 n GLY . 25  Q 25  
Q 26  17 n ARG . 26  Q 26  
Q 27  17 n SER . 27  Q 27  
Q 28  17 n GLY . 28  Q 28  
Q 29  17 n LEU . 29  Q 29  
#
_software.classification other
_software.date           ?
_software.description    "Structure prediction"
_software.name           AlphaFold
_software.pdbx_ordinal   1
_software.type           package
_software.version        "AlphaFold-beta-20231127 (7a14c934-fe78-43c1-a552-7fb305b0ebd1 @ 2024-10-01 04:11:34)"
#
loop_
_struct_asym.entity_id
_struct_asym.id
1  A  
2  B  
3  C  
4  D  
5  E  
6  F  
7  G  
8  H  
9  I  
10 J  
11 K  
12 L  
13 M  
14 N  
15 O  
16 P  
17 Q  
18 R  
19 S  
20 T  
21 U  
22 V  
23 W  
24 X  
25 Y  
26 Z  
27 AA 
28 BA 
#
loop_
_atom_site.group_PDB
_atom_site.id
_atom_site.type_symbol
_atom_site.label_atom_id
_atom_site.label_alt_id
_atom_site.label_comp_id
_atom_site.label_asym_id
_atom_site.label_entity_id
_atom_site.label_seq_id
_atom_site.pdbx_PDB_ins_code
_atom_site.Cartn_x
_atom_site.Cartn_y
_atom_site.Cartn_z
_atom_site.occupancy
_atom_site.B_iso_or_equiv
_atom_site.auth_seq_id
_atom_site.auth_asym_id
_atom_site.pdbx_PDB_model_num
ATOM   1     N  N   . VAL A  1  1   ? 53.434  -1.748  54.011  1.00 80.62 1   A  1 
ATOM   2     C  CA  . VAL A  1  1   ? 53.003  -2.617  52.914  1.00 85.67 1   A  1 
ATOM   3     C  C   . VAL A  1  1   ? 51.927  -1.899  52.110  1.00 87.27 1   A  1 
ATOM   4     O  O   . VAL A  1  1   ? 51.148  -1.108  52.649  1.00 83.55 1   A  1 
ATOM   5     C  CB  . VAL A  1  1   ? 52.486  -3.970  53.450  1.00 79.84 1   A  1 
ATOM   6     C  CG1 . VAL A  1  1   ? 51.191  -3.799  54.234  1.00 69.06 1   A  1 
ATOM   7     C  CG2 . VAL A  1  1   ? 52.303  -4.976  52.319  1.00 67.92 1   A  1 
ATOM   8     N  N   . GLU A  1  2   ? 51.883  -2.146  50.798  1.00 89.29 2   A  1 
ATOM   9     C  CA  . GLU A  1  2   ? 50.872  -1.591  49.909  1.00 90.02 2   A  1 
ATOM   10    C  C   . GLU A  1  2   ? 49.904  -2.695  49.511  1.00 89.94 2   A  1 
ATOM   11    O  O   . GLU A  1  2   ? 50.318  -3.785  49.106  1.00 86.80 2   A  1 
ATOM   12    C  CB  . GLU A  1  2   ? 51.520  -0.953  48.671  1.00 87.60 2   A  1 
ATOM   13    C  CG  . GLU A  1  2   ? 50.539  -0.248  47.744  1.00 79.76 2   A  1 
ATOM   14    C  CD  . GLU A  1  2   ? 51.229  0.501   46.610  1.00 77.30 2   A  1 
ATOM   15    O  OE1 . GLU A  1  2   ? 50.740  0.451   45.468  1.00 69.30 2   A  1 
ATOM   16    O  OE2 . GLU A  1  2   ? 52.261  1.147   46.870  1.00 69.51 2   A  1 
ATOM   17    N  N   . VAL A  1  3   ? 48.603  -2.412  49.630  1.00 91.80 3   A  1 
ATOM   18    C  CA  . VAL A  1  3   ? 47.546  -3.358  49.301  1.00 91.71 3   A  1 
ATOM   19    C  C   . VAL A  1  3   ? 46.687  -2.740  48.211  1.00 91.81 3   A  1 
ATOM   20    O  O   . VAL A  1  3   ? 46.163  -1.634  48.378  1.00 89.90 3   A  1 
ATOM   21    C  CB  . VAL A  1  3   ? 46.688  -3.711  50.533  1.00 90.77 3   A  1 
ATOM   22    C  CG1 . VAL A  1  3   ? 45.586  -4.689  50.160  1.00 79.98 3   A  1 
ATOM   23    C  CG2 . VAL A  1  3   ? 47.558  -4.281  51.641  1.00 80.44 3   A  1 
ATOM   24    N  N   . LEU A  1  4   ? 46.541  -3.449  47.085  1.00 90.92 4   A  1 
ATOM   25    C  CA  . LEU A  1  4   ? 45.737  -2.967  45.973  1.00 90.41 4   A  1 
ATOM   26    C  C   . LEU A  1  4   ? 44.266  -3.292  46.202  1.00 90.47 4   A  1 
ATOM   27    O  O   . LEU A  1  4   ? 43.917  -4.390  46.647  1.00 88.34 4   A  1 
ATOM   28    C  CB  . LEU A  1  4   ? 46.218  -3.579  44.654  1.00 88.96 4   A  1 
ATOM   29    C  CG  . LEU A  1  4   ? 47.622  -3.187  44.182  1.00 84.47 4   A  1 
ATOM   30    C  CD1 . LEU A  1  4   ? 47.986  -3.952  42.919  1.00 75.50 4   A  1 
ATOM   31    C  CD2 . LEU A  1  4   ? 47.712  -1.691  43.948  1.00 74.51 4   A  1 
ATOM   32    N  N   . LEU A  1  5   ? 43.400  -2.328  45.889  1.00 89.51 5   A  1 
ATOM   33    C  CA  . LEU A  1  5   ? 41.957  -2.499  45.964  1.00 88.71 5   A  1 
ATOM   34    C  C   . LEU A  1  5   ? 41.429  -2.826  44.575  1.00 87.51 5   A  1 
ATOM   35    O  O   . LEU A  1  5   ? 41.331  -1.949  43.712  1.00 83.63 5   A  1 
ATOM   36    C  CB  . LEU A  1  5   ? 41.294  -1.238  46.523  1.00 88.12 5   A  1 
ATOM   37    C  CG  . LEU A  1  5   ? 41.787  -0.764  47.895  1.00 87.76 5   A  1 
ATOM   38    C  CD1 . LEU A  1  5   ? 41.147  0.570   48.262  1.00 77.86 5   A  1 
ATOM   39    C  CD2 . LEU A  1  5   ? 41.490  -1.799  48.960  1.00 78.17 5   A  1 
ATOM   40    N  N   . GLY A  1  6   ? 41.106  -4.102  44.352  1.00 85.28 6   A  1 
ATOM   41    C  CA  . GLY A  1  6   ? 40.641  -4.565  43.061  1.00 84.18 6   A  1 
ATOM   42    C  C   . GLY A  1  6   ? 41.782  -5.004  42.162  1.00 84.01 6   A  1 
ATOM   43    O  O   . GLY A  1  6   ? 42.797  -4.319  42.043  1.00 79.74 6   A  1 
ATOM   44    N  N   . GLY A  1  7   ? 41.617  -6.162  41.515  1.00 82.37 7   A  1 
ATOM   45    C  CA  . GLY A  1  7   ? 42.604  -6.645  40.570  1.00 79.99 7   A  1 
ATOM   46    C  C   . GLY A  1  7   ? 42.452  -5.999  39.210  1.00 79.45 7   A  1 
ATOM   47    O  O   . GLY A  1  7   ? 41.381  -5.511  38.842  1.00 74.74 7   A  1 
ATOM   48    N  N   . GLY A  1  8   ? 43.547  -5.995  38.440  1.00 78.28 8   A  1 
ATOM   49    C  CA  . GLY A  1  8   ? 43.510  -5.440  37.102  1.00 75.37 8   A  1 
ATOM   50    C  C   . GLY A  1  8   ? 42.588  -6.188  36.160  1.00 75.02 8   A  1 
ATOM   51    O  O   . GLY A  1  8   ? 42.182  -5.645  35.130  1.00 69.29 8   A  1 
ATOM   52    N  N   . ASP A  1  9   ? 42.237  -7.436  36.498  1.00 73.76 9   A  1 
ATOM   53    C  CA  . ASP A  1  9   ? 41.298  -8.239  35.720  1.00 69.42 9   A  1 
ATOM   54    C  C   . ASP A  1  9   ? 39.843  -7.976  36.095  1.00 67.90 9   A  1 
ATOM   55    O  O   . ASP A  1  9   ? 38.953  -8.653  35.577  1.00 61.47 9   A  1 
ATOM   56    C  CB  . ASP A  1  9   ? 41.623  -9.725  35.899  1.00 66.93 9   A  1 
ATOM   57    C  CG  . ASP A  1  9   ? 41.535  -10.177 37.349  1.00 63.64 9   A  1 
ATOM   58    O  OD1 . ASP A  1  9   ? 41.450  -9.316  38.249  1.00 58.64 9   A  1 
ATOM   59    O  OD2 . ASP A  1  9   ? 41.558  -11.400 37.590  1.00 58.30 9   A  1 
ATOM   60    N  N   . GLY A  1  10  ? 39.569  -7.010  36.965  1.00 68.36 10  A  1 
ATOM   61    C  CA  . GLY A  1  10  ? 38.230  -6.721  37.426  1.00 66.30 10  A  1 
ATOM   62    C  C   . GLY A  1  10  ? 37.786  -7.511  38.639  1.00 69.55 10  A  1 
ATOM   63    O  O   . GLY A  1  10  ? 36.619  -7.421  39.029  1.00 64.60 10  A  1 
ATOM   64    N  N   . SER A  1  11  ? 38.678  -8.289  39.241  1.00 72.24 11  A  1 
ATOM   65    C  CA  . SER A  1  11  ? 38.336  -9.054  40.429  1.00 73.29 11  A  1 
ATOM   66    C  C   . SER A  1  11  ? 38.144  -8.120  41.618  1.00 75.43 11  A  1 
ATOM   67    O  O   . SER A  1  11  ? 38.887  -7.152  41.801  1.00 72.63 11  A  1 
ATOM   68    C  CB  . SER A  1  11  ? 39.421  -10.087 40.731  1.00 71.00 11  A  1 
ATOM   69    O  OG  . SER A  1  11  ? 40.673  -9.468  40.959  1.00 66.06 11  A  1 
ATOM   70    N  N   . LEU A  1  12  ? 37.139  -8.408  42.442  1.00 78.39 12  A  1 
ATOM   71    C  CA  . LEU A  1  12  ? 36.847  -7.624  43.630  1.00 78.33 12  A  1 
ATOM   72    C  C   . LEU A  1  12  ? 37.566  -8.251  44.821  1.00 80.48 12  A  1 
ATOM   73    O  O   . LEU A  1  12  ? 37.004  -9.057  45.568  1.00 78.09 12  A  1 
ATOM   74    C  CB  . LEU A  1  12  ? 35.334  -7.550  43.857  1.00 76.08 12  A  1 
ATOM   75    C  CG  . LEU A  1  12  ? 34.525  -6.934  42.708  1.00 73.66 12  A  1 
ATOM   76    C  CD1 . LEU A  1  12  ? 33.032  -7.063  42.972  1.00 67.93 12  A  1 
ATOM   77    C  CD2 . LEU A  1  12  ? 34.908  -5.478  42.495  1.00 67.30 12  A  1 
ATOM   78    N  N   . ALA A  1  13  ? 38.837  -7.894  44.981  1.00 83.94 13  A  1 
ATOM   79    C  CA  . ALA A  1  13  ? 39.674  -8.506  46.002  1.00 84.09 13  A  1 
ATOM   80    C  C   . ALA A  1  13  ? 40.732  -7.523  46.478  1.00 85.49 13  A  1 
ATOM   81    O  O   . ALA A  1  13  ? 41.148  -6.621  45.740  1.00 82.82 13  A  1 
ATOM   82    C  CB  . ALA A  1  13  ? 40.341  -9.778  45.463  1.00 81.13 13  A  1 
ATOM   83    N  N   . PHE A  1  14  ? 41.156  -7.699  47.731  1.00 89.85 14  A  1 
ATOM   84    C  CA  . PHE A  1  14  ? 42.356  -7.033  48.228  1.00 89.92 14  A  1 
ATOM   85    C  C   . PHE A  1  14  ? 43.581  -7.825  47.786  1.00 90.03 14  A  1 
ATOM   86    O  O   . PHE A  1  14  ? 43.600  -9.055  47.865  1.00 87.43 14  A  1 
ATOM   87    C  CB  . PHE A  1  14  ? 42.322  -6.919  49.753  1.00 89.47 14  A  1 
ATOM   88    C  CG  . PHE A  1  14  ? 41.209  -6.061  50.292  1.00 89.98 14  A  1 
ATOM   89    C  CD1 . PHE A  1  14  ? 41.340  -4.684  50.342  1.00 80.97 14  A  1 
ATOM   90    C  CD2 . PHE A  1  14  ? 40.036  -6.635  50.756  1.00 81.38 14  A  1 
ATOM   91    C  CE1 . PHE A  1  14  ? 40.325  -3.891  50.848  1.00 79.51 14  A  1 
ATOM   92    C  CE2 . PHE A  1  14  ? 39.015  -5.847  51.260  1.00 78.78 14  A  1 
ATOM   93    C  CZ  . PHE A  1  14  ? 39.159  -4.472  51.307  1.00 87.32 14  A  1 
ATOM   94    N  N   . LEU A  1  15  ? 44.608  -7.125  47.314  1.00 89.33 15  A  1 
ATOM   95    C  CA  . LEU A  1  15  ? 45.811  -7.778  46.808  1.00 88.87 15  A  1 
ATOM   96    C  C   . LEU A  1  15  ? 47.045  -7.182  47.477  1.00 89.66 15  A  1 
ATOM   97    O  O   . LEU A  1  15  ? 47.481  -6.088  47.114  1.00 86.34 15  A  1 
ATOM   98    C  CB  . LEU A  1  15  ? 45.896  -7.622  45.284  1.00 86.19 15  A  1 
ATOM   99    C  CG  . LEU A  1  15  ? 44.878  -8.436  44.488  1.00 80.73 15  A  1 
ATOM   100   C  CD1 . LEU A  1  15  ? 44.544  -7.759  43.177  1.00 70.95 15  A  1 
ATOM   101   C  CD2 . LEU A  1  15  ? 45.389  -9.839  44.249  1.00 70.07 15  A  1 
ATOM   102   N  N   . PRO A  1  16  ? 47.645  -7.877  48.485  1.00 88.81 16  A  1 
ATOM   103   C  CA  . PRO A  1  16  ? 47.264  -9.212  48.969  1.00 89.51 16  A  1 
ATOM   104   C  C   . PRO A  1  16  ? 46.065  -9.181  49.913  1.00 89.65 16  A  1 
ATOM   105   O  O   . PRO A  1  16  ? 45.809  -8.177  50.568  1.00 86.42 16  A  1 
ATOM   106   C  CB  . PRO A  1  16  ? 48.522  -9.683  49.707  1.00 87.66 16  A  1 
ATOM   107   C  CG  . PRO A  1  16  ? 49.149  -8.421  50.196  1.00 82.58 16  A  1 
ATOM   108   C  CD  . PRO A  1  16  ? 48.869  -7.392  49.120  1.00 85.93 16  A  1 
ATOM   109   N  N   . GLY A  1  17  ? 45.322  -10.295 49.981  1.00 88.47 17  A  1 
ATOM   110   C  CA  . GLY A  1  17  ? 44.164  -10.409 50.843  1.00 88.03 17  A  1 
ATOM   111   C  C   . GLY A  1  17  ? 44.444  -10.996 52.211  1.00 88.95 17  A  1 
ATOM   112   O  O   . GLY A  1  17  ? 43.604  -10.900 53.105  1.00 85.04 17  A  1 
ATOM   113   N  N   . ASP A  1  18  ? 45.625  -11.607 52.406  1.00 90.53 18  A  1 
ATOM   114   C  CA  . ASP A  1  18  ? 46.050  -12.152 53.687  1.00 90.53 18  A  1 
ATOM   115   C  C   . ASP A  1  18  ? 47.540  -11.885 53.823  1.00 90.59 18  A  1 
ATOM   116   O  O   . ASP A  1  18  ? 48.340  -12.421 53.054  1.00 86.23 18  A  1 
ATOM   117   C  CB  . ASP A  1  18  ? 45.730  -13.650 53.774  1.00 87.90 18  A  1 
ATOM   118   C  CG  . ASP A  1  18  ? 45.878  -14.214 55.180  1.00 80.95 18  A  1 
ATOM   119   O  OD1 . ASP A  1  18  ? 46.458  -13.540 56.055  1.00 72.46 18  A  1 
ATOM   120   O  OD2 . ASP A  1  18  ? 45.406  -15.348 55.402  1.00 72.15 18  A  1 
ATOM   121   N  N   . PHE A  1  19  ? 47.907  -11.056 54.790  1.00 91.25 19  A  1 
ATOM   122   C  CA  . PHE A  1  19  ? 49.291  -10.636 54.945  1.00 91.69 19  A  1 
ATOM   123   C  C   . PHE A  1  19  ? 49.575  -10.335 56.412  1.00 92.00 19  A  1 
ATOM   124   O  O   . PHE A  1  19  ? 48.666  -10.275 57.249  1.00 89.65 19  A  1 
ATOM   125   C  CB  . PHE A  1  19  ? 49.605  -9.415  54.061  1.00 89.96 19  A  1 
ATOM   126   C  CG  . PHE A  1  19  ? 48.745  -8.205  54.339  1.00 90.24 19  A  1 
ATOM   127   C  CD1 . PHE A  1  19  ? 47.476  -8.089  53.786  1.00 80.99 19  A  1 
ATOM   128   C  CD2 . PHE A  1  19  ? 49.213  -7.175  55.141  1.00 79.96 19  A  1 
ATOM   129   C  CE1 . PHE A  1  19  ? 46.686  -6.978  54.035  1.00 77.83 19  A  1 
ATOM   130   C  CE2 . PHE A  1  19  ? 48.430  -6.062  55.394  1.00 77.96 19  A  1 
ATOM   131   C  CZ  . PHE A  1  19  ? 47.160  -5.960  54.842  1.00 85.95 19  A  1 
ATOM   132   N  N   . SER A  1  20  ? 50.844  -10.159 56.726  1.00 92.19 20  A  1 
ATOM   133   C  CA  . SER A  1  20  ? 51.298  -9.843  58.070  1.00 91.78 20  A  1 
ATOM   134   C  C   . SER A  1  20  ? 52.116  -8.558  58.054  1.00 91.89 20  A  1 
ATOM   135   O  O   . SER A  1  20  ? 52.836  -8.274  57.091  1.00 88.99 20  A  1 
ATOM   136   C  CB  . SER A  1  20  ? 52.134  -10.985 58.653  1.00 89.72 20  A  1 
ATOM   137   O  OG  . SER A  1  20  ? 51.361  -12.162 58.811  1.00 78.25 20  A  1 
ATOM   138   N  N   . VAL A  1  21  ? 51.986  -7.784  59.118  1.00 91.57 21  A  1 
ATOM   139   C  CA  . VAL A  1  21  ? 52.749  -6.554  59.297  1.00 91.51 21  A  1 
ATOM   140   C  C   . VAL A  1  21  ? 53.288  -6.510  60.721  1.00 91.60 21  A  1 
ATOM   141   O  O   . VAL A  1  21  ? 52.775  -7.174  61.628  1.00 89.43 21  A  1 
ATOM   142   C  CB  . VAL A  1  21  ? 51.910  -5.289  59.009  1.00 89.69 21  A  1 
ATOM   143   C  CG1 . VAL A  1  21  ? 51.478  -5.243  57.552  1.00 77.21 21  A  1 
ATOM   144   C  CG2 . VAL A  1  21  ? 50.700  -5.217  59.933  1.00 78.74 21  A  1 
ATOM   145   N  N   . ALA A  1  22  ? 54.336  -5.725  60.913  1.00 91.47 22  A  1 
ATOM   146   C  CA  . ALA A  1  22  ? 54.846  -5.468  62.248  1.00 91.22 22  A  1 
ATOM   147   C  C   . ALA A  1  22  ? 53.981  -4.429  62.950  1.00 91.31 22  A  1 
ATOM   148   O  O   . ALA A  1  22  ? 53.320  -3.604  62.313  1.00 87.93 22  A  1 
ATOM   149   C  CB  . ALA A  1  22  ? 56.296  -4.996  62.182  1.00 89.22 22  A  1 
ATOM   150   N  N   . SER A  1  23  ? 53.970  -4.477  64.278  1.00 90.84 23  A  1 
ATOM   151   C  CA  . SER A  1  23  ? 53.228  -3.490  65.050  1.00 90.48 23  A  1 
ATOM   152   C  C   . SER A  1  23  ? 53.782  -2.099  64.780  1.00 90.36 23  A  1 
ATOM   153   O  O   . SER A  1  23  ? 54.980  -1.854  64.922  1.00 86.22 23  A  1 
ATOM   154   C  CB  . SER A  1  23  ? 53.305  -3.811  66.538  1.00 88.39 23  A  1 
ATOM   155   O  OG  . SER A  1  23  ? 52.632  -2.846  67.313  1.00 80.46 23  A  1 
ATOM   156   N  N   . GLY A  1  24  ? 52.897  -1.179  64.372  1.00 88.95 24  A  1 
ATOM   157   C  CA  . GLY A  1  24  ? 53.289  0.169   64.012  1.00 88.21 24  A  1 
ATOM   158   C  C   . GLY A  1  24  ? 53.646  0.371   62.556  1.00 89.48 24  A  1 
ATOM   159   O  O   . GLY A  1  24  ? 53.930  1.504   62.155  1.00 84.34 24  A  1 
ATOM   160   N  N   . GLU A  1  25  ? 53.640  -0.697  61.749  1.00 89.32 25  A  1 
ATOM   161   C  CA  . GLU A  1  25  ? 53.929  -0.581  60.325  1.00 89.14 25  A  1 
ATOM   162   C  C   . GLU A  1  25  ? 52.709  -0.033  59.598  1.00 89.89 25  A  1 
ATOM   163   O  O   . GLU A  1  25  ? 51.576  -0.470  59.821  1.00 87.16 25  A  1 
ATOM   164   C  CB  . GLU A  1  25  ? 54.345  -1.934  59.745  1.00 87.22 25  A  1 
ATOM   165   C  CG  . GLU A  1  25  ? 54.734  -1.895  58.275  1.00 82.21 25  A  1 
ATOM   166   C  CD  . GLU A  1  25  ? 55.132  -3.260  57.733  1.00 79.98 25  A  1 
ATOM   167   O  OE1 . GLU A  1  25  ? 55.235  -3.404  56.498  1.00 72.27 25  A  1 
ATOM   168   O  OE2 . GLU A  1  25  ? 55.354  -4.185  58.544  1.00 72.00 25  A  1 
ATOM   169   N  N   . GLU A  1  26  ? 52.940  0.939   58.703  1.00 90.24 26  A  1 
ATOM   170   C  CA  . GLU A  1  26  ? 51.852  1.573   57.970  1.00 90.83 26  A  1 
ATOM   171   C  C   . GLU A  1  26  ? 51.374  0.674   56.837  1.00 90.78 26  A  1 
ATOM   172   O  O   . GLU A  1  26  ? 52.176  0.099   56.096  1.00 88.00 26  A  1 
ATOM   173   C  CB  . GLU A  1  26  ? 52.288  2.936   57.418  1.00 88.51 26  A  1 
ATOM   174   C  CG  . GLU A  1  26  ? 51.193  3.703   56.687  1.00 81.77 26  A  1 
ATOM   175   C  CD  . GLU A  1  26  ? 51.637  5.081   56.222  1.00 79.54 26  A  1 
ATOM   176   O  OE1 . GLU A  1  26  ? 51.374  6.064   56.934  1.00 71.71 26  A  1 
ATOM   177   O  OE2 . GLU A  1  26  ? 52.259  5.174   55.136  1.00 71.90 26  A  1 
ATOM   178   N  N   . ILE A  1  27  ? 50.031  0.557   56.681  1.00 92.19 27  A  1 
ATOM   179   C  CA  . ILE A  1  27  ? 49.395  -0.161  55.584  1.00 92.04 27  A  1 
ATOM   180   C  C   . ILE A  1  27  ? 48.784  0.874   54.652  1.00 92.15 27  A  1 
ATOM   181   O  O   . ILE A  1  27  ? 47.983  1.712   55.086  1.00 90.01 27  A  1 
ATOM   182   C  CB  . ILE A  1  27  ? 48.324  -1.144  56.086  1.00 90.79 27  A  1 
ATOM   183   C  CG1 . ILE A  1  27  ? 48.912  -2.112  57.118  1.00 84.14 27  A  1 
ATOM   184   C  CG2 . ILE A  1  27  ? 47.713  -1.909  54.920  1.00 84.28 27  A  1 
ATOM   185   C  CD1 . ILE A  1  27  ? 47.869  -2.932  57.846  1.00 81.60 27  A  1 
ATOM   186   N  N   . VAL A  1  28  ? 49.160  0.832   53.364  1.00 92.66 28  A  1 
ATOM   187   C  CA  . VAL A  1  28  ? 48.659  1.766   52.363  1.00 92.73 28  A  1 
ATOM   188   C  C   . VAL A  1  28  ? 47.720  1.004   51.440  1.00 92.62 28  A  1 
ATOM   189   O  O   . VAL A  1  28  ? 48.161  0.217   50.600  1.00 90.72 28  A  1 
ATOM   190   C  CB  . VAL A  1  28  ? 49.806  2.428   51.568  1.00 91.44 28  A  1 
ATOM   191   C  CG1 . VAL A  1  28  ? 49.246  3.400   50.536  1.00 79.39 28  A  1 
ATOM   192   C  CG2 . VAL A  1  28  ? 50.764  3.140   52.509  1.00 80.22 28  A  1 
ATOM   193   N  N   . PHE A  1  29  ? 46.408  1.214   51.600  1.00 93.11 29  A  1 
ATOM   194   C  CA  . PHE A  1  29  ? 45.409  0.670   50.684  1.00 92.97 29  A  1 
ATOM   195   C  C   . PHE A  1  29  ? 45.299  1.598   49.482  1.00 92.80 29  A  1 
ATOM   196   O  O   . PHE A  1  29  ? 44.983  2.778   49.627  1.00 90.98 29  A  1 
ATOM   197   C  CB  . PHE A  1  29  ? 44.058  0.523   51.386  1.00 92.43 29  A  1 
ATOM   198   C  CG  . PHE A  1  29  ? 44.043  -0.516  52.475  1.00 92.41 29  A  1 
ATOM   199   C  CD1 . PHE A  1  29  ? 43.851  -1.853  52.175  1.00 83.23 29  A  1 
ATOM   200   C  CD2 . PHE A  1  29  ? 44.219  -0.153  53.802  1.00 83.42 29  A  1 
ATOM   201   C  CE1 . PHE A  1  29  ? 43.833  -2.811  53.172  1.00 81.66 29  A  1 
ATOM   202   C  CE2 . PHE A  1  29  ? 44.206  -1.107  54.803  1.00 81.25 29  A  1 
ATOM   203   C  CZ  . PHE A  1  29  ? 44.011  -2.435  54.488  1.00 89.18 29  A  1 
ATOM   204   N  N   . LYS A  1  30  ? 45.557  1.069   48.281  1.00 90.68 30  A  1 
ATOM   205   C  CA  . LYS A  1  30  ? 45.641  1.870   47.067  1.00 90.39 30  A  1 
ATOM   206   C  C   . LYS A  1  30  ? 44.573  1.417   46.081  1.00 89.40 30  A  1 
ATOM   207   O  O   . LYS A  1  30  ? 44.504  0.241   45.724  1.00 86.79 30  A  1 
ATOM   208   C  CB  . LYS A  1  30  ? 47.042  1.751   46.451  1.00 88.26 30  A  1 
ATOM   209   C  CG  . LYS A  1  30  ? 47.275  2.606   45.221  1.00 82.19 30  A  1 
ATOM   210   C  CD  . LYS A  1  30  ? 48.715  2.446   44.760  1.00 81.21 30  A  1 
ATOM   211   C  CE  . LYS A  1  30  ? 49.009  3.215   43.490  1.00 72.71 30  A  1 
ATOM   212   N  NZ  . LYS A  1  30  ? 50.413  2.991   43.045  1.00 66.62 30  A  1 
ATOM   213   N  N   . ASN A  1  31  ? 43.731  2.352   45.631  1.00 88.87 31  A  1 
ATOM   214   C  CA  . ASN A  1  31  ? 42.659  2.070   44.683  1.00 87.19 31  A  1 
ATOM   215   C  C   . ASN A  1  31  ? 43.253  1.672   43.334  1.00 86.59 31  A  1 
ATOM   216   O  O   . ASN A  1  31  ? 44.156  2.344   42.819  1.00 83.26 31  A  1 
ATOM   217   C  CB  . ASN A  1  31  ? 41.752  3.297   44.542  1.00 85.07 31  A  1 
ATOM   218   C  CG  . ASN A  1  31  ? 40.298  2.939   44.311  1.00 83.02 31  A  1 
ATOM   219   O  OD1 . ASN A  1  31  ? 39.859  1.836   44.621  1.00 75.47 31  A  1 
ATOM   220   N  ND2 . ASN A  1  31  ? 39.538  3.887   43.783  1.00 75.55 31  A  1 
ATOM   221   N  N   . ASN A  1  32  ? 42.749  0.571   42.746  1.00 85.81 32  A  1 
ATOM   222   C  CA  . ASN A  1  32  ? 43.312  0.040   41.511  1.00 83.65 32  A  1 
ATOM   223   C  C   . ASN A  1  32  ? 42.250  -0.092  40.426  1.00 82.14 32  A  1 
ATOM   224   O  O   . ASN A  1  32  ? 42.290  0.629   39.421  1.00 76.82 32  A  1 
ATOM   225   C  CB  . ASN A  1  32  ? 43.991  -1.313  41.775  1.00 82.37 32  A  1 
ATOM   226   C  CG  . ASN A  1  32  ? 44.719  -1.849  40.556  1.00 80.67 32  A  1 
ATOM   227   O  OD1 . ASN A  1  32  ? 45.222  -1.092  39.730  1.00 74.81 32  A  1 
ATOM   228   N  ND2 . ASN A  1  32  ? 44.784  -3.169  40.438  1.00 73.67 32  A  1 
ATOM   229   N  N   . ALA A  1  33  ? 41.269  -0.992  40.604  1.00 79.10 33  A  1 
ATOM   230   C  CA  . ALA A  1  33  ? 40.231  -1.225  39.612  1.00 76.30 33  A  1 
ATOM   231   C  C   . ALA A  1  33  ? 38.970  -1.713  40.307  1.00 77.04 33  A  1 
ATOM   232   O  O   . ALA A  1  33  ? 39.014  -2.211  41.433  1.00 71.91 33  A  1 
ATOM   233   C  CB  . ALA A  1  33  ? 40.693  -2.236  38.557  1.00 72.16 33  A  1 
ATOM   234   N  N   . GLY A  1  34  ? 37.836  -1.587  39.615  1.00 75.40 34  A  1 
ATOM   235   C  CA  . GLY A  1  34  ? 36.559  -2.024  40.158  1.00 73.89 34  A  1 
ATOM   236   C  C   . GLY A  1  34  ? 35.998  -1.128  41.240  1.00 75.96 34  A  1 
ATOM   237   O  O   . GLY A  1  34  ? 35.091  -1.545  41.969  1.00 72.20 34  A  1 
ATOM   238   N  N   . PHE A  1  35  ? 36.528  0.094   41.369  1.00 75.86 35  A  1 
ATOM   239   C  CA  . PHE A  1  35  ? 36.046  1.060   42.340  1.00 74.34 35  A  1 
ATOM   240   C  C   . PHE A  1  35  ? 34.590  1.412   42.046  1.00 75.17 35  A  1 
ATOM   241   O  O   . PHE A  1  35  ? 34.100  1.214   40.921  1.00 70.51 35  A  1 
ATOM   242   C  CB  . PHE A  1  35  ? 36.941  2.311   42.332  1.00 70.36 35  A  1 
ATOM   243   C  CG  . PHE A  1  35  ? 37.253  2.845   40.956  1.00 70.45 35  A  1 
ATOM   244   C  CD1 . PHE A  1  35  ? 38.448  2.517   40.334  1.00 65.08 35  A  1 
ATOM   245   C  CD2 . PHE A  1  35  ? 36.370  3.687   40.303  1.00 64.95 35  A  1 
ATOM   246   C  CE1 . PHE A  1  35  ? 38.750  3.018   39.079  1.00 62.36 35  A  1 
ATOM   247   C  CE2 . PHE A  1  35  ? 36.659  4.182   39.047  1.00 62.00 35  A  1 
ATOM   248   C  CZ  . PHE A  1  35  ? 37.854  3.851   38.429  1.00 67.22 35  A  1 
ATOM   249   N  N   . PRO A  1  36  ? 33.855  1.932   43.051  1.00 76.30 36  A  1 
ATOM   250   C  CA  . PRO A  1  36  ? 34.328  2.444   44.350  1.00 76.44 36  A  1 
ATOM   251   C  C   . PRO A  1  36  ? 34.675  1.353   45.359  1.00 78.76 36  A  1 
ATOM   252   O  O   . PRO A  1  36  ? 34.027  0.308   45.410  1.00 76.39 36  A  1 
ATOM   253   C  CB  . PRO A  1  36  ? 33.140  3.280   44.845  1.00 73.06 36  A  1 
ATOM   254   C  CG  . PRO A  1  36  ? 31.947  2.637   44.227  1.00 68.70 36  A  1 
ATOM   255   C  CD  . PRO A  1  36  ? 32.416  2.179   42.867  1.00 71.94 36  A  1 
ATOM   256   N  N   . HIS A  1  37  ? 35.685  1.623   46.176  1.00 82.40 37  A  1 
ATOM   257   C  CA  . HIS A  1  37  ? 36.089  0.759   47.277  1.00 82.68 37  A  1 
ATOM   258   C  C   . HIS A  1  37  ? 36.249  1.586   48.548  1.00 82.71 37  A  1 
ATOM   259   O  O   . HIS A  1  37  ? 36.413  2.805   48.509  1.00 80.22 37  A  1 
ATOM   260   C  CB  . HIS A  1  37  ? 37.424  0.050   46.975  1.00 83.35 37  A  1 
ATOM   261   C  CG  . HIS A  1  37  ? 37.409  -0.828  45.763  1.00 84.57 37  A  1 
ATOM   262   N  ND1 . HIS A  1  37  ? 36.594  -1.930  45.637  1.00 79.93 37  A  1 
ATOM   263   C  CD2 . HIS A  1  37  ? 38.139  -0.776  44.623  1.00 80.59 37  A  1 
ATOM   264   C  CE1 . HIS A  1  37  ? 36.818  -2.516  44.475  1.00 80.37 37  A  1 
ATOM   265   N  NE2 . HIS A  1  37  ? 37.754  -1.833  43.836  1.00 80.39 37  A  1 
ATOM   266   N  N   . ASN A  1  38  ? 36.183  0.906   49.678  1.00 85.80 38  A  1 
ATOM   267   C  CA  . ASN A  1  38  ? 36.616  1.469   50.948  1.00 86.37 38  A  1 
ATOM   268   C  C   . ASN A  1  38  ? 37.195  0.348   51.800  1.00 87.12 38  A  1 
ATOM   269   O  O   . ASN A  1  38  ? 37.268  -0.810  51.370  1.00 85.06 38  A  1 
ATOM   270   C  CB  . ASN A  1  38  ? 35.483  2.233   51.667  1.00 83.74 38  A  1 
ATOM   271   C  CG  . ASN A  1  38  ? 34.334  1.345   52.122  1.00 81.73 38  A  1 
ATOM   272   O  OD1 . ASN A  1  38  ? 34.340  0.129   51.950  1.00 77.00 38  A  1 
ATOM   273   N  ND2 . ASN A  1  38  ? 33.332  1.966   52.720  1.00 76.92 38  A  1 
ATOM   274   N  N   . VAL A  1  39  ? 37.643  0.688   53.000  1.00 90.42 39  A  1 
ATOM   275   C  CA  . VAL A  1  39  ? 38.235  -0.276  53.919  1.00 90.93 39  A  1 
ATOM   276   C  C   . VAL A  1  39  ? 37.559  -0.106  55.267  1.00 90.59 39  A  1 
ATOM   277   O  O   . VAL A  1  39  ? 37.677  0.946   55.900  1.00 88.48 39  A  1 
ATOM   278   C  CB  . VAL A  1  39  ? 39.761  -0.094  54.048  1.00 90.25 39  A  1 
ATOM   279   C  CG1 . VAL A  1  39  ? 40.339  -1.128  55.000  1.00 78.87 39  A  1 
ATOM   280   C  CG2 . VAL A  1  39  ? 40.433  -0.199  52.682  1.00 79.63 39  A  1 
ATOM   281   N  N   . VAL A  1  40  ? 36.841  -1.145  55.701  1.00 89.30 40  A  1 
ATOM   282   C  CA  . VAL A  1  40  ? 36.141  -1.142  56.977  1.00 88.36 40  A  1 
ATOM   283   C  C   . VAL A  1  40  ? 36.585  -2.371  57.755  1.00 88.52 40  A  1 
ATOM   284   O  O   . VAL A  1  40  ? 36.572  -3.488  57.229  1.00 87.17 40  A  1 
ATOM   285   C  CB  . VAL A  1  40  ? 34.606  -1.139  56.793  1.00 86.43 40  A  1 
ATOM   286   C  CG1 . VAL A  1  40  ? 33.902  -1.109  58.144  1.00 76.81 40  A  1 
ATOM   287   C  CG2 . VAL A  1  40  ? 34.170  0.048   55.942  1.00 76.90 40  A  1 
ATOM   288   N  N   . PHE A  1  41  ? 36.986  -2.173  58.998  1.00 89.33 41  A  1 
ATOM   289   C  CA  . PHE A  1  41  ? 37.395  -3.274  59.862  1.00 89.40 41  A  1 
ATOM   290   C  C   . PHE A  1  41  ? 36.181  -3.823  60.602  1.00 88.69 41  A  1 
ATOM   291   O  O   . PHE A  1  41  ? 35.353  -3.070  61.120  1.00 85.39 41  A  1 
ATOM   292   C  CB  . PHE A  1  41  ? 38.481  -2.815  60.837  1.00 89.58 41  A  1 
ATOM   293   C  CG  . PHE A  1  41  ? 39.833  -2.642  60.201  1.00 90.54 41  A  1 
ATOM   294   C  CD1 . PHE A  1  41  ? 40.754  -3.671  60.215  1.00 80.76 41  A  1 
ATOM   295   C  CD2 . PHE A  1  41  ? 40.175  -1.454  59.569  1.00 80.49 41  A  1 
ATOM   296   C  CE1 . PHE A  1  41  ? 41.998  -3.519  59.625  1.00 78.62 41  A  1 
ATOM   297   C  CE2 . PHE A  1  41  ? 41.412  -1.298  58.971  1.00 78.64 41  A  1 
ATOM   298   C  CZ  . PHE A  1  41  ? 42.326  -2.333  59.000  1.00 87.99 41  A  1 
ATOM   299   N  N   . ASP A  1  42  ? 36.084  -5.163  60.634  1.00 85.70 42  A  1 
ATOM   300   C  CA  . ASP A  1  42  ? 34.978  -5.829  61.314  1.00 83.28 42  A  1 
ATOM   301   C  C   . ASP A  1  42  ? 35.205  -5.755  62.818  1.00 83.13 42  A  1 
ATOM   302   O  O   . ASP A  1  42  ? 36.170  -6.319  63.337  1.00 80.43 42  A  1 
ATOM   303   C  CB  . ASP A  1  42  ? 34.855  -7.282  60.847  1.00 80.54 42  A  1 
ATOM   304   C  CG  . ASP A  1  42  ? 33.545  -7.936  61.264  1.00 75.35 42  A  1 
ATOM   305   O  OD1 . ASP A  1  42  ? 32.859  -7.407  62.160  1.00 69.26 42  A  1 
ATOM   306   O  OD2 . ASP A  1  42  ? 33.210  -8.991  60.690  1.00 68.70 42  A  1 
ATOM   307   N  N   . GLU A  1  43  ? 34.301  -5.069  63.523  1.00 81.55 43  A  1 
ATOM   308   C  CA  . GLU A  1  43  ? 34.458  -4.840  64.957  1.00 79.23 43  A  1 
ATOM   309   C  C   . GLU A  1  43  ? 34.421  -6.133  65.764  1.00 79.57 43  A  1 
ATOM   310   O  O   . GLU A  1  43  ? 34.960  -6.176  66.874  1.00 75.09 43  A  1 
ATOM   311   C  CB  . GLU A  1  43  ? 33.357  -3.884  65.433  1.00 76.14 43  A  1 
ATOM   312   C  CG  . GLU A  1  43  ? 31.947  -4.439  65.251  1.00 68.15 43  A  1 
ATOM   313   C  CD  . GLU A  1  43  ? 30.855  -3.393  65.398  1.00 64.41 43  A  1 
ATOM   314   O  OE1 . GLU A  1  43  ? 29.686  -3.728  65.140  1.00 57.14 43  A  1 
ATOM   315   O  OE2 . GLU A  1  43  ? 31.166  -2.239  65.764  1.00 57.75 43  A  1 
ATOM   316   N  N   . ASP A  1  44  ? 33.809  -7.198  65.225  1.00 82.05 44  A  1 
ATOM   317   C  CA  . ASP A  1  44  ? 33.750  -8.482  65.910  1.00 78.88 44  A  1 
ATOM   318   C  C   . ASP A  1  44  ? 34.959  -9.367  65.630  1.00 79.93 44  A  1 
ATOM   319   O  O   . ASP A  1  44  ? 35.090  -10.428 66.253  1.00 76.08 44  A  1 
ATOM   320   C  CB  . ASP A  1  44  ? 32.467  -9.232  65.512  1.00 75.81 44  A  1 
ATOM   321   C  CG  . ASP A  1  44  ? 31.205  -8.529  65.966  1.00 70.58 44  A  1 
ATOM   322   O  OD1 . ASP A  1  44  ? 31.232  -7.875  67.029  1.00 63.86 44  A  1 
ATOM   323   O  OD2 . ASP A  1  44  ? 30.182  -8.639  65.265  1.00 63.22 44  A  1 
ATOM   324   N  N   . GLU A  1  45  ? 35.833  -8.966  64.726  1.00 80.18 45  A  1 
ATOM   325   C  CA  . GLU A  1  45  ? 36.962  -9.794  64.304  1.00 80.78 45  A  1 
ATOM   326   C  C   . GLU A  1  45  ? 38.280  -9.029  64.393  1.00 83.23 45  A  1 
ATOM   327   O  O   . GLU A  1  45  ? 39.185  -9.241  63.579  1.00 79.40 45  A  1 
ATOM   328   C  CB  . GLU A  1  45  ? 36.727  -10.325 62.882  1.00 77.57 45  A  1 
ATOM   329   C  CG  . GLU A  1  45  ? 35.466  -11.170 62.712  1.00 73.05 45  A  1 
ATOM   330   C  CD  . GLU A  1  45  ? 35.731  -12.661 62.800  1.00 67.96 45  A  1 
ATOM   331   O  OE1 . GLU A  1  45  ? 36.141  -13.139 63.875  1.00 61.01 45  A  1 
ATOM   332   O  OE2 . GLU A  1  45  ? 35.527  -13.367 61.795  1.00 61.34 45  A  1 
ATOM   333   N  N   . ILE A  1  46  ? 38.388  -8.145  65.374  1.00 85.48 46  A  1 
ATOM   334   C  CA  . ILE A  1  46  ? 39.614  -7.406  65.651  1.00 86.27 46  A  1 
ATOM   335   C  C   . ILE A  1  46  ? 40.009  -7.644  67.110  1.00 86.11 46  A  1 
ATOM   336   O  O   . ILE A  1  46  ? 39.178  -8.058  67.923  1.00 81.51 46  A  1 
ATOM   337   C  CB  . ILE A  1  46  ? 39.453  -5.896  65.357  1.00 84.41 46  A  1 
ATOM   338   C  CG1 . ILE A  1  46  ? 38.284  -5.310  66.157  1.00 79.35 46  A  1 
ATOM   339   C  CG2 . ILE A  1  46  ? 39.265  -5.658  63.866  1.00 78.25 46  A  1 
ATOM   340   C  CD1 . ILE A  1  46  ? 38.104  -3.819  65.981  1.00 75.91 46  A  1 
ATOM   341   N  N   . PRO A  1  47  ? 41.269  -7.430  67.476  1.00 88.64 47  A  1 
ATOM   342   C  CA  . PRO A  1  47  ? 41.692  -7.657  68.866  1.00 87.46 47  A  1 
ATOM   343   C  C   . PRO A  1  47  ? 40.941  -6.780  69.857  1.00 87.43 47  A  1 
ATOM   344   O  O   . PRO A  1  47  ? 40.479  -5.684  69.533  1.00 84.39 47  A  1 
ATOM   345   C  CB  . PRO A  1  47  ? 43.184  -7.321  68.847  1.00 85.99 47  A  1 
ATOM   346   C  CG  . PRO A  1  47  ? 43.592  -7.512  67.427  1.00 82.25 47  A  1 
ATOM   347   C  CD  . PRO A  1  47  ? 42.395  -7.095  66.616  1.00 85.73 47  A  1 
ATOM   348   N  N   . SER A  1  48  ? 40.819  -7.289  71.079  1.00 87.13 48  A  1 
ATOM   349   C  CA  . SER A  1  48  ? 40.125  -6.557  72.126  1.00 85.67 48  A  1 
ATOM   350   C  C   . SER A  1  48  ? 40.869  -5.273  72.472  1.00 86.06 48  A  1 
ATOM   351   O  O   . SER A  1  48  ? 42.101  -5.239  72.503  1.00 81.50 48  A  1 
ATOM   352   C  CB  . SER A  1  48  ? 39.979  -7.434  73.371  1.00 83.25 48  A  1 
ATOM   353   O  OG  . SER A  1  48  ? 41.246  -7.797  73.879  1.00 71.69 48  A  1 
ATOM   354   N  N   . GLY A  1  49  ? 40.102  -4.221  72.736  1.00 83.71 49  A  1 
ATOM   355   C  CA  . GLY A  1  49  ? 40.661  -2.922  73.053  1.00 82.67 49  A  1 
ATOM   356   C  C   . GLY A  1  49  ? 40.900  -2.023  71.859  1.00 84.66 49  A  1 
ATOM   357   O  O   . GLY A  1  49  ? 41.307  -0.872  72.043  1.00 79.23 49  A  1 
ATOM   358   N  N   . VAL A  1  50  ? 40.653  -2.520  70.639  1.00 86.48 50  A  1 
ATOM   359   C  CA  . VAL A  1  50  ? 40.832  -1.729  69.430  1.00 86.81 50  A  1 
ATOM   360   C  C   . VAL A  1  50  ? 39.483  -1.152  69.017  1.00 87.66 50  A  1 
ATOM   361   O  O   . VAL A  1  50  ? 38.484  -1.871  68.943  1.00 83.98 50  A  1 
ATOM   362   C  CB  . VAL A  1  50  ? 41.439  -2.571  68.295  1.00 84.64 50  A  1 
ATOM   363   C  CG1 . VAL A  1  50  ? 41.570  -1.747  67.025  1.00 73.72 50  A  1 
ATOM   364   C  CG2 . VAL A  1  50  ? 42.790  -3.123  68.717  1.00 73.89 50  A  1 
ATOM   365   N  N   . ASP A  1  51  ? 39.461  0.155   68.761  1.00 87.70 51  A  1 
ATOM   366   C  CA  . ASP A  1  51  ? 38.254  0.831   68.302  1.00 87.72 51  A  1 
ATOM   367   C  C   . ASP A  1  51  ? 38.209  0.779   66.778  1.00 88.18 51  A  1 
ATOM   368   O  O   . ASP A  1  51  ? 39.035  1.400   66.102  1.00 84.67 51  A  1 
ATOM   369   C  CB  . ASP A  1  51  ? 38.221  2.275   68.808  1.00 85.02 51  A  1 
ATOM   370   C  CG  . ASP A  1  51  ? 36.942  3.013   68.436  1.00 78.33 51  A  1 
ATOM   371   O  OD1 . ASP A  1  51  ? 36.037  2.403   67.837  1.00 70.98 51  A  1 
ATOM   372   O  OD2 . ASP A  1  51  ? 36.848  4.217   68.752  1.00 70.90 51  A  1 
ATOM   373   N  N   . ALA A  1  52  ? 37.244  0.021   66.232  1.00 86.99 52  A  1 
ATOM   374   C  CA  . ALA A  1  52  ? 37.126  -0.129  64.787  1.00 86.19 52  A  1 
ATOM   375   C  C   . ALA A  1  52  ? 36.812  1.189   64.093  1.00 86.72 52  A  1 
ATOM   376   O  O   . ALA A  1  52  ? 37.181  1.385   62.933  1.00 84.34 52  A  1 
ATOM   377   C  CB  . ALA A  1  52  ? 36.051  -1.171  64.458  1.00 83.75 52  A  1 
ATOM   378   N  N   . ALA A  1  53  ? 36.135  2.106   64.781  1.00 87.97 53  A  1 
ATOM   379   C  CA  . ALA A  1  53  ? 35.790  3.386   64.177  1.00 87.20 53  A  1 
ATOM   380   C  C   . ALA A  1  53  ? 37.014  4.263   63.938  1.00 87.83 53  A  1 
ATOM   381   O  O   . ALA A  1  53  ? 36.966  5.165   63.095  1.00 84.44 53  A  1 
ATOM   382   C  CB  . ALA A  1  53  ? 34.781  4.123   65.060  1.00 84.68 53  A  1 
ATOM   383   N  N   . LYS A  1  54  ? 38.109  4.021   64.667  1.00 88.05 54  A  1 
ATOM   384   C  CA  . LYS A  1  54  ? 39.327  4.807   64.504  1.00 87.34 54  A  1 
ATOM   385   C  C   . LYS A  1  54  ? 40.174  4.335   63.334  1.00 88.22 54  A  1 
ATOM   386   O  O   . LYS A  1  54  ? 40.917  5.133   62.754  1.00 84.21 54  A  1 
ATOM   387   C  CB  . LYS A  1  54  ? 40.155  4.766   65.790  1.00 84.34 54  A  1 
ATOM   388   C  CG  . LYS A  1  54  ? 39.483  5.424   66.984  1.00 76.22 54  A  1 
ATOM   389   C  CD  . LYS A  1  54  ? 39.352  6.929   66.795  1.00 69.95 54  A  1 
ATOM   390   C  CE  . LYS A  1  54  ? 38.764  7.592   68.033  1.00 61.62 54  A  1 
ATOM   391   N  NZ  . LYS A  1  54  ? 38.622  9.062   67.865  1.00 54.41 54  A  1 
ATOM   392   N  N   . ILE A  1  55  ? 40.086  3.055   62.979  1.00 89.79 55  A  1 
ATOM   393   C  CA  . ILE A  1  55  ? 40.916  2.475   61.931  1.00 89.96 55  A  1 
ATOM   394   C  C   . ILE A  1  55  ? 40.152  2.235   60.641  1.00 90.42 55  A  1 
ATOM   395   O  O   . ILE A  1  55  ? 40.765  1.891   59.628  1.00 87.42 55  A  1 
ATOM   396   C  CB  . ILE A  1  55  ? 41.566  1.166   62.420  1.00 88.39 55  A  1 
ATOM   397   C  CG1 . ILE A  1  55  ? 40.500  0.155   62.854  1.00 83.23 55  A  1 
ATOM   398   C  CG2 . ILE A  1  55  ? 42.529  1.450   63.567  1.00 83.04 55  A  1 
ATOM   399   C  CD1 . ILE A  1  55  ? 41.047  -1.205  63.238  1.00 79.80 55  A  1 
ATOM   400   N  N   . SER A  1  56  ? 38.831  2.399   60.630  1.00 90.45 56  A  1 
ATOM   401   C  CA  . SER A  1  56  ? 38.013  2.162   59.453  1.00 89.95 56  A  1 
ATOM   402   C  C   . SER A  1  56  ? 37.676  3.473   58.760  1.00 89.80 56  A  1 
ATOM   403   O  O   . SER A  1  56  ? 37.660  4.539   59.380  1.00 86.94 56  A  1 
ATOM   404   C  CB  . SER A  1  56  ? 36.715  1.439   59.824  1.00 88.37 56  A  1 
ATOM   405   O  OG  . SER A  1  56  ? 36.971  0.207   60.457  1.00 80.45 56  A  1 
ATOM   406   N  N   . MET A  1  57  ? 37.423  3.387   57.446  1.00 89.45 57  A  1 
ATOM   407   C  CA  . MET A  1  57  ? 36.810  4.499   56.733  1.00 88.26 57  A  1 
ATOM   408   C  C   . MET A  1  57  ? 35.332  4.578   57.095  1.00 87.25 57  A  1 
ATOM   409   O  O   . MET A  1  57  ? 34.724  3.596   57.523  1.00 84.15 57  A  1 
ATOM   410   C  CB  . MET A  1  57  ? 36.976  4.335   55.219  1.00 87.53 57  A  1 
ATOM   411   C  CG  . MET A  1  57  ? 38.422  4.296   54.739  1.00 84.27 57  A  1 
ATOM   412   S  SD  . MET A  1  57  ? 38.574  4.012   52.960  1.00 85.09 57  A  1 
ATOM   413   C  CE  . MET A  1  57  ? 37.852  5.504   52.299  1.00 77.23 57  A  1 
ATOM   414   N  N   . SER A  1  58  ? 34.736  5.748   56.913  1.00 83.94 58  A  1 
ATOM   415   C  CA  . SER A  1  58  ? 33.300  5.883   57.093  1.00 80.96 58  A  1 
ATOM   416   C  C   . SER A  1  58  ? 32.563  5.156   55.974  1.00 80.21 58  A  1 
ATOM   417   O  O   . SER A  1  58  ? 33.075  5.004   54.862  1.00 75.22 58  A  1 
ATOM   418   C  CB  . SER A  1  58  ? 32.898  7.359   57.135  1.00 77.67 58  A  1 
ATOM   419   O  OG  . SER A  1  58  ? 33.312  8.038   55.966  1.00 68.79 58  A  1 
ATOM   420   N  N   . GLU A  1  59  ? 31.340  4.678   56.266  1.00 75.29 59  A  1 
ATOM   421   C  CA  . GLU A  1  59  ? 30.578  3.884   55.303  1.00 71.87 59  A  1 
ATOM   422   C  C   . GLU A  1  59  ? 30.262  4.671   54.037  1.00 72.40 59  A  1 
ATOM   423   O  O   . GLU A  1  59  ? 30.221  4.102   52.942  1.00 66.59 59  A  1 
ATOM   424   C  CB  . GLU A  1  59  ? 29.287  3.381   55.951  1.00 67.11 59  A  1 
ATOM   425   C  CG  . GLU A  1  59  ? 29.493  2.324   57.034  1.00 61.57 59  A  1 
ATOM   426   C  CD  . GLU A  1  59  ? 29.814  0.945   56.475  1.00 54.77 59  A  1 
ATOM   427   O  OE1 . GLU A  1  59  ? 30.073  0.028   57.285  1.00 50.74 59  A  1 
ATOM   428   O  OE2 . GLU A  1  59  ? 29.793  0.764   55.240  1.00 50.79 59  A  1 
ATOM   429   N  N   . GLU A  1  60  ? 30.028  5.975   54.152  1.00 71.54 60  A  1 
ATOM   430   C  CA  . GLU A  1  60  ? 29.710  6.807   53.003  1.00 69.56 60  A  1 
ATOM   431   C  C   . GLU A  1  60  ? 30.948  7.331   52.277  1.00 71.90 60  A  1 
ATOM   432   O  O   . GLU A  1  60  ? 30.811  7.924   51.203  1.00 66.13 60  A  1 
ATOM   433   C  CB  . GLU A  1  60  ? 28.824  7.983   53.429  1.00 65.67 60  A  1 
ATOM   434   C  CG  . GLU A  1  60  ? 29.360  8.791   54.606  1.00 60.34 60  A  1 
ATOM   435   C  CD  . GLU A  1  60  ? 28.809  8.332   55.943  1.00 52.07 60  A  1 
ATOM   436   O  OE1 . GLU A  1  60  ? 29.181  8.935   56.971  1.00 48.09 60  A  1 
ATOM   437   O  OE2 . GLU A  1  60  ? 27.997  7.378   55.971  1.00 47.43 60  A  1 
ATOM   438   N  N   . ASP A  1  61  ? 32.148  7.129   52.840  1.00 75.07 61  A  1 
ATOM   439   C  CA  . ASP A  1  61  ? 33.383  7.574   52.210  1.00 75.66 61  A  1 
ATOM   440   C  C   . ASP A  1  61  ? 33.917  6.459   51.316  1.00 77.68 61  A  1 
ATOM   441   O  O   . ASP A  1  61  ? 34.133  5.337   51.773  1.00 74.13 61  A  1 
ATOM   442   C  CB  . ASP A  1  61  ? 34.413  7.968   53.274  1.00 72.79 61  A  1 
ATOM   443   C  CG  . ASP A  1  61  ? 35.589  8.738   52.705  1.00 67.69 61  A  1 
ATOM   444   O  OD1 . ASP A  1  61  ? 35.527  9.150   51.529  1.00 61.47 61  A  1 
ATOM   445   O  OD2 . ASP A  1  61  ? 36.573  8.933   53.443  1.00 60.95 61  A  1 
ATOM   446   N  N   . LEU A  1  62  ? 34.109  6.762   50.029  1.00 78.29 62  A  1 
ATOM   447   C  CA  . LEU A  1  62  ? 34.513  5.778   49.039  1.00 77.32 62  A  1 
ATOM   448   C  C   . LEU A  1  62  ? 35.663  6.320   48.203  1.00 78.84 62  A  1 
ATOM   449   O  O   . LEU A  1  62  ? 35.695  7.507   47.868  1.00 75.85 62  A  1 
ATOM   450   C  CB  . LEU A  1  62  ? 33.341  5.397   48.122  1.00 74.43 62  A  1 
ATOM   451   C  CG  . LEU A  1  62  ? 32.131  4.739   48.785  1.00 70.83 62  A  1 
ATOM   452   C  CD1 . LEU A  1  62  ? 30.959  4.684   47.819  1.00 66.09 62  A  1 
ATOM   453   C  CD2 . LEU A  1  62  ? 32.481  3.344   49.272  1.00 65.06 62  A  1 
ATOM   454   N  N   . LEU A  1  63  ? 36.602  5.441   47.857  1.00 80.73 63  A  1 
ATOM   455   C  CA  . LEU A  1  63  ? 37.680  5.766   46.934  1.00 80.35 63  A  1 
ATOM   456   C  C   . LEU A  1  63  ? 37.184  5.533   45.512  1.00 79.66 63  A  1 
ATOM   457   O  O   . LEU A  1  63  ? 36.914  4.394   45.123  1.00 76.32 63  A  1 
ATOM   458   C  CB  . LEU A  1  63  ? 38.915  4.916   47.236  1.00 80.84 63  A  1 
ATOM   459   C  CG  . LEU A  1  63  ? 39.471  5.007   48.664  1.00 80.71 63  A  1 
ATOM   460   C  CD1 . LEU A  1  63  ? 40.611  4.019   48.862  1.00 73.36 63  A  1 
ATOM   461   C  CD2 . LEU A  1  63  ? 39.926  6.418   48.979  1.00 73.35 63  A  1 
ATOM   462   N  N   . ASN A  1  64  ? 37.053  6.598   44.731  1.00 76.96 64  A  1 
ATOM   463   C  CA  . ASN A  1  64  ? 36.404  6.549   43.430  1.00 72.83 64  A  1 
ATOM   464   C  C   . ASN A  1  64  ? 37.350  6.767   42.254  1.00 73.05 64  A  1 
ATOM   465   O  O   . ASN A  1  64  ? 36.926  6.612   41.107  1.00 67.12 64  A  1 
ATOM   466   C  CB  . ASN A  1  64  ? 35.269  7.584   43.372  1.00 68.61 64  A  1 
ATOM   467   C  CG  . ASN A  1  64  ? 34.061  7.176   44.186  1.00 64.90 64  A  1 
ATOM   468   O  OD1 . ASN A  1  64  ? 33.388  6.195   43.874  1.00 57.89 64  A  1 
ATOM   469   N  ND2 . ASN A  1  64  ? 33.776  7.919   45.244  1.00 57.37 64  A  1 
ATOM   470   N  N   . ALA A  1  65  ? 38.617  7.105   42.508  1.00 74.00 65  A  1 
ATOM   471   C  CA  . ALA A  1  65  ? 39.564  7.373   41.436  1.00 74.17 65  A  1 
ATOM   472   C  C   . ALA A  1  65  ? 40.767  6.445   41.562  1.00 76.75 65  A  1 
ATOM   473   O  O   . ALA A  1  65  ? 41.155  6.078   42.677  1.00 73.59 65  A  1 
ATOM   474   C  CB  . ALA A  1  65  ? 40.012  8.836   41.457  1.00 69.85 65  A  1 
ATOM   475   N  N   . PRO A  1  66  ? 41.376  6.045   40.436  1.00 77.08 66  A  1 
ATOM   476   C  CA  . PRO A  1  66  ? 42.571  5.200   40.514  1.00 76.61 66  A  1 
ATOM   477   C  C   . PRO A  1  66  ? 43.715  5.916   41.219  1.00 78.96 66  A  1 
ATOM   478   O  O   . PRO A  1  66  ? 43.946  7.108   41.014  1.00 76.11 66  A  1 
ATOM   479   C  CB  . PRO A  1  66  ? 42.908  4.915   39.044  1.00 74.09 66  A  1 
ATOM   480   C  CG  . PRO A  1  66  ? 41.660  5.223   38.282  1.00 70.16 66  A  1 
ATOM   481   C  CD  . PRO A  1  66  ? 40.979  6.312   39.041  1.00 72.47 66  A  1 
ATOM   482   N  N   . GLY A  1  67  ? 44.438  5.171   42.065  1.00 81.25 67  A  1 
ATOM   483   C  CA  . GLY A  1  67  ? 45.572  5.714   42.783  1.00 82.05 67  A  1 
ATOM   484   C  C   . GLY A  1  67  ? 45.252  6.376   44.106  1.00 84.81 67  A  1 
ATOM   485   O  O   . GLY A  1  67  ? 46.181  6.706   44.850  1.00 80.99 67  A  1 
ATOM   486   N  N   . GLU A  1  68  ? 43.972  6.581   44.419  1.00 84.68 68  A  1 
ATOM   487   C  CA  . GLU A  1  68  ? 43.602  7.100   45.728  1.00 84.83 68  A  1 
ATOM   488   C  C   . GLU A  1  68  ? 43.983  6.091   46.803  1.00 86.65 68  A  1 
ATOM   489   O  O   . GLU A  1  68  ? 43.888  4.876   46.609  1.00 85.76 68  A  1 
ATOM   490   C  CB  . GLU A  1  68  ? 42.104  7.414   45.794  1.00 82.66 68  A  1 
ATOM   491   C  CG  . GLU A  1  68  ? 41.689  8.629   44.972  1.00 76.56 68  A  1 
ATOM   492   C  CD  . GLU A  1  68  ? 40.228  9.000   45.163  1.00 73.60 68  A  1 
ATOM   493   O  OE1 . GLU A  1  68  ? 39.880  10.179  44.952  1.00 65.83 68  A  1 
ATOM   494   O  OE2 . GLU A  1  68  ? 39.428  8.113   45.529  1.00 66.08 68  A  1 
ATOM   495   N  N   . THR A  1  69  ? 44.431  6.592   47.964  1.00 88.59 69  A  1 
ATOM   496   C  CA  . THR A  1  69  ? 44.964  5.743   49.015  1.00 89.13 69  A  1 
ATOM   497   C  C   . THR A  1  69  ? 44.268  6.015   50.337  1.00 89.42 69  A  1 
ATOM   498   O  O   . THR A  1  69  ? 43.844  7.139   50.620  1.00 87.00 69  A  1 
ATOM   499   C  CB  . THR A  1  69  ? 46.478  5.941   49.200  1.00 87.12 69  A  1 
ATOM   500   O  OG1 . THR A  1  69  ? 46.750  7.320   49.483  1.00 76.72 69  A  1 
ATOM   501   C  CG2 . THR A  1  69  ? 47.240  5.534   47.948  1.00 77.93 69  A  1 
ATOM   502   N  N   . TYR A  1  70  ? 44.157  4.958   51.139  1.00 91.42 70  A  1 
ATOM   503   C  CA  . TYR A  1  70  ? 43.779  5.049   52.539  1.00 91.95 70  A  1 
ATOM   504   C  C   . TYR A  1  70  ? 44.900  4.432   53.362  1.00 92.32 70  A  1 
ATOM   505   O  O   . TYR A  1  70  ? 45.304  3.294   53.120  1.00 90.62 70  A  1 
ATOM   506   C  CB  . TYR A  1  70  ? 42.454  4.337   52.816  1.00 91.33 70  A  1 
ATOM   507   C  CG  . TYR A  1  70  ? 42.103  4.265   54.289  1.00 90.69 70  A  1 
ATOM   508   C  CD1 . TYR A  1  70  ? 41.748  5.402   54.998  1.00 82.98 70  A  1 
ATOM   509   C  CD2 . TYR A  1  70  ? 42.144  3.057   54.971  1.00 83.61 70  A  1 
ATOM   510   C  CE1 . TYR A  1  70  ? 41.441  5.339   56.347  1.00 81.42 70  A  1 
ATOM   511   C  CE2 . TYR A  1  70  ? 41.838  2.985   56.321  1.00 82.34 70  A  1 
ATOM   512   C  CZ  . TYR A  1  70  ? 41.487  4.128   57.004  1.00 88.15 70  A  1 
ATOM   513   O  OH  . TYR A  1  70  ? 41.185  4.065   58.339  1.00 86.64 70  A  1 
ATOM   514   N  N   . LYS A  1  71  ? 45.420  5.183   54.329  1.00 90.98 71  A  1 
ATOM   515   C  CA  . LYS A  1  71  ? 46.549  4.756   55.144  1.00 90.67 71  A  1 
ATOM   516   C  C   . LYS A  1  71  ? 46.092  4.519   56.573  1.00 90.19 71  A  1 
ATOM   517   O  O   . LYS A  1  71  ? 45.347  5.321   57.141  1.00 87.04 71  A  1 
ATOM   518   C  CB  . LYS A  1  71  ? 47.670  5.795   55.110  1.00 88.20 71  A  1 
ATOM   519   C  CG  . LYS A  1  71  ? 48.219  6.073   53.720  1.00 81.31 71  A  1 
ATOM   520   C  CD  . LYS A  1  71  ? 49.403  7.020   53.777  1.00 80.49 71  A  1 
ATOM   521   C  CE  . LYS A  1  71  ? 50.012  7.236   52.402  1.00 71.54 71  A  1 
ATOM   522   N  NZ  . LYS A  1  71  ? 51.260  8.038   52.463  1.00 64.66 71  A  1 
ATOM   523   N  N   . VAL A  1  72  ? 46.549  3.408   57.153  1.00 91.13 72  A  1 
ATOM   524   C  CA  . VAL A  1  72  ? 46.208  3.061   58.526  1.00 91.15 72  A  1 
ATOM   525   C  C   . VAL A  1  72  ? 47.406  2.369   59.163  1.00 90.94 72  A  1 
ATOM   526   O  O   . VAL A  1  72  ? 48.156  1.645   58.501  1.00 88.99 72  A  1 
ATOM   527   C  CB  . VAL A  1  72  ? 44.945  2.174   58.594  1.00 89.53 72  A  1 
ATOM   528   C  CG1 . VAL A  1  72  ? 45.182  0.817   57.936  1.00 75.65 72  A  1 
ATOM   529   C  CG2 . VAL A  1  72  ? 44.468  2.010   60.029  1.00 77.42 72  A  1 
ATOM   530   N  N   . THR A  1  73  ? 47.604  2.614   60.451  1.00 91.15 73  A  1 
ATOM   531   C  CA  . THR A  1  73  ? 48.644  1.964   61.238  1.00 90.21 73  A  1 
ATOM   532   C  C   . THR A  1  73  ? 47.997  1.219   62.394  1.00 90.06 73  A  1 
ATOM   533   O  O   . THR A  1  73  ? 47.199  1.787   63.141  1.00 86.67 73  A  1 
ATOM   534   C  CB  . THR A  1  73  ? 49.664  2.977   61.771  1.00 87.82 73  A  1 
ATOM   535   O  OG1 . THR A  1  73  ? 48.986  4.115   62.307  1.00 76.62 73  A  1 
ATOM   536   C  CG2 . THR A  1  73  ? 50.599  3.433   60.662  1.00 74.16 73  A  1 
ATOM   537   N  N   . LEU A  1  74  ? 48.332  -0.070  62.508  1.00 89.62 74  A  1 
ATOM   538   C  CA  . LEU A  1  74  ? 47.810  -0.923  63.564  1.00 89.74 74  A  1 
ATOM   539   C  C   . LEU A  1  74  ? 48.920  -1.214  64.568  1.00 89.97 74  A  1 
ATOM   540   O  O   . LEU A  1  74  ? 50.052  -1.528  64.188  1.00 86.75 74  A  1 
ATOM   541   C  CB  . LEU A  1  74  ? 47.252  -2.225  62.981  1.00 88.33 74  A  1 
ATOM   542   C  CG  . LEU A  1  74  ? 46.223  -2.070  61.855  1.00 87.69 74  A  1 
ATOM   543   C  CD1 . LEU A  1  74  ? 45.862  -3.420  61.267  1.00 78.26 74  A  1 
ATOM   544   C  CD2 . LEU A  1  74  ? 44.983  -1.353  62.354  1.00 78.97 74  A  1 
ATOM   545   N  N   . THR A  1  75  ? 48.603  -1.108  65.863  1.00 89.58 75  A  1 
ATOM   546   C  CA  . THR A  1  75  ? 49.585  -1.307  66.925  1.00 88.56 75  A  1 
ATOM   547   C  C   . THR A  1  75  ? 49.282  -2.529  67.786  1.00 89.12 75  A  1 
ATOM   548   O  O   . THR A  1  75  ? 50.205  -3.247  68.175  1.00 85.50 75  A  1 
ATOM   549   C  CB  . THR A  1  75  ? 49.673  -0.058  67.814  1.00 85.81 75  A  1 
ATOM   550   O  OG1 . THR A  1  75  ? 48.368  0.279   68.299  1.00 77.87 75  A  1 
ATOM   551   C  CG2 . THR A  1  75  ? 50.222  1.126   67.027  1.00 75.59 75  A  1 
ATOM   552   N  N   . GLU A  1  76  ? 47.999  -2.779  68.093  1.00 88.89 76  A  1 
ATOM   553   C  CA  . GLU A  1  76  ? 47.631  -3.948  68.892  1.00 88.51 76  A  1 
ATOM   554   C  C   . GLU A  1  76  ? 47.894  -5.231  68.109  1.00 89.02 76  A  1 
ATOM   555   O  O   . GLU A  1  76  ? 47.459  -5.380  66.967  1.00 86.95 76  A  1 
ATOM   556   C  CB  . GLU A  1  76  ? 46.164  -3.881  69.320  1.00 86.72 76  A  1 
ATOM   557   C  CG  . GLU A  1  76  ? 45.946  -3.191  70.653  1.00 77.05 76  A  1 
ATOM   558   C  CD  . GLU A  1  76  ? 46.525  -3.976  71.821  1.00 72.50 76  A  1 
ATOM   559   O  OE1 . GLU A  1  76  ? 46.811  -3.359  72.865  1.00 64.75 76  A  1 
ATOM   560   O  OE2 . GLU A  1  76  ? 46.689  -5.209  71.695  1.00 63.80 76  A  1 
ATOM   561   N  N   . LYS A  1  77  ? 48.616  -6.168  68.748  1.00 89.22 77  A  1 
ATOM   562   C  CA  . LYS A  1  77  ? 48.943  -7.422  68.088  1.00 89.86 77  A  1 
ATOM   563   C  C   . LYS A  1  77  ? 47.728  -8.339  68.041  1.00 89.75 77  A  1 
ATOM   564   O  O   . LYS A  1  77  ? 46.942  -8.403  68.984  1.00 84.73 77  A  1 
ATOM   565   C  CB  . LYS A  1  77  ? 50.109  -8.112  68.798  1.00 87.11 77  A  1 
ATOM   566   C  CG  . LYS A  1  77  ? 51.409  -7.329  68.731  1.00 82.39 77  A  1 
ATOM   567   C  CD  . LYS A  1  77  ? 52.575  -8.121  69.296  1.00 79.51 77  A  1 
ATOM   568   C  CE  . LYS A  1  77  ? 53.881  -7.354  69.160  1.00 72.08 77  A  1 
ATOM   569   N  NZ  . LYS A  1  77  ? 55.053  -8.147  69.614  1.00 65.46 77  A  1 
ATOM   570   N  N   . GLY A  1  78  ? 47.584  -9.049  66.925  1.00 89.74 78  A  1 
ATOM   571   C  CA  . GLY A  1  78  ? 46.474  -9.957  66.721  1.00 89.46 78  A  1 
ATOM   572   C  C   . GLY A  1  78  ? 46.041  -9.986  65.271  1.00 90.72 78  A  1 
ATOM   573   O  O   . GLY A  1  78  ? 46.685  -9.411  64.386  1.00 87.87 78  A  1 
ATOM   574   N  N   . THR A  1  79  ? 44.911  -10.660 65.016  1.00 91.63 79  A  1 
ATOM   575   C  CA  . THR A  1  79  ? 44.371  -10.799 63.669  1.00 91.66 79  A  1 
ATOM   576   C  C   . THR A  1  79  ? 43.239  -9.798  63.476  1.00 91.53 79  A  1 
ATOM   577   O  O   . THR A  1  79  ? 42.322  -9.719  64.299  1.00 88.84 79  A  1 
ATOM   578   C  CB  . THR A  1  79  ? 43.871  -12.224 63.415  1.00 89.47 79  A  1 
ATOM   579   O  OG1 . THR A  1  79  ? 44.938  -13.150 63.618  1.00 75.57 79  A  1 
ATOM   580   C  CG2 . THR A  1  79  ? 43.343  -12.373 61.997  1.00 73.45 79  A  1 
ATOM   581   N  N   . TYR A  1  80  ? 43.303  -9.046  62.372  1.00 91.23 80  A  1 
ATOM   582   C  CA  . TYR A  1  80  ? 42.284  -8.071  62.001  1.00 91.69 80  A  1 
ATOM   583   C  C   . TYR A  1  80  ? 41.633  -8.520  60.702  1.00 91.70 80  A  1 
ATOM   584   O  O   . TYR A  1  80  ? 42.323  -8.758  59.711  1.00 89.41 80  A  1 
ATOM   585   C  CB  . TYR A  1  80  ? 42.878  -6.676  61.807  1.00 90.93 80  A  1 
ATOM   586   C  CG  . TYR A  1  80  ? 43.498  -6.036  63.031  1.00 91.09 80  A  1 
ATOM   587   C  CD1 . TYR A  1  80  ? 44.691  -6.507  63.568  1.00 84.29 80  A  1 
ATOM   588   C  CD2 . TYR A  1  80  ? 42.911  -4.923  63.621  1.00 84.49 80  A  1 
ATOM   589   C  CE1 . TYR A  1  80  ? 45.266  -5.906  64.673  1.00 81.87 80  A  1 
ATOM   590   C  CE2 . TYR A  1  80  ? 43.484  -4.310  64.722  1.00 81.00 80  A  1 
ATOM   591   C  CZ  . TYR A  1  80  ? 44.661  -4.806  65.242  1.00 88.60 80  A  1 
ATOM   592   O  OH  . TYR A  1  80  ? 45.233  -4.203  66.337  1.00 87.54 80  A  1 
ATOM   593   N  N   . LYS A  1  81  ? 40.309  -8.636  60.688  1.00 89.22 81  A  1 
ATOM   594   C  CA  . LYS A  1  81  ? 39.568  -8.856  59.453  1.00 88.82 81  A  1 
ATOM   595   C  C   . LYS A  1  81  ? 38.938  -7.548  59.007  1.00 88.72 81  A  1 
ATOM   596   O  O   . LYS A  1  81  ? 38.389  -6.799  59.819  1.00 86.44 81  A  1 
ATOM   597   C  CB  . LYS A  1  81  ? 38.500  -9.937  59.628  1.00 86.75 81  A  1 
ATOM   598   C  CG  . LYS A  1  81  ? 39.069  -11.337 59.787  1.00 79.90 81  A  1 
ATOM   599   C  CD  . LYS A  1  81  ? 37.979  -12.382 59.704  1.00 75.13 81  A  1 
ATOM   600   C  CE  . LYS A  1  81  ? 38.492  -13.757 60.082  1.00 67.57 81  A  1 
ATOM   601   N  NZ  . LYS A  1  81  ? 37.374  -14.710 60.294  1.00 60.00 81  A  1 
ATOM   602   N  N   . PHE A  1  82  ? 39.017  -7.285  57.703  1.00 90.72 82  A  1 
ATOM   603   C  CA  . PHE A  1  82  ? 38.471  -6.072  57.123  1.00 90.89 82  A  1 
ATOM   604   C  C   . PHE A  1  82  ? 37.796  -6.408  55.805  1.00 90.72 82  A  1 
ATOM   605   O  O   . PHE A  1  82  ? 37.976  -7.496  55.249  1.00 88.51 82  A  1 
ATOM   606   C  CB  . PHE A  1  82  ? 39.566  -5.006  56.926  1.00 89.93 82  A  1 
ATOM   607   C  CG  . PHE A  1  82  ? 40.723  -5.462  56.075  1.00 90.55 82  A  1 
ATOM   608   C  CD1 . PHE A  1  82  ? 41.815  -6.098  56.648  1.00 79.87 82  A  1 
ATOM   609   C  CD2 . PHE A  1  82  ? 40.725  -5.243  54.704  1.00 79.47 82  A  1 
ATOM   610   C  CE1 . PHE A  1  82  ? 42.878  -6.517  55.870  1.00 77.52 82  A  1 
ATOM   611   C  CE2 . PHE A  1  82  ? 41.784  -5.663  53.922  1.00 76.87 82  A  1 
ATOM   612   C  CZ  . PHE A  1  82  ? 42.862  -6.300  54.505  1.00 87.44 82  A  1 
ATOM   613   N  N   . TYR A  1  83  ? 37.004  -5.481  55.305  1.00 87.43 83  A  1 
ATOM   614   C  CA  . TYR A  1  83  ? 36.245  -5.697  54.083  1.00 86.68 83  A  1 
ATOM   615   C  C   . TYR A  1  83  ? 35.991  -4.369  53.399  1.00 86.85 83  A  1 
ATOM   616   O  O   . TYR A  1  83  ? 36.097  -3.297  54.006  1.00 85.04 83  A  1 
ATOM   617   C  CB  . TYR A  1  83  ? 34.919  -6.415  54.371  1.00 84.42 83  A  1 
ATOM   618   C  CG  . TYR A  1  83  ? 34.013  -5.694  55.349  1.00 82.46 83  A  1 
ATOM   619   C  CD1 . TYR A  1  83  ? 34.111  -5.933  56.719  1.00 74.81 83  A  1 
ATOM   620   C  CD2 . TYR A  1  83  ? 33.054  -4.787  54.912  1.00 74.00 83  A  1 
ATOM   621   C  CE1 . TYR A  1  83  ? 33.286  -5.279  57.618  1.00 71.52 83  A  1 
ATOM   622   C  CE2 . TYR A  1  83  ? 32.231  -4.127  55.804  1.00 70.71 83  A  1 
ATOM   623   C  CZ  . TYR A  1  83  ? 32.349  -4.376  57.157  1.00 77.96 83  A  1 
ATOM   624   O  OH  . TYR A  1  83  ? 31.530  -3.727  58.046  1.00 75.36 83  A  1 
ATOM   625   N  N   . CYS A  1  84  ? 35.665  -4.465  52.109  1.00 86.65 84  A  1 
ATOM   626   C  CA  . CYS A  1  84  ? 35.154  -3.326  51.360  1.00 85.06 84  A  1 
ATOM   627   C  C   . CYS A  1  84  ? 33.638  -3.310  51.499  1.00 84.10 84  A  1 
ATOM   628   O  O   . CYS A  1  84  ? 32.968  -4.270  51.109  1.00 82.26 84  A  1 
ATOM   629   C  CB  . CYS A  1  84  ? 35.568  -3.416  49.892  1.00 84.20 84  A  1 
ATOM   630   S  SG  . CYS A  1  84  ? 34.815  -2.160  48.840  1.00 81.89 84  A  1 
ATOM   631   N  N   . SER A  1  85  ? 33.091  -2.236  52.060  1.00 79.44 85  A  1 
ATOM   632   C  CA  . SER A  1  85  ? 31.674  -2.170  52.399  1.00 76.23 85  A  1 
ATOM   633   C  C   . SER A  1  85  ? 30.758  -2.420  51.200  1.00 76.08 85  A  1 
ATOM   634   O  O   . SER A  1  85  ? 29.834  -3.234  51.305  1.00 72.46 85  A  1 
ATOM   635   C  CB  . SER A  1  85  ? 31.361  -0.820  53.050  1.00 74.33 85  A  1 
ATOM   636   O  OG  . SER A  1  85  ? 30.004  -0.726  53.424  1.00 67.00 85  A  1 
ATOM   637   N  N   . PRO A  1  86  ? 30.940  -1.763  50.015  1.00 77.39 86  A  1 
ATOM   638   C  CA  . PRO A  1  86  ? 30.044  -2.059  48.890  1.00 74.32 86  A  1 
ATOM   639   C  C   . PRO A  1  86  ? 30.224  -3.453  48.310  1.00 74.55 86  A  1 
ATOM   640   O  O   . PRO A  1  86  ? 29.260  -4.013  47.777  1.00 71.55 86  A  1 
ATOM   641   C  CB  . PRO A  1  86  ? 30.402  -0.977  47.859  1.00 72.69 86  A  1 
ATOM   642   C  CG  . PRO A  1  86  ? 31.767  -0.527  48.227  1.00 71.21 86  A  1 
ATOM   643   C  CD  . PRO A  1  86  ? 31.835  -0.643  49.720  1.00 74.77 86  A  1 
ATOM   644   N  N   . HIS A  1  87  ? 31.418  -4.045  48.416  1.00 77.43 87  A  1 
ATOM   645   C  CA  . HIS A  1  87  ? 31.703  -5.329  47.777  1.00 77.20 87  A  1 
ATOM   646   C  C   . HIS A  1  87  ? 31.897  -6.477  48.771  1.00 75.79 87  A  1 
ATOM   647   O  O   . HIS A  1  87  ? 32.429  -7.524  48.401  1.00 71.19 87  A  1 
ATOM   648   C  CB  . HIS A  1  87  ? 32.938  -5.194  46.878  1.00 77.62 87  A  1 
ATOM   649   C  CG  . HIS A  1  87  ? 32.764  -4.199  45.777  1.00 78.23 87  A  1 
ATOM   650   N  ND1 . HIS A  1  87  ? 33.693  -3.224  45.491  1.00 72.37 87  A  1 
ATOM   651   C  CD2 . HIS A  1  87  ? 31.756  -4.012  44.894  1.00 73.88 87  A  1 
ATOM   652   C  CE1 . HIS A  1  87  ? 33.266  -2.495  44.477  1.00 75.11 87  A  1 
ATOM   653   N  NE2 . HIS A  1  87  ? 32.088  -2.946  44.093  1.00 74.57 87  A  1 
ATOM   654   N  N   . GLN A  1  88  ? 31.458  -6.309  50.021  1.00 75.25 88  A  1 
ATOM   655   C  CA  . GLN A  1  88  ? 31.630  -7.354  51.021  1.00 72.20 88  A  1 
ATOM   656   C  C   . GLN A  1  88  ? 30.968  -8.655  50.589  1.00 70.81 88  A  1 
ATOM   657   O  O   . GLN A  1  88  ? 31.554  -9.736  50.727  1.00 65.40 88  A  1 
ATOM   658   C  CB  . GLN A  1  88  ? 31.054  -6.886  52.359  1.00 70.03 88  A  1 
ATOM   659   C  CG  . GLN A  1  88  ? 31.216  -7.887  53.491  1.00 64.92 88  A  1 
ATOM   660   C  CD  . GLN A  1  88  ? 30.481  -7.473  54.750  1.00 63.07 88  A  1 
ATOM   661   O  OE1 . GLN A  1  88  ? 29.579  -6.641  54.719  1.00 57.88 88  A  1 
ATOM   662   N  NE2 . GLN A  1  88  ? 30.855  -8.071  55.879  1.00 57.35 88  A  1 
ATOM   663   N  N   . GLY A  1  89  ? 29.769  -8.573  50.052  1.00 73.28 89  A  1 
ATOM   664   C  CA  . GLY A  1  89  ? 29.063  -9.765  49.614  1.00 67.47 89  A  1 
ATOM   665   C  C   . GLY A  1  89  ? 29.673  -10.439 48.405  1.00 68.45 89  A  1 
ATOM   666   O  O   . GLY A  1  89  ? 29.401  -11.614 48.155  1.00 63.59 89  A  1 
ATOM   667   N  N   . ALA A  1  90  ? 30.496  -9.721  47.638  1.00 71.33 90  A  1 
ATOM   668   C  CA  . ALA A  1  90  ? 31.204  -10.300 46.504  1.00 69.05 90  A  1 
ATOM   669   C  C   . ALA A  1  90  ? 32.511  -10.973 46.907  1.00 71.70 90  A  1 
ATOM   670   O  O   . ALA A  1  90  ? 33.238  -11.458 46.038  1.00 68.17 90  A  1 
ATOM   671   C  CB  . ALA A  1  90  ? 31.472  -9.226  45.452  1.00 66.61 90  A  1 
ATOM   672   N  N   . GLY A  1  91  ? 32.813  -11.021 48.201  1.00 73.61 91  A  1 
ATOM   673   C  CA  . GLY A  1  91  ? 34.014  -11.664 48.694  1.00 73.36 91  A  1 
ATOM   674   C  C   . GLY A  1  91  ? 35.213  -10.757 48.838  1.00 76.61 91  A  1 
ATOM   675   O  O   . GLY A  1  91  ? 36.321  -11.256 49.058  1.00 72.42 91  A  1 
ATOM   676   N  N   . MET A  1  92  ? 35.029  -9.442  48.726  1.00 80.54 92  A  1 
ATOM   677   C  CA  . MET A  1  92  ? 36.139  -8.515  48.908  1.00 82.30 92  A  1 
ATOM   678   C  C   . MET A  1  92  ? 36.378  -8.323  50.403  1.00 83.03 92  A  1 
ATOM   679   O  O   . MET A  1  92  ? 35.979  -7.326  51.004  1.00 81.51 92  A  1 
ATOM   680   C  CB  . MET A  1  92  ? 35.879  -7.190  48.200  1.00 82.37 92  A  1 
ATOM   681   C  CG  . MET A  1  92  ? 37.099  -6.289  48.156  1.00 81.45 92  A  1 
ATOM   682   S  SD  . MET A  1  92  ? 36.960  -4.949  46.967  1.00 82.00 92  A  1 
ATOM   683   C  CE  . MET A  1  92  ? 38.521  -4.119  47.226  1.00 76.33 92  A  1 
ATOM   684   N  N   . VAL A  1  93  ? 37.020  -9.331  50.996  1.00 84.97 93  A  1 
ATOM   685   C  CA  . VAL A  1  93  ? 37.367  -9.336  52.408  1.00 85.01 93  A  1 
ATOM   686   C  C   . VAL A  1  93  ? 38.856  -9.619  52.525  1.00 85.95 93  A  1 
ATOM   687   O  O   . VAL A  1  93  ? 39.468  -10.234 51.647  1.00 83.41 93  A  1 
ATOM   688   C  CB  . VAL A  1  93  ? 36.546  -10.371 53.205  1.00 82.35 93  A  1 
ATOM   689   C  CG1 . VAL A  1  93  ? 35.059  -10.032 53.132  1.00 69.55 93  A  1 
ATOM   690   C  CG2 . VAL A  1  93  ? 36.792  -11.778 52.678  1.00 70.94 93  A  1 
ATOM   691   N  N   . GLY A  1  94  ? 39.438  -9.163  53.615  1.00 89.79 94  A  1 
ATOM   692   C  CA  . GLY A  1  94  ? 40.856  -9.338  53.838  1.00 89.62 94  A  1 
ATOM   693   C  C   . GLY A  1  94  ? 41.172  -9.614  55.292  1.00 90.49 94  A  1 
ATOM   694   O  O   . GLY A  1  94  ? 40.314  -9.507  56.173  1.00 88.15 94  A  1 
ATOM   695   N  N   . LYS A  1  95  ? 42.413  -10.004 55.526  1.00 90.44 95  A  1 
ATOM   696   C  CA  . LYS A  1  95  ? 42.877  -10.343 56.860  1.00 90.90 95  A  1 
ATOM   697   C  C   . LYS A  1  95  ? 44.326  -9.907  56.997  1.00 90.81 95  A  1 
ATOM   698   O  O   . LYS A  1  95  ? 45.146  -10.177 56.122  1.00 88.11 95  A  1 
ATOM   699   C  CB  . LYS A  1  95  ? 42.729  -11.847 57.111  1.00 87.87 95  A  1 
ATOM   700   C  CG  . LYS A  1  95  ? 43.382  -12.355 58.382  1.00 80.36 95  A  1 
ATOM   701   C  CD  . LYS A  1  95  ? 43.342  -13.876 58.420  1.00 81.17 95  A  1 
ATOM   702   C  CE  . LYS A  1  95  ? 44.301  -14.434 59.445  1.00 71.48 95  A  1 
ATOM   703   N  NZ  . LYS A  1  95  ? 44.484  -15.898 59.290  1.00 65.71 95  A  1 
ATOM   704   N  N   . VAL A  1  96  ? 44.633  -9.236  58.090  1.00 91.74 96  A  1 
ATOM   705   C  CA  . VAL A  1  96  ? 45.999  -8.832  58.393  1.00 92.25 96  A  1 
ATOM   706   C  C   . VAL A  1  96  ? 46.335  -9.308  59.799  1.00 91.92 96  A  1 
ATOM   707   O  O   . VAL A  1  96  ? 45.519  -9.205  60.722  1.00 90.37 96  A  1 
ATOM   708   C  CB  . VAL A  1  96  ? 46.196  -7.307  58.249  1.00 91.20 96  A  1 
ATOM   709   C  CG1 . VAL A  1  96  ? 45.257  -6.526  59.159  1.00 80.60 96  A  1 
ATOM   710   C  CG2 . VAL A  1  96  ? 47.643  -6.927  58.520  1.00 81.94 96  A  1 
ATOM   711   N  N   . THR A  1  97  ? 47.526  -9.876  59.951  1.00 93.00 97  A  1 
ATOM   712   C  CA  . THR A  1  97  ? 48.032  -10.315 61.245  1.00 92.54 97  A  1 
ATOM   713   C  C   . THR A  1  97  ? 49.131  -9.356  61.679  1.00 92.37 97  A  1 
ATOM   714   O  O   . THR A  1  97  ? 50.123  -9.179  60.969  1.00 90.06 97  A  1 
ATOM   715   C  CB  . THR A  1  97  ? 48.561  -11.748 61.183  1.00 91.28 97  A  1 
ATOM   716   O  OG1 . THR A  1  97  ? 47.526  -12.621 60.726  1.00 82.10 97  A  1 
ATOM   717   C  CG2 . THR A  1  97  ? 49.034  -12.205 62.549  1.00 79.32 97  A  1 
ATOM   718   N  N   . VAL A  1  98  ? 48.925  -8.714  62.825  1.00 91.82 98  A  1 
ATOM   719   C  CA  . VAL A  1  98  ? 49.906  -7.781  63.368  1.00 91.39 98  A  1 
ATOM   720   C  C   . VAL A  1  98  ? 50.790  -8.541  64.347  1.00 91.18 98  A  1 
ATOM   721   O  O   . VAL A  1  98  ? 50.308  -9.074  65.352  1.00 88.61 98  A  1 
ATOM   722   C  CB  . VAL A  1  98  ? 49.229  -6.581  64.049  1.00 89.84 98  A  1 
ATOM   723   C  CG1 . VAL A  1  98  ? 50.269  -5.619  64.593  1.00 79.66 98  A  1 
ATOM   724   C  CG2 . VAL A  1  98  ? 48.307  -5.868  63.075  1.00 80.44 98  A  1 
ATOM   725   N  N   . ASN A  1  99  ? 52.082  -8.618  64.055  1.00 88.19 99  A  1 
ATOM   726   C  CA  . ASN A  1  99  ? 53.056  -9.315  64.903  1.00 86.59 99  A  1 
ATOM   727   C  C   . ASN A  1  99  ? 53.976  -8.316  65.603  1.00 82.18 99  A  1 
ATOM   728   O  O   . ASN A  1  99  ? 54.490  -8.628  66.674  1.00 72.66 99  A  1 
ATOM   729   C  CB  . ASN A  1  99  ? 53.895  -10.285 64.063  1.00 80.43 99  A  1 
ATOM   730   C  CG  . ASN A  1  99  ? 53.073  -11.391 63.445  1.00 75.30 99  A  1 
ATOM   731   O  OD1 . ASN A  1  99  ? 52.147  -11.910 64.066  1.00 65.72 99  A  1 
ATOM   732   N  ND2 . ASN A  1  99  ? 53.399  -11.771 62.226  1.00 65.44 99  A  1 
ATOM   733   O  OXT . ASN A  1  99  ? 54.233  -7.249  65.076  1.00 62.57 99  A  1 
ATOM   734   N  N   . SER B  2  1   ? -18.627 40.873  -15.430 1.00 72.79 1   B  1 
ATOM   735   C  CA  . SER B  2  1   ? -17.370 40.391  -16.016 1.00 80.98 1   B  1 
ATOM   736   C  C   . SER B  2  1   ? -17.654 39.403  -17.136 1.00 84.37 1   B  1 
ATOM   737   O  O   . SER B  2  1   ? -18.555 38.572  -17.023 1.00 78.38 1   B  1 
ATOM   738   C  CB  . SER B  2  1   ? -16.497 39.736  -14.952 1.00 72.77 1   B  1 
ATOM   739   O  OG  . SER B  2  1   ? -15.381 39.084  -15.527 1.00 65.33 1   B  1 
ATOM   740   N  N   . LYS B  2  2   ? -16.886 39.489  -18.221 1.00 84.31 2   B  1 
ATOM   741   C  CA  . LYS B  2  2   ? -17.042 38.559  -19.339 1.00 88.01 2   B  1 
ATOM   742   C  C   . LYS B  2  2   ? -16.771 37.124  -18.905 1.00 90.54 2   B  1 
ATOM   743   O  O   . LYS B  2  2   ? -17.438 36.190  -19.369 1.00 85.51 2   B  1 
ATOM   744   C  CB  . LYS B  2  2   ? -16.105 38.949  -20.480 1.00 81.94 2   B  1 
ATOM   745   C  CG  . LYS B  2  2   ? -16.487 40.238  -21.199 1.00 68.64 2   B  1 
ATOM   746   C  CD  . LYS B  2  2   ? -17.717 40.049  -22.071 1.00 61.84 2   B  1 
ATOM   747   C  CE  . LYS B  2  2   ? -17.988 41.275  -22.931 1.00 51.46 2   B  1 
ATOM   748   N  NZ  . LYS B  2  2   ? -19.181 41.096  -23.802 1.00 45.23 2   B  1 
ATOM   749   N  N   . VAL B  2  3   ? -15.798 36.937  -18.013 1.00 92.32 3   B  1 
ATOM   750   C  CA  . VAL B  2  3   ? -15.487 35.604  -17.510 1.00 93.46 3   B  1 
ATOM   751   C  C   . VAL B  2  3   ? -16.647 35.073  -16.674 1.00 94.14 3   B  1 
ATOM   752   O  O   . VAL B  2  3   ? -17.044 33.910  -16.811 1.00 92.29 3   B  1 
ATOM   753   C  CB  . VAL B  2  3   ? -14.175 35.625  -16.703 1.00 91.37 3   B  1 
ATOM   754   C  CG1 . VAL B  2  3   ? -13.887 34.255  -16.113 1.00 80.66 3   B  1 
ATOM   755   C  CG2 . VAL B  2  3   ? -13.016 36.073  -17.588 1.00 81.58 3   B  1 
ATOM   756   N  N   . TYR B  2  4   ? -17.208 35.912  -15.798 1.00 93.58 4   B  1 
ATOM   757   C  CA  . TYR B  2  4   ? -18.350 35.505  -14.984 1.00 93.86 4   B  1 
ATOM   758   C  C   . TYR B  2  4   ? -19.551 35.154  -15.856 1.00 93.77 4   B  1 
ATOM   759   O  O   . TYR B  2  4   ? -20.208 34.135  -15.626 1.00 91.58 4   B  1 
ATOM   760   C  CB  . TYR B  2  4   ? -18.714 36.612  -13.990 1.00 93.01 4   B  1 
ATOM   761   C  CG  . TYR B  2  4   ? -19.979 36.333  -13.211 1.00 91.47 4   B  1 
ATOM   762   C  CD1 . TYR B  2  4   ? -19.957 35.540  -12.070 1.00 85.52 4   B  1 
ATOM   763   C  CD2 . TYR B  2  4   ? -21.201 36.858  -13.621 1.00 86.95 4   B  1 
ATOM   764   C  CE1 . TYR B  2  4   ? -21.113 35.280  -11.358 1.00 84.35 4   B  1 
ATOM   765   C  CE2 . TYR B  2  4   ? -22.363 36.600  -12.916 1.00 85.75 4   B  1 
ATOM   766   C  CZ  . TYR B  2  4   ? -22.313 35.812  -11.784 1.00 86.94 4   B  1 
ATOM   767   O  OH  . TYR B  2  4   ? -23.466 35.555  -11.082 1.00 84.10 4   B  1 
ATOM   768   N  N   . ASP B  2  5   ? -19.847 36.000  -16.861 1.00 94.44 5   B  1 
ATOM   769   C  CA  . ASP B  2  5   ? -20.978 35.735  -17.750 1.00 93.79 5   B  1 
ATOM   770   C  C   . ASP B  2  5   ? -20.784 34.431  -18.521 1.00 93.60 5   B  1 
ATOM   771   O  O   . ASP B  2  5   ? -21.750 33.699  -18.761 1.00 90.97 5   B  1 
ATOM   772   C  CB  . ASP B  2  5   ? -21.167 36.901  -18.727 1.00 92.49 5   B  1 
ATOM   773   C  CG  . ASP B  2  5   ? -21.485 38.210  -18.030 1.00 86.81 5   B  1 
ATOM   774   O  OD1 . ASP B  2  5   ? -22.000 38.174  -16.894 1.00 79.08 5   B  1 
ATOM   775   O  OD2 . ASP B  2  5   ? -21.219 39.273  -18.625 1.00 80.07 5   B  1 
ATOM   776   N  N   . TRP B  2  6   ? -19.544 34.133  -18.910 1.00 94.13 6   B  1 
ATOM   777   C  CA  . TRP B  2  6   ? -19.243 32.899  -19.632 1.00 94.20 6   B  1 
ATOM   778   C  C   . TRP B  2  6   ? -19.592 31.669  -18.799 1.00 94.11 6   B  1 
ATOM   779   O  O   . TRP B  2  6   ? -20.216 30.726  -19.302 1.00 92.45 6   B  1 
ATOM   780   C  CB  . TRP B  2  6   ? -17.766 32.880  -20.032 1.00 94.03 6   B  1 
ATOM   781   C  CG  . TRP B  2  6   ? -17.403 31.808  -21.016 1.00 94.08 6   B  1 
ATOM   782   C  CD1 . TRP B  2  6   ? -17.350 31.929  -22.370 1.00 90.40 6   B  1 
ATOM   783   C  CD2 . TRP B  2  6   ? -17.034 30.457  -20.724 1.00 93.23 6   B  1 
ATOM   784   N  NE1 . TRP B  2  6   ? -16.974 30.742  -22.940 1.00 91.14 6   B  1 
ATOM   785   C  CE2 . TRP B  2  6   ? -16.771 29.815  -21.952 1.00 93.08 6   B  1 
ATOM   786   C  CE3 . TRP B  2  6   ? -16.890 29.716  -19.541 1.00 92.30 6   B  1 
ATOM   787   C  CZ2 . TRP B  2  6   ? -16.385 28.479  -22.029 1.00 91.69 6   B  1 
ATOM   788   C  CZ3 . TRP B  2  6   ? -16.510 28.387  -19.624 1.00 89.92 6   B  1 
ATOM   789   C  CH2 . TRP B  2  6   ? -16.262 27.782  -20.857 1.00 90.39 6   B  1 
ATOM   790   N  N   . PHE B  2  7   ? -19.194 31.667  -17.517 1.00 94.95 7   B  1 
ATOM   791   C  CA  . PHE B  2  7   ? -19.517 30.549  -16.640 1.00 94.64 7   B  1 
ATOM   792   C  C   . PHE B  2  7   ? -20.998 30.533  -16.266 1.00 94.14 7   B  1 
ATOM   793   O  O   . PHE B  2  7   ? -21.591 29.458  -16.127 1.00 91.77 7   B  1 
ATOM   794   C  CB  . PHE B  2  7   ? -18.650 30.601  -15.379 1.00 94.24 7   B  1 
ATOM   795   C  CG  . PHE B  2  7   ? -17.233 30.141  -15.600 1.00 94.06 7   B  1 
ATOM   796   C  CD1 . PHE B  2  7   ? -16.930 28.789  -15.659 1.00 89.33 7   B  1 
ATOM   797   C  CD2 . PHE B  2  7   ? -16.206 31.058  -15.747 1.00 89.39 7   B  1 
ATOM   798   C  CE1 . PHE B  2  7   ? -15.631 28.360  -15.862 1.00 88.23 7   B  1 
ATOM   799   C  CE2 . PHE B  2  7   ? -14.906 30.634  -15.955 1.00 88.49 7   B  1 
ATOM   800   C  CZ  . PHE B  2  7   ? -14.617 29.285  -16.010 1.00 90.50 7   B  1 
ATOM   801   N  N   . GLU B  2  8   ? -21.607 31.704  -16.086 1.00 93.99 8   B  1 
ATOM   802   C  CA  . GLU B  2  8   ? -23.014 31.780  -15.699 1.00 93.41 8   B  1 
ATOM   803   C  C   . GLU B  2  8   ? -23.930 31.226  -16.787 1.00 92.93 8   B  1 
ATOM   804   O  O   . GLU B  2  8   ? -24.917 30.548  -16.481 1.00 90.17 8   B  1 
ATOM   805   C  CB  . GLU B  2  8   ? -23.385 33.229  -15.362 1.00 92.65 8   B  1 
ATOM   806   C  CG  . GLU B  2  8   ? -24.864 33.467  -15.055 1.00 88.54 8   B  1 
ATOM   807   C  CD  . GLU B  2  8   ? -25.371 32.661  -13.875 1.00 87.87 8   B  1 
ATOM   808   O  OE1 . GLU B  2  8   ? -24.554 32.254  -13.023 1.00 81.19 8   B  1 
ATOM   809   O  OE2 . GLU B  2  8   ? -26.595 32.432  -13.800 1.00 80.58 8   B  1 
ATOM   810   N  N   . GLU B  2  9   ? -23.607 31.489  -18.062 1.00 93.32 9   B  1 
ATOM   811   C  CA  . GLU B  2  9   ? -24.415 30.966  -19.163 1.00 91.95 9   B  1 
ATOM   812   C  C   . GLU B  2  9   ? -24.411 29.446  -19.210 1.00 92.13 9   B  1 
ATOM   813   O  O   . GLU B  2  9   ? -25.371 28.839  -19.699 1.00 88.26 9   B  1 
ATOM   814   C  CB  . GLU B  2  9   ? -23.905 31.514  -20.500 1.00 89.41 9   B  1 
ATOM   815   C  CG  . GLU B  2  9   ? -24.344 32.928  -20.824 1.00 79.61 9   B  1 
ATOM   816   C  CD  . GLU B  2  9   ? -23.838 33.377  -22.184 1.00 75.27 9   B  1 
ATOM   817   O  OE1 . GLU B  2  9   ? -24.132 32.686  -23.184 1.00 68.99 9   B  1 
ATOM   818   O  OE2 . GLU B  2  9   ? -23.138 34.402  -22.254 1.00 70.12 9   B  1 
ATOM   819   N  N   . ARG B  2  10  ? -23.359 28.812  -18.714 1.00 91.84 10  B  1 
ATOM   820   C  CA  . ARG B  2  10  ? -23.166 27.377  -18.877 1.00 91.23 10  B  1 
ATOM   821   C  C   . ARG B  2  10  ? -23.483 26.581  -17.624 1.00 91.44 10  B  1 
ATOM   822   O  O   . ARG B  2  10  ? -24.077 25.499  -17.717 1.00 87.40 10  B  1 
ATOM   823   C  CB  . ARG B  2  10  ? -21.721 27.098  -19.312 1.00 89.41 10  B  1 
ATOM   824   C  CG  . ARG B  2  10  ? -21.421 27.589  -20.722 1.00 87.01 10  B  1 
ATOM   825   C  CD  . ARG B  2  10  ? -19.943 27.805  -20.953 1.00 85.93 10  B  1 
ATOM   826   N  NE  . ARG B  2  10  ? -19.659 28.110  -22.357 1.00 87.05 10  B  1 
ATOM   827   C  CZ  . ARG B  2  10  ? -19.858 29.304  -22.924 1.00 87.85 10  B  1 
ATOM   828   N  NH1 . ARG B  2  10  ? -20.327 30.316  -22.207 1.00 78.37 10  B  1 
ATOM   829   N  NH2 . ARG B  2  10  ? -19.581 29.477  -24.208 1.00 83.42 10  B  1 
ATOM   830   N  N   . LEU B  2  11  ? -23.104 27.090  -16.455 1.00 93.11 11  B  1 
ATOM   831   C  CA  . LEU B  2  11  ? -23.214 26.335  -15.215 1.00 92.98 11  B  1 
ATOM   832   C  C   . LEU B  2  11  ? -24.202 26.931  -14.215 1.00 92.65 11  B  1 
ATOM   833   O  O   . LEU B  2  11  ? -24.513 26.265  -13.221 1.00 88.16 11  B  1 
ATOM   834   C  CB  . LEU B  2  11  ? -21.836 26.210  -14.550 1.00 91.95 11  B  1 
ATOM   835   C  CG  . LEU B  2  11  ? -20.746 25.531  -15.390 1.00 90.99 11  B  1 
ATOM   836   C  CD1 . LEU B  2  11  ? -19.418 25.557  -14.648 1.00 85.52 11  B  1 
ATOM   837   C  CD2 . LEU B  2  11  ? -21.144 24.100  -15.733 1.00 85.35 11  B  1 
ATOM   838   N  N   . GLU B  2  12  ? -24.697 28.156  -14.456 1.00 92.34 12  B  1 
ATOM   839   C  CA  . GLU B  2  12  ? -25.614 28.842  -13.538 1.00 92.35 12  B  1 
ATOM   840   C  C   . GLU B  2  12  ? -25.016 28.904  -12.131 1.00 93.06 12  B  1 
ATOM   841   O  O   . GLU B  2  12  ? -25.631 28.489  -11.144 1.00 89.54 12  B  1 
ATOM   842   C  CB  . GLU B  2  12  ? -26.993 28.170  -13.537 1.00 89.98 12  B  1 
ATOM   843   C  CG  . GLU B  2  12  ? -27.672 28.190  -14.900 1.00 84.20 12  B  1 
ATOM   844   C  CD  . GLU B  2  12  ? -28.993 27.445  -14.914 1.00 80.23 12  B  1 
ATOM   845   O  OE1 . GLU B  2  12  ? -29.602 27.277  -13.840 1.00 73.89 12  B  1 
ATOM   846   O  OE2 . GLU B  2  12  ? -29.427 27.020  -16.003 1.00 75.04 12  B  1 
ATOM   847   N  N   . ILE B  2  13  ? -23.795 29.441  -12.046 1.00 93.56 13  B  1 
ATOM   848   C  CA  . ILE B  2  13  ? -23.086 29.511  -10.775 1.00 93.84 13  B  1 
ATOM   849   C  C   . ILE B  2  13  ? -23.749 30.472  -9.795  1.00 94.55 13  B  1 
ATOM   850   O  O   . ILE B  2  13  ? -23.494 30.390  -8.590  1.00 92.82 13  B  1 
ATOM   851   C  CB  . ILE B  2  13  ? -21.611 29.915  -10.998 1.00 91.70 13  B  1 
ATOM   852   C  CG1 . ILE B  2  13  ? -21.516 31.264  -11.722 1.00 82.17 13  B  1 
ATOM   853   C  CG2 . ILE B  2  13  ? -20.885 28.834  -11.785 1.00 78.38 13  B  1 
ATOM   854   C  CD1 . ILE B  2  13  ? -20.103 31.798  -11.853 1.00 75.00 13  B  1 
ATOM   855   N  N   . GLN B  2  14  ? -24.600 31.379  -10.275 1.00 93.98 14  B  1 
ATOM   856   C  CA  . GLN B  2  14  ? -25.284 32.309  -9.383  1.00 94.15 14  B  1 
ATOM   857   C  C   . GLN B  2  14  ? -26.227 31.579  -8.432  1.00 94.56 14  B  1 
ATOM   858   O  O   . GLN B  2  14  ? -26.412 32.009  -7.290  1.00 92.95 14  B  1 
ATOM   859   C  CB  . GLN B  2  14  ? -26.054 33.356  -10.196 1.00 93.51 14  B  1 
ATOM   860   C  CG  . GLN B  2  14  ? -26.654 34.476  -9.358  1.00 88.91 14  B  1 
ATOM   861   C  CD  . GLN B  2  14  ? -25.596 35.269  -8.619  1.00 87.65 14  B  1 
ATOM   862   O  OE1 . GLN B  2  14  ? -24.571 35.647  -9.189  1.00 79.31 14  B  1 
ATOM   863   N  NE2 . GLN B  2  14  ? -25.827 35.520  -7.337  1.00 75.80 14  B  1 
ATOM   864   N  N   . ALA B  2  15  ? -26.826 30.469  -8.881  1.00 94.72 15  B  1 
ATOM   865   C  CA  . ALA B  2  15  ? -27.690 29.683  -8.005  1.00 94.72 15  B  1 
ATOM   866   C  C   . ALA B  2  15  ? -26.909 29.106  -6.827  1.00 95.18 15  B  1 
ATOM   867   O  O   . ALA B  2  15  ? -27.430 29.025  -5.710  1.00 93.39 15  B  1 
ATOM   868   C  CB  . ALA B  2  15  ? -28.365 28.567  -8.805  1.00 93.63 15  B  1 
ATOM   869   N  N   . ILE B  2  16  ? -25.656 28.703  -7.066  1.00 94.79 16  B  1 
ATOM   870   C  CA  . ILE B  2  16  ? -24.807 28.209  -5.985  1.00 94.82 16  B  1 
ATOM   871   C  C   . ILE B  2  16  ? -24.480 29.342  -5.014  1.00 95.46 16  B  1 
ATOM   872   O  O   . ILE B  2  16  ? -24.546 29.168  -3.789  1.00 94.18 16  B  1 
ATOM   873   C  CB  . ILE B  2  16  ? -23.526 27.564  -6.556  1.00 93.92 16  B  1 
ATOM   874   C  CG1 . ILE B  2  16  ? -23.883 26.403  -7.494  1.00 87.32 16  B  1 
ATOM   875   C  CG2 . ILE B  2  16  ? -22.624 27.079  -5.423  1.00 86.10 16  B  1 
ATOM   876   C  CD1 . ILE B  2  16  ? -22.697 25.851  -8.260  1.00 79.52 16  B  1 
ATOM   877   N  N   . ALA B  2  17  ? -24.137 30.522  -5.557  1.00 94.63 17  B  1 
ATOM   878   C  CA  . ALA B  2  17  ? -23.830 31.667  -4.708  1.00 94.90 17  B  1 
ATOM   879   C  C   . ALA B  2  17  ? -25.045 32.089  -3.885  1.00 95.13 17  B  1 
ATOM   880   O  O   . ALA B  2  17  ? -24.915 32.416  -2.700  1.00 93.76 17  B  1 
ATOM   881   C  CB  . ALA B  2  17  ? -23.329 32.831  -5.568  1.00 94.17 17  B  1 
ATOM   882   N  N   . ASP B  2  18  ? -26.234 32.083  -4.501  1.00 95.45 18  B  1 
ATOM   883   C  CA  . ASP B  2  18  ? -27.451 32.438  -3.776  1.00 95.13 18  B  1 
ATOM   884   C  C   . ASP B  2  18  ? -27.748 31.433  -2.667  1.00 95.00 18  B  1 
ATOM   885   O  O   . ASP B  2  18  ? -28.204 31.814  -1.583  1.00 92.97 18  B  1 
ATOM   886   C  CB  . ASP B  2  18  ? -28.635 32.528  -4.743  1.00 94.37 18  B  1 
ATOM   887   C  CG  . ASP B  2  18  ? -28.535 33.708  -5.695  1.00 90.66 18  B  1 
ATOM   888   O  OD1 . ASP B  2  18  ? -27.754 34.645  -5.415  1.00 82.62 18  B  1 
ATOM   889   O  OD2 . ASP B  2  18  ? -29.246 33.703  -6.720  1.00 84.54 18  B  1 
ATOM   890   N  N   . ASP B  2  19  ? -27.499 30.150  -2.915  1.00 95.08 19  B  1 
ATOM   891   C  CA  . ASP B  2  19  ? -27.715 29.135  -1.888  1.00 95.06 19  B  1 
ATOM   892   C  C   . ASP B  2  19  ? -26.770 29.335  -0.706  1.00 95.21 19  B  1 
ATOM   893   O  O   . ASP B  2  19  ? -27.179 29.203  0.456   1.00 93.38 19  B  1 
ATOM   894   C  CB  . ASP B  2  19  ? -27.541 27.736  -2.481  1.00 94.25 19  B  1 
ATOM   895   C  CG  . ASP B  2  19  ? -27.746 26.638  -1.452  1.00 90.60 19  B  1 
ATOM   896   O  OD1 . ASP B  2  19  ? -28.868 26.520  -0.927  1.00 81.34 19  B  1 
ATOM   897   O  OD2 . ASP B  2  19  ? -26.781 25.900  -1.170  1.00 82.04 19  B  1 
ATOM   898   N  N   . ILE B  2  20  ? -25.500 29.670  -0.979  1.00 95.54 20  B  1 
ATOM   899   C  CA  . ILE B  2  20  ? -24.529 29.877  0.097   1.00 95.54 20  B  1 
ATOM   900   C  C   . ILE B  2  20  ? -24.903 31.103  0.926   1.00 95.41 20  B  1 
ATOM   901   O  O   . ILE B  2  20  ? -24.870 31.064  2.164   1.00 93.84 20  B  1 
ATOM   902   C  CB  . ILE B  2  20  ? -23.103 29.993  -0.488  1.00 95.13 20  B  1 
ATOM   903   C  CG1 . ILE B  2  20  ? -22.658 28.642  -1.065  1.00 90.02 20  B  1 
ATOM   904   C  CG2 . ILE B  2  20  ? -22.118 30.465  0.580   1.00 89.37 20  B  1 
ATOM   905   C  CD1 . ILE B  2  20  ? -21.390 28.721  -1.893  1.00 81.36 20  B  1 
ATOM   906   N  N   . THR B  2  21  ? -25.279 32.202  0.261   1.00 94.99 21  B  1 
ATOM   907   C  CA  . THR B  2  21  ? -25.594 33.439  0.970   1.00 94.22 21  B  1 
ATOM   908   C  C   . THR B  2  21  ? -26.951 33.406  1.661   1.00 93.99 21  B  1 
ATOM   909   O  O   . THR B  2  21  ? -27.236 34.296  2.472   1.00 91.24 21  B  1 
ATOM   910   C  CB  . THR B  2  21  ? -25.541 34.634  0.011   1.00 92.57 21  B  1 
ATOM   911   O  OG1 . THR B  2  21  ? -26.424 34.409  -1.095  1.00 83.03 21  B  1 
ATOM   912   C  CG2 . THR B  2  21  ? -24.126 34.845  -0.514  1.00 82.36 21  B  1 
ATOM   913   N  N   . SER B  2  22  ? -27.791 32.418  1.367   1.00 94.54 22  B  1 
ATOM   914   C  CA  . SER B  2  22  ? -29.100 32.317  2.009   1.00 94.11 22  B  1 
ATOM   915   C  C   . SER B  2  22  ? -29.043 31.672  3.389   1.00 94.46 22  B  1 
ATOM   916   O  O   . SER B  2  22  ? -30.071 31.622  4.076   1.00 91.80 22  B  1 
ATOM   917   C  CB  . SER B  2  22  ? -30.063 31.523  1.119   1.00 92.44 22  B  1 
ATOM   918   O  OG  . SER B  2  22  ? -29.700 30.152  1.077   1.00 85.36 22  B  1 
ATOM   919   N  N   . LYS B  2  23  ? -27.882 31.186  3.823   1.00 94.90 23  B  1 
ATOM   920   C  CA  . LYS B  2  23  ? -27.751 30.468  5.084   1.00 95.24 23  B  1 
ATOM   921   C  C   . LYS B  2  23  ? -27.375 31.421  6.211   1.00 95.44 23  B  1 
ATOM   922   O  O   . LYS B  2  23  ? -26.590 32.357  6.023   1.00 93.90 23  B  1 
ATOM   923   C  CB  . LYS B  2  23  ? -26.705 29.354  4.959   1.00 94.68 23  B  1 
ATOM   924   C  CG  . LYS B  2  23  ? -27.034 28.291  3.907   1.00 92.36 23  B  1 
ATOM   925   C  CD  . LYS B  2  23  ? -28.283 27.509  4.278   1.00 88.57 23  B  1 
ATOM   926   C  CE  . LYS B  2  23  ? -28.531 26.362  3.302   1.00 85.57 23  B  1 
ATOM   927   N  NZ  . LYS B  2  23  ? -28.873 26.849  1.940   1.00 78.50 23  B  1 
ATOM   928   N  N   . TYR B  2  24  ? -27.923 31.166  7.396   1.00 95.58 24  B  1 
ATOM   929   C  CA  . TYR B  2  24  ? -27.683 31.963  8.592   1.00 95.61 24  B  1 
ATOM   930   C  C   . TYR B  2  24  ? -27.242 31.059  9.739   1.00 95.40 24  B  1 
ATOM   931   O  O   . TYR B  2  24  ? -27.533 29.858  9.754   1.00 92.84 24  B  1 
ATOM   932   C  CB  . TYR B  2  24  ? -28.940 32.754  8.988   1.00 94.78 24  B  1 
ATOM   933   C  CG  . TYR B  2  24  ? -29.336 33.821  7.993   1.00 94.73 24  B  1 
ATOM   934   C  CD1 . TYR B  2  24  ? -30.074 33.505  6.859   1.00 91.00 24  B  1 
ATOM   935   C  CD2 . TYR B  2  24  ? -28.966 35.147  8.185   1.00 90.99 24  B  1 
ATOM   936   C  CE1 . TYR B  2  24  ? -30.431 34.478  5.936   1.00 89.55 24  B  1 
ATOM   937   C  CE2 . TYR B  2  24  ? -29.322 36.128  7.276   1.00 89.73 24  B  1 
ATOM   938   C  CZ  . TYR B  2  24  ? -30.052 35.789  6.153   1.00 91.42 24  B  1 
ATOM   939   O  OH  . TYR B  2  24  ? -30.407 36.759  5.244   1.00 89.27 24  B  1 
ATOM   940   N  N   . VAL B  2  25  ? -26.537 31.652  10.712  1.00 95.76 25  B  1 
ATOM   941   C  CA  . VAL B  2  25  ? -26.059 30.945  11.896  1.00 95.60 25  B  1 
ATOM   942   C  C   . VAL B  2  25  ? -26.811 31.494  13.106  1.00 95.29 25  B  1 
ATOM   943   O  O   . VAL B  2  25  ? -26.650 32.671  13.447  1.00 93.45 25  B  1 
ATOM   944   C  CB  . VAL B  2  25  ? -24.536 31.108  12.077  1.00 94.87 25  B  1 
ATOM   945   C  CG1 . VAL B  2  25  ? -24.065 30.357  13.315  1.00 89.55 25  B  1 
ATOM   946   C  CG2 . VAL B  2  25  ? -23.801 30.606  10.841  1.00 90.34 25  B  1 
ATOM   947   N  N   . PRO B  2  26  ? -27.635 30.678  13.778  1.00 95.30 26  B  1 
ATOM   948   C  CA  . PRO B  2  26  ? -28.427 31.177  14.908  1.00 95.07 26  B  1 
ATOM   949   C  C   . PRO B  2  26  ? -27.557 31.508  16.122  1.00 94.75 26  B  1 
ATOM   950   O  O   . PRO B  2  26  ? -26.429 31.014  16.240  1.00 93.29 26  B  1 
ATOM   951   C  CB  . PRO B  2  26  ? -29.395 30.020  15.197  1.00 93.94 26  B  1 
ATOM   952   C  CG  . PRO B  2  26  ? -28.689 28.809  14.685  1.00 92.77 26  B  1 
ATOM   953   C  CD  . PRO B  2  26  ? -27.913 29.269  13.481  1.00 94.87 26  B  1 
ATOM   954   N  N   . PRO B  2  27  ? -28.065 32.341  17.048  1.00 94.20 27  B  1 
ATOM   955   C  CA  . PRO B  2  27  ? -27.224 32.822  18.160  1.00 93.76 27  B  1 
ATOM   956   C  C   . PRO B  2  27  ? -26.768 31.746  19.134  1.00 93.86 27  B  1 
ATOM   957   O  O   . PRO B  2  27  ? -25.771 31.960  19.839  1.00 91.70 27  B  1 
ATOM   958   C  CB  . PRO B  2  27  ? -28.120 33.853  18.869  1.00 91.95 27  B  1 
ATOM   959   C  CG  . PRO B  2  27  ? -29.114 34.270  17.833  1.00 89.60 27  B  1 
ATOM   960   C  CD  . PRO B  2  27  ? -29.359 33.041  17.005  1.00 93.00 27  B  1 
ATOM   961   N  N   . HIS B  2  28  ? -27.458 30.604  19.209  1.00 94.36 28  B  1 
ATOM   962   C  CA  . HIS B  2  28  ? -27.085 29.567  20.169  1.00 94.57 28  B  1 
ATOM   963   C  C   . HIS B  2  28  ? -25.884 28.740  19.722  1.00 94.96 28  B  1 
ATOM   964   O  O   . HIS B  2  28  ? -25.446 27.860  20.475  1.00 93.06 28  B  1 
ATOM   965   C  CB  . HIS B  2  28  ? -28.280 28.642  20.442  1.00 93.71 28  B  1 
ATOM   966   C  CG  . HIS B  2  28  ? -28.673 27.800  19.265  1.00 94.08 28  B  1 
ATOM   967   N  ND1 . HIS B  2  28  ? -29.541 28.236  18.292  1.00 87.23 28  B  1 
ATOM   968   C  CD2 . HIS B  2  28  ? -28.320 26.540  18.913  1.00 87.01 28  B  1 
ATOM   969   C  CE1 . HIS B  2  28  ? -29.703 27.283  17.391  1.00 88.60 28  B  1 
ATOM   970   N  NE2 . HIS B  2  28  ? -28.973 26.246  17.741  1.00 89.52 28  B  1 
ATOM   971   N  N   . VAL B  2  29  ? -25.333 28.995  18.538  1.00 94.95 29  B  1 
ATOM   972   C  CA  . VAL B  2  29  ? -24.189 28.249  18.030  1.00 95.16 29  B  1 
ATOM   973   C  C   . VAL B  2  29  ? -22.922 28.786  18.691  1.00 94.79 29  B  1 
ATOM   974   O  O   . VAL B  2  29  ? -22.440 29.872  18.352  1.00 92.89 29  B  1 
ATOM   975   C  CB  . VAL B  2  29  ? -24.115 28.340  16.493  1.00 94.84 29  B  1 
ATOM   976   C  CG1 . VAL B  2  29  ? -22.839 27.692  15.980  1.00 90.87 29  B  1 
ATOM   977   C  CG2 . VAL B  2  29  ? -25.330 27.671  15.875  1.00 91.54 29  B  1 
ATOM   978   N  N   . ASN B  2  30  ? -22.382 28.019  19.643  1.00 94.67 30  B  1 
ATOM   979   C  CA  . ASN B  2  30  ? -21.207 28.410  20.410  1.00 94.49 30  B  1 
ATOM   980   C  C   . ASN B  2  30  ? -19.924 28.004  19.695  1.00 95.15 30  B  1 
ATOM   981   O  O   . ASN B  2  30  ? -19.937 27.445  18.596  1.00 93.30 30  B  1 
ATOM   982   C  CB  . ASN B  2  30  ? -21.249 27.763  21.803  1.00 92.21 30  B  1 
ATOM   983   C  CG  . ASN B  2  30  ? -22.542 28.026  22.536  1.00 90.44 30  B  1 
ATOM   984   O  OD1 . ASN B  2  30  ? -23.112 29.108  22.446  1.00 80.85 30  B  1 
ATOM   985   N  ND2 . ASN B  2  30  ? -23.007 27.027  23.273  1.00 82.16 30  B  1 
ATOM   986   N  N   . ILE B  2  31  ? -18.787 28.266  20.350  1.00 95.56 31  B  1 
ATOM   987   C  CA  . ILE B  2  31  ? -17.493 27.851  19.832  1.00 95.96 31  B  1 
ATOM   988   C  C   . ILE B  2  31  ? -17.378 26.326  19.786  1.00 96.21 31  B  1 
ATOM   989   O  O   . ILE B  2  31  ? -16.599 25.785  18.990  1.00 95.04 31  B  1 
ATOM   990   C  CB  . ILE B  2  31  ? -16.356 28.477  20.670  1.00 94.73 31  B  1 
ATOM   991   C  CG1 . ILE B  2  31  ? -15.012 28.346  19.951  1.00 86.52 31  B  1 
ATOM   992   C  CG2 . ILE B  2  31  ? -16.294 27.833  22.056  1.00 86.21 31  B  1 
ATOM   993   C  CD1 . ILE B  2  31  ? -13.898 29.140  20.595  1.00 80.76 31  B  1 
ATOM   994   N  N   . PHE B  2  32  ? -18.162 25.613  20.615  1.00 95.94 32  B  1 
ATOM   995   C  CA  . PHE B  2  32  ? -18.126 24.151  20.611  1.00 96.28 32  B  1 
ATOM   996   C  C   . PHE B  2  32  ? -18.723 23.557  19.338  1.00 96.39 32  B  1 
ATOM   997   O  O   . PHE B  2  32  ? -18.458 22.389  19.029  1.00 95.01 32  B  1 
ATOM   998   C  CB  . PHE B  2  32  ? -18.855 23.613  21.844  1.00 96.30 32  B  1 
ATOM   999   C  CG  . PHE B  2  32  ? -18.312 24.146  23.137  1.00 96.38 32  B  1 
ATOM   1000  C  CD1 . PHE B  2  32  ? -17.054 23.772  23.584  1.00 93.03 32  B  1 
ATOM   1001  C  CD2 . PHE B  2  32  ? -19.054 25.037  23.899  1.00 93.05 32  B  1 
ATOM   1002  C  CE1 . PHE B  2  32  ? -16.545 24.273  24.768  1.00 92.33 32  B  1 
ATOM   1003  C  CE2 . PHE B  2  32  ? -18.551 25.541  25.084  1.00 92.54 32  B  1 
ATOM   1004  C  CZ  . PHE B  2  32  ? -17.296 25.160  25.519  1.00 94.08 32  B  1 
ATOM   1005  N  N   . TYR B  2  33  ? -19.507 24.331  18.587  1.00 96.72 33  B  1 
ATOM   1006  C  CA  . TYR B  2  33  ? -20.022 23.879  17.299  1.00 96.79 33  B  1 
ATOM   1007  C  C   . TYR B  2  33  ? -18.940 23.863  16.218  1.00 96.59 33  B  1 
ATOM   1008  O  O   . TYR B  2  33  ? -19.202 23.398  15.102  1.00 94.98 33  B  1 
ATOM   1009  C  CB  . TYR B  2  33  ? -21.200 24.761  16.861  1.00 96.72 33  B  1 
ATOM   1010  C  CG  . TYR B  2  33  ? -22.475 24.513  17.641  1.00 96.90 33  B  1 
ATOM   1011  C  CD1 . TYR B  2  33  ? -22.577 24.855  18.986  1.00 94.09 33  B  1 
ATOM   1012  C  CD2 . TYR B  2  33  ? -23.582 23.941  17.033  1.00 93.73 33  B  1 
ATOM   1013  C  CE1 . TYR B  2  33  ? -23.741 24.627  19.701  1.00 93.33 33  B  1 
ATOM   1014  C  CE2 . TYR B  2  33  ? -24.756 23.715  17.736  1.00 93.40 33  B  1 
ATOM   1015  C  CZ  . TYR B  2  33  ? -24.827 24.058  19.071  1.00 95.00 33  B  1 
ATOM   1016  O  OH  . TYR B  2  33  ? -25.988 23.834  19.777  1.00 93.74 33  B  1 
ATOM   1017  N  N   . CYS B  2  34  ? -17.726 24.356  16.523  1.00 96.46 34  B  1 
ATOM   1018  C  CA  . CYS B  2  34  ? -16.596 24.241  15.606  1.00 96.42 34  B  1 
ATOM   1019  C  C   . CYS B  2  34  ? -15.945 22.863  15.646  1.00 96.83 34  B  1 
ATOM   1020  O  O   . CYS B  2  34  ? -15.142 22.550  14.759  1.00 95.80 34  B  1 
ATOM   1021  C  CB  . CYS B  2  34  ? -15.529 25.297  15.932  1.00 96.01 34  B  1 
ATOM   1022  S  SG  . CYS B  2  34  ? -16.111 27.005  16.014  1.00 94.45 34  B  1 
ATOM   1023  N  N   . LEU B  2  35  ? -16.245 22.034  16.663  1.00 96.34 35  B  1 
ATOM   1024  C  CA  . LEU B  2  35  ? -15.493 20.808  16.897  1.00 96.76 35  B  1 
ATOM   1025  C  C   . LEU B  2  35  ? -15.612 19.819  15.738  1.00 96.82 35  B  1 
ATOM   1026  O  O   . LEU B  2  35  ? -14.641 19.122  15.419  1.00 95.85 35  B  1 
ATOM   1027  C  CB  . LEU B  2  35  ? -15.958 20.161  18.210  1.00 96.80 35  B  1 
ATOM   1028  C  CG  . LEU B  2  35  ? -15.547 20.927  19.471  1.00 95.95 35  B  1 
ATOM   1029  C  CD1 . LEU B  2  35  ? -16.286 20.390  20.693  1.00 91.78 35  B  1 
ATOM   1030  C  CD2 . LEU B  2  35  ? -14.040 20.845  19.677  1.00 91.15 35  B  1 
ATOM   1031  N  N   . GLY B  2  36  ? -16.790 19.733  15.096  1.00 96.57 36  B  1 
ATOM   1032  C  CA  . GLY B  2  36  ? -16.924 18.888  13.915  1.00 96.57 36  B  1 
ATOM   1033  C  C   . GLY B  2  36  ? -16.053 19.358  12.766  1.00 97.14 36  B  1 
ATOM   1034  O  O   . GLY B  2  36  ? -15.401 18.558  12.090  1.00 96.26 36  B  1 
ATOM   1035  N  N   . GLY B  2  37  ? -16.024 20.689  12.540  1.00 96.95 37  B  1 
ATOM   1036  C  CA  . GLY B  2  37  ? -15.168 21.244  11.503  1.00 97.01 37  B  1 
ATOM   1037  C  C   . GLY B  2  37  ? -13.688 21.107  11.812  1.00 97.38 37  B  1 
ATOM   1038  O  O   . GLY B  2  37  ? -12.878 20.908  10.905  1.00 96.46 37  B  1 
ATOM   1039  N  N   . ILE B  2  38  ? -13.306 21.213  13.095  1.00 97.46 38  B  1 
ATOM   1040  C  CA  . ILE B  2  38  ? -11.918 20.985  13.498  1.00 97.55 38  B  1 
ATOM   1041  C  C   . ILE B  2  38  ? -11.543 19.526  13.256  1.00 97.64 38  B  1 
ATOM   1042  O  O   . ILE B  2  38  ? -10.429 19.231  12.802  1.00 97.09 38  B  1 
ATOM   1043  C  CB  . ILE B  2  38  ? -11.708 21.393  14.971  1.00 97.33 38  B  1 
ATOM   1044  C  CG1 . ILE B  2  38  ? -11.891 22.908  15.138  1.00 95.12 38  B  1 
ATOM   1045  C  CG2 . ILE B  2  38  ? -10.322 20.977  15.451  1.00 95.64 38  B  1 
ATOM   1046  C  CD1 . ILE B  2  38  ? -11.940 23.364  16.582  1.00 91.43 38  B  1 
ATOM   1047  N  N   . THR B  2  39  ? -12.468 18.592  13.531  1.00 97.63 39  B  1 
ATOM   1048  C  CA  . THR B  2  39  ? -12.232 17.180  13.233  1.00 97.68 39  B  1 
ATOM   1049  C  C   . THR B  2  39  ? -12.001 16.974  11.738  1.00 97.67 39  B  1 
ATOM   1050  O  O   . THR B  2  39  ? -11.081 16.251  11.335  1.00 96.99 39  B  1 
ATOM   1051  C  CB  . THR B  2  39  ? -13.416 16.325  13.713  1.00 97.36 39  B  1 
ATOM   1052  O  OG1 . THR B  2  39  ? -13.684 16.592  15.094  1.00 90.55 39  B  1 
ATOM   1053  C  CG2 . THR B  2  39  ? -13.109 14.844  13.546  1.00 93.01 39  B  1 
ATOM   1054  N  N   . LEU B  2  40  ? -12.827 17.622  10.895  1.00 97.41 40  B  1 
ATOM   1055  C  CA  . LEU B  2  40  ? -12.637 17.546  9.448   1.00 97.64 40  B  1 
ATOM   1056  C  C   . LEU B  2  40  ? -11.298 18.144  9.033   1.00 97.68 40  B  1 
ATOM   1057  O  O   . LEU B  2  40  ? -10.616 17.593  8.164   1.00 97.11 40  B  1 
ATOM   1058  C  CB  . LEU B  2  40  ? -13.784 18.262  8.730   1.00 97.71 40  B  1 
ATOM   1059  C  CG  . LEU B  2  40  ? -13.676 18.347  7.203   1.00 97.09 40  B  1 
ATOM   1060  C  CD1 . LEU B  2  40  ? -13.643 16.959  6.579   1.00 94.02 40  B  1 
ATOM   1061  C  CD2 . LEU B  2  40  ? -14.833 19.158  6.635   1.00 93.63 40  B  1 
ATOM   1062  N  N   . THR B  2  41  ? -10.905 19.266  9.651   1.00 97.67 41  B  1 
ATOM   1063  C  CA  . THR B  2  41  ? -9.617  19.879  9.344   1.00 97.44 41  B  1 
ATOM   1064  C  C   . THR B  2  41  ? -8.470  18.926  9.661   1.00 97.39 41  B  1 
ATOM   1065  O  O   . THR B  2  41  ? -7.530  18.786  8.870   1.00 96.56 41  B  1 
ATOM   1066  C  CB  . THR B  2  41  ? -9.455  21.195  10.121  1.00 97.02 41  B  1 
ATOM   1067  O  OG1 . THR B  2  41  ? -10.539 22.077  9.803   1.00 90.08 41  B  1 
ATOM   1068  C  CG2 . THR B  2  41  ? -8.136  21.875  9.769   1.00 90.72 41  B  1 
ATOM   1069  N  N   . CYS B  2  42  ? -8.540  18.244  10.816  1.00 97.69 42  B  1 
ATOM   1070  C  CA  . CYS B  2  42  ? -7.524  17.257  11.163  1.00 97.53 42  B  1 
ATOM   1071  C  C   . CYS B  2  42  ? -7.494  16.120  10.145  1.00 97.33 42  B  1 
ATOM   1072  O  O   . CYS B  2  42  ? -6.418  15.641  9.777   1.00 96.31 42  B  1 
ATOM   1073  C  CB  . CYS B  2  42  ? -7.778  16.718  12.570  1.00 97.40 42  B  1 
ATOM   1074  S  SG  . CYS B  2  42  ? -7.504  17.932  13.885  1.00 95.96 42  B  1 
ATOM   1075  N  N   . PHE B  2  43  ? -8.669  15.669  9.665   1.00 97.67 43  B  1 
ATOM   1076  C  CA  . PHE B  2  43  ? -8.715  14.619  8.650   1.00 97.68 43  B  1 
ATOM   1077  C  C   . PHE B  2  43  ? -8.081  15.081  7.341   1.00 97.36 43  B  1 
ATOM   1078  O  O   . PHE B  2  43  ? -7.346  14.320  6.701   1.00 96.72 43  B  1 
ATOM   1079  C  CB  . PHE B  2  43  ? -10.156 14.168  8.409   1.00 97.76 43  B  1 
ATOM   1080  C  CG  . PHE B  2  43  ? -10.288 13.149  7.307   1.00 97.79 43  B  1 
ATOM   1081  C  CD1 . PHE B  2  43  ? -9.824  11.857  7.480   1.00 95.33 43  B  1 
ATOM   1082  C  CD2 . PHE B  2  43  ? -10.879 13.491  6.099   1.00 95.51 43  B  1 
ATOM   1083  C  CE1 . PHE B  2  43  ? -9.942  10.918  6.469   1.00 95.16 43  B  1 
ATOM   1084  C  CE2 . PHE B  2  43  ? -11.002 12.557  5.082   1.00 95.28 43  B  1 
ATOM   1085  C  CZ  . PHE B  2  43  ? -10.532 11.268  5.269   1.00 96.35 43  B  1 
ATOM   1086  N  N   . LEU B  2  44  ? -8.339  16.323  6.924   1.00 97.17 44  B  1 
ATOM   1087  C  CA  . LEU B  2  44  ? -7.726  16.846  5.707   1.00 96.81 44  B  1 
ATOM   1088  C  C   . LEU B  2  44  ? -6.211  16.938  5.850   1.00 96.57 44  B  1 
ATOM   1089  O  O   . LEU B  2  44  ? -5.475  16.670  4.893   1.00 95.51 44  B  1 
ATOM   1090  C  CB  . LEU B  2  44  ? -8.326  18.214  5.362   1.00 96.78 44  B  1 
ATOM   1091  C  CG  . LEU B  2  44  ? -9.811  18.205  4.966   1.00 95.10 44  B  1 
ATOM   1092  C  CD1 . LEU B  2  44  ? -10.326 19.625  4.786   1.00 89.82 44  B  1 
ATOM   1093  C  CD2 . LEU B  2  44  ? -10.034 17.393  3.697   1.00 89.07 44  B  1 
ATOM   1094  N  N   . VAL B  2  45  ? -5.726  17.308  7.045   1.00 96.97 45  B  1 
ATOM   1095  C  CA  . VAL B  2  45  ? -4.290  17.292  7.310   1.00 96.55 45  B  1 
ATOM   1096  C  C   . VAL B  2  45  ? -3.754  15.870  7.205   1.00 96.18 45  B  1 
ATOM   1097  O  O   . VAL B  2  45  ? -2.672  15.641  6.647   1.00 95.19 45  B  1 
ATOM   1098  C  CB  . VAL B  2  45  ? -3.991  17.912  8.691   1.00 96.14 45  B  1 
ATOM   1099  C  CG1 . VAL B  2  45  ? -2.540  17.671  9.097   1.00 92.15 45  B  1 
ATOM   1100  C  CG2 . VAL B  2  45  ? -4.279  19.410  8.673   1.00 92.76 45  B  1 
ATOM   1101  N  N   . GLN B  2  46  ? -4.500  14.886  7.722   1.00 96.83 46  B  1 
ATOM   1102  C  CA  . GLN B  2  46  ? -4.096  13.487  7.618   1.00 96.57 46  B  1 
ATOM   1103  C  C   . GLN B  2  46  ? -3.999  13.044  6.164   1.00 96.38 46  B  1 
ATOM   1104  O  O   . GLN B  2  46  ? -3.058  12.343  5.785   1.00 95.49 46  B  1 
ATOM   1105  C  CB  . GLN B  2  46  ? -5.085  12.584  8.370   1.00 96.20 46  B  1 
ATOM   1106  C  CG  . GLN B  2  46  ? -5.000  12.691  9.878   1.00 94.89 46  B  1 
ATOM   1107  C  CD  . GLN B  2  46  ? -3.654  12.290  10.417  1.00 95.06 46  B  1 
ATOM   1108  O  OE1 . GLN B  2  46  ? -3.292  11.121  10.424  1.00 87.51 46  B  1 
ATOM   1109  N  NE2 . GLN B  2  46  ? -2.882  13.276  10.858  1.00 86.00 46  B  1 
ATOM   1110  N  N   . VAL B  2  47  ? -4.976  13.437  5.331   1.00 96.99 47  B  1 
ATOM   1111  C  CA  . VAL B  2  47  ? -4.953  13.065  3.920   1.00 96.57 47  B  1 
ATOM   1112  C  C   . VAL B  2  47  ? -3.721  13.648  3.237   1.00 96.13 47  B  1 
ATOM   1113  O  O   . VAL B  2  47  ? -3.011  12.948  2.505   1.00 95.18 47  B  1 
ATOM   1114  C  CB  . VAL B  2  47  ? -6.252  13.521  3.220   1.00 96.30 47  B  1 
ATOM   1115  C  CG1 . VAL B  2  47  ? -6.146  13.331  1.712   1.00 92.66 47  B  1 
ATOM   1116  C  CG2 . VAL B  2  47  ? -7.443  12.737  3.757   1.00 93.13 47  B  1 
ATOM   1117  N  N   . ALA B  2  48  ? -3.440  14.935  3.484   1.00 95.21 48  B  1 
ATOM   1118  C  CA  . ALA B  2  48  ? -2.306  15.588  2.835   1.00 94.66 48  B  1 
ATOM   1119  C  C   . ALA B  2  48  ? -0.980  14.982  3.283   1.00 94.43 48  B  1 
ATOM   1120  O  O   . ALA B  2  48  ? -0.134  14.628  2.451   1.00 92.81 48  B  1 
ATOM   1121  C  CB  . ALA B  2  48  ? -2.342  17.091  3.121   1.00 94.37 48  B  1 
ATOM   1122  N  N   . THR B  2  49  ? -0.773  14.847  4.600   1.00 95.86 49  B  1 
ATOM   1123  C  CA  . THR B  2  49  ? 0.487   14.311  5.104   1.00 95.78 49  B  1 
ATOM   1124  C  C   . THR B  2  49  ? 0.618   12.817  4.835   1.00 95.32 49  B  1 
ATOM   1125  O  O   . THR B  2  49  ? 1.715   12.333  4.537   1.00 93.92 49  B  1 
ATOM   1126  C  CB  . THR B  2  49  ? 0.631   14.589  6.609   1.00 95.19 49  B  1 
ATOM   1127  O  OG1 . THR B  2  49  ? -0.502  14.058  7.312   1.00 91.16 49  B  1 
ATOM   1128  C  CG2 . THR B  2  49  ? 0.728   16.086  6.877   1.00 91.31 49  B  1 
ATOM   1129  N  N   . GLY B  2  50  ? -0.487  12.071  4.928   1.00 95.97 50  B  1 
ATOM   1130  C  CA  . GLY B  2  50  ? -0.451  10.650  4.627   1.00 95.70 50  B  1 
ATOM   1131  C  C   . GLY B  2  50  ? -0.132  10.378  3.169   1.00 95.90 50  B  1 
ATOM   1132  O  O   . GLY B  2  50  ? 0.681   9.503   2.854   1.00 94.78 50  B  1 
ATOM   1133  N  N   . PHE B  2  51  ? -0.761  11.129  2.254   1.00 95.94 51  B  1 
ATOM   1134  C  CA  . PHE B  2  51  ? -0.441  11.019  0.836   1.00 95.66 51  B  1 
ATOM   1135  C  C   . PHE B  2  51  ? 1.036   11.300  0.586   1.00 95.57 51  B  1 
ATOM   1136  O  O   . PHE B  2  51  ? 1.696   10.580  -0.170  1.00 94.57 51  B  1 
ATOM   1137  C  CB  . PHE B  2  51  ? -1.306  11.981  0.015   1.00 95.40 51  B  1 
ATOM   1138  C  CG  . PHE B  2  51  ? -0.668  12.392  -1.285  1.00 94.38 51  B  1 
ATOM   1139  C  CD1 . PHE B  2  51  ? -0.393  11.451  -2.265  1.00 88.66 51  B  1 
ATOM   1140  C  CD2 . PHE B  2  51  ? -0.325  13.715  -1.520  1.00 87.69 51  B  1 
ATOM   1141  C  CE1 . PHE B  2  51  ? 0.213   11.824  -3.454  1.00 86.32 51  B  1 
ATOM   1142  C  CE2 . PHE B  2  51  ? 0.280   14.093  -2.704  1.00 85.75 51  B  1 
ATOM   1143  C  CZ  . PHE B  2  51  ? 0.550   13.147  -3.673  1.00 88.43 51  B  1 
ATOM   1144  N  N   . ALA B  2  52  ? 1.568   12.350  1.230   1.00 94.79 52  B  1 
ATOM   1145  C  CA  . ALA B  2  52  ? 2.978   12.677  1.051   1.00 94.81 52  B  1 
ATOM   1146  C  C   . ALA B  2  52  ? 3.872   11.501  1.440   1.00 94.84 52  B  1 
ATOM   1147  O  O   . ALA B  2  52  ? 4.827   11.169  0.727   1.00 93.19 52  B  1 
ATOM   1148  C  CB  . ALA B  2  52  ? 3.328   13.921  1.870   1.00 94.46 52  B  1 
ATOM   1149  N  N   . MET B  2  53  ? 3.555   10.839  2.555   1.00 95.65 53  B  1 
ATOM   1150  C  CA  . MET B  2  53  ? 4.380   9.724   3.012   1.00 95.54 53  B  1 
ATOM   1151  C  C   . MET B  2  53  ? 4.268   8.493   2.113   1.00 95.50 53  B  1 
ATOM   1152  O  O   . MET B  2  53  ? 5.170   7.651   2.130   1.00 94.64 53  B  1 
ATOM   1153  C  CB  . MET B  2  53  ? 4.027   9.356   4.456   1.00 95.13 53  B  1 
ATOM   1154  C  CG  . MET B  2  53  ? 4.536   10.365  5.473   1.00 93.60 53  B  1 
ATOM   1155  S  SD  . MET B  2  53  ? 4.389   9.791   7.179   1.00 92.95 53  B  1 
ATOM   1156  C  CE  . MET B  2  53  ? 2.620   9.851   7.401   1.00 84.93 53  B  1 
ATOM   1157  N  N   . THR B  2  54  ? 3.198   8.361   1.316   1.00 95.98 54  B  1 
ATOM   1158  C  CA  . THR B  2  54  ? 3.101   7.231   0.390   1.00 95.87 54  B  1 
ATOM   1159  C  C   . THR B  2  54  ? 4.148   7.290   -0.716  1.00 95.47 54  B  1 
ATOM   1160  O  O   . THR B  2  54  ? 4.354   6.285   -1.405  1.00 93.66 54  B  1 
ATOM   1161  C  CB  . THR B  2  54  ? 1.706   7.138   -0.249  1.00 95.42 54  B  1 
ATOM   1162  O  OG1 . THR B  2  54  ? 1.455   8.311   -1.034  1.00 87.92 54  B  1 
ATOM   1163  C  CG2 . THR B  2  54  ? 0.625   6.975   0.805   1.00 89.05 54  B  1 
ATOM   1164  N  N   . PHE B  2  55  ? 4.820   8.429   -0.894  1.00 94.79 55  B  1 
ATOM   1165  C  CA  . PHE B  2  55  ? 5.899   8.541   -1.869  1.00 94.03 55  B  1 
ATOM   1166  C  C   . PHE B  2  55  ? 7.219   7.974   -1.356  1.00 93.62 55  B  1 
ATOM   1167  O  O   . PHE B  2  55  ? 8.175   7.868   -2.130  1.00 90.91 55  B  1 
ATOM   1168  C  CB  . PHE B  2  55  ? 6.095   10.006  -2.277  1.00 93.67 55  B  1 
ATOM   1169  C  CG  . PHE B  2  55  ? 5.265   10.432  -3.463  1.00 93.75 55  B  1 
ATOM   1170  C  CD1 . PHE B  2  55  ? 3.999   9.913   -3.680  1.00 87.45 55  B  1 
ATOM   1171  C  CD2 . PHE B  2  55  ? 5.764   11.359  -4.371  1.00 87.23 55  B  1 
ATOM   1172  C  CE1 . PHE B  2  55  ? 3.248   10.299  -4.773  1.00 85.49 55  B  1 
ATOM   1173  C  CE2 . PHE B  2  55  ? 5.016   11.755  -5.463  1.00 85.64 55  B  1 
ATOM   1174  C  CZ  . PHE B  2  55  ? 3.755   11.225  -5.664  1.00 90.12 55  B  1 
ATOM   1175  N  N   . TYR B  2  56  ? 7.296   7.610   -0.073  1.00 94.48 56  B  1 
ATOM   1176  C  CA  . TYR B  2  56  ? 8.529   7.092   0.514   1.00 94.01 56  B  1 
ATOM   1177  C  C   . TYR B  2  56  ? 8.329   5.816   1.324   1.00 94.35 56  B  1 
ATOM   1178  O  O   . TYR B  2  56  ? 9.259   5.012   1.427   1.00 92.60 56  B  1 
ATOM   1179  C  CB  . TYR B  2  56  ? 9.178   8.160   1.399   1.00 93.37 56  B  1 
ATOM   1180  C  CG  . TYR B  2  56  ? 9.654   9.380   0.642   1.00 93.69 56  B  1 
ATOM   1181  C  CD1 . TYR B  2  56  ? 10.870  9.373   -0.030  1.00 89.49 56  B  1 
ATOM   1182  C  CD2 . TYR B  2  56  ? 8.890   10.541  0.599   1.00 89.88 56  B  1 
ATOM   1183  C  CE1 . TYR B  2  56  ? 11.312  10.485  -0.721  1.00 88.67 56  B  1 
ATOM   1184  C  CE2 . TYR B  2  56  ? 9.323   11.658  -0.092  1.00 88.58 56  B  1 
ATOM   1185  C  CZ  . TYR B  2  56  ? 10.535  11.627  -0.749  1.00 91.96 56  B  1 
ATOM   1186  O  OH  . TYR B  2  56  ? 10.971  12.738  -1.432  1.00 90.68 56  B  1 
ATOM   1187  N  N   . TYR B  2  57  ? 7.159   5.617   1.909   1.00 95.52 57  B  1 
ATOM   1188  C  CA  . TYR B  2  57  ? 6.930   4.453   2.754   1.00 95.82 57  B  1 
ATOM   1189  C  C   . TYR B  2  57  ? 6.831   3.177   1.920   1.00 95.77 57  B  1 
ATOM   1190  O  O   . TYR B  2  57  ? 6.215   3.167   0.848   1.00 95.25 57  B  1 
ATOM   1191  C  CB  . TYR B  2  57  ? 5.656   4.634   3.582   1.00 96.00 57  B  1 
ATOM   1192  C  CG  . TYR B  2  57  ? 5.313   3.417   4.409   1.00 96.30 57  B  1 
ATOM   1193  C  CD1 . TYR B  2  57  ? 5.998   3.129   5.580   1.00 94.19 57  B  1 
ATOM   1194  C  CD2 . TYR B  2  57  ? 4.309   2.548   4.008   1.00 94.20 57  B  1 
ATOM   1195  C  CE1 . TYR B  2  57  ? 5.697   2.011   6.330   1.00 94.04 57  B  1 
ATOM   1196  C  CE2 . TYR B  2  57  ? 4.002   1.422   4.752   1.00 93.93 57  B  1 
ATOM   1197  C  CZ  . TYR B  2  57  ? 4.701   1.158   5.911   1.00 95.59 57  B  1 
ATOM   1198  O  OH  . TYR B  2  57  ? 4.401   0.044   6.653   1.00 94.24 57  B  1 
ATOM   1199  N  N   . ARG B  2  58  ? 7.418   2.089   2.422   1.00 95.33 58  B  1 
ATOM   1200  C  CA  . ARG B  2  58  ? 7.415   0.795   1.749   1.00 94.99 58  B  1 
ATOM   1201  C  C   . ARG B  2  58  ? 6.720   -0.233  2.643   1.00 94.89 58  B  1 
ATOM   1202  O  O   . ARG B  2  58  ? 7.223   -0.546  3.727   1.00 92.47 58  B  1 
ATOM   1203  C  CB  . ARG B  2  58  ? 8.846   0.346   1.439   1.00 93.33 58  B  1 
ATOM   1204  C  CG  . ARG B  2  58  ? 9.624   1.333   0.585   1.00 87.33 58  B  1 
ATOM   1205  C  CD  . ARG B  2  58  ? 11.068  0.903   0.414   1.00 84.98 58  B  1 
ATOM   1206  N  NE  . ARG B  2  58  ? 11.880  1.955   -0.204  1.00 81.20 58  B  1 
ATOM   1207  C  CZ  . ARG B  2  58  ? 13.203  1.928   -0.287  1.00 76.67 58  B  1 
ATOM   1208  N  NH1 . ARG B  2  58  ? 13.884  0.900   0.194   1.00 67.21 58  B  1 
ATOM   1209  N  NH2 . ARG B  2  58  ? 13.849  2.936   -0.856  1.00 70.74 58  B  1 
ATOM   1210  N  N   . PRO B  2  59  ? 5.574   -0.781  2.217   1.00 95.52 59  B  1 
ATOM   1211  C  CA  . PRO B  2  59  ? 4.806   -1.691  3.075   1.00 95.12 59  B  1 
ATOM   1212  C  C   . PRO B  2  59  ? 5.270   -3.148  2.997   1.00 94.58 59  B  1 
ATOM   1213  O  O   . PRO B  2  59  ? 4.485   -4.044  2.670   1.00 92.34 59  B  1 
ATOM   1214  C  CB  . PRO B  2  59  ? 3.377   -1.523  2.543   1.00 94.70 59  B  1 
ATOM   1215  C  CG  . PRO B  2  59  ? 3.568   -1.244  1.089   1.00 93.59 59  B  1 
ATOM   1216  C  CD  . PRO B  2  59  ? 4.832   -0.423  0.996   1.00 95.42 59  B  1 
ATOM   1217  N  N   . THR B  2  60  ? 6.537   -3.391  3.305   1.00 93.65 60  B  1 
ATOM   1218  C  CA  . THR B  2  60  ? 7.062   -4.747  3.433   1.00 93.22 60  B  1 
ATOM   1219  C  C   . THR B  2  60  ? 7.843   -4.861  4.735   1.00 93.21 60  B  1 
ATOM   1220  O  O   . THR B  2  60  ? 8.467   -3.895  5.183   1.00 91.46 60  B  1 
ATOM   1221  C  CB  . THR B  2  60  ? 7.967   -5.135  2.251   1.00 91.99 60  B  1 
ATOM   1222  O  OG1 . THR B  2  60  ? 8.988   -4.149  2.075   1.00 83.61 60  B  1 
ATOM   1223  C  CG2 . THR B  2  60  ? 7.156   -5.264  0.970   1.00 82.54 60  B  1 
ATOM   1224  N  N   . VAL B  2  61  ? 7.808   -6.057  5.343   1.00 91.90 61  B  1 
ATOM   1225  C  CA  . VAL B  2  61  ? 8.447   -6.263  6.638   1.00 91.04 61  B  1 
ATOM   1226  C  C   . VAL B  2  61  ? 9.957   -6.073  6.569   1.00 90.73 61  B  1 
ATOM   1227  O  O   . VAL B  2  61  ? 10.585  -5.759  7.581   1.00 88.58 61  B  1 
ATOM   1228  C  CB  . VAL B  2  61  ? 8.112   -7.661  7.202   1.00 89.55 61  B  1 
ATOM   1229  C  CG1 . VAL B  2  61  ? 6.604   -7.822  7.359   1.00 80.00 61  B  1 
ATOM   1230  C  CG2 . VAL B  2  61  ? 8.673   -8.761  6.308   1.00 81.52 61  B  1 
ATOM   1231  N  N   . THR B  2  62  ? 10.552  -6.240  5.384   1.00 90.40 62  B  1 
ATOM   1232  C  CA  . THR B  2  62  ? 11.997  -6.119  5.242   1.00 88.49 62  B  1 
ATOM   1233  C  C   . THR B  2  62  ? 12.472  -4.674  5.267   1.00 88.67 62  B  1 
ATOM   1234  O  O   . THR B  2  62  ? 13.611  -4.418  5.669   1.00 85.59 62  B  1 
ATOM   1235  C  CB  . THR B  2  62  ? 12.465  -6.783  3.940   1.00 86.29 62  B  1 
ATOM   1236  O  OG1 . THR B  2  62  ? 11.703  -6.279  2.838   1.00 79.38 62  B  1 
ATOM   1237  C  CG2 . THR B  2  62  ? 12.298  -8.293  4.016   1.00 77.05 62  B  1 
ATOM   1238  N  N   . ASP B  2  63  ? 11.636  -3.721  4.855   1.00 90.00 63  B  1 
ATOM   1239  C  CA  . ASP B  2  63  ? 12.080  -2.335  4.781   1.00 89.94 63  B  1 
ATOM   1240  C  C   . ASP B  2  63  ? 11.024  -1.310  5.199   1.00 91.79 63  B  1 
ATOM   1241  O  O   . ASP B  2  63  ? 11.218  -0.118  4.947   1.00 88.55 63  B  1 
ATOM   1242  C  CB  . ASP B  2  63  ? 12.595  -2.005  3.371   1.00 86.25 63  B  1 
ATOM   1243  C  CG  . ASP B  2  63  ? 11.623  -2.396  2.274   1.00 80.79 63  B  1 
ATOM   1244  O  OD1 . ASP B  2  63  ? 10.517  -2.863  2.594   1.00 72.50 63  B  1 
ATOM   1245  O  OD2 . ASP B  2  63  ? 11.986  -2.248  1.088   1.00 72.95 63  B  1 
ATOM   1246  N  N   . ALA B  2  64  ? 9.931   -1.728  5.850   1.00 92.41 64  B  1 
ATOM   1247  C  CA  . ALA B  2  64  ? 8.958   -0.771  6.363   1.00 93.69 64  B  1 
ATOM   1248  C  C   . ALA B  2  64  ? 9.585   0.133   7.422   1.00 94.68 64  B  1 
ATOM   1249  O  O   . ALA B  2  64  ? 9.485   1.363   7.350   1.00 93.72 64  B  1 
ATOM   1250  C  CB  . ALA B  2  64  ? 7.748   -1.514  6.940   1.00 93.45 64  B  1 
ATOM   1251  N  N   . PHE B  2  65  ? 10.245  -0.477  8.400   1.00 94.52 65  B  1 
ATOM   1252  C  CA  . PHE B  2  65  ? 10.901  0.288   9.455   1.00 95.06 65  B  1 
ATOM   1253  C  C   . PHE B  2  65  ? 11.989  1.195   8.886   1.00 95.37 65  B  1 
ATOM   1254  O  O   . PHE B  2  65  ? 12.101  2.368   9.267   1.00 94.61 65  B  1 
ATOM   1255  C  CB  . PHE B  2  65  ? 11.490  -0.666  10.498  1.00 94.86 65  B  1 
ATOM   1256  C  CG  . PHE B  2  65  ? 12.130  0.028   11.667  1.00 95.05 65  B  1 
ATOM   1257  C  CD1 . PHE B  2  65  ? 11.368  0.421   12.758  1.00 91.20 65  B  1 
ATOM   1258  C  CD2 . PHE B  2  65  ? 13.490  0.286   11.681  1.00 91.10 65  B  1 
ATOM   1259  C  CE1 . PHE B  2  65  ? 11.950  1.060   13.834  1.00 90.25 65  B  1 
ATOM   1260  C  CE2 . PHE B  2  65  ? 14.080  0.932   12.756  1.00 90.46 65  B  1 
ATOM   1261  C  CZ  . PHE B  2  65  ? 13.309  1.316   13.832  1.00 92.70 65  B  1 
ATOM   1262  N  N   . ALA B  2  66  ? 12.795  0.663   7.952   1.00 94.27 66  B  1 
ATOM   1263  C  CA  . ALA B  2  66  ? 13.866  1.454   7.356   1.00 93.52 66  B  1 
ATOM   1264  C  C   . ALA B  2  66  ? 13.320  2.627   6.548   1.00 93.69 66  B  1 
ATOM   1265  O  O   . ALA B  2  66  ? 13.932  3.700   6.520   1.00 92.04 66  B  1 
ATOM   1266  C  CB  . ALA B  2  66  ? 14.743  0.561   6.476   1.00 92.36 66  B  1 
ATOM   1267  N  N   . SER B  2  67  ? 12.173  2.443   5.882   1.00 93.90 67  B  1 
ATOM   1268  C  CA  . SER B  2  67  ? 11.587  3.535   5.117   1.00 94.02 67  B  1 
ATOM   1269  C  C   . SER B  2  67  ? 11.075  4.648   6.027   1.00 94.52 67  B  1 
ATOM   1270  O  O   . SER B  2  67  ? 11.187  5.831   5.688   1.00 93.47 67  B  1 
ATOM   1271  C  CB  . SER B  2  67  ? 10.457  3.006   4.221   1.00 93.15 67  B  1 
ATOM   1272  O  OG  . SER B  2  67  ? 9.334   2.601   4.980   1.00 86.99 67  B  1 
ATOM   1273  N  N   . VAL B  2  68  ? 10.517  4.294   7.189   1.00 95.31 68  B  1 
ATOM   1274  C  CA  . VAL B  2  68  ? 10.108  5.304   8.162   1.00 95.69 68  B  1 
ATOM   1275  C  C   . VAL B  2  68  ? 11.330  6.039   8.697   1.00 95.28 68  B  1 
ATOM   1276  O  O   . VAL B  2  68  ? 11.319  7.267   8.852   1.00 94.43 68  B  1 
ATOM   1277  C  CB  . VAL B  2  68  ? 9.296   4.657   9.302   1.00 95.52 68  B  1 
ATOM   1278  C  CG1 . VAL B  2  68  ? 9.032   5.661   10.415  1.00 90.32 68  B  1 
ATOM   1279  C  CG2 . VAL B  2  68  ? 7.981   4.114   8.763   1.00 91.31 68  B  1 
ATOM   1280  N  N   . GLN B  2  69  ? 12.404  5.293   8.972   1.00 95.48 69  B  1 
ATOM   1281  C  CA  . GLN B  2  69  ? 13.655  5.916   9.393   1.00 94.94 69  B  1 
ATOM   1282  C  C   . GLN B  2  69  ? 14.197  6.846   8.313   1.00 94.64 69  B  1 
ATOM   1283  O  O   . GLN B  2  69  ? 14.702  7.935   8.612   1.00 93.12 69  B  1 
ATOM   1284  C  CB  . GLN B  2  69  ? 14.677  4.829   9.743   1.00 94.00 69  B  1 
ATOM   1285  C  CG  . GLN B  2  69  ? 15.905  5.335   10.478  1.00 86.70 69  B  1 
ATOM   1286  C  CD  . GLN B  2  69  ? 16.813  4.204   10.933  1.00 86.39 69  B  1 
ATOM   1287  O  OE1 . GLN B  2  69  ? 16.759  3.095   10.400  1.00 77.25 69  B  1 
ATOM   1288  N  NE2 . GLN B  2  69  ? 17.653  4.473   11.923  1.00 74.80 69  B  1 
ATOM   1289  N  N   . TYR B  2  70  ? 14.078  6.436   7.049   1.00 93.48 70  B  1 
ATOM   1290  C  CA  . TYR B  2  70  ? 14.508  7.270   5.928   1.00 92.71 70  B  1 
ATOM   1291  C  C   . TYR B  2  70  ? 13.702  8.564   5.858   1.00 92.82 70  B  1 
ATOM   1292  O  O   . TYR B  2  70  ? 14.262  9.637   5.612   1.00 91.22 70  B  1 
ATOM   1293  C  CB  . TYR B  2  70  ? 14.383  6.480   4.623   1.00 91.64 70  B  1 
ATOM   1294  C  CG  . TYR B  2  70  ? 14.861  7.221   3.395   1.00 90.36 70  B  1 
ATOM   1295  C  CD1 . TYR B  2  70  ? 16.217  7.380   3.136   1.00 86.31 70  B  1 
ATOM   1296  C  CD2 . TYR B  2  70  ? 13.955  7.754   2.487   1.00 86.32 70  B  1 
ATOM   1297  C  CE1 . TYR B  2  70  ? 16.654  8.054   2.010   1.00 85.13 70  B  1 
ATOM   1298  C  CE2 . TYR B  2  70  ? 14.386  8.430   1.359   1.00 84.55 70  B  1 
ATOM   1299  C  CZ  . TYR B  2  70  ? 15.737  8.578   1.124   1.00 87.32 70  B  1 
ATOM   1300  O  OH  . TYR B  2  70  ? 16.167  9.250   0.005   1.00 84.84 70  B  1 
ATOM   1301  N  N   . ILE B  2  71  ? 12.389  8.476   6.079   1.00 94.08 71  B  1 
ATOM   1302  C  CA  . ILE B  2  71  ? 11.550  9.672   6.104   1.00 93.88 71  B  1 
ATOM   1303  C  C   . ILE B  2  71  ? 12.005  10.620  7.211   1.00 93.76 71  B  1 
ATOM   1304  O  O   . ILE B  2  71  ? 12.085  11.838  7.008   1.00 92.81 71  B  1 
ATOM   1305  C  CB  . ILE B  2  71  ? 10.064  9.283   6.274   1.00 94.12 71  B  1 
ATOM   1306  C  CG1 . ILE B  2  71  ? 9.539   8.622   4.997   1.00 91.79 71  B  1 
ATOM   1307  C  CG2 . ILE B  2  71  ? 9.216   10.504  6.635   1.00 92.54 71  B  1 
ATOM   1308  C  CD1 . ILE B  2  71  ? 8.193   7.945   5.165   1.00 89.09 71  B  1 
ATOM   1309  N  N   . MET B  2  72  ? 12.331  10.070  8.381   1.00 95.03 72  B  1 
ATOM   1310  C  CA  . MET B  2  72  ? 12.681  10.902  9.527   1.00 94.79 72  B  1 
ATOM   1311  C  C   . MET B  2  72  ? 14.067  11.523  9.417   1.00 94.23 72  B  1 
ATOM   1312  O  O   . MET B  2  72  ? 14.302  12.594  9.987   1.00 92.67 72  B  1 
ATOM   1313  C  CB  . MET B  2  72  ? 12.589  10.081  10.818  1.00 94.55 72  B  1 
ATOM   1314  C  CG  . MET B  2  72  ? 11.169  9.687   11.197  1.00 92.45 72  B  1 
ATOM   1315  S  SD  . MET B  2  72  ? 10.114  11.107  11.567  1.00 91.94 72  B  1 
ATOM   1316  C  CE  . MET B  2  72  ? 10.850  11.710  13.084  1.00 84.92 72  B  1 
ATOM   1317  N  N   . THR B  2  73  ? 14.993  10.888  8.698   1.00 93.66 73  B  1 
ATOM   1318  C  CA  . THR B  2  73  ? 16.385  11.322  8.694   1.00 93.03 73  B  1 
ATOM   1319  C  C   . THR B  2  73  ? 16.844  11.944  7.381   1.00 92.39 73  B  1 
ATOM   1320  O  O   . THR B  2  73  ? 17.688  12.848  7.411   1.00 89.51 73  B  1 
ATOM   1321  C  CB  . THR B  2  73  ? 17.322  10.149  9.033   1.00 92.19 73  B  1 
ATOM   1322  O  OG1 . THR B  2  73  ? 17.147  9.103   8.072   1.00 86.59 73  B  1 
ATOM   1323  C  CG2 . THR B  2  73  ? 17.030  9.611   10.427  1.00 85.44 73  B  1 
ATOM   1324  N  N   . GLU B  2  74  ? 16.333  11.494  6.242   1.00 92.40 74  B  1 
ATOM   1325  C  CA  . GLU B  2  74  ? 16.884  11.889  4.948   1.00 90.81 74  B  1 
ATOM   1326  C  C   . GLU B  2  74  ? 15.946  12.758  4.115   1.00 90.96 74  B  1 
ATOM   1327  O  O   . GLU B  2  74  ? 16.415  13.653  3.404   1.00 87.49 74  B  1 
ATOM   1328  C  CB  . GLU B  2  74  ? 17.274  10.648  4.138   1.00 88.86 74  B  1 
ATOM   1329  C  CG  . GLU B  2  74  ? 18.293  9.744   4.824   1.00 82.95 74  B  1 
ATOM   1330  C  CD  . GLU B  2  74  ? 19.626  10.432  5.043   1.00 78.93 74  B  1 
ATOM   1331  O  OE1 . GLU B  2  74  ? 20.020  11.265  4.198   1.00 70.89 74  B  1 
ATOM   1332  O  OE2 . GLU B  2  74  ? 20.289  10.142  6.061   1.00 70.89 74  B  1 
ATOM   1333  N  N   . VAL B  2  75  ? 14.635  12.505  4.171   1.00 91.75 75  B  1 
ATOM   1334  C  CA  . VAL B  2  75  ? 13.692  13.209  3.307   1.00 91.86 75  B  1 
ATOM   1335  C  C   . VAL B  2  75  ? 13.525  14.650  3.785   1.00 92.01 75  B  1 
ATOM   1336  O  O   . VAL B  2  75  ? 13.484  14.922  4.988   1.00 91.16 75  B  1 
ATOM   1337  C  CB  . VAL B  2  75  ? 12.337  12.480  3.271   1.00 91.70 75  B  1 
ATOM   1338  C  CG1 . VAL B  2  75  ? 11.342  13.225  2.398   1.00 84.60 75  B  1 
ATOM   1339  C  CG2 . VAL B  2  75  ? 12.523  11.059  2.758   1.00 85.16 75  B  1 
ATOM   1340  N  N   . ASN B  2  76  ? 13.430  15.579  2.832   1.00 90.63 76  B  1 
ATOM   1341  C  CA  . ASN B  2  76  ? 13.245  16.992  3.143   1.00 90.66 76  B  1 
ATOM   1342  C  C   . ASN B  2  76  ? 11.951  17.192  3.929   1.00 91.19 76  B  1 
ATOM   1343  O  O   . ASN B  2  76  ? 10.861  16.875  3.450   1.00 88.87 76  B  1 
ATOM   1344  C  CB  . ASN B  2  76  ? 13.218  17.818  1.858   1.00 89.73 76  B  1 
ATOM   1345  C  CG  . ASN B  2  76  ? 14.535  17.792  1.111   1.00 86.05 76  B  1 
ATOM   1346  O  OD1 . ASN B  2  76  ? 15.608  17.844  1.716   1.00 78.23 76  B  1 
ATOM   1347  N  ND2 . ASN B  2  76  ? 14.462  17.714  -0.212  1.00 77.42 76  B  1 
ATOM   1348  N  N   . PHE B  2  77  ? 12.082  17.720  5.155   1.00 91.93 77  B  1 
ATOM   1349  C  CA  . PHE B  2  77  ? 10.968  17.935  6.076   1.00 93.05 77  B  1 
ATOM   1350  C  C   . PHE B  2  77  ? 10.178  16.660  6.367   1.00 93.83 77  B  1 
ATOM   1351  O  O   . PHE B  2  77  ? 9.031   16.730  6.815   1.00 91.34 77  B  1 
ATOM   1352  C  CB  . PHE B  2  77  ? 10.029  19.033  5.556   1.00 92.17 77  B  1 
ATOM   1353  C  CG  . PHE B  2  77  ? 10.677  20.385  5.453   1.00 93.19 77  B  1 
ATOM   1354  C  CD1 . PHE B  2  77  ? 10.825  21.185  6.576   1.00 86.66 77  B  1 
ATOM   1355  C  CD2 . PHE B  2  77  ? 11.141  20.855  4.235   1.00 87.10 77  B  1 
ATOM   1356  C  CE1 . PHE B  2  77  ? 11.419  22.434  6.486   1.00 85.05 77  B  1 
ATOM   1357  C  CE2 . PHE B  2  77  ? 11.740  22.101  4.138   1.00 85.54 77  B  1 
ATOM   1358  C  CZ  . PHE B  2  77  ? 11.879  22.891  5.263   1.00 89.96 77  B  1 
ATOM   1359  N  N   . GLY B  2  78  ? 10.782  15.484  6.121   1.00 93.09 78  B  1 
ATOM   1360  C  CA  . GLY B  2  78  ? 10.099  14.232  6.407   1.00 93.17 78  B  1 
ATOM   1361  C  C   . GLY B  2  78  ? 9.764   14.069  7.875   1.00 94.14 78  B  1 
ATOM   1362  O  O   . GLY B  2  78  ? 8.702   13.547  8.229   1.00 93.10 78  B  1 
ATOM   1363  N  N   . TRP B  2  79  ? 10.672  14.510  8.749   1.00 95.53 79  B  1 
ATOM   1364  C  CA  . TRP B  2  79  ? 10.422  14.490  10.186  1.00 95.48 79  B  1 
ATOM   1365  C  C   . TRP B  2  79  ? 9.177   15.304  10.534  1.00 95.61 79  B  1 
ATOM   1366  O  O   . TRP B  2  79  ? 8.409   14.921  11.426  1.00 94.95 79  B  1 
ATOM   1367  C  CB  . TRP B  2  79  ? 11.645  15.038  10.936  1.00 95.30 79  B  1 
ATOM   1368  C  CG  . TRP B  2  79  ? 11.977  16.456  10.557  1.00 95.29 79  B  1 
ATOM   1369  C  CD1 . TRP B  2  79  ? 12.801  16.865  9.552   1.00 94.38 79  B  1 
ATOM   1370  C  CD2 . TRP B  2  79  ? 11.474  17.649  11.177  1.00 95.51 79  B  1 
ATOM   1371  N  NE1 . TRP B  2  79  ? 12.841  18.233  9.496   1.00 94.21 79  B  1 
ATOM   1372  C  CE2 . TRP B  2  79  ? 12.037  18.745  10.485  1.00 95.05 79  B  1 
ATOM   1373  C  CE3 . TRP B  2  79  ? 10.612  17.894  12.246  1.00 94.68 79  B  1 
ATOM   1374  C  CZ2 . TRP B  2  79  ? 11.751  20.067  10.830  1.00 93.91 79  B  1 
ATOM   1375  C  CZ3 . TRP B  2  79  ? 10.334  19.211  12.585  1.00 93.26 79  B  1 
ATOM   1376  C  CH2 . TRP B  2  79  ? 10.899  20.276  11.880  1.00 92.87 79  B  1 
ATOM   1377  N  N   . LEU B  2  80  ? 8.949   16.419  9.828   1.00 94.54 80  B  1 
ATOM   1378  C  CA  . LEU B  2  80  ? 7.796   17.271  10.101  1.00 95.01 80  B  1 
ATOM   1379  C  C   . LEU B  2  80  ? 6.511   16.635  9.591   1.00 95.46 80  B  1 
ATOM   1380  O  O   . LEU B  2  80  ? 5.502   16.617  10.305  1.00 94.74 80  B  1 
ATOM   1381  C  CB  . LEU B  2  80  ? 8.011   18.650  9.462   1.00 95.14 80  B  1 
ATOM   1382  C  CG  . LEU B  2  80  ? 6.882   19.671  9.632   1.00 94.07 80  B  1 
ATOM   1383  C  CD1 . LEU B  2  80  ? 6.653   19.978  11.105  1.00 88.41 80  B  1 
ATOM   1384  C  CD2 . LEU B  2  80  ? 7.204   20.943  8.865   1.00 88.01 80  B  1 
ATOM   1385  N  N   . ILE B  2  81  ? 6.532   16.100  8.364   1.00 95.19 81  B  1 
ATOM   1386  C  CA  . ILE B  2  81  ? 5.335   15.500  7.777   1.00 95.18 81  B  1 
ATOM   1387  C  C   . ILE B  2  81  ? 4.853   14.324  8.617   1.00 95.13 81  B  1 
ATOM   1388  O  O   . ILE B  2  81  ? 3.665   14.219  8.940   1.00 94.52 81  B  1 
ATOM   1389  C  CB  . ILE B  2  81  ? 5.611   15.073  6.320   1.00 94.85 81  B  1 
ATOM   1390  C  CG1 . ILE B  2  81  ? 5.965   16.286  5.447   1.00 91.28 81  B  1 
ATOM   1391  C  CG2 . ILE B  2  81  ? 4.412   14.328  5.741   1.00 92.58 81  B  1 
ATOM   1392  C  CD1 . ILE B  2  81  ? 4.866   17.314  5.319   1.00 84.09 81  B  1 
ATOM   1393  N  N   . ARG B  2  82  ? 5.773   13.426  8.999   1.00 95.97 82  B  1 
ATOM   1394  C  CA  . ARG B  2  82  ? 5.392   12.265  9.806   1.00 95.98 82  B  1 
ATOM   1395  C  C   . ARG B  2  82  ? 4.907   12.686  11.193  1.00 96.06 82  B  1 
ATOM   1396  O  O   . ARG B  2  82  ? 3.920   12.142  11.702  1.00 95.26 82  B  1 
ATOM   1397  C  CB  . ARG B  2  82  ? 6.572   11.294  9.925   1.00 95.78 82  B  1 
ATOM   1398  C  CG  . ARG B  2  82  ? 6.260   10.076  10.791  1.00 95.07 82  B  1 
ATOM   1399  C  CD  . ARG B  2  82  ? 7.356   9.035   10.774  1.00 94.06 82  B  1 
ATOM   1400  N  NE  . ARG B  2  82  ? 7.026   7.906   11.650  1.00 92.28 82  B  1 
ATOM   1401  C  CZ  . ARG B  2  82  ? 7.505   7.730   12.878  1.00 92.62 82  B  1 
ATOM   1402  N  NH1 . ARG B  2  82  ? 8.371   8.590   13.384  1.00 86.53 82  B  1 
ATOM   1403  N  NH2 . ARG B  2  82  ? 7.122   6.689   13.599  1.00 88.47 82  B  1 
ATOM   1404  N  N   . SER B  2  83  ? 5.587   13.653  11.813  1.00 96.19 83  B  1 
ATOM   1405  C  CA  . SER B  2  83  ? 5.196   14.093  13.149  1.00 96.25 83  B  1 
ATOM   1406  C  C   . SER B  2  83  ? 3.835   14.783  13.127  1.00 96.40 83  B  1 
ATOM   1407  O  O   . SER B  2  83  ? 3.028   14.592  14.041  1.00 95.38 83  B  1 
ATOM   1408  C  CB  . SER B  2  83  ? 6.262   15.019  13.730  1.00 96.07 83  B  1 
ATOM   1409  O  OG  . SER B  2  83  ? 7.507   14.347  13.834  1.00 91.70 83  B  1 
ATOM   1410  N  N   . VAL B  2  84  ? 3.559   15.577  12.092  1.00 96.36 84  B  1 
ATOM   1411  C  CA  . VAL B  2  84  ? 2.240   16.185  11.938  1.00 96.37 84  B  1 
ATOM   1412  C  C   . VAL B  2  84  ? 1.187   15.103  11.738  1.00 96.35 84  B  1 
ATOM   1413  O  O   . VAL B  2  84  ? 0.100   15.169  12.321  1.00 95.65 84  B  1 
ATOM   1414  C  CB  . VAL B  2  84  ? 2.238   17.196  10.772  1.00 96.15 84  B  1 
ATOM   1415  C  CG1 . VAL B  2  84  ? 0.814   17.613  10.414  1.00 91.33 84  B  1 
ATOM   1416  C  CG2 . VAL B  2  84  ? 3.055   18.427  11.132  1.00 92.20 84  B  1 
ATOM   1417  N  N   . HIS B  2  85  ? 1.495   14.088  10.922  1.00 97.04 85  B  1 
ATOM   1418  C  CA  . HIS B  2  85  ? 0.550   13.000  10.680  1.00 96.91 85  B  1 
ATOM   1419  C  C   . HIS B  2  85  ? 0.191   12.286  11.976  1.00 96.91 85  B  1 
ATOM   1420  O  O   . HIS B  2  85  ? -0.981  11.981  12.222  1.00 95.99 85  B  1 
ATOM   1421  C  CB  . HIS B  2  85  ? 1.135   12.013  9.665   1.00 97.03 85  B  1 
ATOM   1422  C  CG  . HIS B  2  85  ? 0.137   11.034  9.121   1.00 97.39 85  B  1 
ATOM   1423  N  ND1 . HIS B  2  85  ? -0.772  11.366  8.138   1.00 94.33 85  B  1 
ATOM   1424  C  CD2 . HIS B  2  85  ? -0.091  9.734   9.416   1.00 93.91 85  B  1 
ATOM   1425  C  CE1 . HIS B  2  85  ? -1.515  10.315  7.853   1.00 94.38 85  B  1 
ATOM   1426  N  NE2 . HIS B  2  85  ? -1.123  9.308   8.614   1.00 94.89 85  B  1 
ATOM   1427  N  N   . ARG B  2  86  ? 1.184   12.029  12.827  1.00 97.39 86  B  1 
ATOM   1428  C  CA  . ARG B  2  86  ? 0.936   11.322  14.081  1.00 97.09 86  B  1 
ATOM   1429  C  C   . ARG B  2  86  ? 0.171   12.190  15.079  1.00 97.07 86  B  1 
ATOM   1430  O  O   . ARG B  2  86  ? -0.790  11.724  15.702  1.00 95.62 86  B  1 
ATOM   1431  C  CB  . ARG B  2  86  ? 2.258   10.845  14.688  1.00 96.10 86  B  1 
ATOM   1432  C  CG  . ARG B  2  86  ? 2.072   9.923   15.889  1.00 90.83 86  B  1 
ATOM   1433  C  CD  . ARG B  2  86  ? 3.355   9.214   16.260  1.00 88.61 86  B  1 
ATOM   1434  N  NE  . ARG B  2  86  ? 3.191   8.331   17.415  1.00 85.83 86  B  1 
ATOM   1435  C  CZ  . ARG B  2  86  ? 2.770   7.068   17.343  1.00 83.04 86  B  1 
ATOM   1436  N  NH1 . ARG B  2  86  ? 2.472   6.527   16.167  1.00 73.75 86  B  1 
ATOM   1437  N  NH2 . ARG B  2  86  ? 2.646   6.347   18.446  1.00 76.76 86  B  1 
ATOM   1438  N  N   . TRP B  2  87  ? 0.572   13.467  15.238  1.00 97.26 87  B  1 
ATOM   1439  C  CA  . TRP B  2  87  ? -0.124  14.353  16.160  1.00 97.58 87  B  1 
ATOM   1440  C  C   . TRP B  2  87  ? -1.553  14.631  15.702  1.00 97.45 87  B  1 
ATOM   1441  O  O   . TRP B  2  87  ? -2.492  14.595  16.502  1.00 96.91 87  B  1 
ATOM   1442  C  CB  . TRP B  2  87  ? 0.645   15.667  16.315  1.00 97.56 87  B  1 
ATOM   1443  C  CG  . TRP B  2  87  ? 1.657   15.651  17.422  1.00 97.40 87  B  1 
ATOM   1444  C  CD1 . TRP B  2  87  ? 3.013   15.650  17.293  1.00 95.78 87  B  1 
ATOM   1445  C  CD2 . TRP B  2  87  ? 1.389   15.631  18.832  1.00 96.81 87  B  1 
ATOM   1446  N  NE1 . TRP B  2  87  ? 3.608   15.637  18.529  1.00 95.78 87  B  1 
ATOM   1447  C  CE2 . TRP B  2  87  ? 2.635   15.627  19.495  1.00 96.47 87  B  1 
ATOM   1448  C  CE3 . TRP B  2  87  ? 0.216   15.626  19.599  1.00 96.01 87  B  1 
ATOM   1449  C  CZ2 . TRP B  2  87  ? 2.731   15.614  20.885  1.00 95.24 87  B  1 
ATOM   1450  C  CZ3 . TRP B  2  87  ? 0.320   15.610  20.982  1.00 94.18 87  B  1 
ATOM   1451  C  CH2 . TRP B  2  87  ? 1.569   15.606  21.607  1.00 94.10 87  B  1 
ATOM   1452  N  N   . SER B  2  88  ? -1.736  14.893  14.401  1.00 97.55 88  B  1 
ATOM   1453  C  CA  . SER B  2  88  ? -3.064  15.203  13.884  1.00 97.67 88  B  1 
ATOM   1454  C  C   . SER B  2  88  ? -3.988  13.991  13.948  1.00 97.58 88  B  1 
ATOM   1455  O  O   . SER B  2  88  ? -5.204  14.152  14.054  1.00 96.58 88  B  1 
ATOM   1456  C  CB  . SER B  2  88  ? -2.958  15.722  12.451  1.00 97.19 88  B  1 
ATOM   1457  O  OG  . SER B  2  88  ? -4.217  16.139  11.965  1.00 92.17 88  B  1 
ATOM   1458  N  N   . ALA B  2  89  ? -3.431  12.766  13.891  1.00 97.32 89  B  1 
ATOM   1459  C  CA  . ALA B  2  89  ? -4.243  11.568  14.074  1.00 97.39 89  B  1 
ATOM   1460  C  C   . ALA B  2  89  ? -4.873  11.544  15.462  1.00 97.44 89  B  1 
ATOM   1461  O  O   . ALA B  2  89  ? -6.083  11.344  15.607  1.00 96.57 89  B  1 
ATOM   1462  C  CB  . ALA B  2  89  ? -3.390  10.318  13.844  1.00 96.87 89  B  1 
ATOM   1463  N  N   . SER B  2  90  ? -4.054  11.761  16.496  1.00 97.15 90  B  1 
ATOM   1464  C  CA  . SER B  2  90  ? -4.573  11.811  17.860  1.00 97.35 90  B  1 
ATOM   1465  C  C   . SER B  2  90  ? -5.520  12.989  18.049  1.00 97.46 90  B  1 
ATOM   1466  O  O   . SER B  2  90  ? -6.534  12.867  18.743  1.00 96.36 90  B  1 
ATOM   1467  C  CB  . SER B  2  90  ? -3.424  11.886  18.862  1.00 96.76 90  B  1 
ATOM   1468  O  OG  . SER B  2  90  ? -2.707  10.662  18.910  1.00 89.75 90  B  1 
ATOM   1469  N  N   . MET B  2  91  ? -5.207  14.133  17.437  1.00 97.50 91  B  1 
ATOM   1470  C  CA  . MET B  2  91  ? -6.086  15.289  17.549  1.00 97.51 91  B  1 
ATOM   1471  C  C   . MET B  2  91  ? -7.421  15.049  16.851  1.00 97.57 91  B  1 
ATOM   1472  O  O   . MET B  2  91  ? -8.456  15.511  17.329  1.00 96.69 91  B  1 
ATOM   1473  C  CB  . MET B  2  91  ? -5.412  16.534  16.969  1.00 97.20 91  B  1 
ATOM   1474  C  CG  . MET B  2  91  ? -4.225  17.059  17.778  1.00 95.03 91  B  1 
ATOM   1475  S  SD  . MET B  2  91  ? -4.599  17.433  19.509  1.00 93.52 91  B  1 
ATOM   1476  C  CE  . MET B  2  91  ? -3.944  15.987  20.326  1.00 86.02 91  B  1 
ATOM   1477  N  N   . MET B  2  92  ? -7.427  14.321  15.722  1.00 97.42 92  B  1 
ATOM   1478  C  CA  . MET B  2  92  ? -8.679  13.998  15.044  1.00 97.53 92  B  1 
ATOM   1479  C  C   . MET B  2  92  ? -9.587  13.173  15.949  1.00 97.53 92  B  1 
ATOM   1480  O  O   . MET B  2  92  ? -10.783 13.456  16.069  1.00 96.98 92  B  1 
ATOM   1481  C  CB  . MET B  2  92  ? -8.405  13.243  13.739  1.00 97.43 92  B  1 
ATOM   1482  C  CG  . MET B  2  92  ? -9.667  12.907  12.956  1.00 96.37 92  B  1 
ATOM   1483  S  SD  . MET B  2  92  ? -9.366  11.905  11.488  1.00 95.10 92  B  1 
ATOM   1484  C  CE  . MET B  2  92  ? -11.052 11.569  10.982  1.00 89.17 92  B  1 
ATOM   1485  N  N   . VAL B  2  93  ? -9.027  12.145  16.602  1.00 97.62 93  B  1 
ATOM   1486  C  CA  . VAL B  2  93  ? -9.821  11.313  17.505  1.00 97.57 93  B  1 
ATOM   1487  C  C   . VAL B  2  93  ? -10.307 12.130  18.697  1.00 97.56 93  B  1 
ATOM   1488  O  O   . VAL B  2  93  ? -11.474 12.034  19.097  1.00 96.84 93  B  1 
ATOM   1489  C  CB  . VAL B  2  93  ? -9.009  10.086  17.963  1.00 97.14 93  B  1 
ATOM   1490  C  CG1 . VAL B  2  93  ? -9.813  9.255   18.954  1.00 93.72 93  B  1 
ATOM   1491  C  CG2 . VAL B  2  93  ? -8.612  9.234   16.765  1.00 94.12 93  B  1 
ATOM   1492  N  N   . LEU B  2  94  ? -9.424  12.954  19.279  1.00 97.33 94  B  1 
ATOM   1493  C  CA  . LEU B  2  94  ? -9.803  13.768  20.433  1.00 97.43 94  B  1 
ATOM   1494  C  C   . LEU B  2  94  ? -10.896 14.765  20.069  1.00 97.40 94  B  1 
ATOM   1495  O  O   . LEU B  2  94  ? -11.898 14.884  20.784  1.00 96.75 94  B  1 
ATOM   1496  C  CB  . LEU B  2  94  ? -8.575  14.492  20.992  1.00 97.25 94  B  1 
ATOM   1497  C  CG  . LEU B  2  94  ? -8.820  15.445  22.169  1.00 96.21 94  B  1 
ATOM   1498  C  CD1 . LEU B  2  94  ? -9.461  14.712  23.343  1.00 92.11 94  B  1 
ATOM   1499  C  CD2 . LEU B  2  94  ? -7.512  16.093  22.592  1.00 91.55 94  B  1 
ATOM   1500  N  N   . MET B  2  95  ? -10.724 15.487  18.955  1.00 97.61 95  B  1 
ATOM   1501  C  CA  . MET B  2  95  ? -11.735 16.456  18.543  1.00 97.63 95  B  1 
ATOM   1502  C  C   . MET B  2  95  ? -13.056 15.770  18.204  1.00 97.69 95  B  1 
ATOM   1503  O  O   . MET B  2  95  ? -14.125 16.337  18.433  1.00 96.58 95  B  1 
ATOM   1504  C  CB  . MET B  2  95  ? -11.241 17.262  17.339  1.00 97.35 95  B  1 
ATOM   1505  C  CG  . MET B  2  95  ? -10.059 18.186  17.623  1.00 95.67 95  B  1 
ATOM   1506  S  SD  . MET B  2  95  ? -10.340 19.372  18.959  1.00 94.53 95  B  1 
ATOM   1507  C  CE  . MET B  2  95  ? -9.360  18.648  20.262  1.00 88.53 95  B  1 
ATOM   1508  N  N   . MET B  2  96  ? -13.007 14.550  17.669  1.00 97.64 96  B  1 
ATOM   1509  C  CA  . MET B  2  96  ? -14.223 13.793  17.395  1.00 97.50 96  B  1 
ATOM   1510  C  C   . MET B  2  96  ? -14.951 13.440  18.689  1.00 97.41 96  B  1 
ATOM   1511  O  O   . MET B  2  96  ? -16.177 13.534  18.763  1.00 96.42 96  B  1 
ATOM   1512  C  CB  . MET B  2  96  ? -13.883 12.522  16.610  1.00 97.18 96  B  1 
ATOM   1513  C  CG  . MET B  2  96  ? -15.085 11.702  16.188  1.00 95.67 96  B  1 
ATOM   1514  S  SD  . MET B  2  96  ? -14.615 10.127  15.447  1.00 94.80 96  B  1 
ATOM   1515  C  CE  . MET B  2  96  ? -13.984 9.260   16.881  1.00 87.29 96  B  1 
ATOM   1516  N  N   . ILE B  2  97  ? -14.207 13.038  19.726  1.00 97.72 97  B  1 
ATOM   1517  C  CA  . ILE B  2  97  ? -14.821 12.741  21.019  1.00 97.51 97  B  1 
ATOM   1518  C  C   . ILE B  2  97  ? -15.456 13.998  21.608  1.00 97.59 97  B  1 
ATOM   1519  O  O   . ILE B  2  97  ? -16.587 13.962  22.113  1.00 96.74 97  B  1 
ATOM   1520  C  CB  . ILE B  2  97  ? -13.777 12.122  21.972  1.00 97.09 97  B  1 
ATOM   1521  C  CG1 . ILE B  2  97  ? -13.418 10.704  21.504  1.00 94.86 97  B  1 
ATOM   1522  C  CG2 . ILE B  2  97  ? -14.291 12.099  23.410  1.00 95.67 97  B  1 
ATOM   1523  C  CD1 . ILE B  2  97  ? -12.224 10.107  22.215  1.00 89.67 97  B  1 
ATOM   1524  N  N   . LEU B  2  98  ? -14.749 15.131  21.550  1.00 97.34 98  B  1 
ATOM   1525  C  CA  . LEU B  2  98  ? -15.321 16.391  22.014  1.00 97.39 98  B  1 
ATOM   1526  C  C   . LEU B  2  98  ? -16.539 16.786  21.179  1.00 97.10 98  B  1 
ATOM   1527  O  O   . LEU B  2  98  ? -17.501 17.354  21.704  1.00 96.04 98  B  1 
ATOM   1528  C  CB  . LEU B  2  98  ? -14.262 17.498  21.976  1.00 97.32 98  B  1 
ATOM   1529  C  CG  . LEU B  2  98  ? -12.997 17.258  22.812  1.00 95.99 98  B  1 
ATOM   1530  C  CD1 . LEU B  2  98  ? -12.060 18.454  22.704  1.00 92.39 98  B  1 
ATOM   1531  C  CD2 . LEU B  2  98  ? -13.345 16.973  24.267  1.00 91.83 98  B  1 
ATOM   1532  N  N   . HIS B  2  99  ? -16.527 16.483  19.873  1.00 97.38 99  B  1 
ATOM   1533  C  CA  . HIS B  2  99  ? -17.681 16.715  19.001  1.00 97.48 99  B  1 
ATOM   1534  C  C   . HIS B  2  99  ? -18.876 15.869  19.428  1.00 97.47 99  B  1 
ATOM   1535  O  O   . HIS B  2  99  ? -20.016 16.352  19.425  1.00 96.61 99  B  1 
ATOM   1536  C  CB  . HIS B  2  99  ? -17.283 16.424  17.549  1.00 97.38 99  B  1 
ATOM   1537  C  CG  . HIS B  2  99  ? -18.424 16.418  16.584  1.00 97.68 99  B  1 
ATOM   1538  N  ND1 . HIS B  2  99  ? -19.136 17.551  16.264  1.00 95.12 99  B  1 
ATOM   1539  C  CD2 . HIS B  2  99  ? -18.959 15.418  15.845  1.00 95.13 99  B  1 
ATOM   1540  C  CE1 . HIS B  2  99  ? -20.068 17.251  15.376  1.00 95.08 99  B  1 
ATOM   1541  N  NE2 . HIS B  2  99  ? -19.980 15.961  15.102  1.00 95.47 99  B  1 
ATOM   1542  N  N   . VAL B  2  100 ? -18.637 14.603  19.817  1.00 97.56 100 B  1 
ATOM   1543  C  CA  . VAL B  2  100 ? -19.712 13.761  20.345  1.00 97.40 100 B  1 
ATOM   1544  C  C   . VAL B  2  100 ? -20.276 14.365  21.628  1.00 97.24 100 B  1 
ATOM   1545  O  O   . VAL B  2  100 ? -21.497 14.361  21.838  1.00 96.35 100 B  1 
ATOM   1546  C  CB  . VAL B  2  100 ? -19.210 12.320  20.572  1.00 97.09 100 B  1 
ATOM   1547  C  CG1 . VAL B  2  100 ? -20.263 11.491  21.298  1.00 94.12 100 B  1 
ATOM   1548  C  CG2 . VAL B  2  100 ? -18.857 11.661  19.250  1.00 94.88 100 B  1 
ATOM   1549  N  N   . PHE B  2  101 ? -19.407 14.901  22.505  1.00 97.28 101 B  1 
ATOM   1550  C  CA  . PHE B  2  101 ? -19.873 15.580  23.714  1.00 97.08 101 B  1 
ATOM   1551  C  C   . PHE B  2  101 ? -20.794 16.747  23.359  1.00 96.73 101 B  1 
ATOM   1552  O  O   . PHE B  2  101 ? -21.866 16.908  23.957  1.00 95.42 101 B  1 
ATOM   1553  C  CB  . PHE B  2  101 ? -18.688 16.090  24.539  1.00 97.09 101 B  1 
ATOM   1554  C  CG  . PHE B  2  101 ? -17.863 15.005  25.188  1.00 97.26 101 B  1 
ATOM   1555  C  CD1 . PHE B  2  101 ? -18.359 13.721  25.359  1.00 94.01 101 B  1 
ATOM   1556  C  CD2 . PHE B  2  101 ? -16.585 15.292  25.654  1.00 93.89 101 B  1 
ATOM   1557  C  CE1 . PHE B  2  101 ? -17.596 12.739  25.966  1.00 93.33 101 B  1 
ATOM   1558  C  CE2 . PHE B  2  101 ? -15.819 14.318  26.262  1.00 93.70 101 B  1 
ATOM   1559  C  CZ  . PHE B  2  101 ? -16.322 13.041  26.418  1.00 95.45 101 B  1 
ATOM   1560  N  N   . ARG B  2  102 ? -20.374 17.577  22.374  1.00 97.01 102 B  1 
ATOM   1561  C  CA  . ARG B  2  102 ? -21.194 18.714  21.942  1.00 96.99 102 B  1 
ATOM   1562  C  C   . ARG B  2  102 ? -22.550 18.240  21.438  1.00 97.05 102 B  1 
ATOM   1563  O  O   . ARG B  2  102 ? -23.595 18.765  21.844  1.00 96.21 102 B  1 
ATOM   1564  C  CB  . ARG B  2  102 ? -20.463 19.500  20.848  1.00 96.49 102 B  1 
ATOM   1565  C  CG  . ARG B  2  102 ? -21.042 20.879  20.549  1.00 94.08 102 B  1 
ATOM   1566  C  CD  . ARG B  2  102 ? -22.290 20.884  19.673  1.00 93.45 102 B  1 
ATOM   1567  N  NE  . ARG B  2  102 ? -22.029 20.441  18.306  1.00 92.40 102 B  1 
ATOM   1568  C  CZ  . ARG B  2  102 ? -22.975 20.250  17.383  1.00 92.79 102 B  1 
ATOM   1569  N  NH1 . ARG B  2  102 ? -24.254 20.453  17.686  1.00 85.45 102 B  1 
ATOM   1570  N  NH2 . ARG B  2  102 ? -22.640 19.851  16.162  1.00 88.17 102 B  1 
ATOM   1571  N  N   . VAL B  2  103 ? -22.544 17.255  20.547  1.00 96.84 103 B  1 
ATOM   1572  C  CA  . VAL B  2  103 ? -23.785 16.779  19.940  1.00 96.64 103 B  1 
ATOM   1573  C  C   . VAL B  2  103 ? -24.719 16.217  21.006  1.00 96.57 103 B  1 
ATOM   1574  O  O   . VAL B  2  103 ? -25.922 16.506  21.009  1.00 95.59 103 B  1 
ATOM   1575  C  CB  . VAL B  2  103 ? -23.473 15.727  18.852  1.00 96.41 103 B  1 
ATOM   1576  C  CG1 . VAL B  2  103 ? -24.740 15.019  18.403  1.00 93.45 103 B  1 
ATOM   1577  C  CG2 . VAL B  2  103 ? -22.788 16.385  17.666  1.00 94.41 103 B  1 
ATOM   1578  N  N   . TYR B  2  104 ? -24.183 15.415  21.936  1.00 96.81 104 B  1 
ATOM   1579  C  CA  . TYR B  2  104 ? -25.033 14.790  22.944  1.00 96.76 104 B  1 
ATOM   1580  C  C   . TYR B  2  104 ? -25.590 15.812  23.932  1.00 96.47 104 B  1 
ATOM   1581  O  O   . TYR B  2  104 ? -26.788 15.798  24.234  1.00 95.50 104 B  1 
ATOM   1582  C  CB  . TYR B  2  104 ? -24.264 13.699  23.692  1.00 96.91 104 B  1 
ATOM   1583  C  CG  . TYR B  2  104 ? -25.157 12.918  24.628  1.00 97.01 104 B  1 
ATOM   1584  C  CD1 . TYR B  2  104 ? -25.999 11.927  24.142  1.00 95.26 104 B  1 
ATOM   1585  C  CD2 . TYR B  2  104 ? -25.187 13.194  25.987  1.00 95.26 104 B  1 
ATOM   1586  C  CE1 . TYR B  2  104 ? -26.838 11.225  24.984  1.00 94.80 104 B  1 
ATOM   1587  C  CE2 . TYR B  2  104 ? -26.023 12.499  26.840  1.00 95.01 104 B  1 
ATOM   1588  C  CZ  . TYR B  2  104 ? -26.844 11.514  26.331  1.00 96.06 104 B  1 
ATOM   1589  O  OH  . TYR B  2  104 ? -27.677 10.818  27.171  1.00 94.78 104 B  1 
ATOM   1590  N  N   . LEU B  2  105 ? -24.739 16.707  24.437  1.00 96.42 105 B  1 
ATOM   1591  C  CA  . LEU B  2  105 ? -25.173 17.658  25.456  1.00 96.28 105 B  1 
ATOM   1592  C  C   . LEU B  2  105 ? -25.997 18.810  24.889  1.00 95.85 105 B  1 
ATOM   1593  O  O   . LEU B  2  105 ? -26.584 19.572  25.664  1.00 93.84 105 B  1 
ATOM   1594  C  CB  . LEU B  2  105 ? -23.959 18.203  26.220  1.00 96.10 105 B  1 
ATOM   1595  C  CG  . LEU B  2  105 ? -23.232 17.171  27.090  1.00 95.13 105 B  1 
ATOM   1596  C  CD1 . LEU B  2  105 ? -22.016 17.800  27.752  1.00 90.14 105 B  1 
ATOM   1597  C  CD2 . LEU B  2  105 ? -24.175 16.592  28.138  1.00 89.22 105 B  1 
ATOM   1598  N  N   . THR B  2  106 ? -26.061 18.960  23.564  1.00 96.33 106 B  1 
ATOM   1599  C  CA  . THR B  2  106 ? -26.976 19.912  22.939  1.00 95.95 106 B  1 
ATOM   1600  C  C   . THR B  2  106 ? -28.203 19.235  22.345  1.00 95.73 106 B  1 
ATOM   1601  O  O   . THR B  2  106 ? -29.025 19.906  21.723  1.00 92.89 106 B  1 
ATOM   1602  C  CB  . THR B  2  106 ? -26.268 20.728  21.850  1.00 94.82 106 B  1 
ATOM   1603  O  OG1 . THR B  2  106 ? -25.729 19.851  20.855  1.00 88.88 106 B  1 
ATOM   1604  C  CG2 . THR B  2  106 ? -25.145 21.569  22.442  1.00 87.77 106 B  1 
ATOM   1605  N  N   . GLY B  2  107 ? -28.343 17.914  22.531  1.00 94.99 107 B  1 
ATOM   1606  C  CA  . GLY B  2  107 ? -29.474 17.184  21.989  1.00 95.06 107 B  1 
ATOM   1607  C  C   . GLY B  2  107 ? -29.563 17.190  20.479  1.00 95.58 107 B  1 
ATOM   1608  O  O   . GLY B  2  107 ? -30.649 17.000  19.928  1.00 93.16 107 B  1 
ATOM   1609  N  N   . GLY B  2  108 ? -28.437 17.405  19.795  1.00 95.39 108 B  1 
ATOM   1610  C  CA  . GLY B  2  108 ? -28.433 17.517  18.344  1.00 95.26 108 B  1 
ATOM   1611  C  C   . GLY B  2  108 ? -28.675 16.212  17.613  1.00 95.59 108 B  1 
ATOM   1612  O  O   . GLY B  2  108 ? -28.778 16.216  16.384  1.00 93.28 108 B  1 
ATOM   1613  N  N   . PHE B  2  109 ? -28.763 15.086  18.335  1.00 95.18 109 B  1 
ATOM   1614  C  CA  . PHE B  2  109 ? -29.006 13.781  17.734  1.00 95.30 109 B  1 
ATOM   1615  C  C   . PHE B  2  109 ? -30.487 13.426  17.642  1.00 95.31 109 B  1 
ATOM   1616  O  O   . PHE B  2  109 ? -30.826 12.416  17.013  1.00 93.78 109 B  1 
ATOM   1617  C  CB  . PHE B  2  109 ? -28.279 12.702  18.545  1.00 94.94 109 B  1 
ATOM   1618  C  CG  . PHE B  2  109 ? -28.770 12.580  19.964  1.00 96.43 109 B  1 
ATOM   1619  C  CD1 . PHE B  2  109 ? -28.214 13.347  20.975  1.00 93.58 109 B  1 
ATOM   1620  C  CD2 . PHE B  2  109 ? -29.797 11.706  20.287  1.00 93.35 109 B  1 
ATOM   1621  C  CE1 . PHE B  2  109 ? -28.673 13.249  22.277  1.00 92.40 109 B  1 
ATOM   1622  C  CE2 . PHE B  2  109 ? -30.260 11.605  21.585  1.00 92.65 109 B  1 
ATOM   1623  C  CZ  . PHE B  2  109 ? -29.698 12.376  22.583  1.00 94.39 109 B  1 
ATOM   1624  N  N   . LYS B  2  110 ? -31.364 14.209  18.254  1.00 95.15 110 B  1 
ATOM   1625  C  CA  . LYS B  2  110 ? -32.784 13.882  18.307  1.00 94.82 110 B  1 
ATOM   1626  C  C   . LYS B  2  110 ? -33.461 14.159  16.970  1.00 94.47 110 B  1 
ATOM   1627  O  O   . LYS B  2  110 ? -32.877 14.771  16.070  1.00 91.25 110 B  1 
ATOM   1628  C  CB  . LYS B  2  110 ? -33.463 14.651  19.445  1.00 93.29 110 B  1 
ATOM   1629  C  CG  . LYS B  2  110 ? -32.925 14.264  20.810  1.00 91.86 110 B  1 
ATOM   1630  C  CD  . LYS B  2  110 ? -33.871 14.649  21.926  1.00 89.45 110 B  1 
ATOM   1631  C  CE  . LYS B  2  110 ? -33.362 14.120  23.255  1.00 87.22 110 B  1 
ATOM   1632  N  NZ  . LYS B  2  110 ? -34.369 14.281  24.343  1.00 83.32 110 B  1 
ATOM   1633  N  N   . LYS B  2  111 ? -34.697 13.679  16.827  1.00 94.11 111 B  1 
ATOM   1634  C  CA  . LYS B  2  111 ? -35.457 13.807  15.592  1.00 93.66 111 B  1 
ATOM   1635  C  C   . LYS B  2  111 ? -35.407 15.241  15.060  1.00 92.98 111 B  1 
ATOM   1636  O  O   . LYS B  2  111 ? -35.638 16.183  15.818  1.00 88.06 111 B  1 
ATOM   1637  C  CB  . LYS B  2  111 ? -36.917 13.393  15.828  1.00 91.88 111 B  1 
ATOM   1638  C  CG  . LYS B  2  111 ? -37.780 13.461  14.574  1.00 86.45 111 B  1 
ATOM   1639  C  CD  . LYS B  2  111 ? -39.219 13.055  14.836  1.00 81.77 111 B  1 
ATOM   1640  C  CE  . LYS B  2  111 ? -40.045 13.185  13.566  1.00 74.30 111 B  1 
ATOM   1641  N  NZ  . LYS B  2  111 ? -41.462 12.785  13.763  1.00 65.57 111 B  1 
ATOM   1642  N  N   . PRO B  2  112 ? -35.109 15.455  13.775  1.00 93.85 112 B  1 
ATOM   1643  C  CA  . PRO B  2  112 ? -34.977 14.454  12.708  1.00 93.71 112 B  1 
ATOM   1644  C  C   . PRO B  2  112 ? -33.540 14.049  12.379  1.00 94.14 112 B  1 
ATOM   1645  O  O   . PRO B  2  112 ? -33.262 13.653  11.240  1.00 91.63 112 B  1 
ATOM   1646  C  CB  . PRO B  2  112 ? -35.607 15.183  11.515  1.00 91.71 112 B  1 
ATOM   1647  C  CG  . PRO B  2  112 ? -35.178 16.610  11.730  1.00 88.78 112 B  1 
ATOM   1648  C  CD  . PRO B  2  112 ? -35.141 16.822  13.231  1.00 92.04 112 B  1 
ATOM   1649  N  N   . ARG B  2  113 ? -32.614 14.111  13.332  1.00 94.44 113 B  1 
ATOM   1650  C  CA  . ARG B  2  113 ? -31.185 13.983  13.056  1.00 95.09 113 B  1 
ATOM   1651  C  C   . ARG B  2  113 ? -30.600 12.632  13.462  1.00 95.82 113 B  1 
ATOM   1652  O  O   . ARG B  2  113 ? -29.380 12.522  13.639  1.00 93.83 113 B  1 
ATOM   1653  C  CB  . ARG B  2  113 ? -30.420 15.129  13.738  1.00 94.19 113 B  1 
ATOM   1654  C  CG  . ARG B  2  113 ? -30.833 16.496  13.199  1.00 93.84 113 B  1 
ATOM   1655  C  CD  . ARG B  2  113 ? -30.232 17.648  13.969  1.00 92.97 113 B  1 
ATOM   1656  N  NE  . ARG B  2  113 ? -30.554 18.919  13.318  1.00 91.32 113 B  1 
ATOM   1657  C  CZ  . ARG B  2  113 ? -31.704 19.567  13.467  1.00 91.93 113 B  1 
ATOM   1658  N  NH1 . ARG B  2  113 ? -32.642 19.095  14.272  1.00 83.72 113 B  1 
ATOM   1659  N  NH2 . ARG B  2  113 ? -31.915 20.697  12.808  1.00 87.89 113 B  1 
ATOM   1660  N  N   . GLU B  2  114 ? -31.446 11.592  13.603  1.00 95.65 114 B  1 
ATOM   1661  C  CA  . GLU B  2  114 ? -30.949 10.290  14.035  1.00 95.54 114 B  1 
ATOM   1662  C  C   . GLU B  2  114 ? -29.955 9.693   13.044  1.00 95.92 114 B  1 
ATOM   1663  O  O   . GLU B  2  114 ? -28.969 9.067   13.449  1.00 94.61 114 B  1 
ATOM   1664  C  CB  . GLU B  2  114 ? -32.118 9.327   14.247  1.00 94.18 114 B  1 
ATOM   1665  C  CG  . GLU B  2  114 ? -33.182 9.798   15.227  1.00 91.28 114 B  1 
ATOM   1666  C  CD  . GLU B  2  114 ? -34.358 10.466  14.528  1.00 92.09 114 B  1 
ATOM   1667  O  OE1 . GLU B  2  114 ? -34.137 11.253  13.588  1.00 85.19 114 B  1 
ATOM   1668  O  OE2 . GLU B  2  114 ? -35.511 10.185  14.907  1.00 85.93 114 B  1 
ATOM   1669  N  N   . LEU B  2  115 ? -30.185 9.863   11.738  1.00 96.24 115 B  1 
ATOM   1670  C  CA  . LEU B  2  115 ? -29.278 9.307   10.745  1.00 96.44 115 B  1 
ATOM   1671  C  C   . LEU B  2  115 ? -27.939 10.033  10.728  1.00 96.51 115 B  1 
ATOM   1672  O  O   . LEU B  2  115 ? -26.908 9.429   10.416  1.00 95.29 115 B  1 
ATOM   1673  C  CB  . LEU B  2  115 ? -29.925 9.343   9.354   1.00 95.77 115 B  1 
ATOM   1674  C  CG  . LEU B  2  115 ? -31.087 8.367   9.142   1.00 93.48 115 B  1 
ATOM   1675  C  CD1 . LEU B  2  115 ? -31.700 8.569   7.763   1.00 88.06 115 B  1 
ATOM   1676  C  CD2 . LEU B  2  115 ? -30.621 6.929   9.317   1.00 87.12 115 B  1 
ATOM   1677  N  N   . THR B  2  116 ? -27.926 11.335  11.058  1.00 96.57 116 B  1 
ATOM   1678  C  CA  . THR B  2  116 ? -26.663 12.060  11.198  1.00 96.77 116 B  1 
ATOM   1679  C  C   . THR B  2  116 ? -25.836 11.469  12.333  1.00 96.91 116 B  1 
ATOM   1680  O  O   . THR B  2  116 ? -24.614 11.336  12.217  1.00 96.12 116 B  1 
ATOM   1681  C  CB  . THR B  2  116 ? -26.919 13.551  11.437  1.00 96.40 116 B  1 
ATOM   1682  O  OG1 . THR B  2  116 ? -27.857 14.047  10.476  1.00 90.22 116 B  1 
ATOM   1683  C  CG2 . THR B  2  116 ? -25.624 14.342  11.324  1.00 90.20 116 B  1 
ATOM   1684  N  N   . TRP B  2  117 ? -26.507 11.098  13.441  1.00 97.22 117 B  1 
ATOM   1685  C  CA  . TRP B  2  117 ? -25.826 10.435  14.552  1.00 97.54 117 B  1 
ATOM   1686  C  C   . TRP B  2  117 ? -25.329 9.047   14.150  1.00 97.68 117 B  1 
ATOM   1687  O  O   . TRP B  2  117 ? -24.202 8.667   14.485  1.00 97.06 117 B  1 
ATOM   1688  C  CB  . TRP B  2  117 ? -26.771 10.350  15.754  1.00 97.59 117 B  1 
ATOM   1689  C  CG  . TRP B  2  117 ? -26.246 9.578   16.932  1.00 97.82 117 B  1 
ATOM   1690  C  CD1 . TRP B  2  117 ? -26.395 8.240   17.161  1.00 96.74 117 B  1 
ATOM   1691  C  CD2 . TRP B  2  117 ? -25.510 10.095  18.052  1.00 97.23 117 B  1 
ATOM   1692  N  NE1 . TRP B  2  117 ? -25.793 7.893   18.353  1.00 96.42 117 B  1 
ATOM   1693  C  CE2 . TRP B  2  117 ? -25.244 9.007   18.922  1.00 97.06 117 B  1 
ATOM   1694  C  CE3 . TRP B  2  117 ? -25.057 11.373  18.415  1.00 96.92 117 B  1 
ATOM   1695  C  CZ2 . TRP B  2  117 ? -24.540 9.167   20.114  1.00 96.50 117 B  1 
ATOM   1696  C  CZ3 . TRP B  2  117 ? -24.362 11.524  19.602  1.00 95.66 117 B  1 
ATOM   1697  C  CH2 . TRP B  2  117 ? -24.107 10.430  20.437  1.00 95.48 117 B  1 
ATOM   1698  N  N   . VAL B  2  118 ? -26.153 8.278   13.406  1.00 97.32 118 B  1 
ATOM   1699  C  CA  . VAL B  2  118 ? -25.772 6.927   12.995  1.00 97.35 118 B  1 
ATOM   1700  C  C   . VAL B  2  118 ? -24.549 6.967   12.083  1.00 97.49 118 B  1 
ATOM   1701  O  O   . VAL B  2  118 ? -23.590 6.210   12.279  1.00 96.76 118 B  1 
ATOM   1702  C  CB  . VAL B  2  118 ? -26.964 6.218   12.319  1.00 96.74 118 B  1 
ATOM   1703  C  CG1 . VAL B  2  118 ? -26.513 4.942   11.619  1.00 92.46 118 B  1 
ATOM   1704  C  CG2 . VAL B  2  118 ? -28.038 5.894   13.350  1.00 92.98 118 B  1 
ATOM   1705  N  N   . THR B  2  119 ? -24.552 7.855   11.073  1.00 97.54 119 B  1 
ATOM   1706  C  CA  . THR B  2  119 ? -23.374 7.993   10.223  1.00 97.45 119 B  1 
ATOM   1707  C  C   . THR B  2  119 ? -22.174 8.500   11.010  1.00 97.32 119 B  1 
ATOM   1708  O  O   . THR B  2  119 ? -21.032 8.160   10.688  1.00 96.25 119 B  1 
ATOM   1709  C  CB  . THR B  2  119 ? -23.660 8.928   9.038   1.00 96.55 119 B  1 
ATOM   1710  O  OG1 . THR B  2  119 ? -24.109 10.203  9.518   1.00 88.13 119 B  1 
ATOM   1711  C  CG2 . THR B  2  119 ? -24.719 8.340   8.117   1.00 88.71 119 B  1 
ATOM   1712  N  N   . GLY B  2  120 ? -22.419 9.307   12.057  1.00 97.03 120 B  1 
ATOM   1713  C  CA  . GLY B  2  120 ? -21.335 9.741   12.926  1.00 96.97 120 B  1 
ATOM   1714  C  C   . GLY B  2  120 ? -20.691 8.590   13.681  1.00 97.40 120 B  1 
ATOM   1715  O  O   . GLY B  2  120 ? -19.466 8.527   13.801  1.00 96.58 120 B  1 
ATOM   1716  N  N   . VAL B  2  121 ? -21.504 7.658   14.195  1.00 97.53 121 B  1 
ATOM   1717  C  CA  . VAL B  2  121 ? -20.960 6.487   14.886  1.00 97.51 121 B  1 
ATOM   1718  C  C   . VAL B  2  121 ? -20.124 5.649   13.924  1.00 97.55 121 B  1 
ATOM   1719  O  O   . VAL B  2  121 ? -19.047 5.158   14.285  1.00 96.99 121 B  1 
ATOM   1720  C  CB  . VAL B  2  121 ? -22.094 5.653   15.515  1.00 97.28 121 B  1 
ATOM   1721  C  CG1 . VAL B  2  121 ? -21.546 4.355   16.098  1.00 93.62 121 B  1 
ATOM   1722  C  CG2 . VAL B  2  121 ? -22.797 6.448   16.605  1.00 94.02 121 B  1 
ATOM   1723  N  N   . VAL B  2  122 ? -20.594 5.481   12.672  1.00 97.99 122 B  1 
ATOM   1724  C  CA  . VAL B  2  122 ? -19.812 4.765   11.666  1.00 97.81 122 B  1 
ATOM   1725  C  C   . VAL B  2  122 ? -18.496 5.489   11.409  1.00 97.94 122 B  1 
ATOM   1726  O  O   . VAL B  2  122 ? -17.435 4.856   11.304  1.00 97.26 122 B  1 
ATOM   1727  C  CB  . VAL B  2  122 ? -20.626 4.591   10.367  1.00 97.38 122 B  1 
ATOM   1728  C  CG1 . VAL B  2  122 ? -19.770 3.954   9.280   1.00 93.07 122 B  1 
ATOM   1729  C  CG2 . VAL B  2  122 ? -21.860 3.736   10.623  1.00 93.53 122 B  1 
ATOM   1730  N  N   . LEU B  2  123 ? -18.526 6.822   11.320  1.00 97.80 123 B  1 
ATOM   1731  C  CA  . LEU B  2  123 ? -17.300 7.601   11.164  1.00 97.86 123 B  1 
ATOM   1732  C  C   . LEU B  2  123 ? -16.360 7.404   12.347  1.00 97.62 123 B  1 
ATOM   1733  O  O   . LEU B  2  123 ? -15.138 7.383   12.173  1.00 97.04 123 B  1 
ATOM   1734  C  CB  . LEU B  2  123 ? -17.636 9.086   10.998  1.00 97.62 123 B  1 
ATOM   1735  C  CG  . LEU B  2  123 ? -18.171 9.512   9.628   1.00 96.63 123 B  1 
ATOM   1736  C  CD1 . LEU B  2  123 ? -18.668 10.952  9.680   1.00 93.30 123 B  1 
ATOM   1737  C  CD2 . LEU B  2  123 ? -17.093 9.362   8.565   1.00 92.62 123 B  1 
ATOM   1738  N  N   . GLY B  2  124 ? -16.918 7.258   13.570  1.00 97.80 124 B  1 
ATOM   1739  C  CA  . GLY B  2  124 ? -16.094 6.994   14.739  1.00 97.64 124 B  1 
ATOM   1740  C  C   . GLY B  2  124 ? -15.374 5.665   14.640  1.00 97.48 124 B  1 
ATOM   1741  O  O   . GLY B  2  124 ? -14.180 5.565   14.952  1.00 96.40 124 B  1 
ATOM   1742  N  N   . VAL B  2  125 ? -16.072 4.609   14.180  1.00 97.74 125 B  1 
ATOM   1743  C  CA  . VAL B  2  125 ? -15.450 3.301   14.000  1.00 97.55 125 B  1 
ATOM   1744  C  C   . VAL B  2  125 ? -14.392 3.355   12.904  1.00 97.45 125 B  1 
ATOM   1745  O  O   . VAL B  2  125 ? -13.308 2.773   13.040  1.00 96.58 125 B  1 
ATOM   1746  C  CB  . VAL B  2  125 ? -16.525 2.237   13.692  1.00 97.01 125 B  1 
ATOM   1747  C  CG1 . VAL B  2  125 ? -15.880 0.901   13.343  1.00 92.60 125 B  1 
ATOM   1748  C  CG2 . VAL B  2  125 ? -17.459 2.069   14.885  1.00 93.29 125 B  1 
ATOM   1749  N  N   . LEU B  2  126 ? -14.678 4.064   11.801  1.00 97.73 126 B  1 
ATOM   1750  C  CA  . LEU B  2  126 ? -13.707 4.199   10.722  1.00 97.62 126 B  1 
ATOM   1751  C  C   . LEU B  2  126 ? -12.467 4.959   11.184  1.00 97.52 126 B  1 
ATOM   1752  O  O   . LEU B  2  126 ? -11.342 4.599   10.820  1.00 96.67 126 B  1 
ATOM   1753  C  CB  . LEU B  2  126 ? -14.354 4.898   9.522   1.00 97.56 126 B  1 
ATOM   1754  C  CG  . LEU B  2  126 ? -15.445 4.107   8.791   1.00 96.22 126 B  1 
ATOM   1755  C  CD1 . LEU B  2  126 ? -16.140 4.985   7.758   1.00 92.58 126 B  1 
ATOM   1756  C  CD2 . LEU B  2  126 ? -14.861 2.870   8.126   1.00 91.70 126 B  1 
ATOM   1757  N  N   . THR B  2  127 ? -12.655 6.009   11.995  1.00 97.93 127 B  1 
ATOM   1758  C  CA  . THR B  2  127 ? -11.522 6.769   12.517  1.00 97.71 127 B  1 
ATOM   1759  C  C   . THR B  2  127 ? -10.666 5.909   13.439  1.00 97.35 127 B  1 
ATOM   1760  O  O   . THR B  2  127 ? -9.433  5.941   13.368  1.00 96.33 127 B  1 
ATOM   1761  C  CB  . THR B  2  127 ? -12.016 8.022   13.248  1.00 97.36 127 B  1 
ATOM   1762  O  OG1 . THR B  2  127 ? -12.812 8.815   12.358  1.00 90.80 127 B  1 
ATOM   1763  C  CG2 . THR B  2  127 ? -10.846 8.855   13.747  1.00 91.46 127 B  1 
ATOM   1764  N  N   . ALA B  2  128 ? -11.302 5.118   14.307  1.00 97.51 128 B  1 
ATOM   1765  C  CA  . ALA B  2  128 ? -10.556 4.193   15.155  1.00 97.12 128 B  1 
ATOM   1766  C  C   . ALA B  2  128 ? -9.822  3.149   14.319  1.00 96.65 128 B  1 
ATOM   1767  O  O   . ALA B  2  128 ? -8.691  2.768   14.641  1.00 95.05 128 B  1 
ATOM   1768  C  CB  . ALA B  2  128 ? -11.503 3.521   16.147  1.00 96.54 128 B  1 
ATOM   1769  N  N   . SER B  2  129 ? -10.450 2.681   13.226  1.00 96.99 129 B  1 
ATOM   1770  C  CA  . SER B  2  129 ? -9.800  1.726   12.334  1.00 96.56 129 B  1 
ATOM   1771  C  C   . SER B  2  129 ? -8.585  2.341   11.649  1.00 96.35 129 B  1 
ATOM   1772  O  O   . SER B  2  129 ? -7.575  1.657   11.443  1.00 94.92 129 B  1 
ATOM   1773  C  CB  . SER B  2  129 ? -10.802 1.216   11.295  1.00 96.19 129 B  1 
ATOM   1774  O  OG  . SER B  2  129 ? -11.920 0.608   11.925  1.00 90.55 129 B  1 
ATOM   1775  N  N   . PHE B  2  130 ? -8.656  3.627   11.279  1.00 97.34 130 B  1 
ATOM   1776  C  CA  . PHE B  2  130 ? -7.493  4.351   10.776  1.00 97.17 130 B  1 
ATOM   1777  C  C   . PHE B  2  130 ? -6.338  4.264   11.765  1.00 96.53 130 B  1 
ATOM   1778  O  O   . PHE B  2  130 ? -5.203  3.962   11.390  1.00 95.39 130 B  1 
ATOM   1779  C  CB  . PHE B  2  130 ? -7.845  5.821   10.522  1.00 97.23 130 B  1 
ATOM   1780  C  CG  . PHE B  2  130 ? -8.216  6.139   9.097   1.00 97.41 130 B  1 
ATOM   1781  C  CD1 . PHE B  2  130 ? -7.278  6.048   8.086   1.00 94.80 130 B  1 
ATOM   1782  C  CD2 . PHE B  2  130 ? -9.498  6.563   8.782   1.00 93.93 130 B  1 
ATOM   1783  C  CE1 . PHE B  2  130 ? -7.613  6.362   6.779   1.00 93.67 130 B  1 
ATOM   1784  C  CE2 . PHE B  2  130 ? -9.838  6.880   7.481   1.00 93.03 130 B  1 
ATOM   1785  C  CZ  . PHE B  2  130 ? -8.895  6.780   6.476   1.00 95.70 130 B  1 
ATOM   1786  N  N   . GLY B  2  131 ? -6.626  4.532   13.050  1.00 97.08 131 B  1 
ATOM   1787  C  CA  . GLY B  2  131 ? -5.586  4.504   14.064  1.00 96.51 131 B  1 
ATOM   1788  C  C   . GLY B  2  131 ? -4.960  3.133   14.230  1.00 96.18 131 B  1 
ATOM   1789  O  O   . GLY B  2  131 ? -3.736  3.008   14.314  1.00 94.42 131 B  1 
ATOM   1790  N  N   . VAL B  2  132 ? -5.790  2.077   14.268  1.00 95.56 132 B  1 
ATOM   1791  C  CA  . VAL B  2  132 ? -5.290  0.715   14.456  1.00 94.91 132 B  1 
ATOM   1792  C  C   . VAL B  2  132 ? -4.396  0.305   13.294  1.00 94.82 132 B  1 
ATOM   1793  O  O   . VAL B  2  132 ? -3.298  -0.228  13.493  1.00 93.39 132 B  1 
ATOM   1794  C  CB  . VAL B  2  132 ? -6.460  -0.271  14.628  1.00 93.67 132 B  1 
ATOM   1795  C  CG1 . VAL B  2  132 ? -5.969  -1.713  14.555  1.00 88.09 132 B  1 
ATOM   1796  C  CG2 . VAL B  2  132 ? -7.163  -0.027  15.951  1.00 88.85 132 B  1 
ATOM   1797  N  N   . THR B  2  133 ? -4.853  0.548   12.057  1.00 96.11 133 B  1 
ATOM   1798  C  CA  . THR B  2  133 ? -4.070  0.147   10.897  1.00 96.26 133 B  1 
ATOM   1799  C  C   . THR B  2  133 ? -2.809  0.988   10.751  1.00 95.70 133 B  1 
ATOM   1800  O  O   . THR B  2  133 ? -1.737  0.451   10.457  1.00 94.30 133 B  1 
ATOM   1801  C  CB  . THR B  2  133 ? -4.920  0.233   9.620   1.00 95.93 133 B  1 
ATOM   1802  O  OG1 . THR B  2  133 ? -5.496  1.544   9.501   1.00 89.88 133 B  1 
ATOM   1803  C  CG2 . THR B  2  133 ? -6.038  -0.800  9.642   1.00 90.39 133 B  1 
ATOM   1804  N  N   . GLY B  2  134 ? -2.911  2.301   10.961  1.00 96.00 134 B  1 
ATOM   1805  C  CA  . GLY B  2  134 ? -1.742  3.159   10.830  1.00 95.94 134 B  1 
ATOM   1806  C  C   . GLY B  2  134 ? -0.671  2.884   11.871  1.00 95.84 134 B  1 
ATOM   1807  O  O   . GLY B  2  134 ? 0.523   2.979   11.584  1.00 94.24 134 B  1 
ATOM   1808  N  N   . TYR B  2  135 ? -1.089  2.534   13.087  1.00 95.08 135 B  1 
ATOM   1809  C  CA  . TYR B  2  135 ? -0.175  2.272   14.195  1.00 94.69 135 B  1 
ATOM   1810  C  C   . TYR B  2  135 ? 0.813   1.150   13.889  1.00 94.47 135 B  1 
ATOM   1811  O  O   . TYR B  2  135 ? 1.904   1.115   14.467  1.00 92.53 135 B  1 
ATOM   1812  C  CB  . TYR B  2  135 ? -1.004  1.927   15.436  1.00 93.60 135 B  1 
ATOM   1813  C  CG  . TYR B  2  135 ? -0.275  1.976   16.760  1.00 91.82 135 B  1 
ATOM   1814  C  CD1 . TYR B  2  135 ? 0.290   3.156   17.223  1.00 86.95 135 B  1 
ATOM   1815  C  CD2 . TYR B  2  135 ? -0.203  0.852   17.572  1.00 86.36 135 B  1 
ATOM   1816  C  CE1 . TYR B  2  135 ? 0.925   3.207   18.453  1.00 84.32 135 B  1 
ATOM   1817  C  CE2 . TYR B  2  135 ? 0.428   0.894   18.800  1.00 83.80 135 B  1 
ATOM   1818  C  CZ  . TYR B  2  135 ? 0.992   2.072   19.238  1.00 86.43 135 B  1 
ATOM   1819  O  OH  . TYR B  2  135 ? 1.619   2.117   20.460  1.00 83.76 135 B  1 
ATOM   1820  N  N   . SER B  2  136 ? 0.447   0.227   12.973  1.00 95.23 136 B  1 
ATOM   1821  C  CA  . SER B  2  136 ? 1.284   -0.921  12.643  1.00 95.10 136 B  1 
ATOM   1822  C  C   . SER B  2  136 ? 2.230   -0.673  11.473  1.00 95.54 136 B  1 
ATOM   1823  O  O   . SER B  2  136 ? 3.164   -1.455  11.282  1.00 93.21 136 B  1 
ATOM   1824  C  CB  . SER B  2  136 ? 0.402   -2.125  12.313  1.00 93.57 136 B  1 
ATOM   1825  O  OG  . SER B  2  136 ? -0.284  -1.929  11.087  1.00 81.04 136 B  1 
ATOM   1826  N  N   . LEU B  2  137 ? 2.017   0.385   10.698  1.00 95.80 137 B  1 
ATOM   1827  C  CA  . LEU B  2  137 ? 2.768   0.582   9.463   1.00 96.06 137 B  1 
ATOM   1828  C  C   . LEU B  2  137 ? 4.274   0.779   9.673   1.00 96.17 137 B  1 
ATOM   1829  O  O   . LEU B  2  137 ? 5.052   0.313   8.832   1.00 94.81 137 B  1 
ATOM   1830  C  CB  . LEU B  2  137 ? 2.168   1.750   8.667   1.00 95.97 137 B  1 
ATOM   1831  C  CG  . LEU B  2  137 ? 0.729   1.531   8.191   1.00 95.19 137 B  1 
ATOM   1832  C  CD1 . LEU B  2  137 ? 0.237   2.721   7.375   1.00 91.22 137 B  1 
ATOM   1833  C  CD2 . LEU B  2  137 ? 0.608   0.250   7.372   1.00 90.26 137 B  1 
ATOM   1834  N  N   . PRO B  2  138 ? 4.744   1.442   10.741  1.00 96.22 138 B  1 
ATOM   1835  C  CA  . PRO B  2  138 ? 6.204   1.486   10.956  1.00 95.96 138 B  1 
ATOM   1836  C  C   . PRO B  2  138 ? 6.833   0.122   11.219  1.00 95.76 138 B  1 
ATOM   1837  O  O   . PRO B  2  138 ? 8.052   -0.013  11.085  1.00 93.97 138 B  1 
ATOM   1838  C  CB  . PRO B  2  138 ? 6.356   2.398   12.182  1.00 95.02 138 B  1 
ATOM   1839  C  CG  . PRO B  2  138 ? 5.137   3.243   12.171  1.00 93.03 138 B  1 
ATOM   1840  C  CD  . PRO B  2  138 ? 4.043   2.348   11.658  1.00 95.73 138 B  1 
ATOM   1841  N  N   . TRP B  2  139 ? 6.021   -0.876  11.571  1.00 95.23 139 B  1 
ATOM   1842  C  CA  . TRP B  2  139 ? 6.458   -2.238  11.853  1.00 95.19 139 B  1 
ATOM   1843  C  C   . TRP B  2  139 ? 7.531   -2.256  12.933  1.00 95.00 139 B  1 
ATOM   1844  O  O   . TRP B  2  139 ? 8.547   -2.956  12.832  1.00 92.76 139 B  1 
ATOM   1845  C  CB  . TRP B  2  139 ? 6.926   -2.944  10.579  1.00 94.32 139 B  1 
ATOM   1846  C  CG  . TRP B  2  139 ? 6.761   -4.441  10.622  1.00 93.59 139 B  1 
ATOM   1847  C  CD1 . TRP B  2  139 ? 7.754   -5.372  10.668  1.00 90.78 139 B  1 
ATOM   1848  C  CD2 . TRP B  2  139 ? 5.527   -5.171  10.621  1.00 92.03 139 B  1 
ATOM   1849  N  NE1 . TRP B  2  139 ? 7.218   -6.632  10.689  1.00 90.23 139 B  1 
ATOM   1850  C  CE2 . TRP B  2  139 ? 5.852   -6.544  10.659  1.00 91.27 139 B  1 
ATOM   1851  C  CE3 . TRP B  2  139 ? 4.176   -4.799  10.591  1.00 90.57 139 B  1 
ATOM   1852  C  CZ2 . TRP B  2  139 ? 4.872   -7.538  10.664  1.00 89.13 139 B  1 
ATOM   1853  C  CZ3 . TRP B  2  139 ? 3.208   -5.795  10.601  1.00 87.24 139 B  1 
ATOM   1854  C  CH2 . TRP B  2  139 ? 3.561   -7.145  10.633  1.00 87.24 139 B  1 
ATOM   1855  N  N   . ASP B  2  140 ? 7.307   -1.467  13.976  1.00 95.17 140 B  1 
ATOM   1856  C  CA  . ASP B  2  140 ? 8.164   -1.454  15.147  1.00 94.78 140 B  1 
ATOM   1857  C  C   . ASP B  2  140 ? 7.622   -2.416  16.204  1.00 94.88 140 B  1 
ATOM   1858  O  O   . ASP B  2  140 ? 6.569   -3.038  16.027  1.00 93.00 140 B  1 
ATOM   1859  C  CB  . ASP B  2  140 ? 8.299   -0.029  15.702  1.00 93.54 140 B  1 
ATOM   1860  C  CG  . ASP B  2  140 ? 6.975   0.560   16.169  1.00 92.21 140 B  1 
ATOM   1861  O  OD1 . ASP B  2  140 ? 5.911   -0.013  15.876  1.00 84.85 140 B  1 
ATOM   1862  O  OD2 . ASP B  2  140 ? 7.015   1.616   16.835  1.00 86.20 140 B  1 
ATOM   1863  N  N   . GLN B  2  141 ? 8.353   -2.555  17.306  1.00 93.50 141 B  1 
ATOM   1864  C  CA  . GLN B  2  141 ? 7.978   -3.502  18.352  1.00 93.01 141 B  1 
ATOM   1865  C  C   . GLN B  2  141 ? 6.579   -3.221  18.901  1.00 92.82 141 B  1 
ATOM   1866  O  O   . GLN B  2  141 ? 5.758   -4.137  19.043  1.00 91.22 141 B  1 
ATOM   1867  C  CB  . GLN B  2  141 ? 9.010   -3.460  19.485  1.00 92.11 141 B  1 
ATOM   1868  C  CG  . GLN B  2  141 ? 10.173  -4.428  19.313  1.00 88.18 141 B  1 
ATOM   1869  C  CD  . GLN B  2  141 ? 9.807   -5.855  19.636  1.00 88.52 141 B  1 
ATOM   1870  O  OE1 . GLN B  2  141 ? 8.950   -6.460  18.991  1.00 80.60 141 B  1 
ATOM   1871  N  NE2 . GLN B  2  141 ? 10.450  -6.412  20.656  1.00 78.96 141 B  1 
ATOM   1872  N  N   . ILE B  2  142 ? 6.285   -1.954  19.200  1.00 93.51 142 B  1 
ATOM   1873  C  CA  . ILE B  2  142 ? 5.005   -1.615  19.812  1.00 92.91 142 B  1 
ATOM   1874  C  C   . ILE B  2  142 ? 3.859   -1.837  18.829  1.00 92.97 142 B  1 
ATOM   1875  O  O   . ILE B  2  142 ? 2.836   -2.434  19.179  1.00 91.22 142 B  1 
ATOM   1876  C  CB  . ILE B  2  142 ? 5.028   -0.167  20.332  1.00 91.45 142 B  1 
ATOM   1877  C  CG1 . ILE B  2  142 ? 6.198   0.047   21.299  1.00 83.97 142 B  1 
ATOM   1878  C  CG2 . ILE B  2  142 ? 3.708   0.179   21.005  1.00 80.89 142 B  1 
ATOM   1879  C  CD1 . ILE B  2  142 ? 6.179   -0.857  22.523  1.00 71.92 142 B  1 
ATOM   1880  N  N   . GLY B  2  143 ? 4.025   -1.380  17.587  1.00 93.38 143 B  1 
ATOM   1881  C  CA  . GLY B  2  143 ? 2.983   -1.552  16.594  1.00 93.35 143 B  1 
ATOM   1882  C  C   . GLY B  2  143 ? 2.726   -3.009  16.250  1.00 93.59 143 B  1 
ATOM   1883  O  O   . GLY B  2  143 ? 1.575   -3.434  16.114  1.00 92.17 143 B  1 
ATOM   1884  N  N   . TYR B  2  144 ? 3.799   -3.802  16.111  1.00 92.53 144 B  1 
ATOM   1885  C  CA  . TYR B  2  144 ? 3.666   -5.219  15.783  1.00 92.19 144 B  1 
ATOM   1886  C  C   . TYR B  2  144 ? 2.897   -5.969  16.866  1.00 91.81 144 B  1 
ATOM   1887  O  O   . TYR B  2  144 ? 1.962   -6.719  16.574  1.00 90.62 144 B  1 
ATOM   1888  C  CB  . TYR B  2  144 ? 5.049   -5.845  15.582  1.00 91.33 144 B  1 
ATOM   1889  C  CG  . TYR B  2  144 ? 5.013   -7.345  15.390  1.00 90.96 144 B  1 
ATOM   1890  C  CD1 . TYR B  2  144 ? 4.793   -7.901  14.136  1.00 87.80 144 B  1 
ATOM   1891  C  CD2 . TYR B  2  144 ? 5.192   -8.210  16.464  1.00 87.67 144 B  1 
ATOM   1892  C  CE1 . TYR B  2  144 ? 4.754   -9.270  13.955  1.00 86.35 144 B  1 
ATOM   1893  C  CE2 . TYR B  2  144 ? 5.150   -9.583  16.295  1.00 86.26 144 B  1 
ATOM   1894  C  CZ  . TYR B  2  144 ? 4.932   -10.108 15.039  1.00 88.07 144 B  1 
ATOM   1895  O  OH  . TYR B  2  144 ? 4.893   -11.473 14.865  1.00 85.82 144 B  1 
ATOM   1896  N  N   . TRP B  2  145 ? 3.290   -5.783  18.130  1.00 91.49 145 B  1 
ATOM   1897  C  CA  . TRP B  2  145 ? 2.665   -6.534  19.208  1.00 90.80 145 B  1 
ATOM   1898  C  C   . TRP B  2  145 ? 1.257   -6.030  19.514  1.00 90.53 145 B  1 
ATOM   1899  O  O   . TRP B  2  145 ? 0.402   -6.821  19.921  1.00 88.31 145 B  1 
ATOM   1900  C  CB  . TRP B  2  145 ? 3.553   -6.496  20.457  1.00 90.46 145 B  1 
ATOM   1901  C  CG  . TRP B  2  145 ? 4.738   -7.399  20.310  1.00 90.36 145 B  1 
ATOM   1902  C  CD1 . TRP B  2  145 ? 5.995   -7.056  19.913  1.00 86.72 145 B  1 
ATOM   1903  C  CD2 . TRP B  2  145 ? 4.760   -8.820  20.524  1.00 88.16 145 B  1 
ATOM   1904  N  NE1 . TRP B  2  145 ? 6.802   -8.169  19.875  1.00 86.87 145 B  1 
ATOM   1905  C  CE2 . TRP B  2  145 ? 6.070   -9.264  20.246  1.00 87.70 145 B  1 
ATOM   1906  C  CE3 . TRP B  2  145 ? 3.801   -9.749  20.931  1.00 86.86 145 B  1 
ATOM   1907  C  CZ2 . TRP B  2  145 ? 6.437   -10.603 20.367  1.00 86.25 145 B  1 
ATOM   1908  C  CZ3 . TRP B  2  145 ? 4.172   -11.079 21.048  1.00 83.93 145 B  1 
ATOM   1909  C  CH2 . TRP B  2  145 ? 5.478   -11.491 20.765  1.00 84.36 145 B  1 
ATOM   1910  N  N   . ALA B  2  146 ? 0.992   -4.738  19.302  1.00 90.67 146 B  1 
ATOM   1911  C  CA  . ALA B  2  146 ? -0.373  -4.240  19.417  1.00 90.18 146 B  1 
ATOM   1912  C  C   . ALA B  2  146 ? -1.275  -4.891  18.374  1.00 90.31 146 B  1 
ATOM   1913  O  O   . ALA B  2  146 ? -2.400  -5.299  18.678  1.00 88.89 146 B  1 
ATOM   1914  C  CB  . ALA B  2  146 ? -0.391  -2.720  19.274  1.00 89.58 146 B  1 
ATOM   1915  N  N   . VAL B  2  147 ? -0.783  -5.017  17.130  1.00 91.54 147 B  1 
ATOM   1916  C  CA  . VAL B  2  147 ? -1.556  -5.664  16.074  1.00 91.87 147 B  1 
ATOM   1917  C  C   . VAL B  2  147 ? -1.751  -7.144  16.376  1.00 91.25 147 B  1 
ATOM   1918  O  O   . VAL B  2  147 ? -2.831  -7.697  16.139  1.00 89.51 147 B  1 
ATOM   1919  C  CB  . VAL B  2  147 ? -0.873  -5.452  14.711  1.00 91.41 147 B  1 
ATOM   1920  C  CG1 . VAL B  2  147 ? -1.393  -6.430  13.668  1.00 82.71 147 B  1 
ATOM   1921  C  CG2 . VAL B  2  147 ? -1.114  -4.027  14.252  1.00 82.82 147 B  1 
ATOM   1922  N  N   . LYS B  2  148 ? -0.723  -7.809  16.907  1.00 89.57 148 B  1 
ATOM   1923  C  CA  . LYS B  2  148 ? -0.837  -9.228  17.230  1.00 88.44 148 B  1 
ATOM   1924  C  C   . LYS B  2  148 ? -1.926  -9.469  18.267  1.00 88.01 148 B  1 
ATOM   1925  O  O   . LYS B  2  148 ? -2.672  -10.451 18.179  1.00 85.97 148 B  1 
ATOM   1926  C  CB  . LYS B  2  148 ? 0.507   -9.770  17.721  1.00 87.05 148 B  1 
ATOM   1927  C  CG  . LYS B  2  148 ? 0.524   -11.282 17.904  1.00 81.36 148 B  1 
ATOM   1928  C  CD  . LYS B  2  148 ? 1.932   -11.833 17.996  1.00 77.54 148 B  1 
ATOM   1929  C  CE  . LYS B  2  148 ? 1.916   -13.355 18.042  1.00 71.23 148 B  1 
ATOM   1930  N  NZ  . LYS B  2  148 ? 3.289   -13.935 17.954  1.00 64.76 148 B  1 
ATOM   1931  N  N   . ILE B  2  149 ? -2.048  -8.569  19.250  1.00 88.56 149 B  1 
ATOM   1932  C  CA  . ILE B  2  149 ? -3.097  -8.692  20.254  1.00 87.04 149 B  1 
ATOM   1933  C  C   . ILE B  2  149 ? -4.458  -8.352  19.653  1.00 87.33 149 B  1 
ATOM   1934  O  O   . ILE B  2  149 ? -5.427  -9.104  19.812  1.00 86.20 149 B  1 
ATOM   1935  C  CB  . ILE B  2  149 ? -2.783  -7.801  21.474  1.00 85.44 149 B  1 
ATOM   1936  C  CG1 . ILE B  2  149 ? -1.550  -8.333  22.212  1.00 80.92 149 B  1 
ATOM   1937  C  CG2 . ILE B  2  149 ? -3.982  -7.720  22.413  1.00 79.22 149 B  1 
ATOM   1938  C  CD1 . ILE B  2  149 ? -1.020  -7.400  23.271  1.00 72.63 149 B  1 
ATOM   1939  N  N   . VAL B  2  150 ? -4.545  -7.222  18.938  1.00 89.18 150 B  1 
ATOM   1940  C  CA  . VAL B  2  150 ? -5.826  -6.745  18.419  1.00 89.36 150 B  1 
ATOM   1941  C  C   . VAL B  2  150 ? -6.402  -7.721  17.397  1.00 89.95 150 B  1 
ATOM   1942  O  O   . VAL B  2  150 ? -7.601  -8.023  17.420  1.00 88.65 150 B  1 
ATOM   1943  C  CB  . VAL B  2  150 ? -5.664  -5.333  17.823  1.00 88.69 150 B  1 
ATOM   1944  C  CG1 . VAL B  2  150 ? -6.884  -4.945  16.999  1.00 81.09 150 B  1 
ATOM   1945  C  CG2 . VAL B  2  150 ? -5.443  -4.317  18.932  1.00 82.50 150 B  1 
ATOM   1946  N  N   . THR B  2  151 ? -5.572  -8.242  16.486  1.00 90.54 151 B  1 
ATOM   1947  C  CA  . THR B  2  151 ? -6.067  -9.154  15.460  1.00 90.89 151 B  1 
ATOM   1948  C  C   . THR B  2  151 ? -6.447  -10.518 16.020  1.00 90.74 151 B  1 
ATOM   1949  O  O   . THR B  2  151 ? -7.162  -11.271 15.354  1.00 88.96 151 B  1 
ATOM   1950  C  CB  . THR B  2  151 ? -5.033  -9.337  14.342  1.00 90.57 151 B  1 
ATOM   1951  O  OG1 . THR B  2  151 ? -3.798  -9.803  14.892  1.00 84.19 151 B  1 
ATOM   1952  C  CG2 . THR B  2  151 ? -4.799  -8.034  13.598  1.00 84.57 151 B  1 
ATOM   1953  N  N   . GLY B  2  152 ? -5.991  -10.860 17.228  1.00 89.31 152 B  1 
ATOM   1954  C  CA  . GLY B  2  152 ? -6.380  -12.108 17.864  1.00 88.59 152 B  1 
ATOM   1955  C  C   . GLY B  2  152 ? -7.681  -12.032 18.636  1.00 89.63 152 B  1 
ATOM   1956  O  O   . GLY B  2  152 ? -8.236  -13.067 19.012  1.00 87.72 152 B  1 
ATOM   1957  N  N   . VAL B  2  153 ? -8.193  -10.816 18.869  1.00 90.39 153 B  1 
ATOM   1958  C  CA  . VAL B  2  153 ? -9.400  -10.636 19.672  1.00 90.59 153 B  1 
ATOM   1959  C  C   . VAL B  2  153 ? -10.637 -11.303 19.051  1.00 90.85 153 B  1 
ATOM   1960  O  O   . VAL B  2  153 ? -11.405 -11.946 19.778  1.00 89.15 153 B  1 
ATOM   1961  C  CB  . VAL B  2  153 ? -9.631  -9.130  19.934  1.00 89.79 153 B  1 
ATOM   1962  C  CG1 . VAL B  2  153 ? -11.031 -8.870  20.472  1.00 83.11 153 B  1 
ATOM   1963  C  CG2 . VAL B  2  153 ? -8.588  -8.600  20.905  1.00 83.58 153 B  1 
ATOM   1964  N  N   . PRO B  2  154 ? -10.890 -11.200 17.720  1.00 91.44 154 B  1 
ATOM   1965  C  CA  . PRO B  2  154 ? -12.110 -11.823 17.171  1.00 91.96 154 B  1 
ATOM   1966  C  C   . PRO B  2  154 ? -12.152 -13.340 17.268  1.00 91.51 154 B  1 
ATOM   1967  O  O   . PRO B  2  154 ? -13.210 -13.927 17.014  1.00 89.46 154 B  1 
ATOM   1968  C  CB  . PRO B  2  154 ? -12.105 -11.375 15.699  1.00 91.26 154 B  1 
ATOM   1969  C  CG  . PRO B  2  154 ? -11.252 -10.157 15.671  1.00 88.99 154 B  1 
ATOM   1970  C  CD  . PRO B  2  154 ? -10.190 -10.406 16.702  1.00 91.16 154 B  1 
ATOM   1971  N  N   . ASP B  2  155 ? -11.049 -13.998 17.634  1.00 90.83 155 B  1 
ATOM   1972  C  CA  . ASP B  2  155 ? -11.020 -15.453 17.717  1.00 89.50 155 B  1 
ATOM   1973  C  C   . ASP B  2  155 ? -11.979 -15.997 18.774  1.00 89.89 155 B  1 
ATOM   1974  O  O   . ASP B  2  155 ? -12.314 -17.185 18.751  1.00 85.86 155 B  1 
ATOM   1975  C  CB  . ASP B  2  155 ? -9.592  -15.929 18.015  1.00 86.07 155 B  1 
ATOM   1976  C  CG  . ASP B  2  155 ? -9.357  -17.382 17.640  1.00 79.55 155 B  1 
ATOM   1977  O  OD1 . ASP B  2  155 ? -10.010 -17.875 16.702  1.00 71.58 155 B  1 
ATOM   1978  O  OD2 . ASP B  2  155 ? -8.503  -18.026 18.286  1.00 72.21 155 B  1 
ATOM   1979  N  N   . ALA B  2  156 ? -12.441 -15.145 19.693  1.00 89.76 156 B  1 
ATOM   1980  C  CA  . ALA B  2  156 ? -13.381 -15.570 20.722  1.00 89.28 156 B  1 
ATOM   1981  C  C   . ALA B  2  156 ? -14.793 -15.787 20.184  1.00 90.25 156 B  1 
ATOM   1982  O  O   . ALA B  2  156 ? -15.611 -16.422 20.854  1.00 87.47 156 B  1 
ATOM   1983  C  CB  . ALA B  2  156 ? -13.409 -14.543 21.856  1.00 87.45 156 B  1 
ATOM   1984  N  N   . ILE B  2  157 ? -15.104 -15.267 18.990  1.00 91.51 157 B  1 
ATOM   1985  C  CA  . ILE B  2  157 ? -16.420 -15.462 18.392  1.00 92.28 157 B  1 
ATOM   1986  C  C   . ILE B  2  157 ? -16.523 -16.908 17.902  1.00 92.09 157 B  1 
ATOM   1987  O  O   . ILE B  2  157 ? -15.658 -17.365 17.148  1.00 89.81 157 B  1 
ATOM   1988  C  CB  . ILE B  2  157 ? -16.662 -14.466 17.243  1.00 91.91 157 B  1 
ATOM   1989  C  CG1 . ILE B  2  157 ? -16.451 -13.029 17.734  1.00 86.02 157 B  1 
ATOM   1990  C  CG2 . ILE B  2  157 ? -18.065 -14.628 16.677  1.00 85.08 157 B  1 
ATOM   1991  C  CD1 . ILE B  2  157 ? -16.463 -11.994 16.630  1.00 81.74 157 B  1 
ATOM   1992  N  N   . PRO B  2  158 ? -17.575 -17.663 18.300  1.00 91.72 158 B  1 
ATOM   1993  C  CA  . PRO B  2  158 ? -17.576 -19.124 18.094  1.00 91.24 158 B  1 
ATOM   1994  C  C   . PRO B  2  158 ? -17.464 -19.581 16.645  1.00 90.73 158 B  1 
ATOM   1995  O  O   . PRO B  2  158 ? -16.602 -20.405 16.324  1.00 87.41 158 B  1 
ATOM   1996  C  CB  . PRO B  2  158 ? -18.911 -19.561 18.712  1.00 89.60 158 B  1 
ATOM   1997  C  CG  . PRO B  2  158 ? -19.229 -18.503 19.710  1.00 88.09 158 B  1 
ATOM   1998  C  CD  . PRO B  2  158 ? -18.720 -17.229 19.107  1.00 90.39 158 B  1 
ATOM   1999  N  N   . VAL B  2  159 ? -18.321 -19.080 15.745  1.00 90.87 159 B  1 
ATOM   2000  C  CA  . VAL B  2  159 ? -18.424 -19.639 14.400  1.00 91.68 159 B  1 
ATOM   2001  C  C   . VAL B  2  159 ? -17.539 -18.892 13.412  1.00 91.23 159 B  1 
ATOM   2002  O  O   . VAL B  2  159 ? -16.793 -19.508 12.639  1.00 87.67 159 B  1 
ATOM   2003  C  CB  . VAL B  2  159 ? -19.894 -19.645 13.919  1.00 89.79 159 B  1 
ATOM   2004  C  CG1 . VAL B  2  159 ? -19.997 -20.234 12.516  1.00 81.02 159 B  1 
ATOM   2005  C  CG2 . VAL B  2  159 ? -20.768 -20.433 14.883  1.00 81.14 159 B  1 
ATOM   2006  N  N   . ILE B  2  160 ? -17.603 -17.563 13.415  1.00 91.87 160 B  1 
ATOM   2007  C  CA  . ILE B  2  160 ? -16.922 -16.746 12.417  1.00 91.61 160 B  1 
ATOM   2008  C  C   . ILE B  2  160 ? -15.621 -16.143 12.931  1.00 92.09 160 B  1 
ATOM   2009  O  O   . ILE B  2  160 ? -14.993 -15.351 12.222  1.00 89.94 160 B  1 
ATOM   2010  C  CB  . ILE B  2  160 ? -17.849 -15.622 11.904  1.00 89.12 160 B  1 
ATOM   2011  C  CG1 . ILE B  2  160 ? -18.263 -14.702 13.052  1.00 79.53 160 B  1 
ATOM   2012  C  CG2 . ILE B  2  160 ? -19.074 -16.212 11.217  1.00 74.45 160 B  1 
ATOM   2013  C  CD1 . ILE B  2  160 ? -18.949 -13.422 12.609  1.00 73.24 160 B  1 
ATOM   2014  N  N   . GLY B  2  161 ? -15.192 -16.495 14.141  1.00 90.77 161 B  1 
ATOM   2015  C  CA  . GLY B  2  161 ? -14.020 -15.871 14.723  1.00 90.48 161 B  1 
ATOM   2016  C  C   . GLY B  2  161 ? -12.731 -16.171 13.977  1.00 90.96 161 B  1 
ATOM   2017  O  O   . GLY B  2  161 ? -11.991 -15.257 13.595  1.00 89.32 161 B  1 
ATOM   2018  N  N   . SER B  2  162 ? -12.454 -17.464 13.754  1.00 89.10 162 B  1 
ATOM   2019  C  CA  . SER B  2  162 ? -11.219 -17.860 13.079  1.00 87.89 162 B  1 
ATOM   2020  C  C   . SER B  2  162 ? -11.147 -17.348 11.637  1.00 89.09 162 B  1 
ATOM   2021  O  O   . SER B  2  162 ? -10.098 -16.828 11.237  1.00 86.89 162 B  1 
ATOM   2022  C  CB  . SER B  2  162 ? -11.050 -19.378 13.130  1.00 84.19 162 B  1 
ATOM   2023  O  OG  . SER B  2  162 ? -10.921 -19.823 14.468  1.00 73.20 162 B  1 
ATOM   2024  N  N   . PRO B  2  163 ? -12.218 -17.469 10.815  1.00 89.89 163 B  1 
ATOM   2025  C  CA  . PRO B  2  163 ? -12.158 -16.852 9.481   1.00 89.97 163 B  1 
ATOM   2026  C  C   . PRO B  2  163 ? -11.938 -15.347 9.520   1.00 90.68 163 B  1 
ATOM   2027  O  O   . PRO B  2  163 ? -11.243 -14.797 8.655   1.00 89.82 163 B  1 
ATOM   2028  C  CB  . PRO B  2  163 ? -13.520 -17.199 8.863   1.00 88.66 163 B  1 
ATOM   2029  C  CG  . PRO B  2  163 ? -13.940 -18.436 9.570   1.00 85.66 163 B  1 
ATOM   2030  C  CD  . PRO B  2  163 ? -13.426 -18.287 10.974  1.00 88.43 163 B  1 
ATOM   2031  N  N   . LEU B  2  164 ? -12.512 -14.655 10.511  1.00 91.47 164 B  1 
ATOM   2032  C  CA  . LEU B  2  164 ? -12.333 -13.212 10.629  1.00 91.95 164 B  1 
ATOM   2033  C  C   . LEU B  2  164 ? -10.885 -12.864 10.951  1.00 92.27 164 B  1 
ATOM   2034  O  O   . LEU B  2  164 ? -10.336 -11.901 10.405  1.00 91.02 164 B  1 
ATOM   2035  C  CB  . LEU B  2  164 ? -13.281 -12.657 11.694  1.00 91.48 164 B  1 
ATOM   2036  C  CG  . LEU B  2  164 ? -13.668 -11.181 11.568  1.00 85.52 164 B  1 
ATOM   2037  C  CD1 . LEU B  2  164 ? -14.512 -10.963 10.321  1.00 79.31 164 B  1 
ATOM   2038  C  CD2 . LEU B  2  164 ? -14.420 -10.719 12.799  1.00 79.62 164 B  1 
ATOM   2039  N  N   . VAL B  2  165 ? -10.254 -13.646 11.831  1.00 90.81 165 B  1 
ATOM   2040  C  CA  . VAL B  2  165 ? -8.848  -13.430 12.155  1.00 90.36 165 B  1 
ATOM   2041  C  C   . VAL B  2  165 ? -7.973  -13.661 10.927  1.00 90.64 165 B  1 
ATOM   2042  O  O   . VAL B  2  165 ? -7.046  -12.890 10.654  1.00 89.89 165 B  1 
ATOM   2043  C  CB  . VAL B  2  165 ? -8.424  -14.341 13.324  1.00 89.09 165 B  1 
ATOM   2044  C  CG1 . VAL B  2  165 ? -6.915  -14.305 13.521  1.00 82.75 165 B  1 
ATOM   2045  C  CG2 . VAL B  2  165 ? -9.132  -13.917 14.602  1.00 83.51 165 B  1 
ATOM   2046  N  N   . GLU B  2  166 ? -8.267  -14.718 10.156  1.00 90.19 166 B  1 
ATOM   2047  C  CA  . GLU B  2  166 ? -7.479  -15.009 8.963   1.00 89.65 166 B  1 
ATOM   2048  C  C   . GLU B  2  166 ? -7.669  -13.943 7.888   1.00 90.24 166 B  1 
ATOM   2049  O  O   . GLU B  2  166 ? -6.716  -13.596 7.185   1.00 88.62 166 B  1 
ATOM   2050  C  CB  . GLU B  2  166 ? -7.843  -16.393 8.418   1.00 87.48 166 B  1 
ATOM   2051  C  CG  . GLU B  2  166 ? -7.374  -17.536 9.309   1.00 79.48 166 B  1 
ATOM   2052  C  CD  . GLU B  2  166 ? -7.718  -18.902 8.743   1.00 74.20 166 B  1 
ATOM   2053  O  OE1 . GLU B  2  166 ? -8.410  -18.961 7.706   1.00 66.98 166 B  1 
ATOM   2054  O  OE2 . GLU B  2  166 ? -7.295  -19.915 9.335   1.00 66.10 166 B  1 
ATOM   2055  N  N   . LEU B  2  167 ? -8.885  -13.412 7.740   1.00 92.16 167 B  1 
ATOM   2056  C  CA  . LEU B  2  167 ? -9.111  -12.326 6.794   1.00 92.60 167 B  1 
ATOM   2057  C  C   . LEU B  2  167 ? -8.353  -11.073 7.203   1.00 92.99 167 B  1 
ATOM   2058  O  O   . LEU B  2  167 ? -7.801  -10.361 6.356   1.00 91.89 167 B  1 
ATOM   2059  C  CB  . LEU B  2  167 ? -10.611 -12.025 6.689   1.00 92.36 167 B  1 
ATOM   2060  C  CG  . LEU B  2  167 ? -11.437 -12.970 5.817   1.00 85.38 167 B  1 
ATOM   2061  C  CD1 . LEU B  2  167 ? -12.921 -12.714 6.024   1.00 79.74 167 B  1 
ATOM   2062  C  CD2 . LEU B  2  167 ? -11.069 -12.802 4.354   1.00 79.49 167 B  1 
ATOM   2063  N  N   . LEU B  2  168 ? -8.309  -10.790 8.512   1.00 92.72 168 B  1 
ATOM   2064  C  CA  . LEU B  2  168 ? -7.643  -9.590  9.002   1.00 92.65 168 B  1 
ATOM   2065  C  C   . LEU B  2  168 ? -6.127  -9.715  8.912   1.00 92.49 168 B  1 
ATOM   2066  O  O   . LEU B  2  168 ? -5.442  -8.754  8.546   1.00 90.70 168 B  1 
ATOM   2067  C  CB  . LEU B  2  168 ? -8.082  -9.316  10.441  1.00 92.25 168 B  1 
ATOM   2068  C  CG  . LEU B  2  168 ? -7.780  -7.934  11.026  1.00 88.72 168 B  1 
ATOM   2069  C  CD1 . LEU B  2  168 ? -8.425  -6.841  10.187  1.00 83.96 168 B  1 
ATOM   2070  C  CD2 . LEU B  2  168 ? -8.270  -7.863  12.463  1.00 82.73 168 B  1 
ATOM   2071  N  N   . ARG B  2  169 ? -5.595  -10.895 9.227   1.00 90.86 169 B  1 
ATOM   2072  C  CA  . ARG B  2  169 ? -4.154  -11.111 9.190   1.00 90.06 169 B  1 
ATOM   2073  C  C   . ARG B  2  169 ? -3.639  -11.519 7.813   1.00 89.65 169 B  1 
ATOM   2074  O  O   . ARG B  2  169 ? -2.450  -11.376 7.541   1.00 86.15 169 B  1 
ATOM   2075  C  CB  . ARG B  2  169 ? -3.754  -12.186 10.209  1.00 88.43 169 B  1 
ATOM   2076  C  CG  . ARG B  2  169 ? -3.920  -11.760 11.658  1.00 85.10 169 B  1 
ATOM   2077  C  CD  . ARG B  2  169 ? -3.530  -12.883 12.603  1.00 84.70 169 B  1 
ATOM   2078  N  NE  . ARG B  2  169 ? -3.550  -12.453 14.005  1.00 83.38 169 B  1 
ATOM   2079  C  CZ  . ARG B  2  169 ? -3.401  -13.264 15.043  1.00 82.79 169 B  1 
ATOM   2080  N  NH1 . ARG B  2  169 ? -3.217  -14.564 14.862  1.00 76.21 169 B  1 
ATOM   2081  N  NH2 . ARG B  2  169 ? -3.431  -12.780 16.277  1.00 77.24 169 B  1 
ATOM   2082  N  N   . GLY B  2  170 ? -4.500  -12.029 6.939   1.00 88.36 170 B  1 
ATOM   2083  C  CA  . GLY B  2  170 ? -4.065  -12.591 5.672   1.00 87.43 170 B  1 
ATOM   2084  C  C   . GLY B  2  170 ? -3.491  -13.986 5.775   1.00 87.12 170 B  1 
ATOM   2085  O  O   . GLY B  2  170 ? -3.174  -14.595 4.749   1.00 83.45 170 B  1 
ATOM   2086  N  N   . SER B  2  171 ? -3.348  -14.497 6.984   1.00 84.02 171 B  1 
ATOM   2087  C  CA  . SER B  2  171 ? -2.869  -15.836 7.267   1.00 82.42 171 B  1 
ATOM   2088  C  C   . SER B  2  171 ? -3.190  -16.141 8.723   1.00 83.18 171 B  1 
ATOM   2089  O  O   . SER B  2  171 ? -3.832  -15.344 9.414   1.00 78.79 171 B  1 
ATOM   2090  C  CB  . SER B  2  171 ? -1.364  -15.969 6.992   1.00 79.04 171 B  1 
ATOM   2091  O  OG  . SER B  2  171 ? -0.616  -15.227 7.935   1.00 70.78 171 B  1 
ATOM   2092  N  N   . ALA B  2  172 ? -2.760  -17.304 9.202   1.00 81.10 172 B  1 
ATOM   2093  C  CA  . ALA B  2  172 ? -2.951  -17.643 10.604  1.00 78.98 172 B  1 
ATOM   2094  C  C   . ALA B  2  172 ? -2.058  -16.827 11.527  1.00 79.50 172 B  1 
ATOM   2095  O  O   . ALA B  2  172 ? -2.335  -16.737 12.727  1.00 75.35 172 B  1 
ATOM   2096  C  CB  . ALA B  2  172 ? -2.697  -19.132 10.817  1.00 75.97 172 B  1 
ATOM   2097  N  N   . SER B  2  173 ? -1.006  -16.220 10.997  1.00 80.32 173 B  1 
ATOM   2098  C  CA  . SER B  2  173 ? -0.031  -15.477 11.772  1.00 80.41 173 B  1 
ATOM   2099  C  C   . SER B  2  173 ? -0.004  -14.017 11.339  1.00 82.94 173 B  1 
ATOM   2100  O  O   . SER B  2  173 ? -0.511  -13.649 10.277  1.00 80.37 173 B  1 
ATOM   2101  C  CB  . SER B  2  173 ? 1.361   -16.099 11.615  1.00 76.17 173 B  1 
ATOM   2102  O  OG  . SER B  2  173 ? 2.349   -15.363 12.316  1.00 66.87 173 B  1 
ATOM   2103  N  N   . VAL B  2  174 ? 0.584   -13.169 12.178  1.00 84.82 174 B  1 
ATOM   2104  C  CA  . VAL B  2  174 ? 0.859   -11.783 11.826  1.00 86.27 174 B  1 
ATOM   2105  C  C   . VAL B  2  174 ? 2.181   -11.749 11.074  1.00 86.18 174 B  1 
ATOM   2106  O  O   . VAL B  2  174 ? 3.210   -12.180 11.597  1.00 84.17 174 B  1 
ATOM   2107  C  CB  . VAL B  2  174 ? 0.914   -10.885 13.069  1.00 86.20 174 B  1 
ATOM   2108  C  CG1 . VAL B  2  174 ? 1.326   -9.468  12.687  1.00 79.17 174 B  1 
ATOM   2109  C  CG2 . VAL B  2  174 ? -0.435  -10.870 13.768  1.00 79.85 174 B  1 
ATOM   2110  N  N   . GLY B  2  175 ? 2.159   -11.251 9.845   1.00 86.57 175 B  1 
ATOM   2111  C  CA  . GLY B  2  175 ? 3.357   -11.202 9.033   1.00 86.77 175 B  1 
ATOM   2112  C  C   . GLY B  2  175 ? 3.205   -10.246 7.868   1.00 88.73 175 B  1 
ATOM   2113  O  O   . GLY B  2  175 ? 2.522   -9.220  7.964   1.00 87.48 175 B  1 
ATOM   2114  N  N   . GLN B  2  176 ? 3.855   -10.582 6.756   1.00 88.37 176 B  1 
ATOM   2115  C  CA  . GLN B  2  176 ? 3.838   -9.718  5.581   1.00 89.53 176 B  1 
ATOM   2116  C  C   . GLN B  2  176 ? 2.427   -9.533  5.036   1.00 90.62 176 B  1 
ATOM   2117  O  O   . GLN B  2  176 ? 2.052   -8.433  4.624   1.00 89.90 176 B  1 
ATOM   2118  C  CB  . GLN B  2  176 ? 4.753   -10.300 4.499   1.00 89.39 176 B  1 
ATOM   2119  C  CG  . GLN B  2  176 ? 4.738   -9.528  3.188   1.00 87.98 176 B  1 
ATOM   2120  C  CD  . GLN B  2  176 ? 5.179   -8.086  3.363   1.00 88.25 176 B  1 
ATOM   2121  O  OE1 . GLN B  2  176 ? 6.279   -7.816  3.832   1.00 81.52 176 B  1 
ATOM   2122  N  NE2 . GLN B  2  176 ? 4.319   -7.150  2.994   1.00 79.31 176 B  1 
ATOM   2123  N  N   . SER B  2  177 ? 1.621   -10.603 5.029   1.00 90.09 177 B  1 
ATOM   2124  C  CA  . SER B  2  177 ? 0.249   -10.498 4.554   1.00 90.10 177 B  1 
ATOM   2125  C  C   . SER B  2  177 ? -0.560  -9.527  5.403   1.00 91.39 177 B  1 
ATOM   2126  O  O   . SER B  2  177 ? -1.400  -8.787  4.878   1.00 89.82 177 B  1 
ATOM   2127  C  CB  . SER B  2  177 ? -0.404  -11.880 4.556   1.00 88.32 177 B  1 
ATOM   2128  O  OG  . SER B  2  177 ? -0.345  -12.471 5.835   1.00 78.20 177 B  1 
ATOM   2129  N  N   . THR B  2  178 ? -0.299  -9.498  6.713   1.00 91.95 178 B  1 
ATOM   2130  C  CA  . THR B  2  178 ? -0.975  -8.559  7.600   1.00 92.48 178 B  1 
ATOM   2131  C  C   . THR B  2  178 ? -0.612  -7.122  7.251   1.00 93.76 178 B  1 
ATOM   2132  O  O   . THR B  2  178 ? -1.491  -6.257  7.148   1.00 92.93 178 B  1 
ATOM   2133  C  CB  . THR B  2  178 ? -0.621  -8.856  9.061   1.00 91.56 178 B  1 
ATOM   2134  O  OG1 . THR B  2  178 ? -0.768  -10.248 9.324   1.00 85.79 178 B  1 
ATOM   2135  C  CG2 . THR B  2  178 ? -1.513  -8.059  9.999   1.00 85.97 178 B  1 
ATOM   2136  N  N   . LEU B  2  179 ? 0.683   -6.851  7.060   1.00 94.13 179 B  1 
ATOM   2137  C  CA  . LEU B  2  179 ? 1.127   -5.504  6.722   1.00 95.04 179 B  1 
ATOM   2138  C  C   . LEU B  2  179 ? 0.577   -5.064  5.369   1.00 95.57 179 B  1 
ATOM   2139  O  O   . LEU B  2  179 ? 0.164   -3.912  5.208   1.00 95.18 179 B  1 
ATOM   2140  C  CB  . LEU B  2  179 ? 2.658   -5.440  6.728   1.00 94.99 179 B  1 
ATOM   2141  C  CG  . LEU B  2  179 ? 3.283   -4.069  6.455   1.00 94.09 179 B  1 
ATOM   2142  C  CD1 . LEU B  2  179 ? 2.808   -3.040  7.468   1.00 89.32 179 B  1 
ATOM   2143  C  CD2 . LEU B  2  179 ? 4.800   -4.175  6.479   1.00 89.14 179 B  1 
ATOM   2144  N  N   . THR B  2  180 ? 0.548   -5.976  4.388   1.00 94.81 180 B  1 
ATOM   2145  C  CA  . THR B  2  180 ? 0.003   -5.654  3.074   1.00 95.17 180 B  1 
ATOM   2146  C  C   . THR B  2  180 ? -1.473  -5.275  3.170   1.00 95.53 180 B  1 
ATOM   2147  O  O   . THR B  2  180 ? -1.905  -4.260  2.609   1.00 94.89 180 B  1 
ATOM   2148  C  CB  . THR B  2  180 ? 0.199   -6.840  2.124   1.00 94.77 180 B  1 
ATOM   2149  O  OG1 . THR B  2  180 ? 1.594   -7.117  1.980   1.00 87.37 180 B  1 
ATOM   2150  C  CG2 . THR B  2  180 ? -0.396  -6.540  0.752   1.00 85.67 180 B  1 
ATOM   2151  N  N   . ARG B  2  181 ? -2.258  -6.071  3.889   1.00 95.43 181 B  1 
ATOM   2152  C  CA  . ARG B  2  181 ? -3.682  -5.785  4.029   1.00 95.41 181 B  1 
ATOM   2153  C  C   . ARG B  2  181 ? -3.925  -4.522  4.850   1.00 95.93 181 B  1 
ATOM   2154  O  O   . ARG B  2  181 ? -4.812  -3.728  4.526   1.00 95.05 181 B  1 
ATOM   2155  C  CB  . ARG B  2  181 ? -4.402  -6.983  4.664   1.00 94.50 181 B  1 
ATOM   2156  C  CG  . ARG B  2  181 ? -4.455  -8.174  3.728   1.00 92.14 181 B  1 
ATOM   2157  C  CD  . ARG B  2  181 ? -5.272  -9.326  4.271   1.00 90.96 181 B  1 
ATOM   2158  N  NE  . ARG B  2  181 ? -5.302  -10.429 3.313   1.00 89.71 181 B  1 
ATOM   2159  C  CZ  . ARG B  2  181 ? -6.291  -11.303 3.175   1.00 90.32 181 B  1 
ATOM   2160  N  NH1 . ARG B  2  181 ? -7.361  -11.232 3.947   1.00 82.32 181 B  1 
ATOM   2161  N  NH2 . ARG B  2  181 ? -6.213  -12.261 2.263   1.00 85.38 181 B  1 
ATOM   2162  N  N   . PHE B  2  182 ? -3.145  -4.321  5.906   1.00 96.09 182 B  1 
ATOM   2163  C  CA  . PHE B  2  182 ? -3.305  -3.127  6.730   1.00 96.39 182 B  1 
ATOM   2164  C  C   . PHE B  2  182 ? -2.947  -1.864  5.953   1.00 96.55 182 B  1 
ATOM   2165  O  O   . PHE B  2  182 ? -3.588  -0.822  6.131   1.00 95.54 182 B  1 
ATOM   2166  C  CB  . PHE B  2  182 ? -2.457  -3.243  8.002   1.00 96.12 182 B  1 
ATOM   2167  C  CG  . PHE B  2  182 ? -3.181  -3.888  9.157   1.00 95.62 182 B  1 
ATOM   2168  C  CD1 . PHE B  2  182 ? -4.008  -4.981  8.967   1.00 90.03 182 B  1 
ATOM   2169  C  CD2 . PHE B  2  182 ? -3.037  -3.385  10.442  1.00 89.55 182 B  1 
ATOM   2170  C  CE1 . PHE B  2  182 ? -4.682  -5.558  10.025  1.00 88.11 182 B  1 
ATOM   2171  C  CE2 . PHE B  2  182 ? -3.706  -3.962  11.507  1.00 88.40 182 B  1 
ATOM   2172  C  CZ  . PHE B  2  182 ? -4.528  -5.048  11.297  1.00 91.48 182 B  1 
ATOM   2173  N  N   . TYR B  2  183 ? -1.928  -1.934  5.084   1.00 96.64 183 B  1 
ATOM   2174  C  CA  . TYR B  2  183 ? -1.593  -0.786  4.248   1.00 96.78 183 B  1 
ATOM   2175  C  C   . TYR B  2  183 ? -2.712  -0.489  3.254   1.00 96.69 183 B  1 
ATOM   2176  O  O   . TYR B  2  183 ? -3.060  0.676   3.035   1.00 96.04 183 B  1 
ATOM   2177  C  CB  . TYR B  2  183 ? -0.273  -1.032  3.511   1.00 96.75 183 B  1 
ATOM   2178  C  CG  . TYR B  2  183 ? 0.213   0.168   2.724   1.00 96.80 183 B  1 
ATOM   2179  C  CD1 . TYR B  2  183 ? 0.638   1.321   3.366   1.00 94.67 183 B  1 
ATOM   2180  C  CD2 . TYR B  2  183 ? 0.248   0.145   1.338   1.00 94.68 183 B  1 
ATOM   2181  C  CE1 . TYR B  2  183 ? 1.079   2.417   2.654   1.00 94.12 183 B  1 
ATOM   2182  C  CE2 . TYR B  2  183 ? 0.688   1.237   0.614   1.00 93.97 183 B  1 
ATOM   2183  C  CZ  . TYR B  2  183 ? 1.104   2.372   1.277   1.00 95.43 183 B  1 
ATOM   2184  O  OH  . TYR B  2  183 ? 1.545   3.463   0.562   1.00 94.06 183 B  1 
ATOM   2185  N  N   . SER B  2  184 ? -3.294  -1.536  2.652   1.00 96.54 184 B  1 
ATOM   2186  C  CA  . SER B  2  184 ? -4.426  -1.344  1.753   1.00 96.60 184 B  1 
ATOM   2187  C  C   . SER B  2  184 ? -5.613  -0.734  2.493   1.00 96.41 184 B  1 
ATOM   2188  O  O   . SER B  2  184 ? -6.253  0.199   1.996   1.00 95.37 184 B  1 
ATOM   2189  C  CB  . SER B  2  184 ? -4.820  -2.679  1.118   1.00 96.46 184 B  1 
ATOM   2190  O  OG  . SER B  2  184 ? -5.991  -2.536  0.330   1.00 90.62 184 B  1 
ATOM   2191  N  N   . LEU B  2  185 ? -5.914  -1.245  3.687   1.00 96.32 185 B  1 
ATOM   2192  C  CA  . LEU B  2  185 ? -7.010  -0.704  4.474   1.00 96.47 185 B  1 
ATOM   2193  C  C   . LEU B  2  185 ? -6.756  0.752   4.847   1.00 96.75 185 B  1 
ATOM   2194  O  O   . LEU B  2  185 ? -7.656  1.594   4.751   1.00 95.76 185 B  1 
ATOM   2195  C  CB  . LEU B  2  185 ? -7.215  -1.550  5.737   1.00 96.14 185 B  1 
ATOM   2196  C  CG  . LEU B  2  185 ? -7.786  -2.956  5.536   1.00 93.85 185 B  1 
ATOM   2197  C  CD1 . LEU B  2  185 ? -7.712  -3.749  6.830   1.00 89.70 185 B  1 
ATOM   2198  C  CD2 . LEU B  2  185 ? -9.223  -2.879  5.044   1.00 88.75 185 B  1 
ATOM   2199  N  N   . HIS B  2  186 ? -5.524  1.072   5.266   1.00 96.91 186 B  1 
ATOM   2200  C  CA  . HIS B  2  186 ? -5.204  2.406   5.771   1.00 97.00 186 B  1 
ATOM   2201  C  C   . HIS B  2  186 ? -5.171  3.461   4.673   1.00 97.01 186 B  1 
ATOM   2202  O  O   . HIS B  2  186 ? -5.584  4.604   4.900   1.00 95.92 186 B  1 
ATOM   2203  C  CB  . HIS B  2  186 ? -3.864  2.374   6.507   1.00 97.05 186 B  1 
ATOM   2204  C  CG  . HIS B  2  186 ? -3.560  3.635   7.259   1.00 97.40 186 B  1 
ATOM   2205  N  ND1 . HIS B  2  186 ? -4.101  3.914   8.496   1.00 94.50 186 B  1 
ATOM   2206  C  CD2 . HIS B  2  186 ? -2.768  4.684   6.952   1.00 94.07 186 B  1 
ATOM   2207  C  CE1 . HIS B  2  186 ? -3.661  5.081   8.920   1.00 94.46 186 B  1 
ATOM   2208  N  NE2 . HIS B  2  186 ? -2.848  5.575   8.000   1.00 95.07 186 B  1 
ATOM   2209  N  N   . THR B  2  187 ? -4.685  3.105   3.476   1.00 96.60 187 B  1 
ATOM   2210  C  CA  . THR B  2  187 ? -4.470  4.088   2.420   1.00 96.46 187 B  1 
ATOM   2211  C  C   . THR B  2  187 ? -5.506  4.036   1.305   1.00 96.01 187 B  1 
ATOM   2212  O  O   . THR B  2  187 ? -5.533  4.948   0.476   1.00 93.62 187 B  1 
ATOM   2213  C  CB  . THR B  2  187 ? -3.072  3.927   1.796   1.00 95.51 187 B  1 
ATOM   2214  O  OG1 . THR B  2  187 ? -2.963  2.628   1.202   1.00 89.58 187 B  1 
ATOM   2215  C  CG2 . THR B  2  187 ? -1.990  4.102   2.844   1.00 89.82 187 B  1 
ATOM   2216  N  N   . PHE B  2  188 ? -6.358  3.000   1.251   1.00 95.80 188 B  1 
ATOM   2217  C  CA  . PHE B  2  188 ? -7.349  2.898   0.185   1.00 95.57 188 B  1 
ATOM   2218  C  C   . PHE B  2  188 ? -8.768  2.716   0.724   1.00 95.59 188 B  1 
ATOM   2219  O  O   . PHE B  2  188 ? -9.652  3.529   0.428   1.00 94.37 188 B  1 
ATOM   2220  C  CB  . PHE B  2  188 ? -6.991  1.751   -0.770  1.00 94.85 188 B  1 
ATOM   2221  C  CG  . PHE B  2  188 ? -7.916  1.653   -1.950  1.00 91.49 188 B  1 
ATOM   2222  C  CD1 . PHE B  2  188 ? -7.712  2.437   -3.072  1.00 86.31 188 B  1 
ATOM   2223  C  CD2 . PHE B  2  188 ? -8.998  0.784   -1.934  1.00 86.04 188 B  1 
ATOM   2224  C  CE1 . PHE B  2  188 ? -8.564  2.361   -4.154  1.00 83.61 188 B  1 
ATOM   2225  C  CE2 . PHE B  2  188 ? -9.861  0.703   -3.015  1.00 82.71 188 B  1 
ATOM   2226  C  CZ  . PHE B  2  188 ? -9.641  1.492   -4.126  1.00 85.98 188 B  1 
ATOM   2227  N  N   . VAL B  2  189 ? -9.008  1.659   1.511   1.00 96.15 189 B  1 
ATOM   2228  C  CA  . VAL B  2  189 ? -10.370 1.312   1.906   1.00 96.04 189 B  1 
ATOM   2229  C  C   . VAL B  2  189 ? -10.937 2.334   2.886   1.00 96.48 189 B  1 
ATOM   2230  O  O   . VAL B  2  189 ? -12.026 2.885   2.675   1.00 95.72 189 B  1 
ATOM   2231  C  CB  . VAL B  2  189 ? -10.415 -0.108  2.510   1.00 95.37 189 B  1 
ATOM   2232  C  CG1 . VAL B  2  189 ? -11.838 -0.471  2.906   1.00 89.72 189 B  1 
ATOM   2233  C  CG2 . VAL B  2  189 ? -9.862  -1.116  1.520   1.00 90.54 189 B  1 
ATOM   2234  N  N   . LEU B  2  190 ? -10.211 2.593   3.984   1.00 96.58 190 B  1 
ATOM   2235  C  CA  . LEU B  2  190 ? -10.710 3.493   5.016   1.00 96.88 190 B  1 
ATOM   2236  C  C   . LEU B  2  190 ? -10.862 4.932   4.516   1.00 96.94 190 B  1 
ATOM   2237  O  O   . LEU B  2  190 ? -11.858 5.580   4.868   1.00 96.31 190 B  1 
ATOM   2238  C  CB  . LEU B  2  190 ? -9.814  3.425   6.257   1.00 96.80 190 B  1 
ATOM   2239  C  CG  . LEU B  2  190 ? -9.866  2.093   7.014   1.00 95.59 190 B  1 
ATOM   2240  C  CD1 . LEU B  2  190 ? -8.816  2.060   8.113   1.00 90.45 190 B  1 
ATOM   2241  C  CD2 . LEU B  2  190 ? -11.261 1.864   7.603   1.00 89.72 190 B  1 
ATOM   2242  N  N   . PRO B  2  191 ? -9.929  5.491   3.704   1.00 96.69 191 B  1 
ATOM   2243  C  CA  . PRO B  2  191 ? -10.193 6.822   3.133   1.00 96.36 191 B  1 
ATOM   2244  C  C   . PRO B  2  191 ? -11.442 6.859   2.265   1.00 96.47 191 B  1 
ATOM   2245  O  O   . PRO B  2  191 ? -12.216 7.820   2.339   1.00 95.91 191 B  1 
ATOM   2246  C  CB  . PRO B  2  191 ? -8.929  7.116   2.314   1.00 95.85 191 B  1 
ATOM   2247  C  CG  . PRO B  2  191 ? -7.871  6.321   2.975   1.00 94.71 191 B  1 
ATOM   2248  C  CD  . PRO B  2  191 ? -8.552  5.060   3.430   1.00 96.40 191 B  1 
ATOM   2249  N  N   . LEU B  2  192 ? -11.669 5.822   1.448   1.00 95.89 192 B  1 
ATOM   2250  C  CA  . LEU B  2  192 ? -12.854 5.779   0.599   1.00 95.47 192 B  1 
ATOM   2251  C  C   . LEU B  2  192 ? -14.130 5.717   1.431   1.00 95.70 192 B  1 
ATOM   2252  O  O   . LEU B  2  192 ? -15.065 6.496   1.207   1.00 94.83 192 B  1 
ATOM   2253  C  CB  . LEU B  2  192 ? -12.768 4.583   -0.352  1.00 94.82 192 B  1 
ATOM   2254  C  CG  . LEU B  2  192 ? -13.952 4.369   -1.302  1.00 89.36 192 B  1 
ATOM   2255  C  CD1 . LEU B  2  192 ? -14.109 5.551   -2.245  1.00 82.91 192 B  1 
ATOM   2256  C  CD2 . LEU B  2  192 ? -13.771 3.079   -2.083  1.00 82.15 192 B  1 
ATOM   2257  N  N   . LEU B  2  193 ? -14.181 4.797   2.403   1.00 96.36 193 B  1 
ATOM   2258  C  CA  . LEU B  2  193 ? -15.364 4.668   3.246   1.00 96.54 193 B  1 
ATOM   2259  C  C   . LEU B  2  193 ? -15.596 5.924   4.076   1.00 96.92 193 B  1 
ATOM   2260  O  O   . LEU B  2  193 ? -16.740 6.371   4.234   1.00 96.11 193 B  1 
ATOM   2261  C  CB  . LEU B  2  193 ? -15.232 3.442   4.153   1.00 96.07 193 B  1 
ATOM   2262  C  CG  . LEU B  2  193 ? -15.273 2.074   3.463   1.00 93.31 193 B  1 
ATOM   2263  C  CD1 . LEU B  2  193 ? -15.027 0.968   4.476   1.00 87.59 193 B  1 
ATOM   2264  C  CD2 . LEU B  2  193 ? -16.608 1.866   2.762   1.00 86.67 193 B  1 
ATOM   2265  N  N   . THR B  2  194 ? -14.520 6.516   4.612   1.00 97.20 194 B  1 
ATOM   2266  C  CA  . THR B  2  194 ? -14.652 7.735   5.403   1.00 97.20 194 B  1 
ATOM   2267  C  C   . THR B  2  194 ? -15.175 8.883   4.547   1.00 97.28 194 B  1 
ATOM   2268  O  O   . THR B  2  194 ? -16.021 9.664   4.996   1.00 96.29 194 B  1 
ATOM   2269  C  CB  . THR B  2  194 ? -13.309 8.102   6.046   1.00 96.83 194 B  1 
ATOM   2270  O  OG1 . THR B  2  194 ? -12.844 7.007   6.841   1.00 87.41 194 B  1 
ATOM   2271  C  CG2 . THR B  2  194 ? -13.449 9.328   6.930   1.00 88.45 194 B  1 
ATOM   2272  N  N   . ALA B  2  195 ? -14.693 8.995   3.299   1.00 96.80 195 B  1 
ATOM   2273  C  CA  . ALA B  2  195 ? -15.191 10.032  2.406   1.00 96.34 195 B  1 
ATOM   2274  C  C   . ALA B  2  195 ? -16.674 9.838   2.102   1.00 96.39 195 B  1 
ATOM   2275  O  O   . ALA B  2  195 ? -17.438 10.809  2.066   1.00 95.03 195 B  1 
ATOM   2276  C  CB  . ALA B  2  195 ? -14.375 10.043  1.114   1.00 95.75 195 B  1 
ATOM   2277  N  N   . VAL B  2  196 ? -17.105 8.581   1.896   1.00 96.92 196 B  1 
ATOM   2278  C  CA  . VAL B  2  196 ? -18.512 8.301   1.616   1.00 96.62 196 B  1 
ATOM   2279  C  C   . VAL B  2  196 ? -19.385 8.679   2.808   1.00 96.96 196 B  1 
ATOM   2280  O  O   . VAL B  2  196 ? -20.404 9.365   2.659   1.00 96.26 196 B  1 
ATOM   2281  C  CB  . VAL B  2  196 ? -18.697 6.820   1.226   1.00 96.08 196 B  1 
ATOM   2282  C  CG1 . VAL B  2  196 ? -20.175 6.443   1.217   1.00 90.82 196 B  1 
ATOM   2283  C  CG2 . VAL B  2  196 ? -18.081 6.555   -0.139  1.00 91.39 196 B  1 
ATOM   2284  N  N   . PHE B  2  197 ? -19.002 8.243   4.014   1.00 97.37 197 B  1 
ATOM   2285  C  CA  . PHE B  2  197 ? -19.826 8.515   5.185   1.00 97.52 197 B  1 
ATOM   2286  C  C   . PHE B  2  197 ? -19.737 9.969   5.629   1.00 97.49 197 B  1 
ATOM   2287  O  O   . PHE B  2  197 ? -20.703 10.499  6.188   1.00 96.01 197 B  1 
ATOM   2288  C  CB  . PHE B  2  197 ? -19.461 7.557   6.323   1.00 97.45 197 B  1 
ATOM   2289  C  CG  . PHE B  2  197 ? -20.087 6.196   6.182   1.00 97.32 197 B  1 
ATOM   2290  C  CD1 . PHE B  2  197 ? -21.397 5.977   6.583   1.00 91.76 197 B  1 
ATOM   2291  C  CD2 . PHE B  2  197 ? -19.378 5.144   5.630   1.00 91.43 197 B  1 
ATOM   2292  C  CE1 . PHE B  2  197 ? -21.985 4.735   6.446   1.00 91.28 197 B  1 
ATOM   2293  C  CE2 . PHE B  2  197 ? -19.961 3.899   5.485   1.00 90.93 197 B  1 
ATOM   2294  C  CZ  . PHE B  2  197 ? -21.263 3.691   5.896   1.00 94.82 197 B  1 
ATOM   2295  N  N   . MET B  2  198 ? -18.603 10.653  5.397   1.00 97.64 198 B  1 
ATOM   2296  C  CA  . MET B  2  198 ? -18.543 12.093  5.631   1.00 97.44 198 B  1 
ATOM   2297  C  C   . MET B  2  198 ? -19.468 12.830  4.669   1.00 97.23 198 B  1 
ATOM   2298  O  O   . MET B  2  198 ? -20.133 13.791  5.055   1.00 96.45 198 B  1 
ATOM   2299  C  CB  . MET B  2  198 ? -17.111 12.613  5.484   1.00 97.26 198 B  1 
ATOM   2300  C  CG  . MET B  2  198 ? -16.239 12.403  6.709   1.00 95.21 198 B  1 
ATOM   2301  S  SD  . MET B  2  198 ? -14.619 13.176  6.532   1.00 94.36 198 B  1 
ATOM   2302  C  CE  . MET B  2  198 ? -13.924 12.872  8.157   1.00 86.01 198 B  1 
ATOM   2303  N  N   . LEU B  2  199 ? -19.525 12.381  3.397   1.00 97.04 199 B  1 
ATOM   2304  C  CA  . LEU B  2  199 ? -20.441 12.980  2.437   1.00 96.68 199 B  1 
ATOM   2305  C  C   . LEU B  2  199 ? -21.889 12.828  2.893   1.00 96.62 199 B  1 
ATOM   2306  O  O   . LEU B  2  199 ? -22.658 13.794  2.868   1.00 95.82 199 B  1 
ATOM   2307  C  CB  . LEU B  2  199 ? -20.242 12.350  1.055   1.00 96.36 199 B  1 
ATOM   2308  C  CG  . LEU B  2  199 ? -21.138 12.869  -0.075  1.00 92.89 199 B  1 
ATOM   2309  C  CD1 . LEU B  2  199 ? -20.878 14.345  -0.332  1.00 85.11 199 B  1 
ATOM   2310  C  CD2 . LEU B  2  199 ? -20.913 12.059  -1.339  1.00 84.77 199 B  1 
ATOM   2311  N  N   . MET B  2  200 ? -22.283 11.623  3.334   1.00 96.83 200 B  1 
ATOM   2312  C  CA  . MET B  2  200 ? -23.629 11.412  3.865   1.00 96.57 200 B  1 
ATOM   2313  C  C   . MET B  2  200 ? -23.876 12.282  5.095   1.00 96.70 200 B  1 
ATOM   2314  O  O   . MET B  2  200 ? -24.937 12.904  5.232   1.00 95.36 200 B  1 
ATOM   2315  C  CB  . MET B  2  200 ? -23.828 9.933   4.210   1.00 95.68 200 B  1 
ATOM   2316  C  CG  . MET B  2  200 ? -23.790 8.993   3.013   1.00 91.18 200 B  1 
ATOM   2317  S  SD  . MET B  2  200 ? -23.814 7.249   3.493   1.00 89.39 200 B  1 
ATOM   2318  C  CE  . MET B  2  200 ? -25.411 7.129   4.281   1.00 78.33 200 B  1 
ATOM   2319  N  N   . HIS B  2  201 ? -22.898 12.334  6.007   1.00 96.72 201 B  1 
ATOM   2320  C  CA  . HIS B  2  201 ? -22.984 13.140  7.224   1.00 96.90 201 B  1 
ATOM   2321  C  C   . HIS B  2  201 ? -23.228 14.609  6.891   1.00 97.19 201 B  1 
ATOM   2322  O  O   . HIS B  2  201 ? -24.153 15.242  7.422   1.00 96.42 201 B  1 
ATOM   2323  C  CB  . HIS B  2  201 ? -21.686 12.951  8.025   1.00 96.90 201 B  1 
ATOM   2324  C  CG  . HIS B  2  201 ? -21.761 13.371  9.465   1.00 97.48 201 B  1 
ATOM   2325  N  ND1 . HIS B  2  201 ? -22.443 12.653  10.422  1.00 94.55 201 B  1 
ATOM   2326  C  CD2 . HIS B  2  201 ? -21.189 14.415  10.112  1.00 94.34 201 B  1 
ATOM   2327  C  CE1 . HIS B  2  201 ? -22.305 13.239  11.594  1.00 94.54 201 B  1 
ATOM   2328  N  NE2 . HIS B  2  201 ? -21.543 14.309  11.439  1.00 95.11 201 B  1 
ATOM   2329  N  N   . PHE B  2  202 ? -22.424 15.173  5.971   1.00 97.17 202 B  1 
ATOM   2330  C  CA  . PHE B  2  202 ? -22.519 16.590  5.638   1.00 96.93 202 B  1 
ATOM   2331  C  C   . PHE B  2  202 ? -23.762 16.908  4.812   1.00 96.53 202 B  1 
ATOM   2332  O  O   . PHE B  2  202 ? -24.355 17.983  4.978   1.00 95.03 202 B  1 
ATOM   2333  C  CB  . PHE B  2  202 ? -21.256 17.041  4.891   1.00 97.10 202 B  1 
ATOM   2334  C  CG  . PHE B  2  202 ? -19.981 16.871  5.680   1.00 97.44 202 B  1 
ATOM   2335  C  CD1 . PHE B  2  202 ? -19.996 16.815  7.068   1.00 94.28 202 B  1 
ATOM   2336  C  CD2 . PHE B  2  202 ? -18.760 16.776  5.026   1.00 94.25 202 B  1 
ATOM   2337  C  CE1 . PHE B  2  202 ? -18.822 16.655  7.787   1.00 94.42 202 B  1 
ATOM   2338  C  CE2 . PHE B  2  202 ? -17.584 16.621  5.740   1.00 94.24 202 B  1 
ATOM   2339  C  CZ  . PHE B  2  202 ? -17.616 16.557  7.120   1.00 95.67 202 B  1 
ATOM   2340  N  N   . LEU B  2  203 ? -24.175 15.997  3.909   1.00 96.42 203 B  1 
ATOM   2341  C  CA  . LEU B  2  203 ? -25.385 16.227  3.128   1.00 96.14 203 B  1 
ATOM   2342  C  C   . LEU B  2  203 ? -26.617 16.290  4.023   1.00 95.91 203 B  1 
ATOM   2343  O  O   . LEU B  2  203 ? -27.491 17.140  3.826   1.00 94.56 203 B  1 
ATOM   2344  C  CB  . LEU B  2  203 ? -25.543 15.133  2.067   1.00 95.84 203 B  1 
ATOM   2345  C  CG  . LEU B  2  203 ? -24.638 15.231  0.835   1.00 92.12 203 B  1 
ATOM   2346  C  CD1 . LEU B  2  203 ? -24.812 13.999  -0.043  1.00 87.35 203 B  1 
ATOM   2347  C  CD2 . LEU B  2  203 ? -24.933 16.498  0.048   1.00 87.40 203 B  1 
ATOM   2348  N  N   . MET B  2  204 ? -26.701 15.404  5.025   1.00 96.61 204 B  1 
ATOM   2349  C  CA  . MET B  2  204 ? -27.832 15.433  5.952   1.00 96.50 204 B  1 
ATOM   2350  C  C   . MET B  2  204 ? -27.801 16.683  6.824   1.00 96.43 204 B  1 
ATOM   2351  O  O   . MET B  2  204 ? -28.851 17.267  7.105   1.00 94.90 204 B  1 
ATOM   2352  C  CB  . MET B  2  204 ? -27.843 14.165  6.807   1.00 95.78 204 B  1 
ATOM   2353  C  CG  . MET B  2  204 ? -28.249 12.918  6.029   1.00 92.99 204 B  1 
ATOM   2354  S  SD  . MET B  2  204 ? -28.422 11.441  7.050   1.00 92.11 204 B  1 
ATOM   2355  C  CE  . MET B  2  204 ? -26.710 11.108  7.439   1.00 82.87 204 B  1 
ATOM   2356  N  N   . ILE B  2  205 ? -26.607 17.116  7.258   1.00 96.75 205 B  1 
ATOM   2357  C  CA  . ILE B  2  205 ? -26.493 18.346  8.038   1.00 96.59 205 B  1 
ATOM   2358  C  C   . ILE B  2  205 ? -26.945 19.543  7.209   1.00 96.29 205 B  1 
ATOM   2359  O  O   . ILE B  2  205 ? -27.696 20.398  7.692   1.00 95.04 205 B  1 
ATOM   2360  C  CB  . ILE B  2  205 ? -25.049 18.534  8.550   1.00 96.35 205 B  1 
ATOM   2361  C  CG1 . ILE B  2  205 ? -24.706 17.471  9.593   1.00 94.23 205 B  1 
ATOM   2362  C  CG2 . ILE B  2  205 ? -24.855 19.931  9.136   1.00 95.04 205 B  1 
ATOM   2363  C  CD1 . ILE B  2  205 ? -23.223 17.310  9.825   1.00 90.32 205 B  1 
ATOM   2364  N  N   . ARG B  2  206 ? -26.499 19.616  5.951   1.00 96.58 206 B  1 
ATOM   2365  C  CA  . ARG B  2  206 ? -26.887 20.732  5.090   1.00 96.35 206 B  1 
ATOM   2366  C  C   . ARG B  2  206 ? -28.378 20.701  4.779   1.00 95.60 206 B  1 
ATOM   2367  O  O   . ARG B  2  206 ? -29.021 21.752  4.701   1.00 94.31 206 B  1 
ATOM   2368  C  CB  . ARG B  2  206 ? -26.063 20.715  3.794   1.00 96.20 206 B  1 
ATOM   2369  C  CG  . ARG B  2  206 ? -26.294 21.950  2.927   1.00 93.83 206 B  1 
ATOM   2370  C  CD  . ARG B  2  206 ? -25.283 22.077  1.812   1.00 92.54 206 B  1 
ATOM   2371  N  NE  . ARG B  2  206 ? -25.417 23.361  1.125   1.00 90.08 206 B  1 
ATOM   2372  C  CZ  . ARG B  2  206 ? -24.845 24.495  1.531   1.00 89.35 206 B  1 
ATOM   2373  N  NH1 . ARG B  2  206 ? -24.079 24.509  2.608   1.00 82.60 206 B  1 
ATOM   2374  N  NH2 . ARG B  2  206 ? -25.038 25.614  0.852   1.00 84.89 206 B  1 
ATOM   2375  N  N   . LYS B  2  207 ? -28.947 19.499  4.614   1.00 96.03 207 B  1 
ATOM   2376  C  CA  . LYS B  2  207 ? -30.365 19.365  4.314   1.00 95.34 207 B  1 
ATOM   2377  C  C   . LYS B  2  207 ? -31.231 19.815  5.483   1.00 95.10 207 B  1 
ATOM   2378  O  O   . LYS B  2  207 ? -32.256 20.477  5.287   1.00 93.38 207 B  1 
ATOM   2379  C  CB  . LYS B  2  207 ? -30.666 17.905  3.947   1.00 94.38 207 B  1 
ATOM   2380  C  CG  . LYS B  2  207 ? -32.138 17.590  3.695   1.00 89.32 207 B  1 
ATOM   2381  C  CD  . LYS B  2  207 ? -32.657 18.303  2.462   1.00 86.30 207 B  1 
ATOM   2382  C  CE  . LYS B  2  207 ? -34.093 17.915  2.182   1.00 82.71 207 B  1 
ATOM   2383  N  NZ  . LYS B  2  207 ? -34.662 18.679  1.044   1.00 76.00 207 B  1 
ATOM   2384  N  N   . GLN B  2  208 ? -30.835 19.470  6.708   1.00 95.48 208 B  1 
ATOM   2385  C  CA  . GLN B  2  208 ? -31.654 19.729  7.892   1.00 95.46 208 B  1 
ATOM   2386  C  C   . GLN B  2  208 ? -31.283 21.017  8.618   1.00 95.41 208 B  1 
ATOM   2387  O  O   . GLN B  2  208 ? -32.085 21.517  9.412   1.00 92.92 208 B  1 
ATOM   2388  C  CB  . GLN B  2  208 ? -31.547 18.542  8.859   1.00 94.60 208 B  1 
ATOM   2389  C  CG  . GLN B  2  208 ? -32.045 17.231  8.278   1.00 92.33 208 B  1 
ATOM   2390  C  CD  . GLN B  2  208 ? -31.631 16.027  9.091   1.00 92.37 208 B  1 
ATOM   2391  O  OE1 . GLN B  2  208 ? -30.757 16.112  9.952   1.00 84.98 208 B  1 
ATOM   2392  N  NE2 . GLN B  2  208 ? -32.252 14.887  8.818   1.00 82.79 208 B  1 
ATOM   2393  N  N   . GLY B  2  209 ? -30.102 21.577  8.349   1.00 94.55 209 B  1 
ATOM   2394  C  CA  . GLY B  2  209 ? -29.628 22.703  9.135   1.00 94.72 209 B  1 
ATOM   2395  C  C   . GLY B  2  209 ? -29.185 22.280  10.526  1.00 95.18 209 B  1 
ATOM   2396  O  O   . GLY B  2  209 ? -29.319 21.120  10.921  1.00 92.94 209 B  1 
ATOM   2397  N  N   . ILE B  2  210 ? -28.644 23.235  11.288  1.00 95.49 210 B  1 
ATOM   2398  C  CA  . ILE B  2  210 ? -28.199 22.951  12.649  1.00 95.69 210 B  1 
ATOM   2399  C  C   . ILE B  2  210 ? -29.416 22.763  13.554  1.00 95.69 210 B  1 
ATOM   2400  O  O   . ILE B  2  210 ? -30.528 23.208  13.244  1.00 94.56 210 B  1 
ATOM   2401  C  CB  . ILE B  2  210 ? -27.269 24.076  13.157  1.00 94.93 210 B  1 
ATOM   2402  C  CG1 . ILE B  2  210 ? -26.415 23.617  14.342  1.00 90.40 210 B  1 
ATOM   2403  C  CG2 . ILE B  2  210 ? -28.090 25.324  13.528  1.00 91.86 210 B  1 
ATOM   2404  C  CD1 . ILE B  2  210 ? -25.370 22.578  13.964  1.00 86.61 210 B  1 
ATOM   2405  N  N   . SER B  2  211 ? -29.218 22.060  14.680  1.00 94.71 211 B  1 
ATOM   2406  C  CA  . SER B  2  211 ? -30.284 21.855  15.655  1.00 94.96 211 B  1 
ATOM   2407  C  C   . SER B  2  211 ? -30.638 23.162  16.356  1.00 94.86 211 B  1 
ATOM   2408  O  O   . SER B  2  211 ? -29.893 24.142  16.308  1.00 93.32 211 B  1 
ATOM   2409  C  CB  . SER B  2  211 ? -29.881 20.786  16.670  1.00 94.14 211 B  1 
ATOM   2410  O  OG  . SER B  2  211 ? -28.690 21.139  17.330  1.00 89.59 211 B  1 
ATOM   2411  N  N   . GLY B  2  212 ? -31.798 23.169  17.021  1.00 93.73 212 B  1 
ATOM   2412  C  CA  . GLY B  2  212 ? -32.338 24.381  17.609  1.00 93.64 212 B  1 
ATOM   2413  C  C   . GLY B  2  212 ? -31.710 24.767  18.937  1.00 94.05 212 B  1 
ATOM   2414  O  O   . GLY B  2  212 ? -30.827 24.075  19.452  1.00 91.35 212 B  1 
ATOM   2415  N  N   . PRO B  2  213 ? -32.151 25.884  19.512  1.00 93.43 213 B  1 
ATOM   2416  C  CA  . PRO B  2  213 ? -31.600 26.341  20.797  1.00 92.67 213 B  1 
ATOM   2417  C  C   . PRO B  2  213 ? -32.009 25.440  21.953  1.00 92.29 213 B  1 
ATOM   2418  O  O   . PRO B  2  213 ? -33.035 24.757  21.900  1.00 88.00 213 B  1 
ATOM   2419  C  CB  . PRO B  2  213 ? -32.183 27.752  20.955  1.00 90.47 213 B  1 
ATOM   2420  C  CG  . PRO B  2  213 ? -33.436 27.723  20.144  1.00 88.49 213 B  1 
ATOM   2421  C  CD  . PRO B  2  213 ? -33.149 26.819  18.977  1.00 91.82 213 B  1 
ATOM   2422  N  N   . LEU B  2  214 ? -31.183 25.441  23.005  1.00 88.03 214 B  1 
ATOM   2423  C  CA  . LEU B  2  214 ? -31.426 24.620  24.190  1.00 87.19 214 B  1 
ATOM   2424  C  C   . LEU B  2  214 ? -32.445 25.281  25.126  1.00 84.49 214 B  1 
ATOM   2425  O  O   . LEU B  2  214 ? -32.998 24.588  25.985  1.00 77.62 214 B  1 
ATOM   2426  C  CB  . LEU B  2  214 ? -30.110 24.375  24.934  1.00 82.02 214 B  1 
ATOM   2427  C  CG  . LEU B  2  214 ? -28.940 23.843  24.111  1.00 81.84 214 B  1 
ATOM   2428  C  CD1 . LEU B  2  214 ? -27.741 23.585  25.007  1.00 74.69 214 B  1 
ATOM   2429  C  CD2 . LEU B  2  214 ? -29.325 22.584  23.364  1.00 73.22 214 B  1 
ATOM   2430  O  OXT . LEU B  2  214 ? -32.684 26.485  25.064  1.00 72.63 214 B  1 
ATOM   2431  N  N   . GLY C  3  1   ? -25.880 43.227  17.144  1.00 59.42 1   C  1 
ATOM   2432  C  CA  . GLY C  3  1   ? -25.038 43.167  15.953  1.00 63.03 1   C  1 
ATOM   2433  C  C   . GLY C  3  1   ? -25.835 42.857  14.709  1.00 68.47 1   C  1 
ATOM   2434  O  O   . GLY C  3  1   ? -27.037 43.147  14.636  1.00 62.84 1   C  1 
ATOM   2435  N  N   . VAL C  3  2   ? -25.179 42.261  13.725  1.00 74.27 2   C  1 
ATOM   2436  C  CA  . VAL C  3  2   ? -25.833 41.867  12.480  1.00 79.74 2   C  1 
ATOM   2437  C  C   . VAL C  3  2   ? -26.583 40.564  12.738  1.00 83.92 2   C  1 
ATOM   2438  O  O   . VAL C  3  2   ? -26.016 39.472  12.641  1.00 80.34 2   C  1 
ATOM   2439  C  CB  . VAL C  3  2   ? -24.812 41.704  11.342  1.00 72.92 2   C  1 
ATOM   2440  C  CG1 . VAL C  3  2   ? -25.524 41.439  10.029  1.00 63.18 2   C  1 
ATOM   2441  C  CG2 . VAL C  3  2   ? -23.930 42.938  11.233  1.00 64.33 2   C  1 
ATOM   2442  N  N   . THR C  3  3   ? -27.870 40.673  13.086  1.00 85.31 3   C  1 
ATOM   2443  C  CA  . THR C  3  3   ? -28.666 39.507  13.449  1.00 87.67 3   C  1 
ATOM   2444  C  C   . THR C  3  3   ? -30.051 39.629  12.824  1.00 89.22 3   C  1 
ATOM   2445  O  O   . THR C  3  3   ? -30.732 40.644  12.996  1.00 85.82 3   C  1 
ATOM   2446  C  CB  . THR C  3  3   ? -28.790 39.358  14.970  1.00 83.58 3   C  1 
ATOM   2447  O  OG1 . THR C  3  3   ? -27.485 39.318  15.555  1.00 70.79 3   C  1 
ATOM   2448  C  CG2 . THR C  3  3   ? -29.532 38.083  15.328  1.00 70.97 3   C  1 
ATOM   2449  N  N   . LYS C  3  4   ? -30.456 38.591  12.096  1.00 88.80 4   C  1 
ATOM   2450  C  CA  . LYS C  3  4   ? -31.795 38.503  11.528  1.00 89.92 4   C  1 
ATOM   2451  C  C   . LYS C  3  4   ? -32.677 37.674  12.452  1.00 91.09 4   C  1 
ATOM   2452  O  O   . LYS C  3  4   ? -32.324 36.552  12.819  1.00 89.17 4   C  1 
ATOM   2453  C  CB  . LYS C  3  4   ? -31.741 37.876  10.131  1.00 87.61 4   C  1 
ATOM   2454  C  CG  . LYS C  3  4   ? -33.101 37.657  9.487   1.00 83.79 4   C  1 
ATOM   2455  C  CD  . LYS C  3  4   ? -32.971 36.880  8.189   1.00 82.75 4   C  1 
ATOM   2456  C  CE  . LYS C  3  4   ? -34.332 36.613  7.565   1.00 76.67 4   C  1 
ATOM   2457  N  NZ  . LYS C  3  4   ? -34.240 35.749  6.361   1.00 71.58 4   C  1 
ATOM   2458  N  N   . LYS C  3  5   ? -33.824 38.231  12.843  1.00 90.71 5   C  1 
ATOM   2459  C  CA  . LYS C  3  5   ? -34.785 37.501  13.660  1.00 90.95 5   C  1 
ATOM   2460  C  C   . LYS C  3  5   ? -35.579 36.531  12.797  1.00 91.86 5   C  1 
ATOM   2461  O  O   . LYS C  3  5   ? -35.750 36.760  11.591  1.00 88.49 5   C  1 
ATOM   2462  C  CB  . LYS C  3  5   ? -35.722 38.476  14.380  1.00 88.31 5   C  1 
ATOM   2463  C  CG  . LYS C  3  5   ? -35.059 39.260  15.499  1.00 80.45 5   C  1 
ATOM   2464  C  CD  . LYS C  3  5   ? -36.092 40.042  16.299  1.00 73.68 5   C  1 
ATOM   2465  C  CE  . LYS C  3  5   ? -35.462 40.763  17.476  1.00 63.60 5   C  1 
ATOM   2466  N  NZ  . LYS C  3  5   ? -34.586 41.887  17.039  1.00 55.73 5   C  1 
ATOM   2467  N  N   . PRO C  3  6   ? -36.073 35.423  13.368  1.00 91.85 6   C  1 
ATOM   2468  C  CA  . PRO C  3  6   ? -36.880 34.491  12.572  1.00 91.59 6   C  1 
ATOM   2469  C  C   . PRO C  3  6   ? -38.205 35.121  12.158  1.00 91.68 6   C  1 
ATOM   2470  O  O   . PRO C  3  6   ? -38.936 35.664  12.989  1.00 88.50 6   C  1 
ATOM   2471  C  CB  . PRO C  3  6   ? -37.090 33.306  13.519  1.00 89.36 6   C  1 
ATOM   2472  C  CG  . PRO C  3  6   ? -36.919 33.874  14.886  1.00 86.94 6   C  1 
ATOM   2473  C  CD  . PRO C  3  6   ? -35.887 34.958  14.749  1.00 90.04 6   C  1 
ATOM   2474  N  N   . ASP C  3  7   ? -38.508 35.052  10.859  1.00 91.84 7   C  1 
ATOM   2475  C  CA  . ASP C  3  7   ? -39.777 35.552  10.339  1.00 91.23 7   C  1 
ATOM   2476  C  C   . ASP C  3  7   ? -40.840 34.483  10.566  1.00 91.79 7   C  1 
ATOM   2477  O  O   . ASP C  3  7   ? -41.043 33.592  9.736   1.00 87.84 7   C  1 
ATOM   2478  C  CB  . ASP C  3  7   ? -39.647 35.913  8.859   1.00 88.03 7   C  1 
ATOM   2479  C  CG  . ASP C  3  7   ? -40.915 36.529  8.295   1.00 81.80 7   C  1 
ATOM   2480  O  OD1 . ASP C  3  7   ? -41.869 36.763  9.065   1.00 75.35 7   C  1 
ATOM   2481  O  OD2 . ASP C  3  7   ? -40.949 36.786  7.075   1.00 76.52 7   C  1 
ATOM   2482  N  N   . LEU C  3  8   ? -41.517 34.554  11.717  1.00 92.59 8   C  1 
ATOM   2483  C  CA  . LEU C  3  8   ? -42.524 33.570  12.088  1.00 92.65 8   C  1 
ATOM   2484  C  C   . LEU C  3  8   ? -43.808 33.707  11.283  1.00 92.85 8   C  1 
ATOM   2485  O  O   . LEU C  3  8   ? -44.705 32.866  11.430  1.00 89.24 8   C  1 
ATOM   2486  C  CB  . LEU C  3  8   ? -42.828 33.675  13.584  1.00 91.10 8   C  1 
ATOM   2487  C  CG  . LEU C  3  8   ? -41.635 33.405  14.507  1.00 88.46 8   C  1 
ATOM   2488  C  CD1 . LEU C  3  8   ? -42.016 33.631  15.961  1.00 81.80 8   C  1 
ATOM   2489  C  CD2 . LEU C  3  8   ? -41.103 31.993  14.305  1.00 81.43 8   C  1 
ATOM   2490  N  N   . ASN C  3  9   ? -43.924 34.731  10.438  1.00 93.80 9   C  1 
ATOM   2491  C  CA  . ASN C  3  9   ? -45.053 34.845  9.525   1.00 93.75 9   C  1 
ATOM   2492  C  C   . ASN C  3  9   ? -44.860 34.025  8.256   1.00 94.08 9   C  1 
ATOM   2493  O  O   . ASN C  3  9   ? -45.831 33.812  7.519   1.00 89.86 9   C  1 
ATOM   2494  C  CB  . ASN C  3  9   ? -45.283 36.315  9.164   1.00 92.44 9   C  1 
ATOM   2495  C  CG  . ASN C  3  9   ? -45.635 37.160  10.366  1.00 87.76 9   C  1 
ATOM   2496  O  OD1 . ASN C  3  9   ? -46.351 36.719  11.262  1.00 77.06 9   C  1 
ATOM   2497  N  ND2 . ASN C  3  9   ? -45.131 38.381  10.399  1.00 76.52 9   C  1 
ATOM   2498  N  N   . ASP C  3  10  ? -43.638 33.561  7.974   1.00 93.01 10  C  1 
ATOM   2499  C  CA  . ASP C  3  10  ? -43.359 32.740  6.803   1.00 92.95 10  C  1 
ATOM   2500  C  C   . ASP C  3  10  ? -43.832 31.312  7.063   1.00 93.64 10  C  1 
ATOM   2501  O  O   . ASP C  3  10  ? -43.300 30.640  7.952   1.00 91.19 10  C  1 
ATOM   2502  C  CB  . ASP C  3  10  ? -41.863 32.773  6.493   1.00 90.88 10  C  1 
ATOM   2503  C  CG  . ASP C  3  10  ? -41.488 31.964  5.263   1.00 87.74 10  C  1 
ATOM   2504  O  OD1 . ASP C  3  10  ? -42.392 31.458  4.569   1.00 81.15 10  C  1 
ATOM   2505  O  OD2 . ASP C  3  10  ? -40.278 31.839  4.998   1.00 81.78 10  C  1 
ATOM   2506  N  N   . PRO C  3  11  ? -44.832 30.811  6.312   1.00 94.87 11  C  1 
ATOM   2507  C  CA  . PRO C  3  11  ? -45.304 29.440  6.551   1.00 94.80 11  C  1 
ATOM   2508  C  C   . PRO C  3  11  ? -44.264 28.380  6.231   1.00 94.87 11  C  1 
ATOM   2509  O  O   . PRO C  3  11  ? -44.310 27.286  6.812   1.00 92.59 11  C  1 
ATOM   2510  C  CB  . PRO C  3  11  ? -46.527 29.323  5.630   1.00 94.03 11  C  1 
ATOM   2511  C  CG  . PRO C  3  11  ? -46.278 30.335  4.562   1.00 91.64 11  C  1 
ATOM   2512  C  CD  . PRO C  3  11  ? -45.565 31.472  5.237   1.00 94.06 11  C  1 
ATOM   2513  N  N   . VAL C  3  12  ? -43.321 28.671  5.324   1.00 94.79 12  C  1 
ATOM   2514  C  CA  . VAL C  3  12  ? -42.260 27.717  5.011   1.00 94.28 12  C  1 
ATOM   2515  C  C   . VAL C  3  12  ? -41.367 27.515  6.229   1.00 94.44 12  C  1 
ATOM   2516  O  O   . VAL C  3  12  ? -41.028 26.381  6.585   1.00 92.40 12  C  1 
ATOM   2517  C  CB  . VAL C  3  12  ? -41.452 28.191  3.794   1.00 92.71 12  C  1 
ATOM   2518  C  CG1 . VAL C  3  12  ? -40.270 27.269  3.540   1.00 85.06 12  C  1 
ATOM   2519  C  CG2 . VAL C  3  12  ? -42.342 28.267  2.561   1.00 85.06 12  C  1 
ATOM   2520  N  N   . LEU C  3  13  ? -40.978 28.623  6.892   1.00 93.94 13  C  1 
ATOM   2521  C  CA  . LEU C  3  13  ? -40.146 28.524  8.084   1.00 94.16 13  C  1 
ATOM   2522  C  C   . LEU C  3  13  ? -40.892 27.833  9.219   1.00 94.54 13  C  1 
ATOM   2523  O  O   . LEU C  3  13  ? -40.312 26.997  9.922   1.00 93.14 13  C  1 
ATOM   2524  C  CB  . LEU C  3  13  ? -39.675 29.914  8.518   1.00 93.72 13  C  1 
ATOM   2525  C  CG  . LEU C  3  13  ? -38.864 29.983  9.815   1.00 92.31 13  C  1 
ATOM   2526  C  CD1 . LEU C  3  13  ? -37.617 29.119  9.726   1.00 85.82 13  C  1 
ATOM   2527  C  CD2 . LEU C  3  13  ? -38.491 31.420  10.128  1.00 86.31 13  C  1 
ATOM   2528  N  N   . ARG C  3  14  ? -42.193 28.155  9.410   1.00 94.60 14  C  1 
ATOM   2529  C  CA  . ARG C  3  14  ? -42.967 27.513  10.470  1.00 94.23 14  C  1 
ATOM   2530  C  C   . ARG C  3  14  ? -43.095 26.013  10.234  1.00 94.22 14  C  1 
ATOM   2531  O  O   . ARG C  3  14  ? -43.025 25.227  11.185  1.00 92.64 14  C  1 
ATOM   2532  C  CB  . ARG C  3  14  ? -44.352 28.159  10.577  1.00 93.78 14  C  1 
ATOM   2533  C  CG  . ARG C  3  14  ? -44.343 29.513  11.263  1.00 88.04 14  C  1 
ATOM   2534  C  CD  . ARG C  3  14  ? -45.764 29.987  11.549  1.00 86.93 14  C  1 
ATOM   2535  N  NE  . ARG C  3  14  ? -46.482 30.325  10.329  1.00 80.18 14  C  1 
ATOM   2536  C  CZ  . ARG C  3  14  ? -47.809 30.407  10.223  1.00 76.65 14  C  1 
ATOM   2537  N  NH1 . ARG C  3  14  ? -48.578 30.160  11.268  1.00 67.25 14  C  1 
ATOM   2538  N  NH2 . ARG C  3  14  ? -48.363 30.728  9.067   1.00 68.95 14  C  1 
ATOM   2539  N  N   . ALA C  3  15  ? -43.281 25.593  8.972   1.00 94.55 15  C  1 
ATOM   2540  C  CA  . ALA C  3  15  ? -43.361 24.171  8.667   1.00 93.72 15  C  1 
ATOM   2541  C  C   . ALA C  3  15  ? -42.048 23.462  8.975   1.00 93.61 15  C  1 
ATOM   2542  O  O   . ALA C  3  15  ? -42.048 22.326  9.463   1.00 91.44 15  C  1 
ATOM   2543  C  CB  . ALA C  3  15  ? -43.754 23.972  7.205   1.00 92.90 15  C  1 
ATOM   2544  N  N   . LYS C  3  16  ? -40.917 24.118  8.706   1.00 93.95 16  C  1 
ATOM   2545  C  CA  . LYS C  3  16  ? -39.622 23.524  9.023   1.00 93.59 16  C  1 
ATOM   2546  C  C   . LYS C  3  16  ? -39.376 23.489  10.527  1.00 93.77 16  C  1 
ATOM   2547  O  O   . LYS C  3  16  ? -38.862 22.495  11.050  1.00 91.81 16  C  1 
ATOM   2548  C  CB  . LYS C  3  16  ? -38.504 24.286  8.307   1.00 92.63 16  C  1 
ATOM   2549  C  CG  . LYS C  3  16  ? -38.495 24.069  6.801   1.00 88.92 16  C  1 
ATOM   2550  C  CD  . LYS C  3  16  ? -37.208 24.550  6.170   1.00 84.58 16  C  1 
ATOM   2551  C  CE  . LYS C  3  16  ? -37.143 24.154  4.706   1.00 80.27 16  C  1 
ATOM   2552  N  NZ  . LYS C  3  16  ? -35.816 24.419  4.102   1.00 73.70 16  C  1 
ATOM   2553  N  N   . LEU C  3  17  ? -39.741 24.571  11.240  1.00 94.09 17  C  1 
ATOM   2554  C  CA  . LEU C  3  17  ? -39.582 24.595  12.688  1.00 93.81 17  C  1 
ATOM   2555  C  C   . LEU C  3  17  ? -40.418 23.508  13.357  1.00 93.89 17  C  1 
ATOM   2556  O  O   . LEU C  3  17  ? -39.995 22.935  14.366  1.00 92.12 17  C  1 
ATOM   2557  C  CB  . LEU C  3  17  ? -39.963 25.976  13.236  1.00 93.84 17  C  1 
ATOM   2558  C  CG  . LEU C  3  17  ? -39.002 27.127  12.918  1.00 92.56 17  C  1 
ATOM   2559  C  CD1 . LEU C  3  17  ? -39.611 28.454  13.337  1.00 87.64 17  C  1 
ATOM   2560  C  CD2 . LEU C  3  17  ? -37.661 26.914  13.595  1.00 87.26 17  C  1 
ATOM   2561  N  N   . ALA C  3  18  ? -41.604 23.199  12.805  1.00 93.92 18  C  1 
ATOM   2562  C  CA  . ALA C  3  18  ? -42.437 22.134  13.353  1.00 93.33 18  C  1 
ATOM   2563  C  C   . ALA C  3  18  ? -41.773 20.770  13.228  1.00 93.05 18  C  1 
ATOM   2564  O  O   . ALA C  3  18  ? -42.042 19.875  14.037  1.00 90.48 18  C  1 
ATOM   2565  C  CB  . ALA C  3  18  ? -43.798 22.128  12.657  1.00 92.57 18  C  1 
ATOM   2566  N  N   . LYS C  3  19  ? -40.897 20.586  12.234  1.00 93.20 19  C  1 
ATOM   2567  C  CA  . LYS C  3  19  ? -40.159 19.340  12.049  1.00 92.31 19  C  1 
ATOM   2568  C  C   . LYS C  3  19  ? -38.792 19.361  12.727  1.00 92.43 19  C  1 
ATOM   2569  O  O   . LYS C  3  19  ? -38.027 18.405  12.575  1.00 88.49 19  C  1 
ATOM   2570  C  CB  . LYS C  3  19  ? -39.991 19.042  10.559  1.00 90.24 19  C  1 
ATOM   2571  C  CG  . LYS C  3  19  ? -41.300 18.786  9.819   1.00 85.01 19  C  1 
ATOM   2572  C  CD  . LYS C  3  19  ? -41.054 18.303  8.397   1.00 82.44 19  C  1 
ATOM   2573  C  CE  . LYS C  3  19  ? -40.453 19.388  7.530   1.00 74.64 19  C  1 
ATOM   2574  N  NZ  . LYS C  3  19  ? -40.245 18.931  6.125   1.00 67.99 19  C  1 
ATOM   2575  N  N   . GLY C  3  20  ? -38.476 20.419  13.486  1.00 92.15 20  C  1 
ATOM   2576  C  CA  . GLY C  3  20  ? -37.174 20.543  14.120  1.00 92.51 20  C  1 
ATOM   2577  C  C   . GLY C  3  20  ? -36.089 21.091  13.210  1.00 93.33 20  C  1 
ATOM   2578  O  O   . GLY C  3  20  ? -34.902 20.927  13.504  1.00 90.02 20  C  1 
ATOM   2579  N  N   . MET C  3  21  ? -36.472 21.732  12.110  1.00 93.37 21  C  1 
ATOM   2580  C  CA  . MET C  3  21  ? -35.540 22.312  11.154  1.00 93.13 21  C  1 
ATOM   2581  C  C   . MET C  3  21  ? -35.766 23.819  11.062  1.00 92.71 21  C  1 
ATOM   2582  O  O   . MET C  3  21  ? -36.540 24.397  11.825  1.00 87.80 21  C  1 
ATOM   2583  C  CB  . MET C  3  21  ? -35.705 21.653  9.776   1.00 91.08 21  C  1 
ATOM   2584  C  CG  . MET C  3  21  ? -35.564 20.141  9.776   1.00 88.13 21  C  1 
ATOM   2585  S  SD  . MET C  3  21  ? -35.761 19.465  8.118   1.00 87.25 21  C  1 
ATOM   2586  C  CE  . MET C  3  21  ? -35.853 17.717  8.474   1.00 78.91 21  C  1 
ATOM   2587  N  N   . GLY C  3  22  ? -35.074 24.460  10.119  1.00 91.62 22  C  1 
ATOM   2588  C  CA  . GLY C  3  22  ? -35.268 25.870  9.847   1.00 92.30 22  C  1 
ATOM   2589  C  C   . GLY C  3  22  ? -34.447 26.820  10.695  1.00 93.60 22  C  1 
ATOM   2590  O  O   . GLY C  3  22  ? -34.638 28.039  10.594  1.00 90.01 22  C  1 
ATOM   2591  N  N   . HIS C  3  23  ? -33.544 26.314  11.526  1.00 94.70 23  C  1 
ATOM   2592  C  CA  . HIS C  3  23  ? -32.737 27.179  12.380  1.00 95.17 23  C  1 
ATOM   2593  C  C   . HIS C  3  23  ? -31.580 27.849  11.633  1.00 95.14 23  C  1 
ATOM   2594  O  O   . HIS C  3  23  ? -30.891 28.702  12.207  1.00 92.14 23  C  1 
ATOM   2595  C  CB  . HIS C  3  23  ? -32.219 26.388  13.585  1.00 94.83 23  C  1 
ATOM   2596  C  CG  . HIS C  3  23  ? -33.317 25.842  14.447  1.00 95.79 23  C  1 
ATOM   2597  N  ND1 . HIS C  3  23  ? -34.042 26.626  15.321  1.00 88.73 23  C  1 
ATOM   2598  C  CD2 . HIS C  3  23  ? -33.833 24.597  14.549  1.00 89.16 23  C  1 
ATOM   2599  C  CE1 . HIS C  3  23  ? -34.947 25.884  15.933  1.00 89.79 23  C  1 
ATOM   2600  N  NE2 . HIS C  3  23  ? -34.847 24.647  15.480  1.00 91.04 23  C  1 
ATOM   2601  N  N   . ASN C  3  24  ? -31.373 27.496  10.366  1.00 94.15 24  C  1 
ATOM   2602  C  CA  . ASN C  3  24  ? -30.432 28.204  9.504   1.00 94.40 24  C  1 
ATOM   2603  C  C   . ASN C  3  24  ? -31.106 29.313  8.687   1.00 94.60 24  C  1 
ATOM   2604  O  O   . ASN C  3  24  ? -30.520 29.799  7.716   1.00 92.04 24  C  1 
ATOM   2605  C  CB  . ASN C  3  24  ? -29.716 27.213  8.575   1.00 93.17 24  C  1 
ATOM   2606  C  CG  . ASN C  3  24  ? -30.677 26.438  7.695   1.00 92.58 24  C  1 
ATOM   2607  O  OD1 . ASN C  3  24  ? -31.888 26.426  7.927   1.00 85.81 24  C  1 
ATOM   2608  N  ND2 . ASN C  3  24  ? -30.140 25.782  6.675   1.00 84.98 24  C  1 
ATOM   2609  N  N   . TYR C  3  25  ? -32.316 29.721  9.078   1.00 93.91 25  C  1 
ATOM   2610  C  CA  . TYR C  3  25  ? -33.043 30.806  8.428   1.00 93.83 25  C  1 
ATOM   2611  C  C   . TYR C  3  25  ? -32.926 32.131  9.182   1.00 93.78 25  C  1 
ATOM   2612  O  O   . TYR C  3  25  ? -33.384 33.161  8.673   1.00 90.95 25  C  1 
ATOM   2613  C  CB  . TYR C  3  25  ? -34.528 30.437  8.275   1.00 93.31 25  C  1 
ATOM   2614  C  CG  . TYR C  3  25  ? -34.846 29.542  7.093   1.00 93.44 25  C  1 
ATOM   2615  C  CD1 . TYR C  3  25  ? -34.249 28.303  6.946   1.00 88.32 25  C  1 
ATOM   2616  C  CD2 . TYR C  3  25  ? -35.769 29.944  6.130   1.00 88.72 25  C  1 
ATOM   2617  C  CE1 . TYR C  3  25  ? -34.540 27.485  5.867   1.00 86.65 25  C  1 
ATOM   2618  C  CE2 . TYR C  3  25  ? -36.074 29.131  5.054   1.00 87.38 25  C  1 
ATOM   2619  C  CZ  . TYR C  3  25  ? -35.455 27.904  4.925   1.00 90.01 25  C  1 
ATOM   2620  O  OH  . TYR C  3  25  ? -35.759 27.097  3.853   1.00 87.76 25  C  1 
ATOM   2621  N  N   . TYR C  3  26  ? -32.334 32.133  10.386  1.00 94.38 26  C  1 
ATOM   2622  C  CA  . TYR C  3  26  ? -32.234 33.338  11.195  1.00 94.21 26  C  1 
ATOM   2623  C  C   . TYR C  3  26  ? -30.886 33.375  11.905  1.00 94.07 26  C  1 
ATOM   2624  O  O   . TYR C  3  26  ? -30.223 32.348  12.065  1.00 91.96 26  C  1 
ATOM   2625  C  CB  . TYR C  3  26  ? -33.384 33.420  12.212  1.00 93.53 26  C  1 
ATOM   2626  C  CG  . TYR C  3  26  ? -33.369 32.320  13.256  1.00 94.02 26  C  1 
ATOM   2627  C  CD1 . TYR C  3  26  ? -34.006 31.103  13.024  1.00 91.44 26  C  1 
ATOM   2628  C  CD2 . TYR C  3  26  ? -32.733 32.500  14.479  1.00 91.61 26  C  1 
ATOM   2629  C  CE1 . TYR C  3  26  ? -33.999 30.097  13.973  1.00 90.61 26  C  1 
ATOM   2630  C  CE2 . TYR C  3  26  ? -32.718 31.496  15.435  1.00 90.59 26  C  1 
ATOM   2631  C  CZ  . TYR C  3  26  ? -33.350 30.299  15.180  1.00 91.97 26  C  1 
ATOM   2632  O  OH  . TYR C  3  26  ? -33.340 29.303  16.122  1.00 90.32 26  C  1 
ATOM   2633  N  N   . GLY C  3  27  ? -30.494 34.574  12.336  1.00 93.07 27  C  1 
ATOM   2634  C  CA  . GLY C  3  27  ? -29.241 34.776  13.030  1.00 92.71 27  C  1 
ATOM   2635  C  C   . GLY C  3  27  ? -28.270 35.610  12.215  1.00 93.11 27  C  1 
ATOM   2636  O  O   . GLY C  3  27  ? -28.666 36.458  11.411  1.00 90.62 27  C  1 
ATOM   2637  N  N   . GLU C  3  28  ? -26.973 35.373  12.440  1.00 93.41 28  C  1 
ATOM   2638  C  CA  . GLU C  3  28  ? -25.923 36.053  11.687  1.00 93.28 28  C  1 
ATOM   2639  C  C   . GLU C  3  28  ? -25.740 35.371  10.334  1.00 93.78 28  C  1 
ATOM   2640  O  O   . GLU C  3  28  ? -25.781 34.140  10.256  1.00 92.15 28  C  1 
ATOM   2641  C  CB  . GLU C  3  28  ? -24.613 36.033  12.483  1.00 91.31 28  C  1 
ATOM   2642  C  CG  . GLU C  3  28  ? -23.468 36.792  11.824  1.00 84.83 28  C  1 
ATOM   2643  C  CD  . GLU C  3  28  ? -22.149 36.618  12.556  1.00 82.09 28  C  1 
ATOM   2644  O  OE1 . GLU C  3  28  ? -21.914 35.524  13.111  1.00 75.68 28  C  1 
ATOM   2645  O  OE2 . GLU C  3  28  ? -21.343 37.574  12.568  1.00 75.36 28  C  1 
ATOM   2646  N  N   . PRO C  3  29  ? -25.541 36.143  9.251   1.00 93.36 29  C  1 
ATOM   2647  C  CA  . PRO C  3  29  ? -25.277 35.509  7.953   1.00 93.17 29  C  1 
ATOM   2648  C  C   . PRO C  3  29  ? -24.055 34.594  8.018   1.00 93.53 29  C  1 
ATOM   2649  O  O   . PRO C  3  29  ? -23.010 34.967  8.556   1.00 92.11 29  C  1 
ATOM   2650  C  CB  . PRO C  3  29  ? -25.046 36.697  7.011   1.00 91.66 29  C  1 
ATOM   2651  C  CG  . PRO C  3  29  ? -25.759 37.836  7.656   1.00 89.53 29  C  1 
ATOM   2652  C  CD  . PRO C  3  29  ? -25.621 37.608  9.139   1.00 91.88 29  C  1 
ATOM   2653  N  N   . ALA C  3  30  ? -24.198 33.383  7.471   1.00 93.92 30  C  1 
ATOM   2654  C  CA  . ALA C  3  30  ? -23.079 32.447  7.457   1.00 94.23 30  C  1 
ATOM   2655  C  C   . ALA C  3  30  ? -21.966 32.936  6.542   1.00 94.39 30  C  1 
ATOM   2656  O  O   . ALA C  3  30  ? -20.783 32.832  6.881   1.00 92.60 30  C  1 
ATOM   2657  C  CB  . ALA C  3  30  ? -23.562 31.063  7.026   1.00 93.98 30  C  1 
ATOM   2658  N  N   . TRP C  3  31  ? -22.325 33.472  5.373   1.00 94.66 31  C  1 
ATOM   2659  C  CA  . TRP C  3  31  ? -21.364 34.043  4.439   1.00 94.86 31  C  1 
ATOM   2660  C  C   . TRP C  3  31  ? -21.516 35.555  4.409   1.00 93.83 31  C  1 
ATOM   2661  O  O   . TRP C  3  31  ? -22.635 36.059  4.261   1.00 91.29 31  C  1 
ATOM   2662  C  CB  . TRP C  3  31  ? -21.563 33.468  3.037   1.00 94.99 31  C  1 
ATOM   2663  C  CG  . TRP C  3  31  ? -20.655 34.076  2.010   1.00 95.53 31  C  1 
ATOM   2664  C  CD1 . TRP C  3  31  ? -20.858 35.236  1.323   1.00 92.48 31  C  1 
ATOM   2665  C  CD2 . TRP C  3  31  ? -19.383 33.573  1.566   1.00 94.32 31  C  1 
ATOM   2666  N  NE1 . TRP C  3  31  ? -19.801 35.487  0.480   1.00 92.78 31  C  1 
ATOM   2667  C  CE2 . TRP C  3  31  ? -18.883 34.478  0.605   1.00 94.32 31  C  1 
ATOM   2668  C  CE3 . TRP C  3  31  ? -18.624 32.438  1.883   1.00 93.76 31  C  1 
ATOM   2669  C  CZ2 . TRP C  3  31  ? -17.658 34.279  -0.035  1.00 93.06 31  C  1 
ATOM   2670  C  CZ3 . TRP C  3  31  ? -17.410 32.241  1.246   1.00 90.85 31  C  1 
ATOM   2671  C  CH2 . TRP C  3  31  ? -16.939 33.157  0.298   1.00 91.11 31  C  1 
ATOM   2672  N  N   . PRO C  3  32  ? -20.425 36.298  4.489   1.00 93.24 32  C  1 
ATOM   2673  C  CA  . PRO C  3  32  ? -19.048 35.821  4.687   1.00 93.10 32  C  1 
ATOM   2674  C  C   . PRO C  3  32  ? -18.621 35.740  6.147   1.00 93.62 32  C  1 
ATOM   2675  O  O   . PRO C  3  32  ? -17.490 35.332  6.423   1.00 91.65 32  C  1 
ATOM   2676  C  CB  . PRO C  3  32  ? -18.224 36.892  3.957   1.00 90.82 32  C  1 
ATOM   2677  C  CG  . PRO C  3  32  ? -18.992 38.151  4.209   1.00 87.54 32  C  1 
ATOM   2678  C  CD  . PRO C  3  32  ? -20.455 37.750  4.243   1.00 90.33 32  C  1 
ATOM   2679  N  N   . ASN C  3  33  ? -19.506 36.100  7.082   1.00 93.14 33  C  1 
ATOM   2680  C  CA  . ASN C  3  33  ? -19.127 36.349  8.473   1.00 93.06 33  C  1 
ATOM   2681  C  C   . ASN C  3  33  ? -18.373 35.176  9.101   1.00 93.21 33  C  1 
ATOM   2682  O  O   . ASN C  3  33  ? -17.300 35.364  9.683   1.00 89.77 33  C  1 
ATOM   2683  C  CB  . ASN C  3  33  ? -20.377 36.678  9.294   1.00 91.75 33  C  1 
ATOM   2684  C  CG  . ASN C  3  33  ? -21.079 37.925  8.794   1.00 91.04 33  C  1 
ATOM   2685  O  OD1 . ASN C  3  33  ? -21.423 38.033  7.617   1.00 81.41 33  C  1 
ATOM   2686  N  ND2 . ASN C  3  33  ? -21.305 38.876  9.690   1.00 81.38 33  C  1 
ATOM   2687  N  N   . ASP C  3  34  ? -18.927 33.974  9.011   1.00 94.37 34  C  1 
ATOM   2688  C  CA  . ASP C  3  34  ? -18.267 32.795  9.567   1.00 95.05 34  C  1 
ATOM   2689  C  C   . ASP C  3  34  ? -17.450 32.055  8.509   1.00 95.52 34  C  1 
ATOM   2690  O  O   . ASP C  3  34  ? -16.280 31.736  8.738   1.00 93.00 34  C  1 
ATOM   2691  C  CB  . ASP C  3  34  ? -19.295 31.844  10.198  1.00 93.76 34  C  1 
ATOM   2692  C  CG  . ASP C  3  34  ? -19.558 32.143  11.663  1.00 92.09 34  C  1 
ATOM   2693  O  OD1 . ASP C  3  34  ? -18.787 32.910  12.274  1.00 86.26 34  C  1 
ATOM   2694  O  OD2 . ASP C  3  34  ? -20.533 31.588  12.208  1.00 86.48 34  C  1 
ATOM   2695  N  N   . LEU C  3  35  ? -18.045 31.773  7.352   1.00 95.25 35  C  1 
ATOM   2696  C  CA  . LEU C  3  35  ? -17.411 30.914  6.360   1.00 95.74 35  C  1 
ATOM   2697  C  C   . LEU C  3  35  ? -16.096 31.495  5.850   1.00 95.83 35  C  1 
ATOM   2698  O  O   . LEU C  3  35  ? -15.085 30.788  5.768   1.00 94.45 35  C  1 
ATOM   2699  C  CB  . LEU C  3  35  ? -18.370 30.673  5.187   1.00 95.73 35  C  1 
ATOM   2700  C  CG  . LEU C  3  35  ? -19.638 29.871  5.501   1.00 94.46 35  C  1 
ATOM   2701  C  CD1 . LEU C  3  35  ? -20.569 29.868  4.300   1.00 89.16 35  C  1 
ATOM   2702  C  CD2 . LEU C  3  35  ? -19.280 28.450  5.901   1.00 88.63 35  C  1 
ATOM   2703  N  N   . LEU C  3  36  ? -16.082 32.786  5.514   1.00 93.71 36  C  1 
ATOM   2704  C  CA  . LEU C  3  36  ? -14.923 33.387  4.862   1.00 93.94 36  C  1 
ATOM   2705  C  C   . LEU C  3  36  ? -13.901 33.928  5.851   1.00 94.26 36  C  1 
ATOM   2706  O  O   . LEU C  3  36  ? -12.708 33.974  5.526   1.00 93.03 36  C  1 
ATOM   2707  C  CB  . LEU C  3  36  ? -15.373 34.501  3.912   1.00 93.49 36  C  1 
ATOM   2708  C  CG  . LEU C  3  36  ? -14.297 35.142  3.024   1.00 91.95 36  C  1 
ATOM   2709  C  CD1 . LEU C  3  36  ? -13.641 34.094  2.133   1.00 85.91 36  C  1 
ATOM   2710  C  CD2 . LEU C  3  36  ? -14.903 36.253  2.185   1.00 85.70 36  C  1 
ATOM   2711  N  N   . TYR C  3  37  ? -14.328 34.341  7.049   1.00 94.15 37  C  1 
ATOM   2712  C  CA  . TYR C  3  37  ? -13.444 35.053  7.970   1.00 94.32 37  C  1 
ATOM   2713  C  C   . TYR C  3  37  ? -13.094 34.255  9.222   1.00 94.48 37  C  1 
ATOM   2714  O  O   . TYR C  3  37  ? -11.931 34.250  9.630   1.00 92.69 37  C  1 
ATOM   2715  C  CB  . TYR C  3  37  ? -14.071 36.396  8.364   1.00 93.77 37  C  1 
ATOM   2716  C  CG  . TYR C  3  37  ? -14.302 37.324  7.188   1.00 93.77 37  C  1 
ATOM   2717  C  CD1 . TYR C  3  37  ? -13.281 37.599  6.288   1.00 89.01 37  C  1 
ATOM   2718  C  CD2 . TYR C  3  37  ? -15.536 37.926  6.985   1.00 89.42 37  C  1 
ATOM   2719  C  CE1 . TYR C  3  37  ? -13.487 38.441  5.208   1.00 88.35 37  C  1 
ATOM   2720  C  CE2 . TYR C  3  37  ? -15.748 38.773  5.912   1.00 88.28 37  C  1 
ATOM   2721  C  CZ  . TYR C  3  37  ? -14.723 39.024  5.026   1.00 91.08 37  C  1 
ATOM   2722  O  OH  . TYR C  3  37  ? -14.930 39.860  3.958   1.00 89.72 37  C  1 
ATOM   2723  N  N   . ILE C  3  38  ? -14.061 33.581  9.854   1.00 95.54 38  C  1 
ATOM   2724  C  CA  . ILE C  3  38  ? -13.797 32.885  11.115  1.00 95.82 38  C  1 
ATOM   2725  C  C   . ILE C  3  38  ? -13.334 31.446  10.884  1.00 96.17 38  C  1 
ATOM   2726  O  O   . ILE C  3  38  ? -12.479 30.944  11.621  1.00 94.89 38  C  1 
ATOM   2727  C  CB  . ILE C  3  38  ? -15.035 32.936  12.028  1.00 95.10 38  C  1 
ATOM   2728  C  CG1 . ILE C  3  38  ? -15.443 34.389  12.301  1.00 91.75 38  C  1 
ATOM   2729  C  CG2 . ILE C  3  38  ? -14.761 32.212  13.341  1.00 92.56 38  C  1 
ATOM   2730  C  CD1 . ILE C  3  38  ? -14.358 35.225  12.960  1.00 87.15 38  C  1 
ATOM   2731  N  N   . PHE C  3  39  ? -13.886 30.760  9.875   1.00 96.42 39  C  1 
ATOM   2732  C  CA  . PHE C  3  39  ? -13.450 29.396  9.569   1.00 96.72 39  C  1 
ATOM   2733  C  C   . PHE C  3  39  ? -11.943 29.329  9.283   1.00 96.69 39  C  1 
ATOM   2734  O  O   . PHE C  3  39  ? -11.263 28.448  9.825   1.00 95.49 39  C  1 
ATOM   2735  C  CB  . PHE C  3  39  ? -14.254 28.819  8.393   1.00 96.53 39  C  1 
ATOM   2736  C  CG  . PHE C  3  39  ? -15.617 28.283  8.757   1.00 96.25 39  C  1 
ATOM   2737  C  CD1 . PHE C  3  39  ? -16.319 28.773  9.847   1.00 91.34 39  C  1 
ATOM   2738  C  CD2 . PHE C  3  39  ? -16.204 27.287  7.985   1.00 90.94 39  C  1 
ATOM   2739  C  CE1 . PHE C  3  39  ? -17.575 28.282  10.165  1.00 90.18 39  C  1 
ATOM   2740  C  CE2 . PHE C  3  39  ? -17.461 26.795  8.297   1.00 90.59 39  C  1 
ATOM   2741  C  CZ  . PHE C  3  39  ? -18.147 27.293  9.387   1.00 92.47 39  C  1 
ATOM   2742  N  N   . PRO C  3  40  ? -11.366 30.234  8.455   1.00 94.79 40  C  1 
ATOM   2743  C  CA  . PRO C  3  40  ? -9.903  30.197  8.277   1.00 94.94 40  C  1 
ATOM   2744  C  C   . PRO C  3  40  ? -9.128  30.442  9.561   1.00 95.23 40  C  1 
ATOM   2745  O  O   . PRO C  3  40  ? -8.022  29.904  9.711   1.00 94.36 40  C  1 
ATOM   2746  C  CB  . PRO C  3  40  ? -9.644  31.304  7.245   1.00 94.26 40  C  1 
ATOM   2747  C  CG  . PRO C  3  40  ? -10.921 31.417  6.495   1.00 92.37 40  C  1 
ATOM   2748  C  CD  . PRO C  3  40  ? -11.991 31.183  7.524   1.00 94.84 40  C  1 
ATOM   2749  N  N   . VAL C  3  41  ? -9.664  31.246  10.496  1.00 95.56 41  C  1 
ATOM   2750  C  CA  . VAL C  3  41  ? -9.008  31.438  11.787  1.00 95.55 41  C  1 
ATOM   2751  C  C   . VAL C  3  41  ? -8.911  30.106  12.523  1.00 95.88 41  C  1 
ATOM   2752  O  O   . VAL C  3  41  ? -7.851  29.750  13.059  1.00 94.80 41  C  1 
ATOM   2753  C  CB  . VAL C  3  41  ? -9.756  32.491  12.632  1.00 95.29 41  C  1 
ATOM   2754  C  CG1 . VAL C  3  41  ? -9.184  32.561  14.043  1.00 90.90 41  C  1 
ATOM   2755  C  CG2 . VAL C  3  41  ? -9.681  33.861  11.971  1.00 91.48 41  C  1 
ATOM   2756  N  N   . VAL C  3  42  ? -10.010 29.347  12.547  1.00 96.51 42  C  1 
ATOM   2757  C  CA  . VAL C  3  42  ? -10.025 28.045  13.211  1.00 96.50 42  C  1 
ATOM   2758  C  C   . VAL C  3  42  ? -9.101  27.063  12.495  1.00 96.60 42  C  1 
ATOM   2759  O  O   . VAL C  3  42  ? -8.358  26.311  13.139  1.00 95.77 42  C  1 
ATOM   2760  C  CB  . VAL C  3  42  ? -11.466 27.506  13.294  1.00 96.47 42  C  1 
ATOM   2761  C  CG1 . VAL C  3  42  ? -11.489 26.103  13.874  1.00 93.27 42  C  1 
ATOM   2762  C  CG2 . VAL C  3  42  ? -12.329 28.434  14.132  1.00 94.06 42  C  1 
ATOM   2763  N  N   . ILE C  3  43  ? -9.125  27.062  11.151  1.00 95.73 43  C  1 
ATOM   2764  C  CA  . ILE C  3  43  ? -8.283  26.156  10.378  1.00 95.32 43  C  1 
ATOM   2765  C  C   . ILE C  3  43  ? -6.808  26.454  10.624  1.00 95.37 43  C  1 
ATOM   2766  O  O   . ILE C  3  43  ? -6.012  25.545  10.899  1.00 94.69 43  C  1 
ATOM   2767  C  CB  . ILE C  3  43  ? -8.636  26.244  8.879   1.00 95.48 43  C  1 
ATOM   2768  C  CG1 . ILE C  3  43  ? -10.044 25.688  8.628   1.00 93.57 43  C  1 
ATOM   2769  C  CG2 . ILE C  3  43  ? -7.609  25.497  8.032   1.00 93.91 43  C  1 
ATOM   2770  C  CD1 . ILE C  3  43  ? -10.607 26.037  7.267   1.00 89.76 43  C  1 
ATOM   2771  N  N   . LEU C  3  44  ? -6.415  27.732  10.539  1.00 95.37 44  C  1 
ATOM   2772  C  CA  . LEU C  3  44  ? -5.024  28.107  10.762  1.00 95.18 44  C  1 
ATOM   2773  C  C   . LEU C  3  44  ? -4.587  27.795  12.189  1.00 95.03 44  C  1 
ATOM   2774  O  O   . LEU C  3  44  ? -3.461  27.335  12.408  1.00 94.26 44  C  1 
ATOM   2775  C  CB  . LEU C  3  44  ? -4.822  29.592  10.452  1.00 95.11 44  C  1 
ATOM   2776  C  CG  . LEU C  3  44  ? -4.845  29.989  8.970   1.00 93.25 44  C  1 
ATOM   2777  C  CD1 . LEU C  3  44  ? -4.800  31.505  8.832   1.00 87.59 44  C  1 
ATOM   2778  C  CD2 . LEU C  3  44  ? -3.683  29.351  8.224   1.00 86.42 44  C  1 
ATOM   2779  N  N   . GLY C  3  45  ? -5.464  28.040  13.170  1.00 96.21 45  C  1 
ATOM   2780  C  CA  . GLY C  3  45  ? -5.133  27.719  14.550  1.00 96.09 45  C  1 
ATOM   2781  C  C   . GLY C  3  45  ? -4.931  26.232  14.767  1.00 96.46 45  C  1 
ATOM   2782  O  O   . GLY C  3  45  ? -3.996  25.813  15.458  1.00 95.41 45  C  1 
ATOM   2783  N  N   . THR C  3  46  ? -5.799  25.408  14.159  1.00 96.90 46  C  1 
ATOM   2784  C  CA  . THR C  3  46  ? -5.678  23.955  14.276  1.00 96.82 46  C  1 
ATOM   2785  C  C   . THR C  3  46  ? -4.372  23.466  13.657  1.00 96.84 46  C  1 
ATOM   2786  O  O   . THR C  3  46  ? -3.639  22.676  14.265  1.00 95.55 46  C  1 
ATOM   2787  C  CB  . THR C  3  46  ? -6.878  23.268  13.613  1.00 96.56 46  C  1 
ATOM   2788  O  OG1 . THR C  3  46  ? -8.089  23.727  14.228  1.00 91.06 46  C  1 
ATOM   2789  C  CG2 . THR C  3  46  ? -6.783  21.757  13.750  1.00 90.70 46  C  1 
ATOM   2790  N  N   . ILE C  3  47  ? -4.063  23.935  12.438  1.00 96.04 47  C  1 
ATOM   2791  C  CA  . ILE C  3  47  ? -2.841  23.524  11.762  1.00 95.66 47  C  1 
ATOM   2792  C  C   . ILE C  3  47  ? -1.615  24.008  12.530  1.00 95.54 47  C  1 
ATOM   2793  O  O   . ILE C  3  47  ? -0.638  23.267  12.692  1.00 94.41 47  C  1 
ATOM   2794  C  CB  . ILE C  3  47  ? -2.836  24.034  10.305  1.00 95.36 47  C  1 
ATOM   2795  C  CG1 . ILE C  3  47  ? -3.941  23.336  9.499   1.00 92.94 47  C  1 
ATOM   2796  C  CG2 . ILE C  3  47  ? -1.475  23.803  9.653   1.00 93.07 47  C  1 
ATOM   2797  C  CD1 . ILE C  3  47  ? -4.144  23.902  8.109   1.00 89.26 47  C  1 
ATOM   2798  N  N   . ALA C  3  48  ? -1.650  25.251  13.029  1.00 95.90 48  C  1 
ATOM   2799  C  CA  . ALA C  3  48  ? -0.512  25.794  13.763  1.00 95.86 48  C  1 
ATOM   2800  C  C   . ALA C  3  48  ? -0.239  25.001  15.036  1.00 95.82 48  C  1 
ATOM   2801  O  O   . ALA C  3  48  ? 0.921   24.739  15.369  1.00 94.53 48  C  1 
ATOM   2802  C  CB  . ALA C  3  48  ? -0.757  27.267  14.090  1.00 95.57 48  C  1 
ATOM   2803  N  N   . CYS C  3  49  ? -1.295  24.603  15.760  1.00 96.99 49  C  1 
ATOM   2804  C  CA  . CYS C  3  49  ? -1.111  23.803  16.966  1.00 96.89 49  C  1 
ATOM   2805  C  C   . CYS C  3  49  ? -0.518  22.437  16.633  1.00 96.70 49  C  1 
ATOM   2806  O  O   . CYS C  3  49  ? 0.378   21.956  17.332  1.00 95.57 49  C  1 
ATOM   2807  C  CB  . CYS C  3  49  ? -2.442  23.654  17.705  1.00 96.52 49  C  1 
ATOM   2808  S  SG  . CYS C  3  49  ? -3.000  25.180  18.509  1.00 94.62 49  C  1 
ATOM   2809  N  N   . ASN C  3  50  ? -1.000  21.794  15.552  1.00 96.53 50  C  1 
ATOM   2810  C  CA  . ASN C  3  50  ? -0.457  20.503  15.149  1.00 96.49 50  C  1 
ATOM   2811  C  C   . ASN C  3  50  ? 1.002   20.626  14.721  1.00 96.60 50  C  1 
ATOM   2812  O  O   . ASN C  3  50  ? 1.840   19.795  15.096  1.00 95.21 50  C  1 
ATOM   2813  C  CB  . ASN C  3  50  ? -1.299  19.906  14.016  1.00 95.74 50  C  1 
ATOM   2814  C  CG  . ASN C  3  50  ? -2.629  19.363  14.499  1.00 93.54 50  C  1 
ATOM   2815  O  OD1 . ASN C  3  50  ? -2.843  19.172  15.692  1.00 80.48 50  C  1 
ATOM   2816  N  ND2 . ASN C  3  50  ? -3.529  19.100  13.562  1.00 81.29 50  C  1 
ATOM   2817  N  N   . VAL C  3  51  ? 1.329   21.654  13.924  1.00 96.25 51  C  1 
ATOM   2818  C  CA  . VAL C  3  51  ? 2.703   21.858  13.477  1.00 95.85 51  C  1 
ATOM   2819  C  C   . VAL C  3  51  ? 3.609   22.166  14.661  1.00 95.86 51  C  1 
ATOM   2820  O  O   . VAL C  3  51  ? 4.735   21.661  14.744  1.00 94.90 51  C  1 
ATOM   2821  C  CB  . VAL C  3  51  ? 2.760   22.973  12.414  1.00 95.53 51  C  1 
ATOM   2822  C  CG1 . VAL C  3  51  ? 4.196   23.387  12.126  1.00 90.77 51  C  1 
ATOM   2823  C  CG2 . VAL C  3  51  ? 2.087   22.512  11.127  1.00 91.28 51  C  1 
ATOM   2824  N  N   . GLY C  3  52  ? 3.133   22.989  15.598  1.00 96.34 52  C  1 
ATOM   2825  C  CA  . GLY C  3  52  ? 3.926   23.313  16.771  1.00 96.27 52  C  1 
ATOM   2826  C  C   . GLY C  3  52  ? 4.256   22.093  17.610  1.00 96.49 52  C  1 
ATOM   2827  O  O   . GLY C  3  52  ? 5.403   21.901  18.025  1.00 95.16 52  C  1 
ATOM   2828  N  N   . LEU C  3  53  ? 3.254   21.243  17.862  1.00 96.78 53  C  1 
ATOM   2829  C  CA  . LEU C  3  53  ? 3.496   20.006  18.594  1.00 96.86 53  C  1 
ATOM   2830  C  C   . LEU C  3  53  ? 4.439   19.087  17.828  1.00 96.61 53  C  1 
ATOM   2831  O  O   . LEU C  3  53  ? 5.282   18.414  18.430  1.00 95.60 53  C  1 
ATOM   2832  C  CB  . LEU C  3  53  ? 2.168   19.295  18.869  1.00 96.72 53  C  1 
ATOM   2833  C  CG  . LEU C  3  53  ? 1.256   19.955  19.908  1.00 95.82 53  C  1 
ATOM   2834  C  CD1 . LEU C  3  53  ? -0.118  19.306  19.893  1.00 92.16 53  C  1 
ATOM   2835  C  CD2 . LEU C  3  53  ? 1.877   19.865  21.292  1.00 91.47 53  C  1 
ATOM   2836  N  N   . ALA C  3  54  ? 4.321   19.058  16.486  1.00 96.39 54  C  1 
ATOM   2837  C  CA  . ALA C  3  54  ? 5.168   18.192  15.676  1.00 96.37 54  C  1 
ATOM   2838  C  C   . ALA C  3  54  ? 6.625   18.630  15.707  1.00 96.28 54  C  1 
ATOM   2839  O  O   . ALA C  3  54  ? 7.528   17.789  15.676  1.00 94.71 54  C  1 
ATOM   2840  C  CB  . ALA C  3  54  ? 4.652   18.164  14.237  1.00 96.16 54  C  1 
ATOM   2841  N  N   . VAL C  3  55  ? 6.886   19.938  15.750  1.00 96.33 55  C  1 
ATOM   2842  C  CA  . VAL C  3  55  ? 8.259   20.430  15.794  1.00 96.01 55  C  1 
ATOM   2843  C  C   . VAL C  3  55  ? 8.854   20.243  17.182  1.00 95.82 55  C  1 
ATOM   2844  O  O   . VAL C  3  55  ? 9.995   19.791  17.327  1.00 94.71 55  C  1 
ATOM   2845  C  CB  . VAL C  3  55  ? 8.321   21.910  15.366  1.00 95.83 55  C  1 
ATOM   2846  C  CG1 . VAL C  3  55  ? 9.715   22.484  15.593  1.00 91.34 55  C  1 
ATOM   2847  C  CG2 . VAL C  3  55  ? 7.930   22.055  13.904  1.00 92.21 55  C  1 
ATOM   2848  N  N   . LEU C  3  56  ? 8.097   20.589  18.226  1.00 96.29 56  C  1 
ATOM   2849  C  CA  . LEU C  3  56  ? 8.620   20.547  19.587  1.00 96.07 56  C  1 
ATOM   2850  C  C   . LEU C  3  56  ? 8.666   19.135  20.152  1.00 95.67 56  C  1 
ATOM   2851  O  O   . LEU C  3  56  ? 9.532   18.830  20.978  1.00 93.64 56  C  1 
ATOM   2852  C  CB  . LEU C  3  56  ? 7.776   21.447  20.491  1.00 95.73 56  C  1 
ATOM   2853  C  CG  . LEU C  3  56  ? 7.825   22.938  20.146  1.00 94.56 56  C  1 
ATOM   2854  C  CD1 . LEU C  3  56  ? 6.815   23.712  20.977  1.00 89.67 56  C  1 
ATOM   2855  C  CD2 . LEU C  3  56  ? 9.229   23.482  20.359  1.00 88.99 56  C  1 
ATOM   2856  N  N   . GLU C  3  57  ? 7.757   18.271  19.730  1.00 96.73 57  C  1 
ATOM   2857  C  CA  . GLU C  3  57  ? 7.690   16.897  20.214  1.00 96.43 57  C  1 
ATOM   2858  C  C   . GLU C  3  57  ? 7.559   15.963  19.009  1.00 96.44 57  C  1 
ATOM   2859  O  O   . GLU C  3  57  ? 6.485   15.406  18.754  1.00 94.72 57  C  1 
ATOM   2860  C  CB  . GLU C  3  57  ? 6.521   16.732  21.191  1.00 95.31 57  C  1 
ATOM   2861  C  CG  . GLU C  3  57  ? 6.476   15.394  21.917  1.00 90.35 57  C  1 
ATOM   2862  C  CD  . GLU C  3  57  ? 7.476   15.286  23.054  1.00 90.20 57  C  1 
ATOM   2863  O  OE1 . GLU C  3  57  ? 8.194   16.269  23.322  1.00 84.69 57  C  1 
ATOM   2864  O  OE2 . GLU C  3  57  ? 7.530   14.218  23.690  1.00 84.48 57  C  1 
ATOM   2865  N  N   . PRO C  3  58  ? 8.627   15.790  18.224  1.00 96.36 58  C  1 
ATOM   2866  C  CA  . PRO C  3  58  ? 8.544   14.980  17.006  1.00 96.38 58  C  1 
ATOM   2867  C  C   . PRO C  3  58  ? 8.328   13.507  17.312  1.00 95.99 58  C  1 
ATOM   2868  O  O   . PRO C  3  58  ? 8.577   13.035  18.423  1.00 94.04 58  C  1 
ATOM   2869  C  CB  . PRO C  3  58  ? 9.897   15.223  16.322  1.00 95.50 58  C  1 
ATOM   2870  C  CG  . PRO C  3  58  ? 10.812  15.588  17.435  1.00 93.71 58  C  1 
ATOM   2871  C  CD  . PRO C  3  58  ? 9.971   16.352  18.417  1.00 95.73 58  C  1 
ATOM   2872  N  N   . SER C  3  59  ? 7.848   12.777  16.298  1.00 95.50 59  C  1 
ATOM   2873  C  CA  . SER C  3  59  ? 7.584   11.357  16.451  1.00 95.46 59  C  1 
ATOM   2874  C  C   . SER C  3  59  ? 8.883   10.593  16.641  1.00 95.20 59  C  1 
ATOM   2875  O  O   . SER C  3  59  ? 9.895   10.876  16.001  1.00 92.27 59  C  1 
ATOM   2876  C  CB  . SER C  3  59  ? 6.829   10.817  15.240  1.00 94.13 59  C  1 
ATOM   2877  O  OG  . SER C  3  59  ? 5.562   11.437  15.118  1.00 84.83 59  C  1 
ATOM   2878  N  N   . MET C  3  60  ? 8.850   9.610   17.528  1.00 95.01 60  C  1 
ATOM   2879  C  CA  . MET C  3  60  ? 10.015  8.786   17.805  1.00 94.78 60  C  1 
ATOM   2880  C  C   . MET C  3  60  ? 10.067  7.612   16.839  1.00 94.94 60  C  1 
ATOM   2881  O  O   . MET C  3  60  ? 9.038   7.109   16.379  1.00 92.48 60  C  1 
ATOM   2882  C  CB  . MET C  3  60  ? 9.977   8.292   19.254  1.00 92.65 60  C  1 
ATOM   2883  C  CG  . MET C  3  60  ? 11.289  7.714   19.750  1.00 85.84 60  C  1 
ATOM   2884  S  SD  . MET C  3  60  ? 11.272  7.359   21.516  1.00 81.53 60  C  1 
ATOM   2885  C  CE  . MET C  3  60  ? 10.067  6.032   21.578  1.00 73.61 60  C  1 
ATOM   2886  N  N   . ILE C  3  61  ? 11.282  7.182   16.508  1.00 94.36 61  C  1 
ATOM   2887  C  CA  . ILE C  3  61  ? 11.503  5.948   15.775  1.00 93.69 61  C  1 
ATOM   2888  C  C   . ILE C  3  61  ? 11.661  4.838   16.805  1.00 92.61 61  C  1 
ATOM   2889  O  O   . ILE C  3  61  ? 12.533  4.910   17.675  1.00 87.74 61  C  1 
ATOM   2890  C  CB  . ILE C  3  61  ? 12.738  6.040   14.865  1.00 92.08 61  C  1 
ATOM   2891  C  CG1 . ILE C  3  61  ? 12.625  7.237   13.914  1.00 84.57 61  C  1 
ATOM   2892  C  CG2 . ILE C  3  61  ? 12.913  4.752   14.069  1.00 84.05 61  C  1 
ATOM   2893  C  CD1 . ILE C  3  61  ? 13.888  7.519   13.135  1.00 80.56 61  C  1 
ATOM   2894  N  N   . GLY C  3  62  ? 10.798  3.816   16.726  1.00 92.10 62  C  1 
ATOM   2895  C  CA  . GLY C  3  62  ? 10.860  2.730   17.681  1.00 92.14 62  C  1 
ATOM   2896  C  C   . GLY C  3  62  ? 11.976  1.754   17.369  1.00 93.01 62  C  1 
ATOM   2897  O  O   . GLY C  3  62  ? 12.954  2.073   16.693  1.00 89.53 62  C  1 
ATOM   2898  N  N   . GLU C  3  63  ? 11.838  0.540   17.892  1.00 93.11 63  C  1 
ATOM   2899  C  CA  . GLU C  3  63  ? 12.757  -0.546  17.587  1.00 93.06 63  C  1 
ATOM   2900  C  C   . GLU C  3  63  ? 12.115  -1.458  16.550  1.00 93.55 63  C  1 
ATOM   2901  O  O   . GLU C  3  63  ? 10.891  -1.597  16.526  1.00 91.61 63  C  1 
ATOM   2902  C  CB  . GLU C  3  63  ? 13.090  -1.329  18.854  1.00 91.04 63  C  1 
ATOM   2903  C  CG  . GLU C  3  63  ? 13.797  -0.504  19.916  1.00 84.04 63  C  1 
ATOM   2904  C  CD  . GLU C  3  63  ? 13.873  -1.214  21.253  1.00 80.75 63  C  1 
ATOM   2905  O  OE1 . GLU C  3  63  ? 14.357  -2.362  21.293  1.00 72.17 63  C  1 
ATOM   2906  O  OE2 . GLU C  3  63  ? 13.444  -0.627  22.263  1.00 73.54 63  C  1 
ATOM   2907  N  N   . PRO C  3  64  ? 12.906  -2.093  15.672  1.00 92.48 64  C  1 
ATOM   2908  C  CA  . PRO C  3  64  ? 12.329  -2.999  14.674  1.00 92.39 64  C  1 
ATOM   2909  C  C   . PRO C  3  64  ? 11.536  -4.121  15.327  1.00 92.62 64  C  1 
ATOM   2910  O  O   . PRO C  3  64  ? 11.884  -4.604  16.407  1.00 90.78 64  C  1 
ATOM   2911  C  CB  . PRO C  3  64  ? 13.554  -3.539  13.927  1.00 90.94 64  C  1 
ATOM   2912  C  CG  . PRO C  3  64  ? 14.606  -2.502  14.131  1.00 88.64 64  C  1 
ATOM   2913  C  CD  . PRO C  3  64  ? 14.361  -1.942  15.501  1.00 90.87 64  C  1 
ATOM   2914  N  N   . ALA C  3  65  ? 10.456  -4.531  14.661  1.00 90.84 65  C  1 
ATOM   2915  C  CA  . ALA C  3  65  ? 9.604   -5.579  15.187  1.00 90.53 65  C  1 
ATOM   2916  C  C   . ALA C  3  65  ? 10.376  -6.884  15.327  1.00 90.33 65  C  1 
ATOM   2917  O  O   . ALA C  3  65  ? 11.078  -7.306  14.405  1.00 88.27 65  C  1 
ATOM   2918  C  CB  . ALA C  3  65  ? 8.391   -5.779  14.281  1.00 89.86 65  C  1 
ATOM   2919  N  N   . ASP C  3  66  ? 10.244  -7.519  16.482  1.00 87.34 66  C  1 
ATOM   2920  C  CA  . ASP C  3  66  ? 10.853  -8.812  16.759  1.00 86.73 66  C  1 
ATOM   2921  C  C   . ASP C  3  66  ? 9.733   -9.763  17.163  1.00 86.57 66  C  1 
ATOM   2922  O  O   . ASP C  3  66  ? 9.209   -9.657  18.276  1.00 83.87 66  C  1 
ATOM   2923  C  CB  . ASP C  3  66  ? 11.904  -8.696  17.863  1.00 85.39 66  C  1 
ATOM   2924  C  CG  . ASP C  3  66  ? 12.672  -9.989  18.088  1.00 83.33 66  C  1 
ATOM   2925  O  OD1 . ASP C  3  66  ? 12.280  -11.035 17.532  1.00 77.84 66  C  1 
ATOM   2926  O  OD2 . ASP C  3  66  ? 13.673  -9.953  18.829  1.00 78.22 66  C  1 
ATOM   2927  N  N   . PRO C  3  67  ? 9.334   -10.706 16.289  1.00 86.10 67  C  1 
ATOM   2928  C  CA  . PRO C  3  67  ? 8.234   -11.612 16.630  1.00 84.14 67  C  1 
ATOM   2929  C  C   . PRO C  3  67  ? 8.555   -12.581 17.758  1.00 84.16 67  C  1 
ATOM   2930  O  O   . PRO C  3  67  ? 7.646   -13.255 18.251  1.00 81.48 67  C  1 
ATOM   2931  C  CB  . PRO C  3  67  ? 7.975   -12.364 15.315  1.00 82.24 67  C  1 
ATOM   2932  C  CG  . PRO C  3  67  ? 9.278   -12.303 14.589  1.00 80.75 67  C  1 
ATOM   2933  C  CD  . PRO C  3  67  ? 9.873   -10.966 14.948  1.00 84.41 67  C  1 
ATOM   2934  N  N   . PHE C  3  68  ? 9.811   -12.648 18.193  1.00 82.56 68  C  1 
ATOM   2935  C  CA  . PHE C  3  68  ? 10.240  -13.574 19.230  1.00 80.60 68  C  1 
ATOM   2936  C  C   . PHE C  3  68  ? 10.513  -12.902 20.571  1.00 80.11 68  C  1 
ATOM   2937  O  O   . PHE C  3  68  ? 10.911  -13.589 21.516  1.00 76.51 68  C  1 
ATOM   2938  C  CB  . PHE C  3  68  ? 11.491  -14.328 18.768  1.00 79.32 68  C  1 
ATOM   2939  C  CG  . PHE C  3  68  ? 11.293  -15.122 17.504  1.00 80.55 68  C  1 
ATOM   2940  C  CD1 . PHE C  3  68  ? 10.066  -15.697 17.205  1.00 74.79 68  C  1 
ATOM   2941  C  CD2 . PHE C  3  68  ? 12.344  -15.305 16.617  1.00 75.02 68  C  1 
ATOM   2942  C  CE1 . PHE C  3  68  ? 9.888   -16.426 16.045  1.00 72.68 68  C  1 
ATOM   2943  C  CE2 . PHE C  3  68  ? 12.175  -16.041 15.463  1.00 72.49 68  C  1 
ATOM   2944  C  CZ  . PHE C  3  68  ? 10.945  -16.598 15.174  1.00 75.84 68  C  1 
ATOM   2945  N  N   . ALA C  3  69  ? 10.318  -11.593 20.683  1.00 82.29 69  C  1 
ATOM   2946  C  CA  . ALA C  3  69  ? 10.599  -10.869 21.917  1.00 82.34 69  C  1 
ATOM   2947  C  C   . ALA C  3  69  ? 9.421   -9.962  22.255  1.00 82.75 69  C  1 
ATOM   2948  O  O   . ALA C  3  69  ? 9.230   -8.918  21.627  1.00 79.43 69  C  1 
ATOM   2949  C  CB  . ALA C  3  69  ? 11.893  -10.066 21.796  1.00 80.18 69  C  1 
ATOM   2950  N  N   . THR C  3  70  ? 8.628   -10.370 23.249  1.00 83.24 70  C  1 
ATOM   2951  C  CA  . THR C  3  70  ? 7.489   -9.577  23.701  1.00 81.47 70  C  1 
ATOM   2952  C  C   . THR C  3  70  ? 7.981   -8.399  24.536  1.00 82.02 70  C  1 
ATOM   2953  O  O   . THR C  3  70  ? 8.732   -8.601  25.493  1.00 80.14 70  C  1 
ATOM   2954  C  CB  . THR C  3  70  ? 6.532   -10.436 24.532  1.00 79.05 70  C  1 
ATOM   2955  O  OG1 . THR C  3  70  ? 6.156   -11.602 23.797  1.00 73.83 70  C  1 
ATOM   2956  C  CG2 . THR C  3  70  ? 5.288   -9.652  24.903  1.00 73.99 70  C  1 
ATOM   2957  N  N   . PRO C  3  71  ? 7.582   -7.161  24.205  1.00 86.60 71  C  1 
ATOM   2958  C  CA  . PRO C  3  71  ? 7.949   -6.029  25.059  1.00 86.18 71  C  1 
ATOM   2959  C  C   . PRO C  3  71  ? 7.298   -6.132  26.431  1.00 85.63 71  C  1 
ATOM   2960  O  O   . PRO C  3  71  ? 6.246   -6.759  26.596  1.00 83.01 71  C  1 
ATOM   2961  C  CB  . PRO C  3  71  ? 7.436   -4.805  24.288  1.00 84.70 71  C  1 
ATOM   2962  C  CG  . PRO C  3  71  ? 7.217   -5.284  22.892  1.00 83.58 71  C  1 
ATOM   2963  C  CD  . PRO C  3  71  ? 6.847   -6.732  23.010  1.00 86.59 71  C  1 
ATOM   2964  N  N   . LEU C  3  72  ? 7.930   -5.503  27.424  1.00 84.44 72  C  1 
ATOM   2965  C  CA  . LEU C  3  72  ? 7.372   -5.491  28.772  1.00 82.57 72  C  1 
ATOM   2966  C  C   . LEU C  3  72  ? 6.075   -4.698  28.834  1.00 82.19 72  C  1 
ATOM   2967  O  O   . LEU C  3  72  ? 5.186   -5.023  29.626  1.00 77.33 72  C  1 
ATOM   2968  C  CB  . LEU C  3  72  ? 8.391   -4.911  29.752  1.00 79.90 72  C  1 
ATOM   2969  C  CG  . LEU C  3  72  ? 9.632   -5.760  30.013  1.00 74.88 72  C  1 
ATOM   2970  C  CD1 . LEU C  3  72  ? 10.614  -5.004  30.896  1.00 69.24 72  C  1 
ATOM   2971  C  CD2 . LEU C  3  72  ? 9.245   -7.085  30.658  1.00 68.16 72  C  1 
ATOM   2972  N  N   . GLU C  3  73  ? 5.955   -3.667  28.014  1.00 84.02 73  C  1 
ATOM   2973  C  CA  . GLU C  3  73  ? 4.767   -2.823  27.985  1.00 83.49 73  C  1 
ATOM   2974  C  C   . GLU C  3  73  ? 4.174   -2.855  26.584  1.00 83.98 73  C  1 
ATOM   2975  O  O   . GLU C  3  73  ? 4.803   -2.403  25.624  1.00 80.04 73  C  1 
ATOM   2976  C  CB  . GLU C  3  73  ? 5.111   -1.394  28.402  1.00 79.53 73  C  1 
ATOM   2977  C  CG  . GLU C  3  73  ? 3.928   -0.442  28.397  1.00 69.97 73  C  1 
ATOM   2978  C  CD  . GLU C  3  73  ? 4.309   0.971   28.805  1.00 64.43 73  C  1 
ATOM   2979  O  OE1 . GLU C  3  73  ? 3.658   1.528   29.704  1.00 57.20 73  C  1 
ATOM   2980  O  OE2 . GLU C  3  73  ? 5.267   1.515   28.214  1.00 57.02 73  C  1 
ATOM   2981  N  N   . ILE C  3  74  ? 2.965   -3.409  26.458  1.00 85.15 74  C  1 
ATOM   2982  C  CA  . ILE C  3  74  ? 2.216   -3.418  25.207  1.00 84.65 74  C  1 
ATOM   2983  C  C   . ILE C  3  74  ? 0.922   -2.661  25.451  1.00 85.36 74  C  1 
ATOM   2984  O  O   . ILE C  3  74  ? 0.042   -3.139  26.175  1.00 82.28 74  C  1 
ATOM   2985  C  CB  . ILE C  3  74  ? 1.920   -4.837  24.706  1.00 81.31 74  C  1 
ATOM   2986  C  CG1 . ILE C  3  74  ? 3.177   -5.706  24.704  1.00 74.84 74  C  1 
ATOM   2987  C  CG2 . ILE C  3  74  ? 1.324   -4.775  23.303  1.00 71.64 74  C  1 
ATOM   2988  C  CD1 . ILE C  3  74  ? 2.890   -7.165  24.457  1.00 66.80 74  C  1 
ATOM   2989  N  N   . LEU C  3  75  ? 0.811   -1.486  24.858  1.00 88.82 75  C  1 
ATOM   2990  C  CA  . LEU C  3  75  ? -0.348  -0.634  25.046  1.00 89.94 75  C  1 
ATOM   2991  C  C   . LEU C  3  75  ? -0.819  -0.146  23.683  1.00 90.27 75  C  1 
ATOM   2992  O  O   . LEU C  3  75  ? 0.000   0.257   22.853  1.00 88.18 75  C  1 
ATOM   2993  C  CB  . LEU C  3  75  ? 0.001   0.548   25.958  1.00 88.71 75  C  1 
ATOM   2994  C  CG  . LEU C  3  75  ? -0.985  0.911   27.072  1.00 85.74 75  C  1 
ATOM   2995  C  CD1 . LEU C  3  75  ? -1.184  -0.244  28.029  1.00 80.33 75  C  1 
ATOM   2996  C  CD2 . LEU C  3  75  ? -0.477  2.134   27.822  1.00 80.38 75  C  1 
ATOM   2997  N  N   . PRO C  3  76  ? -2.137  -0.192  23.411  1.00 91.66 76  C  1 
ATOM   2998  C  CA  . PRO C  3  76  ? -2.639  0.387   22.165  1.00 92.11 76  C  1 
ATOM   2999  C  C   . PRO C  3  76  ? -2.689  1.908   22.256  1.00 92.51 76  C  1 
ATOM   3000  O  O   . PRO C  3  76  ? -2.163  2.506   23.199  1.00 91.09 76  C  1 
ATOM   3001  C  CB  . PRO C  3  76  ? -4.038  -0.227  22.047  1.00 91.06 76  C  1 
ATOM   3002  C  CG  . PRO C  3  76  ? -4.465  -0.405  23.463  1.00 89.61 76  C  1 
ATOM   3003  C  CD  . PRO C  3  76  ? -3.213  -0.762  24.228  1.00 91.82 76  C  1 
ATOM   3004  N  N   . GLU C  3  77  ? -3.299  2.546   21.247  1.00 93.72 77  C  1 
ATOM   3005  C  CA  . GLU C  3  77  ? -3.477  3.988   21.300  1.00 94.19 77  C  1 
ATOM   3006  C  C   . GLU C  3  77  ? -4.422  4.365   22.442  1.00 94.77 77  C  1 
ATOM   3007  O  O   . GLU C  3  77  ? -5.229  3.558   22.898  1.00 93.53 77  C  1 
ATOM   3008  C  CB  . GLU C  3  77  ? -4.016  4.501   19.963  1.00 92.96 77  C  1 
ATOM   3009  C  CG  . GLU C  3  77  ? -3.008  4.418   18.822  1.00 85.93 77  C  1 
ATOM   3010  C  CD  . GLU C  3  77  ? -2.225  5.708   18.636  1.00 84.25 77  C  1 
ATOM   3011  O  OE1 . GLU C  3  77  ? -2.074  6.488   19.601  1.00 76.14 77  C  1 
ATOM   3012  O  OE2 . GLU C  3  77  ? -1.760  5.957   17.518  1.00 77.15 77  C  1 
ATOM   3013  N  N   . TRP C  3  78  ? -4.323  5.607   22.905  1.00 95.10 78  C  1 
ATOM   3014  C  CA  . TRP C  3  78  ? -5.008  6.051   24.118  1.00 95.93 78  C  1 
ATOM   3015  C  C   . TRP C  3  78  ? -6.523  5.878   24.034  1.00 96.25 78  C  1 
ATOM   3016  O  O   . TRP C  3  78  ? -7.165  5.569   25.044  1.00 95.60 78  C  1 
ATOM   3017  C  CB  . TRP C  3  78  ? -4.662  7.517   24.400  1.00 96.31 78  C  1 
ATOM   3018  C  CG  . TRP C  3  78  ? -5.077  8.462   23.309  1.00 96.79 78  C  1 
ATOM   3019  C  CD1 . TRP C  3  78  ? -4.339  8.845   22.234  1.00 95.56 78  C  1 
ATOM   3020  C  CD2 . TRP C  3  78  ? -6.333  9.146   23.200  1.00 96.64 78  C  1 
ATOM   3021  N  NE1 . TRP C  3  78  ? -5.047  9.718   21.452  1.00 95.79 78  C  1 
ATOM   3022  C  CE2 . TRP C  3  78  ? -6.281  9.923   22.020  1.00 96.56 78  C  1 
ATOM   3023  C  CE3 . TRP C  3  78  ? -7.491  9.181   23.980  1.00 96.47 78  C  1 
ATOM   3024  C  CZ2 . TRP C  3  78  ? -7.350  10.718  21.604  1.00 95.93 78  C  1 
ATOM   3025  C  CZ3 . TRP C  3  78  ? -8.550  9.973   23.562  1.00 95.32 78  C  1 
ATOM   3026  C  CH2 . TRP C  3  78  ? -8.474  10.727  22.389  1.00 95.21 78  C  1 
ATOM   3027  N  N   . TYR C  3  79  ? -7.113  6.051   22.848  1.00 95.95 79  C  1 
ATOM   3028  C  CA  . TYR C  3  79  ? -8.564  5.947   22.707  1.00 96.29 79  C  1 
ATOM   3029  C  C   . TYR C  3  79  ? -9.062  4.505   22.727  1.00 96.27 79  C  1 
ATOM   3030  O  O   . TYR C  3  79  ? -10.276 4.285   22.747  1.00 95.31 79  C  1 
ATOM   3031  C  CB  . TYR C  3  79  ? -9.025  6.653   21.425  1.00 96.05 79  C  1 
ATOM   3032  C  CG  . TYR C  3  79  ? -8.180  6.349   20.209  1.00 96.05 79  C  1 
ATOM   3033  C  CD1 . TYR C  3  79  ? -8.441  5.243   19.410  1.00 94.06 79  C  1 
ATOM   3034  C  CD2 . TYR C  3  79  ? -7.123  7.182   19.858  1.00 93.96 79  C  1 
ATOM   3035  C  CE1 . TYR C  3  79  ? -7.668  4.969   18.301  1.00 93.64 79  C  1 
ATOM   3036  C  CE2 . TYR C  3  79  ? -6.342  6.912   18.749  1.00 93.23 79  C  1 
ATOM   3037  C  CZ  . TYR C  3  79  ? -6.618  5.803   17.974  1.00 94.45 79  C  1 
ATOM   3038  O  OH  . TYR C  3  79  ? -5.847  5.528   16.869  1.00 92.75 79  C  1 
ATOM   3039  N  N   . PHE C  3  80  ? -8.158  3.519   22.728  1.00 95.19 80  C  1 
ATOM   3040  C  CA  . PHE C  3  80  ? -8.527  2.124   22.935  1.00 95.24 80  C  1 
ATOM   3041  C  C   . PHE C  3  80  ? -8.271  1.660   24.367  1.00 95.15 80  C  1 
ATOM   3042  O  O   . PHE C  3  80  ? -8.515  0.486   24.667  1.00 93.73 80  C  1 
ATOM   3043  C  CB  . PHE C  3  80  ? -7.780  1.219   21.955  1.00 94.82 80  C  1 
ATOM   3044  C  CG  . PHE C  3  80  ? -8.335  1.252   20.559  1.00 94.30 80  C  1 
ATOM   3045  C  CD1 . PHE C  3  80  ? -9.491  0.556   20.241  1.00 89.52 80  C  1 
ATOM   3046  C  CD2 . PHE C  3  80  ? -7.700  1.978   19.567  1.00 89.38 80  C  1 
ATOM   3047  C  CE1 . PHE C  3  80  ? -10.004 0.585   18.959  1.00 88.22 80  C  1 
ATOM   3048  C  CE2 . PHE C  3  80  ? -8.209  2.016   18.282  1.00 87.84 80  C  1 
ATOM   3049  C  CZ  . PHE C  3  80  ? -9.360  1.318   17.977  1.00 90.39 80  C  1 
ATOM   3050  N  N   . PHE C  3  81  ? -7.792  2.534   25.259  1.00 95.43 81  C  1 
ATOM   3051  C  CA  . PHE C  3  81  ? -7.496  2.149   26.637  1.00 95.79 81  C  1 
ATOM   3052  C  C   . PHE C  3  81  ? -8.723  1.592   27.372  1.00 95.61 81  C  1 
ATOM   3053  O  O   . PHE C  3  81  ? -8.611  0.546   28.018  1.00 94.55 81  C  1 
ATOM   3054  C  CB  . PHE C  3  81  ? -6.905  3.330   27.417  1.00 95.47 81  C  1 
ATOM   3055  C  CG  . PHE C  3  81  ? -5.466  3.641   27.089  1.00 95.21 81  C  1 
ATOM   3056  C  CD1 . PHE C  3  81  ? -4.742  2.890   26.175  1.00 91.05 81  C  1 
ATOM   3057  C  CD2 . PHE C  3  81  ? -4.828  4.707   27.723  1.00 90.77 81  C  1 
ATOM   3058  C  CE1 . PHE C  3  81  ? -3.422  3.192   25.888  1.00 90.08 81  C  1 
ATOM   3059  C  CE2 . PHE C  3  81  ? -3.512  5.015   27.443  1.00 90.19 81  C  1 
ATOM   3060  C  CZ  . PHE C  3  81  ? -2.806  4.261   26.522  1.00 92.37 81  C  1 
ATOM   3061  N  N   . PRO C  3  82  ? -9.911  2.232   27.311  1.00 95.75 82  C  1 
ATOM   3062  C  CA  . PRO C  3  82  ? -11.068 1.646   28.013  1.00 95.71 82  C  1 
ATOM   3063  C  C   . PRO C  3  82  ? -11.438 0.267   27.487  1.00 95.41 82  C  1 
ATOM   3064  O  O   . PRO C  3  82  ? -11.729 -0.645  28.272  1.00 94.43 82  C  1 
ATOM   3065  C  CB  . PRO C  3  82  ? -12.191 2.665   27.767  1.00 95.66 82  C  1 
ATOM   3066  C  CG  . PRO C  3  82  ? -11.485 3.939   27.453  1.00 94.73 82  C  1 
ATOM   3067  C  CD  . PRO C  3  82  ? -10.247 3.538   26.714  1.00 96.31 82  C  1 
ATOM   3068  N  N   . VAL C  3  83  ? -11.429 0.083   26.152  1.00 95.16 83  C  1 
ATOM   3069  C  CA  . VAL C  3  83  ? -11.773 -1.206  25.560  1.00 95.05 83  C  1 
ATOM   3070  C  C   . VAL C  3  83  ? -10.707 -2.248  25.895  1.00 94.45 83  C  1 
ATOM   3071  O  O   . VAL C  3  83  ? -11.024 -3.406  26.188  1.00 92.81 83  C  1 
ATOM   3072  C  CB  . VAL C  3  83  ? -11.957 -1.064  24.038  1.00 94.30 83  C  1 
ATOM   3073  C  CG1 . VAL C  3  83  ? -12.554 -2.329  23.458  1.00 86.49 83  C  1 
ATOM   3074  C  CG2 . VAL C  3  83  ? -12.837 0.125   23.716  1.00 87.40 83  C  1 
ATOM   3075  N  N   . PHE C  3  84  ? -9.430  -1.849  25.854  1.00 94.23 84  C  1 
ATOM   3076  C  CA  . PHE C  3  84  ? -8.340  -2.744  26.228  1.00 93.53 84  C  1 
ATOM   3077  C  C   . PHE C  3  84  ? -8.461  -3.176  27.685  1.00 93.58 84  C  1 
ATOM   3078  O  O   . PHE C  3  84  ? -8.217  -4.345  28.013  1.00 92.87 84  C  1 
ATOM   3079  C  CB  . PHE C  3  84  ? -6.995  -2.052  25.970  1.00 92.58 84  C  1 
ATOM   3080  C  CG  . PHE C  3  84  ? -5.798  -2.850  26.404  1.00 91.44 84  C  1 
ATOM   3081  C  CD1 . PHE C  3  84  ? -5.400  -3.972  25.696  1.00 87.59 84  C  1 
ATOM   3082  C  CD2 . PHE C  3  84  ? -5.063  -2.469  27.515  1.00 87.15 84  C  1 
ATOM   3083  C  CE1 . PHE C  3  84  ? -4.296  -4.700  26.090  1.00 85.43 84  C  1 
ATOM   3084  C  CE2 . PHE C  3  84  ? -3.957  -3.196  27.915  1.00 85.54 84  C  1 
ATOM   3085  C  CZ  . PHE C  3  84  ? -3.572  -4.312  27.201  1.00 86.97 84  C  1 
ATOM   3086  N  N   . GLN C  3  85  ? -8.845  -2.260  28.568  1.00 93.69 85  C  1 
ATOM   3087  C  CA  . GLN C  3  85  ? -9.037  -2.591  29.975  1.00 93.95 85  C  1 
ATOM   3088  C  C   . GLN C  3  85  ? -10.177 -3.588  30.161  1.00 93.95 85  C  1 
ATOM   3089  O  O   . GLN C  3  85  ? -10.077 -4.504  30.986  1.00 92.53 85  C  1 
ATOM   3090  C  CB  . GLN C  3  85  ? -9.299  -1.311  30.778  1.00 94.09 85  C  1 
ATOM   3091  C  CG  . GLN C  3  85  ? -9.608  -1.515  32.260  1.00 92.66 85  C  1 
ATOM   3092  C  CD  . GLN C  3  85  ? -8.439  -2.058  33.053  1.00 92.72 85  C  1 
ATOM   3093  O  OE1 . GLN C  3  85  ? -7.361  -2.312  32.522  1.00 87.48 85  C  1 
ATOM   3094  N  NE2 . GLN C  3  85  ? -8.650  -2.249  34.349  1.00 83.74 85  C  1 
ATOM   3095  N  N   . ILE C  3  86  ? -11.269 -3.443  29.395  1.00 93.49 86  C  1 
ATOM   3096  C  CA  . ILE C  3  86  ? -12.367 -4.405  29.445  1.00 93.39 86  C  1 
ATOM   3097  C  C   . ILE C  3  86  ? -11.877 -5.780  29.002  1.00 92.64 86  C  1 
ATOM   3098  O  O   . ILE C  3  86  ? -12.159 -6.795  29.652  1.00 91.47 86  C  1 
ATOM   3099  C  CB  . ILE C  3  86  ? -13.547 -3.921  28.577  1.00 93.69 86  C  1 
ATOM   3100  C  CG1 . ILE C  3  86  ? -14.217 -2.705  29.219  1.00 90.05 86  C  1 
ATOM   3101  C  CG2 . ILE C  3  86  ? -14.561 -5.043  28.363  1.00 90.20 86  C  1 
ATOM   3102  C  CD1 . ILE C  3  86  ? -15.215 -2.013  28.319  1.00 85.83 86  C  1 
ATOM   3103  N  N   . LEU C  3  87  ? -11.123 -5.827  27.888  1.00 92.80 87  C  1 
ATOM   3104  C  CA  . LEU C  3  87  ? -10.693 -7.102  27.328  1.00 91.62 87  C  1 
ATOM   3105  C  C   . LEU C  3  87  ? -9.754  -7.855  28.262  1.00 91.13 87  C  1 
ATOM   3106  O  O   . LEU C  3  87  ? -9.808  -9.089  28.336  1.00 88.90 87  C  1 
ATOM   3107  C  CB  . LEU C  3  87  ? -10.013 -6.879  25.972  1.00 91.10 87  C  1 
ATOM   3108  C  CG  . LEU C  3  87  ? -10.929 -6.486  24.813  1.00 87.80 87  C  1 
ATOM   3109  C  CD1 . LEU C  3  87  ? -10.106 -6.115  23.591  1.00 81.55 87  C  1 
ATOM   3110  C  CD2 . LEU C  3  87  ? -11.887 -7.622  24.485  1.00 81.41 87  C  1 
ATOM   3111  N  N   . ARG C  3  88  ? -8.895  -7.144  29.000  1.00 90.06 88  C  1 
ATOM   3112  C  CA  . ARG C  3  88  ? -7.910  -7.822  29.837  1.00 89.10 88  C  1 
ATOM   3113  C  C   . ARG C  3  88  ? -8.419  -8.105  31.248  1.00 88.88 88  C  1 
ATOM   3114  O  O   . ARG C  3  88  ? -7.841  -8.957  31.930  1.00 86.05 88  C  1 
ATOM   3115  C  CB  . ARG C  3  88  ? -6.604  -7.013  29.897  1.00 86.68 88  C  1 
ATOM   3116  C  CG  . ARG C  3  88  ? -6.677  -5.730  30.714  1.00 83.80 88  C  1 
ATOM   3117  C  CD  . ARG C  3  88  ? -5.302  -5.104  30.877  1.00 84.17 88  C  1 
ATOM   3118  N  NE  . ARG C  3  88  ? -5.333  -3.943  31.767  1.00 82.89 88  C  1 
ATOM   3119  C  CZ  . ARG C  3  88  ? -4.304  -3.503  32.490  1.00 84.33 88  C  1 
ATOM   3120  N  NH1 . ARG C  3  88  ? -3.134  -4.127  32.434  1.00 77.07 88  C  1 
ATOM   3121  N  NH2 . ARG C  3  88  ? -4.443  -2.440  33.267  1.00 79.20 88  C  1 
ATOM   3122  N  N   . THR C  3  89  ? -9.478  -7.434  31.699  1.00 90.83 89  C  1 
ATOM   3123  C  CA  . THR C  3  89  ? -10.015 -7.671  33.036  1.00 90.61 89  C  1 
ATOM   3124  C  C   . THR C  3  89  ? -11.192 -8.638  33.047  1.00 90.52 89  C  1 
ATOM   3125  O  O   . THR C  3  89  ? -11.402 -9.325  34.051  1.00 87.55 89  C  1 
ATOM   3126  C  CB  . THR C  3  89  ? -10.440 -6.357  33.704  1.00 90.23 89  C  1 
ATOM   3127  O  OG1 . THR C  3  89  ? -11.355 -5.657  32.854  1.00 82.10 89  C  1 
ATOM   3128  C  CG2 . THR C  3  89  ? -9.233  -5.474  33.991  1.00 82.49 89  C  1 
ATOM   3129  N  N   . VAL C  3  90  ? -11.977 -8.713  31.964  1.00 89.94 90  C  1 
ATOM   3130  C  CA  . VAL C  3  90  ? -13.094 -9.650  31.891  1.00 89.81 90  C  1 
ATOM   3131  C  C   . VAL C  3  90  ? -12.538 -11.038 31.569  1.00 88.25 90  C  1 
ATOM   3132  O  O   . VAL C  3  90  ? -11.921 -11.225 30.516  1.00 84.50 90  C  1 
ATOM   3133  C  CB  . VAL C  3  90  ? -14.123 -9.206  30.840  1.00 89.53 90  C  1 
ATOM   3134  C  CG1 . VAL C  3  90  ? -15.194 -10.267 30.649  1.00 80.49 90  C  1 
ATOM   3135  C  CG2 . VAL C  3  90  ? -14.759 -7.887  31.254  1.00 81.86 90  C  1 
ATOM   3136  N  N   . PRO C  3  91  ? -12.748 -12.039 32.453  1.00 87.16 91  C  1 
ATOM   3137  C  CA  . PRO C  3  91  ? -12.124 -13.347 32.223  1.00 85.30 91  C  1 
ATOM   3138  C  C   . PRO C  3  91  ? -12.705 -14.109 31.037  1.00 84.88 91  C  1 
ATOM   3139  O  O   . PRO C  3  91  ? -11.975 -14.853 30.372  1.00 81.33 91  C  1 
ATOM   3140  C  CB  . PRO C  3  91  ? -12.383 -14.095 33.543  1.00 82.78 91  C  1 
ATOM   3141  C  CG  . PRO C  3  91  ? -13.583 -13.423 34.127  1.00 80.82 91  C  1 
ATOM   3142  C  CD  . PRO C  3  91  ? -13.481 -11.983 33.720  1.00 83.29 91  C  1 
ATOM   3143  N  N   . ASN C  3  92  ? -14.004 -13.956 30.748  1.00 85.61 92  C  1 
ATOM   3144  C  CA  . ASN C  3  92  ? -14.625 -14.602 29.598  1.00 86.61 92  C  1 
ATOM   3145  C  C   . ASN C  3  92  ? -14.307 -13.790 28.345  1.00 86.44 92  C  1 
ATOM   3146  O  O   . ASN C  3  92  ? -14.753 -12.650 28.203  1.00 84.16 92  C  1 
ATOM   3147  C  CB  . ASN C  3  92  ? -16.132 -14.731 29.807  1.00 85.61 92  C  1 
ATOM   3148  C  CG  . ASN C  3  92  ? -16.817 -15.549 28.729  1.00 82.93 92  C  1 
ATOM   3149  O  OD1 . ASN C  3  92  ? -16.258 -15.811 27.665  1.00 74.41 92  C  1 
ATOM   3150  N  ND2 . ASN C  3  92  ? -18.049 -15.962 28.995  1.00 73.80 92  C  1 
ATOM   3151  N  N   . LYS C  3  93  ? -13.539 -14.383 27.420  1.00 88.76 93  C  1 
ATOM   3152  C  CA  . LYS C  3  93  ? -13.093 -13.668 26.229  1.00 88.32 93  C  1 
ATOM   3153  C  C   . LYS C  3  93  ? -14.269 -13.266 25.343  1.00 89.91 93  C  1 
ATOM   3154  O  O   . LYS C  3  93  ? -14.290 -12.156 24.803  1.00 87.11 93  C  1 
ATOM   3155  C  CB  . LYS C  3  93  ? -12.099 -14.526 25.439  1.00 84.51 93  C  1 
ATOM   3156  C  CG  . LYS C  3  93  ? -10.767 -14.726 26.143  1.00 75.41 93  C  1 
ATOM   3157  C  CD  . LYS C  3  93  ? -9.801  -15.532 25.298  1.00 67.34 93  C  1 
ATOM   3158  C  CE  . LYS C  3  93  ? -8.455  -15.691 25.986  1.00 58.04 93  C  1 
ATOM   3159  N  NZ  . LYS C  3  93  ? -7.503  -16.506 25.187  1.00 51.84 93  C  1 
ATOM   3160  N  N   . LEU C  3  94  ? -15.264 -14.156 25.177  1.00 90.12 94  C  1 
ATOM   3161  C  CA  . LEU C  3  94  ? -16.429 -13.826 24.362  1.00 91.53 94  C  1 
ATOM   3162  C  C   . LEU C  3  94  ? -17.211 -12.667 24.965  1.00 92.41 94  C  1 
ATOM   3163  O  O   . LEU C  3  94  ? -17.668 -11.775 24.242  1.00 92.28 94  C  1 
ATOM   3164  C  CB  . LEU C  3  94  ? -17.326 -15.058 24.206  1.00 91.78 94  C  1 
ATOM   3165  C  CG  . LEU C  3  94  ? -18.629 -14.853 23.424  1.00 89.07 94  C  1 
ATOM   3166  C  CD1 . LEU C  3  94  ? -18.342 -14.366 22.011  1.00 82.86 94  C  1 
ATOM   3167  C  CD2 . LEU C  3  94  ? -19.435 -16.139 23.388  1.00 83.62 94  C  1 
ATOM   3168  N  N   . LEU C  3  95  ? -17.375 -12.656 26.295  1.00 92.24 95  C  1 
ATOM   3169  C  CA  . LEU C  3  95  ? -18.053 -11.548 26.951  1.00 93.02 95  C  1 
ATOM   3170  C  C   . LEU C  3  95  ? -17.280 -10.247 26.775  1.00 93.71 95  C  1 
ATOM   3171  O  O   . LEU C  3  95  ? -17.880 -9.185  26.585  1.00 93.15 95  C  1 
ATOM   3172  C  CB  . LEU C  3  95  ? -18.247 -11.862 28.437  1.00 93.22 95  C  1 
ATOM   3173  C  CG  . LEU C  3  95  ? -18.988 -10.808 29.268  1.00 88.83 95  C  1 
ATOM   3174  C  CD1 . LEU C  3  95  ? -20.385 -10.564 28.720  1.00 82.57 95  C  1 
ATOM   3175  C  CD2 . LEU C  3  95  ? -19.055 -11.231 30.721  1.00 82.80 95  C  1 
ATOM   3176  N  N   . GLY C  3  96  ? -15.944 -10.317 26.824  1.00 92.94 96  C  1 
ATOM   3177  C  CA  . GLY C  3  96  ? -15.134 -9.134  26.578  1.00 92.61 96  C  1 
ATOM   3178  C  C   . GLY C  3  96  ? -15.329 -8.577  25.180  1.00 93.56 96  C  1 
ATOM   3179  O  O   . GLY C  3  96  ? -15.455 -7.363  24.993  1.00 92.60 96  C  1 
ATOM   3180  N  N   . VAL C  3  97  ? -15.369 -9.462  24.167  1.00 93.83 97  C  1 
ATOM   3181  C  CA  . VAL C  3  97  ? -15.591 -9.027  22.792  1.00 94.18 97  C  1 
ATOM   3182  C  C   . VAL C  3  97  ? -16.983 -8.421  22.636  1.00 94.37 97  C  1 
ATOM   3183  O  O   . VAL C  3  97  ? -17.159 -7.405  21.952  1.00 93.58 97  C  1 
ATOM   3184  C  CB  . VAL C  3  97  ? -15.377 -10.202 21.816  1.00 93.35 97  C  1 
ATOM   3185  C  CG1 . VAL C  3  97  ? -15.792 -9.819  20.402  1.00 85.83 97  C  1 
ATOM   3186  C  CG2 . VAL C  3  97  ? -13.919 -10.636 21.834  1.00 86.96 97  C  1 
ATOM   3187  N  N   . LEU C  3  98  ? -17.996 -9.030  23.270  1.00 94.42 98  C  1 
ATOM   3188  C  CA  . LEU C  3  98  ? -19.351 -8.494  23.204  1.00 94.63 98  C  1 
ATOM   3189  C  C   . LEU C  3  98  ? -19.436 -7.127  23.873  1.00 95.05 98  C  1 
ATOM   3190  O  O   . LEU C  3  98  ? -20.116 -6.226  23.371  1.00 94.38 98  C  1 
ATOM   3191  C  CB  . LEU C  3  98  ? -20.335 -9.475  23.846  1.00 94.43 98  C  1 
ATOM   3192  C  CG  . LEU C  3  98  ? -20.608 -10.766 23.063  1.00 89.51 98  C  1 
ATOM   3193  C  CD1 . LEU C  3  98  ? -21.450 -11.723 23.889  1.00 84.63 98  C  1 
ATOM   3194  C  CD2 . LEU C  3  98  ? -21.292 -10.459 21.743  1.00 83.83 98  C  1 
ATOM   3195  N  N   . LEU C  3  99  ? -18.755 -6.948  25.014  1.00 95.09 99  C  1 
ATOM   3196  C  CA  . LEU C  3  99  ? -18.729 -5.650  25.673  1.00 95.04 99  C  1 
ATOM   3197  C  C   . LEU C  3  99  ? -18.004 -4.612  24.822  1.00 95.25 99  C  1 
ATOM   3198  O  O   . LEU C  3  99  ? -18.407 -3.447  24.777  1.00 94.44 99  C  1 
ATOM   3199  C  CB  . LEU C  3  99  ? -18.069 -5.771  27.050  1.00 95.24 99  C  1 
ATOM   3200  C  CG  . LEU C  3  99  ? -18.881 -6.506  28.124  1.00 93.13 99  C  1 
ATOM   3201  C  CD1 . LEU C  3  99  ? -18.036 -6.739  29.363  1.00 88.86 99  C  1 
ATOM   3202  C  CD2 . LEU C  3  99  ? -20.138 -5.727  28.474  1.00 87.70 99  C  1 
ATOM   3203  N  N   . MET C  3  100 ? -16.935 -5.024  24.125  1.00 94.89 100 C  1 
ATOM   3204  C  CA  . MET C  3  100 ? -16.228 -4.123  23.222  1.00 94.10 100 C  1 
ATOM   3205  C  C   . MET C  3  100 ? -17.124 -3.700  22.061  1.00 94.60 100 C  1 
ATOM   3206  O  O   . MET C  3  100 ? -17.208 -2.516  21.728  1.00 93.97 100 C  1 
ATOM   3207  C  CB  . MET C  3  100 ? -14.959 -4.798  22.696  1.00 92.61 100 C  1 
ATOM   3208  C  CG  . MET C  3  100 ? -14.152 -3.956  21.730  1.00 87.32 100 C  1 
ATOM   3209  S  SD  . MET C  3  100 ? -12.715 -4.819  21.056  1.00 83.71 100 C  1 
ATOM   3210  C  CE  . MET C  3  100 ? -13.509 -5.969  19.936  1.00 73.93 100 C  1 
ATOM   3211  N  N   . ALA C  3  101 ? -17.815 -4.675  21.441  1.00 95.36 101 C  1 
ATOM   3212  C  CA  . ALA C  3  101 ? -18.698 -4.366  20.325  1.00 95.45 101 C  1 
ATOM   3213  C  C   . ALA C  3  101 ? -19.924 -3.571  20.757  1.00 95.98 101 C  1 
ATOM   3214  O  O   . ALA C  3  101 ? -20.534 -2.883  19.933  1.00 94.71 101 C  1 
ATOM   3215  C  CB  . ALA C  3  101 ? -19.127 -5.660  19.633  1.00 94.58 101 C  1 
ATOM   3216  N  N   . SER C  3  102 ? -20.297 -3.651  22.042  1.00 96.11 102 C  1 
ATOM   3217  C  CA  . SER C  3  102 ? -21.469 -2.933  22.524  1.00 96.12 102 C  1 
ATOM   3218  C  C   . SER C  3  102 ? -21.246 -1.430  22.616  1.00 96.43 102 C  1 
ATOM   3219  O  O   . SER C  3  102 ? -22.225 -0.685  22.729  1.00 94.75 102 C  1 
ATOM   3220  C  CB  . SER C  3  102 ? -21.901 -3.477  23.889  1.00 94.81 102 C  1 
ATOM   3221  O  OG  . SER C  3  102 ? -20.960 -3.150  24.891  1.00 84.50 102 C  1 
ATOM   3222  N  N   . VAL C  3  103 ? -19.990 -0.955  22.568  1.00 96.59 103 C  1 
ATOM   3223  C  CA  . VAL C  3  103 ? -19.721 0.481   22.622  1.00 96.47 103 C  1 
ATOM   3224  C  C   . VAL C  3  103 ? -20.300 1.183   21.390  1.00 96.67 103 C  1 
ATOM   3225  O  O   . VAL C  3  103 ? -21.143 2.078   21.537  1.00 95.94 103 C  1 
ATOM   3226  C  CB  . VAL C  3  103 ? -18.212 0.752   22.799  1.00 96.01 103 C  1 
ATOM   3227  C  CG1 . VAL C  3  103 ? -17.915 2.239   22.643  1.00 91.25 103 C  1 
ATOM   3228  C  CG2 . VAL C  3  103 ? -17.744 0.264   24.160  1.00 91.87 103 C  1 
ATOM   3229  N  N   . PRO C  3  104 ? -19.902 0.824   20.145  1.00 96.43 104 C  1 
ATOM   3230  C  CA  . PRO C  3  104 ? -20.563 1.463   18.994  1.00 96.50 104 C  1 
ATOM   3231  C  C   . PRO C  3  104 ? -22.002 1.013   18.807  1.00 96.53 104 C  1 
ATOM   3232  O  O   . PRO C  3  104 ? -22.849 1.820   18.400  1.00 95.61 104 C  1 
ATOM   3233  C  CB  . PRO C  3  104 ? -19.687 1.043   17.805  1.00 95.64 104 C  1 
ATOM   3234  C  CG  . PRO C  3  104 ? -19.049 -0.229  18.233  1.00 93.58 104 C  1 
ATOM   3235  C  CD  . PRO C  3  104 ? -18.824 -0.089  19.708  1.00 96.24 104 C  1 
ATOM   3236  N  N   . ALA C  3  105 ? -22.316 -0.264  19.096  1.00 97.15 105 C  1 
ATOM   3237  C  CA  . ALA C  3  105 ? -23.685 -0.739  18.940  1.00 96.94 105 C  1 
ATOM   3238  C  C   . ALA C  3  105 ? -24.640 -0.013  19.882  1.00 96.77 105 C  1 
ATOM   3239  O  O   . ALA C  3  105 ? -25.761 0.332   19.499  1.00 94.82 105 C  1 
ATOM   3240  C  CB  . ALA C  3  105 ? -23.743 -2.250  19.167  1.00 96.00 105 C  1 
ATOM   3241  N  N   . GLY C  3  106 ? -24.209 0.223   21.130  1.00 96.78 106 C  1 
ATOM   3242  C  CA  . GLY C  3  106 ? -25.028 0.970   22.070  1.00 96.56 106 C  1 
ATOM   3243  C  C   . GLY C  3  106 ? -25.207 2.420   21.661  1.00 96.57 106 C  1 
ATOM   3244  O  O   . GLY C  3  106 ? -26.300 2.979   21.794  1.00 94.87 106 C  1 
ATOM   3245  N  N   . LEU C  3  107 ? -24.140 3.048   21.147  1.00 96.95 107 C  1 
ATOM   3246  C  CA  . LEU C  3  107 ? -24.240 4.429   20.688  1.00 96.98 107 C  1 
ATOM   3247  C  C   . LEU C  3  107 ? -25.224 4.565   19.531  1.00 96.88 107 C  1 
ATOM   3248  O  O   . LEU C  3  107 ? -25.900 5.594   19.413  1.00 95.56 107 C  1 
ATOM   3249  C  CB  . LEU C  3  107 ? -22.861 4.952   20.277  1.00 96.54 107 C  1 
ATOM   3250  C  CG  . LEU C  3  107 ? -21.887 5.256   21.422  1.00 94.49 107 C  1 
ATOM   3251  C  CD1 . LEU C  3  107 ? -20.532 5.659   20.867  1.00 88.91 107 C  1 
ATOM   3252  C  CD2 . LEU C  3  107 ? -22.444 6.359   22.318  1.00 88.76 107 C  1 
ATOM   3253  N  N   . LEU C  3  108 ? -25.335 3.537   18.665  1.00 97.05 108 C  1 
ATOM   3254  C  CA  . LEU C  3  108 ? -26.292 3.573   17.565  1.00 96.83 108 C  1 
ATOM   3255  C  C   . LEU C  3  108 ? -27.735 3.626   18.064  1.00 96.54 108 C  1 
ATOM   3256  O  O   . LEU C  3  108 ? -28.610 4.145   17.360  1.00 94.70 108 C  1 
ATOM   3257  C  CB  . LEU C  3  108 ? -26.105 2.353   16.658  1.00 96.42 108 C  1 
ATOM   3258  C  CG  . LEU C  3  108 ? -24.858 2.332   15.767  1.00 94.39 108 C  1 
ATOM   3259  C  CD1 . LEU C  3  108 ? -24.721 0.979   15.081  1.00 90.01 108 C  1 
ATOM   3260  C  CD2 . LEU C  3  108 ? -24.922 3.446   14.733  1.00 89.09 108 C  1 
ATOM   3261  N  N   . THR C  3  109 ? -28.009 3.102   19.267  1.00 97.07 109 C  1 
ATOM   3262  C  CA  . THR C  3  109 ? -29.364 3.067   19.799  1.00 96.69 109 C  1 
ATOM   3263  C  C   . THR C  3  109 ? -29.743 4.319   20.581  1.00 96.14 109 C  1 
ATOM   3264  O  O   . THR C  3  109 ? -30.929 4.502   20.893  1.00 93.72 109 C  1 
ATOM   3265  C  CB  . THR C  3  109 ? -29.556 1.842   20.706  1.00 95.29 109 C  1 
ATOM   3266  O  OG1 . THR C  3  109 ? -28.715 1.964   21.857  1.00 88.34 109 C  1 
ATOM   3267  C  CG2 . THR C  3  109 ? -29.205 0.558   19.964  1.00 88.59 109 C  1 
ATOM   3268  N  N   . VAL C  3  110 ? -28.782 5.196   20.895  1.00 96.33 110 C  1 
ATOM   3269  C  CA  . VAL C  3  110 ? -29.038 6.354   21.755  1.00 96.11 110 C  1 
ATOM   3270  C  C   . VAL C  3  110 ? -30.152 7.255   21.207  1.00 95.95 110 C  1 
ATOM   3271  O  O   . VAL C  3  110 ? -31.062 7.618   21.964  1.00 94.52 110 C  1 
ATOM   3272  C  CB  . VAL C  3  110 ? -27.728 7.137   21.997  1.00 95.52 110 C  1 
ATOM   3273  C  CG1 . VAL C  3  110 ? -28.012 8.530   22.552  1.00 89.64 110 C  1 
ATOM   3274  C  CG2 . VAL C  3  110 ? -26.829 6.369   22.951  1.00 90.47 110 C  1 
ATOM   3275  N  N   . PRO C  3  111 ? -30.157 7.652   19.915  1.00 96.18 111 C  1 
ATOM   3276  C  CA  . PRO C  3  111 ? -31.245 8.527   19.444  1.00 95.60 111 C  1 
ATOM   3277  C  C   . PRO C  3  111 ? -32.620 7.878   19.518  1.00 95.39 111 C  1 
ATOM   3278  O  O   . PRO C  3  111 ? -33.626 8.571   19.706  1.00 93.28 111 C  1 
ATOM   3279  C  CB  . PRO C  3  111 ? -30.863 8.828   17.988  1.00 94.76 111 C  1 
ATOM   3280  C  CG  . PRO C  3  111 ? -29.411 8.521   17.901  1.00 93.37 111 C  1 
ATOM   3281  C  CD  . PRO C  3  111 ? -29.189 7.383   18.849  1.00 95.66 111 C  1 
ATOM   3282  N  N   . PHE C  3  112 ? -32.687 6.546   19.359  1.00 95.67 112 C  1 
ATOM   3283  C  CA  . PHE C  3  112 ? -33.965 5.850   19.359  1.00 94.95 112 C  1 
ATOM   3284  C  C   . PHE C  3  112 ? -34.465 5.566   20.769  1.00 94.64 112 C  1 
ATOM   3285  O  O   . PHE C  3  112 ? -35.676 5.438   20.981  1.00 91.62 112 C  1 
ATOM   3286  C  CB  . PHE C  3  112 ? -33.844 4.564   18.543  1.00 94.39 112 C  1 
ATOM   3287  C  CG  . PHE C  3  112 ? -33.291 4.791   17.162  1.00 94.49 112 C  1 
ATOM   3288  C  CD1 . PHE C  3  112 ? -34.087 5.315   16.153  1.00 89.60 112 C  1 
ATOM   3289  C  CD2 . PHE C  3  112 ? -31.962 4.512   16.879  1.00 90.05 112 C  1 
ATOM   3290  C  CE1 . PHE C  3  112 ? -33.579 5.539   14.887  1.00 88.88 112 C  1 
ATOM   3291  C  CE2 . PHE C  3  112 ? -31.446 4.736   15.611  1.00 89.10 112 C  1 
ATOM   3292  C  CZ  . PHE C  3  112 ? -32.255 5.249   14.615  1.00 91.97 112 C  1 
ATOM   3293  N  N   . LEU C  3  113 ? -33.553 5.472   21.744  1.00 95.36 113 C  1 
ATOM   3294  C  CA  . LEU C  3  113 ? -33.952 5.316   23.135  1.00 95.27 113 C  1 
ATOM   3295  C  C   . LEU C  3  113 ? -34.386 6.643   23.757  1.00 94.67 113 C  1 
ATOM   3296  O  O   . LEU C  3  113 ? -35.300 6.667   24.590  1.00 91.50 113 C  1 
ATOM   3297  C  CB  . LEU C  3  113 ? -32.805 4.704   23.945  1.00 94.45 113 C  1 
ATOM   3298  C  CG  . LEU C  3  113 ? -32.448 3.244   23.630  1.00 89.93 113 C  1 
ATOM   3299  C  CD1 . LEU C  3  113 ? -31.182 2.840   24.367  1.00 83.69 113 C  1 
ATOM   3300  C  CD2 . LEU C  3  113 ? -33.601 2.320   23.994  1.00 82.52 113 C  1 
ATOM   3301  N  N   . GLU C  3  114 ? -33.759 7.750   23.372  1.00 94.75 114 C  1 
ATOM   3302  C  CA  . GLU C  3  114 ? -34.064 9.063   23.938  1.00 94.24 114 C  1 
ATOM   3303  C  C   . GLU C  3  114 ? -35.113 9.823   23.126  1.00 93.89 114 C  1 
ATOM   3304  O  O   . GLU C  3  114 ? -35.273 11.037  23.308  1.00 90.68 114 C  1 
ATOM   3305  C  CB  . GLU C  3  114 ? -32.780 9.893   24.075  1.00 92.94 114 C  1 
ATOM   3306  C  CG  . GLU C  3  114 ? -31.816 9.341   25.116  1.00 88.20 114 C  1 
ATOM   3307  C  CD  . GLU C  3  114 ? -30.744 10.334  25.518  1.00 86.50 114 C  1 
ATOM   3308  O  OE1 . GLU C  3  114 ? -31.064 11.533  25.666  1.00 79.80 114 C  1 
ATOM   3309  O  OE2 . GLU C  3  114 ? -29.581 9.913   25.693  1.00 80.66 114 C  1 
ATOM   3310  N  N   . ASN C  3  115 ? -35.847 9.130   22.242  1.00 93.41 115 C  1 
ATOM   3311  C  CA  . ASN C  3  115 ? -36.972 9.733   21.535  1.00 92.69 115 C  1 
ATOM   3312  C  C   . ASN C  3  115 ? -38.215 9.875   22.409  1.00 92.79 115 C  1 
ATOM   3313  O  O   . ASN C  3  115 ? -39.256 10.326  21.917  1.00 88.36 115 C  1 
ATOM   3314  C  CB  . ASN C  3  115 ? -37.313 8.916   20.282  1.00 90.05 115 C  1 
ATOM   3315  C  CG  . ASN C  3  115 ? -36.416 9.248   19.106  1.00 84.66 115 C  1 
ATOM   3316  O  OD1 . ASN C  3  115 ? -35.768 10.296  19.071  1.00 74.37 115 C  1 
ATOM   3317  N  ND2 . ASN C  3  115 ? -36.377 8.358   18.126  1.00 77.92 115 C  1 
ATOM   3318  N  N   . VAL C  3  116 ? -38.135 9.501   23.691  1.00 93.68 116 C  1 
ATOM   3319  C  CA  . VAL C  3  116 ? -39.275 9.612   24.591  1.00 93.48 116 C  1 
ATOM   3320  C  C   . VAL C  3  116 ? -39.653 11.063  24.865  1.00 93.16 116 C  1 
ATOM   3321  O  O   . VAL C  3  116 ? -40.779 11.332  25.302  1.00 88.61 116 C  1 
ATOM   3322  C  CB  . VAL C  3  116 ? -38.995 8.874   25.916  1.00 91.95 116 C  1 
ATOM   3323  C  CG1 . VAL C  3  116 ? -38.796 7.384   25.668  1.00 79.66 116 C  1 
ATOM   3324  C  CG2 . VAL C  3  116 ? -37.769 9.463   26.610  1.00 80.59 116 C  1 
ATOM   3325  N  N   . ASN C  3  117 ? -38.748 12.010  24.623  1.00 92.73 117 C  1 
ATOM   3326  C  CA  . ASN C  3  117 ? -39.043 13.425  24.757  1.00 92.58 117 C  1 
ATOM   3327  C  C   . ASN C  3  117 ? -38.270 14.207  23.702  1.00 92.64 117 C  1 
ATOM   3328  O  O   . ASN C  3  117 ? -37.435 13.655  22.980  1.00 89.05 117 C  1 
ATOM   3329  C  CB  . ASN C  3  117 ? -38.725 13.930  26.177  1.00 89.72 117 C  1 
ATOM   3330  C  CG  . ASN C  3  117 ? -37.267 13.744  26.552  1.00 87.88 117 C  1 
ATOM   3331  O  OD1 . ASN C  3  117 ? -36.361 14.178  25.846  1.00 79.08 117 C  1 
ATOM   3332  N  ND2 . ASN C  3  117 ? -37.032 13.105  27.692  1.00 80.35 117 C  1 
ATOM   3333  N  N   . LYS C  3  118 ? -38.556 15.499  23.601  1.00 92.58 118 C  1 
ATOM   3334  C  CA  . LYS C  3  118 ? -37.906 16.390  22.645  1.00 91.91 118 C  1 
ATOM   3335  C  C   . LYS C  3  118 ? -36.965 17.381  23.319  1.00 92.52 118 C  1 
ATOM   3336  O  O   . LYS C  3  118 ? -36.550 18.362  22.687  1.00 87.93 118 C  1 
ATOM   3337  C  CB  . LYS C  3  118 ? -38.959 17.143  21.822  1.00 88.52 118 C  1 
ATOM   3338  C  CG  . LYS C  3  118 ? -39.831 16.238  20.962  1.00 79.84 118 C  1 
ATOM   3339  C  CD  . LYS C  3  118 ? -40.849 17.041  20.166  1.00 73.65 118 C  1 
ATOM   3340  C  CE  . LYS C  3  118 ? -41.700 16.138  19.294  1.00 63.96 118 C  1 
ATOM   3341  N  NZ  . LYS C  3  118 ? -42.732 16.896  18.532  1.00 56.54 118 C  1 
ATOM   3342  N  N   . PHE C  3  119 ? -36.617 17.150  24.589  1.00 93.55 119 C  1 
ATOM   3343  C  CA  . PHE C  3  119 ? -35.723 18.050  25.302  1.00 93.70 119 C  1 
ATOM   3344  C  C   . PHE C  3  119 ? -34.302 17.926  24.767  1.00 93.53 119 C  1 
ATOM   3345  O  O   . PHE C  3  119 ? -33.790 16.818  24.575  1.00 90.94 119 C  1 
ATOM   3346  C  CB  . PHE C  3  119 ? -35.739 17.754  26.802  1.00 93.03 119 C  1 
ATOM   3347  C  CG  . PHE C  3  119 ? -37.078 17.955  27.452  1.00 92.69 119 C  1 
ATOM   3348  C  CD1 . PHE C  3  119 ? -37.798 19.120  27.253  1.00 85.84 119 C  1 
ATOM   3349  C  CD2 . PHE C  3  119 ? -37.609 16.971  28.276  1.00 85.63 119 C  1 
ATOM   3350  C  CE1 . PHE C  3  119 ? -39.030 19.302  27.855  1.00 84.14 119 C  1 
ATOM   3351  C  CE2 . PHE C  3  119 ? -38.836 17.148  28.883  1.00 84.32 119 C  1 
ATOM   3352  C  CZ  . PHE C  3  119 ? -39.550 18.317  28.672  1.00 86.63 119 C  1 
ATOM   3353  N  N   . GLN C  3  120 ? -33.666 19.070  24.516  1.00 94.25 120 C  1 
ATOM   3354  C  CA  . GLN C  3  120 ? -32.267 19.114  24.096  1.00 94.27 120 C  1 
ATOM   3355  C  C   . GLN C  3  120 ? -31.346 19.455  25.260  1.00 94.89 120 C  1 
ATOM   3356  O  O   . GLN C  3  120 ? -30.287 18.839  25.419  1.00 92.48 120 C  1 
ATOM   3357  C  CB  . GLN C  3  120 ? -32.087 20.138  22.972  1.00 92.63 120 C  1 
ATOM   3358  C  CG  . GLN C  3  120 ? -32.868 19.851  21.706  1.00 90.46 120 C  1 
ATOM   3359  C  CD  . GLN C  3  120 ? -32.584 20.868  20.627  1.00 90.26 120 C  1 
ATOM   3360  O  OE1 . GLN C  3  120 ? -31.485 20.914  20.081  1.00 81.56 120 C  1 
ATOM   3361  N  NE2 . GLN C  3  120 ? -33.566 21.701  20.317  1.00 80.14 120 C  1 
ATOM   3362  N  N   . ASN C  3  121 ? -31.728 20.430  26.078  1.00 94.38 121 C  1 
ATOM   3363  C  CA  . ASN C  3  121 ? -30.903 20.905  27.179  1.00 94.85 121 C  1 
ATOM   3364  C  C   . ASN C  3  121 ? -30.668 19.783  28.195  1.00 95.02 121 C  1 
ATOM   3365  O  O   . ASN C  3  121 ? -31.622 19.129  28.624  1.00 93.21 121 C  1 
ATOM   3366  C  CB  . ASN C  3  121 ? -31.578 22.102  27.849  1.00 94.19 121 C  1 
ATOM   3367  C  CG  . ASN C  3  121 ? -30.625 22.902  28.708  1.00 94.34 121 C  1 
ATOM   3368  O  OD1 . ASN C  3  121 ? -30.055 22.387  29.663  1.00 85.76 121 C  1 
ATOM   3369  N  ND2 . ASN C  3  121 ? -30.453 24.175  28.371  1.00 86.46 121 C  1 
ATOM   3370  N  N   . PRO C  3  122 ? -29.409 19.524  28.598  1.00 95.10 122 C  1 
ATOM   3371  C  CA  . PRO C  3  122 ? -29.152 18.431  29.546  1.00 95.17 122 C  1 
ATOM   3372  C  C   . PRO C  3  122 ? -29.795 18.640  30.911  1.00 95.08 122 C  1 
ATOM   3373  O  O   . PRO C  3  122 ? -30.063 17.657  31.609  1.00 93.03 122 C  1 
ATOM   3374  C  CB  . PRO C  3  122 ? -27.618 18.406  29.647  1.00 94.29 122 C  1 
ATOM   3375  C  CG  . PRO C  3  122 ? -27.186 19.777  29.233  1.00 92.83 122 C  1 
ATOM   3376  C  CD  . PRO C  3  122 ? -28.170 20.205  28.187  1.00 95.03 122 C  1 
ATOM   3377  N  N   . PHE C  3  123 ? -30.060 19.890  31.310  1.00 94.99 123 C  1 
ATOM   3378  C  CA  . PHE C  3  123 ? -30.733 20.148  32.579  1.00 94.84 123 C  1 
ATOM   3379  C  C   . PHE C  3  123 ? -32.220 19.814  32.528  1.00 94.49 123 C  1 
ATOM   3380  O  O   . PHE C  3  123 ? -32.858 19.703  33.580  1.00 91.54 123 C  1 
ATOM   3381  C  CB  . PHE C  3  123 ? -30.524 21.604  32.996  1.00 94.54 123 C  1 
ATOM   3382  C  CG  . PHE C  3  123 ? -29.096 21.930  33.331  1.00 94.67 123 C  1 
ATOM   3383  C  CD1 . PHE C  3  123 ? -28.572 21.607  34.573  1.00 89.39 123 C  1 
ATOM   3384  C  CD2 . PHE C  3  123 ? -28.273 22.544  32.397  1.00 89.19 123 C  1 
ATOM   3385  C  CE1 . PHE C  3  123 ? -27.253 21.896  34.878  1.00 87.71 123 C  1 
ATOM   3386  C  CE2 . PHE C  3  123 ? -26.952 22.830  32.700  1.00 87.96 123 C  1 
ATOM   3387  C  CZ  . PHE C  3  123 ? -26.446 22.507  33.941  1.00 91.47 123 C  1 
ATOM   3388  N  N   . ARG C  3  124 ? -32.794 19.643  31.323  1.00 95.21 124 C  1 
ATOM   3389  C  CA  . ARG C  3  124 ? -34.188 19.229  31.164  1.00 95.19 124 C  1 
ATOM   3390  C  C   . ARG C  3  124 ? -34.340 17.726  30.969  1.00 95.20 124 C  1 
ATOM   3391  O  O   . ARG C  3  124 ? -35.474 17.233  30.872  1.00 92.25 124 C  1 
ATOM   3392  C  CB  . ARG C  3  124 ? -34.832 19.978  29.989  1.00 94.26 124 C  1 
ATOM   3393  C  CG  . ARG C  3  124 ? -34.852 21.488  30.164  1.00 91.12 124 C  1 
ATOM   3394  C  CD  . ARG C  3  124 ? -35.556 22.171  29.000  1.00 88.06 124 C  1 
ATOM   3395  N  NE  . ARG C  3  124 ? -35.403 23.629  29.049  1.00 84.27 124 C  1 
ATOM   3396  C  CZ  . ARG C  3  124 ? -36.180 24.449  29.743  1.00 81.15 124 C  1 
ATOM   3397  N  NH1 . ARG C  3  124 ? -37.196 23.977  30.450  1.00 70.42 124 C  1 
ATOM   3398  N  NH2 . ARG C  3  124 ? -35.950 25.754  29.732  1.00 76.29 124 C  1 
ATOM   3399  N  N   . ARG C  3  125 ? -33.234 16.976  30.907  1.00 94.77 125 C  1 
ATOM   3400  C  CA  . ARG C  3  125 ? -33.257 15.524  30.794  1.00 94.68 125 C  1 
ATOM   3401  C  C   . ARG C  3  125 ? -32.236 14.930  31.770  1.00 95.22 125 C  1 
ATOM   3402  O  O   . ARG C  3  125 ? -31.182 14.435  31.365  1.00 93.04 125 C  1 
ATOM   3403  C  CB  . ARG C  3  125 ? -32.998 15.075  29.349  1.00 91.93 125 C  1 
ATOM   3404  C  CG  . ARG C  3  125 ? -31.828 15.755  28.661  1.00 89.52 125 C  1 
ATOM   3405  C  CD  . ARG C  3  125 ? -31.770 15.378  27.182  1.00 89.93 125 C  1 
ATOM   3406  N  NE  . ARG C  3  125 ? -30.661 16.045  26.492  1.00 88.45 125 C  1 
ATOM   3407  C  CZ  . ARG C  3  125 ? -29.557 15.440  26.054  1.00 90.41 125 C  1 
ATOM   3408  N  NH1 . ARG C  3  125 ? -29.401 14.136  26.219  1.00 80.58 125 C  1 
ATOM   3409  N  NH2 . ARG C  3  125 ? -28.612 16.145  25.451  1.00 83.68 125 C  1 
ATOM   3410  N  N   . PRO C  3  126 ? -32.538 14.970  33.082  1.00 94.33 126 C  1 
ATOM   3411  C  CA  . PRO C  3  126 ? -31.537 14.582  34.089  1.00 94.15 126 C  1 
ATOM   3412  C  C   . PRO C  3  126 ? -31.163 13.108  34.054  1.00 94.78 126 C  1 
ATOM   3413  O  O   . PRO C  3  126 ? -30.025 12.760  34.398  1.00 93.56 126 C  1 
ATOM   3414  C  CB  . PRO C  3  126 ? -32.219 14.953  35.415  1.00 93.04 126 C  1 
ATOM   3415  C  CG  . PRO C  3  126 ? -33.679 14.942  35.100  1.00 91.77 126 C  1 
ATOM   3416  C  CD  . PRO C  3  126 ? -33.793 15.412  33.684  1.00 94.01 126 C  1 
ATOM   3417  N  N   . VAL C  3  127 ? -32.084 12.209  33.651  1.00 95.42 127 C  1 
ATOM   3418  C  CA  . VAL C  3  127 ? -31.764 10.785  33.584  1.00 95.63 127 C  1 
ATOM   3419  C  C   . VAL C  3  127 ? -30.700 10.538  32.520  1.00 95.61 127 C  1 
ATOM   3420  O  O   . VAL C  3  127 ? -29.709 9.837   32.757  1.00 94.44 127 C  1 
ATOM   3421  C  CB  . VAL C  3  127 ? -33.033 9.952   33.311  1.00 94.87 127 C  1 
ATOM   3422  C  CG1 . VAL C  3  127 ? -32.681 8.478   33.150  1.00 87.51 127 C  1 
ATOM   3423  C  CG2 . VAL C  3  127 ? -34.038 10.128  34.445  1.00 87.40 127 C  1 
ATOM   3424  N  N   . ALA C  3  128 ? -30.882 11.118  31.329  1.00 95.22 128 C  1 
ATOM   3425  C  CA  . ALA C  3  128 ? -29.899 10.974  30.261  1.00 95.57 128 C  1 
ATOM   3426  C  C   . ALA C  3  128 ? -28.561 11.591  30.651  1.00 95.84 128 C  1 
ATOM   3427  O  O   . ALA C  3  128 ? -27.499 11.020  30.375  1.00 94.80 128 C  1 
ATOM   3428  C  CB  . ALA C  3  128 ? -30.431 11.621  28.981  1.00 94.82 128 C  1 
ATOM   3429  N  N   . THR C  3  129 ? -28.598 12.753  31.307  1.00 96.27 129 C  1 
ATOM   3430  C  CA  . THR C  3  129 ? -27.366 13.433  31.698  1.00 96.28 129 C  1 
ATOM   3431  C  C   . THR C  3  129 ? -26.583 12.620  32.725  1.00 96.32 129 C  1 
ATOM   3432  O  O   . THR C  3  129 ? -25.354 12.515  32.633  1.00 95.33 129 C  1 
ATOM   3433  C  CB  . THR C  3  129 ? -27.683 14.831  32.245  1.00 95.33 129 C  1 
ATOM   3434  O  OG1 . THR C  3  129 ? -28.380 15.589  31.249  1.00 86.11 129 C  1 
ATOM   3435  C  CG2 . THR C  3  129 ? -26.405 15.570  32.623  1.00 84.53 129 C  1 
ATOM   3436  N  N   . THR C  3  130 ? -27.285 12.022  33.714  1.00 96.42 130 C  1 
ATOM   3437  C  CA  . THR C  3  130 ? -26.579 11.238  34.725  1.00 96.46 130 C  1 
ATOM   3438  C  C   . THR C  3  130 ? -26.022 9.945   34.140  1.00 96.53 130 C  1 
ATOM   3439  O  O   . THR C  3  130 ? -24.923 9.520   34.516  1.00 95.55 130 C  1 
ATOM   3440  C  CB  . THR C  3  130 ? -27.484 10.962  35.943  1.00 95.76 130 C  1 
ATOM   3441  O  OG1 . THR C  3  130 ? -26.683 10.411  36.996  1.00 86.23 130 C  1 
ATOM   3442  C  CG2 . THR C  3  130 ? -28.599 9.983   35.631  1.00 85.48 130 C  1 
ATOM   3443  N  N   . VAL C  3  131 ? -26.744 9.310   33.195  1.00 96.79 131 C  1 
ATOM   3444  C  CA  . VAL C  3  131 ? -26.217 8.118   32.532  1.00 96.60 131 C  1 
ATOM   3445  C  C   . VAL C  3  131 ? -24.985 8.478   31.710  1.00 96.62 131 C  1 
ATOM   3446  O  O   . VAL C  3  131 ? -23.979 7.754   31.719  1.00 95.74 131 C  1 
ATOM   3447  C  CB  . VAL C  3  131 ? -27.305 7.457   31.663  1.00 95.88 131 C  1 
ATOM   3448  C  CG1 . VAL C  3  131 ? -26.713 6.357   30.791  1.00 90.46 131 C  1 
ATOM   3449  C  CG2 . VAL C  3  131 ? -28.403 6.868   32.543  1.00 90.93 131 C  1 
ATOM   3450  N  N   . PHE C  3  132 ? -25.026 9.610   30.994  1.00 96.41 132 C  1 
ATOM   3451  C  CA  . PHE C  3  132 ? -23.874 10.078  30.229  1.00 96.56 132 C  1 
ATOM   3452  C  C   . PHE C  3  132 ? -22.675 10.346  31.134  1.00 96.60 132 C  1 
ATOM   3453  O  O   . PHE C  3  132 ? -21.549 9.945   30.821  1.00 96.27 132 C  1 
ATOM   3454  C  CB  . PHE C  3  132 ? -24.240 11.342  29.443  1.00 96.58 132 C  1 
ATOM   3455  C  CG  . PHE C  3  132 ? -23.046 12.110  28.938  1.00 96.95 132 C  1 
ATOM   3456  C  CD1 . PHE C  3  132 ? -22.346 11.676  27.823  1.00 94.21 132 C  1 
ATOM   3457  C  CD2 . PHE C  3  132 ? -22.620 13.257  29.587  1.00 94.56 132 C  1 
ATOM   3458  C  CE1 . PHE C  3  132 ? -21.245 12.372  27.361  1.00 93.81 132 C  1 
ATOM   3459  C  CE2 . PHE C  3  132 ? -21.516 13.962  29.133  1.00 94.23 132 C  1 
ATOM   3460  C  CZ  . PHE C  3  132 ? -20.826 13.519  28.018  1.00 95.35 132 C  1 
ATOM   3461  N  N   . LEU C  3  133 ? -22.897 11.030  32.267  1.00 96.89 133 C  1 
ATOM   3462  C  CA  . LEU C  3  133 ? -21.799 11.347  33.175  1.00 96.63 133 C  1 
ATOM   3463  C  C   . LEU C  3  133 ? -21.218 10.086  33.801  1.00 96.55 133 C  1 
ATOM   3464  O  O   . LEU C  3  133 ? -19.992 9.962   33.929  1.00 95.47 133 C  1 
ATOM   3465  C  CB  . LEU C  3  133 ? -22.278 12.322  34.257  1.00 96.17 133 C  1 
ATOM   3466  C  CG  . LEU C  3  133 ? -22.512 13.769  33.803  1.00 92.85 133 C  1 
ATOM   3467  C  CD1 . LEU C  3  133 ? -23.120 14.590  34.929  1.00 87.17 133 C  1 
ATOM   3468  C  CD2 . LEU C  3  133 ? -21.210 14.402  33.324  1.00 86.41 133 C  1 
ATOM   3469  N  N   . VAL C  3  134 ? -22.081 9.123   34.192  1.00 97.12 134 C  1 
ATOM   3470  C  CA  . VAL C  3  134 ? -21.593 7.856   34.733  1.00 97.07 134 C  1 
ATOM   3471  C  C   . VAL C  3  134 ? -20.782 7.118   33.678  1.00 96.87 134 C  1 
ATOM   3472  O  O   . VAL C  3  134 ? -19.700 6.592   33.964  1.00 95.82 134 C  1 
ATOM   3473  C  CB  . VAL C  3  134 ? -22.771 7.002   35.248  1.00 96.44 134 C  1 
ATOM   3474  C  CG1 . VAL C  3  134 ? -22.328 5.565   35.512  1.00 90.38 134 C  1 
ATOM   3475  C  CG2 . VAL C  3  134 ? -23.341 7.606   36.526  1.00 90.74 134 C  1 
ATOM   3476  N  N   . GLY C  3  135 ? -21.283 7.074   32.438  1.00 96.65 135 C  1 
ATOM   3477  C  CA  . GLY C  3  135 ? -20.544 6.430   31.362  1.00 96.40 135 C  1 
ATOM   3478  C  C   . GLY C  3  135 ? -19.207 7.091   31.087  1.00 96.56 135 C  1 
ATOM   3479  O  O   . GLY C  3  135 ? -18.202 6.411   30.853  1.00 95.39 135 C  1 
ATOM   3480  N  N   . THR C  3  136 ? -19.161 8.428   31.115  1.00 97.15 136 C  1 
ATOM   3481  C  CA  . THR C  3  136 ? -17.912 9.154   30.900  1.00 96.81 136 C  1 
ATOM   3482  C  C   . THR C  3  136 ? -16.913 8.863   32.014  1.00 96.72 136 C  1 
ATOM   3483  O  O   . THR C  3  136 ? -15.727 8.628   31.751  1.00 95.53 136 C  1 
ATOM   3484  C  CB  . THR C  3  136 ? -18.184 10.662  30.800  1.00 96.22 136 C  1 
ATOM   3485  O  OG1 . THR C  3  136 ? -19.114 10.911  29.739  1.00 87.72 136 C  1 
ATOM   3486  C  CG2 . THR C  3  136 ? -16.894 11.426  30.521  1.00 87.45 136 C  1 
ATOM   3487  N  N   . VAL C  3  137 ? -17.381 8.862   33.282  1.00 97.09 137 C  1 
ATOM   3488  C  CA  . VAL C  3  137 ? -16.502 8.563   34.408  1.00 96.73 137 C  1 
ATOM   3489  C  C   . VAL C  3  137 ? -16.001 7.127   34.324  1.00 96.51 137 C  1 
ATOM   3490  O  O   . VAL C  3  137 ? -14.820 6.854   34.577  1.00 95.51 137 C  1 
ATOM   3491  C  CB  . VAL C  3  137 ? -17.228 8.838   35.742  1.00 95.94 137 C  1 
ATOM   3492  C  CG1 . VAL C  3  137 ? -16.447 8.269   36.919  1.00 89.42 137 C  1 
ATOM   3493  C  CG2 . VAL C  3  137 ? -17.428 10.338  35.929  1.00 89.84 137 C  1 
ATOM   3494  N  N   . VAL C  3  138 ? -16.883 6.177   33.961  1.00 96.63 138 C  1 
ATOM   3495  C  CA  . VAL C  3  138 ? -16.478 4.780   33.822  1.00 96.46 138 C  1 
ATOM   3496  C  C   . VAL C  3  138 ? -15.444 4.633   32.715  1.00 96.36 138 C  1 
ATOM   3497  O  O   . VAL C  3  138 ? -14.449 3.915   32.872  1.00 95.54 138 C  1 
ATOM   3498  C  CB  . VAL C  3  138 ? -17.710 3.886   33.575  1.00 95.89 138 C  1 
ATOM   3499  C  CG1 . VAL C  3  138 ? -17.294 2.498   33.096  1.00 90.70 138 C  1 
ATOM   3500  C  CG2 . VAL C  3  138 ? -18.535 3.765   34.849  1.00 91.23 138 C  1 
ATOM   3501  N  N   . ALA C  3  139 ? -15.645 5.312   31.576  1.00 96.54 139 C  1 
ATOM   3502  C  CA  . ALA C  3  139 ? -14.684 5.241   30.482  1.00 96.55 139 C  1 
ATOM   3503  C  C   . ALA C  3  139 ? -13.329 5.806   30.892  1.00 96.12 139 C  1 
ATOM   3504  O  O   . ALA C  3  139 ? -12.286 5.215   30.592  1.00 94.89 139 C  1 
ATOM   3505  C  CB  . ALA C  3  139 ? -15.230 5.983   29.259  1.00 96.20 139 C  1 
ATOM   3506  N  N   . LEU C  3  140 ? -13.318 6.944   31.585  1.00 96.37 140 C  1 
ATOM   3507  C  CA  . LEU C  3  140 ? -12.068 7.522   32.065  1.00 95.95 140 C  1 
ATOM   3508  C  C   . LEU C  3  140 ? -11.403 6.610   33.090  1.00 95.73 140 C  1 
ATOM   3509  O  O   . LEU C  3  140 ? -10.176 6.452   33.088  1.00 94.52 140 C  1 
ATOM   3510  C  CB  . LEU C  3  140 ? -12.322 8.910   32.662  1.00 95.64 140 C  1 
ATOM   3511  C  CG  . LEU C  3  140 ? -12.655 10.033  31.669  1.00 93.05 140 C  1 
ATOM   3512  C  CD1 . LEU C  3  140 ? -13.070 11.296  32.415  1.00 87.67 140 C  1 
ATOM   3513  C  CD2 . LEU C  3  140 ? -11.464 10.320  30.765  1.00 86.94 140 C  1 
ATOM   3514  N  N   . TRP C  3  141 ? -12.197 5.997   33.982  1.00 95.93 141 C  1 
ATOM   3515  C  CA  . TRP C  3  141 ? -11.671 5.083   34.988  1.00 96.02 141 C  1 
ATOM   3516  C  C   . TRP C  3  141 ? -11.015 3.877   34.331  1.00 96.02 141 C  1 
ATOM   3517  O  O   . TRP C  3  141 ? -9.893  3.493   34.684  1.00 95.04 141 C  1 
ATOM   3518  C  CB  . TRP C  3  141 ? -12.810 4.640   35.921  1.00 95.81 141 C  1 
ATOM   3519  C  CG  . TRP C  3  141 ? -12.368 3.939   37.174  1.00 94.82 141 C  1 
ATOM   3520  C  CD1 . TRP C  3  141 ? -12.034 2.622   37.304  1.00 89.76 141 C  1 
ATOM   3521  C  CD2 . TRP C  3  141 ? -12.236 4.516   38.485  1.00 92.44 141 C  1 
ATOM   3522  N  NE1 . TRP C  3  141 ? -11.692 2.343   38.611  1.00 89.63 141 C  1 
ATOM   3523  C  CE2 . TRP C  3  141 ? -11.812 3.487   39.359  1.00 92.02 141 C  1 
ATOM   3524  C  CE3 . TRP C  3  141 ? -12.443 5.803   39.009  1.00 90.46 141 C  1 
ATOM   3525  C  CZ2 . TRP C  3  141 ? -11.583 3.710   40.717  1.00 90.48 141 C  1 
ATOM   3526  C  CZ3 . TRP C  3  141 ? -12.217 6.016   40.353  1.00 85.08 141 C  1 
ATOM   3527  C  CH2 . TRP C  3  141 ? -11.789 4.979   41.198  1.00 86.08 141 C  1 
ATOM   3528  N  N   . LEU C  3  142 ? -11.704 3.264   33.350  1.00 95.81 142 C  1 
ATOM   3529  C  CA  . LEU C  3  142 ? -11.142 2.136   32.625  1.00 95.59 142 C  1 
ATOM   3530  C  C   . LEU C  3  142 ? -9.904  2.546   31.833  1.00 95.34 142 C  1 
ATOM   3531  O  O   . LEU C  3  142 ? -8.930  1.789   31.763  1.00 94.29 142 C  1 
ATOM   3532  C  CB  . LEU C  3  142 ? -12.200 1.538   31.696  1.00 95.60 142 C  1 
ATOM   3533  C  CG  . LEU C  3  142 ? -13.399 0.857   32.365  1.00 94.47 142 C  1 
ATOM   3534  C  CD1 . LEU C  3  142 ? -14.473 0.544   31.331  1.00 90.10 142 C  1 
ATOM   3535  C  CD2 . LEU C  3  142 ? -12.965 -0.412  33.081  1.00 89.50 142 C  1 
ATOM   3536  N  N   . GLY C  3  143 ? -9.925  3.741   31.241  1.00 95.40 143 C  1 
ATOM   3537  C  CA  . GLY C  3  143 ? -8.784  4.211   30.474  1.00 95.12 143 C  1 
ATOM   3538  C  C   . GLY C  3  143 ? -7.543  4.413   31.324  1.00 94.92 143 C  1 
ATOM   3539  O  O   . GLY C  3  143 ? -6.444  3.996   30.946  1.00 93.52 143 C  1 
ATOM   3540  N  N   . ILE C  3  144 ? -7.701  5.047   32.486  1.00 94.94 144 C  1 
ATOM   3541  C  CA  . ILE C  3  144 ? -6.577  5.207   33.407  1.00 94.44 144 C  1 
ATOM   3542  C  C   . ILE C  3  144 ? -6.131  3.845   33.930  1.00 94.26 144 C  1 
ATOM   3543  O  O   . ILE C  3  144 ? -4.928  3.578   34.055  1.00 92.79 144 C  1 
ATOM   3544  C  CB  . ILE C  3  144 ? -6.959  6.162   34.558  1.00 93.97 144 C  1 
ATOM   3545  C  CG1 . ILE C  3  144 ? -7.227  7.571   34.012  1.00 90.74 144 C  1 
ATOM   3546  C  CG2 . ILE C  3  144 ? -5.858  6.205   35.611  1.00 90.24 144 C  1 
ATOM   3547  C  CD1 . ILE C  3  144 ? -7.892  8.501   35.005  1.00 82.91 144 C  1 
ATOM   3548  N  N   . GLY C  3  145 ? -7.095  2.957   34.216  1.00 93.44 145 C  1 
ATOM   3549  C  CA  . GLY C  3  145 ? -6.755  1.631   34.704  1.00 93.22 145 C  1 
ATOM   3550  C  C   . GLY C  3  145 ? -5.946  0.812   33.717  1.00 92.98 145 C  1 
ATOM   3551  O  O   . GLY C  3  145 ? -5.157  -0.045  34.122  1.00 91.10 145 C  1 
ATOM   3552  N  N   . ALA C  3  146 ? -6.118  1.064   32.411  1.00 93.06 146 C  1 
ATOM   3553  C  CA  . ALA C  3  146 ? -5.365  0.333   31.399  1.00 92.45 146 C  1 
ATOM   3554  C  C   . ALA C  3  146 ? -3.865  0.584   31.491  1.00 91.75 146 C  1 
ATOM   3555  O  O   . ALA C  3  146 ? -3.072  -0.264  31.071  1.00 88.90 146 C  1 
ATOM   3556  C  CB  . ALA C  3  146 ? -5.873  0.705   30.004  1.00 92.12 146 C  1 
ATOM   3557  N  N   . THR C  3  147 ? -3.456  1.733   32.033  1.00 92.13 147 C  1 
ATOM   3558  C  CA  . THR C  3  147 ? -2.043  2.053   32.178  1.00 91.42 147 C  1 
ATOM   3559  C  C   . THR C  3  147 ? -1.427  1.478   33.446  1.00 90.67 147 C  1 
ATOM   3560  O  O   . THR C  3  147 ? -0.211  1.593   33.637  1.00 87.78 147 C  1 
ATOM   3561  C  CB  . THR C  3  147 ? -1.832  3.574   32.164  1.00 90.86 147 C  1 
ATOM   3562  O  OG1 . THR C  3  147 ? -2.443  4.156   33.318  1.00 84.72 147 C  1 
ATOM   3563  C  CG2 . THR C  3  147 ? -2.442  4.194   30.915  1.00 84.62 147 C  1 
ATOM   3564  N  N   . LEU C  3  148 ? -2.229  0.862   34.319  1.00 90.22 148 C  1 
ATOM   3565  C  CA  . LEU C  3  148 ? -1.765  0.305   35.581  1.00 89.90 148 C  1 
ATOM   3566  C  C   . LEU C  3  148 ? -1.696  -1.218  35.492  1.00 89.40 148 C  1 
ATOM   3567  O  O   . LEU C  3  148 ? -2.300  -1.821  34.601  1.00 86.24 148 C  1 
ATOM   3568  C  CB  . LEU C  3  148 ? -2.696  0.729   36.721  1.00 89.12 148 C  1 
ATOM   3569  C  CG  . LEU C  3  148 ? -2.815  2.233   36.982  1.00 87.30 148 C  1 
ATOM   3570  C  CD1 . LEU C  3  148 ? -3.879  2.506   38.033  1.00 81.25 148 C  1 
ATOM   3571  C  CD2 . LEU C  3  148 ? -1.477  2.809   37.411  1.00 80.67 148 C  1 
ATOM   3572  N  N   . PRO C  3  149 ? -0.966  -1.876  36.401  1.00 87.50 149 C  1 
ATOM   3573  C  CA  . PRO C  3  149 ? -1.015  -3.341  36.472  1.00 86.37 149 C  1 
ATOM   3574  C  C   . PRO C  3  149 ? -2.434  -3.837  36.723  1.00 87.10 149 C  1 
ATOM   3575  O  O   . PRO C  3  149 ? -3.246  -3.154  37.349  1.00 85.07 149 C  1 
ATOM   3576  C  CB  . PRO C  3  149 ? -0.083  -3.678  37.642  1.00 84.05 149 C  1 
ATOM   3577  C  CG  . PRO C  3  149 ? 0.841   -2.507  37.727  1.00 82.28 149 C  1 
ATOM   3578  C  CD  . PRO C  3  149 ? 0.011   -1.316  37.331  1.00 85.43 149 C  1 
ATOM   3579  N  N   . ILE C  3  150 ? -2.731  -5.048  36.221  1.00 86.28 150 C  1 
ATOM   3580  C  CA  . ILE C  3  150 ? -4.089  -5.586  36.286  1.00 85.95 150 C  1 
ATOM   3581  C  C   . ILE C  3  150 ? -4.590  -5.641  37.726  1.00 86.45 150 C  1 
ATOM   3582  O  O   . ILE C  3  150 ? -5.753  -5.333  38.002  1.00 83.99 150 C  1 
ATOM   3583  C  CB  . ILE C  3  150 ? -4.143  -6.980  35.625  1.00 83.25 150 C  1 
ATOM   3584  C  CG1 . ILE C  3  150 ? -3.725  -6.897  34.154  1.00 74.27 150 C  1 
ATOM   3585  C  CG2 . ILE C  3  150 ? -5.543  -7.576  35.746  1.00 73.07 150 C  1 
ATOM   3586  C  CD1 . ILE C  3  150 ? -3.626  -8.238  33.456  1.00 68.90 150 C  1 
ATOM   3587  N  N   . ASP C  3  151 ? -3.711  -6.012  38.671  1.00 85.38 151 C  1 
ATOM   3588  C  CA  . ASP C  3  151 ? -4.115  -6.194  40.060  1.00 84.38 151 C  1 
ATOM   3589  C  C   . ASP C  3  151 ? -4.620  -4.898  40.691  1.00 85.25 151 C  1 
ATOM   3590  O  O   . ASP C  3  151 ? -5.463  -4.935  41.592  1.00 81.16 151 C  1 
ATOM   3591  C  CB  . ASP C  3  151 ? -2.938  -6.742  40.875  1.00 80.38 151 C  1 
ATOM   3592  C  CG  . ASP C  3  151 ? -2.317  -7.977  40.256  1.00 72.63 151 C  1 
ATOM   3593  O  OD1 . ASP C  3  151 ? -3.031  -8.712  39.542  1.00 63.68 151 C  1 
ATOM   3594  O  OD2 . ASP C  3  151 ? -1.113  -8.203  40.471  1.00 63.79 151 C  1 
ATOM   3595  N  N   . LYS C  3  152 ? -4.120  -3.751  40.237  1.00 86.71 152 C  1 
ATOM   3596  C  CA  . LYS C  3  152 ? -4.485  -2.454  40.799  1.00 87.46 152 C  1 
ATOM   3597  C  C   . LYS C  3  152 ? -5.334  -1.619  39.849  1.00 88.68 152 C  1 
ATOM   3598  O  O   . LYS C  3  152 ? -5.663  -0.476  40.179  1.00 82.45 152 C  1 
ATOM   3599  C  CB  . LYS C  3  152 ? -3.222  -1.670  41.174  1.00 83.76 152 C  1 
ATOM   3600  C  CG  . LYS C  3  152 ? -2.297  -2.391  42.140  1.00 77.59 152 C  1 
ATOM   3601  C  CD  . LYS C  3  152 ? -1.035  -1.585  42.405  1.00 72.96 152 C  1 
ATOM   3602  C  CE  . LYS C  3  152 ? -0.103  -2.317  43.351  1.00 64.37 152 C  1 
ATOM   3603  N  NZ  . LYS C  3  152 ? 1.163   -1.575  43.588  1.00 57.26 152 C  1 
ATOM   3604  N  N   . SER C  3  153 ? -5.711  -2.171  38.682  1.00 87.73 153 C  1 
ATOM   3605  C  CA  . SER C  3  153 ? -6.332  -1.368  37.641  1.00 88.08 153 C  1 
ATOM   3606  C  C   . SER C  3  153 ? -7.770  -0.986  37.975  1.00 88.62 153 C  1 
ATOM   3607  O  O   . SER C  3  153 ? -8.199  0.130   37.668  1.00 85.22 153 C  1 
ATOM   3608  C  CB  . SER C  3  153 ? -6.284  -2.120  36.306  1.00 85.76 153 C  1 
ATOM   3609  O  OG  . SER C  3  153 ? -7.031  -3.321  36.366  1.00 81.03 153 C  1 
ATOM   3610  N  N   . LEU C  3  154 ? -8.533  -1.898  38.589  1.00 89.09 154 C  1 
ATOM   3611  C  CA  . LEU C  3  154 ? -9.932  -1.617  38.885  1.00 89.96 154 C  1 
ATOM   3612  C  C   . LEU C  3  154 ? -10.095 -0.675  40.072  1.00 90.45 154 C  1 
ATOM   3613  O  O   . LEU C  3  154 ? -11.096 0.042   40.156  1.00 86.40 154 C  1 
ATOM   3614  C  CB  . LEU C  3  154 ? -10.690 -2.925  39.135  1.00 88.62 154 C  1 
ATOM   3615  C  CG  . LEU C  3  154 ? -10.820 -3.852  37.922  1.00 85.92 154 C  1 
ATOM   3616  C  CD1 . LEU C  3  154 ? -11.499 -5.155  38.310  1.00 78.93 154 C  1 
ATOM   3617  C  CD2 . LEU C  3  154 ? -11.582 -3.164  36.798  1.00 78.80 154 C  1 
ATOM   3618  N  N   . THR C  3  155 ? -9.143  -0.666  40.998  1.00 89.37 155 C  1 
ATOM   3619  C  CA  . THR C  3  155 ? -9.162  0.249   42.135  1.00 89.63 155 C  1 
ATOM   3620  C  C   . THR C  3  155 ? -8.268  1.466   41.939  1.00 89.70 155 C  1 
ATOM   3621  O  O   . THR C  3  155 ? -8.290  2.374   42.774  1.00 84.74 155 C  1 
ATOM   3622  C  CB  . THR C  3  155 ? -8.722  -0.477  43.411  1.00 87.64 155 C  1 
ATOM   3623  O  OG1 . THR C  3  155 ? -7.376  -0.942  43.255  1.00 80.65 155 C  1 
ATOM   3624  C  CG2 . THR C  3  155 ? -9.626  -1.668  43.694  1.00 79.28 155 C  1 
ATOM   3625  N  N   . LEU C  3  156 ? -7.494  1.495   40.852  1.00 88.61 156 C  1 
ATOM   3626  C  CA  . LEU C  3  156 ? -6.481  2.518   40.596  1.00 89.48 156 C  1 
ATOM   3627  C  C   . LEU C  3  156 ? -5.446  2.614   41.717  1.00 89.73 156 C  1 
ATOM   3628  O  O   . LEU C  3  156 ? -4.760  3.631   41.853  1.00 83.62 156 C  1 
ATOM   3629  C  CB  . LEU C  3  156 ? -7.125  3.888   40.345  1.00 87.59 156 C  1 
ATOM   3630  C  CG  . LEU C  3  156 ? -8.170  3.964   39.226  1.00 86.72 156 C  1 
ATOM   3631  C  CD1 . LEU C  3  156 ? -8.646  5.402   39.044  1.00 80.14 156 C  1 
ATOM   3632  C  CD2 . LEU C  3  156 ? -7.622  3.419   37.918  1.00 80.76 156 C  1 
ATOM   3633  N  N   . GLY C  3  157 ? -5.320  1.534   42.516  1.00 86.20 157 C  1 
ATOM   3634  C  CA  . GLY C  3  157 ? -4.402  1.518   43.638  1.00 85.95 157 C  1 
ATOM   3635  C  C   . GLY C  3  157 ? -4.795  2.417   44.796  1.00 86.69 157 C  1 
ATOM   3636  O  O   . GLY C  3  157 ? -3.952  2.721   45.640  1.00 80.82 157 C  1 
ATOM   3637  N  N   . LEU C  3  158 ? -6.059  2.851   44.843  1.00 88.13 158 C  1 
ATOM   3638  C  CA  . LEU C  3  158 ? -6.523  3.773   45.876  1.00 88.47 158 C  1 
ATOM   3639  C  C   . LEU C  3  158 ? -7.237  3.067   47.024  1.00 87.58 158 C  1 
ATOM   3640  O  O   . LEU C  3  158 ? -7.235  3.576   48.147  1.00 80.35 158 C  1 
ATOM   3641  C  CB  . LEU C  3  158 ? -7.450  4.823   45.252  1.00 85.79 158 C  1 
ATOM   3642  C  CG  . LEU C  3  158 ? -6.828  5.712   44.169  1.00 81.86 158 C  1 
ATOM   3643  C  CD1 . LEU C  3  158 ? -7.888  6.601   43.533  1.00 75.24 158 C  1 
ATOM   3644  C  CD2 . LEU C  3  158 ? -5.697  6.551   44.745  1.00 74.95 158 C  1 
ATOM   3645  N  N   . PHE C  3  159 ? -7.854  1.922   46.775  1.00 84.77 159 C  1 
ATOM   3646  C  CA  . PHE C  3  159 ? -8.561  1.180   47.810  1.00 84.64 159 C  1 
ATOM   3647  C  C   . PHE C  3  159 ? -8.637  -0.300  47.432  1.00 79.28 159 C  1 
ATOM   3648  O  O   . PHE C  3  159 ? -8.320  -0.681  46.310  1.00 71.07 159 C  1 
ATOM   3649  C  CB  . PHE C  3  159 ? -9.971  1.741   48.050  1.00 79.03 159 C  1 
ATOM   3650  C  CG  . PHE C  3  159 ? -10.779 1.890   46.781  1.00 76.92 159 C  1 
ATOM   3651  C  CD1 . PHE C  3  159 ? -11.572 0.854   46.302  1.00 71.73 159 C  1 
ATOM   3652  C  CD2 . PHE C  3  159 ? -10.742 3.077   46.070  1.00 70.23 159 C  1 
ATOM   3653  C  CE1 . PHE C  3  159 ? -12.310 0.997   45.142  1.00 67.10 159 C  1 
ATOM   3654  C  CE2 . PHE C  3  159 ? -11.483 3.226   44.902  1.00 72.51 159 C  1
[truncated: 1,021,152 more chars]
