# Supplementary material for: Plastocyanin and Cytochrome f Complex Structures Obtained by NMR, Molecular Dynamics, and AlphaFold 3 Methods Compared to Cryo-EM Data
Source: Int J Mol Sci. 2024 Oct 15;25(20):11083. doi: 10.3390/ijms252011083 (PMC11507376; doi:10.3390/ijms252011083)
Supplement: Supplementary file 1 [file ijms-25-11083-s001.zip › Supplementary/AF3_results/fold_7qrm_pc_predict/fold_2024_10_01_13_21_model_3.cif]

# By using this file you agree to the legally binding terms of use found at alphafoldserver.com/output-terms
data_6705ac621e4dddbd
#
_entry.id 6705ac621e4dddbd
#
loop_
_atom_type.symbol
C  
CU 
FE 
MG 
N  
O  
S  
#
loop_
_audit_author.name
_audit_author.pdbx_ordinal
"Google DeepMind" 1 
"Isomorphic Labs" 2 
#
_audit_conform.dict_location https://raw.githubusercontent.com/ihmwg/ModelCIF/master/dist/mmcif_ma.dic
_audit_conform.dict_name     mmcif_ma.dic
_audit_conform.dict_version  1.4.5
#
loop_
_chem_comp.formula
_chem_comp.formula_weight
_chem_comp.id
_chem_comp.mon_nstd_flag
_chem_comp.name
_chem_comp.pdbx_smiles
_chem_comp.pdbx_synonyms
_chem_comp.type
"C3 H7 N O2"       89.093  ALA y ALANINE                           C[C@H](N)C(O)=O                                                                                                                                           ?    "L-PEPTIDE LINKING" 
"C6 H15 N4 O2"     175.209 ARG y ARGININE                          N[C@@H](CCCNC(N)=[NH2+])C(O)=O                                                                                                                            ?    "L-PEPTIDE LINKING" 
"C4 H8 N2 O3"      132.118 ASN y ASPARAGINE                        N[C@@H](CC(N)=O)C(O)=O                                                                                                                                    ?    "L-PEPTIDE LINKING" 
"C4 H7 N O4"       133.103 ASP y "ASPARTIC ACID"                   N[C@@H](CC(O)=O)C(O)=O                                                                                                                                    ?    "L-PEPTIDE LINKING" 
"C55 H72 Mg N4 O5" 893.489 CLA . "CHLOROPHYLL A"                   CCC1=C(C)C2=Cc3n4[Mg][N@@]5C(=CC1=N2)C(=C6C(=O)[C@H](C(=O)OC)C(=C56)C7=NC(=Cc4c(C)c3C=C)[C@@H](C)[C@@H]7CCC(=O)OC\C=C(/C)CCC[C@H](C)CCC[C@H](C)CCCC(C)C)C ?    NON-POLYMER         
Cu                 63.546  CU  . "COPPER (II) ION"                 "[Cu++]"                                                                                                                                                  ?    NON-POLYMER         
"C3 H7 N O2 S"     121.158 CYS y CYSTEINE                          N[C@@H](CS)C(O)=O                                                                                                                                         ?    "L-PEPTIDE LINKING" 
"C5 H10 N2 O3"     146.144 GLN y GLUTAMINE                         N[C@@H](CCC(N)=O)C(O)=O                                                                                                                                   ?    "L-PEPTIDE LINKING" 
"C5 H9 N O4"       147.129 GLU y "GLUTAMIC ACID"                   N[C@@H](CCC(O)=O)C(O)=O                                                                                                                                   ?    "L-PEPTIDE LINKING" 
"C2 H5 N O2"       75.067  GLY y GLYCINE                           NCC(O)=O                                                                                                                                                  ?    "PEPTIDE LINKING"   
"C34 H34 Fe N4 O4" 618.503 HEC . "HEME C"                          C\C=C1/C(=C2C=C3N4C(=Cc5n6c(C=C7N8C(=C(C)\C7=C/C)C=C1N2[Fe@@]468)c(C)c5CCC(O)=O)C(=C3C)CCC(O)=O)C                                                         ?    NON-POLYMER         
"C34 H32 Fe N4 O4" 616.487 HEM . "PROTOPORPHYRIN IX CONTAINING FE" CC1=C(CCC(O)=O)C2=Cc3n4[Fe]5|6|N2=C1C=c7n5c(=CC8=N|6C(=Cc4c(C)c3CCC(O)=O)C(=C8C=C)C)c(C)c7C=C                                                             HEME NON-POLYMER         
"C6 H10 N3 O2"     156.162 HIS y HISTIDINE                         N[C@@H](Cc1c[nH]c[nH+]1)C(O)=O                                                                                                                            ?    "L-PEPTIDE LINKING" 
"C6 H13 N O2"      131.173 ILE y ISOLEUCINE                        CC[C@H](C)[C@H](N)C(O)=O                                                                                                                                  ?    "L-PEPTIDE LINKING" 
"C6 H13 N O2"      131.173 LEU y LEUCINE                           CC(C)C[C@H](N)C(O)=O                                                                                                                                      ?    "L-PEPTIDE LINKING" 
"C6 H15 N2 O2"     147.195 LYS y LYSINE                            N[C@@H](CCCC[NH3+])C(O)=O                                                                                                                                 ?    "L-PEPTIDE LINKING" 
"C5 H11 N O2 S"    149.211 MET y METHIONINE                        CSCC[C@H](N)C(O)=O                                                                                                                                        ?    "L-PEPTIDE LINKING" 
"C9 H11 N O2"      165.189 PHE y PHENYLALANINE                     N[C@@H](Cc1ccccc1)C(O)=O                                                                                                                                  ?    "L-PEPTIDE LINKING" 
"C5 H9 N O2"       115.130 PRO y PROLINE                           OC(=O)[C@@H]1CCCN1                                                                                                                                        ?    "L-PEPTIDE LINKING" 
"C3 H7 N O3"       105.093 SER y SERINE                            N[C@@H](CO)C(O)=O                                                                                                                                         ?    "L-PEPTIDE LINKING" 
"C4 H9 N O3"       119.119 THR y THREONINE                         C[C@@H](O)[C@H](N)C(O)=O                                                                                                                                  ?    "L-PEPTIDE LINKING" 
"C11 H12 N2 O2"    204.225 TRP y TRYPTOPHAN                        N[C@@H](Cc1c[nH]c2ccccc12)C(O)=O                                                                                                                          ?    "L-PEPTIDE LINKING" 
"C9 H11 N O3"      181.189 TYR y TYROSINE                          N[C@@H](Cc1ccc(O)cc1)C(O)=O                                                                                                                               ?    "L-PEPTIDE LINKING" 
"C5 H11 N O2"      117.146 VAL y VALINE                            CC(C)[C@H](N)C(O)=O                                                                                                                                       ?    "L-PEPTIDE LINKING" 
#
_citation.book_publisher          ?
_citation.country                 UK
_citation.id                      primary
_citation.journal_full            Nature
_citation.journal_id_ASTM         NATUAS
_citation.journal_id_CSD          0006
_citation.journal_id_ISSN         0028-0836
_citation.journal_volume          ?
_citation.page_first              ?
_citation.page_last               ?
_citation.pdbx_database_id_DOI    ?
_citation.pdbx_database_id_PubMed ?
_citation.title                   "Accurate structure prediction of biomolecular interactions with AlphaFold 3"
_citation.year                    2024
#
loop_
_citation_author.citation_id
_citation_author.name
_citation_author.ordinal
primary "Google DeepMind" 1 
primary "Isomorphic Labs" 2 
#
loop_
_entity.id
_entity.pdbx_description
_entity.type
1  . polymer     
2  . polymer     
3  . polymer     
4  . polymer     
5  . polymer     
6  . polymer     
7  . polymer     
8  . polymer     
9  . polymer     
10 . polymer     
11 . polymer     
12 . polymer     
13 . polymer     
14 . polymer     
15 . polymer     
16 . polymer     
17 . polymer     
18 . non-polymer 
19 . non-polymer 
20 . non-polymer 
21 . non-polymer 
22 . non-polymer 
23 . non-polymer 
24 . non-polymer 
25 . non-polymer 
26 . non-polymer 
27 . non-polymer 
28 . non-polymer 
#
loop_
_entity_poly.entity_id
_entity_poly.pdbx_strand_id
_entity_poly.type
1  A polypeptide(L) 
2  B polypeptide(L) 
3  C polypeptide(L) 
4  D polypeptide(L) 
5  E polypeptide(L) 
6  F polypeptide(L) 
7  G polypeptide(L) 
8  H polypeptide(L) 
9  I polypeptide(L) 
10 J polypeptide(L) 
11 K polypeptide(L) 
12 L polypeptide(L) 
13 M polypeptide(L) 
14 N polypeptide(L) 
15 O polypeptide(L) 
16 P polypeptide(L) 
17 Q polypeptide(L) 
#
loop_
_entity_poly_seq.entity_id
_entity_poly_seq.hetero
_entity_poly_seq.mon_id
_entity_poly_seq.num
1  n VAL 1   
1  n GLU 2   
1  n VAL 3   
1  n LEU 4   
1  n LEU 5   
1  n GLY 6   
1  n GLY 7   
1  n GLY 8   
1  n ASP 9   
1  n GLY 10  
1  n SER 11  
1  n LEU 12  
1  n ALA 13  
1  n PHE 14  
1  n LEU 15  
1  n PRO 16  
1  n GLY 17  
1  n ASP 18  
1  n PHE 19  
1  n SER 20  
1  n VAL 21  
1  n ALA 22  
1  n SER 23  
1  n GLY 24  
1  n GLU 25  
1  n GLU 26  
1  n ILE 27  
1  n VAL 28  
1  n PHE 29  
1  n LYS 30  
1  n ASN 31  
1  n ASN 32  
1  n ALA 33  
1  n GLY 34  
1  n PHE 35  
1  n PRO 36  
1  n HIS 37  
1  n ASN 38  
1  n VAL 39  
1  n VAL 40  
1  n PHE 41  
1  n ASP 42  
1  n GLU 43  
1  n ASP 44  
1  n GLU 45  
1  n ILE 46  
1  n PRO 47  
1  n SER 48  
1  n GLY 49  
1  n VAL 50  
1  n ASP 51  
1  n ALA 52  
1  n ALA 53  
1  n LYS 54  
1  n ILE 55  
1  n SER 56  
1  n MET 57  
1  n SER 58  
1  n GLU 59  
1  n GLU 60  
1  n ASP 61  
1  n LEU 62  
1  n LEU 63  
1  n ASN 64  
1  n ALA 65  
1  n PRO 66  
1  n GLY 67  
1  n GLU 68  
1  n THR 69  
1  n TYR 70  
1  n LYS 71  
1  n VAL 72  
1  n THR 73  
1  n LEU 74  
1  n THR 75  
1  n GLU 76  
1  n LYS 77  
1  n GLY 78  
1  n THR 79  
1  n TYR 80  
1  n LYS 81  
1  n PHE 82  
1  n TYR 83  
1  n CYS 84  
1  n SER 85  
1  n PRO 86  
1  n HIS 87  
1  n GLN 88  
1  n GLY 89  
1  n ALA 90  
1  n GLY 91  
1  n MET 92  
1  n VAL 93  
1  n GLY 94  
1  n LYS 95  
1  n VAL 96  
1  n THR 97  
1  n VAL 98  
1  n ASN 99  
2  n SER 1   
2  n LYS 2   
2  n VAL 3   
2  n TYR 4   
2  n ASP 5   
2  n TRP 6   
2  n PHE 7   
2  n GLU 8   
2  n GLU 9   
2  n ARG 10  
2  n LEU 11  
2  n GLU 12  
2  n ILE 13  
2  n GLN 14  
2  n ALA 15  
2  n ILE 16  
2  n ALA 17  
2  n ASP 18  
2  n ASP 19  
2  n ILE 20  
2  n THR 21  
2  n SER 22  
2  n LYS 23  
2  n TYR 24  
2  n VAL 25  
2  n PRO 26  
2  n PRO 27  
2  n HIS 28  
2  n VAL 29  
2  n ASN 30  
2  n ILE 31  
2  n PHE 32  
2  n TYR 33  
2  n CYS 34  
2  n LEU 35  
2  n GLY 36  
2  n GLY 37  
2  n ILE 38  
2  n THR 39  
2  n LEU 40  
2  n THR 41  
2  n CYS 42  
2  n PHE 43  
2  n LEU 44  
2  n VAL 45  
2  n GLN 46  
2  n VAL 47  
2  n ALA 48  
2  n THR 49  
2  n GLY 50  
2  n PHE 51  
2  n ALA 52  
2  n MET 53  
2  n THR 54  
2  n PHE 55  
2  n TYR 56  
2  n TYR 57  
2  n ARG 58  
2  n PRO 59  
2  n THR 60  
2  n VAL 61  
2  n THR 62  
2  n ASP 63  
2  n ALA 64  
2  n PHE 65  
2  n ALA 66  
2  n SER 67  
2  n VAL 68  
2  n GLN 69  
2  n TYR 70  
2  n ILE 71  
2  n MET 72  
2  n THR 73  
2  n GLU 74  
2  n VAL 75  
2  n ASN 76  
2  n PHE 77  
2  n GLY 78  
2  n TRP 79  
2  n LEU 80  
2  n ILE 81  
2  n ARG 82  
2  n SER 83  
2  n VAL 84  
2  n HIS 85  
2  n ARG 86  
2  n TRP 87  
2  n SER 88  
2  n ALA 89  
2  n SER 90  
2  n MET 91  
2  n MET 92  
2  n VAL 93  
2  n LEU 94  
2  n MET 95  
2  n MET 96  
2  n ILE 97  
2  n LEU 98  
2  n HIS 99  
2  n VAL 100 
2  n PHE 101 
2  n ARG 102 
2  n VAL 103 
2  n TYR 104 
2  n LEU 105 
2  n THR 106 
2  n GLY 107 
2  n GLY 108 
2  n PHE 109 
2  n LYS 110 
2  n LYS 111 
2  n PRO 112 
2  n ARG 113 
2  n GLU 114 
2  n LEU 115 
2  n THR 116 
2  n TRP 117 
2  n VAL 118 
2  n THR 119 
2  n GLY 120 
2  n VAL 121 
2  n VAL 122 
2  n LEU 123 
2  n GLY 124 
2  n VAL 125 
2  n LEU 126 
2  n THR 127 
2  n ALA 128 
2  n SER 129 
2  n PHE 130 
2  n GLY 131 
2  n VAL 132 
2  n THR 133 
2  n GLY 134 
2  n TYR 135 
2  n SER 136 
2  n LEU 137 
2  n PRO 138 
2  n TRP 139 
2  n ASP 140 
2  n GLN 141 
2  n ILE 142 
2  n GLY 143 
2  n TYR 144 
2  n TRP 145 
2  n ALA 146 
2  n VAL 147 
2  n LYS 148 
2  n ILE 149 
2  n VAL 150 
2  n THR 151 
2  n GLY 152 
2  n VAL 153 
2  n PRO 154 
2  n ASP 155 
2  n ALA 156 
2  n ILE 157 
2  n PRO 158 
2  n VAL 159 
2  n ILE 160 
2  n GLY 161 
2  n SER 162 
2  n PRO 163 
2  n LEU 164 
2  n VAL 165 
2  n GLU 166 
2  n LEU 167 
2  n LEU 168 
2  n ARG 169 
2  n GLY 170 
2  n SER 171 
2  n ALA 172 
2  n SER 173 
2  n VAL 174 
2  n GLY 175 
2  n GLN 176 
2  n SER 177 
2  n THR 178 
2  n LEU 179 
2  n THR 180 
2  n ARG 181 
2  n PHE 182 
2  n TYR 183 
2  n SER 184 
2  n LEU 185 
2  n HIS 186 
2  n THR 187 
2  n PHE 188 
2  n VAL 189 
2  n LEU 190 
2  n PRO 191 
2  n LEU 192 
2  n LEU 193 
2  n THR 194 
2  n ALA 195 
2  n VAL 196 
2  n PHE 197 
2  n MET 198 
2  n LEU 199 
2  n MET 200 
2  n HIS 201 
2  n PHE 202 
2  n LEU 203 
2  n MET 204 
2  n ILE 205 
2  n ARG 206 
2  n LYS 207 
2  n GLN 208 
2  n GLY 209 
2  n ILE 210 
2  n SER 211 
2  n GLY 212 
2  n PRO 213 
2  n LEU 214 
3  n GLY 1   
3  n VAL 2   
3  n THR 3   
3  n LYS 4   
3  n LYS 5   
3  n PRO 6   
3  n ASP 7   
3  n LEU 8   
3  n ASN 9   
3  n ASP 10  
3  n PRO 11  
3  n VAL 12  
3  n LEU 13  
3  n ARG 14  
3  n ALA 15  
3  n LYS 16  
3  n LEU 17  
3  n ALA 18  
3  n LYS 19  
3  n GLY 20  
3  n MET 21  
3  n GLY 22  
3  n HIS 23  
3  n ASN 24  
3  n TYR 25  
3  n TYR 26  
3  n GLY 27  
3  n GLU 28  
3  n PRO 29  
3  n ALA 30  
3  n TRP 31  
3  n PRO 32  
3  n ASN 33  
3  n ASP 34  
3  n LEU 35  
3  n LEU 36  
3  n TYR 37  
3  n ILE 38  
3  n PHE 39  
3  n PRO 40  
3  n VAL 41  
3  n VAL 42  
3  n ILE 43  
3  n LEU 44  
3  n GLY 45  
3  n THR 46  
3  n ILE 47  
3  n ALA 48  
3  n CYS 49  
3  n ASN 50  
3  n VAL 51  
3  n GLY 52  
3  n LEU 53  
3  n ALA 54  
3  n VAL 55  
3  n LEU 56  
3  n GLU 57  
3  n PRO 58  
3  n SER 59  
3  n MET 60  
3  n ILE 61  
3  n GLY 62  
3  n GLU 63  
3  n PRO 64  
3  n ALA 65  
3  n ASP 66  
3  n PRO 67  
3  n PHE 68  
3  n ALA 69  
3  n THR 70  
3  n PRO 71  
3  n LEU 72  
3  n GLU 73  
3  n ILE 74  
3  n LEU 75  
3  n PRO 76  
3  n GLU 77  
3  n TRP 78  
3  n TYR 79  
3  n PHE 80  
3  n PHE 81  
3  n PRO 82  
3  n VAL 83  
3  n PHE 84  
3  n GLN 85  
3  n ILE 86  
3  n LEU 87  
3  n ARG 88  
3  n THR 89  
3  n VAL 90  
3  n PRO 91  
3  n ASN 92  
3  n LYS 93  
3  n LEU 94  
3  n LEU 95  
3  n GLY 96  
3  n VAL 97  
3  n LEU 98  
3  n LEU 99  
3  n MET 100 
3  n ALA 101 
3  n SER 102 
3  n VAL 103 
3  n PRO 104 
3  n ALA 105 
3  n GLY 106 
3  n LEU 107 
3  n LEU 108 
3  n THR 109 
3  n VAL 110 
3  n PRO 111 
3  n PHE 112 
3  n LEU 113 
3  n GLU 114 
3  n ASN 115 
3  n VAL 116 
3  n ASN 117 
3  n LYS 118 
3  n PHE 119 
3  n GLN 120 
3  n ASN 121 
3  n PRO 122 
3  n PHE 123 
3  n ARG 124 
3  n ARG 125 
3  n PRO 126 
3  n VAL 127 
3  n ALA 128 
3  n THR 129 
3  n THR 130 
3  n VAL 131 
3  n PHE 132 
3  n LEU 133 
3  n VAL 134 
3  n GLY 135 
3  n THR 136 
3  n VAL 137 
3  n VAL 138 
3  n ALA 139 
3  n LEU 140 
3  n TRP 141 
3  n LEU 142 
3  n GLY 143 
3  n ILE 144 
3  n GLY 145 
3  n ALA 146 
3  n THR 147 
3  n LEU 148 
3  n PRO 149 
3  n ILE 150 
3  n ASP 151 
3  n LYS 152 
3  n SER 153 
3  n LEU 154 
3  n THR 155 
3  n LEU 156 
3  n GLY 157 
3  n LEU 158 
3  n PHE 159 
4  n TYR 1   
4  n PRO 2   
4  n ILE 3   
4  n PHE 4   
4  n ALA 5   
4  n GLN 6   
4  n GLN 7   
4  n GLY 8   
4  n TYR 9   
4  n GLU 10  
4  n ASN 11  
4  n PRO 12  
4  n ARG 13  
4  n GLU 14  
4  n ALA 15  
4  n THR 16  
4  n GLY 17  
4  n ARG 18  
4  n ILE 19  
4  n VAL 20  
4  n CYS 21  
4  n ALA 22  
4  n ASN 23  
4  n CYS 24  
4  n HIS 25  
4  n LEU 26  
4  n ALA 27  
4  n ASN 28  
4  n LYS 29  
4  n PRO 30  
4  n VAL 31  
4  n ASP 32  
4  n ILE 33  
4  n GLU 34  
4  n VAL 35  
4  n PRO 36  
4  n GLN 37  
4  n ALA 38  
4  n VAL 39  
4  n LEU 40  
4  n PRO 41  
4  n ASP 42  
4  n THR 43  
4  n VAL 44  
4  n PHE 45  
4  n GLU 46  
4  n ALA 47  
4  n VAL 48  
4  n VAL 49  
4  n ARG 50  
4  n ILE 51  
4  n PRO 52  
4  n TYR 53  
4  n ASP 54  
4  n MET 55  
4  n GLN 56  
4  n LEU 57  
4  n LYS 58  
4  n GLN 59  
4  n VAL 60  
4  n LEU 61  
4  n ALA 62  
4  n ASN 63  
4  n GLY 64  
4  n LYS 65  
4  n LYS 66  
4  n GLY 67  
4  n GLY 68  
4  n LEU 69  
4  n ASN 70  
4  n VAL 71  
4  n GLY 72  
4  n ALA 73  
4  n VAL 74  
4  n LEU 75  
4  n ILE 76  
4  n LEU 77  
4  n PRO 78  
4  n GLU 79  
4  n GLY 80  
4  n PHE 81  
4  n GLU 82  
4  n LEU 83  
4  n ALA 84  
4  n PRO 85  
4  n PRO 86  
4  n ASP 87  
4  n ARG 88  
4  n ILE 89  
4  n SER 90  
4  n PRO 91  
4  n GLU 92  
4  n MET 93  
4  n LYS 94  
4  n GLU 95  
4  n LYS 96  
4  n MET 97  
4  n GLY 98  
4  n ASN 99  
4  n LEU 100 
4  n SER 101 
4  n PHE 102 
4  n GLN 103 
4  n SER 104 
4  n TYR 105 
4  n ARG 106 
4  n PRO 107 
4  n ASN 108 
4  n LYS 109 
4  n GLN 110 
4  n ASN 111 
4  n ILE 112 
4  n LEU 113 
4  n VAL 114 
4  n ILE 115 
4  n GLY 116 
4  n PRO 117 
4  n VAL 118 
4  n PRO 119 
4  n GLY 120 
4  n GLN 121 
4  n LYS 122 
4  n TYR 123 
4  n SER 124 
4  n GLU 125 
4  n ILE 126 
4  n THR 127 
4  n PHE 128 
4  n PRO 129 
4  n ILE 130 
4  n LEU 131 
4  n ALA 132 
4  n PRO 133 
4  n ASP 134 
4  n PRO 135 
4  n ALA 136 
4  n THR 137 
4  n LYS 138 
4  n LYS 139 
4  n ASP 140 
4  n VAL 141 
4  n HIS 142 
4  n PHE 143 
4  n LEU 144 
4  n LYS 145 
4  n TYR 146 
4  n PRO 147 
4  n ILE 148 
4  n TYR 149 
4  n VAL 150 
4  n GLY 151 
4  n GLY 152 
4  n ASN 153 
4  n ARG 154 
4  n GLY 155 
4  n ARG 156 
4  n GLY 157 
4  n GLN 158 
4  n ILE 159 
4  n TYR 160 
4  n PRO 161 
4  n ASP 162 
4  n GLY 163 
4  n SER 164 
4  n LYS 165 
4  n SER 166 
4  n ASN 167 
4  n ASN 168 
4  n THR 169 
4  n VAL 170 
4  n TYR 171 
4  n ASN 172 
4  n SER 173 
4  n THR 174 
4  n ALA 175 
4  n THR 176 
4  n GLY 177 
4  n ILE 178 
4  n VAL 179 
4  n LYS 180 
4  n LYS 181 
4  n ILE 182 
4  n VAL 183 
4  n ARG 184 
4  n LYS 185 
4  n GLU 186 
4  n LYS 187 
4  n GLY 188 
4  n GLY 189 
4  n TYR 190 
4  n GLU 191 
4  n ILE 192 
4  n ASN 193 
4  n ILE 194 
4  n ALA 195 
4  n ASP 196 
4  n ALA 197 
4  n SER 198 
4  n ASP 199 
4  n GLY 200 
4  n ARG 201 
4  n GLU 202 
4  n VAL 203 
4  n VAL 204 
4  n ASP 205 
4  n ILE 206 
4  n ILE 207 
4  n PRO 208 
4  n ARG 209 
4  n GLY 210 
4  n PRO 211 
4  n GLU 212 
4  n LEU 213 
4  n LEU 214 
4  n VAL 215 
4  n SER 216 
4  n GLU 217 
4  n GLY 218 
4  n GLU 219 
4  n SER 220 
4  n ILE 221 
4  n LYS 222 
4  n LEU 223 
4  n ASP 224 
4  n GLN 225 
4  n PRO 226 
4  n LEU 227 
4  n THR 228 
4  n SER 229 
4  n ASN 230 
4  n PRO 231 
4  n ASN 232 
4  n VAL 233 
4  n GLY 234 
4  n GLY 235 
4  n PHE 236 
4  n GLY 237 
4  n GLN 238 
4  n GLY 239 
4  n ASP 240 
4  n ALA 241 
4  n GLU 242 
4  n VAL 243 
4  n VAL 244 
4  n LEU 245 
4  n GLN 246 
4  n ASP 247 
4  n PRO 248 
4  n LEU 249 
4  n ARG 250 
4  n ILE 251 
4  n GLN 252 
4  n GLY 253 
4  n LEU 254 
4  n LEU 255 
4  n PHE 256 
4  n PHE 257 
4  n PHE 258 
4  n ALA 259 
4  n SER 260 
4  n VAL 261 
4  n ILE 262 
4  n LEU 263 
4  n ALA 264 
4  n GLN 265 
4  n ILE 266 
4  n PHE 267 
4  n LEU 268 
4  n VAL 269 
4  n LEU 270 
4  n LYS 271 
4  n LYS 272 
4  n LYS 273 
4  n GLN 274 
4  n PHE 275 
4  n GLU 276 
4  n LYS 277 
4  n VAL 278 
4  n GLN 279 
4  n LEU 280 
4  n SER 281 
4  n GLU 282 
4  n MET 283 
4  n ASN 284 
4  n PHE 285 
5  n ASN 1   
5  n VAL 2   
5  n PRO 3   
5  n ASP 4   
5  n MET 5   
5  n GLN 6   
5  n LYS 7   
5  n ARG 8   
5  n GLU 9   
5  n THR 10  
5  n LEU 11  
5  n ASN 12  
5  n LEU 13  
5  n LEU 14  
5  n LEU 15  
5  n LEU 16  
5  n GLY 17  
5  n ALA 18  
5  n LEU 19  
5  n SER 20  
5  n LEU 21  
5  n PRO 22  
5  n THR 23  
5  n GLY 24  
5  n TYR 25  
5  n MET 26  
5  n LEU 27  
5  n LEU 28  
5  n PRO 29  
5  n TYR 30  
5  n ALA 31  
5  n SER 32  
5  n PHE 33  
5  n PHE 34  
5  n VAL 35  
5  n PRO 36  
5  n PRO 37  
5  n GLY 38  
5  n GLY 39  
5  n GLY 40  
5  n THR 41  
5  n ILE 42  
5  n ALA 43  
5  n LYS 44  
5  n ASP 45  
5  n ALA 46  
5  n LEU 47  
5  n GLY 48  
5  n ASN 49  
5  n ASP 50  
5  n VAL 51  
5  n ILE 52  
5  n ALA 53  
5  n ALA 54  
5  n GLU 55  
5  n TRP 56  
5  n LEU 57  
5  n LYS 58  
5  n THR 59  
5  n HIS 60  
5  n ALA 61  
5  n PRO 62  
5  n GLY 63  
5  n ASP 64  
5  n ARG 65  
5  n THR 66  
5  n LEU 67  
5  n THR 68  
5  n GLN 69  
5  n GLY 70  
5  n LEU 71  
5  n LYS 72  
5  n GLY 73  
5  n ASP 74  
5  n PRO 75  
5  n THR 76  
5  n TYR 77  
5  n LEU 78  
5  n VAL 79  
5  n VAL 80  
5  n GLU 81  
5  n SER 82  
5  n ASP 83  
5  n LYS 84  
5  n THR 85  
5  n LEU 86  
5  n ALA 87  
5  n THR 88  
5  n PHE 89  
5  n GLY 90  
5  n ILE 91  
5  n ASN 92  
5  n ALA 93  
5  n VAL 94  
5  n CYS 95  
5  n THR 96  
5  n HIS 97  
5  n LEU 98  
5  n GLY 99  
5  n CYS 100 
5  n VAL 101 
5  n VAL 102 
5  n PRO 103 
5  n PHE 104 
5  n ASN 105 
5  n ALA 106 
5  n ALA 107 
5  n GLU 108 
5  n ASN 109 
5  n LYS 110 
5  n PHE 111 
5  n ILE 112 
5  n CYS 113 
5  n PRO 114 
5  n CYS 115 
5  n HIS 116 
5  n GLY 117 
5  n SER 118 
5  n GLN 119 
5  n TYR 120 
5  n ASN 121 
5  n ASN 122 
5  n GLN 123 
5  n GLY 124 
5  n ARG 125 
5  n VAL 126 
5  n VAL 127 
5  n ARG 128 
5  n GLY 129 
5  n PRO 130 
5  n ALA 131 
5  n PRO 132 
5  n LEU 133 
5  n SER 134 
5  n LEU 135 
5  n ALA 136 
5  n LEU 137 
5  n ALA 138 
5  n HIS 139 
5  n CYS 140 
5  n ASP 141 
5  n VAL 142 
5  n ASP 143 
5  n ASP 144 
5  n GLY 145 
5  n LYS 146 
5  n VAL 147 
5  n VAL 148 
5  n PHE 149 
5  n VAL 150 
5  n PRO 151 
5  n TRP 152 
5  n THR 153 
5  n GLU 154 
5  n THR 155 
5  n ASP 156 
5  n PHE 157 
5  n ARG 158 
5  n THR 159 
5  n GLY 160 
5  n GLU 161 
5  n ALA 162 
5  n PRO 163 
5  n TRP 164 
5  n TRP 165 
5  n SER 166 
5  n ALA 167 
6  n MET 1   
6  n PHE 2   
6  n THR 3   
6  n LEU 4   
6  n THR 5   
6  n SER 6   
6  n TYR 7   
6  n PHE 8   
6  n GLY 9   
6  n PHE 10  
6  n LEU 11  
6  n LEU 12  
6  n ALA 13  
6  n ALA 14  
6  n LEU 15  
6  n THR 16  
6  n ILE 17  
6  n THR 18  
6  n SER 19  
6  n ALA 20  
6  n LEU 21  
6  n PHE 22  
6  n ILE 23  
6  n GLY 24  
6  n LEU 25  
6  n ASN 26  
6  n LYS 27  
6  n ILE 28  
6  n ARG 29  
6  n LEU 30  
6  n ILE 31  
7  n ASN 1   
7  n ALA 2   
7  n ALA 3   
7  n ALA 4   
7  n GLU 5   
7  n ILE 6   
7  n PHE 7   
7  n ARG 8   
7  n ILE 9   
7  n ALA 10  
7  n ALA 11  
7  n VAL 12  
7  n MET 13  
7  n ASN 14  
7  n GLY 15  
7  n LEU 16  
7  n THR 17  
7  n LEU 18  
7  n VAL 19  
7  n GLY 20  
7  n VAL 21  
7  n ALA 22  
7  n ILE 23  
7  n GLY 24  
7  n PHE 25  
7  n VAL 26  
7  n LEU 27  
7  n LEU 28  
7  n ARG 29  
7  n ILE 30  
7  n GLU 31  
7  n ALA 32  
7  n THR 33  
7  n VAL 34  
7  n GLU 35  
7  n GLU 36  
8  n MET 1   
8  n ILE 2   
8  n GLU 3   
8  n VAL 4   
8  n PHE 5   
8  n LEU 6   
8  n PHE 7   
8  n GLY 8   
8  n ILE 9   
8  n VAL 10  
8  n LEU 11  
8  n GLY 12  
8  n LEU 13  
8  n ILE 14  
8  n PRO 15  
8  n ILE 16  
8  n THR 17  
8  n LEU 18  
8  n ALA 19  
8  n GLY 20  
8  n LEU 21  
8  n PHE 22  
8  n VAL 23  
8  n THR 24  
8  n ALA 25  
8  n TYR 26  
8  n LEU 27  
8  n GLN 28  
8  n TYR 29  
8  n ARG 30  
8  n ARG 31  
9  n MET 1   
9  n ASP 2   
9  n ILE 3   
9  n VAL 4   
9  n SER 5   
9  n LEU 6   
9  n ALA 7   
9  n TRP 8   
9  n ALA 9   
9  n ALA 10  
9  n LEU 11  
9  n MET 12  
9  n VAL 13  
9  n VAL 14  
9  n PHE 15  
9  n THR 16  
9  n PHE 17  
9  n SER 18  
9  n LEU 19  
9  n SER 20  
9  n LEU 21  
9  n VAL 22  
9  n VAL 23  
9  n TRP 24  
9  n GLY 25  
9  n ARG 26  
9  n SER 27  
9  n GLY 28  
9  n LEU 29  
10 n SER 1   
10 n LYS 2   
10 n VAL 3   
10 n TYR 4   
10 n ASP 5   
10 n TRP 6   
10 n PHE 7   
10 n GLU 8   
10 n GLU 9   
10 n ARG 10  
10 n LEU 11  
10 n GLU 12  
10 n ILE 13  
10 n GLN 14  
10 n ALA 15  
10 n ILE 16  
10 n ALA 17  
10 n ASP 18  
10 n ASP 19  
10 n ILE 20  
10 n THR 21  
10 n SER 22  
10 n LYS 23  
10 n TYR 24  
10 n VAL 25  
10 n PRO 26  
10 n PRO 27  
10 n HIS 28  
10 n VAL 29  
10 n ASN 30  
10 n ILE 31  
10 n PHE 32  
10 n TYR 33  
10 n CYS 34  
10 n LEU 35  
10 n GLY 36  
10 n GLY 37  
10 n ILE 38  
10 n THR 39  
10 n LEU 40  
10 n THR 41  
10 n CYS 42  
10 n PHE 43  
10 n LEU 44  
10 n VAL 45  
10 n GLN 46  
10 n VAL 47  
10 n ALA 48  
10 n THR 49  
10 n GLY 50  
10 n PHE 51  
10 n ALA 52  
10 n MET 53  
10 n THR 54  
10 n PHE 55  
10 n TYR 56  
10 n TYR 57  
10 n ARG 58  
10 n PRO 59  
10 n THR 60  
10 n VAL 61  
10 n THR 62  
10 n ASP 63  
10 n ALA 64  
10 n PHE 65  
10 n ALA 66  
10 n SER 67  
10 n VAL 68  
10 n GLN 69  
10 n TYR 70  
10 n ILE 71  
10 n MET 72  
10 n THR 73  
10 n GLU 74  
10 n VAL 75  
10 n ASN 76  
10 n PHE 77  
10 n GLY 78  
10 n TRP 79  
10 n LEU 80  
10 n ILE 81  
10 n ARG 82  
10 n SER 83  
10 n VAL 84  
10 n HIS 85  
10 n ARG 86  
10 n TRP 87  
10 n SER 88  
10 n ALA 89  
10 n SER 90  
10 n MET 91  
10 n MET 92  
10 n VAL 93  
10 n LEU 94  
10 n MET 95  
10 n MET 96  
10 n ILE 97  
10 n LEU 98  
10 n HIS 99  
10 n VAL 100 
10 n PHE 101 
10 n ARG 102 
10 n VAL 103 
10 n TYR 104 
10 n LEU 105 
10 n THR 106 
10 n GLY 107 
10 n GLY 108 
10 n PHE 109 
10 n LYS 110 
10 n LYS 111 
10 n PRO 112 
10 n ARG 113 
10 n GLU 114 
10 n LEU 115 
10 n THR 116 
10 n TRP 117 
10 n VAL 118 
10 n THR 119 
10 n GLY 120 
10 n VAL 121 
10 n VAL 122 
10 n LEU 123 
10 n GLY 124 
10 n VAL 125 
10 n LEU 126 
10 n THR 127 
10 n ALA 128 
10 n SER 129 
10 n PHE 130 
10 n GLY 131 
10 n VAL 132 
10 n THR 133 
10 n GLY 134 
10 n TYR 135 
10 n SER 136 
10 n LEU 137 
10 n PRO 138 
10 n TRP 139 
10 n ASP 140 
10 n GLN 141 
10 n ILE 142 
10 n GLY 143 
10 n TYR 144 
10 n TRP 145 
10 n ALA 146 
10 n VAL 147 
10 n LYS 148 
10 n ILE 149 
10 n VAL 150 
10 n THR 151 
10 n GLY 152 
10 n VAL 153 
10 n PRO 154 
10 n ASP 155 
10 n ALA 156 
10 n ILE 157 
10 n PRO 158 
10 n VAL 159 
10 n ILE 160 
10 n GLY 161 
10 n SER 162 
10 n PRO 163 
10 n LEU 164 
10 n VAL 165 
10 n GLU 166 
10 n LEU 167 
10 n LEU 168 
10 n ARG 169 
10 n GLY 170 
10 n SER 171 
10 n ALA 172 
10 n SER 173 
10 n VAL 174 
10 n GLY 175 
10 n GLN 176 
10 n SER 177 
10 n THR 178 
10 n LEU 179 
10 n THR 180 
10 n ARG 181 
10 n PHE 182 
10 n TYR 183 
10 n SER 184 
10 n LEU 185 
10 n HIS 186 
10 n THR 187 
10 n PHE 188 
10 n VAL 189 
10 n LEU 190 
10 n PRO 191 
10 n LEU 192 
10 n LEU 193 
10 n THR 194 
10 n ALA 195 
10 n VAL 196 
10 n PHE 197 
10 n MET 198 
10 n LEU 199 
10 n MET 200 
10 n HIS 201 
10 n PHE 202 
10 n LEU 203 
10 n MET 204 
10 n ILE 205 
10 n ARG 206 
10 n LYS 207 
10 n GLN 208 
10 n GLY 209 
10 n ILE 210 
10 n SER 211 
10 n GLY 212 
10 n PRO 213 
10 n LEU 214 
11 n GLY 1   
11 n VAL 2   
11 n THR 3   
11 n LYS 4   
11 n LYS 5   
11 n PRO 6   
11 n ASP 7   
11 n LEU 8   
11 n ASN 9   
11 n ASP 10  
11 n PRO 11  
11 n VAL 12  
11 n LEU 13  
11 n ARG 14  
11 n ALA 15  
11 n LYS 16  
11 n LEU 17  
11 n ALA 18  
11 n LYS 19  
11 n GLY 20  
11 n MET 21  
11 n GLY 22  
11 n HIS 23  
11 n ASN 24  
11 n TYR 25  
11 n TYR 26  
11 n GLY 27  
11 n GLU 28  
11 n PRO 29  
11 n ALA 30  
11 n TRP 31  
11 n PRO 32  
11 n ASN 33  
11 n ASP 34  
11 n LEU 35  
11 n LEU 36  
11 n TYR 37  
11 n ILE 38  
11 n PHE 39  
11 n PRO 40  
11 n VAL 41  
11 n VAL 42  
11 n ILE 43  
11 n LEU 44  
11 n GLY 45  
11 n THR 46  
11 n ILE 47  
11 n ALA 48  
11 n CYS 49  
11 n ASN 50  
11 n VAL 51  
11 n GLY 52  
11 n LEU 53  
11 n ALA 54  
11 n VAL 55  
11 n LEU 56  
11 n GLU 57  
11 n PRO 58  
11 n SER 59  
11 n MET 60  
11 n ILE 61  
11 n GLY 62  
11 n GLU 63  
11 n PRO 64  
11 n ALA 65  
11 n ASP 66  
11 n PRO 67  
11 n PHE 68  
11 n ALA 69  
11 n THR 70  
11 n PRO 71  
11 n LEU 72  
11 n GLU 73  
11 n ILE 74  
11 n LEU 75  
11 n PRO 76  
11 n GLU 77  
11 n TRP 78  
11 n TYR 79  
11 n PHE 80  
11 n PHE 81  
11 n PRO 82  
11 n VAL 83  
11 n PHE 84  
11 n GLN 85  
11 n ILE 86  
11 n LEU 87  
11 n ARG 88  
11 n THR 89  
11 n VAL 90  
11 n PRO 91  
11 n ASN 92  
11 n LYS 93  
11 n LEU 94  
11 n LEU 95  
11 n GLY 96  
11 n VAL 97  
11 n LEU 98  
11 n LEU 99  
11 n MET 100 
11 n ALA 101 
11 n SER 102 
11 n VAL 103 
11 n PRO 104 
11 n ALA 105 
11 n GLY 106 
11 n LEU 107 
11 n LEU 108 
11 n THR 109 
11 n VAL 110 
11 n PRO 111 
11 n PHE 112 
11 n LEU 113 
11 n GLU 114 
11 n ASN 115 
11 n VAL 116 
11 n ASN 117 
11 n LYS 118 
11 n PHE 119 
11 n GLN 120 
11 n ASN 121 
11 n PRO 122 
11 n PHE 123 
11 n ARG 124 
11 n ARG 125 
11 n PRO 126 
11 n VAL 127 
11 n ALA 128 
11 n THR 129 
11 n THR 130 
11 n VAL 131 
11 n PHE 132 
11 n LEU 133 
11 n VAL 134 
11 n GLY 135 
11 n THR 136 
11 n VAL 137 
11 n VAL 138 
11 n ALA 139 
11 n LEU 140 
11 n TRP 141 
11 n LEU 142 
11 n GLY 143 
11 n ILE 144 
11 n GLY 145 
11 n ALA 146 
11 n THR 147 
11 n LEU 148 
11 n PRO 149 
11 n ILE 150 
11 n ASP 151 
11 n LYS 152 
11 n SER 153 
11 n LEU 154 
11 n THR 155 
11 n LEU 156 
11 n GLY 157 
11 n LEU 158 
11 n PHE 159 
12 n TYR 1   
12 n PRO 2   
12 n ILE 3   
12 n PHE 4   
12 n ALA 5   
12 n GLN 6   
12 n GLN 7   
12 n GLY 8   
12 n TYR 9   
12 n GLU 10  
12 n ASN 11  
12 n PRO 12  
12 n ARG 13  
12 n GLU 14  
12 n ALA 15  
12 n THR 16  
12 n GLY 17  
12 n ARG 18  
12 n ILE 19  
12 n VAL 20  
12 n CYS 21  
12 n ALA 22  
12 n ASN 23  
12 n CYS 24  
12 n HIS 25  
12 n LEU 26  
12 n ALA 27  
12 n ASN 28  
12 n LYS 29  
12 n PRO 30  
12 n VAL 31  
12 n ASP 32  
12 n ILE 33  
12 n GLU 34  
12 n VAL 35  
12 n PRO 36  
12 n GLN 37  
12 n ALA 38  
12 n VAL 39  
12 n LEU 40  
12 n PRO 41  
12 n ASP 42  
12 n THR 43  
12 n VAL 44  
12 n PHE 45  
12 n GLU 46  
12 n ALA 47  
12 n VAL 48  
12 n VAL 49  
12 n ARG 50  
12 n ILE 51  
12 n PRO 52  
12 n TYR 53  
12 n ASP 54  
12 n MET 55  
12 n GLN 56  
12 n LEU 57  
12 n LYS 58  
12 n GLN 59  
12 n VAL 60  
12 n LEU 61  
12 n ALA 62  
12 n ASN 63  
12 n GLY 64  
12 n LYS 65  
12 n LYS 66  
12 n GLY 67  
12 n GLY 68  
12 n LEU 69  
12 n ASN 70  
12 n VAL 71  
12 n GLY 72  
12 n ALA 73  
12 n VAL 74  
12 n LEU 75  
12 n ILE 76  
12 n LEU 77  
12 n PRO 78  
12 n GLU 79  
12 n GLY 80  
12 n PHE 81  
12 n GLU 82  
12 n LEU 83  
12 n ALA 84  
12 n PRO 85  
12 n PRO 86  
12 n ASP 87  
12 n ARG 88  
12 n ILE 89  
12 n SER 90  
12 n PRO 91  
12 n GLU 92  
12 n MET 93  
12 n LYS 94  
12 n GLU 95  
12 n LYS 96  
12 n MET 97  
12 n GLY 98  
12 n ASN 99  
12 n LEU 100 
12 n SER 101 
12 n PHE 102 
12 n GLN 103 
12 n SER 104 
12 n TYR 105 
12 n ARG 106 
12 n PRO 107 
12 n ASN 108 
12 n LYS 109 
12 n GLN 110 
12 n ASN 111 
12 n ILE 112 
12 n LEU 113 
12 n VAL 114 
12 n ILE 115 
12 n GLY 116 
12 n PRO 117 
12 n VAL 118 
12 n PRO 119 
12 n GLY 120 
12 n GLN 121 
12 n LYS 122 
12 n TYR 123 
12 n SER 124 
12 n GLU 125 
12 n ILE 126 
12 n THR 127 
12 n PHE 128 
12 n PRO 129 
12 n ILE 130 
12 n LEU 131 
12 n ALA 132 
12 n PRO 133 
12 n ASP 134 
12 n PRO 135 
12 n ALA 136 
12 n THR 137 
12 n LYS 138 
12 n LYS 139 
12 n ASP 140 
12 n VAL 141 
12 n HIS 142 
12 n PHE 143 
12 n LEU 144 
12 n LYS 145 
12 n TYR 146 
12 n PRO 147 
12 n ILE 148 
12 n TYR 149 
12 n VAL 150 
12 n GLY 151 
12 n GLY 152 
12 n ASN 153 
12 n ARG 154 
12 n GLY 155 
12 n ARG 156 
12 n GLY 157 
12 n GLN 158 
12 n ILE 159 
12 n TYR 160 
12 n PRO 161 
12 n ASP 162 
12 n GLY 163 
12 n SER 164 
12 n LYS 165 
12 n SER 166 
12 n ASN 167 
12 n ASN 168 
12 n THR 169 
12 n VAL 170 
12 n TYR 171 
12 n ASN 172 
12 n SER 173 
12 n THR 174 
12 n ALA 175 
12 n THR 176 
12 n GLY 177 
12 n ILE 178 
12 n VAL 179 
12 n LYS 180 
12 n LYS 181 
12 n ILE 182 
12 n VAL 183 
12 n ARG 184 
12 n LYS 185 
12 n GLU 186 
12 n LYS 187 
12 n GLY 188 
12 n GLY 189 
12 n TYR 190 
12 n GLU 191 
12 n ILE 192 
12 n ASN 193 
12 n ILE 194 
12 n ALA 195 
12 n ASP 196 
12 n ALA 197 
12 n SER 198 
12 n ASP 199 
12 n GLY 200 
12 n ARG 201 
12 n GLU 202 
12 n VAL 203 
12 n VAL 204 
12 n ASP 205 
12 n ILE 206 
12 n ILE 207 
12 n PRO 208 
12 n ARG 209 
12 n GLY 210 
12 n PRO 211 
12 n GLU 212 
12 n LEU 213 
12 n LEU 214 
12 n VAL 215 
12 n SER 216 
12 n GLU 217 
12 n GLY 218 
12 n GLU 219 
12 n SER 220 
12 n ILE 221 
12 n LYS 222 
12 n LEU 223 
12 n ASP 224 
12 n GLN 225 
12 n PRO 226 
12 n LEU 227 
12 n THR 228 
12 n SER 229 
12 n ASN 230 
12 n PRO 231 
12 n ASN 232 
12 n VAL 233 
12 n GLY 234 
12 n GLY 235 
12 n PHE 236 
12 n GLY 237 
12 n GLN 238 
12 n GLY 239 
12 n ASP 240 
12 n ALA 241 
12 n GLU 242 
12 n VAL 243 
12 n VAL 244 
12 n LEU 245 
12 n GLN 246 
12 n ASP 247 
12 n PRO 248 
12 n LEU 249 
12 n ARG 250 
12 n ILE 251 
12 n GLN 252 
12 n GLY 253 
12 n LEU 254 
12 n LEU 255 
12 n PHE 256 
12 n PHE 257 
12 n PHE 258 
12 n ALA 259 
12 n SER 260 
12 n VAL 261 
12 n ILE 262 
12 n LEU 263 
12 n ALA 264 
12 n GLN 265 
12 n ILE 266 
12 n PHE 267 
12 n LEU 268 
12 n VAL 269 
12 n LEU 270 
12 n LYS 271 
12 n LYS 272 
12 n LYS 273 
12 n GLN 274 
12 n PHE 275 
12 n GLU 276 
12 n LYS 277 
12 n VAL 278 
12 n GLN 279 
12 n LEU 280 
12 n SER 281 
12 n GLU 282 
12 n MET 283 
12 n ASN 284 
12 n PHE 285 
13 n ASN 1   
13 n VAL 2   
13 n PRO 3   
13 n ASP 4   
13 n MET 5   
13 n GLN 6   
13 n LYS 7   
13 n ARG 8   
13 n GLU 9   
13 n THR 10  
13 n LEU 11  
13 n ASN 12  
13 n LEU 13  
13 n LEU 14  
13 n LEU 15  
13 n LEU 16  
13 n GLY 17  
13 n ALA 18  
13 n LEU 19  
13 n SER 20  
13 n LEU 21  
13 n PRO 22  
13 n THR 23  
13 n GLY 24  
13 n TYR 25  
13 n MET 26  
13 n LEU 27  
13 n LEU 28  
13 n PRO 29  
13 n TYR 30  
13 n ALA 31  
13 n SER 32  
13 n PHE 33  
13 n PHE 34  
13 n VAL 35  
13 n PRO 36  
13 n PRO 37  
13 n GLY 38  
13 n GLY 39  
13 n THR 40  
13 n ILE 41  
13 n ALA 42  
13 n LYS 43  
13 n ASP 44  
13 n ALA 45  
13 n LEU 46  
13 n GLY 47  
13 n ASN 48  
13 n ASP 49  
13 n VAL 50  
13 n ILE 51  
13 n ALA 52  
13 n ALA 53  
13 n GLU 54  
13 n TRP 55  
13 n LEU 56  
13 n LYS 57  
13 n THR 58  
13 n HIS 59  
13 n ALA 60  
13 n PRO 61  
13 n GLY 62  
13 n ASP 63  
13 n ARG 64  
13 n THR 65  
13 n LEU 66  
13 n THR 67  
13 n GLN 68  
13 n GLY 69  
13 n LEU 70  
13 n LYS 71  
13 n GLY 72  
13 n ASP 73  
13 n PRO 74  
13 n THR 75  
13 n TYR 76  
13 n LEU 77  
13 n VAL 78  
13 n VAL 79  
13 n GLU 80  
13 n SER 81  
13 n ASP 82  
13 n LYS 83  
13 n THR 84  
13 n LEU 85  
13 n ALA 86  
13 n THR 87  
13 n PHE 88  
13 n GLY 89  
13 n ILE 90  
13 n ASN 91  
13 n ALA 92  
13 n VAL 93  
13 n CYS 94  
13 n THR 95  
13 n HIS 96  
13 n LEU 97  
13 n GLY 98  
13 n CYS 99  
13 n VAL 100 
13 n VAL 101 
13 n PRO 102 
13 n PHE 103 
13 n ASN 104 
13 n ALA 105 
13 n ALA 106 
13 n GLU 107 
13 n ASN 108 
13 n LYS 109 
13 n PHE 110 
13 n ILE 111 
13 n CYS 112 
13 n PRO 113 
13 n CYS 114 
13 n HIS 115 
13 n GLY 116 
13 n SER 117 
13 n GLN 118 
13 n TYR 119 
13 n ASN 120 
13 n ASN 121 
13 n GLN 122 
13 n GLY 123 
13 n ARG 124 
13 n VAL 125 
13 n VAL 126 
13 n ARG 127 
13 n GLY 128 
13 n PRO 129 
13 n ALA 130 
13 n PRO 131 
13 n LEU 132 
13 n SER 133 
13 n LEU 134 
13 n ALA 135 
13 n LEU 136 
13 n ALA 137 
13 n HIS 138 
13 n CYS 139 
13 n ASP 140 
13 n VAL 141 
13 n ASP 142 
13 n ASP 143 
13 n GLY 144 
13 n LYS 145 
13 n VAL 146 
13 n VAL 147 
13 n PHE 148 
13 n VAL 149 
13 n PRO 150 
13 n TRP 151 
13 n THR 152 
13 n GLU 153 
13 n THR 154 
13 n ASP 155 
13 n PHE 156 
13 n ARG 157 
13 n THR 158 
13 n GLY 159 
13 n GLU 160 
13 n ALA 161 
13 n PRO 162 
13 n TRP 163 
13 n TRP 164 
13 n SER 165 
14 n MET 1   
14 n PHE 2   
14 n THR 3   
14 n LEU 4   
14 n THR 5   
14 n SER 6   
14 n TYR 7   
14 n PHE 8   
14 n GLY 9   
14 n PHE 10  
14 n LEU 11  
14 n LEU 12  
14 n ALA 13  
14 n ALA 14  
14 n LEU 15  
14 n THR 16  
14 n ILE 17  
14 n THR 18  
14 n SER 19  
14 n ALA 20  
14 n LEU 21  
14 n PHE 22  
14 n ILE 23  
14 n GLY 24  
14 n LEU 25  
14 n ASN 26  
14 n LYS 27  
14 n ILE 28  
14 n ARG 29  
14 n LEU 30  
14 n ILE 31  
15 n ASN 1   
15 n ALA 2   
15 n ALA 3   
15 n ALA 4   
15 n GLU 5   
15 n ILE 6   
15 n PHE 7   
15 n ARG 8   
15 n ILE 9   
15 n ALA 10  
15 n ALA 11  
15 n VAL 12  
15 n MET 13  
15 n ASN 14  
15 n GLY 15  
15 n LEU 16  
15 n THR 17  
15 n LEU 18  
15 n VAL 19  
15 n GLY 20  
15 n VAL 21  
15 n ALA 22  
15 n ILE 23  
15 n GLY 24  
15 n PHE 25  
15 n VAL 26  
15 n LEU 27  
15 n LEU 28  
15 n ARG 29  
15 n ILE 30  
15 n GLU 31  
15 n ALA 32  
15 n THR 33  
15 n VAL 34  
15 n GLU 35  
15 n GLU 36  
16 n MET 1   
16 n ILE 2   
16 n GLU 3   
16 n VAL 4   
16 n PHE 5   
16 n LEU 6   
16 n PHE 7   
16 n GLY 8   
16 n ILE 9   
16 n VAL 10  
16 n LEU 11  
16 n GLY 12  
16 n LEU 13  
16 n ILE 14  
16 n PRO 15  
16 n ILE 16  
16 n THR 17  
16 n LEU 18  
16 n ALA 19  
16 n GLY 20  
16 n LEU 21  
16 n PHE 22  
16 n VAL 23  
16 n THR 24  
16 n ALA 25  
16 n TYR 26  
16 n LEU 27  
16 n GLN 28  
16 n TYR 29  
16 n ARG 30  
16 n ARG 31  
17 n MET 1   
17 n ASP 2   
17 n ILE 3   
17 n VAL 4   
17 n SER 5   
17 n LEU 6   
17 n ALA 7   
17 n TRP 8   
17 n ALA 9   
17 n ALA 10  
17 n LEU 11  
17 n MET 12  
17 n VAL 13  
17 n VAL 14  
17 n PHE 15  
17 n THR 16  
17 n PHE 17  
17 n SER 18  
17 n LEU 19  
17 n SER 20  
17 n LEU 21  
17 n VAL 22  
17 n VAL 23  
17 n TRP 24  
17 n GLY 25  
17 n ARG 26  
17 n SER 27  
17 n GLY 28  
17 n LEU 29  
#
_ma_data.content_type "model coordinates"
_ma_data.id           1
_ma_data.name         Model
#
_ma_model_list.data_id          1
_ma_model_list.model_group_id   1
_ma_model_list.model_group_name "AlphaFold-beta-20231127 (7a14c934-fe78-43c1-a552-7fb305b0ebd1 @ 2024-10-01 04:11:34)"
_ma_model_list.model_id         1
_ma_model_list.model_name       "Top ranked model"
_ma_model_list.model_type       "Ab initio model"
_ma_model_list.ordinal_id       1
#
loop_
_ma_protocol_step.method_type
_ma_protocol_step.ordinal_id
_ma_protocol_step.protocol_id
_ma_protocol_step.step_id
"coevolution MSA" 1 1 1 
"template search" 2 1 2 
modeling          3 1 3 
#
loop_
_ma_qa_metric.id
_ma_qa_metric.mode
_ma_qa_metric.name
_ma_qa_metric.software_group_id
_ma_qa_metric.type
1 global pLDDT 1 pLDDT 
2 local  pLDDT 1 pLDDT 
#
_ma_qa_metric_global.metric_id    1
_ma_qa_metric_global.metric_value 84.83
_ma_qa_metric_global.model_id     1
_ma_qa_metric_global.ordinal_id   1
#
_ma_software_group.group_id    1
_ma_software_group.ordinal_id  1
_ma_software_group.software_id 1
#
loop_
_ma_target_entity.data_id
_ma_target_entity.entity_id
_ma_target_entity.origin
1 1  . 
1 2  . 
1 3  . 
1 4  . 
1 5  . 
1 6  . 
1 7  . 
1 8  . 
1 9  . 
1 10 . 
1 11 . 
1 12 . 
1 13 . 
1 14 . 
1 15 . 
1 16 . 
1 17 . 
1 18 . 
1 19 . 
1 20 . 
1 21 . 
1 22 . 
1 23 . 
1 24 . 
1 25 . 
1 26 . 
1 27 . 
1 28 . 
#
loop_
_ma_target_entity_instance.asym_id
_ma_target_entity_instance.details
_ma_target_entity_instance.entity_id
A  . 1  
B  . 2  
C  . 3  
D  . 4  
E  . 5  
F  . 6  
G  . 7  
H  . 8  
I  . 9  
J  . 10 
K  . 11 
L  . 12 
M  . 13 
N  . 14 
O  . 15 
P  . 16 
Q  . 17 
R  . 18 
S  . 19 
T  . 20 
U  . 21 
V  . 22 
W  . 23 
X  . 24 
Y  . 25 
Z  . 26 
AA . 27 
BA . 28 
#
loop_
_pdbx_data_usage.details
_pdbx_data_usage.id
_pdbx_data_usage.type
_pdbx_data_usage.url
;NON-COMMERCIAL USE ONLY, BY USING THIS FILE YOU AGREE TO THE TERMS OF USE FOUND
AT alphafoldserver.com/output-terms.
;
1 license    ? 
;THE INFORMATION IS NOT INTENDED FOR, HAS NOT BEEN VALIDATED FOR, AND IS NOT
APPROVED FOR CLINICAL USE. IT SHOULD NOT BE USED FOR CLINICAL PURPOSE OR RELIED
ON FOR MEDICAL OR OTHER PROFESSIONAL ADVICE. IT IS THEORETICAL MODELLING ONLY
AND CAUTION SHOULD BE EXERCISED IN ITS USE. IT IS PROVIDED "AS-IS" WITHOUT ANY
WARRANTY OF ANY KIND, WHETHER EXPRESSED OR IMPLIED. NO WARRANTY IS GIVEN THAT
USE OF THE INFORMATION SHALL NOT INFRINGE THE RIGHTS OF ANY THIRD PARTY.
;
2 disclaimer ? 
#
loop_
_pdbx_nonpoly_scheme.asym_id
_pdbx_nonpoly_scheme.auth_seq_num
_pdbx_nonpoly_scheme.entity_id
_pdbx_nonpoly_scheme.mon_id
_pdbx_nonpoly_scheme.pdb_ins_code
_pdbx_nonpoly_scheme.pdb_seq_num
_pdbx_nonpoly_scheme.pdb_strand_id
R  1 18 CLA . 1 R  
S  1 19 CLA . 1 S  
T  1 20 HEM . 1 T  
U  1 21 HEM . 1 U  
V  1 22 HEM . 1 V  
W  1 23 HEM . 1 W  
X  1 24 HEC . 1 X  
Y  1 25 HEC . 1 Y  
Z  1 26 HEC . 1 Z  
AA 1 27 HEC . 1 AA 
BA 1 28 CU  . 1 BA 
#
loop_
_pdbx_poly_seq_scheme.asym_id
_pdbx_poly_seq_scheme.auth_seq_num
_pdbx_poly_seq_scheme.entity_id
_pdbx_poly_seq_scheme.hetero
_pdbx_poly_seq_scheme.mon_id
_pdbx_poly_seq_scheme.pdb_ins_code
_pdbx_poly_seq_scheme.pdb_seq_num
_pdbx_poly_seq_scheme.pdb_strand_id
_pdbx_poly_seq_scheme.seq_id
A 1   1  n VAL . 1   A 1   
A 2   1  n GLU . 2   A 2   
A 3   1  n VAL . 3   A 3   
A 4   1  n LEU . 4   A 4   
A 5   1  n LEU . 5   A 5   
A 6   1  n GLY . 6   A 6   
A 7   1  n GLY . 7   A 7   
A 8   1  n GLY . 8   A 8   
A 9   1  n ASP . 9   A 9   
A 10  1  n GLY . 10  A 10  
A 11  1  n SER . 11  A 11  
A 12  1  n LEU . 12  A 12  
A 13  1  n ALA . 13  A 13  
A 14  1  n PHE . 14  A 14  
A 15  1  n LEU . 15  A 15  
A 16  1  n PRO . 16  A 16  
A 17  1  n GLY . 17  A 17  
A 18  1  n ASP . 18  A 18  
A 19  1  n PHE . 19  A 19  
A 20  1  n SER . 20  A 20  
A 21  1  n VAL . 21  A 21  
A 22  1  n ALA . 22  A 22  
A 23  1  n SER . 23  A 23  
A 24  1  n GLY . 24  A 24  
A 25  1  n GLU . 25  A 25  
A 26  1  n GLU . 26  A 26  
A 27  1  n ILE . 27  A 27  
A 28  1  n VAL . 28  A 28  
A 29  1  n PHE . 29  A 29  
A 30  1  n LYS . 30  A 30  
A 31  1  n ASN . 31  A 31  
A 32  1  n ASN . 32  A 32  
A 33  1  n ALA . 33  A 33  
A 34  1  n GLY . 34  A 34  
A 35  1  n PHE . 35  A 35  
A 36  1  n PRO . 36  A 36  
A 37  1  n HIS . 37  A 37  
A 38  1  n ASN . 38  A 38  
A 39  1  n VAL . 39  A 39  
A 40  1  n VAL . 40  A 40  
A 41  1  n PHE . 41  A 41  
A 42  1  n ASP . 42  A 42  
A 43  1  n GLU . 43  A 43  
A 44  1  n ASP . 44  A 44  
A 45  1  n GLU . 45  A 45  
A 46  1  n ILE . 46  A 46  
A 47  1  n PRO . 47  A 47  
A 48  1  n SER . 48  A 48  
A 49  1  n GLY . 49  A 49  
A 50  1  n VAL . 50  A 50  
A 51  1  n ASP . 51  A 51  
A 52  1  n ALA . 52  A 52  
A 53  1  n ALA . 53  A 53  
A 54  1  n LYS . 54  A 54  
A 55  1  n ILE . 55  A 55  
A 56  1  n SER . 56  A 56  
A 57  1  n MET . 57  A 57  
A 58  1  n SER . 58  A 58  
A 59  1  n GLU . 59  A 59  
A 60  1  n GLU . 60  A 60  
A 61  1  n ASP . 61  A 61  
A 62  1  n LEU . 62  A 62  
A 63  1  n LEU . 63  A 63  
A 64  1  n ASN . 64  A 64  
A 65  1  n ALA . 65  A 65  
A 66  1  n PRO . 66  A 66  
A 67  1  n GLY . 67  A 67  
A 68  1  n GLU . 68  A 68  
A 69  1  n THR . 69  A 69  
A 70  1  n TYR . 70  A 70  
A 71  1  n LYS . 71  A 71  
A 72  1  n VAL . 72  A 72  
A 73  1  n THR . 73  A 73  
A 74  1  n LEU . 74  A 74  
A 75  1  n THR . 75  A 75  
A 76  1  n GLU . 76  A 76  
A 77  1  n LYS . 77  A 77  
A 78  1  n GLY . 78  A 78  
A 79  1  n THR . 79  A 79  
A 80  1  n TYR . 80  A 80  
A 81  1  n LYS . 81  A 81  
A 82  1  n PHE . 82  A 82  
A 83  1  n TYR . 83  A 83  
A 84  1  n CYS . 84  A 84  
A 85  1  n SER . 85  A 85  
A 86  1  n PRO . 86  A 86  
A 87  1  n HIS . 87  A 87  
A 88  1  n GLN . 88  A 88  
A 89  1  n GLY . 89  A 89  
A 90  1  n ALA . 90  A 90  
A 91  1  n GLY . 91  A 91  
A 92  1  n MET . 92  A 92  
A 93  1  n VAL . 93  A 93  
A 94  1  n GLY . 94  A 94  
A 95  1  n LYS . 95  A 95  
A 96  1  n VAL . 96  A 96  
A 97  1  n THR . 97  A 97  
A 98  1  n VAL . 98  A 98  
A 99  1  n ASN . 99  A 99  
B 1   2  n SER . 1   B 1   
B 2   2  n LYS . 2   B 2   
B 3   2  n VAL . 3   B 3   
B 4   2  n TYR . 4   B 4   
B 5   2  n ASP . 5   B 5   
B 6   2  n TRP . 6   B 6   
B 7   2  n PHE . 7   B 7   
B 8   2  n GLU . 8   B 8   
B 9   2  n GLU . 9   B 9   
B 10  2  n ARG . 10  B 10  
B 11  2  n LEU . 11  B 11  
B 12  2  n GLU . 12  B 12  
B 13  2  n ILE . 13  B 13  
B 14  2  n GLN . 14  B 14  
B 15  2  n ALA . 15  B 15  
B 16  2  n ILE . 16  B 16  
B 17  2  n ALA . 17  B 17  
B 18  2  n ASP . 18  B 18  
B 19  2  n ASP . 19  B 19  
B 20  2  n ILE . 20  B 20  
B 21  2  n THR . 21  B 21  
B 22  2  n SER . 22  B 22  
B 23  2  n LYS . 23  B 23  
B 24  2  n TYR . 24  B 24  
B 25  2  n VAL . 25  B 25  
B 26  2  n PRO . 26  B 26  
B 27  2  n PRO . 27  B 27  
B 28  2  n HIS . 28  B 28  
B 29  2  n VAL . 29  B 29  
B 30  2  n ASN . 30  B 30  
B 31  2  n ILE . 31  B 31  
B 32  2  n PHE . 32  B 32  
B 33  2  n TYR . 33  B 33  
B 34  2  n CYS . 34  B 34  
B 35  2  n LEU . 35  B 35  
B 36  2  n GLY . 36  B 36  
B 37  2  n GLY . 37  B 37  
B 38  2  n ILE . 38  B 38  
B 39  2  n THR . 39  B 39  
B 40  2  n LEU . 40  B 40  
B 41  2  n THR . 41  B 41  
B 42  2  n CYS . 42  B 42  
B 43  2  n PHE . 43  B 43  
B 44  2  n LEU . 44  B 44  
B 45  2  n VAL . 45  B 45  
B 46  2  n GLN . 46  B 46  
B 47  2  n VAL . 47  B 47  
B 48  2  n ALA . 48  B 48  
B 49  2  n THR . 49  B 49  
B 50  2  n GLY . 50  B 50  
B 51  2  n PHE . 51  B 51  
B 52  2  n ALA . 52  B 52  
B 53  2  n MET . 53  B 53  
B 54  2  n THR . 54  B 54  
B 55  2  n PHE . 55  B 55  
B 56  2  n TYR . 56  B 56  
B 57  2  n TYR . 57  B 57  
B 58  2  n ARG . 58  B 58  
B 59  2  n PRO . 59  B 59  
B 60  2  n THR . 60  B 60  
B 61  2  n VAL . 61  B 61  
B 62  2  n THR . 62  B 62  
B 63  2  n ASP . 63  B 63  
B 64  2  n ALA . 64  B 64  
B 65  2  n PHE . 65  B 65  
B 66  2  n ALA . 66  B 66  
B 67  2  n SER . 67  B 67  
B 68  2  n VAL . 68  B 68  
B 69  2  n GLN . 69  B 69  
B 70  2  n TYR . 70  B 70  
B 71  2  n ILE . 71  B 71  
B 72  2  n MET . 72  B 72  
B 73  2  n THR . 73  B 73  
B 74  2  n GLU . 74  B 74  
B 75  2  n VAL . 75  B 75  
B 76  2  n ASN . 76  B 76  
B 77  2  n PHE . 77  B 77  
B 78  2  n GLY . 78  B 78  
B 79  2  n TRP . 79  B 79  
B 80  2  n LEU . 80  B 80  
B 81  2  n ILE . 81  B 81  
B 82  2  n ARG . 82  B 82  
B 83  2  n SER . 83  B 83  
B 84  2  n VAL . 84  B 84  
B 85  2  n HIS . 85  B 85  
B 86  2  n ARG . 86  B 86  
B 87  2  n TRP . 87  B 87  
B 88  2  n SER . 88  B 88  
B 89  2  n ALA . 89  B 89  
B 90  2  n SER . 90  B 90  
B 91  2  n MET . 91  B 91  
B 92  2  n MET . 92  B 92  
B 93  2  n VAL . 93  B 93  
B 94  2  n LEU . 94  B 94  
B 95  2  n MET . 95  B 95  
B 96  2  n MET . 96  B 96  
B 97  2  n ILE . 97  B 97  
B 98  2  n LEU . 98  B 98  
B 99  2  n HIS . 99  B 99  
B 100 2  n VAL . 100 B 100 
B 101 2  n PHE . 101 B 101 
B 102 2  n ARG . 102 B 102 
B 103 2  n VAL . 103 B 103 
B 104 2  n TYR . 104 B 104 
B 105 2  n LEU . 105 B 105 
B 106 2  n THR . 106 B 106 
B 107 2  n GLY . 107 B 107 
B 108 2  n GLY . 108 B 108 
B 109 2  n PHE . 109 B 109 
B 110 2  n LYS . 110 B 110 
B 111 2  n LYS . 111 B 111 
B 112 2  n PRO . 112 B 112 
B 113 2  n ARG . 113 B 113 
B 114 2  n GLU . 114 B 114 
B 115 2  n LEU . 115 B 115 
B 116 2  n THR . 116 B 116 
B 117 2  n TRP . 117 B 117 
B 118 2  n VAL . 118 B 118 
B 119 2  n THR . 119 B 119 
B 120 2  n GLY . 120 B 120 
B 121 2  n VAL . 121 B 121 
B 122 2  n VAL . 122 B 122 
B 123 2  n LEU . 123 B 123 
B 124 2  n GLY . 124 B 124 
B 125 2  n VAL . 125 B 125 
B 126 2  n LEU . 126 B 126 
B 127 2  n THR . 127 B 127 
B 128 2  n ALA . 128 B 128 
B 129 2  n SER . 129 B 129 
B 130 2  n PHE . 130 B 130 
B 131 2  n GLY . 131 B 131 
B 132 2  n VAL . 132 B 132 
B 133 2  n THR . 133 B 133 
B 134 2  n GLY . 134 B 134 
B 135 2  n TYR . 135 B 135 
B 136 2  n SER . 136 B 136 
B 137 2  n LEU . 137 B 137 
B 138 2  n PRO . 138 B 138 
B 139 2  n TRP . 139 B 139 
B 140 2  n ASP . 140 B 140 
B 141 2  n GLN . 141 B 141 
B 142 2  n ILE . 142 B 142 
B 143 2  n GLY . 143 B 143 
B 144 2  n TYR . 144 B 144 
B 145 2  n TRP . 145 B 145 
B 146 2  n ALA . 146 B 146 
B 147 2  n VAL . 147 B 147 
B 148 2  n LYS . 148 B 148 
B 149 2  n ILE . 149 B 149 
B 150 2  n VAL . 150 B 150 
B 151 2  n THR . 151 B 151 
B 152 2  n GLY . 152 B 152 
B 153 2  n VAL . 153 B 153 
B 154 2  n PRO . 154 B 154 
B 155 2  n ASP . 155 B 155 
B 156 2  n ALA . 156 B 156 
B 157 2  n ILE . 157 B 157 
B 158 2  n PRO . 158 B 158 
B 159 2  n VAL . 159 B 159 
B 160 2  n ILE . 160 B 160 
B 161 2  n GLY . 161 B 161 
B 162 2  n SER . 162 B 162 
B 163 2  n PRO . 163 B 163 
B 164 2  n LEU . 164 B 164 
B 165 2  n VAL . 165 B 165 
B 166 2  n GLU . 166 B 166 
B 167 2  n LEU . 167 B 167 
B 168 2  n LEU . 168 B 168 
B 169 2  n ARG . 169 B 169 
B 170 2  n GLY . 170 B 170 
B 171 2  n SER . 171 B 171 
B 172 2  n ALA . 172 B 172 
B 173 2  n SER . 173 B 173 
B 174 2  n VAL . 174 B 174 
B 175 2  n GLY . 175 B 175 
B 176 2  n GLN . 176 B 176 
B 177 2  n SER . 177 B 177 
B 178 2  n THR . 178 B 178 
B 179 2  n LEU . 179 B 179 
B 180 2  n THR . 180 B 180 
B 181 2  n ARG . 181 B 181 
B 182 2  n PHE . 182 B 182 
B 183 2  n TYR . 183 B 183 
B 184 2  n SER . 184 B 184 
B 185 2  n LEU . 185 B 185 
B 186 2  n HIS . 186 B 186 
B 187 2  n THR . 187 B 187 
B 188 2  n PHE . 188 B 188 
B 189 2  n VAL . 189 B 189 
B 190 2  n LEU . 190 B 190 
B 191 2  n PRO . 191 B 191 
B 192 2  n LEU . 192 B 192 
B 193 2  n LEU . 193 B 193 
B 194 2  n THR . 194 B 194 
B 195 2  n ALA . 195 B 195 
B 196 2  n VAL . 196 B 196 
B 197 2  n PHE . 197 B 197 
B 198 2  n MET . 198 B 198 
B 199 2  n LEU . 199 B 199 
B 200 2  n MET . 200 B 200 
B 201 2  n HIS . 201 B 201 
B 202 2  n PHE . 202 B 202 
B 203 2  n LEU . 203 B 203 
B 204 2  n MET . 204 B 204 
B 205 2  n ILE . 205 B 205 
B 206 2  n ARG . 206 B 206 
B 207 2  n LYS . 207 B 207 
B 208 2  n GLN . 208 B 208 
B 209 2  n GLY . 209 B 209 
B 210 2  n ILE . 210 B 210 
B 211 2  n SER . 211 B 211 
B 212 2  n GLY . 212 B 212 
B 213 2  n PRO . 213 B 213 
B 214 2  n LEU . 214 B 214 
C 1   3  n GLY . 1   C 1   
C 2   3  n VAL . 2   C 2   
C 3   3  n THR . 3   C 3   
C 4   3  n LYS . 4   C 4   
C 5   3  n LYS . 5   C 5   
C 6   3  n PRO . 6   C 6   
C 7   3  n ASP . 7   C 7   
C 8   3  n LEU . 8   C 8   
C 9   3  n ASN . 9   C 9   
C 10  3  n ASP . 10  C 10  
C 11  3  n PRO . 11  C 11  
C 12  3  n VAL . 12  C 12  
C 13  3  n LEU . 13  C 13  
C 14  3  n ARG . 14  C 14  
C 15  3  n ALA . 15  C 15  
C 16  3  n LYS . 16  C 16  
C 17  3  n LEU . 17  C 17  
C 18  3  n ALA . 18  C 18  
C 19  3  n LYS . 19  C 19  
C 20  3  n GLY . 20  C 20  
C 21  3  n MET . 21  C 21  
C 22  3  n GLY . 22  C 22  
C 23  3  n HIS . 23  C 23  
C 24  3  n ASN . 24  C 24  
C 25  3  n TYR . 25  C 25  
C 26  3  n TYR . 26  C 26  
C 27  3  n GLY . 27  C 27  
C 28  3  n GLU . 28  C 28  
C 29  3  n PRO . 29  C 29  
C 30  3  n ALA . 30  C 30  
C 31  3  n TRP . 31  C 31  
C 32  3  n PRO . 32  C 32  
C 33  3  n ASN . 33  C 33  
C 34  3  n ASP . 34  C 34  
C 35  3  n LEU . 35  C 35  
C 36  3  n LEU . 36  C 36  
C 37  3  n TYR . 37  C 37  
C 38  3  n ILE . 38  C 38  
C 39  3  n PHE . 39  C 39  
C 40  3  n PRO . 40  C 40  
C 41  3  n VAL . 41  C 41  
C 42  3  n VAL . 42  C 42  
C 43  3  n ILE . 43  C 43  
C 44  3  n LEU . 44  C 44  
C 45  3  n GLY . 45  C 45  
C 46  3  n THR . 46  C 46  
C 47  3  n ILE . 47  C 47  
C 48  3  n ALA . 48  C 48  
C 49  3  n CYS . 49  C 49  
C 50  3  n ASN . 50  C 50  
C 51  3  n VAL . 51  C 51  
C 52  3  n GLY . 52  C 52  
C 53  3  n LEU . 53  C 53  
C 54  3  n ALA . 54  C 54  
C 55  3  n VAL . 55  C 55  
C 56  3  n LEU . 56  C 56  
C 57  3  n GLU . 57  C 57  
C 58  3  n PRO . 58  C 58  
C 59  3  n SER . 59  C 59  
C 60  3  n MET . 60  C 60  
C 61  3  n ILE . 61  C 61  
C 62  3  n GLY . 62  C 62  
C 63  3  n GLU . 63  C 63  
C 64  3  n PRO . 64  C 64  
C 65  3  n ALA . 65  C 65  
C 66  3  n ASP . 66  C 66  
C 67  3  n PRO . 67  C 67  
C 68  3  n PHE . 68  C 68  
C 69  3  n ALA . 69  C 69  
C 70  3  n THR . 70  C 70  
C 71  3  n PRO . 71  C 71  
C 72  3  n LEU . 72  C 72  
C 73  3  n GLU . 73  C 73  
C 74  3  n ILE . 74  C 74  
C 75  3  n LEU . 75  C 75  
C 76  3  n PRO . 76  C 76  
C 77  3  n GLU . 77  C 77  
C 78  3  n TRP . 78  C 78  
C 79  3  n TYR . 79  C 79  
C 80  3  n PHE . 80  C 80  
C 81  3  n PHE . 81  C 81  
C 82  3  n PRO . 82  C 82  
C 83  3  n VAL . 83  C 83  
C 84  3  n PHE . 84  C 84  
C 85  3  n GLN . 85  C 85  
C 86  3  n ILE . 86  C 86  
C 87  3  n LEU . 87  C 87  
C 88  3  n ARG . 88  C 88  
C 89  3  n THR . 89  C 89  
C 90  3  n VAL . 90  C 90  
C 91  3  n PRO . 91  C 91  
C 92  3  n ASN . 92  C 92  
C 93  3  n LYS . 93  C 93  
C 94  3  n LEU . 94  C 94  
C 95  3  n LEU . 95  C 95  
C 96  3  n GLY . 96  C 96  
C 97  3  n VAL . 97  C 97  
C 98  3  n LEU . 98  C 98  
C 99  3  n LEU . 99  C 99  
C 100 3  n MET . 100 C 100 
C 101 3  n ALA . 101 C 101 
C 102 3  n SER . 102 C 102 
C 103 3  n VAL . 103 C 103 
C 104 3  n PRO . 104 C 104 
C 105 3  n ALA . 105 C 105 
C 106 3  n GLY . 106 C 106 
C 107 3  n LEU . 107 C 107 
C 108 3  n LEU . 108 C 108 
C 109 3  n THR . 109 C 109 
C 110 3  n VAL . 110 C 110 
C 111 3  n PRO . 111 C 111 
C 112 3  n PHE . 112 C 112 
C 113 3  n LEU . 113 C 113 
C 114 3  n GLU . 114 C 114 
C 115 3  n ASN . 115 C 115 
C 116 3  n VAL . 116 C 116 
C 117 3  n ASN . 117 C 117 
C 118 3  n LYS . 118 C 118 
C 119 3  n PHE . 119 C 119 
C 120 3  n GLN . 120 C 120 
C 121 3  n ASN . 121 C 121 
C 122 3  n PRO . 122 C 122 
C 123 3  n PHE . 123 C 123 
C 124 3  n ARG . 124 C 124 
C 125 3  n ARG . 125 C 125 
C 126 3  n PRO . 126 C 126 
C 127 3  n VAL . 127 C 127 
C 128 3  n ALA . 128 C 128 
C 129 3  n THR . 129 C 129 
C 130 3  n THR . 130 C 130 
C 131 3  n VAL . 131 C 131 
C 132 3  n PHE . 132 C 132 
C 133 3  n LEU . 133 C 133 
C 134 3  n VAL . 134 C 134 
C 135 3  n GLY . 135 C 135 
C 136 3  n THR . 136 C 136 
C 137 3  n VAL . 137 C 137 
C 138 3  n VAL . 138 C 138 
C 139 3  n ALA . 139 C 139 
C 140 3  n LEU . 140 C 140 
C 141 3  n TRP . 141 C 141 
C 142 3  n LEU . 142 C 142 
C 143 3  n GLY . 143 C 143 
C 144 3  n ILE . 144 C 144 
C 145 3  n GLY . 145 C 145 
C 146 3  n ALA . 146 C 146 
C 147 3  n THR . 147 C 147 
C 148 3  n LEU . 148 C 148 
C 149 3  n PRO . 149 C 149 
C 150 3  n ILE . 150 C 150 
C 151 3  n ASP . 151 C 151 
C 152 3  n LYS . 152 C 152 
C 153 3  n SER . 153 C 153 
C 154 3  n LEU . 154 C 154 
C 155 3  n THR . 155 C 155 
C 156 3  n LEU . 156 C 156 
C 157 3  n GLY . 157 C 157 
C 158 3  n LEU . 158 C 158 
C 159 3  n PHE . 159 C 159 
D 1   4  n TYR . 1   D 1   
D 2   4  n PRO . 2   D 2   
D 3   4  n ILE . 3   D 3   
D 4   4  n PHE . 4   D 4   
D 5   4  n ALA . 5   D 5   
D 6   4  n GLN . 6   D 6   
D 7   4  n GLN . 7   D 7   
D 8   4  n GLY . 8   D 8   
D 9   4  n TYR . 9   D 9   
D 10  4  n GLU . 10  D 10  
D 11  4  n ASN . 11  D 11  
D 12  4  n PRO . 12  D 12  
D 13  4  n ARG . 13  D 13  
D 14  4  n GLU . 14  D 14  
D 15  4  n ALA . 15  D 15  
D 16  4  n THR . 16  D 16  
D 17  4  n GLY . 17  D 17  
D 18  4  n ARG . 18  D 18  
D 19  4  n ILE . 19  D 19  
D 20  4  n VAL . 20  D 20  
D 21  4  n CYS . 21  D 21  
D 22  4  n ALA . 22  D 22  
D 23  4  n ASN . 23  D 23  
D 24  4  n CYS . 24  D 24  
D 25  4  n HIS . 25  D 25  
D 26  4  n LEU . 26  D 26  
D 27  4  n ALA . 27  D 27  
D 28  4  n ASN . 28  D 28  
D 29  4  n LYS . 29  D 29  
D 30  4  n PRO . 30  D 30  
D 31  4  n VAL . 31  D 31  
D 32  4  n ASP . 32  D 32  
D 33  4  n ILE . 33  D 33  
D 34  4  n GLU . 34  D 34  
D 35  4  n VAL . 35  D 35  
D 36  4  n PRO . 36  D 36  
D 37  4  n GLN . 37  D 37  
D 38  4  n ALA . 38  D 38  
D 39  4  n VAL . 39  D 39  
D 40  4  n LEU . 40  D 40  
D 41  4  n PRO . 41  D 41  
D 42  4  n ASP . 42  D 42  
D 43  4  n THR . 43  D 43  
D 44  4  n VAL . 44  D 44  
D 45  4  n PHE . 45  D 45  
D 46  4  n GLU . 46  D 46  
D 47  4  n ALA . 47  D 47  
D 48  4  n VAL . 48  D 48  
D 49  4  n VAL . 49  D 49  
D 50  4  n ARG . 50  D 50  
D 51  4  n ILE . 51  D 51  
D 52  4  n PRO . 52  D 52  
D 53  4  n TYR . 53  D 53  
D 54  4  n ASP . 54  D 54  
D 55  4  n MET . 55  D 55  
D 56  4  n GLN . 56  D 56  
D 57  4  n LEU . 57  D 57  
D 58  4  n LYS . 58  D 58  
D 59  4  n GLN . 59  D 59  
D 60  4  n VAL . 60  D 60  
D 61  4  n LEU . 61  D 61  
D 62  4  n ALA . 62  D 62  
D 63  4  n ASN . 63  D 63  
D 64  4  n GLY . 64  D 64  
D 65  4  n LYS . 65  D 65  
D 66  4  n LYS . 66  D 66  
D 67  4  n GLY . 67  D 67  
D 68  4  n GLY . 68  D 68  
D 69  4  n LEU . 69  D 69  
D 70  4  n ASN . 70  D 70  
D 71  4  n VAL . 71  D 71  
D 72  4  n GLY . 72  D 72  
D 73  4  n ALA . 73  D 73  
D 74  4  n VAL . 74  D 74  
D 75  4  n LEU . 75  D 75  
D 76  4  n ILE . 76  D 76  
D 77  4  n LEU . 77  D 77  
D 78  4  n PRO . 78  D 78  
D 79  4  n GLU . 79  D 79  
D 80  4  n GLY . 80  D 80  
D 81  4  n PHE . 81  D 81  
D 82  4  n GLU . 82  D 82  
D 83  4  n LEU . 83  D 83  
D 84  4  n ALA . 84  D 84  
D 85  4  n PRO . 85  D 85  
D 86  4  n PRO . 86  D 86  
D 87  4  n ASP . 87  D 87  
D 88  4  n ARG . 88  D 88  
D 89  4  n ILE . 89  D 89  
D 90  4  n SER . 90  D 90  
D 91  4  n PRO . 91  D 91  
D 92  4  n GLU . 92  D 92  
D 93  4  n MET . 93  D 93  
D 94  4  n LYS . 94  D 94  
D 95  4  n GLU . 95  D 95  
D 96  4  n LYS . 96  D 96  
D 97  4  n MET . 97  D 97  
D 98  4  n GLY . 98  D 98  
D 99  4  n ASN . 99  D 99  
D 100 4  n LEU . 100 D 100 
D 101 4  n SER . 101 D 101 
D 102 4  n PHE . 102 D 102 
D 103 4  n GLN . 103 D 103 
D 104 4  n SER . 104 D 104 
D 105 4  n TYR . 105 D 105 
D 106 4  n ARG . 106 D 106 
D 107 4  n PRO . 107 D 107 
D 108 4  n ASN . 108 D 108 
D 109 4  n LYS . 109 D 109 
D 110 4  n GLN . 110 D 110 
D 111 4  n ASN . 111 D 111 
D 112 4  n ILE . 112 D 112 
D 113 4  n LEU . 113 D 113 
D 114 4  n VAL . 114 D 114 
D 115 4  n ILE . 115 D 115 
D 116 4  n GLY . 116 D 116 
D 117 4  n PRO . 117 D 117 
D 118 4  n VAL . 118 D 118 
D 119 4  n PRO . 119 D 119 
D 120 4  n GLY . 120 D 120 
D 121 4  n GLN . 121 D 121 
D 122 4  n LYS . 122 D 122 
D 123 4  n TYR . 123 D 123 
D 124 4  n SER . 124 D 124 
D 125 4  n GLU . 125 D 125 
D 126 4  n ILE . 126 D 126 
D 127 4  n THR . 127 D 127 
D 128 4  n PHE . 128 D 128 
D 129 4  n PRO . 129 D 129 
D 130 4  n ILE . 130 D 130 
D 131 4  n LEU . 131 D 131 
D 132 4  n ALA . 132 D 132 
D 133 4  n PRO . 133 D 133 
D 134 4  n ASP . 134 D 134 
D 135 4  n PRO . 135 D 135 
D 136 4  n ALA . 136 D 136 
D 137 4  n THR . 137 D 137 
D 138 4  n LYS . 138 D 138 
D 139 4  n LYS . 139 D 139 
D 140 4  n ASP . 140 D 140 
D 141 4  n VAL . 141 D 141 
D 142 4  n HIS . 142 D 142 
D 143 4  n PHE . 143 D 143 
D 144 4  n LEU . 144 D 144 
D 145 4  n LYS . 145 D 145 
D 146 4  n TYR . 146 D 146 
D 147 4  n PRO . 147 D 147 
D 148 4  n ILE . 148 D 148 
D 149 4  n TYR . 149 D 149 
D 150 4  n VAL . 150 D 150 
D 151 4  n GLY . 151 D 151 
D 152 4  n GLY . 152 D 152 
D 153 4  n ASN . 153 D 153 
D 154 4  n ARG . 154 D 154 
D 155 4  n GLY . 155 D 155 
D 156 4  n ARG . 156 D 156 
D 157 4  n GLY . 157 D 157 
D 158 4  n GLN . 158 D 158 
D 159 4  n ILE . 159 D 159 
D 160 4  n TYR . 160 D 160 
D 161 4  n PRO . 161 D 161 
D 162 4  n ASP . 162 D 162 
D 163 4  n GLY . 163 D 163 
D 164 4  n SER . 164 D 164 
D 165 4  n LYS . 165 D 165 
D 166 4  n SER . 166 D 166 
D 167 4  n ASN . 167 D 167 
D 168 4  n ASN . 168 D 168 
D 169 4  n THR . 169 D 169 
D 170 4  n VAL . 170 D 170 
D 171 4  n TYR . 171 D 171 
D 172 4  n ASN . 172 D 172 
D 173 4  n SER . 173 D 173 
D 174 4  n THR . 174 D 174 
D 175 4  n ALA . 175 D 175 
D 176 4  n THR . 176 D 176 
D 177 4  n GLY . 177 D 177 
D 178 4  n ILE . 178 D 178 
D 179 4  n VAL . 179 D 179 
D 180 4  n LYS . 180 D 180 
D 181 4  n LYS . 181 D 181 
D 182 4  n ILE . 182 D 182 
D 183 4  n VAL . 183 D 183 
D 184 4  n ARG . 184 D 184 
D 185 4  n LYS . 185 D 185 
D 186 4  n GLU . 186 D 186 
D 187 4  n LYS . 187 D 187 
D 188 4  n GLY . 188 D 188 
D 189 4  n GLY . 189 D 189 
D 190 4  n TYR . 190 D 190 
D 191 4  n GLU . 191 D 191 
D 192 4  n ILE . 192 D 192 
D 193 4  n ASN . 193 D 193 
D 194 4  n ILE . 194 D 194 
D 195 4  n ALA . 195 D 195 
D 196 4  n ASP . 196 D 196 
D 197 4  n ALA . 197 D 197 
D 198 4  n SER . 198 D 198 
D 199 4  n ASP . 199 D 199 
D 200 4  n GLY . 200 D 200 
D 201 4  n ARG . 201 D 201 
D 202 4  n GLU . 202 D 202 
D 203 4  n VAL . 203 D 203 
D 204 4  n VAL . 204 D 204 
D 205 4  n ASP . 205 D 205 
D 206 4  n ILE . 206 D 206 
D 207 4  n ILE . 207 D 207 
D 208 4  n PRO . 208 D 208 
D 209 4  n ARG . 209 D 209 
D 210 4  n GLY . 210 D 210 
D 211 4  n PRO . 211 D 211 
D 212 4  n GLU . 212 D 212 
D 213 4  n LEU . 213 D 213 
D 214 4  n LEU . 214 D 214 
D 215 4  n VAL . 215 D 215 
D 216 4  n SER . 216 D 216 
D 217 4  n GLU . 217 D 217 
D 218 4  n GLY . 218 D 218 
D 219 4  n GLU . 219 D 219 
D 220 4  n SER . 220 D 220 
D 221 4  n ILE . 221 D 221 
D 222 4  n LYS . 222 D 222 
D 223 4  n LEU . 223 D 223 
D 224 4  n ASP . 224 D 224 
D 225 4  n GLN . 225 D 225 
D 226 4  n PRO . 226 D 226 
D 227 4  n LEU . 227 D 227 
D 228 4  n THR . 228 D 228 
D 229 4  n SER . 229 D 229 
D 230 4  n ASN . 230 D 230 
D 231 4  n PRO . 231 D 231 
D 232 4  n ASN . 232 D 232 
D 233 4  n VAL . 233 D 233 
D 234 4  n GLY . 234 D 234 
D 235 4  n GLY . 235 D 235 
D 236 4  n PHE . 236 D 236 
D 237 4  n GLY . 237 D 237 
D 238 4  n GLN . 238 D 238 
D 239 4  n GLY . 239 D 239 
D 240 4  n ASP . 240 D 240 
D 241 4  n ALA . 241 D 241 
D 242 4  n GLU . 242 D 242 
D 243 4  n VAL . 243 D 243 
D 244 4  n VAL . 244 D 244 
D 245 4  n LEU . 245 D 245 
D 246 4  n GLN . 246 D 246 
D 247 4  n ASP . 247 D 247 
D 248 4  n PRO . 248 D 248 
D 249 4  n LEU . 249 D 249 
D 250 4  n ARG . 250 D 250 
D 251 4  n ILE . 251 D 251 
D 252 4  n GLN . 252 D 252 
D 253 4  n GLY . 253 D 253 
D 254 4  n LEU . 254 D 254 
D 255 4  n LEU . 255 D 255 
D 256 4  n PHE . 256 D 256 
D 257 4  n PHE . 257 D 257 
D 258 4  n PHE . 258 D 258 
D 259 4  n ALA . 259 D 259 
D 260 4  n SER . 260 D 260 
D 261 4  n VAL . 261 D 261 
D 262 4  n ILE . 262 D 262 
D 263 4  n LEU . 263 D 263 
D 264 4  n ALA . 264 D 264 
D 265 4  n GLN . 265 D 265 
D 266 4  n ILE . 266 D 266 
D 267 4  n PHE . 267 D 267 
D 268 4  n LEU . 268 D 268 
D 269 4  n VAL . 269 D 269 
D 270 4  n LEU . 270 D 270 
D 271 4  n LYS . 271 D 271 
D 272 4  n LYS . 272 D 272 
D 273 4  n LYS . 273 D 273 
D 274 4  n GLN . 274 D 274 
D 275 4  n PHE . 275 D 275 
D 276 4  n GLU . 276 D 276 
D 277 4  n LYS . 277 D 277 
D 278 4  n VAL . 278 D 278 
D 279 4  n GLN . 279 D 279 
D 280 4  n LEU . 280 D 280 
D 281 4  n SER . 281 D 281 
D 282 4  n GLU . 282 D 282 
D 283 4  n MET . 283 D 283 
D 284 4  n ASN . 284 D 284 
D 285 4  n PHE . 285 D 285 
E 1   5  n ASN . 1   E 1   
E 2   5  n VAL . 2   E 2   
E 3   5  n PRO . 3   E 3   
E 4   5  n ASP . 4   E 4   
E 5   5  n MET . 5   E 5   
E 6   5  n GLN . 6   E 6   
E 7   5  n LYS . 7   E 7   
E 8   5  n ARG . 8   E 8   
E 9   5  n GLU . 9   E 9   
E 10  5  n THR . 10  E 10  
E 11  5  n LEU . 11  E 11  
E 12  5  n ASN . 12  E 12  
E 13  5  n LEU . 13  E 13  
E 14  5  n LEU . 14  E 14  
E 15  5  n LEU . 15  E 15  
E 16  5  n LEU . 16  E 16  
E 17  5  n GLY . 17  E 17  
E 18  5  n ALA . 18  E 18  
E 19  5  n LEU . 19  E 19  
E 20  5  n SER . 20  E 20  
E 21  5  n LEU . 21  E 21  
E 22  5  n PRO . 22  E 22  
E 23  5  n THR . 23  E 23  
E 24  5  n GLY . 24  E 24  
E 25  5  n TYR . 25  E 25  
E 26  5  n MET . 26  E 26  
E 27  5  n LEU . 27  E 27  
E 28  5  n LEU . 28  E 28  
E 29  5  n PRO . 29  E 29  
E 30  5  n TYR . 30  E 30  
E 31  5  n ALA . 31  E 31  
E 32  5  n SER . 32  E 32  
E 33  5  n PHE . 33  E 33  
E 34  5  n PHE . 34  E 34  
E 35  5  n VAL . 35  E 35  
E 36  5  n PRO . 36  E 36  
E 37  5  n PRO . 37  E 37  
E 38  5  n GLY . 38  E 38  
E 39  5  n GLY . 39  E 39  
E 40  5  n GLY . 40  E 40  
E 41  5  n THR . 41  E 41  
E 42  5  n ILE . 42  E 42  
E 43  5  n ALA . 43  E 43  
E 44  5  n LYS . 44  E 44  
E 45  5  n ASP . 45  E 45  
E 46  5  n ALA . 46  E 46  
E 47  5  n LEU . 47  E 47  
E 48  5  n GLY . 48  E 48  
E 49  5  n ASN . 49  E 49  
E 50  5  n ASP . 50  E 50  
E 51  5  n VAL . 51  E 51  
E 52  5  n ILE . 52  E 52  
E 53  5  n ALA . 53  E 53  
E 54  5  n ALA . 54  E 54  
E 55  5  n GLU . 55  E 55  
E 56  5  n TRP . 56  E 56  
E 57  5  n LEU . 57  E 57  
E 58  5  n LYS . 58  E 58  
E 59  5  n THR . 59  E 59  
E 60  5  n HIS . 60  E 60  
E 61  5  n ALA . 61  E 61  
E 62  5  n PRO . 62  E 62  
E 63  5  n GLY . 63  E 63  
E 64  5  n ASP . 64  E 64  
E 65  5  n ARG . 65  E 65  
E 66  5  n THR . 66  E 66  
E 67  5  n LEU . 67  E 67  
E 68  5  n THR . 68  E 68  
E 69  5  n GLN . 69  E 69  
E 70  5  n GLY . 70  E 70  
E 71  5  n LEU . 71  E 71  
E 72  5  n LYS . 72  E 72  
E 73  5  n GLY . 73  E 73  
E 74  5  n ASP . 74  E 74  
E 75  5  n PRO . 75  E 75  
E 76  5  n THR . 76  E 76  
E 77  5  n TYR . 77  E 77  
E 78  5  n LEU . 78  E 78  
E 79  5  n VAL . 79  E 79  
E 80  5  n VAL . 80  E 80  
E 81  5  n GLU . 81  E 81  
E 82  5  n SER . 82  E 82  
E 83  5  n ASP . 83  E 83  
E 84  5  n LYS . 84  E 84  
E 85  5  n THR . 85  E 85  
E 86  5  n LEU . 86  E 86  
E 87  5  n ALA . 87  E 87  
E 88  5  n THR . 88  E 88  
E 89  5  n PHE . 89  E 89  
E 90  5  n GLY . 90  E 90  
E 91  5  n ILE . 91  E 91  
E 92  5  n ASN . 92  E 92  
E 93  5  n ALA . 93  E 93  
E 94  5  n VAL . 94  E 94  
E 95  5  n CYS . 95  E 95  
E 96  5  n THR . 96  E 96  
E 97  5  n HIS . 97  E 97  
E 98  5  n LEU . 98  E 98  
E 99  5  n GLY . 99  E 99  
E 100 5  n CYS . 100 E 100 
E 101 5  n VAL . 101 E 101 
E 102 5  n VAL . 102 E 102 
E 103 5  n PRO . 103 E 103 
E 104 5  n PHE . 104 E 104 
E 105 5  n ASN . 105 E 105 
E 106 5  n ALA . 106 E 106 
E 107 5  n ALA . 107 E 107 
E 108 5  n GLU . 108 E 108 
E 109 5  n ASN . 109 E 109 
E 110 5  n LYS . 110 E 110 
E 111 5  n PHE . 111 E 111 
E 112 5  n ILE . 112 E 112 
E 113 5  n CYS . 113 E 113 
E 114 5  n PRO . 114 E 114 
E 115 5  n CYS . 115 E 115 
E 116 5  n HIS . 116 E 116 
E 117 5  n GLY . 117 E 117 
E 118 5  n SER . 118 E 118 
E 119 5  n GLN . 119 E 119 
E 120 5  n TYR . 120 E 120 
E 121 5  n ASN . 121 E 121 
E 122 5  n ASN . 122 E 122 
E 123 5  n GLN . 123 E 123 
E 124 5  n GLY . 124 E 124 
E 125 5  n ARG . 125 E 125 
E 126 5  n VAL . 126 E 126 
E 127 5  n VAL . 127 E 127 
E 128 5  n ARG . 128 E 128 
E 129 5  n GLY . 129 E 129 
E 130 5  n PRO . 130 E 130 
E 131 5  n ALA . 131 E 131 
E 132 5  n PRO . 132 E 132 
E 133 5  n LEU . 133 E 133 
E 134 5  n SER . 134 E 134 
E 135 5  n LEU . 135 E 135 
E 136 5  n ALA . 136 E 136 
E 137 5  n LEU . 137 E 137 
E 138 5  n ALA . 138 E 138 
E 139 5  n HIS . 139 E 139 
E 140 5  n CYS . 140 E 140 
E 141 5  n ASP . 141 E 141 
E 142 5  n VAL . 142 E 142 
E 143 5  n ASP . 143 E 143 
E 144 5  n ASP . 144 E 144 
E 145 5  n GLY . 145 E 145 
E 146 5  n LYS . 146 E 146 
E 147 5  n VAL . 147 E 147 
E 148 5  n VAL . 148 E 148 
E 149 5  n PHE . 149 E 149 
E 150 5  n VAL . 150 E 150 
E 151 5  n PRO . 151 E 151 
E 152 5  n TRP . 152 E 152 
E 153 5  n THR . 153 E 153 
E 154 5  n GLU . 154 E 154 
E 155 5  n THR . 155 E 155 
E 156 5  n ASP . 156 E 156 
E 157 5  n PHE . 157 E 157 
E 158 5  n ARG . 158 E 158 
E 159 5  n THR . 159 E 159 
E 160 5  n GLY . 160 E 160 
E 161 5  n GLU . 161 E 161 
E 162 5  n ALA . 162 E 162 
E 163 5  n PRO . 163 E 163 
E 164 5  n TRP . 164 E 164 
E 165 5  n TRP . 165 E 165 
E 166 5  n SER . 166 E 166 
E 167 5  n ALA . 167 E 167 
F 1   6  n MET . 1   F 1   
F 2   6  n PHE . 2   F 2   
F 3   6  n THR . 3   F 3   
F 4   6  n LEU . 4   F 4   
F 5   6  n THR . 5   F 5   
F 6   6  n SER . 6   F 6   
F 7   6  n TYR . 7   F 7   
F 8   6  n PHE . 8   F 8   
F 9   6  n GLY . 9   F 9   
F 10  6  n PHE . 10  F 10  
F 11  6  n LEU . 11  F 11  
F 12  6  n LEU . 12  F 12  
F 13  6  n ALA . 13  F 13  
F 14  6  n ALA . 14  F 14  
F 15  6  n LEU . 15  F 15  
F 16  6  n THR . 16  F 16  
F 17  6  n ILE . 17  F 17  
F 18  6  n THR . 18  F 18  
F 19  6  n SER . 19  F 19  
F 20  6  n ALA . 20  F 20  
F 21  6  n LEU . 21  F 21  
F 22  6  n PHE . 22  F 22  
F 23  6  n ILE . 23  F 23  
F 24  6  n GLY . 24  F 24  
F 25  6  n LEU . 25  F 25  
F 26  6  n ASN . 26  F 26  
F 27  6  n LYS . 27  F 27  
F 28  6  n ILE . 28  F 28  
F 29  6  n ARG . 29  F 29  
F 30  6  n LEU . 30  F 30  
F 31  6  n ILE . 31  F 31  
G 1   7  n ASN . 1   G 1   
G 2   7  n ALA . 2   G 2   
G 3   7  n ALA . 3   G 3   
G 4   7  n ALA . 4   G 4   
G 5   7  n GLU . 5   G 5   
G 6   7  n ILE . 6   G 6   
G 7   7  n PHE . 7   G 7   
G 8   7  n ARG . 8   G 8   
G 9   7  n ILE . 9   G 9   
G 10  7  n ALA . 10  G 10  
G 11  7  n ALA . 11  G 11  
G 12  7  n VAL . 12  G 12  
G 13  7  n MET . 13  G 13  
G 14  7  n ASN . 14  G 14  
G 15  7  n GLY . 15  G 15  
G 16  7  n LEU . 16  G 16  
G 17  7  n THR . 17  G 17  
G 18  7  n LEU . 18  G 18  
G 19  7  n VAL . 19  G 19  
G 20  7  n GLY . 20  G 20  
G 21  7  n VAL . 21  G 21  
G 22  7  n ALA . 22  G 22  
G 23  7  n ILE . 23  G 23  
G 24  7  n GLY . 24  G 24  
G 25  7  n PHE . 25  G 25  
G 26  7  n VAL . 26  G 26  
G 27  7  n LEU . 27  G 27  
G 28  7  n LEU . 28  G 28  
G 29  7  n ARG . 29  G 29  
G 30  7  n ILE . 30  G 30  
G 31  7  n GLU . 31  G 31  
G 32  7  n ALA . 32  G 32  
G 33  7  n THR . 33  G 33  
G 34  7  n VAL . 34  G 34  
G 35  7  n GLU . 35  G 35  
G 36  7  n GLU . 36  G 36  
H 1   8  n MET . 1   H 1   
H 2   8  n ILE . 2   H 2   
H 3   8  n GLU . 3   H 3   
H 4   8  n VAL . 4   H 4   
H 5   8  n PHE . 5   H 5   
H 6   8  n LEU . 6   H 6   
H 7   8  n PHE . 7   H 7   
H 8   8  n GLY . 8   H 8   
H 9   8  n ILE . 9   H 9   
H 10  8  n VAL . 10  H 10  
H 11  8  n LEU . 11  H 11  
H 12  8  n GLY . 12  H 12  
H 13  8  n LEU . 13  H 13  
H 14  8  n ILE . 14  H 14  
H 15  8  n PRO . 15  H 15  
H 16  8  n ILE . 16  H 16  
H 17  8  n THR . 17  H 17  
H 18  8  n LEU . 18  H 18  
H 19  8  n ALA . 19  H 19  
H 20  8  n GLY . 20  H 20  
H 21  8  n LEU . 21  H 21  
H 22  8  n PHE . 22  H 22  
H 23  8  n VAL . 23  H 23  
H 24  8  n THR . 24  H 24  
H 25  8  n ALA . 25  H 25  
H 26  8  n TYR . 26  H 26  
H 27  8  n LEU . 27  H 27  
H 28  8  n GLN . 28  H 28  
H 29  8  n TYR . 29  H 29  
H 30  8  n ARG . 30  H 30  
H 31  8  n ARG . 31  H 31  
I 1   9  n MET . 1   I 1   
I 2   9  n ASP . 2   I 2   
I 3   9  n ILE . 3   I 3   
I 4   9  n VAL . 4   I 4   
I 5   9  n SER . 5   I 5   
I 6   9  n LEU . 6   I 6   
I 7   9  n ALA . 7   I 7   
I 8   9  n TRP . 8   I 8   
I 9   9  n ALA . 9   I 9   
I 10  9  n ALA . 10  I 10  
I 11  9  n LEU . 11  I 11  
I 12  9  n MET . 12  I 12  
I 13  9  n VAL . 13  I 13  
I 14  9  n VAL . 14  I 14  
I 15  9  n PHE . 15  I 15  
I 16  9  n THR . 16  I 16  
I 17  9  n PHE . 17  I 17  
I 18  9  n SER . 18  I 18  
I 19  9  n LEU . 19  I 19  
I 20  9  n SER . 20  I 20  
I 21  9  n LEU . 21  I 21  
I 22  9  n VAL . 22  I 22  
I 23  9  n VAL . 23  I 23  
I 24  9  n TRP . 24  I 24  
I 25  9  n GLY . 25  I 25  
I 26  9  n ARG . 26  I 26  
I 27  9  n SER . 27  I 27  
I 28  9  n GLY . 28  I 28  
I 29  9  n LEU . 29  I 29  
J 1   10 n SER . 1   J 1   
J 2   10 n LYS . 2   J 2   
J 3   10 n VAL . 3   J 3   
J 4   10 n TYR . 4   J 4   
J 5   10 n ASP . 5   J 5   
J 6   10 n TRP . 6   J 6   
J 7   10 n PHE . 7   J 7   
J 8   10 n GLU . 8   J 8   
J 9   10 n GLU . 9   J 9   
J 10  10 n ARG . 10  J 10  
J 11  10 n LEU . 11  J 11  
J 12  10 n GLU . 12  J 12  
J 13  10 n ILE . 13  J 13  
J 14  10 n GLN . 14  J 14  
J 15  10 n ALA . 15  J 15  
J 16  10 n ILE . 16  J 16  
J 17  10 n ALA . 17  J 17  
J 18  10 n ASP . 18  J 18  
J 19  10 n ASP . 19  J 19  
J 20  10 n ILE . 20  J 20  
J 21  10 n THR . 21  J 21  
J 22  10 n SER . 22  J 22  
J 23  10 n LYS . 23  J 23  
J 24  10 n TYR . 24  J 24  
J 25  10 n VAL . 25  J 25  
J 26  10 n PRO . 26  J 26  
J 27  10 n PRO . 27  J 27  
J 28  10 n HIS . 28  J 28  
J 29  10 n VAL . 29  J 29  
J 30  10 n ASN . 30  J 30  
J 31  10 n ILE . 31  J 31  
J 32  10 n PHE . 32  J 32  
J 33  10 n TYR . 33  J 33  
J 34  10 n CYS . 34  J 34  
J 35  10 n LEU . 35  J 35  
J 36  10 n GLY . 36  J 36  
J 37  10 n GLY . 37  J 37  
J 38  10 n ILE . 38  J 38  
J 39  10 n THR . 39  J 39  
J 40  10 n LEU . 40  J 40  
J 41  10 n THR . 41  J 41  
J 42  10 n CYS . 42  J 42  
J 43  10 n PHE . 43  J 43  
J 44  10 n LEU . 44  J 44  
J 45  10 n VAL . 45  J 45  
J 46  10 n GLN . 46  J 46  
J 47  10 n VAL . 47  J 47  
J 48  10 n ALA . 48  J 48  
J 49  10 n THR . 49  J 49  
J 50  10 n GLY . 50  J 50  
J 51  10 n PHE . 51  J 51  
J 52  10 n ALA . 52  J 52  
J 53  10 n MET . 53  J 53  
J 54  10 n THR . 54  J 54  
J 55  10 n PHE . 55  J 55  
J 56  10 n TYR . 56  J 56  
J 57  10 n TYR . 57  J 57  
J 58  10 n ARG . 58  J 58  
J 59  10 n PRO . 59  J 59  
J 60  10 n THR . 60  J 60  
J 61  10 n VAL . 61  J 61  
J 62  10 n THR . 62  J 62  
J 63  10 n ASP . 63  J 63  
J 64  10 n ALA . 64  J 64  
J 65  10 n PHE . 65  J 65  
J 66  10 n ALA . 66  J 66  
J 67  10 n SER . 67  J 67  
J 68  10 n VAL . 68  J 68  
J 69  10 n GLN . 69  J 69  
J 70  10 n TYR . 70  J 70  
J 71  10 n ILE . 71  J 71  
J 72  10 n MET . 72  J 72  
J 73  10 n THR . 73  J 73  
J 74  10 n GLU . 74  J 74  
J 75  10 n VAL . 75  J 75  
J 76  10 n ASN . 76  J 76  
J 77  10 n PHE . 77  J 77  
J 78  10 n GLY . 78  J 78  
J 79  10 n TRP . 79  J 79  
J 80  10 n LEU . 80  J 80  
J 81  10 n ILE . 81  J 81  
J 82  10 n ARG . 82  J 82  
J 83  10 n SER . 83  J 83  
J 84  10 n VAL . 84  J 84  
J 85  10 n HIS . 85  J 85  
J 86  10 n ARG . 86  J 86  
J 87  10 n TRP . 87  J 87  
J 88  10 n SER . 88  J 88  
J 89  10 n ALA . 89  J 89  
J 90  10 n SER . 90  J 90  
J 91  10 n MET . 91  J 91  
J 92  10 n MET . 92  J 92  
J 93  10 n VAL . 93  J 93  
J 94  10 n LEU . 94  J 94  
J 95  10 n MET . 95  J 95  
J 96  10 n MET . 96  J 96  
J 97  10 n ILE . 97  J 97  
J 98  10 n LEU . 98  J 98  
J 99  10 n HIS . 99  J 99  
J 100 10 n VAL . 100 J 100 
J 101 10 n PHE . 101 J 101 
J 102 10 n ARG . 102 J 102 
J 103 10 n VAL . 103 J 103 
J 104 10 n TYR . 104 J 104 
J 105 10 n LEU . 105 J 105 
J 106 10 n THR . 106 J 106 
J 107 10 n GLY . 107 J 107 
J 108 10 n GLY . 108 J 108 
J 109 10 n PHE . 109 J 109 
J 110 10 n LYS . 110 J 110 
J 111 10 n LYS . 111 J 111 
J 112 10 n PRO . 112 J 112 
J 113 10 n ARG . 113 J 113 
J 114 10 n GLU . 114 J 114 
J 115 10 n LEU . 115 J 115 
J 116 10 n THR . 116 J 116 
J 117 10 n TRP . 117 J 117 
J 118 10 n VAL . 118 J 118 
J 119 10 n THR . 119 J 119 
J 120 10 n GLY . 120 J 120 
J 121 10 n VAL . 121 J 121 
J 122 10 n VAL . 122 J 122 
J 123 10 n LEU . 123 J 123 
J 124 10 n GLY . 124 J 124 
J 125 10 n VAL . 125 J 125 
J 126 10 n LEU . 126 J 126 
J 127 10 n THR . 127 J 127 
J 128 10 n ALA . 128 J 128 
J 129 10 n SER . 129 J 129 
J 130 10 n PHE . 130 J 130 
J 131 10 n GLY . 131 J 131 
J 132 10 n VAL . 132 J 132 
J 133 10 n THR . 133 J 133 
J 134 10 n GLY . 134 J 134 
J 135 10 n TYR . 135 J 135 
J 136 10 n SER . 136 J 136 
J 137 10 n LEU . 137 J 137 
J 138 10 n PRO . 138 J 138 
J 139 10 n TRP . 139 J 139 
J 140 10 n ASP . 140 J 140 
J 141 10 n GLN . 141 J 141 
J 142 10 n ILE . 142 J 142 
J 143 10 n GLY . 143 J 143 
J 144 10 n TYR . 144 J 144 
J 145 10 n TRP . 145 J 145 
J 146 10 n ALA . 146 J 146 
J 147 10 n VAL . 147 J 147 
J 148 10 n LYS . 148 J 148 
J 149 10 n ILE . 149 J 149 
J 150 10 n VAL . 150 J 150 
J 151 10 n THR . 151 J 151 
J 152 10 n GLY . 152 J 152 
J 153 10 n VAL . 153 J 153 
J 154 10 n PRO . 154 J 154 
J 155 10 n ASP . 155 J 155 
J 156 10 n ALA . 156 J 156 
J 157 10 n ILE . 157 J 157 
J 158 10 n PRO . 158 J 158 
J 159 10 n VAL . 159 J 159 
J 160 10 n ILE . 160 J 160 
J 161 10 n GLY . 161 J 161 
J 162 10 n SER . 162 J 162 
J 163 10 n PRO . 163 J 163 
J 164 10 n LEU . 164 J 164 
J 165 10 n VAL . 165 J 165 
J 166 10 n GLU . 166 J 166 
J 167 10 n LEU . 167 J 167 
J 168 10 n LEU . 168 J 168 
J 169 10 n ARG . 169 J 169 
J 170 10 n GLY . 170 J 170 
J 171 10 n SER . 171 J 171 
J 172 10 n ALA . 172 J 172 
J 173 10 n SER . 173 J 173 
J 174 10 n VAL . 174 J 174 
J 175 10 n GLY . 175 J 175 
J 176 10 n GLN . 176 J 176 
J 177 10 n SER . 177 J 177 
J 178 10 n THR . 178 J 178 
J 179 10 n LEU . 179 J 179 
J 180 10 n THR . 180 J 180 
J 181 10 n ARG . 181 J 181 
J 182 10 n PHE . 182 J 182 
J 183 10 n TYR . 183 J 183 
J 184 10 n SER . 184 J 184 
J 185 10 n LEU . 185 J 185 
J 186 10 n HIS . 186 J 186 
J 187 10 n THR . 187 J 187 
J 188 10 n PHE . 188 J 188 
J 189 10 n VAL . 189 J 189 
J 190 10 n LEU . 190 J 190 
J 191 10 n PRO . 191 J 191 
J 192 10 n LEU . 192 J 192 
J 193 10 n LEU . 193 J 193 
J 194 10 n THR . 194 J 194 
J 195 10 n ALA . 195 J 195 
J 196 10 n VAL . 196 J 196 
J 197 10 n PHE . 197 J 197 
J 198 10 n MET . 198 J 198 
J 199 10 n LEU . 199 J 199 
J 200 10 n MET . 200 J 200 
J 201 10 n HIS . 201 J 201 
J 202 10 n PHE . 202 J 202 
J 203 10 n LEU . 203 J 203 
J 204 10 n MET . 204 J 204 
J 205 10 n ILE . 205 J 205 
J 206 10 n ARG . 206 J 206 
J 207 10 n LYS . 207 J 207 
J 208 10 n GLN . 208 J 208 
J 209 10 n GLY . 209 J 209 
J 210 10 n ILE . 210 J 210 
J 211 10 n SER . 211 J 211 
J 212 10 n GLY . 212 J 212 
J 213 10 n PRO . 213 J 213 
J 214 10 n LEU . 214 J 214 
K 1   11 n GLY . 1   K 1   
K 2   11 n VAL . 2   K 2   
K 3   11 n THR . 3   K 3   
K 4   11 n LYS . 4   K 4   
K 5   11 n LYS . 5   K 5   
K 6   11 n PRO . 6   K 6   
K 7   11 n ASP . 7   K 7   
K 8   11 n LEU . 8   K 8   
K 9   11 n ASN . 9   K 9   
K 10  11 n ASP . 10  K 10  
K 11  11 n PRO . 11  K 11  
K 12  11 n VAL . 12  K 12  
K 13  11 n LEU . 13  K 13  
K 14  11 n ARG . 14  K 14  
K 15  11 n ALA . 15  K 15  
K 16  11 n LYS . 16  K 16  
K 17  11 n LEU . 17  K 17  
K 18  11 n ALA . 18  K 18  
K 19  11 n LYS . 19  K 19  
K 20  11 n GLY . 20  K 20  
K 21  11 n MET . 21  K 21  
K 22  11 n GLY . 22  K 22  
K 23  11 n HIS . 23  K 23  
K 24  11 n ASN . 24  K 24  
K 25  11 n TYR . 25  K 25  
K 26  11 n TYR . 26  K 26  
K 27  11 n GLY . 27  K 27  
K 28  11 n GLU . 28  K 28  
K 29  11 n PRO . 29  K 29  
K 30  11 n ALA . 30  K 30  
K 31  11 n TRP . 31  K 31  
K 32  11 n PRO . 32  K 32  
K 33  11 n ASN . 33  K 33  
K 34  11 n ASP . 34  K 34  
K 35  11 n LEU . 35  K 35  
K 36  11 n LEU . 36  K 36  
K 37  11 n TYR . 37  K 37  
K 38  11 n ILE . 38  K 38  
K 39  11 n PHE . 39  K 39  
K 40  11 n PRO . 40  K 40  
K 41  11 n VAL . 41  K 41  
K 42  11 n VAL . 42  K 42  
K 43  11 n ILE . 43  K 43  
K 44  11 n LEU . 44  K 44  
K 45  11 n GLY . 45  K 45  
K 46  11 n THR . 46  K 46  
K 47  11 n ILE . 47  K 47  
K 48  11 n ALA . 48  K 48  
K 49  11 n CYS . 49  K 49  
K 50  11 n ASN . 50  K 50  
K 51  11 n VAL . 51  K 51  
K 52  11 n GLY . 52  K 52  
K 53  11 n LEU . 53  K 53  
K 54  11 n ALA . 54  K 54  
K 55  11 n VAL . 55  K 55  
K 56  11 n LEU . 56  K 56  
K 57  11 n GLU . 57  K 57  
K 58  11 n PRO . 58  K 58  
K 59  11 n SER . 59  K 59  
K 60  11 n MET . 60  K 60  
K 61  11 n ILE . 61  K 61  
K 62  11 n GLY . 62  K 62  
K 63  11 n GLU . 63  K 63  
K 64  11 n PRO . 64  K 64  
K 65  11 n ALA . 65  K 65  
K 66  11 n ASP . 66  K 66  
K 67  11 n PRO . 67  K 67  
K 68  11 n PHE . 68  K 68  
K 69  11 n ALA . 69  K 69  
K 70  11 n THR . 70  K 70  
K 71  11 n PRO . 71  K 71  
K 72  11 n LEU . 72  K 72  
K 73  11 n GLU . 73  K 73  
K 74  11 n ILE . 74  K 74  
K 75  11 n LEU . 75  K 75  
K 76  11 n PRO . 76  K 76  
K 77  11 n GLU . 77  K 77  
K 78  11 n TRP . 78  K 78  
K 79  11 n TYR . 79  K 79  
K 80  11 n PHE . 80  K 80  
K 81  11 n PHE . 81  K 81  
K 82  11 n PRO . 82  K 82  
K 83  11 n VAL . 83  K 83  
K 84  11 n PHE . 84  K 84  
K 85  11 n GLN . 85  K 85  
K 86  11 n ILE . 86  K 86  
K 87  11 n LEU . 87  K 87  
K 88  11 n ARG . 88  K 88  
K 89  11 n THR . 89  K 89  
K 90  11 n VAL . 90  K 90  
K 91  11 n PRO . 91  K 91  
K 92  11 n ASN . 92  K 92  
K 93  11 n LYS . 93  K 93  
K 94  11 n LEU . 94  K 94  
K 95  11 n LEU . 95  K 95  
K 96  11 n GLY . 96  K 96  
K 97  11 n VAL . 97  K 97  
K 98  11 n LEU . 98  K 98  
K 99  11 n LEU . 99  K 99  
K 100 11 n MET . 100 K 100 
K 101 11 n ALA . 101 K 101 
K 102 11 n SER . 102 K 102 
K 103 11 n VAL . 103 K 103 
K 104 11 n PRO . 104 K 104 
K 105 11 n ALA . 105 K 105 
K 106 11 n GLY . 106 K 106 
K 107 11 n LEU . 107 K 107 
K 108 11 n LEU . 108 K 108 
K 109 11 n THR . 109 K 109 
K 110 11 n VAL . 110 K 110 
K 111 11 n PRO . 111 K 111 
K 112 11 n PHE . 112 K 112 
K 113 11 n LEU . 113 K 113 
K 114 11 n GLU . 114 K 114 
K 115 11 n ASN . 115 K 115 
K 116 11 n VAL . 116 K 116 
K 117 11 n ASN . 117 K 117 
K 118 11 n LYS . 118 K 118 
K 119 11 n PHE . 119 K 119 
K 120 11 n GLN . 120 K 120 
K 121 11 n ASN . 121 K 121 
K 122 11 n PRO . 122 K 122 
K 123 11 n PHE . 123 K 123 
K 124 11 n ARG . 124 K 124 
K 125 11 n ARG . 125 K 125 
K 126 11 n PRO . 126 K 126 
K 127 11 n VAL . 127 K 127 
K 128 11 n ALA . 128 K 128 
K 129 11 n THR . 129 K 129 
K 130 11 n THR . 130 K 130 
K 131 11 n VAL . 131 K 131 
K 132 11 n PHE . 132 K 132 
K 133 11 n LEU . 133 K 133 
K 134 11 n VAL . 134 K 134 
K 135 11 n GLY . 135 K 135 
K 136 11 n THR . 136 K 136 
K 137 11 n VAL . 137 K 137 
K 138 11 n VAL . 138 K 138 
K 139 11 n ALA . 139 K 139 
K 140 11 n LEU . 140 K 140 
K 141 11 n TRP . 141 K 141 
K 142 11 n LEU . 142 K 142 
K 143 11 n GLY . 143 K 143 
K 144 11 n ILE . 144 K 144 
K 145 11 n GLY . 145 K 145 
K 146 11 n ALA . 146 K 146 
K 147 11 n THR . 147 K 147 
K 148 11 n LEU . 148 K 148 
K 149 11 n PRO . 149 K 149 
K 150 11 n ILE . 150 K 150 
K 151 11 n ASP . 151 K 151 
K 152 11 n LYS . 152 K 152 
K 153 11 n SER . 153 K 153 
K 154 11 n LEU . 154 K 154 
K 155 11 n THR . 155 K 155 
K 156 11 n LEU . 156 K 156 
K 157 11 n GLY . 157 K 157 
K 158 11 n LEU . 158 K 158 
K 159 11 n PHE . 159 K 159 
L 1   12 n TYR . 1   L 1   
L 2   12 n PRO . 2   L 2   
L 3   12 n ILE . 3   L 3   
L 4   12 n PHE . 4   L 4   
L 5   12 n ALA . 5   L 5   
L 6   12 n GLN . 6   L 6   
L 7   12 n GLN . 7   L 7   
L 8   12 n GLY . 8   L 8   
L 9   12 n TYR . 9   L 9   
L 10  12 n GLU . 10  L 10  
L 11  12 n ASN . 11  L 11  
L 12  12 n PRO . 12  L 12  
L 13  12 n ARG . 13  L 13  
L 14  12 n GLU . 14  L 14  
L 15  12 n ALA . 15  L 15  
L 16  12 n THR . 16  L 16  
L 17  12 n GLY . 17  L 17  
L 18  12 n ARG . 18  L 18  
L 19  12 n ILE . 19  L 19  
L 20  12 n VAL . 20  L 20  
L 21  12 n CYS . 21  L 21  
L 22  12 n ALA . 22  L 22  
L 23  12 n ASN . 23  L 23  
L 24  12 n CYS . 24  L 24  
L 25  12 n HIS . 25  L 25  
L 26  12 n LEU . 26  L 26  
L 27  12 n ALA . 27  L 27  
L 28  12 n ASN . 28  L 28  
L 29  12 n LYS . 29  L 29  
L 30  12 n PRO . 30  L 30  
L 31  12 n VAL . 31  L 31  
L 32  12 n ASP . 32  L 32  
L 33  12 n ILE . 33  L 33  
L 34  12 n GLU . 34  L 34  
L 35  12 n VAL . 35  L 35  
L 36  12 n PRO . 36  L 36  
L 37  12 n GLN . 37  L 37  
L 38  12 n ALA . 38  L 38  
L 39  12 n VAL . 39  L 39  
L 40  12 n LEU . 40  L 40  
L 41  12 n PRO . 41  L 41  
L 42  12 n ASP . 42  L 42  
L 43  12 n THR . 43  L 43  
L 44  12 n VAL . 44  L 44  
L 45  12 n PHE . 45  L 45  
L 46  12 n GLU . 46  L 46  
L 47  12 n ALA . 47  L 47  
L 48  12 n VAL . 48  L 48  
L 49  12 n VAL . 49  L 49  
L 50  12 n ARG . 50  L 50  
L 51  12 n ILE . 51  L 51  
L 52  12 n PRO . 52  L 52  
L 53  12 n TYR . 53  L 53  
L 54  12 n ASP . 54  L 54  
L 55  12 n MET . 55  L 55  
L 56  12 n GLN . 56  L 56  
L 57  12 n LEU . 57  L 57  
L 58  12 n LYS . 58  L 58  
L 59  12 n GLN . 59  L 59  
L 60  12 n VAL . 60  L 60  
L 61  12 n LEU . 61  L 61  
L 62  12 n ALA . 62  L 62  
L 63  12 n ASN . 63  L 63  
L 64  12 n GLY . 64  L 64  
L 65  12 n LYS . 65  L 65  
L 66  12 n LYS . 66  L 66  
L 67  12 n GLY . 67  L 67  
L 68  12 n GLY . 68  L 68  
L 69  12 n LEU . 69  L 69  
L 70  12 n ASN . 70  L 70  
L 71  12 n VAL . 71  L 71  
L 72  12 n GLY . 72  L 72  
L 73  12 n ALA . 73  L 73  
L 74  12 n VAL . 74  L 74  
L 75  12 n LEU . 75  L 75  
L 76  12 n ILE . 76  L 76  
L 77  12 n LEU . 77  L 77  
L 78  12 n PRO . 78  L 78  
L 79  12 n GLU . 79  L 79  
L 80  12 n GLY . 80  L 80  
L 81  12 n PHE . 81  L 81  
L 82  12 n GLU . 82  L 82  
L 83  12 n LEU . 83  L 83  
L 84  12 n ALA . 84  L 84  
L 85  12 n PRO . 85  L 85  
L 86  12 n PRO . 86  L 86  
L 87  12 n ASP . 87  L 87  
L 88  12 n ARG . 88  L 88  
L 89  12 n ILE . 89  L 89  
L 90  12 n SER . 90  L 90  
L 91  12 n PRO . 91  L 91  
L 92  12 n GLU . 92  L 92  
L 93  12 n MET . 93  L 93  
L 94  12 n LYS . 94  L 94  
L 95  12 n GLU . 95  L 95  
L 96  12 n LYS . 96  L 96  
L 97  12 n MET . 97  L 97  
L 98  12 n GLY . 98  L 98  
L 99  12 n ASN . 99  L 99  
L 100 12 n LEU . 100 L 100 
L 101 12 n SER . 101 L 101 
L 102 12 n PHE . 102 L 102 
L 103 12 n GLN . 103 L 103 
L 104 12 n SER . 104 L 104 
L 105 12 n TYR . 105 L 105 
L 106 12 n ARG . 106 L 106 
L 107 12 n PRO . 107 L 107 
L 108 12 n ASN . 108 L 108 
L 109 12 n LYS . 109 L 109 
L 110 12 n GLN . 110 L 110 
L 111 12 n ASN . 111 L 111 
L 112 12 n ILE . 112 L 112 
L 113 12 n LEU . 113 L 113 
L 114 12 n VAL . 114 L 114 
L 115 12 n ILE . 115 L 115 
L 116 12 n GLY . 116 L 116 
L 117 12 n PRO . 117 L 117 
L 118 12 n VAL . 118 L 118 
L 119 12 n PRO . 119 L 119 
L 120 12 n GLY . 120 L 120 
L 121 12 n GLN . 121 L 121 
L 122 12 n LYS . 122 L 122 
L 123 12 n TYR . 123 L 123 
L 124 12 n SER . 124 L 124 
L 125 12 n GLU . 125 L 125 
L 126 12 n ILE . 126 L 126 
L 127 12 n THR . 127 L 127 
L 128 12 n PHE . 128 L 128 
L 129 12 n PRO . 129 L 129 
L 130 12 n ILE . 130 L 130 
L 131 12 n LEU . 131 L 131 
L 132 12 n ALA . 132 L 132 
L 133 12 n PRO . 133 L 133 
L 134 12 n ASP . 134 L 134 
L 135 12 n PRO . 135 L 135 
L 136 12 n ALA . 136 L 136 
L 137 12 n THR . 137 L 137 
L 138 12 n LYS . 138 L 138 
L 139 12 n LYS . 139 L 139 
L 140 12 n ASP . 140 L 140 
L 141 12 n VAL . 141 L 141 
L 142 12 n HIS . 142 L 142 
L 143 12 n PHE . 143 L 143 
L 144 12 n LEU . 144 L 144 
L 145 12 n LYS . 145 L 145 
L 146 12 n TYR . 146 L 146 
L 147 12 n PRO . 147 L 147 
L 148 12 n ILE . 148 L 148 
L 149 12 n TYR . 149 L 149 
L 150 12 n VAL . 150 L 150 
L 151 12 n GLY . 151 L 151 
L 152 12 n GLY . 152 L 152 
L 153 12 n ASN . 153 L 153 
L 154 12 n ARG . 154 L 154 
L 155 12 n GLY . 155 L 155 
L 156 12 n ARG . 156 L 156 
L 157 12 n GLY . 157 L 157 
L 158 12 n GLN . 158 L 158 
L 159 12 n ILE . 159 L 159 
L 160 12 n TYR . 160 L 160 
L 161 12 n PRO . 161 L 161 
L 162 12 n ASP . 162 L 162 
L 163 12 n GLY . 163 L 163 
L 164 12 n SER . 164 L 164 
L 165 12 n LYS . 165 L 165 
L 166 12 n SER . 166 L 166 
L 167 12 n ASN . 167 L 167 
L 168 12 n ASN . 168 L 168 
L 169 12 n THR . 169 L 169 
L 170 12 n VAL . 170 L 170 
L 171 12 n TYR . 171 L 171 
L 172 12 n ASN . 172 L 172 
L 173 12 n SER . 173 L 173 
L 174 12 n THR . 174 L 174 
L 175 12 n ALA . 175 L 175 
L 176 12 n THR . 176 L 176 
L 177 12 n GLY . 177 L 177 
L 178 12 n ILE . 178 L 178 
L 179 12 n VAL . 179 L 179 
L 180 12 n LYS . 180 L 180 
L 181 12 n LYS . 181 L 181 
L 182 12 n ILE . 182 L 182 
L 183 12 n VAL . 183 L 183 
L 184 12 n ARG . 184 L 184 
L 185 12 n LYS . 185 L 185 
L 186 12 n GLU . 186 L 186 
L 187 12 n LYS . 187 L 187 
L 188 12 n GLY . 188 L 188 
L 189 12 n GLY . 189 L 189 
L 190 12 n TYR . 190 L 190 
L 191 12 n GLU . 191 L 191 
L 192 12 n ILE . 192 L 192 
L 193 12 n ASN . 193 L 193 
L 194 12 n ILE . 194 L 194 
L 195 12 n ALA . 195 L 195 
L 196 12 n ASP . 196 L 196 
L 197 12 n ALA . 197 L 197 
L 198 12 n SER . 198 L 198 
L 199 12 n ASP . 199 L 199 
L 200 12 n GLY . 200 L 200 
L 201 12 n ARG . 201 L 201 
L 202 12 n GLU . 202 L 202 
L 203 12 n VAL . 203 L 203 
L 204 12 n VAL . 204 L 204 
L 205 12 n ASP . 205 L 205 
L 206 12 n ILE . 206 L 206 
L 207 12 n ILE . 207 L 207 
L 208 12 n PRO . 208 L 208 
L 209 12 n ARG . 209 L 209 
L 210 12 n GLY . 210 L 210 
L 211 12 n PRO . 211 L 211 
L 212 12 n GLU . 212 L 212 
L 213 12 n LEU . 213 L 213 
L 214 12 n LEU . 214 L 214 
L 215 12 n VAL . 215 L 215 
L 216 12 n SER . 216 L 216 
L 217 12 n GLU . 217 L 217 
L 218 12 n GLY . 218 L 218 
L 219 12 n GLU . 219 L 219 
L 220 12 n SER . 220 L 220 
L 221 12 n ILE . 221 L 221 
L 222 12 n LYS . 222 L 222 
L 223 12 n LEU . 223 L 223 
L 224 12 n ASP . 224 L 224 
L 225 12 n GLN . 225 L 225 
L 226 12 n PRO . 226 L 226 
L 227 12 n LEU . 227 L 227 
L 228 12 n THR . 228 L 228 
L 229 12 n SER . 229 L 229 
L 230 12 n ASN . 230 L 230 
L 231 12 n PRO . 231 L 231 
L 232 12 n ASN . 232 L 232 
L 233 12 n VAL . 233 L 233 
L 234 12 n GLY . 234 L 234 
L 235 12 n GLY . 235 L 235 
L 236 12 n PHE . 236 L 236 
L 237 12 n GLY . 237 L 237 
L 238 12 n GLN . 238 L 238 
L 239 12 n GLY . 239 L 239 
L 240 12 n ASP . 240 L 240 
L 241 12 n ALA . 241 L 241 
L 242 12 n GLU . 242 L 242 
L 243 12 n VAL . 243 L 243 
L 244 12 n VAL . 244 L 244 
L 245 12 n LEU . 245 L 245 
L 246 12 n GLN . 246 L 246 
L 247 12 n ASP . 247 L 247 
L 248 12 n PRO . 248 L 248 
L 249 12 n LEU . 249 L 249 
L 250 12 n ARG . 250 L 250 
L 251 12 n ILE . 251 L 251 
L 252 12 n GLN . 252 L 252 
L 253 12 n GLY . 253 L 253 
L 254 12 n LEU . 254 L 254 
L 255 12 n LEU . 255 L 255 
L 256 12 n PHE . 256 L 256 
L 257 12 n PHE . 257 L 257 
L 258 12 n PHE . 258 L 258 
L 259 12 n ALA . 259 L 259 
L 260 12 n SER . 260 L 260 
L 261 12 n VAL . 261 L 261 
L 262 12 n ILE . 262 L 262 
L 263 12 n LEU . 263 L 263 
L 264 12 n ALA . 264 L 264 
L 265 12 n GLN . 265 L 265 
L 266 12 n ILE . 266 L 266 
L 267 12 n PHE . 267 L 267 
L 268 12 n LEU . 268 L 268 
L 269 12 n VAL . 269 L 269 
L 270 12 n LEU . 270 L 270 
L 271 12 n LYS . 271 L 271 
L 272 12 n LYS . 272 L 272 
L 273 12 n LYS . 273 L 273 
L 274 12 n GLN . 274 L 274 
L 275 12 n PHE . 275 L 275 
L 276 12 n GLU . 276 L 276 
L 277 12 n LYS . 277 L 277 
L 278 12 n VAL . 278 L 278 
L 279 12 n GLN . 279 L 279 
L 280 12 n LEU . 280 L 280 
L 281 12 n SER . 281 L 281 
L 282 12 n GLU . 282 L 282 
L 283 12 n MET . 283 L 283 
L 284 12 n ASN . 284 L 284 
L 285 12 n PHE . 285 L 285 
M 1   13 n ASN . 1   M 1   
M 2   13 n VAL . 2   M 2   
M 3   13 n PRO . 3   M 3   
M 4   13 n ASP . 4   M 4   
M 5   13 n MET . 5   M 5   
M 6   13 n GLN . 6   M 6   
M 7   13 n LYS . 7   M 7   
M 8   13 n ARG . 8   M 8   
M 9   13 n GLU . 9   M 9   
M 10  13 n THR . 10  M 10  
M 11  13 n LEU . 11  M 11  
M 12  13 n ASN . 12  M 12  
M 13  13 n LEU . 13  M 13  
M 14  13 n LEU . 14  M 14  
M 15  13 n LEU . 15  M 15  
M 16  13 n LEU . 16  M 16  
M 17  13 n GLY . 17  M 17  
M 18  13 n ALA . 18  M 18  
M 19  13 n LEU . 19  M 19  
M 20  13 n SER . 20  M 20  
M 21  13 n LEU . 21  M 21  
M 22  13 n PRO . 22  M 22  
M 23  13 n THR . 23  M 23  
M 24  13 n GLY . 24  M 24  
M 25  13 n TYR . 25  M 25  
M 26  13 n MET . 26  M 26  
M 27  13 n LEU . 27  M 27  
M 28  13 n LEU . 28  M 28  
M 29  13 n PRO . 29  M 29  
M 30  13 n TYR . 30  M 30  
M 31  13 n ALA . 31  M 31  
M 32  13 n SER . 32  M 32  
M 33  13 n PHE . 33  M 33  
M 34  13 n PHE . 34  M 34  
M 35  13 n VAL . 35  M 35  
M 36  13 n PRO . 36  M 36  
M 37  13 n PRO . 37  M 37  
M 38  13 n GLY . 38  M 38  
M 39  13 n GLY . 39  M 39  
M 40  13 n THR . 40  M 40  
M 41  13 n ILE . 41  M 41  
M 42  13 n ALA . 42  M 42  
M 43  13 n LYS . 43  M 43  
M 44  13 n ASP . 44  M 44  
M 45  13 n ALA . 45  M 45  
M 46  13 n LEU . 46  M 46  
M 47  13 n GLY . 47  M 47  
M 48  13 n ASN . 48  M 48  
M 49  13 n ASP . 49  M 49  
M 50  13 n VAL . 50  M 50  
M 51  13 n ILE . 51  M 51  
M 52  13 n ALA . 52  M 52  
M 53  13 n ALA . 53  M 53  
M 54  13 n GLU . 54  M 54  
M 55  13 n TRP . 55  M 55  
M 56  13 n LEU . 56  M 56  
M 57  13 n LYS . 57  M 57  
M 58  13 n THR . 58  M 58  
M 59  13 n HIS . 59  M 59  
M 60  13 n ALA . 60  M 60  
M 61  13 n PRO . 61  M 61  
M 62  13 n GLY . 62  M 62  
M 63  13 n ASP . 63  M 63  
M 64  13 n ARG . 64  M 64  
M 65  13 n THR . 65  M 65  
M 66  13 n LEU . 66  M 66  
M 67  13 n THR . 67  M 67  
M 68  13 n GLN . 68  M 68  
M 69  13 n GLY . 69  M 69  
M 70  13 n LEU . 70  M 70  
M 71  13 n LYS . 71  M 71  
M 72  13 n GLY . 72  M 72  
M 73  13 n ASP . 73  M 73  
M 74  13 n PRO . 74  M 74  
M 75  13 n THR . 75  M 75  
M 76  13 n TYR . 76  M 76  
M 77  13 n LEU . 77  M 77  
M 78  13 n VAL . 78  M 78  
M 79  13 n VAL . 79  M 79  
M 80  13 n GLU . 80  M 80  
M 81  13 n SER . 81  M 81  
M 82  13 n ASP . 82  M 82  
M 83  13 n LYS . 83  M 83  
M 84  13 n THR . 84  M 84  
M 85  13 n LEU . 85  M 85  
M 86  13 n ALA . 86  M 86  
M 87  13 n THR . 87  M 87  
M 88  13 n PHE . 88  M 88  
M 89  13 n GLY . 89  M 89  
M 90  13 n ILE . 90  M 90  
M 91  13 n ASN . 91  M 91  
M 92  13 n ALA . 92  M 92  
M 93  13 n VAL . 93  M 93  
M 94  13 n CYS . 94  M 94  
M 95  13 n THR . 95  M 95  
M 96  13 n HIS . 96  M 96  
M 97  13 n LEU . 97  M 97  
M 98  13 n GLY . 98  M 98  
M 99  13 n CYS . 99  M 99  
M 100 13 n VAL . 100 M 100 
M 101 13 n VAL . 101 M 101 
M 102 13 n PRO . 102 M 102 
M 103 13 n PHE . 103 M 103 
M 104 13 n ASN . 104 M 104 
M 105 13 n ALA . 105 M 105 
M 106 13 n ALA . 106 M 106 
M 107 13 n GLU . 107 M 107 
M 108 13 n ASN . 108 M 108 
M 109 13 n LYS . 109 M 109 
M 110 13 n PHE . 110 M 110 
M 111 13 n ILE . 111 M 111 
M 112 13 n CYS . 112 M 112 
M 113 13 n PRO . 113 M 113 
M 114 13 n CYS . 114 M 114 
M 115 13 n HIS . 115 M 115 
M 116 13 n GLY . 116 M 116 
M 117 13 n SER . 117 M 117 
M 118 13 n GLN . 118 M 118 
M 119 13 n TYR . 119 M 119 
M 120 13 n ASN . 120 M 120 
M 121 13 n ASN . 121 M 121 
M 122 13 n GLN . 122 M 122 
M 123 13 n GLY . 123 M 123 
M 124 13 n ARG . 124 M 124 
M 125 13 n VAL . 125 M 125 
M 126 13 n VAL . 126 M 126 
M 127 13 n ARG . 127 M 127 
M 128 13 n GLY . 128 M 128 
M 129 13 n PRO . 129 M 129 
M 130 13 n ALA . 130 M 130 
M 131 13 n PRO . 131 M 131 
M 132 13 n LEU . 132 M 132 
M 133 13 n SER . 133 M 133 
M 134 13 n LEU . 134 M 134 
M 135 13 n ALA . 135 M 135 
M 136 13 n LEU . 136 M 136 
M 137 13 n ALA . 137 M 137 
M 138 13 n HIS . 138 M 138 
M 139 13 n CYS . 139 M 139 
M 140 13 n ASP . 140 M 140 
M 141 13 n VAL . 141 M 141 
M 142 13 n ASP . 142 M 142 
M 143 13 n ASP . 143 M 143 
M 144 13 n GLY . 144 M 144 
M 145 13 n LYS . 145 M 145 
M 146 13 n VAL . 146 M 146 
M 147 13 n VAL . 147 M 147 
M 148 13 n PHE . 148 M 148 
M 149 13 n VAL . 149 M 149 
M 150 13 n PRO . 150 M 150 
M 151 13 n TRP . 151 M 151 
M 152 13 n THR . 152 M 152 
M 153 13 n GLU . 153 M 153 
M 154 13 n THR . 154 M 154 
M 155 13 n ASP . 155 M 155 
M 156 13 n PHE . 156 M 156 
M 157 13 n ARG . 157 M 157 
M 158 13 n THR . 158 M 158 
M 159 13 n GLY . 159 M 159 
M 160 13 n GLU . 160 M 160 
M 161 13 n ALA . 161 M 161 
M 162 13 n PRO . 162 M 162 
M 163 13 n TRP . 163 M 163 
M 164 13 n TRP . 164 M 164 
M 165 13 n SER . 165 M 165 
N 1   14 n MET . 1   N 1   
N 2   14 n PHE . 2   N 2   
N 3   14 n THR . 3   N 3   
N 4   14 n LEU . 4   N 4   
N 5   14 n THR . 5   N 5   
N 6   14 n SER . 6   N 6   
N 7   14 n TYR . 7   N 7   
N 8   14 n PHE . 8   N 8   
N 9   14 n GLY . 9   N 9   
N 10  14 n PHE . 10  N 10  
N 11  14 n LEU . 11  N 11  
N 12  14 n LEU . 12  N 12  
N 13  14 n ALA . 13  N 13  
N 14  14 n ALA . 14  N 14  
N 15  14 n LEU . 15  N 15  
N 16  14 n THR . 16  N 16  
N 17  14 n ILE . 17  N 17  
N 18  14 n THR . 18  N 18  
N 19  14 n SER . 19  N 19  
N 20  14 n ALA . 20  N 20  
N 21  14 n LEU . 21  N 21  
N 22  14 n PHE . 22  N 22  
N 23  14 n ILE . 23  N 23  
N 24  14 n GLY . 24  N 24  
N 25  14 n LEU . 25  N 25  
N 26  14 n ASN . 26  N 26  
N 27  14 n LYS . 27  N 27  
N 28  14 n ILE . 28  N 28  
N 29  14 n ARG . 29  N 29  
N 30  14 n LEU . 30  N 30  
N 31  14 n ILE . 31  N 31  
O 1   15 n ASN . 1   O 1   
O 2   15 n ALA . 2   O 2   
O 3   15 n ALA . 3   O 3   
O 4   15 n ALA . 4   O 4   
O 5   15 n GLU . 5   O 5   
O 6   15 n ILE . 6   O 6   
O 7   15 n PHE . 7   O 7   
O 8   15 n ARG . 8   O 8   
O 9   15 n ILE . 9   O 9   
O 10  15 n ALA . 10  O 10  
O 11  15 n ALA . 11  O 11  
O 12  15 n VAL . 12  O 12  
O 13  15 n MET . 13  O 13  
O 14  15 n ASN . 14  O 14  
O 15  15 n GLY . 15  O 15  
O 16  15 n LEU . 16  O 16  
O 17  15 n THR . 17  O 17  
O 18  15 n LEU . 18  O 18  
O 19  15 n VAL . 19  O 19  
O 20  15 n GLY . 20  O 20  
O 21  15 n VAL . 21  O 21  
O 22  15 n ALA . 22  O 22  
O 23  15 n ILE . 23  O 23  
O 24  15 n GLY . 24  O 24  
O 25  15 n PHE . 25  O 25  
O 26  15 n VAL . 26  O 26  
O 27  15 n LEU . 27  O 27  
O 28  15 n LEU . 28  O 28  
O 29  15 n ARG . 29  O 29  
O 30  15 n ILE . 30  O 30  
O 31  15 n GLU . 31  O 31  
O 32  15 n ALA . 32  O 32  
O 33  15 n THR . 33  O 33  
O 34  15 n VAL . 34  O 34  
O 35  15 n GLU . 35  O 35  
O 36  15 n GLU . 36  O 36  
P 1   16 n MET . 1   P 1   
P 2   16 n ILE . 2   P 2   
P 3   16 n GLU . 3   P 3   
P 4   16 n VAL . 4   P 4   
P 5   16 n PHE . 5   P 5   
P 6   16 n LEU . 6   P 6   
P 7   16 n PHE . 7   P 7   
P 8   16 n GLY . 8   P 8   
P 9   16 n ILE . 9   P 9   
P 10  16 n VAL . 10  P 10  
P 11  16 n LEU . 11  P 11  
P 12  16 n GLY . 12  P 12  
P 13  16 n LEU . 13  P 13  
P 14  16 n ILE . 14  P 14  
P 15  16 n PRO . 15  P 15  
P 16  16 n ILE . 16  P 16  
P 17  16 n THR . 17  P 17  
P 18  16 n LEU . 18  P 18  
P 19  16 n ALA . 19  P 19  
P 20  16 n GLY . 20  P 20  
P 21  16 n LEU . 21  P 21  
P 22  16 n PHE . 22  P 22  
P 23  16 n VAL . 23  P 23  
P 24  16 n THR . 24  P 24  
P 25  16 n ALA . 25  P 25  
P 26  16 n TYR . 26  P 26  
P 27  16 n LEU . 27  P 27  
P 28  16 n GLN . 28  P 28  
P 29  16 n TYR . 29  P 29  
P 30  16 n ARG . 30  P 30  
P 31  16 n ARG . 31  P 31  
Q 1   17 n MET . 1   Q 1   
Q 2   17 n ASP . 2   Q 2   
Q 3   17 n ILE . 3   Q 3   
Q 4   17 n VAL . 4   Q 4   
Q 5   17 n SER . 5   Q 5   
Q 6   17 n LEU . 6   Q 6   
Q 7   17 n ALA . 7   Q 7   
Q 8   17 n TRP . 8   Q 8   
Q 9   17 n ALA . 9   Q 9   
Q 10  17 n ALA . 10  Q 10  
Q 11  17 n LEU . 11  Q 11  
Q 12  17 n MET . 12  Q 12  
Q 13  17 n VAL . 13  Q 13  
Q 14  17 n VAL . 14  Q 14  
Q 15  17 n PHE . 15  Q 15  
Q 16  17 n THR . 16  Q 16  
Q 17  17 n PHE . 17  Q 17  
Q 18  17 n SER . 18  Q 18  
Q 19  17 n LEU . 19  Q 19  
Q 20  17 n SER . 20  Q 20  
Q 21  17 n LEU . 21  Q 21  
Q 22  17 n VAL . 22  Q 22  
Q 23  17 n VAL . 23  Q 23  
Q 24  17 n TRP . 24  Q 24  
Q 25  17 n GLY . 25  Q 25  
Q 26  17 n ARG . 26  Q 26  
Q 27  17 n SER . 27  Q 27  
Q 28  17 n GLY . 28  Q 28  
Q 29  17 n LEU . 29  Q 29  
#
_software.classification other
_software.date           ?
_software.description    "Structure prediction"
_software.name           AlphaFold
_software.pdbx_ordinal   1
_software.type           package
_software.version        "AlphaFold-beta-20231127 (7a14c934-fe78-43c1-a552-7fb305b0ebd1 @ 2024-10-01 04:11:34)"
#
loop_
_struct_asym.entity_id
_struct_asym.id
1  A  
2  B  
3  C  
4  D  
5  E  
6  F  
7  G  
8  H  
9  I  
10 J  
11 K  
12 L  
13 M  
14 N  
15 O  
16 P  
17 Q  
18 R  
19 S  
20 T  
21 U  
22 V  
23 W  
24 X  
25 Y  
26 Z  
27 AA 
28 BA 
#
loop_
_atom_site.group_PDB
_atom_site.id
_atom_site.type_symbol
_atom_site.label_atom_id
_atom_site.label_alt_id
_atom_site.label_comp_id
_atom_site.label_asym_id
_atom_site.label_entity_id
_atom_site.label_seq_id
_atom_site.pdbx_PDB_ins_code
_atom_site.Cartn_x
_atom_site.Cartn_y
_atom_site.Cartn_z
_atom_site.occupancy
_atom_site.B_iso_or_equiv
_atom_site.auth_seq_id
_atom_site.auth_asym_id
_atom_site.pdbx_PDB_model_num
ATOM   1     N  N   . VAL A  1  1   ? 71.744  14.526  -7.020  1.00 79.70 1   A  1 
ATOM   2     C  CA  . VAL A  1  1   ? 70.948  13.498  -6.359  1.00 84.95 1   A  1 
ATOM   3     C  C   . VAL A  1  1   ? 69.482  13.883  -6.436  1.00 86.67 1   A  1 
ATOM   4     O  O   . VAL A  1  1   ? 69.115  15.022  -6.151  1.00 83.06 1   A  1 
ATOM   5     C  CB  . VAL A  1  1   ? 71.376  13.314  -4.898  1.00 78.78 1   A  1 
ATOM   6     C  CG1 . VAL A  1  1   ? 70.454  12.374  -4.166  1.00 68.14 1   A  1 
ATOM   7     C  CG2 . VAL A  1  1   ? 72.813  12.811  -4.843  1.00 66.93 1   A  1 
ATOM   8     N  N   . GLU A  1  2   ? 68.646  12.931  -6.833  1.00 89.48 2   A  1 
ATOM   9     C  CA  . GLU A  1  2   ? 67.206  13.134  -6.905  1.00 90.24 2   A  1 
ATOM   10    C  C   . GLU A  1  2   ? 66.538  12.374  -5.769  1.00 90.13 2   A  1 
ATOM   11    O  O   . GLU A  1  2   ? 66.778  11.178  -5.588  1.00 87.03 2   A  1 
ATOM   12    C  CB  . GLU A  1  2   ? 66.657  12.684  -8.263  1.00 87.81 2   A  1 
ATOM   13    C  CG  . GLU A  1  2   ? 65.149  12.800  -8.395  1.00 79.83 2   A  1 
ATOM   14    C  CD  . GLU A  1  2   ? 64.662  12.441  -9.785  1.00 77.37 2   A  1 
ATOM   15    O  OE1 . GLU A  1  2   ? 65.427  12.618  -10.751 1.00 69.36 2   A  1 
ATOM   16    O  OE2 . GLU A  1  2   ? 63.510  11.979  -9.904  1.00 69.60 2   A  1 
ATOM   17    N  N   . VAL A  1  3   ? 65.701  13.072  -5.010  1.00 91.91 3   A  1 
ATOM   18    C  CA  . VAL A  1  3   ? 65.002  12.499  -3.870  1.00 91.90 3   A  1 
ATOM   19    C  C   . VAL A  1  3   ? 63.511  12.576  -4.142  1.00 92.01 3   A  1 
ATOM   20    O  O   . VAL A  1  3   ? 62.979  13.653  -4.423  1.00 90.08 3   A  1 
ATOM   21    C  CB  . VAL A  1  3   ? 65.351  13.226  -2.562  1.00 90.92 3   A  1 
ATOM   22    C  CG1 . VAL A  1  3   ? 64.602  12.620  -1.393  1.00 80.11 3   A  1 
ATOM   23    C  CG2 . VAL A  1  3   ? 66.850  13.180  -2.318  1.00 80.59 3   A  1 
ATOM   24    N  N   . LEU A  1  4   ? 62.833  11.421  -4.052  1.00 91.00 4   A  1 
ATOM   25    C  CA  . LEU A  1  4   ? 61.400  11.367  -4.275  1.00 90.61 4   A  1 
ATOM   26    C  C   . LEU A  1  4   ? 60.653  11.702  -2.990  1.00 90.68 4   A  1 
ATOM   27    O  O   . LEU A  1  4   ? 61.022  11.255  -1.903  1.00 88.53 4   A  1 
ATOM   28    C  CB  . LEU A  1  4   ? 60.985  9.982   -4.777  1.00 89.14 4   A  1 
ATOM   29    C  CG  . LEU A  1  4   ? 61.513  9.565   -6.151  1.00 84.61 4   A  1 
ATOM   30    C  CD1 . LEU A  1  4   ? 61.065  8.153   -6.480  1.00 75.65 4   A  1 
ATOM   31    C  CD2 . LEU A  1  4   ? 61.062  10.536  -7.218  1.00 74.67 4   A  1 
ATOM   32    N  N   . LEU A  1  5   ? 59.593  12.485  -3.119  1.00 89.81 5   A  1 
ATOM   33    C  CA  . LEU A  1  5   ? 58.730  12.845  -2.005  1.00 89.21 5   A  1 
ATOM   34    C  C   . LEU A  1  5   ? 57.504  11.946  -2.023  1.00 88.22 5   A  1 
ATOM   35    O  O   . LEU A  1  5   ? 56.585  12.151  -2.820  1.00 84.45 5   A  1 
ATOM   36    C  CB  . LEU A  1  5   ? 58.327  14.315  -2.086  1.00 88.56 5   A  1 
ATOM   37    C  CG  . LEU A  1  5   ? 59.474  15.327  -2.167  1.00 88.06 5   A  1 
ATOM   38    C  CD1 . LEU A  1  5   ? 58.930  16.744  -2.284  1.00 78.13 5   A  1 
ATOM   39    C  CD2 . LEU A  1  5   ? 60.384  15.201  -0.963  1.00 78.42 5   A  1 
ATOM   40    N  N   . GLY A  1  6   ? 57.503  10.941  -1.143  1.00 85.97 6   A  1 
ATOM   41    C  CA  . GLY A  1  6   ? 56.409  9.997   -1.078  1.00 84.99 6   A  1 
ATOM   42    C  C   . GLY A  1  6   ? 56.627  8.803   -1.986  1.00 84.94 6   A  1 
ATOM   43    O  O   . GLY A  1  6   ? 57.005  8.946   -3.146  1.00 80.70 6   A  1 
ATOM   44    N  N   . GLY A  1  7   ? 56.376  7.600   -1.447  1.00 83.49 7   A  1 
ATOM   45    C  CA  . GLY A  1  7   ? 56.500  6.393   -2.234  1.00 81.29 7   A  1 
ATOM   46    C  C   . GLY A  1  7   ? 55.294  6.159   -3.117  1.00 80.99 7   A  1 
ATOM   47    O  O   . GLY A  1  7   ? 54.224  6.739   -2.925  1.00 76.49 7   A  1 
ATOM   48    N  N   . GLY A  1  8   ? 55.475  5.284   -4.108  1.00 79.86 8   A  1 
ATOM   49    C  CA  . GLY A  1  8   ? 54.384  4.968   -5.003  1.00 77.05 8   A  1 
ATOM   50    C  C   . GLY A  1  8   ? 53.233  4.260   -4.320  1.00 77.04 8   A  1 
ATOM   51    O  O   . GLY A  1  8   ? 52.094  4.333   -4.784  1.00 71.42 8   A  1 
ATOM   52    N  N   . ASP A  1  9   ? 53.507  3.573   -3.201  1.00 76.35 9   A  1 
ATOM   53    C  CA  . ASP A  1  9   ? 52.470  2.899   -2.429  1.00 72.32 9   A  1 
ATOM   54    C  C   . ASP A  1  9   ? 51.775  3.824   -1.441  1.00 71.20 9   A  1 
ATOM   55    O  O   . ASP A  1  9   ? 50.929  3.361   -0.674  1.00 64.51 9   A  1 
ATOM   56    C  CB  . ASP A  1  9   ? 53.071  1.709   -1.683  1.00 69.77 9   A  1 
ATOM   57    C  CG  . ASP A  1  9   ? 54.190  2.114   -0.745  1.00 66.05 9   A  1 
ATOM   58    O  OD1 . ASP A  1  9   ? 54.745  3.217   -0.909  1.00 60.56 9   A  1 
ATOM   59    O  OD2 . ASP A  1  9   ? 54.519  1.324   0.158   1.00 60.48 9   A  1 
ATOM   60    N  N   . GLY A  1  10  ? 52.085  5.105   -1.446  1.00 70.55 10  A  1 
ATOM   61    C  CA  . GLY A  1  10  ? 51.498  6.054   -0.533  1.00 68.53 10  A  1 
ATOM   62    C  C   . GLY A  1  10  ? 52.266  6.272   0.752   1.00 71.66 10  A  1 
ATOM   63    O  O   . GLY A  1  10  ? 51.772  6.964   1.645   1.00 66.75 10  A  1 
ATOM   64    N  N   . SER A  1  11  ? 53.455  5.692   0.873   1.00 74.12 11  A  1 
ATOM   65    C  CA  . SER A  1  11  ? 54.258  5.862   2.071   1.00 74.79 11  A  1 
ATOM   66    C  C   . SER A  1  11  ? 54.774  7.294   2.157   1.00 76.70 11  A  1 
ATOM   67    O  O   . SER A  1  11  ? 55.232  7.872   1.170   1.00 73.80 11  A  1 
ATOM   68    C  CB  . SER A  1  11  ? 55.423  4.876   2.071   1.00 72.52 11  A  1 
ATOM   69    O  OG  . SER A  1  11  ? 56.259  5.068   0.947   1.00 67.26 11  A  1 
ATOM   70    N  N   . LEU A  1  12  ? 54.703  7.874   3.346   1.00 79.48 12  A  1 
ATOM   71    C  CA  . LEU A  1  12  ? 55.148  9.236   3.580   1.00 79.30 12  A  1 
ATOM   72    C  C   . LEU A  1  12  ? 56.610  9.214   4.009   1.00 81.05 12  A  1 
ATOM   73    O  O   . LEU A  1  12  ? 56.929  9.121   5.197   1.00 78.61 12  A  1 
ATOM   74    C  CB  . LEU A  1  12  ? 54.270  9.907   4.638   1.00 77.17 12  A  1 
ATOM   75    C  CG  . LEU A  1  12  ? 52.770  9.936   4.333   1.00 74.99 12  A  1 
ATOM   76    C  CD1 . LEU A  1  12  ? 51.991  10.484  5.520   1.00 69.10 12  A  1 
ATOM   77    C  CD2 . LEU A  1  12  ? 52.491  10.746  3.079   1.00 68.47 12  A  1 
ATOM   78    N  N   . ALA A  1  13  ? 57.496  9.272   3.034   1.00 84.70 13  A  1 
ATOM   79    C  CA  . ALA A  1  13  ? 58.921  9.190   3.305   1.00 84.75 13  A  1 
ATOM   80    C  C   . ALA A  1  13  ? 59.705  9.819   2.164   1.00 86.07 13  A  1 
ATOM   81    O  O   . ALA A  1  13  ? 59.242  9.868   1.020   1.00 83.35 13  A  1 
ATOM   82    C  CB  . ALA A  1  13  ? 59.358  7.736   3.508   1.00 81.83 13  A  1 
ATOM   83    N  N   . PHE A  1  14  ? 60.895  10.305  2.497   1.00 90.26 14  A  1 
ATOM   84    C  CA  . PHE A  1  14  ? 61.844  10.737  1.479   1.00 90.34 14  A  1 
ATOM   85    C  C   . PHE A  1  14  ? 62.591  9.522   0.945   1.00 90.32 14  A  1 
ATOM   86    O  O   . PHE A  1  14  ? 63.066  8.684   1.710   1.00 87.71 14  A  1 
ATOM   87    C  CB  . PHE A  1  14  ? 62.836  11.749  2.053   1.00 89.77 14  A  1 
ATOM   88    C  CG  . PHE A  1  14  ? 62.217  13.045  2.495   1.00 90.22 14  A  1 
ATOM   89    C  CD1 . PHE A  1  14  ? 61.958  14.046  1.581   1.00 81.23 14  A  1 
ATOM   90    C  CD2 . PHE A  1  14  ? 61.906  13.262  3.824   1.00 81.62 14  A  1 
ATOM   91    C  CE1 . PHE A  1  14  ? 61.397  15.245  1.981   1.00 79.73 14  A  1 
ATOM   92    C  CE2 . PHE A  1  14  ? 61.342  14.456  4.231   1.00 78.96 14  A  1 
ATOM   93    C  CZ  . PHE A  1  14  ? 61.087  15.450  3.308   1.00 87.47 14  A  1 
ATOM   94    N  N   . LEU A  1  15  ? 62.681  9.414   -0.380  1.00 89.73 15  A  1 
ATOM   95    C  CA  . LEU A  1  15  ? 63.347  8.280   -1.007  1.00 89.19 15  A  1 
ATOM   96    C  C   . LEU A  1  15  ? 64.483  8.777   -1.890  1.00 89.86 15  A  1 
ATOM   97    O  O   . LEU A  1  15  ? 64.246  9.269   -2.997  1.00 86.61 15  A  1 
ATOM   98    C  CB  . LEU A  1  15  ? 62.352  7.460   -1.835  1.00 86.58 15  A  1 
ATOM   99    C  CG  . LEU A  1  15  ? 61.177  6.868   -1.067  1.00 81.16 15  A  1 
ATOM   100   C  CD1 . LEU A  1  15  ? 60.206  6.189   -2.015  1.00 71.43 15  A  1 
ATOM   101   C  CD2 . LEU A  1  15  ? 61.659  5.895   -0.001  1.00 70.48 15  A  1 
ATOM   102   N  N   . PRO A  1  16  ? 65.750  8.672   -1.431  1.00 89.10 16  A  1 
ATOM   103   C  CA  . PRO A  1  16  ? 66.182  8.069   -0.164  1.00 89.80 16  A  1 
ATOM   104   C  C   . PRO A  1  16  ? 66.042  9.026   1.013   1.00 89.99 16  A  1 
ATOM   105   O  O   . PRO A  1  16  ? 66.024  10.239  0.841   1.00 86.78 16  A  1 
ATOM   106   C  CB  . PRO A  1  16  ? 67.652  7.743   -0.422  1.00 87.95 16  A  1 
ATOM   107   C  CG  . PRO A  1  16  ? 68.086  8.780   -1.394  1.00 82.89 16  A  1 
ATOM   108   C  CD  . PRO A  1  16  ? 66.883  9.043   -2.277  1.00 86.23 16  A  1 
ATOM   109   N  N   . GLY A  1  17  ? 65.941  8.463   2.221   1.00 88.86 17  A  1 
ATOM   110   C  CA  . GLY A  1  17  ? 65.803  9.253   3.426   1.00 88.54 17  A  1 
ATOM   111   C  C   . GLY A  1  17  ? 67.109  9.581   4.114   1.00 89.46 17  A  1 
ATOM   112   O  O   . GLY A  1  17  ? 67.164  10.507  4.921   1.00 85.53 17  A  1 
ATOM   113   N  N   . ASP A  1  18  ? 68.181  8.836   3.801   1.00 90.74 18  A  1 
ATOM   114   C  CA  . ASP A  1  18  ? 69.501  9.076   4.357   1.00 90.83 18  A  1 
ATOM   115   C  C   . ASP A  1  18  ? 70.519  8.898   3.243   1.00 90.76 18  A  1 
ATOM   116   O  O   . ASP A  1  18  ? 70.698  7.790   2.735   1.00 86.56 18  A  1 
ATOM   117   C  CB  . ASP A  1  18  ? 69.779  8.126   5.528   1.00 88.28 18  A  1 
ATOM   118   C  CG  . ASP A  1  18  ? 71.009  8.516   6.327   1.00 81.37 18  A  1 
ATOM   119   O  OD1 . ASP A  1  18  ? 71.783  9.381   5.875   1.00 72.85 18  A  1 
ATOM   120   O  OD2 . ASP A  1  18  ? 71.199  7.942   7.417   1.00 72.55 18  A  1 
ATOM   121   N  N   . PHE A  1  19  ? 71.163  9.977   2.863   1.00 91.67 19  A  1 
ATOM   122   C  CA  . PHE A  1  19  ? 72.087  9.959   1.744   1.00 91.95 19  A  1 
ATOM   123   C  C   . PHE A  1  19  ? 73.199  10.965  1.985   1.00 92.31 19  A  1 
ATOM   124   O  O   . PHE A  1  19  ? 73.164  11.760  2.929   1.00 90.03 19  A  1 
ATOM   125   C  CB  . PHE A  1  19  ? 71.361  10.257  0.421   1.00 90.33 19  A  1 
ATOM   126   C  CG  . PHE A  1  19  ? 70.650  11.585  0.397   1.00 90.60 19  A  1 
ATOM   127   C  CD1 . PHE A  1  19  ? 69.375  11.719  0.928   1.00 81.44 19  A  1 
ATOM   128   C  CD2 . PHE A  1  19  ? 71.249  12.695  -0.170  1.00 80.41 19  A  1 
ATOM   129   C  CE1 . PHE A  1  19  ? 68.720  12.936  0.900   1.00 78.26 19  A  1 
ATOM   130   C  CE2 . PHE A  1  19  ? 70.599  13.913  -0.198  1.00 78.42 19  A  1 
ATOM   131   C  CZ  . PHE A  1  19  ? 69.332  14.037  0.338   1.00 86.22 19  A  1 
ATOM   132   N  N   . SER A  1  20  ? 74.198  10.915  1.131   1.00 92.37 20  A  1 
ATOM   133   C  CA  . SER A  1  20  ? 75.346  11.801  1.205   1.00 92.09 20  A  1 
ATOM   134   C  C   . SER A  1  20  ? 75.567  12.475  -0.141  1.00 92.06 20  A  1 
ATOM   135   O  O   . SER A  1  20  ? 75.342  11.877  -1.197  1.00 89.23 20  A  1 
ATOM   136   C  CB  . SER A  1  20  ? 76.604  11.036  1.621   1.00 89.98 20  A  1 
ATOM   137   O  OG  . SER A  1  20  ? 76.468  10.486  2.916   1.00 78.45 20  A  1 
ATOM   138   N  N   . VAL A  1  21  ? 75.993  13.716  -0.088  1.00 91.87 21  A  1 
ATOM   139   C  CA  . VAL A  1  21  ? 76.285  14.494  -1.284  1.00 91.80 21  A  1 
ATOM   140   C  C   . VAL A  1  21  ? 77.607  15.222  -1.085  1.00 91.94 21  A  1 
ATOM   141   O  O   . VAL A  1  21  ? 78.067  15.436  0.041   1.00 89.82 21  A  1 
ATOM   142   C  CB  . VAL A  1  21  ? 75.167  15.504  -1.620  1.00 89.97 21  A  1 
ATOM   143   C  CG1 . VAL A  1  21  ? 73.865  14.790  -1.921  1.00 77.45 21  A  1 
ATOM   144   C  CG2 . VAL A  1  21  ? 74.991  16.498  -0.485  1.00 78.97 21  A  1 
ATOM   145   N  N   . ALA A  1  22  ? 78.214  15.594  -2.195  1.00 91.79 22  A  1 
ATOM   146   C  CA  . ALA A  1  22  ? 79.415  16.404  -2.150  1.00 91.53 22  A  1 
ATOM   147   C  C   . ALA A  1  22  ? 79.060  17.869  -1.935  1.00 91.70 22  A  1 
ATOM   148   O  O   . ALA A  1  22  ? 77.951  18.316  -2.235  1.00 88.33 22  A  1 
ATOM   149   C  CB  . ALA A  1  22  ? 80.219  16.235  -3.438  1.00 89.60 22  A  1 
ATOM   150   N  N   . SER A  1  23  ? 80.006  18.613  -1.402  1.00 91.00 23  A  1 
ATOM   151   C  CA  . SER A  1  23  ? 79.781  20.034  -1.179  1.00 90.77 23  A  1 
ATOM   152   C  C   . SER A  1  23  ? 79.571  20.744  -2.507  1.00 90.58 23  A  1 
ATOM   153   O  O   . SER A  1  23  ? 80.390  20.646  -3.420  1.00 86.46 23  A  1 
ATOM   154   C  CB  . SER A  1  23  ? 80.963  20.648  -0.436  1.00 88.61 23  A  1 
ATOM   155   O  OG  . SER A  1  23  ? 80.786  22.032  -0.253  1.00 80.59 23  A  1 
ATOM   156   N  N   . GLY A  1  24  ? 78.440  21.446  -2.616  1.00 89.08 24  A  1 
ATOM   157   C  CA  . GLY A  1  24  ? 78.070  22.121  -3.838  1.00 88.42 24  A  1 
ATOM   158   C  C   . GLY A  1  24  ? 77.227  21.308  -4.791  1.00 89.58 24  A  1 
ATOM   159   O  O   . GLY A  1  24  ? 76.817  21.830  -5.833  1.00 84.47 24  A  1 
ATOM   160   N  N   . GLU A  1  25  ? 76.950  20.040  -4.465  1.00 89.52 25  A  1 
ATOM   161   C  CA  . GLU A  1  25  ? 76.125  19.198  -5.322  1.00 89.32 25  A  1 
ATOM   162   C  C   . GLU A  1  25  ? 74.656  19.538  -5.121  1.00 89.99 25  A  1 
ATOM   163   O  O   . GLU A  1  25  ? 74.182  19.673  -3.993  1.00 87.27 25  A  1 
ATOM   164   C  CB  . GLU A  1  25  ? 76.382  17.722  -5.037  1.00 87.37 25  A  1 
ATOM   165   C  CG  . GLU A  1  25  ? 75.570  16.771  -5.900  1.00 82.39 25  A  1 
ATOM   166   C  CD  . GLU A  1  25  ? 75.893  15.318  -5.623  1.00 80.18 25  A  1 
ATOM   167   O  OE1 . GLU A  1  25  ? 76.869  15.051  -4.892  1.00 72.50 25  A  1 
ATOM   168   O  OE2 . GLU A  1  25  ? 75.165  14.442  -6.140  1.00 72.14 25  A  1 
ATOM   169   N  N   . GLU A  1  26  ? 73.930  19.661  -6.225  1.00 90.52 26  A  1 
ATOM   170   C  CA  . GLU A  1  26  ? 72.528  20.040  -6.174  1.00 91.04 26  A  1 
ATOM   171   C  C   . GLU A  1  26  ? 71.664  18.850  -5.789  1.00 90.95 26  A  1 
ATOM   172   O  O   . GLU A  1  26  ? 71.846  17.737  -6.289  1.00 88.19 26  A  1 
ATOM   173   C  CB  . GLU A  1  26  ? 72.078  20.611  -7.523  1.00 88.68 26  A  1 
ATOM   174   C  CG  . GLU A  1  26  ? 70.613  20.998  -7.589  1.00 81.79 26  A  1 
ATOM   175   C  CD  . GLU A  1  26  ? 70.247  21.691  -8.887  1.00 79.45 26  A  1 
ATOM   176   O  OE1 . GLU A  1  26  ? 70.355  22.925  -8.949  1.00 71.60 26  A  1 
ATOM   177   O  OE2 . GLU A  1  26  ? 69.865  20.990  -9.852  1.00 71.77 26  A  1 
ATOM   178   N  N   . ILE A  1  27  ? 70.685  19.087  -4.893  1.00 92.29 27  A  1 
ATOM   179   C  CA  . ILE A  1  27  ? 69.713  18.089  -4.473  1.00 92.20 27  A  1 
ATOM   180   C  C   . ILE A  1  27  ? 68.366  18.475  -5.063  1.00 92.26 27  A  1 
ATOM   181   O  O   . ILE A  1  27  ? 67.882  19.591  -4.845  1.00 90.18 27  A  1 
ATOM   182   C  CB  . ILE A  1  27  ? 69.625  17.980  -2.945  1.00 90.98 27  A  1 
ATOM   183   C  CG1 . ILE A  1  27  ? 71.003  17.689  -2.347  1.00 84.35 27  A  1 
ATOM   184   C  CG2 . ILE A  1  27  ? 68.627  16.905  -2.545  1.00 84.57 27  A  1 
ATOM   185   C  CD1 . ILE A  1  27  ? 71.027  17.731  -0.839  1.00 81.91 27  A  1 
ATOM   186   N  N   . VAL A  1  28  ? 67.754  17.549  -5.815  1.00 92.88 28  A  1 
ATOM   187   C  CA  . VAL A  1  28  ? 66.474  17.789  -6.468  1.00 92.93 28  A  1 
ATOM   188   C  C   . VAL A  1  28  ? 65.417  16.957  -5.758  1.00 92.81 28  A  1 
ATOM   189   O  O   . VAL A  1  28  ? 65.396  15.730  -5.878  1.00 90.94 28  A  1 
ATOM   190   C  CB  . VAL A  1  28  ? 66.531  17.455  -7.971  1.00 91.61 28  A  1 
ATOM   191   C  CG1 . VAL A  1  28  ? 65.173  17.692  -8.615  1.00 79.56 28  A  1 
ATOM   192   C  CG2 . VAL A  1  28  ? 67.606  18.274  -8.656  1.00 80.35 28  A  1 
ATOM   193   N  N   . PHE A  1  29  ? 64.539  17.612  -5.004  1.00 93.10 29  A  1 
ATOM   194   C  CA  . PHE A  1  29  ? 63.399  16.958  -4.371  1.00 93.05 29  A  1 
ATOM   195   C  C   . PHE A  1  29  ? 62.241  16.953  -5.353  1.00 93.02 29  A  1 
ATOM   196   O  O   . PHE A  1  29  ? 61.724  18.009  -5.722  1.00 91.14 29  A  1 
ATOM   197   C  CB  . PHE A  1  29  ? 63.012  17.673  -3.079  1.00 92.54 29  A  1 
ATOM   198   C  CG  . PHE A  1  29  ? 64.046  17.567  -1.990  1.00 92.52 29  A  1 
ATOM   199   C  CD1 . PHE A  1  29  ? 64.071  16.477  -1.144  1.00 83.32 29  A  1 
ATOM   200   C  CD2 . PHE A  1  29  ? 64.993  18.564  -1.816  1.00 83.51 29  A  1 
ATOM   201   C  CE1 . PHE A  1  29  ? 65.016  16.377  -0.143  1.00 81.77 29  A  1 
ATOM   202   C  CE2 . PHE A  1  29  ? 65.943  18.469  -0.820  1.00 81.34 29  A  1 
ATOM   203   C  CZ  . PHE A  1  29  ? 65.953  17.375  0.016   1.00 89.27 29  A  1 
ATOM   204   N  N   . LYS A  1  30  ? 61.813  15.750  -5.779  1.00 90.85 30  A  1 
ATOM   205   C  CA  . LYS A  1  30  ? 60.776  15.605  -6.788  1.00 90.68 30  A  1 
ATOM   206   C  C   . LYS A  1  30  ? 59.515  15.037  -6.154  1.00 89.84 30  A  1 
ATOM   207   O  O   . LYS A  1  30  ? 59.552  14.003  -5.487  1.00 87.12 30  A  1 
ATOM   208   C  CB  . LYS A  1  30  ? 61.256  14.700  -7.929  1.00 88.55 30  A  1 
ATOM   209   C  CG  . LYS A  1  30  ? 60.270  14.570  -9.073  1.00 82.27 30  A  1 
ATOM   210   C  CD  . LYS A  1  30  ? 60.835  13.702  -10.183 1.00 81.28 30  A  1 
ATOM   211   C  CE  . LYS A  1  30  ? 59.865  13.590  -11.345 1.00 72.76 30  A  1 
ATOM   212   N  NZ  . LYS A  1  30  ? 60.409  12.752  -12.444 1.00 66.68 30  A  1 
ATOM   213   N  N   . ASN A  1  31  ? 58.385  15.715  -6.365  1.00 89.25 31  A  1 
ATOM   214   C  CA  . ASN A  1  31  ? 57.101  15.291  -5.825  1.00 87.76 31  A  1 
ATOM   215   C  C   . ASN A  1  31  ? 56.629  14.038  -6.554  1.00 87.29 31  A  1 
ATOM   216   O  O   . ASN A  1  31  ? 56.548  14.017  -7.787  1.00 84.06 31  A  1 
ATOM   217   C  CB  . ASN A  1  31  ? 56.078  16.419  -5.962  1.00 85.73 31  A  1 
ATOM   218   C  CG  . ASN A  1  31  ? 55.024  16.394  -4.878  1.00 83.65 31  A  1 
ATOM   219   O  OD1 . ASN A  1  31  ? 55.207  15.783  -3.832  1.00 76.01 31  A  1 
ATOM   220   N  ND2 . ASN A  1  31  ? 53.916  17.075  -5.122  1.00 76.06 31  A  1 
ATOM   221   N  N   . ASN A  1  32  ? 56.297  12.974  -5.791  1.00 86.73 32  A  1 
ATOM   222   C  CA  . ASN A  1  32  ? 55.922  11.695  -6.378  1.00 84.65 32  A  1 
ATOM   223   C  C   . ASN A  1  32  ? 54.488  11.319  -6.030  1.00 83.34 32  A  1 
ATOM   224   O  O   . ASN A  1  32  ? 53.620  11.276  -6.912  1.00 78.07 32  A  1 
ATOM   225   C  CB  . ASN A  1  32  ? 56.887  10.592  -5.921  1.00 83.29 32  A  1 
ATOM   226   C  CG  . ASN A  1  32  ? 56.620  9.266   -6.605  1.00 81.41 32  A  1 
ATOM   227   O  OD1 . ASN A  1  32  ? 56.166  9.218   -7.746  1.00 75.29 32  A  1 
ATOM   228   N  ND2 . ASN A  1  32  ? 56.908  8.176   -5.909  1.00 74.26 32  A  1 
ATOM   229   N  N   . ALA A  1  33  ? 54.207  11.052  -4.750  1.00 80.42 33  A  1 
ATOM   230   C  CA  . ALA A  1  33  ? 52.880  10.648  -4.316  1.00 77.52 33  A  1 
ATOM   231   C  C   . ALA A  1  33  ? 52.681  11.069  -2.870  1.00 78.12 33  A  1 
ATOM   232   O  O   . ALA A  1  33  ? 53.639  11.349  -2.146  1.00 73.07 33  A  1 
ATOM   233   C  CB  . ALA A  1  33  ? 52.679  9.139   -4.470  1.00 73.55 33  A  1 
ATOM   234   N  N   . GLY A  1  34  ? 51.419  11.089  -2.449  1.00 76.42 34  A  1 
ATOM   235   C  CA  . GLY A  1  34  ? 51.090  11.493  -1.096  1.00 74.77 34  A  1 
ATOM   236   C  C   . GLY A  1  34  ? 51.203  12.981  -0.848  1.00 76.85 34  A  1 
ATOM   237   O  O   . GLY A  1  34  ? 51.217  13.407  0.310   1.00 73.01 34  A  1 
ATOM   238   N  N   . PHE A  1  35  ? 51.293  13.768  -1.909  1.00 76.99 35  A  1 
ATOM   239   C  CA  . PHE A  1  35  ? 51.382  15.214  -1.796  1.00 75.41 35  A  1 
ATOM   240   C  C   . PHE A  1  35  ? 50.102  15.755  -1.175  1.00 76.19 35  A  1 
ATOM   241   O  O   . PHE A  1  35  ? 49.048  15.095  -1.193  1.00 71.46 35  A  1 
ATOM   242   C  CB  . PHE A  1  35  ? 51.641  15.838  -3.171  1.00 71.38 35  A  1 
ATOM   243   C  CG  . PHE A  1  35  ? 50.751  15.311  -4.262  1.00 71.42 35  A  1 
ATOM   244   C  CD1 . PHE A  1  35  ? 51.174  14.264  -5.058  1.00 65.64 35  A  1 
ATOM   245   C  CD2 . PHE A  1  35  ? 49.512  15.874  -4.505  1.00 65.56 35  A  1 
ATOM   246   C  CE1 . PHE A  1  35  ? 50.370  13.780  -6.073  1.00 62.89 35  A  1 
ATOM   247   C  CE2 . PHE A  1  35  ? 48.702  15.394  -5.511  1.00 62.47 35  A  1 
ATOM   248   C  CZ  . PHE A  1  35  ? 49.129  14.345  -6.298  1.00 68.27 35  A  1 
ATOM   249   N  N   . PRO A  1  36  ? 50.178  16.965  -0.604  1.00 76.83 36  A  1 
ATOM   250   C  CA  . PRO A  1  36  ? 51.264  17.959  -0.709  1.00 76.82 36  A  1 
ATOM   251   C  C   . PRO A  1  36  ? 52.443  17.681  0.215   1.00 79.05 36  A  1 
ATOM   252   O  O   . PRO A  1  36  ? 52.282  17.138  1.307   1.00 76.64 36  A  1 
ATOM   253   C  CB  . PRO A  1  36  ? 50.569  19.268  -0.327  1.00 73.33 36  A  1 
ATOM   254   C  CG  . PRO A  1  36  ? 49.479  18.851  0.591   1.00 68.88 36  A  1 
ATOM   255   C  CD  . PRO A  1  36  ? 48.995  17.527  0.066   1.00 72.31 36  A  1 
ATOM   256   N  N   . HIS A  1  37  ? 53.624  18.081  -0.226  1.00 82.91 37  A  1 
ATOM   257   C  CA  . HIS A  1  37  ? 54.857  17.965  0.534   1.00 83.09 37  A  1 
ATOM   258   C  C   . HIS A  1  37  ? 55.634  19.275  0.456   1.00 83.00 37  A  1 
ATOM   259   O  O   . HIS A  1  37  ? 55.391  20.122  -0.403  1.00 80.32 37  A  1 
ATOM   260   C  CB  . HIS A  1  37  ? 55.745  16.824  0.007   1.00 83.73 37  A  1 
ATOM   261   C  CG  . HIS A  1  37  ? 55.109  15.472  0.033   1.00 85.04 37  A  1 
ATOM   262   N  ND1 . HIS A  1  37  ? 54.782  14.824  1.199   1.00 80.38 37  A  1 
ATOM   263   C  CD2 . HIS A  1  37  ? 54.758  14.635  -0.968  1.00 81.00 37  A  1 
ATOM   264   C  CE1 . HIS A  1  37  ? 54.255  13.648  0.919   1.00 80.81 37  A  1 
ATOM   265   N  NE2 . HIS A  1  37  ? 54.225  13.508  -0.395  1.00 80.88 37  A  1 
ATOM   266   N  N   . ASN A  1  38  ? 56.570  19.428  1.376   1.00 86.11 38  A  1 
ATOM   267   C  CA  . ASN A  1  38  ? 57.560  20.484  1.303   1.00 86.55 38  A  1 
ATOM   268   C  C   . ASN A  1  38  ? 58.831  20.003  1.992   1.00 87.24 38  A  1 
ATOM   269   O  O   . ASN A  1  38  ? 58.887  18.893  2.529   1.00 85.19 38  A  1 
ATOM   270   C  CB  . ASN A  1  38  ? 57.048  21.807  1.906   1.00 83.93 38  A  1 
ATOM   271   C  CG  . ASN A  1  38  ? 56.779  21.719  3.398   1.00 81.94 38  A  1 
ATOM   272   O  OD1 . ASN A  1  38  ? 56.920  20.672  4.023   1.00 77.21 38  A  1 
ATOM   273   N  ND2 . ASN A  1  38  ? 56.383  22.839  3.977   1.00 77.14 38  A  1 
ATOM   274   N  N   . VAL A  1  39  ? 59.860  20.826  1.963   1.00 90.54 39  A  1 
ATOM   275   C  CA  . VAL A  1  39  ? 61.150  20.489  2.544   1.00 91.00 39  A  1 
ATOM   276   C  C   . VAL A  1  39  ? 61.566  21.630  3.458   1.00 90.66 39  A  1 
ATOM   277   O  O   . VAL A  1  39  ? 61.765  22.757  2.998   1.00 88.55 39  A  1 
ATOM   278   C  CB  . VAL A  1  39  ? 62.223  20.236  1.470   1.00 90.30 39  A  1 
ATOM   279   C  CG1 . VAL A  1  39  ? 63.549  19.888  2.120   1.00 78.98 39  A  1 
ATOM   280   C  CG2 . VAL A  1  39  ? 61.783  19.129  0.525   1.00 79.68 39  A  1 
ATOM   281   N  N   . VAL A  1  40  ? 61.690  21.331  4.750   1.00 89.43 40  A  1 
ATOM   282   C  CA  . VAL A  1  40  ? 62.085  22.315  5.747   1.00 88.46 40  A  1 
ATOM   283   C  C   . VAL A  1  40  ? 63.241  21.730  6.547   1.00 88.70 40  A  1 
ATOM   284   O  O   . VAL A  1  40  ? 63.165  20.597  7.027   1.00 87.38 40  A  1 
ATOM   285   C  CB  . VAL A  1  40  ? 60.917  22.696  6.681   1.00 86.61 40  A  1 
ATOM   286   C  CG1 . VAL A  1  40  ? 61.365  23.717  7.713   1.00 76.97 40  A  1 
ATOM   287   C  CG2 . VAL A  1  40  ? 59.744  23.230  5.875   1.00 77.07 40  A  1 
ATOM   288   N  N   . PHE A  1  41  ? 64.296  22.492  6.689   1.00 89.32 41  A  1 
ATOM   289   C  CA  . PHE A  1  41  ? 65.465  22.065  7.442   1.00 89.54 41  A  1 
ATOM   290   C  C   . PHE A  1  41  ? 65.330  22.480  8.901   1.00 88.65 41  A  1 
ATOM   291   O  O   . PHE A  1  41  ? 64.947  23.610  9.206   1.00 85.43 41  A  1 
ATOM   292   C  CB  . PHE A  1  41  ? 66.741  22.640  6.830   1.00 89.62 41  A  1 
ATOM   293   C  CG  . PHE A  1  41  ? 67.161  21.966  5.555   1.00 90.57 41  A  1 
ATOM   294   C  CD1 . PHE A  1  41  ? 66.600  22.330  4.345   1.00 80.86 41  A  1 
ATOM   295   C  CD2 . PHE A  1  41  ? 68.107  20.962  5.573   1.00 80.60 41  A  1 
ATOM   296   C  CE1 . PHE A  1  41  ? 66.979  21.703  3.174   1.00 78.68 41  A  1 
ATOM   297   C  CE2 . PHE A  1  41  ? 68.493  20.335  4.405   1.00 78.73 41  A  1 
ATOM   298   C  CZ  . PHE A  1  41  ? 67.929  20.705  3.204   1.00 88.02 41  A  1 
ATOM   299   N  N   . ASP A  1  42  ? 65.648  21.537  9.797   1.00 85.82 42  A  1 
ATOM   300   C  CA  . ASP A  1  42  ? 65.592  21.809  11.225  1.00 83.46 42  A  1 
ATOM   301   C  C   . ASP A  1  42  ? 66.777  22.682  11.615  1.00 83.42 42  A  1 
ATOM   302   O  O   . ASP A  1  42  ? 67.931  22.290  11.433  1.00 80.72 42  A  1 
ATOM   303   C  CB  . ASP A  1  42  ? 65.597  20.504  12.019  1.00 80.68 42  A  1 
ATOM   304   C  CG  . ASP A  1  42  ? 65.181  20.689  13.466  1.00 75.33 42  A  1 
ATOM   305   O  OD1 . ASP A  1  42  ? 65.137  21.840  13.938  1.00 69.17 42  A  1 
ATOM   306   O  OD2 . ASP A  1  42  ? 64.897  19.675  14.131  1.00 68.63 42  A  1 
ATOM   307   N  N   . GLU A  1  43  ? 66.479  23.860  12.149  1.00 81.28 43  A  1 
ATOM   308   C  CA  . GLU A  1  43  ? 67.544  24.796  12.485  1.00 78.90 43  A  1 
ATOM   309   C  C   . GLU A  1  43  ? 68.408  24.311  13.632  1.00 79.17 43  A  1 
ATOM   310   O  O   . GLU A  1  43  ? 69.527  24.796  13.797  1.00 74.70 43  A  1 
ATOM   311   C  CB  . GLU A  1  43  ? 66.959  26.171  12.819  1.00 75.83 43  A  1 
ATOM   312   C  CG  . GLU A  1  43  ? 66.163  26.228  14.117  1.00 67.92 43  A  1 
ATOM   313   C  CD  . GLU A  1  43  ? 64.737  25.718  13.957  1.00 64.17 43  A  1 
ATOM   314   O  OE1 . GLU A  1  43  ? 64.095  25.426  14.978  1.00 56.89 43  A  1 
ATOM   315   O  OE2 . GLU A  1  43  ? 64.262  25.623  12.801  1.00 57.39 43  A  1 
ATOM   316   N  N   . ASP A  1  44  ? 67.934  23.357  14.423  1.00 82.05 44  A  1 
ATOM   317   C  CA  . ASP A  1  44  ? 68.711  22.803  15.516  1.00 78.85 44  A  1 
ATOM   318   C  C   . ASP A  1  44  ? 69.545  21.602  15.100  1.00 80.02 44  A  1 
ATOM   319   O  O   . ASP A  1  44  ? 70.351  21.120  15.903  1.00 76.12 44  A  1 
ATOM   320   C  CB  . ASP A  1  44  ? 67.782  22.402  16.666  1.00 75.66 44  A  1 
ATOM   321   C  CG  . ASP A  1  44  ? 67.045  23.579  17.262  1.00 70.32 44  A  1 
ATOM   322   O  OD1 . ASP A  1  44  ? 67.621  24.682  17.301  1.00 63.69 44  A  1 
ATOM   323   O  OD2 . ASP A  1  44  ? 65.893  23.401  17.693  1.00 62.89 44  A  1 
ATOM   324   N  N   . GLU A  1  45  ? 69.379  21.112  13.887  1.00 80.17 45  A  1 
ATOM   325   C  CA  . GLU A  1  45  ? 70.063  19.910  13.425  1.00 80.99 45  A  1 
ATOM   326   C  C   . GLU A  1  45  ? 70.820  20.167  12.124  1.00 83.54 45  A  1 
ATOM   327   O  O   . GLU A  1  45  ? 70.900  19.289  11.262  1.00 79.95 45  A  1 
ATOM   328   C  CB  . GLU A  1  45  ? 69.066  18.754  13.257  1.00 77.80 45  A  1 
ATOM   329   C  CG  . GLU A  1  45  ? 68.358  18.355  14.536  1.00 73.23 45  A  1 
ATOM   330   C  CD  . GLU A  1  45  ? 69.234  17.544  15.471  1.00 68.20 45  A  1 
ATOM   331   O  OE1 . GLU A  1  45  ? 69.189  16.301  15.402  1.00 61.27 45  A  1 
ATOM   332   O  OE2 . GLU A  1  45  ? 69.967  18.148  16.275  1.00 61.47 45  A  1 
ATOM   333   N  N   . ILE A  1  46  ? 71.355  21.354  11.980  1.00 85.96 46  A  1 
ATOM   334   C  CA  . ILE A  1  46  ? 72.163  21.721  10.827  1.00 86.86 46  A  1 
ATOM   335   C  C   . ILE A  1  46  ? 73.510  22.246  11.322  1.00 86.90 46  A  1 
ATOM   336   O  O   . ILE A  1  46  ? 73.638  22.637  12.484  1.00 82.54 46  A  1 
ATOM   337   C  CB  . ILE A  1  46  ? 71.454  22.770  9.944   1.00 85.01 46  A  1 
ATOM   338   C  CG1 . ILE A  1  46  ? 71.097  24.009  10.766  1.00 79.70 46  A  1 
ATOM   339   C  CG2 . ILE A  1  46  ? 70.220  22.169  9.294   1.00 78.77 46  A  1 
ATOM   340   C  CD1 . ILE A  1  46  ? 70.465  25.114  9.953   1.00 76.32 46  A  1 
ATOM   341   N  N   . PRO A  1  47  ? 74.524  22.228  10.482  1.00 89.10 47  A  1 
ATOM   342   C  CA  . PRO A  1  47  ? 75.832  22.727  10.916  1.00 88.18 47  A  1 
ATOM   343   C  C   . PRO A  1  47  ? 75.786  24.193  11.326  1.00 88.02 47  A  1 
ATOM   344   O  O   . PRO A  1  47  ? 74.958  24.973  10.854  1.00 85.11 47  A  1 
ATOM   345   C  CB  . PRO A  1  47  ? 76.723  22.515  9.691   1.00 86.80 47  A  1 
ATOM   346   C  CG  . PRO A  1  47  ? 76.053  21.430  8.926   1.00 83.11 47  A  1 
ATOM   347   C  CD  . PRO A  1  47  ? 74.583  21.640  9.148   1.00 86.53 47  A  1 
ATOM   348   N  N   . SER A  1  48  ? 76.682  24.540  12.217  1.00 87.62 48  A  1 
ATOM   349   C  CA  . SER A  1  48  ? 76.742  25.905  12.708  1.00 86.19 48  A  1 
ATOM   350   C  C   . SER A  1  48  ? 77.162  26.859  11.598  1.00 86.48 48  A  1 
ATOM   351   O  O   . SER A  1  48  ? 78.002  26.533  10.758  1.00 82.00 48  A  1 
ATOM   352   C  CB  . SER A  1  48  ? 77.719  25.995  13.878  1.00 83.70 48  A  1 
ATOM   353   O  OG  . SER A  1  48  ? 79.013  25.592  13.480  1.00 71.98 48  A  1 
ATOM   354   N  N   . GLY A  1  49  ? 76.557  28.029  11.604  1.00 84.10 49  A  1 
ATOM   355   C  CA  . GLY A  1  49  ? 76.825  29.027  10.594  1.00 83.09 49  A  1 
ATOM   356   C  C   . GLY A  1  49  ? 75.929  28.960  9.383   1.00 85.08 49  A  1 
ATOM   357   O  O   . GLY A  1  49  ? 76.045  29.809  8.495   1.00 79.63 49  A  1 
ATOM   358   N  N   . VAL A  1  50  ? 75.037  27.972  9.321   1.00 86.78 50  A  1 
ATOM   359   C  CA  . VAL A  1  50  ? 74.126  27.814  8.193   1.00 87.10 50  A  1 
ATOM   360   C  C   . VAL A  1  50  ? 72.770  28.385  8.579   1.00 87.97 50  A  1 
ATOM   361   O  O   . VAL A  1  50  ? 72.222  28.057  9.633   1.00 84.30 50  A  1 
ATOM   362   C  CB  . VAL A  1  50  ? 74.004  26.344  7.778   1.00 84.96 50  A  1 
ATOM   363   C  CG1 . VAL A  1  50  ? 73.009  26.189  6.644   1.00 74.03 50  A  1 
ATOM   364   C  CG2 . VAL A  1  50  ? 75.367  25.799  7.384   1.00 74.25 50  A  1 
ATOM   365   N  N   . ASP A  1  51  ? 72.250  29.251  7.720   1.00 88.04 51  A  1 
ATOM   366   C  CA  . ASP A  1  51  ? 70.934  29.832  7.938   1.00 88.10 51  A  1 
ATOM   367   C  C   . ASP A  1  51  ? 69.882  28.906  7.347   1.00 88.49 51  A  1 
ATOM   368   O  O   . ASP A  1  51  ? 69.855  28.671  6.137   1.00 85.09 51  A  1 
ATOM   369   C  CB  . ASP A  1  51  ? 70.849  31.222  7.317   1.00 85.43 51  A  1 
ATOM   370   C  CG  . ASP A  1  51  ? 69.561  31.944  7.663   1.00 78.78 51  A  1 
ATOM   371   O  OD1 . ASP A  1  51  ? 68.800  31.446  8.509   1.00 71.31 51  A  1 
ATOM   372   O  OD2 . ASP A  1  51  ? 69.317  33.021  7.083   1.00 71.31 51  A  1 
ATOM   373   N  N   . ALA A  1  52  ? 69.017  28.363  8.206   1.00 87.28 52  A  1 
ATOM   374   C  CA  . ALA A  1  52  ? 67.990  27.431  7.751   1.00 86.59 52  A  1 
ATOM   375   C  C   . ALA A  1  52  ? 66.949  28.104  6.871   1.00 87.12 52  A  1 
ATOM   376   O  O   . ALA A  1  52  ? 66.319  27.444  6.045   1.00 84.74 52  A  1 
ATOM   377   C  CB  . ALA A  1  52  ? 67.318  26.772  8.953   1.00 84.03 52  A  1 
ATOM   378   N  N   . ALA A  1  53  ? 66.746  29.399  7.030   1.00 88.17 53  A  1 
ATOM   379   C  CA  . ALA A  1  53  ? 65.748  30.095  6.233   1.00 87.41 53  A  1 
ATOM   380   C  C   . ALA A  1  53  ? 66.159  30.216  4.775   1.00 88.01 53  A  1 
ATOM   381   O  O   . ALA A  1  53  ? 65.299  30.389  3.909   1.00 84.71 53  A  1 
ATOM   382   C  CB  . ALA A  1  53  ? 65.484  31.480  6.819   1.00 84.94 53  A  1 
ATOM   383   N  N   . LYS A  1  54  ? 67.461  30.127  4.485   1.00 88.58 54  A  1 
ATOM   384   C  CA  . LYS A  1  54  ? 67.927  30.254  3.112   1.00 87.82 54  A  1 
ATOM   385   C  C   . LYS A  1  54  ? 67.813  28.956  2.332   1.00 88.60 54  A  1 
ATOM   386   O  O   . LYS A  1  54  ? 67.713  28.985  1.103   1.00 84.64 54  A  1 
ATOM   387   C  CB  . LYS A  1  54  ? 69.378  30.733  3.092   1.00 84.96 54  A  1 
ATOM   388   C  CG  . LYS A  1  54  ? 69.582  32.124  3.654   1.00 76.85 54  A  1 
ATOM   389   C  CD  . LYS A  1  54  ? 71.042  32.535  3.583   1.00 70.55 54  A  1 
ATOM   390   C  CE  . LYS A  1  54  ? 71.259  33.934  4.133   1.00 62.09 54  A  1 
ATOM   391   N  NZ  . LYS A  1  54  ? 72.686  34.337  4.088   1.00 54.84 54  A  1 
ATOM   392   N  N   . ILE A  1  55  ? 67.826  27.808  3.012   1.00 90.15 55  A  1 
ATOM   393   C  CA  . ILE A  1  55  ? 67.801  26.510  2.355   1.00 90.38 55  A  1 
ATOM   394   C  C   . ILE A  1  55  ? 66.462  25.809  2.489   1.00 90.74 55  A  1 
ATOM   395   O  O   . ILE A  1  55  ? 66.251  24.775  1.851   1.00 87.75 55  A  1 
ATOM   396   C  CB  . ILE A  1  55  ? 68.921  25.604  2.898   1.00 88.67 55  A  1 
ATOM   397   C  CG1 . ILE A  1  55  ? 68.773  25.415  4.408   1.00 83.35 55  A  1 
ATOM   398   C  CG2 . ILE A  1  55  ? 70.286  26.189  2.563   1.00 83.10 55  A  1 
ATOM   399   C  CD1 . ILE A  1  55  ? 69.779  24.468  5.021   1.00 79.82 55  A  1 
ATOM   400   N  N   . SER A  1  56  ? 65.549  26.327  3.289   1.00 90.67 56  A  1 
ATOM   401   C  CA  . SER A  1  56  ? 64.260  25.692  3.517   1.00 90.17 56  A  1 
ATOM   402   C  C   . SER A  1  56  ? 63.183  26.367  2.685   1.00 90.14 56  A  1 
ATOM   403   O  O   . SER A  1  56  ? 63.276  27.548  2.349   1.00 87.26 56  A  1 
ATOM   404   C  CB  . SER A  1  56  ? 63.874  25.745  4.993   1.00 88.57 56  A  1 
ATOM   405   O  OG  . SER A  1  56  ? 64.830  25.095  5.799   1.00 80.51 56  A  1 
ATOM   406   N  N   . MET A  1  57  ? 62.145  25.583  2.343   1.00 89.57 57  A  1 
ATOM   407   C  CA  . MET A  1  57  ? 60.948  26.157  1.756   1.00 88.47 57  A  1 
ATOM   408   C  C   . MET A  1  57  ? 60.144  26.885  2.824   1.00 87.39 57  A  1 
ATOM   409   O  O   . MET A  1  57  ? 60.273  26.626  4.020   1.00 84.29 57  A  1 
ATOM   410   C  CB  . MET A  1  57  ? 60.083  25.074  1.106   1.00 87.69 57  A  1 
ATOM   411   C  CG  . MET A  1  57  ? 60.746  24.345  -0.050  1.00 84.43 57  A  1 
ATOM   412   S  SD  . MET A  1  57  ? 59.692  23.051  -0.744  1.00 85.24 57  A  1 
ATOM   413   C  CE  . MET A  1  57  ? 58.292  24.000  -1.310  1.00 77.37 57  A  1 
ATOM   414   N  N   . SER A  1  58  ? 59.299  27.788  2.382   1.00 84.02 58  A  1 
ATOM   415   C  CA  . SER A  1  58  ? 58.380  28.435  3.303   1.00 81.19 58  A  1 
ATOM   416   C  C   . SER A  1  58  ? 57.390  27.416  3.852   1.00 80.41 58  A  1 
ATOM   417   O  O   . SER A  1  58  ? 56.980  26.483  3.157   1.00 75.53 58  A  1 
ATOM   418   C  CB  . SER A  1  58  ? 57.635  29.576  2.615   1.00 77.89 58  A  1 
ATOM   419   O  OG  . SER A  1  58  ? 56.718  30.196  3.491   1.00 68.94 58  A  1 
ATOM   420   N  N   . GLU A  1  59  ? 57.007  27.576  5.130   1.00 75.26 59  A  1 
ATOM   421   C  CA  . GLU A  1  59  ? 56.089  26.634  5.763   1.00 71.87 59  A  1 
ATOM   422   C  C   . GLU A  1  59  ? 54.751  26.582  5.045   1.00 72.53 59  A  1 
ATOM   423   O  O   . GLU A  1  59  ? 54.101  25.534  5.014   1.00 66.64 59  A  1 
ATOM   424   C  CB  . GLU A  1  59  ? 55.890  27.019  7.228   1.00 67.19 59  A  1 
ATOM   425   C  CG  . GLU A  1  59  ? 57.073  26.699  8.126   1.00 61.64 59  A  1 
ATOM   426   C  CD  . GLU A  1  59  ? 57.082  25.264  8.615   1.00 54.87 59  A  1 
ATOM   427   O  OE1 . GLU A  1  59  ? 58.174  24.761  8.945   1.00 50.79 59  A  1 
ATOM   428   O  OE2 . GLU A  1  59  ? 55.999  24.645  8.695   1.00 50.85 59  A  1 
ATOM   429   N  N   . GLU A  1  60  ? 54.325  27.686  4.463   1.00 71.94 60  A  1 
ATOM   430   C  CA  . GLU A  1  60  ? 53.050  27.750  3.767   1.00 69.96 60  A  1 
ATOM   431   C  C   . GLU A  1  60  ? 53.147  27.303  2.316   1.00 72.43 60  A  1 
ATOM   432   O  O   . GLU A  1  60  ? 52.112  27.047  1.696   1.00 66.72 60  A  1 
ATOM   433   C  CB  . GLU A  1  60  ? 52.481  29.164  3.834   1.00 65.99 60  A  1 
ATOM   434   C  CG  . GLU A  1  60  ? 52.039  29.607  5.220   1.00 60.48 60  A  1 
ATOM   435   C  CD  . GLU A  1  60  ? 53.189  29.980  6.126   1.00 52.21 60  A  1 
ATOM   436   O  OE1 . GLU A  1  60  ? 54.296  30.231  5.609   1.00 48.16 60  A  1 
ATOM   437   O  OE2 . GLU A  1  60  ? 52.986  30.027  7.353   1.00 47.43 60  A  1 
ATOM   438   N  N   . ASP A  1  61  ? 54.350  27.207  1.756   1.00 74.88 61  A  1 
ATOM   439   C  CA  . ASP A  1  61  ? 54.516  26.760  0.382   1.00 75.58 61  A  1 
ATOM   440   C  C   . ASP A  1  61  ? 54.579  25.240  0.343   1.00 77.68 61  A  1 
ATOM   441   O  O   . ASP A  1  61  ? 55.278  24.613  1.139   1.00 74.12 61  A  1 
ATOM   442   C  CB  . ASP A  1  61  ? 55.778  27.359  -0.238  1.00 72.66 61  A  1 
ATOM   443   C  CG  . ASP A  1  61  ? 55.650  28.847  -0.486  1.00 67.54 61  A  1 
ATOM   444   O  OD1 . ASP A  1  61  ? 54.509  29.353  -0.518  1.00 61.23 61  A  1 
ATOM   445   O  OD2 . ASP A  1  61  ? 56.689  29.508  -0.656  1.00 60.81 61  A  1 
ATOM   446   N  N   . LEU A  1  62  ? 53.834  24.644  -0.590  1.00 78.78 62  A  1 
ATOM   447   C  CA  . LEU A  1  62  ? 53.735  23.202  -0.711  1.00 77.73 62  A  1 
ATOM   448   C  C   . LEU A  1  62  ? 53.866  22.789  -2.167  1.00 79.30 62  A  1 
ATOM   449   O  O   . LEU A  1  62  ? 53.451  23.517  -3.073  1.00 76.32 62  A  1 
ATOM   450   C  CB  . LEU A  1  62  ? 52.406  22.681  -0.147  1.00 74.79 62  A  1 
ATOM   451   C  CG  . LEU A  1  62  ? 52.140  22.909  1.339   1.00 71.28 62  A  1 
ATOM   452   C  CD1 . LEU A  1  62  ? 50.706  22.535  1.676   1.00 66.47 62  A  1 
ATOM   453   C  CD2 . LEU A  1  62  ? 53.110  22.114  2.185   1.00 65.50 62  A  1 
ATOM   454   N  N   . LEU A  1  63  ? 54.448  21.615  -2.378  1.00 81.24 63  A  1 
ATOM   455   C  CA  . LEU A  1  63  ? 54.461  20.973  -3.686  1.00 80.86 63  A  1 
ATOM   456   C  C   . LEU A  1  63  ? 53.214  20.107  -3.788  1.00 80.39 63  A  1 
ATOM   457   O  O   . LEU A  1  63  ? 53.114  19.067  -3.140  1.00 77.12 63  A  1 
ATOM   458   C  CB  . LEU A  1  63  ? 55.729  20.139  -3.864  1.00 81.33 63  A  1 
ATOM   459   C  CG  . LEU A  1  63  ? 57.058  20.882  -3.702  1.00 81.17 63  A  1 
ATOM   460   C  CD1 . LEU A  1  63  ? 58.231  19.921  -3.822  1.00 73.71 63  A  1 
ATOM   461   C  CD2 . LEU A  1  63  ? 57.177  22.007  -4.711  1.00 73.69 63  A  1 
ATOM   462   N  N   . ASN A  1  64  ? 52.254  20.530  -4.594  1.00 77.95 64  A  1 
ATOM   463   C  CA  . ASN A  1  64  ? 50.927  19.934  -4.610  1.00 74.01 64  A  1 
ATOM   464   C  C   . ASN A  1  64  ? 50.578  19.277  -5.938  1.00 74.58 64  A  1 
ATOM   465   O  O   . ASN A  1  64  ? 49.405  19.016  -6.196  1.00 68.70 64  A  1 
ATOM   466   C  CB  . ASN A  1  64  ? 49.872  20.998  -4.263  1.00 69.76 64  A  1 
ATOM   467   C  CG  . ASN A  1  64  ? 50.037  22.271  -5.067  1.00 66.00 64  A  1 
ATOM   468   O  OD1 . ASN A  1  64  ? 50.502  22.245  -6.207  1.00 58.68 64  A  1 
ATOM   469   N  ND2 . ASN A  1  64  ? 49.676  23.399  -4.474  1.00 58.32 64  A  1 
ATOM   470   N  N   . ALA A  1  65  ? 51.566  18.991  -6.771  1.00 75.24 65  A  1 
ATOM   471   C  CA  . ALA A  1  65  ? 51.311  18.336  -8.042  1.00 75.38 65  A  1 
ATOM   472   C  C   . ALA A  1  65  ? 52.446  17.364  -8.330  1.00 77.97 65  A  1 
ATOM   473   O  O   . ALA A  1  65  ? 53.598  17.634  -7.975  1.00 74.94 65  A  1 
ATOM   474   C  CB  . ALA A  1  65  ? 51.175  19.351  -9.180  1.00 71.26 65  A  1 
ATOM   475   N  N   . PRO A  1  66  ? 52.146  16.227  -8.962  1.00 78.56 66  A  1 
ATOM   476   C  CA  . PRO A  1  66  ? 53.213  15.270  -9.263  1.00 77.94 66  A  1 
ATOM   477   C  C   . PRO A  1  66  ? 54.204  15.836  -10.272 1.00 80.06 66  A  1 
ATOM   478   O  O   . PRO A  1  66  ? 53.823  16.437  -11.276 1.00 77.04 66  A  1 
ATOM   479   C  CB  . PRO A  1  66  ? 52.453  14.065  -9.828  1.00 75.34 66  A  1 
ATOM   480   C  CG  . PRO A  1  66  ? 51.172  14.628  -10.340 1.00 71.40 66  A  1 
ATOM   481   C  CD  . PRO A  1  66  ? 50.830  15.754  -9.416  1.00 73.97 66  A  1 
ATOM   482   N  N   . GLY A  1  67  ? 55.487  15.631  -9.988  1.00 82.15 67  A  1 
ATOM   483   C  CA  . GLY A  1  67  ? 56.547  16.120  -10.839 1.00 82.77 67  A  1 
ATOM   484   C  C   . GLY A  1  67  ? 57.139  17.453  -10.432 1.00 85.32 67  A  1 
ATOM   485   O  O   . GLY A  1  67  ? 58.195  17.824  -10.952 1.00 81.27 67  A  1 
ATOM   486   N  N   . GLU A  1  68  ? 56.495  18.173  -9.522  1.00 85.39 68  A  1 
ATOM   487   C  CA  . GLU A  1  68  ? 57.048  19.430  -9.049  1.00 85.31 68  A  1 
ATOM   488   C  C   . GLU A  1  68  ? 58.311  19.174  -8.242  1.00 86.97 68  A  1 
ATOM   489   O  O   . GLU A  1  68  ? 58.419  18.190  -7.510  1.00 85.97 68  A  1 
ATOM   490   C  CB  . GLU A  1  68  ? 56.022  20.198  -8.213  1.00 83.17 68  A  1 
ATOM   491   C  CG  . GLU A  1  68  ? 54.845  20.726  -9.015  1.00 77.02 68  A  1 
ATOM   492   C  CD  . GLU A  1  68  ? 53.897  21.559  -8.177  1.00 74.01 68  A  1 
ATOM   493   O  OE1 . GLU A  1  68  ? 54.020  21.534  -6.935  1.00 66.18 68  A  1 
ATOM   494   O  OE2 . GLU A  1  68  ? 53.033  22.247  -8.759  1.00 66.48 68  A  1 
ATOM   495   N  N   . THR A  1  69  ? 59.284  20.064  -8.375  1.00 88.75 69  A  1 
ATOM   496   C  CA  . THR A  1  69  ? 60.590  19.879  -7.772  1.00 89.21 69  A  1 
ATOM   497   C  C   . THR A  1  69  ? 60.975  21.086  -6.933  1.00 89.41 69  A  1 
ATOM   498   O  O   . THR A  1  69  ? 60.505  22.205  -7.160  1.00 86.97 69  A  1 
ATOM   499   C  CB  . THR A  1  69  ? 61.675  19.644  -8.833  1.00 87.13 69  A  1 
ATOM   500   O  OG1 . THR A  1  69  ? 61.717  20.769  -9.725  1.00 76.81 69  A  1 
ATOM   501   C  CG2 . THR A  1  69  ? 61.391  18.383  -9.630  1.00 77.97 69  A  1 
ATOM   502   N  N   . TYR A  1  70  ? 61.834  20.832  -5.950  1.00 91.50 70  A  1 
ATOM   503   C  CA  . TYR A  1  70  ? 62.495  21.869  -5.172  1.00 92.06 70  A  1 
ATOM   504   C  C   . TYR A  1  70  ? 63.982  21.571  -5.170  1.00 92.40 70  A  1 
ATOM   505   O  O   . TYR A  1  70  ? 64.407  20.491  -4.763  1.00 90.68 70  A  1 
ATOM   506   C  CB  . TYR A  1  70  ? 61.954  21.934  -3.745  1.00 91.42 70  A  1 
ATOM   507   C  CG  . TYR A  1  70  ? 62.756  22.847  -2.842  1.00 90.78 70  A  1 
ATOM   508   C  CD1 . TYR A  1  70  ? 62.688  24.223  -2.976  1.00 83.11 70  A  1 
ATOM   509   C  CD2 . TYR A  1  70  ? 63.583  22.326  -1.859  1.00 83.74 70  A  1 
ATOM   510   C  CE1 . TYR A  1  70  ? 63.425  25.059  -2.156  1.00 81.53 70  A  1 
ATOM   511   C  CE2 . TYR A  1  70  ? 64.324  23.155  -1.035  1.00 82.47 70  A  1 
ATOM   512   C  CZ  . TYR A  1  70  ? 64.241  24.520  -1.185  1.00 88.24 70  A  1 
ATOM   513   O  OH  . TYR A  1  70  ? 64.973  25.348  -0.375  1.00 86.74 70  A  1 
ATOM   514   N  N   . LYS A  1  71  ? 64.782  22.516  -5.621  1.00 91.15 71  A  1 
ATOM   515   C  CA  . LYS A  1  71  ? 66.218  22.344  -5.749  1.00 90.87 71  A  1 
ATOM   516   C  C   . LYS A  1  71  ? 66.934  23.167  -4.691  1.00 90.36 71  A  1 
ATOM   517   O  O   . LYS A  1  71  ? 66.599  24.334  -4.464  1.00 87.26 71  A  1 
ATOM   518   C  CB  . LYS A  1  71  ? 66.689  22.746  -7.145  1.00 88.38 71  A  1 
ATOM   519   C  CG  . LYS A  1  71  ? 66.036  21.961  -8.270  1.00 81.38 71  A  1 
ATOM   520   C  CD  . LYS A  1  71  ? 66.567  22.387  -9.626  1.00 80.52 71  A  1 
ATOM   521   C  CE  . LYS A  1  71  ? 65.920  21.593  -10.751 1.00 71.54 71  A  1 
ATOM   522   N  NZ  . LYS A  1  71  ? 66.447  21.979  -12.087 1.00 64.65 71  A  1 
ATOM   523   N  N   . VAL A  1  72  ? 67.921  22.548  -4.045  1.00 91.21 72  A  1 
ATOM   524   C  CA  . VAL A  1  72  ? 68.706  23.212  -3.017  1.00 91.27 72  A  1 
ATOM   525   C  C   . VAL A  1  72  ? 70.148  22.739  -3.139  1.00 91.04 72  A  1 
ATOM   526   O  O   . VAL A  1  72  ? 70.416  21.585  -3.490  1.00 89.03 72  A  1 
ATOM   527   C  CB  . VAL A  1  72  ? 68.147  22.944  -1.603  1.00 89.62 72  A  1 
ATOM   528   C  CG1 . VAL A  1  72  ? 68.213  21.460  -1.262  1.00 75.60 72  A  1 
ATOM   529   C  CG2 . VAL A  1  72  ? 68.871  23.780  -0.562  1.00 77.46 72  A  1 
ATOM   530   N  N   . THR A  1  73  ? 71.076  23.639  -2.863  1.00 91.27 73  A  1 
ATOM   531   C  CA  . THR A  1  73  ? 72.498  23.341  -2.918  1.00 90.33 73  A  1 
ATOM   532   C  C   . THR A  1  73  ? 73.118  23.665  -1.568  1.00 90.17 73  A  1 
ATOM   533   O  O   . THR A  1  73  ? 73.005  24.793  -1.085  1.00 86.86 73  A  1 
ATOM   534   C  CB  . THR A  1  73  ? 73.193  24.130  -4.029  1.00 87.94 73  A  1 
ATOM   535   O  OG1 . THR A  1  73  ? 72.591  23.825  -5.291  1.00 76.65 73  A  1 
ATOM   536   C  CG2 . THR A  1  73  ? 74.671  23.787  -4.079  1.00 74.18 73  A  1 
ATOM   537   N  N   . LEU A  1  74  ? 73.746  22.651  -0.961  1.00 89.80 74  A  1 
ATOM   538   C  CA  . LEU A  1  74  ? 74.382  22.800  0.334   1.00 89.94 74  A  1 
ATOM   539   C  C   . LEU A  1  74  ? 75.893  22.830  0.155   1.00 90.26 74  A  1 
ATOM   540   O  O   . LEU A  1  74  ? 76.462  22.015  -0.576  1.00 87.07 74  A  1 
ATOM   541   C  CB  . LEU A  1  74  ? 73.982  21.660  1.275   1.00 88.60 74  A  1 
ATOM   542   C  CG  . LEU A  1  74  ? 72.479  21.435  1.451   1.00 87.95 74  A  1 
ATOM   543   C  CD1 . LEU A  1  74  ? 72.219  20.218  2.316   1.00 78.52 74  A  1 
ATOM   544   C  CD2 . LEU A  1  74  ? 71.812  22.666  2.032   1.00 79.16 74  A  1 
ATOM   545   N  N   . THR A  1  75  ? 76.560  23.766  0.835   1.00 89.77 75  A  1 
ATOM   546   C  CA  . THR A  1  75  ? 78.002  23.933  0.725   1.00 88.85 75  A  1 
ATOM   547   C  C   . THR A  1  75  ? 78.728  23.631  2.029   1.00 89.41 75  A  1 
ATOM   548   O  O   . THR A  1  75  ? 79.810  23.040  2.007   1.00 85.80 75  A  1 
ATOM   549   C  CB  . THR A  1  75  ? 78.342  25.358  0.271   1.00 86.07 75  A  1 
ATOM   550   O  OG1 . THR A  1  75  ? 77.769  26.299  1.185   1.00 78.09 75  A  1 
ATOM   551   C  CG2 . THR A  1  75  ? 77.791  25.624  -1.123  1.00 75.84 75  A  1 
ATOM   552   N  N   . GLU A  1  76  ? 78.147  24.009  3.162   1.00 89.15 76  A  1 
ATOM   553   C  CA  . GLU A  1  76  ? 78.796  23.774  4.445   1.00 88.80 76  A  1 
ATOM   554   C  C   . GLU A  1  76  ? 78.773  22.289  4.783   1.00 89.40 76  A  1 
ATOM   555   O  O   . GLU A  1  76  ? 77.721  21.654  4.757   1.00 87.33 76  A  1 
ATOM   556   C  CB  . GLU A  1  76  ? 78.119  24.583  5.549   1.00 87.05 76  A  1 
ATOM   557   C  CG  . GLU A  1  76  ? 78.843  24.546  6.884   1.00 77.34 76  A  1 
ATOM   558   C  CD  . GLU A  1  76  ? 80.154  25.299  6.848   1.00 72.83 76  A  1 
ATOM   559   O  OE1 . GLU A  1  76  ? 80.278  26.242  6.042   1.00 65.04 76  A  1 
ATOM   560   O  OE2 . GLU A  1  76  ? 81.059  24.947  7.629   1.00 64.05 76  A  1 
ATOM   561   N  N   . LYS A  1  77  ? 79.953  21.746  5.099   1.00 89.61 77  A  1 
ATOM   562   C  CA  . LYS A  1  77  ? 80.049  20.329  5.399   1.00 90.27 77  A  1 
ATOM   563   C  C   . LYS A  1  77  ? 79.447  20.023  6.764   1.00 90.18 77  A  1 
ATOM   564   O  O   . LYS A  1  77  ? 79.575  20.797  7.709   1.00 85.26 77  A  1 
ATOM   565   C  CB  . LYS A  1  77  ? 81.507  19.869  5.346   1.00 87.57 77  A  1 
ATOM   566   C  CG  . LYS A  1  77  ? 82.145  19.976  3.973   1.00 82.87 77  A  1 
ATOM   567   C  CD  . LYS A  1  77  ? 83.571  19.440  3.977   1.00 79.93 77  A  1 
ATOM   568   C  CE  . LYS A  1  77  ? 84.203  19.529  2.596   1.00 72.53 77  A  1 
ATOM   569   N  NZ  . LYS A  1  77  ? 85.588  18.995  2.576   1.00 65.86 77  A  1 
ATOM   570   N  N   . GLY A  1  78  ? 78.791  18.873  6.849   1.00 89.94 78  A  1 
ATOM   571   C  CA  . GLY A  1  78  ? 78.149  18.445  8.076   1.00 89.65 78  A  1 
ATOM   572   C  C   . GLY A  1  78  ? 76.893  17.650  7.802   1.00 90.91 78  A  1 
ATOM   573   O  O   . GLY A  1  78  ? 76.609  17.253  6.669   1.00 88.09 78  A  1 
ATOM   574   N  N   . THR A  1  79  ? 76.115  17.414  8.862   1.00 91.93 79  A  1 
ATOM   575   C  CA  . THR A  1  79  ? 74.880  16.642  8.776   1.00 91.98 79  A  1 
ATOM   576   C  C   . THR A  1  79  ? 73.690  17.588  8.853   1.00 91.81 79  A  1 
ATOM   577   O  O   . THR A  1  79  ? 73.617  18.434  9.746   1.00 89.11 79  A  1 
ATOM   578   C  CB  . THR A  1  79  ? 74.800  15.596  9.890   1.00 89.78 79  A  1 
ATOM   579   O  OG1 . THR A  1  79  ? 75.904  14.696  9.784   1.00 75.70 79  A  1 
ATOM   580   C  CG2 . THR A  1  79  ? 73.498  14.816  9.809   1.00 73.61 79  A  1 
ATOM   581   N  N   . TYR A  1  80  ? 72.748  17.415  7.913   1.00 91.51 80  A  1 
ATOM   582   C  CA  . TYR A  1  80  ? 71.538  18.227  7.845   1.00 91.96 80  A  1 
ATOM   583   C  C   . TYR A  1  80  ? 70.333  17.323  8.045   1.00 92.03 80  A  1 
ATOM   584   O  O   . TYR A  1  80  ? 70.191  16.311  7.366   1.00 89.72 80  A  1 
ATOM   585   C  CB  . TYR A  1  80  ? 71.414  18.951  6.504   1.00 91.23 80  A  1 
ATOM   586   C  CG  . TYR A  1  80  ? 72.505  19.956  6.203   1.00 91.38 80  A  1 
ATOM   587   C  CD1 . TYR A  1  80  ? 73.776  19.545  5.827   1.00 84.65 80  A  1 
ATOM   588   C  CD2 . TYR A  1  80  ? 72.250  21.314  6.262   1.00 84.81 80  A  1 
ATOM   589   C  CE1 . TYR A  1  80  ? 74.768  20.460  5.538   1.00 82.23 80  A  1 
ATOM   590   C  CE2 . TYR A  1  80  ? 73.234  22.238  5.970   1.00 81.36 80  A  1 
ATOM   591   C  CZ  . TYR A  1  80  ? 74.490  21.805  5.608   1.00 88.88 80  A  1 
ATOM   592   O  OH  . TYR A  1  80  ? 75.475  22.718  5.316   1.00 87.85 80  A  1 
ATOM   593   N  N   . LYS A  1  81  ? 69.453  17.681  8.966   1.00 89.44 81  A  1 
ATOM   594   C  CA  . LYS A  1  81  ? 68.179  17.001  9.152   1.00 88.93 81  A  1 
ATOM   595   C  C   . LYS A  1  81  ? 67.060  17.884  8.630   1.00 88.80 81  A  1 
ATOM   596   O  O   . LYS A  1  81  ? 66.976  19.066  8.974   1.00 86.56 81  A  1 
ATOM   597   C  CB  . LYS A  1  81  ? 67.945  16.650  10.621  1.00 86.94 81  A  1 
ATOM   598   C  CG  . LYS A  1  81  ? 68.787  15.487  11.123  1.00 80.01 81  A  1 
ATOM   599   C  CD  . LYS A  1  81  ? 68.331  15.035  12.496  1.00 75.13 81  A  1 
ATOM   600   C  CE  . LYS A  1  81  ? 69.114  13.828  12.980  1.00 67.60 81  A  1 
ATOM   601   N  NZ  . LYS A  1  81  ? 68.641  13.360  14.305  1.00 60.02 81  A  1 
ATOM   602   N  N   . PHE A  1  82  ? 66.194  17.301  7.802   1.00 90.81 82  A  1 
ATOM   603   C  CA  . PHE A  1  82  ? 65.074  18.015  7.211   1.00 91.05 82  A  1 
ATOM   604   C  C   . PHE A  1  82  ? 63.811  17.189  7.352   1.00 90.82 82  A  1 
ATOM   605   O  O   . PHE A  1  82  ? 63.850  15.995  7.660   1.00 88.71 82  A  1 
ATOM   606   C  CB  . PHE A  1  82  ? 65.341  18.348  5.735   1.00 90.10 82  A  1 
ATOM   607   C  CG  . PHE A  1  82  ? 65.694  17.153  4.892   1.00 90.68 82  A  1 
ATOM   608   C  CD1 . PHE A  1  82  ? 64.711  16.430  4.244   1.00 80.00 82  A  1 
ATOM   609   C  CD2 . PHE A  1  82  ? 67.016  16.763  4.740   1.00 79.57 82  A  1 
ATOM   610   C  CE1 . PHE A  1  82  ? 65.033  15.334  3.472   1.00 77.64 82  A  1 
ATOM   611   C  CE2 . PHE A  1  82  ? 67.343  15.665  3.970   1.00 76.99 82  A  1 
ATOM   612   C  CZ  . PHE A  1  82  ? 66.351  14.950  3.336   1.00 87.53 82  A  1 
ATOM   613   N  N   . TYR A  1  83  ? 62.683  17.822  7.129   1.00 87.62 83  A  1 
ATOM   614   C  CA  . TYR A  1  83  ? 61.393  17.176  7.292   1.00 86.89 83  A  1 
ATOM   615   C  C   . TYR A  1  83  ? 60.374  17.840  6.390   1.00 87.17 83  A  1 
ATOM   616   O  O   . TYR A  1  83  ? 60.560  18.968  5.925   1.00 85.32 83  A  1 
ATOM   617   C  CB  . TYR A  1  83  ? 60.924  17.222  8.751   1.00 84.61 83  A  1 
ATOM   618   C  CG  . TYR A  1  83  ? 60.789  18.617  9.318   1.00 82.60 83  A  1 
ATOM   619   C  CD1 . TYR A  1  83  ? 61.867  19.245  9.928   1.00 74.95 83  A  1 
ATOM   620   C  CD2 . TYR A  1  83  ? 59.585  19.307  9.253   1.00 74.21 83  A  1 
ATOM   621   C  CE1 . TYR A  1  83  ? 61.751  20.523  10.443  1.00 71.69 83  A  1 
ATOM   622   C  CE2 . TYR A  1  83  ? 59.463  20.585  9.762   1.00 70.85 83  A  1 
ATOM   623   C  CZ  . TYR A  1  83  ? 60.545  21.188  10.356  1.00 78.03 83  A  1 
ATOM   624   O  OH  . TYR A  1  83  ? 60.427  22.457  10.865  1.00 75.39 83  A  1 
ATOM   625   N  N   . CYS A  1  84  ? 59.282  17.105  6.151   1.00 86.97 84  A  1 
ATOM   626   C  CA  . CYS A  1  84  ? 58.117  17.658  5.476   1.00 85.49 84  A  1 
ATOM   627   C  C   . CYS A  1  84  ? 57.175  18.222  6.531   1.00 84.61 84  A  1 
ATOM   628   O  O   . CYS A  1  84  ? 56.743  17.498  7.433   1.00 82.74 84  A  1 
ATOM   629   C  CB  . CYS A  1  84  ? 57.421  16.591  4.638   1.00 84.65 84  A  1 
ATOM   630   S  SG  . CYS A  1  84  ? 55.901  17.147  3.844   1.00 82.37 84  A  1 
ATOM   631   N  N   . SER A  1  85  ? 56.869  19.500  6.429   1.00 79.63 85  A  1 
ATOM   632   C  CA  . SER A  1  85  ? 56.116  20.192  7.469   1.00 76.30 85  A  1 
ATOM   633   C  C   . SER A  1  85  ? 54.753  19.561  7.744   1.00 76.27 85  A  1 
ATOM   634   O  O   . SER A  1  85  ? 54.422  19.318  8.909   1.00 72.83 85  A  1 
ATOM   635   C  CB  . SER A  1  85  ? 55.961  21.667  7.102   1.00 74.50 85  A  1 
ATOM   636   O  OG  . SER A  1  85  ? 55.254  22.371  8.103   1.00 67.21 85  A  1 
ATOM   637   N  N   . PRO A  1  86  ? 53.891  19.261  6.731   1.00 78.06 86  A  1 
ATOM   638   C  CA  . PRO A  1  86  ? 52.597  18.653  7.061   1.00 75.12 86  A  1 
ATOM   639   C  C   . PRO A  1  86  ? 52.695  17.202  7.500   1.00 75.38 86  A  1 
ATOM   640   O  O   . PRO A  1  86  ? 51.820  16.738  8.240   1.00 72.49 86  A  1 
ATOM   641   C  CB  . PRO A  1  86  ? 51.807  18.784  5.753   1.00 73.40 86  A  1 
ATOM   642   C  CG  . PRO A  1  86  ? 52.842  18.842  4.695   1.00 71.86 86  A  1 
ATOM   643   C  CD  . PRO A  1  86  ? 53.997  19.586  5.304   1.00 75.34 86  A  1 
ATOM   644   N  N   . HIS A  1  87  ? 53.725  16.470  7.094   1.00 78.24 87  A  1 
ATOM   645   C  CA  . HIS A  1  87  ? 53.847  15.047  7.397   1.00 77.83 87  A  1 
ATOM   646   C  C   . HIS A  1  87  ? 54.986  14.738  8.368   1.00 76.07 87  A  1 
ATOM   647   O  O   . HIS A  1  87  ? 55.463  13.603  8.417   1.00 71.48 87  A  1 
ATOM   648   C  CB  . HIS A  1  87  ? 54.033  14.248  6.107   1.00 78.27 87  A  1 
ATOM   649   C  CG  . HIS A  1  87  ? 52.887  14.370  5.156   1.00 79.08 87  A  1 
ATOM   650   N  ND1 . HIS A  1  87  ? 53.051  14.705  3.830   1.00 73.29 87  A  1 
ATOM   651   C  CD2 . HIS A  1  87  ? 51.557  14.225  5.331   1.00 74.79 87  A  1 
ATOM   652   C  CE1 . HIS A  1  87  ? 51.873  14.745  3.239   1.00 76.21 87  A  1 
ATOM   653   N  NE2 . HIS A  1  87  ? 50.943  14.462  4.125   1.00 75.70 87  A  1 
ATOM   654   N  N   . GLN A  1  88  ? 55.426  15.723  9.149   1.00 75.98 88  A  1 
ATOM   655   C  CA  . GLN A  1  88  ? 56.518  15.486  10.083  1.00 72.63 88  A  1 
ATOM   656   C  C   . GLN A  1  88  ? 56.144  14.443  11.127  1.00 71.11 88  A  1 
ATOM   657   O  O   . GLN A  1  88  ? 56.960  13.585  11.477  1.00 65.86 88  A  1 
ATOM   658   C  CB  . GLN A  1  88  ? 56.913  16.797  10.763  1.00 70.39 88  A  1 
ATOM   659   C  CG  . GLN A  1  88  ? 58.086  16.668  11.717  1.00 65.26 88  A  1 
ATOM   660   C  CD  . GLN A  1  88  ? 58.343  17.939  12.497  1.00 63.30 88  A  1 
ATOM   661   O  OE1 . GLN A  1  88  ? 57.500  18.830  12.557  1.00 58.14 88  A  1 
ATOM   662   N  NE2 . GLN A  1  88  ? 59.517  18.026  13.117  1.00 57.63 88  A  1 
ATOM   663   N  N   . GLY A  1  89  ? 54.929  14.491  11.619  1.00 73.85 89  A  1 
ATOM   664   C  CA  . GLY A  1  89  ? 54.505  13.539  12.628  1.00 67.95 89  A  1 
ATOM   665   C  C   . GLY A  1  89  ? 54.364  12.123  12.121  1.00 69.06 89  A  1 
ATOM   666   O  O   . GLY A  1  89  ? 54.431  11.177  12.906  1.00 64.17 89  A  1 
ATOM   667   N  N   . ALA A  1  90  ? 54.160  11.947  10.816  1.00 71.54 90  A  1 
ATOM   668   C  CA  . ALA A  1  90  ? 54.064  10.617  10.233  1.00 69.27 90  A  1 
ATOM   669   C  C   . ALA A  1  90  ? 55.424  9.977   9.987   1.00 71.91 90  A  1 
ATOM   670   O  O   . ALA A  1  90  ? 55.481  8.843   9.506   1.00 68.39 90  A  1 
ATOM   671   C  CB  . ALA A  1  90  ? 53.276  10.668  8.928   1.00 67.06 90  A  1 
ATOM   672   N  N   . GLY A  1  91  ? 56.496  10.667  10.311  1.00 74.04 91  A  1 
ATOM   673   C  CA  . GLY A  1  91  ? 57.834  10.145  10.124  1.00 73.76 91  A  1 
ATOM   674   C  C   . GLY A  1  91  ? 58.502  10.551  8.832   1.00 77.11 91  A  1 
ATOM   675   O  O   . GLY A  1  91  ? 59.536  9.974   8.483   1.00 72.89 91  A  1 
ATOM   676   N  N   . MET A  1  92  ? 57.945  11.516  8.119   1.00 81.10 92  A  1 
ATOM   677   C  CA  . MET A  1  92  ? 58.553  11.979  6.877   1.00 82.83 92  A  1 
ATOM   678   C  C   . MET A  1  92  ? 59.688  12.943  7.208   1.00 83.62 92  A  1 
ATOM   679   O  O   . MET A  1  92  ? 59.553  14.162  7.105   1.00 81.98 92  A  1 
ATOM   680   C  CB  . MET A  1  92  ? 57.517  12.618  5.960   1.00 82.93 92  A  1 
ATOM   681   C  CG  . MET A  1  92  ? 58.036  12.899  4.564   1.00 81.97 92  A  1 
ATOM   682   S  SD  . MET A  1  92  ? 56.728  13.238  3.372   1.00 82.49 92  A  1 
ATOM   683   C  CE  . MET A  1  92  ? 57.696  13.518  1.897   1.00 76.82 92  A  1 
ATOM   684   N  N   . VAL A  1  93  ? 60.810  12.365  7.627   1.00 85.49 93  A  1 
ATOM   685   C  CA  . VAL A  1  93  ? 62.006  13.117  7.959   1.00 85.51 93  A  1 
ATOM   686   C  C   . VAL A  1  93  ? 63.170  12.521  7.184   1.00 86.47 93  A  1 
ATOM   687   O  O   . VAL A  1  93  ? 63.159  11.351  6.793   1.00 83.96 93  A  1 
ATOM   688   C  CB  . VAL A  1  93  ? 62.296  13.110  9.472   1.00 82.89 93  A  1 
ATOM   689   C  CG1 . VAL A  1  93  ? 61.152  13.772  10.230  1.00 69.88 93  A  1 
ATOM   690   C  CG2 . VAL A  1  93  ? 62.509  11.689  9.969   1.00 71.30 93  A  1 
ATOM   691   N  N   . GLY A  1  94  ? 64.180  13.329  6.968   1.00 89.95 94  A  1 
ATOM   692   C  CA  . GLY A  1  94  ? 65.336  12.901  6.214   1.00 89.90 94  A  1 
ATOM   693   C  C   . GLY A  1  94  ? 66.624  13.449  6.785   1.00 90.68 94  A  1 
ATOM   694   O  O   . GLY A  1  94  ? 66.630  14.324  7.652   1.00 88.39 94  A  1 
ATOM   695   N  N   . LYS A  1  95  ? 67.727  12.894  6.286   1.00 90.54 95  A  1 
ATOM   696   C  CA  . LYS A  1  95  ? 69.051  13.277  6.744   1.00 91.11 95  A  1 
ATOM   697   C  C   . LYS A  1  95  ? 70.014  13.232  5.567   1.00 91.03 95  A  1 
ATOM   698   O  O   . LYS A  1  95  ? 70.048  12.253  4.823   1.00 88.37 95  A  1 
ATOM   699   C  CB  . LYS A  1  95  ? 69.524  12.352  7.869   1.00 88.17 95  A  1 
ATOM   700   C  CG  . LYS A  1  95  ? 70.958  12.573  8.308   1.00 80.61 95  A  1 
ATOM   701   C  CD  . LYS A  1  95  ? 71.370  11.547  9.351   1.00 81.42 95  A  1 
ATOM   702   C  CE  . LYS A  1  95  ? 72.832  11.673  9.712   1.00 71.70 95  A  1 
ATOM   703   N  NZ  . LYS A  1  95  ? 73.258  10.649  10.700  1.00 65.91 95  A  1 
ATOM   704   N  N   . VAL A  1  96  ? 70.783  14.282  5.410   1.00 92.02 96  A  1 
ATOM   705   C  CA  . VAL A  1  96  ? 71.777  14.365  4.349   1.00 92.49 96  A  1 
ATOM   706   C  C   . VAL A  1  96  ? 73.108  14.765  4.973   1.00 92.20 96  A  1 
ATOM   707   O  O   . VAL A  1  96  ? 73.164  15.622  5.862   1.00 90.67 96  A  1 
ATOM   708   C  CB  . VAL A  1  96  ? 71.353  15.353  3.243   1.00 91.45 96  A  1 
ATOM   709   C  CG1 . VAL A  1  96  ? 71.094  16.742  3.810   1.00 80.95 96  A  1 
ATOM   710   C  CG2 . VAL A  1  96  ? 72.399  15.403  2.144   1.00 82.24 96  A  1 
ATOM   711   N  N   . THR A  1  97  ? 74.167  14.112  4.522   1.00 93.34 97  A  1 
ATOM   712   C  CA  . THR A  1  97  ? 75.518  14.391  4.995   1.00 92.92 97  A  1 
ATOM   713   C  C   . THR A  1  97  ? 76.318  15.004  3.856   1.00 92.79 97  A  1 
ATOM   714   O  O   . THR A  1  97  ? 76.480  14.387  2.802   1.00 90.41 97  A  1 
ATOM   715   C  CB  . THR A  1  97  ? 76.200  13.124  5.509   1.00 91.64 97  A  1 
ATOM   716   O  OG1 . THR A  1  97  ? 75.431  12.564  6.576   1.00 82.43 97  A  1 
ATOM   717   C  CG2 . THR A  1  97  ? 77.601  13.435  5.997   1.00 79.67 97  A  1 
ATOM   718   N  N   . VAL A  1  98  ? 76.777  16.218  4.075   1.00 92.00 98  A  1 
ATOM   719   C  CA  . VAL A  1  98  ? 77.586  16.920  3.082   1.00 91.57 98  A  1 
ATOM   720   C  C   . VAL A  1  98  ? 79.056  16.720  3.436   1.00 91.35 98  A  1 
ATOM   721   O  O   . VAL A  1  98  ? 79.499  17.097  4.520   1.00 88.86 98  A  1 
ATOM   722   C  CB  . VAL A  1  98  ? 77.234  18.413  3.023   1.00 90.07 98  A  1 
ATOM   723   C  CG1 . VAL A  1  98  ? 78.071  19.115  1.973   1.00 79.92 98  A  1 
ATOM   724   C  CG2 . VAL A  1  98  ? 75.753  18.599  2.748   1.00 80.68 98  A  1 
ATOM   725   N  N   . ASN A  1  99  ? 79.813  16.095  2.533   1.00 88.48 99  A  1 
ATOM   726   C  CA  . ASN A  1  99  ? 81.219  15.822  2.781   1.00 86.86 99  A  1 
ATOM   727   C  C   . ASN A  1  99  ? 82.086  16.255  1.590   1.00 82.57 99  A  1 
ATOM   728   O  O   . ASN A  1  99  ? 81.581  16.763  0.596   1.00 73.20 99  A  1 
ATOM   729   C  CB  . ASN A  1  99  ? 81.433  14.329  3.082   1.00 80.66 99  A  1 
ATOM   730   C  CG  . ASN A  1  99  ? 80.795  13.422  2.046   1.00 75.36 99  A  1 
ATOM   731   O  OD1 . ASN A  1  99  ? 80.499  13.825  0.919   1.00 65.72 99  A  1 
ATOM   732   N  ND2 . ASN A  1  99  ? 80.563  12.177  2.418   1.00 65.46 99  A  1 
ATOM   733   O  OXT . ASN A  1  99  ? 83.318  16.091  1.655   1.00 62.49 99  A  1 
ATOM   734   N  N   . SER B  2  1   ? -35.582 24.038  -20.175 1.00 73.67 1   B  1 
ATOM   735   C  CA  . SER B  2  1   ? -35.198 23.098  -21.230 1.00 81.77 1   B  1 
ATOM   736   C  C   . SER B  2  1   ? -35.724 21.706  -20.914 1.00 85.16 1   B  1 
ATOM   737   O  O   . SER B  2  1   ? -36.152 21.424  -19.794 1.00 79.17 1   B  1 
ATOM   738   C  CB  . SER B  2  1   ? -33.684 23.061  -21.397 1.00 73.51 1   B  1 
ATOM   739   O  OG  . SER B  2  1   ? -33.060 22.565  -20.234 1.00 65.81 1   B  1 
ATOM   740   N  N   . LYS B  2  2   ? -35.683 20.833  -21.908 1.00 85.01 2   B  1 
ATOM   741   C  CA  . LYS B  2  2   ? -36.173 19.469  -21.719 1.00 88.30 2   B  1 
ATOM   742   C  C   . LYS B  2  2   ? -35.310 18.694  -20.731 1.00 90.73 2   B  1 
ATOM   743   O  O   . LYS B  2  2   ? -35.833 17.932  -19.912 1.00 85.79 2   B  1 
ATOM   744   C  CB  . LYS B  2  2   ? -36.211 18.739  -23.059 1.00 82.46 2   B  1 
ATOM   745   C  CG  . LYS B  2  2   ? -37.235 19.280  -24.045 1.00 69.06 2   B  1 
ATOM   746   C  CD  . LYS B  2  2   ? -37.184 18.502  -25.341 1.00 62.21 2   B  1 
ATOM   747   C  CE  . LYS B  2  2   ? -37.516 17.038  -25.130 1.00 51.84 2   B  1 
ATOM   748   N  NZ  . LYS B  2  2   ? -37.480 16.257  -26.393 1.00 45.63 2   B  1 
ATOM   749   N  N   . VAL B  2  3   ? -33.995 18.879  -20.800 1.00 92.70 3   B  1 
ATOM   750   C  CA  . VAL B  2  3   ? -33.092 18.170  -19.898 1.00 93.79 3   B  1 
ATOM   751   C  C   . VAL B  2  3   ? -33.315 18.624  -18.461 1.00 94.32 3   B  1 
ATOM   752   O  O   . VAL B  2  3   ? -33.365 17.804  -17.538 1.00 92.53 3   B  1 
ATOM   753   C  CB  . VAL B  2  3   ? -31.633 18.371  -20.335 1.00 91.79 3   B  1 
ATOM   754   C  CG1 . VAL B  2  3   ? -30.689 17.675  -19.373 1.00 81.17 3   B  1 
ATOM   755   C  CG2 . VAL B  2  3   ? -31.431 17.848  -21.750 1.00 82.02 3   B  1 
ATOM   756   N  N   . TYR B  2  4   ? -33.461 19.929  -18.250 1.00 93.75 4   B  1 
ATOM   757   C  CA  . TYR B  2  4   ? -33.704 20.443  -16.907 1.00 93.96 4   B  1 
ATOM   758   C  C   . TYR B  2  4   ? -35.034 19.946  -16.358 1.00 93.76 4   B  1 
ATOM   759   O  O   . TYR B  2  4   ? -35.123 19.558  -15.188 1.00 91.70 4   B  1 
ATOM   760   C  CB  . TYR B  2  4   ? -33.666 21.970  -16.911 1.00 93.22 4   B  1 
ATOM   761   C  CG  . TYR B  2  4   ? -34.097 22.586  -15.600 1.00 91.76 4   B  1 
ATOM   762   C  CD1 . TYR B  2  4   ? -33.216 22.669  -14.528 1.00 86.02 4   B  1 
ATOM   763   C  CD2 . TYR B  2  4   ? -35.383 23.083  -15.434 1.00 87.41 4   B  1 
ATOM   764   C  CE1 . TYR B  2  4   ? -33.607 23.230  -13.329 1.00 84.95 4   B  1 
ATOM   765   C  CE2 . TYR B  2  4   ? -35.779 23.642  -14.233 1.00 86.30 4   B  1 
ATOM   766   C  CZ  . TYR B  2  4   ? -34.889 23.715  -13.186 1.00 87.50 4   B  1 
ATOM   767   O  OH  . TYR B  2  4   ? -35.284 24.275  -11.997 1.00 84.71 4   B  1 
ATOM   768   N  N   . ASP B  2  5   ? -36.076 19.953  -17.191 1.00 94.61 5   B  1 
ATOM   769   C  CA  . ASP B  2  5   ? -37.381 19.476  -16.740 1.00 93.95 5   B  1 
ATOM   770   C  C   . ASP B  2  5   ? -37.357 17.980  -16.446 1.00 93.73 5   B  1 
ATOM   771   O  O   . ASP B  2  5   ? -38.059 17.515  -15.543 1.00 91.07 5   B  1 
ATOM   772   C  CB  . ASP B  2  5   ? -38.447 19.791  -17.789 1.00 92.70 5   B  1 
ATOM   773   C  CG  . ASP B  2  5   ? -38.662 21.278  -17.974 1.00 87.00 5   B  1 
ATOM   774   O  OD1 . ASP B  2  5   ? -38.397 22.038  -17.023 1.00 79.20 5   B  1 
ATOM   775   O  OD2 . ASP B  2  5   ? -39.096 21.683  -19.070 1.00 80.22 5   B  1 
ATOM   776   N  N   . TRP B  2  6   ? -36.562 17.228  -17.202 1.00 94.30 6   B  1 
ATOM   777   C  CA  . TRP B  2  6   ? -36.457 15.791  -16.972 1.00 94.33 6   B  1 
ATOM   778   C  C   . TRP B  2  6   ? -35.897 15.493  -15.589 1.00 94.11 6   B  1 
ATOM   779   O  O   . TRP B  2  6   ? -36.405 14.617  -14.882 1.00 92.44 6   B  1 
ATOM   780   C  CB  . TRP B  2  6   ? -35.586 15.151  -18.050 1.00 94.16 6   B  1 
ATOM   781   C  CG  . TRP B  2  6   ? -35.667 13.651  -18.092 1.00 94.13 6   B  1 
ATOM   782   C  CD1 . TRP B  2  6   ? -36.497 12.902  -18.868 1.00 90.42 6   B  1 
ATOM   783   C  CD2 . TRP B  2  6   ? -34.891 12.727  -17.330 1.00 93.18 6   B  1 
ATOM   784   N  NE1 . TRP B  2  6   ? -36.288 11.571  -18.635 1.00 91.17 6   B  1 
ATOM   785   C  CE2 . TRP B  2  6   ? -35.305 11.431  -17.695 1.00 93.07 6   B  1 
ATOM   786   C  CE3 . TRP B  2  6   ? -33.882 12.862  -16.370 1.00 92.31 6   B  1 
ATOM   787   C  CZ2 . TRP B  2  6   ? -34.748 10.288  -17.133 1.00 91.68 6   B  1 
ATOM   788   C  CZ3 . TRP B  2  6   ? -33.332 11.719  -15.811 1.00 89.85 6   B  1 
ATOM   789   C  CH2 . TRP B  2  6   ? -33.765 10.453  -16.195 1.00 90.35 6   B  1 
ATOM   790   N  N   . PHE B  2  7   ? -34.852 16.217  -15.192 1.00 94.98 7   B  1 
ATOM   791   C  CA  . PHE B  2  7   ? -34.269 16.019  -13.873 1.00 94.63 7   B  1 
ATOM   792   C  C   . PHE B  2  7   ? -35.099 16.671  -12.774 1.00 94.13 7   B  1 
ATOM   793   O  O   . PHE B  2  7   ? -35.110 16.187  -11.640 1.00 91.67 7   B  1 
ATOM   794   C  CB  . PHE B  2  7   ? -32.840 16.562  -13.843 1.00 94.25 7   B  1 
ATOM   795   C  CG  . PHE B  2  7   ? -31.844 15.684  -14.550 1.00 94.06 7   B  1 
ATOM   796   C  CD1 . PHE B  2  7   ? -31.328 14.563  -13.931 1.00 89.30 7   B  1 
ATOM   797   C  CD2 . PHE B  2  7   ? -31.429 15.984  -15.836 1.00 89.35 7   B  1 
ATOM   798   C  CE1 . PHE B  2  7   ? -30.417 13.753  -14.572 1.00 88.21 7   B  1 
ATOM   799   C  CE2 . PHE B  2  7   ? -30.519 15.174  -16.486 1.00 88.45 7   B  1 
ATOM   800   C  CZ  . PHE B  2  7   ? -30.011 14.058  -15.853 1.00 90.40 7   B  1 
ATOM   801   N  N   . GLU B  2  8   ? -35.785 17.767  -13.080 1.00 93.99 8   B  1 
ATOM   802   C  CA  . GLU B  2  8   ? -36.542 18.486  -12.058 1.00 93.43 8   B  1 
ATOM   803   C  C   . GLU B  2  8   ? -37.727 17.671  -11.557 1.00 93.01 8   B  1 
ATOM   804   O  O   . GLU B  2  8   ? -37.985 17.627  -10.348 1.00 90.26 8   B  1 
ATOM   805   C  CB  . GLU B  2  8   ? -37.014 19.837  -12.605 1.00 92.81 8   B  1 
ATOM   806   C  CG  . GLU B  2  8   ? -37.998 20.587  -11.708 1.00 88.66 8   B  1 
ATOM   807   C  CD  . GLU B  2  8   ? -37.426 20.924  -10.350 1.00 88.09 8   B  1 
ATOM   808   O  OE1 . GLU B  2  8   ? -36.189 21.004  -10.222 1.00 81.45 8   B  1 
ATOM   809   O  OE2 . GLU B  2  8   ? -38.223 21.114  -9.408  1.00 80.93 8   B  1 
ATOM   810   N  N   . GLU B  2  9   ? -38.443 17.014  -12.459 1.00 93.33 9   B  1 
ATOM   811   C  CA  . GLU B  2  9   ? -39.614 16.249  -12.055 1.00 92.05 9   B  1 
ATOM   812   C  C   . GLU B  2  9   ? -39.255 14.926  -11.392 1.00 92.13 9   B  1 
ATOM   813   O  O   . GLU B  2  9   ? -40.155 14.209  -10.945 1.00 88.39 9   B  1 
ATOM   814   C  CB  . GLU B  2  9   ? -40.522 15.987  -13.265 1.00 89.76 9   B  1 
ATOM   815   C  CG  . GLU B  2  9   ? -39.896 15.126  -14.344 1.00 80.22 9   B  1 
ATOM   816   C  CD  . GLU B  2  9   ? -40.826 14.915  -15.527 1.00 76.00 9   B  1 
ATOM   817   O  OE1 . GLU B  2  9   ? -42.026 15.252  -15.412 1.00 69.71 9   B  1 
ATOM   818   O  OE2 . GLU B  2  9   ? -40.364 14.407  -16.571 1.00 70.93 9   B  1 
ATOM   819   N  N   . ARG B  2  10  ? -37.974 14.591  -11.307 1.00 91.70 10  B  1 
ATOM   820   C  CA  . ARG B  2  10  ? -37.538 13.344  -10.693 1.00 91.01 10  B  1 
ATOM   821   C  C   . ARG B  2  10  ? -36.742 13.564  -9.420  1.00 91.21 10  B  1 
ATOM   822   O  O   . ARG B  2  10  ? -36.962 12.861  -8.429  1.00 87.13 10  B  1 
ATOM   823   C  CB  . ARG B  2  10  ? -36.698 12.531  -11.684 1.00 89.29 10  B  1 
ATOM   824   C  CG  . ARG B  2  10  ? -37.510 11.903  -12.810 1.00 86.86 10  B  1 
ATOM   825   C  CD  . ARG B  2  10  ? -36.634 11.453  -13.955 1.00 85.84 10  B  1 
ATOM   826   N  NE  . ARG B  2  10  ? -37.389 10.696  -14.954 1.00 86.89 10  B  1 
ATOM   827   C  CZ  . ARG B  2  10  ? -38.156 11.254  -15.895 1.00 87.74 10  B  1 
ATOM   828   N  NH1 . ARG B  2  10  ? -38.262 12.573  -15.969 1.00 78.16 10  B  1 
ATOM   829   N  NH2 . ARG B  2  10  ? -38.810 10.489  -16.756 1.00 83.22 10  B  1 
ATOM   830   N  N   . LEU B  2  11  ? -35.824 14.520  -9.429  1.00 92.92 11  B  1 
ATOM   831   C  CA  . LEU B  2  11  ? -34.929 14.739  -8.300  1.00 92.88 11  B  1 
ATOM   832   C  C   . LEU B  2  11  ? -35.159 16.062  -7.584  1.00 92.56 11  B  1 
ATOM   833   O  O   . LEU B  2  11  ? -34.580 16.265  -6.515  1.00 88.08 11  B  1 
ATOM   834   C  CB  . LEU B  2  11  ? -33.470 14.666  -8.757  1.00 91.85 11  B  1 
ATOM   835   C  CG  . LEU B  2  11  ? -33.020 13.347  -9.389  1.00 90.87 11  B  1 
ATOM   836   C  CD1 . LEU B  2  11  ? -31.581 13.455  -9.861  1.00 85.38 11  B  1 
ATOM   837   C  CD2 . LEU B  2  11  ? -33.180 12.202  -8.400  1.00 85.25 11  B  1 
ATOM   838   N  N   . GLU B  2  12  ? -35.973 16.957  -8.153  1.00 92.33 12  B  1 
ATOM   839   C  CA  . GLU B  2  12  ? -36.208 18.284  -7.575  1.00 92.45 12  B  1 
ATOM   840   C  C   . GLU B  2  12  ? -34.881 19.010  -7.367  1.00 93.15 12  B  1 
ATOM   841   O  O   . GLU B  2  12  ? -34.539 19.433  -6.258  1.00 89.75 12  B  1 
ATOM   842   C  CB  . GLU B  2  12  ? -37.006 18.189  -6.274  1.00 90.13 12  B  1 
ATOM   843   C  CG  . GLU B  2  12  ? -38.394 17.608  -6.456  1.00 84.29 12  B  1 
ATOM   844   C  CD  . GLU B  2  12  ? -39.196 17.601  -5.174  1.00 80.26 12  B  1 
ATOM   845   O  OE1 . GLU B  2  12  ? -38.650 17.997  -4.124  1.00 73.96 12  B  1 
ATOM   846   O  OE2 . GLU B  2  12  ? -40.377 17.198  -5.209  1.00 75.15 12  B  1 
ATOM   847   N  N   . ILE B  2  13  ? -34.128 19.148  -8.454  1.00 93.55 13  B  1 
ATOM   848   C  CA  . ILE B  2  13  ? -32.829 19.804  -8.382  1.00 93.74 13  B  1 
ATOM   849   C  C   . ILE B  2  13  ? -32.955 21.299  -8.123  1.00 94.56 13  B  1 
ATOM   850   O  O   . ILE B  2  13  ? -31.978 21.936  -7.726  1.00 92.77 13  B  1 
ATOM   851   C  CB  . ILE B  2  13  ? -32.029 19.559  -9.675  1.00 91.74 13  B  1 
ATOM   852   C  CG1 . ILE B  2  13  ? -32.793 20.090  -10.889 1.00 82.28 13  B  1 
ATOM   853   C  CG2 . ILE B  2  13  ? -31.730 18.081  -9.831  1.00 78.52 13  B  1 
ATOM   854   C  CD1 . ILE B  2  13  ? -32.020 19.999  -12.189 1.00 75.03 13  B  1 
ATOM   855   N  N   . GLN B  2  14  ? -34.128 21.877  -8.336  1.00 93.98 14  B  1 
ATOM   856   C  CA  . GLN B  2  14  ? -34.309 23.301  -8.081  1.00 94.26 14  B  1 
ATOM   857   C  C   . GLN B  2  14  ? -34.210 23.618  -6.597  1.00 94.67 14  B  1 
ATOM   858   O  O   . GLN B  2  14  ? -33.760 24.704  -6.220  1.00 93.05 14  B  1 
ATOM   859   C  CB  . GLN B  2  14  ? -35.657 23.771  -8.633  1.00 93.61 14  B  1 
ATOM   860   C  CG  . GLN B  2  14  ? -35.861 25.272  -8.582  1.00 88.97 14  B  1 
ATOM   861   C  CD  . GLN B  2  14  ? -34.824 26.017  -9.393  1.00 87.73 14  B  1 
ATOM   862   O  OE1 . GLN B  2  14  ? -34.539 25.657  -10.535 1.00 79.39 14  B  1 
ATOM   863   N  NE2 . GLN B  2  14  ? -34.244 27.053  -8.808  1.00 75.88 14  B  1 
ATOM   864   N  N   . ALA B  2  15  ? -34.619 22.686  -5.740  1.00 94.71 15  B  1 
ATOM   865   C  CA  . ALA B  2  15  ? -34.490 22.899  -4.302  1.00 94.63 15  B  1 
ATOM   866   C  C   . ALA B  2  15  ? -33.027 22.987  -3.887  1.00 95.16 15  B  1 
ATOM   867   O  O   . ALA B  2  15  ? -32.669 23.780  -3.012  1.00 93.31 15  B  1 
ATOM   868   C  CB  . ALA B  2  15  ? -35.196 21.776  -3.544  1.00 93.65 15  B  1 
ATOM   869   N  N   . ILE B  2  16  ? -32.168 22.175  -4.511  1.00 94.69 16  B  1 
ATOM   870   C  CA  . ILE B  2  16  ? -30.741 22.239  -4.221  1.00 94.62 16  B  1 
ATOM   871   C  C   . ILE B  2  16  ? -30.168 23.572  -4.691  1.00 95.18 16  B  1 
ATOM   872   O  O   . ILE B  2  16  ? -29.383 24.213  -3.983  1.00 93.88 16  B  1 
ATOM   873   C  CB  . ILE B  2  16  ? -30.010 21.049  -4.867  1.00 93.78 16  B  1 
ATOM   874   C  CG1 . ILE B  2  16  ? -30.584 19.727  -4.348  1.00 87.12 16  B  1 
ATOM   875   C  CG2 . ILE B  2  16  ? -28.514 21.126  -4.587  1.00 85.79 16  B  1 
ATOM   876   C  CD1 . ILE B  2  16  ? -30.011 18.507  -5.028  1.00 79.20 16  B  1 
ATOM   877   N  N   . ALA B  2  17  ? -30.567 24.006  -5.887  1.00 94.60 17  B  1 
ATOM   878   C  CA  . ALA B  2  17  ? -30.091 25.284  -6.400  1.00 94.80 17  B  1 
ATOM   879   C  C   . ALA B  2  17  ? -30.569 26.443  -5.536  1.00 95.04 17  B  1 
ATOM   880   O  O   . ALA B  2  17  ? -29.824 27.397  -5.297  1.00 93.62 17  B  1 
ATOM   881   C  CB  . ALA B  2  17  ? -30.549 25.468  -7.846  1.00 94.20 17  B  1 
ATOM   882   N  N   . ASP B  2  18  ? -31.810 26.377  -5.060  1.00 95.35 18  B  1 
ATOM   883   C  CA  . ASP B  2  18  ? -32.322 27.429  -4.188  1.00 95.11 18  B  1 
ATOM   884   C  C   . ASP B  2  18  ? -31.581 27.455  -2.858  1.00 94.91 18  B  1 
ATOM   885   O  O   . ASP B  2  18  ? -31.334 28.529  -2.299  1.00 92.81 18  B  1 
ATOM   886   C  CB  . ASP B  2  18  ? -33.821 27.239  -3.954  1.00 94.39 18  B  1 
ATOM   887   C  CG  . ASP B  2  18  ? -34.644 27.503  -5.199  1.00 90.64 18  B  1 
ATOM   888   O  OD1 . ASP B  2  18  ? -34.130 28.162  -6.129  1.00 82.47 18  B  1 
ATOM   889   O  OD2 . ASP B  2  18  ? -35.808 27.061  -5.245  1.00 84.48 18  B  1 
ATOM   890   N  N   . ASP B  2  19  ? -31.214 26.290  -2.341  1.00 94.98 19  B  1 
ATOM   891   C  CA  . ASP B  2  19  ? -30.465 26.241  -1.089  1.00 94.99 19  B  1 
ATOM   892   C  C   . ASP B  2  19  ? -29.071 26.833  -1.253  1.00 95.02 19  B  1 
ATOM   893   O  O   . ASP B  2  19  ? -28.575 27.522  -0.355  1.00 93.07 19  B  1 
ATOM   894   C  CB  . ASP B  2  19  ? -30.380 24.803  -0.582  1.00 94.13 19  B  1 
ATOM   895   C  CG  . ASP B  2  19  ? -29.582 24.684  0.698   1.00 90.41 19  B  1 
ATOM   896   O  OD1 . ASP B  2  19  ? -30.090 25.096  1.754   1.00 81.06 19  B  1 
ATOM   897   O  OD2 . ASP B  2  19  ? -28.443 24.176  0.645   1.00 81.79 19  B  1 
ATOM   898   N  N   . ILE B  2  20  ? -28.429 26.589  -2.398  1.00 95.42 20  B  1 
ATOM   899   C  CA  . ILE B  2  20  ? -27.088 27.119  -2.624  1.00 95.33 20  B  1 
ATOM   900   C  C   . ILE B  2  20  ? -27.129 28.633  -2.790  1.00 95.21 20  B  1 
ATOM   901   O  O   . ILE B  2  20  ? -26.306 29.357  -2.215  1.00 93.57 20  B  1 
ATOM   902   C  CB  . ILE B  2  20  ? -26.441 26.431  -3.841  1.00 94.86 20  B  1 
ATOM   903   C  CG1 . ILE B  2  20  ? -26.167 24.956  -3.530  1.00 89.55 20  B  1 
ATOM   904   C  CG2 . ILE B  2  20  ? -25.152 27.136  -4.240  1.00 88.86 20  B  1 
ATOM   905   C  CD1 . ILE B  2  20  ? -25.654 24.171  -4.712  1.00 80.74 20  B  1 
ATOM   906   N  N   . THR B  2  21  ? -28.086 29.131  -3.556  1.00 94.66 21  B  1 
ATOM   907   C  CA  . THR B  2  21  ? -28.161 30.561  -3.827  1.00 94.02 21  B  1 
ATOM   908   C  C   . THR B  2  21  ? -28.718 31.368  -2.663  1.00 93.75 21  B  1 
ATOM   909   O  O   . THR B  2  21  ? -28.673 32.603  -2.706  1.00 90.98 21  B  1 
ATOM   910   C  CB  . THR B  2  21  ? -29.012 30.823  -5.076  1.00 92.47 21  B  1 
ATOM   911   O  OG1 . THR B  2  21  ? -30.311 30.247  -4.900  1.00 82.95 21  B  1 
ATOM   912   C  CG2 . THR B  2  21  ? -28.355 30.226  -6.308  1.00 82.30 21  B  1 
ATOM   913   N  N   . SER B  2  22  ? -29.244 30.718  -1.636  1.00 94.23 22  B  1 
ATOM   914   C  CA  . SER B  2  22  ? -29.786 31.435  -0.484  1.00 93.92 22  B  1 
ATOM   915   C  C   . SER B  2  22  ? -28.731 31.765  0.562   1.00 94.26 22  B  1 
ATOM   916   O  O   . SER B  2  22  ? -29.056 32.410  1.565   1.00 91.51 22  B  1 
ATOM   917   C  CB  . SER B  2  22  ? -30.905 30.617  0.165   1.00 92.26 22  B  1 
ATOM   918   O  OG  . SER B  2  22  ? -30.397 29.420  0.722   1.00 85.18 22  B  1 
ATOM   919   N  N   . LYS B  2  23  ? -27.486 31.353  0.368   1.00 94.74 23  B  1 
ATOM   920   C  CA  . LYS B  2  23  ? -26.424 31.583  1.332   1.00 95.13 23  B  1 
ATOM   921   C  C   . LYS B  2  23  ? -25.681 32.869  1.004   1.00 95.32 23  B  1 
ATOM   922   O  O   . LYS B  2  23  ? -25.495 33.222  -0.164  1.00 93.75 23  B  1 
ATOM   923   C  CB  . LYS B  2  23  ? -25.452 30.401  1.358   1.00 94.51 23  B  1 
ATOM   924   C  CG  . LYS B  2  23  ? -26.074 29.082  1.793   1.00 92.06 23  B  1 
ATOM   925   C  CD  . LYS B  2  23  ? -26.568 29.153  3.227   1.00 88.16 23  B  1 
ATOM   926   C  CE  . LYS B  2  23  ? -26.996 27.784  3.735   1.00 85.04 23  B  1 
ATOM   927   N  NZ  . LYS B  2  23  ? -28.125 27.218  2.954   1.00 77.86 23  B  1 
ATOM   928   N  N   . TYR B  2  24  ? -25.245 33.565  2.042   1.00 95.39 24  B  1 
ATOM   929   C  CA  . TYR B  2  24  ? -24.528 34.824  1.922   1.00 95.42 24  B  1 
ATOM   930   C  C   . TYR B  2  24  ? -23.259 34.779  2.764   1.00 95.21 24  B  1 
ATOM   931   O  O   . TYR B  2  24  ? -23.157 34.019  3.731   1.00 92.60 24  B  1 
ATOM   932   C  CB  . TYR B  2  24  ? -25.402 36.009  2.347   1.00 94.68 24  B  1 
ATOM   933   C  CG  . TYR B  2  24  ? -26.580 36.263  1.439   1.00 94.71 24  B  1 
ATOM   934   C  CD1 . TYR B  2  24  ? -27.762 35.552  1.589   1.00 90.85 24  B  1 
ATOM   935   C  CD2 . TYR B  2  24  ? -26.512 37.211  0.431   1.00 90.87 24  B  1 
ATOM   936   C  CE1 . TYR B  2  24  ? -28.844 35.775  0.756   1.00 89.49 24  B  1 
ATOM   937   C  CE2 . TYR B  2  24  ? -27.587 37.446  -0.405  1.00 89.70 24  B  1 
ATOM   938   C  CZ  . TYR B  2  24  ? -28.750 36.725  -0.239  1.00 91.49 24  B  1 
ATOM   939   O  OH  . TYR B  2  24  ? -29.822 36.956  -1.067  1.00 89.42 24  B  1 
ATOM   940   N  N   . VAL B  2  25  ? -22.287 35.617  2.389   1.00 95.55 25  B  1 
ATOM   941   C  CA  . VAL B  2  25  ? -21.019 35.734  3.095   1.00 95.40 25  B  1 
ATOM   942   C  C   . VAL B  2  25  ? -20.978 37.106  3.759   1.00 95.06 25  B  1 
ATOM   943   O  O   . VAL B  2  25  ? -20.998 38.124  3.062   1.00 93.15 25  B  1 
ATOM   944   C  CB  . VAL B  2  25  ? -19.822 35.552  2.144   1.00 94.58 25  B  1 
ATOM   945   C  CG1 . VAL B  2  25  ? -18.516 35.705  2.903   1.00 89.03 25  B  1 
ATOM   946   C  CG2 . VAL B  2  25  ? -19.893 34.192  1.467   1.00 89.89 25  B  1 
ATOM   947   N  N   . PRO B  2  26  ? -20.921 37.173  5.084   1.00 95.03 26  B  1 
ATOM   948   C  CA  . PRO B  2  26  ? -20.929 38.470  5.769   1.00 94.67 26  B  1 
ATOM   949   C  C   . PRO B  2  26  ? -19.637 39.250  5.530   1.00 94.49 26  B  1 
ATOM   950   O  O   . PRO B  2  26  ? -18.615 38.675  5.143   1.00 92.94 26  B  1 
ATOM   951   C  CB  . PRO B  2  26  ? -21.098 38.088  7.245   1.00 93.58 26  B  1 
ATOM   952   C  CG  . PRO B  2  26  ? -20.579 36.695  7.332   1.00 92.29 26  B  1 
ATOM   953   C  CD  . PRO B  2  26  ? -20.928 36.046  6.026   1.00 94.46 26  B  1 
ATOM   954   N  N   . PRO B  2  27  ? -19.661 40.562  5.756   1.00 93.94 27  B  1 
ATOM   955   C  CA  . PRO B  2  27  ? -18.482 41.382  5.430   1.00 93.27 27  B  1 
ATOM   956   C  C   . PRO B  2  27  ? -17.263 41.116  6.299   1.00 93.39 27  B  1 
ATOM   957   O  O   . PRO B  2  27  ? -16.145 41.438  5.878   1.00 90.94 27  B  1 
ATOM   958   C  CB  . PRO B  2  27  ? -18.983 42.823  5.617   1.00 91.58 27  B  1 
ATOM   959   C  CG  . PRO B  2  27  ? -20.469 42.726  5.532   1.00 89.27 27  B  1 
ATOM   960   C  CD  . PRO B  2  27  ? -20.817 41.396  6.119   1.00 92.76 27  B  1 
ATOM   961   N  N   . HIS B  2  28  ? -17.432 40.550  7.490   1.00 93.78 28  B  1 
ATOM   962   C  CA  . HIS B  2  28  ? -16.300 40.347  8.391   1.00 93.87 28  B  1 
ATOM   963   C  C   . HIS B  2  28  ? -15.452 39.138  8.023   1.00 94.38 28  B  1 
ATOM   964   O  O   . HIS B  2  28  ? -14.438 38.891  8.689   1.00 92.08 28  B  1 
ATOM   965   C  CB  . HIS B  2  28  ? -16.786 40.213  9.836   1.00 92.84 28  B  1 
ATOM   966   C  CG  . HIS B  2  28  ? -17.536 38.943  10.107  1.00 93.04 28  B  1 
ATOM   967   N  ND1 . HIS B  2  28  ? -18.891 38.822  9.898   1.00 85.40 28  B  1 
ATOM   968   C  CD2 . HIS B  2  28  ? -17.122 37.746  10.578  1.00 85.45 28  B  1 
ATOM   969   C  CE1 . HIS B  2  28  ? -19.273 37.604  10.223  1.00 87.05 28  B  1 
ATOM   970   N  NE2 . HIS B  2  28  ? -18.222 36.927  10.634  1.00 88.07 28  B  1 
ATOM   971   N  N   . VAL B  2  29  ? -15.822 38.389  6.996   1.00 94.15 29  B  1 
ATOM   972   C  CA  . VAL B  2  29  ? -15.058 37.221  6.572   1.00 94.56 29  B  1 
ATOM   973   C  C   . VAL B  2  29  ? -13.844 37.697  5.782   1.00 94.28 29  B  1 
ATOM   974   O  O   . VAL B  2  29  ? -13.975 38.224  4.676   1.00 92.29 29  B  1 
ATOM   975   C  CB  . VAL B  2  29  ? -15.936 36.271  5.743   1.00 94.20 29  B  1 
ATOM   976   C  CG1 . VAL B  2  29  ? -15.101 35.145  5.164   1.00 89.95 29  B  1 
ATOM   977   C  CG2 . VAL B  2  29  ? -17.057 35.717  6.601   1.00 90.68 29  B  1 
ATOM   978   N  N   . ASN B  2  30  ? -12.656 37.499  6.351   1.00 94.16 30  B  1 
ATOM   979   C  CA  . ASN B  2  30  ? -11.408 37.944  5.744   1.00 94.08 30  B  1 
ATOM   980   C  C   . ASN B  2  30  ? -10.807 36.844  4.879   1.00 94.78 30  B  1 
ATOM   981   O  O   . ASN B  2  30  ? -11.416 35.800  4.640   1.00 92.92 30  B  1 
ATOM   982   C  CB  . ASN B  2  30  ? -10.413 38.362  6.834   1.00 91.83 30  B  1 
ATOM   983   C  CG  . ASN B  2  30  ? -11.002 39.342  7.816   1.00 90.06 30  B  1 
ATOM   984   O  OD1 . ASN B  2  30  ? -11.760 40.230  7.442   1.00 80.45 30  B  1 
ATOM   985   N  ND2 . ASN B  2  30  ? -10.654 39.181  9.081   1.00 81.92 30  B  1 
ATOM   986   N  N   . ILE B  2  31  ? -9.582  37.077  4.409   1.00 95.25 31  B  1 
ATOM   987   C  CA  . ILE B  2  31  ? -8.865  36.074  3.638   1.00 95.68 31  B  1 
ATOM   988   C  C   . ILE B  2  31  ? -8.419  34.914  4.525   1.00 95.91 31  B  1 
ATOM   989   O  O   . ILE B  2  31  ? -8.168  33.811  4.027   1.00 94.67 31  B  1 
ATOM   990   C  CB  . ILE B  2  31  ? -7.665  36.710  2.907   1.00 94.43 31  B  1 
ATOM   991   C  CG1 . ILE B  2  31  ? -7.147  35.778  1.811   1.00 85.98 31  B  1 
ATOM   992   C  CG2 . ILE B  2  31  ? -6.556  37.047  3.894   1.00 85.63 31  B  1 
ATOM   993   C  CD1 . ILE B  2  31  ? -6.058  36.387  0.964   1.00 80.23 31  B  1 
ATOM   994   N  N   . PHE B  2  32  ? -8.326  35.141  5.840   1.00 95.63 32  B  1 
ATOM   995   C  CA  . PHE B  2  32  ? -7.929  34.076  6.753   1.00 95.96 32  B  1 
ATOM   996   C  C   . PHE B  2  32  ? -9.015  33.020  6.923   1.00 96.06 32  B  1 
ATOM   997   O  O   . PHE B  2  32  ? -8.731  31.935  7.437   1.00 94.70 32  B  1 
ATOM   998   C  CB  . PHE B  2  32  ? -7.557  34.665  8.111   1.00 95.96 32  B  1 
ATOM   999   C  CG  . PHE B  2  32  ? -6.495  35.722  8.033   1.00 96.02 32  B  1 
ATOM   1000  C  CD1 . PHE B  2  32  ? -5.182  35.384  7.757   1.00 92.47 32  B  1 
ATOM   1001  C  CD2 . PHE B  2  32  ? -6.815  37.054  8.223   1.00 92.52 32  B  1 
ATOM   1002  C  CE1 . PHE B  2  32  ? -4.204  36.355  7.676   1.00 91.72 32  B  1 
ATOM   1003  C  CE2 . PHE B  2  32  ? -5.843  38.030  8.143   1.00 91.92 32  B  1 
ATOM   1004  C  CZ  . PHE B  2  32  ? -4.536  37.683  7.870   1.00 93.55 32  B  1 
ATOM   1005  N  N   . TYR B  2  33  ? -10.242 33.311  6.494   1.00 96.40 33  B  1 
ATOM   1006  C  CA  . TYR B  2  33  ? -11.311 32.323  6.525   1.00 96.49 33  B  1 
ATOM   1007  C  C   . TYR B  2  33  ? -11.191 31.301  5.399   1.00 96.29 33  B  1 
ATOM   1008  O  O   . TYR B  2  33  ? -11.994 30.367  5.339   1.00 94.62 33  B  1 
ATOM   1009  C  CB  . TYR B  2  33  ? -12.678 33.019  6.457   1.00 96.39 33  B  1 
ATOM   1010  C  CG  . TYR B  2  33  ? -13.085 33.690  7.750   1.00 96.55 33  B  1 
ATOM   1011  C  CD1 . TYR B  2  33  ? -12.456 34.845  8.194   1.00 93.53 33  B  1 
ATOM   1012  C  CD2 . TYR B  2  33  ? -14.107 33.170  8.532   1.00 93.19 33  B  1 
ATOM   1013  C  CE1 . TYR B  2  33  ? -12.822 35.455  9.377   1.00 92.69 33  B  1 
ATOM   1014  C  CE2 . TYR B  2  33  ? -14.490 33.779  9.716   1.00 92.78 33  B  1 
ATOM   1015  C  CZ  . TYR B  2  33  ? -13.841 34.919  10.132  1.00 94.50 33  B  1 
ATOM   1016  O  OH  . TYR B  2  33  ? -14.213 35.528  11.310  1.00 93.15 33  B  1 
ATOM   1017  N  N   . CYS B  2  34  ? -10.209 31.462  4.504   1.00 96.26 34  B  1 
ATOM   1018  C  CA  . CYS B  2  34  ? -9.951  30.481  3.456   1.00 96.22 34  B  1 
ATOM   1019  C  C   . CYS B  2  34  ? -9.059  29.340  3.928   1.00 96.60 34  B  1 
ATOM   1020  O  O   . CYS B  2  34  ? -8.910  28.354  3.198   1.00 95.58 34  B  1 
ATOM   1021  C  CB  . CYS B  2  34  ? -9.292  31.148  2.242   1.00 95.75 34  B  1 
ATOM   1022  S  SG  . CYS B  2  34  ? -10.142 32.599  1.590   1.00 94.07 34  B  1 
ATOM   1023  N  N   . LEU B  2  35  ? -8.452  29.447  5.113   1.00 96.00 35  B  1 
ATOM   1024  C  CA  . LEU B  2  35  ? -7.458  28.477  5.543   1.00 96.57 35  B  1 
ATOM   1025  C  C   . LEU B  2  35  ? -8.046  27.080  5.700   1.00 96.63 35  B  1 
ATOM   1026  O  O   . LEU B  2  35  ? -7.366  26.086  5.423   1.00 95.57 35  B  1 
ATOM   1027  C  CB  . LEU B  2  35  ? -6.820  28.943  6.857   1.00 96.59 35  B  1 
ATOM   1028  C  CG  . LEU B  2  35  ? -5.948  30.194  6.740   1.00 95.70 35  B  1 
ATOM   1029  C  CD1 . LEU B  2  35  ? -5.543  30.700  8.118   1.00 91.44 35  B  1 
ATOM   1030  C  CD2 . LEU B  2  35  ? -4.718  29.905  5.895   1.00 90.82 35  B  1 
ATOM   1031  N  N   . GLY B  2  36  ? -9.301  26.974  6.142   1.00 96.48 36  B  1 
ATOM   1032  C  CA  . GLY B  2  36  ? -9.941  25.668  6.224   1.00 96.36 36  B  1 
ATOM   1033  C  C   . GLY B  2  36  ? -10.123 25.031  4.861   1.00 96.90 36  B  1 
ATOM   1034  O  O   . GLY B  2  36  ? -9.881  23.836  4.678   1.00 96.03 36  B  1 
ATOM   1035  N  N   . GLY B  2  37  ? -10.547 25.844  3.877   1.00 96.75 37  B  1 
ATOM   1036  C  CA  . GLY B  2  37  ? -10.686 25.335  2.523   1.00 96.70 37  B  1 
ATOM   1037  C  C   . GLY B  2  37  ? -9.357  24.988  1.881   1.00 97.26 37  B  1 
ATOM   1038  O  O   . GLY B  2  37  ? -9.270  24.038  1.100   1.00 96.22 37  B  1 
ATOM   1039  N  N   . ILE B  2  38  ? -8.304  25.743  2.196   1.00 97.35 38  B  1 
ATOM   1040  C  CA  . ILE B  2  38  ? -6.969  25.422  1.697   1.00 97.36 38  B  1 
ATOM   1041  C  C   . ILE B  2  38  ? -6.497  24.102  2.293   1.00 97.43 38  B  1 
ATOM   1042  O  O   . ILE B  2  38  ? -5.872  23.283  1.607   1.00 96.87 38  B  1 
ATOM   1043  C  CB  . ILE B  2  38  ? -5.991  26.570  2.003   1.00 97.16 38  B  1 
ATOM   1044  C  CG1 . ILE B  2  38  ? -6.399  27.836  1.239   1.00 94.78 38  B  1 
ATOM   1045  C  CG2 . ILE B  2  38  ? -4.570  26.176  1.638   1.00 95.34 38  B  1 
ATOM   1046  C  CD1 . ILE B  2  38  ? -5.577  29.056  1.588   1.00 90.94 38  B  1 
ATOM   1047  N  N   . THR B  2  39  ? -6.802  23.862  3.569   1.00 97.51 39  B  1 
ATOM   1048  C  CA  . THR B  2  39  ? -6.471  22.581  4.188   1.00 97.56 39  B  1 
ATOM   1049  C  C   . THR B  2  39  ? -7.199  21.437  3.490   1.00 97.56 39  B  1 
ATOM   1050  O  O   . THR B  2  39  ? -6.611  20.382  3.226   1.00 96.76 39  B  1 
ATOM   1051  C  CB  . THR B  2  39  ? -6.822  22.607  5.680   1.00 97.20 39  B  1 
ATOM   1052  O  OG1 . THR B  2  39  ? -6.206  23.742  6.300   1.00 89.98 39  B  1 
ATOM   1053  C  CG2 . THR B  2  39  ? -6.343  21.341  6.363   1.00 92.58 39  B  1 
ATOM   1054  N  N   . LEU B  2  40  ? -8.485  21.636  3.178   1.00 97.32 40  B  1 
ATOM   1055  C  CA  . LEU B  2  40  ? -9.237  20.620  2.447   1.00 97.40 40  B  1 
ATOM   1056  C  C   . LEU B  2  40  ? -8.660  20.396  1.056   1.00 97.48 40  B  1 
ATOM   1057  O  O   . LEU B  2  40  ? -8.596  19.256  0.584   1.00 96.86 40  B  1 
ATOM   1058  C  CB  . LEU B  2  40  ? -10.710 21.025  2.351   1.00 97.52 40  B  1 
ATOM   1059  C  CG  . LEU B  2  40  ? -11.612 20.099  1.535   1.00 96.85 40  B  1 
ATOM   1060  C  CD1 . LEU B  2  40  ? -11.654 18.709  2.152   1.00 93.68 40  B  1 
ATOM   1061  C  CD2 . LEU B  2  40  ? -13.012 20.681  1.430   1.00 93.31 40  B  1 
ATOM   1062  N  N   . THR B  2  41  ? -8.227  21.466  0.396   1.00 97.56 41  B  1 
ATOM   1063  C  CA  . THR B  2  41  ? -7.619  21.328  -0.925  1.00 97.30 41  B  1 
ATOM   1064  C  C   . THR B  2  41  ? -6.344  20.497  -0.854  1.00 97.29 41  B  1 
ATOM   1065  O  O   . THR B  2  41  ? -6.106  19.631  -1.704  1.00 96.36 41  B  1 
ATOM   1066  C  CB  . THR B  2  41  ? -7.327  22.711  -1.517  1.00 96.86 41  B  1 
ATOM   1067  O  OG1 . THR B  2  41  ? -8.543  23.466  -1.586  1.00 89.72 41  B  1 
ATOM   1068  C  CG2 . THR B  2  41  ? -6.730  22.587  -2.910  1.00 90.32 41  B  1 
ATOM   1069  N  N   . CYS B  2  42  ? -5.521  20.734  0.169   1.00 97.48 42  B  1 
ATOM   1070  C  CA  . CYS B  2  42  ? -4.318  19.934  0.347   1.00 97.31 42  B  1 
ATOM   1071  C  C   . CYS B  2  42  ? -4.664  18.470  0.595   1.00 97.12 42  B  1 
ATOM   1072  O  O   . CYS B  2  42  ? -3.975  17.573  0.102   1.00 96.08 42  B  1 
ATOM   1073  C  CB  . CYS B  2  42  ? -3.485  20.494  1.499   1.00 97.25 42  B  1 
ATOM   1074  S  SG  . CYS B  2  42  ? -2.759  22.121  1.176   1.00 95.73 42  B  1 
ATOM   1075  N  N   . PHE B  2  43  ? -5.735  18.200  1.350   1.00 97.45 43  B  1 
ATOM   1076  C  CA  . PHE B  2  43  ? -6.149  16.822  1.587   1.00 97.46 43  B  1 
ATOM   1077  C  C   . PHE B  2  43  ? -6.613  16.150  0.301   1.00 97.18 43  B  1 
ATOM   1078  O  O   . PHE B  2  43  ? -6.304  14.979  0.058   1.00 96.47 43  B  1 
ATOM   1079  C  CB  . PHE B  2  43  ? -7.257  16.770  2.639   1.00 97.56 43  B  1 
ATOM   1080  C  CG  . PHE B  2  43  ? -7.800  15.385  2.870   1.00 97.56 43  B  1 
ATOM   1081  C  CD1 . PHE B  2  43  ? -7.049  14.436  3.538   1.00 94.99 43  B  1 
ATOM   1082  C  CD2 . PHE B  2  43  ? -9.060  15.037  2.415   1.00 95.19 43  B  1 
ATOM   1083  C  CE1 . PHE B  2  43  ? -7.541  13.164  3.753   1.00 94.75 43  B  1 
ATOM   1084  C  CE2 . PHE B  2  43  ? -9.561  13.764  2.624   1.00 94.91 43  B  1 
ATOM   1085  C  CZ  . PHE B  2  43  ? -8.799  12.828  3.294   1.00 95.99 43  B  1 
ATOM   1086  N  N   . LEU B  2  44  ? -7.347  16.871  -0.545  1.00 96.96 44  B  1 
ATOM   1087  C  CA  . LEU B  2  44  ? -7.779  16.302  -1.818  1.00 96.60 44  B  1 
ATOM   1088  C  C   . LEU B  2  44  ? -6.588  16.010  -2.721  1.00 96.46 44  B  1 
ATOM   1089  O  O   . LEU B  2  44  ? -6.579  15.001  -3.437  1.00 95.30 44  B  1 
ATOM   1090  C  CB  . LEU B  2  44  ? -8.764  17.248  -2.507  1.00 96.61 44  B  1 
ATOM   1091  C  CG  . LEU B  2  44  ? -10.105 17.452  -1.789  1.00 94.88 44  B  1 
ATOM   1092  C  CD1 . LEU B  2  44  ? -10.960 18.470  -2.529  1.00 89.49 44  B  1 
ATOM   1093  C  CD2 . LEU B  2  44  ? -10.848 16.133  -1.646  1.00 88.77 44  B  1 
ATOM   1094  N  N   . VAL B  2  45  ? -5.574  16.870  -2.691  1.00 96.79 45  B  1 
ATOM   1095  C  CA  . VAL B  2  45  ? -4.344  16.602  -3.431  1.00 96.36 45  B  1 
ATOM   1096  C  C   . VAL B  2  45  ? -3.668  15.352  -2.886  1.00 95.99 45  B  1 
ATOM   1097  O  O   . VAL B  2  45  ? -3.156  14.524  -3.649  1.00 94.92 45  B  1 
ATOM   1098  C  CB  . VAL B  2  45  ? -3.410  17.825  -3.377  1.00 95.92 45  B  1 
ATOM   1099  C  CG1 . VAL B  2  45  ? -2.038  17.486  -3.940  1.00 91.89 45  B  1 
ATOM   1100  C  CG2 . VAL B  2  45  ? -4.015  18.987  -4.151  1.00 92.51 45  B  1 
ATOM   1101  N  N   . GLN B  2  46  ? -3.669  15.184  -1.568  1.00 96.60 46  B  1 
ATOM   1102  C  CA  . GLN B  2  46  ? -3.091  13.991  -0.957  1.00 96.37 46  B  1 
ATOM   1103  C  C   . GLN B  2  46  ? -3.827  12.733  -1.393  1.00 96.18 46  B  1 
ATOM   1104  O  O   . GLN B  2  46  ? -3.200  11.700  -1.648  1.00 95.29 46  B  1 
ATOM   1105  C  CB  . GLN B  2  46  ? -3.116  14.109  0.571   1.00 95.98 46  B  1 
ATOM   1106  C  CG  . GLN B  2  46  ? -2.148  15.123  1.144   1.00 94.61 46  B  1 
ATOM   1107  C  CD  . GLN B  2  46  ? -0.723  14.867  0.735   1.00 94.77 46  B  1 
ATOM   1108  O  OE1 . GLN B  2  46  ? -0.196  15.504  -0.168  1.00 87.11 46  B  1 
ATOM   1109  N  NE2 . GLN B  2  46  ? -0.091  13.907  1.392   1.00 85.69 46  B  1 
ATOM   1110  N  N   . VAL B  2  47  ? -5.159  12.799  -1.480  1.00 96.79 47  B  1 
ATOM   1111  C  CA  . VAL B  2  47  ? -5.936  11.637  -1.898  1.00 96.36 47  B  1 
ATOM   1112  C  C   . VAL B  2  47  ? -5.596  11.261  -3.332  1.00 96.02 47  B  1 
ATOM   1113  O  O   . VAL B  2  47  ? -5.372  10.086  -3.645  1.00 94.95 47  B  1 
ATOM   1114  C  CB  . VAL B  2  47  ? -7.445  11.913  -1.732  1.00 96.04 47  B  1 
ATOM   1115  C  CG1 . VAL B  2  47  ? -8.263  10.798  -2.363  1.00 92.35 47  B  1 
ATOM   1116  C  CG2 . VAL B  2  47  ? -7.793  12.047  -0.259  1.00 92.84 47  B  1 
ATOM   1117  N  N   . ALA B  2  48  ? -5.539  12.256  -4.219  1.00 95.02 48  B  1 
ATOM   1118  C  CA  . ALA B  2  48  ? -5.265  11.975  -5.624  1.00 94.45 48  B  1 
ATOM   1119  C  C   . ALA B  2  48  ? -3.860  11.420  -5.820  1.00 94.22 48  B  1 
ATOM   1120  O  O   . ALA B  2  48  ? -3.676  10.385  -6.471  1.00 92.63 48  B  1 
ATOM   1121  C  CB  . ALA B  2  48  ? -5.465  13.244  -6.454  1.00 94.10 48  B  1 
ATOM   1122  N  N   . THR B  2  49  ? -2.853  12.086  -5.260  1.00 95.69 49  B  1 
ATOM   1123  C  CA  . THR B  2  49  ? -1.481  11.631  -5.441  1.00 95.56 49  B  1 
ATOM   1124  C  C   . THR B  2  49  ? -1.198  10.349  -4.674  1.00 95.23 49  B  1 
ATOM   1125  O  O   . THR B  2  49  ? -0.429  9.505   -5.140  1.00 93.68 49  B  1 
ATOM   1126  C  CB  . THR B  2  49  ? -0.495  12.725  -5.016  1.00 94.95 49  B  1 
ATOM   1127  O  OG1 . THR B  2  49  ? -0.754  13.103  -3.656  1.00 90.71 49  B  1 
ATOM   1128  C  CG2 . THR B  2  49  ? -0.623  13.951  -5.908  1.00 90.82 49  B  1 
ATOM   1129  N  N   . GLY B  2  50  ? -1.809  10.180  -3.504  1.00 95.76 50  B  1 
ATOM   1130  C  CA  . GLY B  2  50  ? -1.618  8.956   -2.746  1.00 95.51 50  B  1 
ATOM   1131  C  C   . GLY B  2  50  ? -2.224  7.750   -3.431  1.00 95.84 50  B  1 
ATOM   1132  O  O   . GLY B  2  50  ? -1.616  6.677   -3.472  1.00 94.58 50  B  1 
ATOM   1133  N  N   . PHE B  2  51  ? -3.434  7.908   -3.977  1.00 95.70 51  B  1 
ATOM   1134  C  CA  . PHE B  2  51  ? -4.050  6.830   -4.738  1.00 95.48 51  B  1 
ATOM   1135  C  C   . PHE B  2  51  ? -3.203  6.458   -5.947  1.00 95.39 51  B  1 
ATOM   1136  O  O   . PHE B  2  51  ? -3.066  5.276   -6.279  1.00 94.33 51  B  1 
ATOM   1137  C  CB  . PHE B  2  51  ? -5.456  7.232   -5.184  1.00 95.18 51  B  1 
ATOM   1138  C  CG  . PHE B  2  51  ? -5.896  6.559   -6.452  1.00 94.10 51  B  1 
ATOM   1139  C  CD1 . PHE B  2  51  ? -6.115  5.194   -6.488  1.00 88.39 51  B  1 
ATOM   1140  C  CD2 . PHE B  2  51  ? -6.085  7.292   -7.611  1.00 87.42 51  B  1 
ATOM   1141  C  CE1 . PHE B  2  51  ? -6.512  4.574   -7.657  1.00 86.01 51  B  1 
ATOM   1142  C  CE2 . PHE B  2  51  ? -6.480  6.679   -8.781  1.00 85.41 51  B  1 
ATOM   1143  C  CZ  . PHE B  2  51  ? -6.694  5.318   -8.806  1.00 88.04 51  B  1 
ATOM   1144  N  N   . ALA B  2  52  ? -2.624  7.460   -6.612  1.00 94.48 52  B  1 
ATOM   1145  C  CA  . ALA B  2  52  ? -1.791  7.171   -7.773  1.00 94.53 52  B  1 
ATOM   1146  C  C   . ALA B  2  52  ? -0.592  6.309   -7.394  1.00 94.53 52  B  1 
ATOM   1147  O  O   . ALA B  2  52  ? -0.233  5.377   -8.122  1.00 92.87 52  B  1 
ATOM   1148  C  CB  . ALA B  2  52  ? -1.335  8.477   -8.421  1.00 94.15 52  B  1 
ATOM   1149  N  N   . MET B  2  53  ? 0.021   6.589   -6.249  1.00 95.39 53  B  1 
ATOM   1150  C  CA  . MET B  2  53  ? 1.194   5.824   -5.843  1.00 95.13 53  B  1 
ATOM   1151  C  C   . MET B  2  53  ? 0.853   4.416   -5.375  1.00 95.22 53  B  1 
ATOM   1152  O  O   . MET B  2  53  ? 1.744   3.569   -5.325  1.00 94.19 53  B  1 
ATOM   1153  C  CB  . MET B  2  53  ? 1.960   6.564   -4.744  1.00 94.79 53  B  1 
ATOM   1154  C  CG  . MET B  2  53  ? 2.753   7.752   -5.255  1.00 93.17 53  B  1 
ATOM   1155  S  SD  . MET B  2  53  ? 3.866   8.440   -4.015  1.00 92.43 53  B  1 
ATOM   1156  C  CE  . MET B  2  53  ? 2.695   9.169   -2.888  1.00 84.26 53  B  1 
ATOM   1157  N  N   . THR B  2  54  ? -0.403  4.133   -5.038  1.00 95.89 54  B  1 
ATOM   1158  C  CA  . THR B  2  54  ? -0.773  2.771   -4.668  1.00 95.68 54  B  1 
ATOM   1159  C  C   . THR B  2  54  ? -0.710  1.808   -5.844  1.00 95.16 54  B  1 
ATOM   1160  O  O   . THR B  2  54  ? -0.755  0.595   -5.635  1.00 93.33 54  B  1 
ATOM   1161  C  CB  . THR B  2  54  ? -2.181  2.730   -4.063  1.00 95.19 54  B  1 
ATOM   1162  O  OG1 . THR B  2  54  ? -3.128  3.215   -5.021  1.00 87.40 54  B  1 
ATOM   1163  C  CG2 . THR B  2  54  ? -2.252  3.558   -2.795  1.00 88.41 54  B  1 
ATOM   1164  N  N   . PHE B  2  55  ? -0.596  2.320   -7.066  1.00 94.39 55  B  1 
ATOM   1165  C  CA  . PHE B  2  55  ? -0.443  1.470   -8.239  1.00 93.50 55  B  1 
ATOM   1166  C  C   . PHE B  2  55  ? 0.990   0.998   -8.440  1.00 93.10 55  B  1 
ATOM   1167  O  O   . PHE B  2  55  ? 1.235   0.175   -9.328  1.00 90.32 55  B  1 
ATOM   1168  C  CB  . PHE B  2  55  ? -0.916  2.208   -9.496  1.00 93.26 55  B  1 
ATOM   1169  C  CG  . PHE B  2  55  ? -2.377  2.018   -9.802  1.00 93.41 55  B  1 
ATOM   1170  C  CD1 . PHE B  2  55  ? -3.324  2.008   -8.796  1.00 87.21 55  B  1 
ATOM   1171  C  CD2 . PHE B  2  55  ? -2.802  1.845   -11.111 1.00 87.16 55  B  1 
ATOM   1172  C  CE1 . PHE B  2  55  ? -4.660  1.828   -9.079  1.00 85.44 55  B  1 
ATOM   1173  C  CE2 . PHE B  2  55  ? -4.136  1.670   -11.403 1.00 85.70 55  B  1 
ATOM   1174  C  CZ  . PHE B  2  55  ? -5.068  1.662   -10.386 1.00 90.00 55  B  1 
ATOM   1175  N  N   . TYR B  2  56  ? 1.933   1.486   -7.642  1.00 94.18 56  B  1 
ATOM   1176  C  CA  . TYR B  2  56  ? 3.339   1.127   -7.800  1.00 93.62 56  B  1 
ATOM   1177  C  C   . TYR B  2  56  ? 4.024   0.758   -6.491  1.00 93.85 56  B  1 
ATOM   1178  O  O   . TYR B  2  56  ? 5.009   0.019   -6.516  1.00 92.05 56  B  1 
ATOM   1179  C  CB  . TYR B  2  56  ? 4.107   2.272   -8.466  1.00 92.96 56  B  1 
ATOM   1180  C  CG  . TYR B  2  56  ? 3.680   2.551   -9.887  1.00 93.22 56  B  1 
ATOM   1181  C  CD1 . TYR B  2  56  ? 4.184   1.804   -10.941 1.00 89.01 56  B  1 
ATOM   1182  C  CD2 . TYR B  2  56  ? 2.776   3.561   -10.178 1.00 89.45 56  B  1 
ATOM   1183  C  CE1 . TYR B  2  56  ? 3.801   2.055   -12.243 1.00 88.17 56  B  1 
ATOM   1184  C  CE2 . TYR B  2  56  ? 2.382   3.817   -11.479 1.00 88.10 56  B  1 
ATOM   1185  C  CZ  . TYR B  2  56  ? 2.897   3.064   -12.507 1.00 91.42 56  B  1 
ATOM   1186  O  OH  . TYR B  2  56  ? 2.515   3.320   -13.802 1.00 90.06 56  B  1 
ATOM   1187  N  N   . TYR B  2  57  ? 3.550   1.262   -5.367  1.00 95.10 57  B  1 
ATOM   1188  C  CA  . TYR B  2  57  ? 4.203   0.994   -4.094  1.00 95.44 57  B  1 
ATOM   1189  C  C   . TYR B  2  57  ? 3.880   -0.413  -3.603  1.00 95.39 57  B  1 
ATOM   1190  O  O   . TYR B  2  57  ? 2.745   -0.881  -3.724  1.00 94.79 57  B  1 
ATOM   1191  C  CB  . TYR B  2  57  ? 3.782   2.023   -3.049  1.00 95.60 57  B  1 
ATOM   1192  C  CG  . TYR B  2  57  ? 4.338   1.745   -1.672  1.00 95.86 57  B  1 
ATOM   1193  C  CD1 . TYR B  2  57  ? 5.647   2.060   -1.352  1.00 93.81 57  B  1 
ATOM   1194  C  CD2 . TYR B  2  57  ? 3.549   1.164   -0.693  1.00 93.83 57  B  1 
ATOM   1195  C  CE1 . TYR B  2  57  ? 6.160   1.804   -0.100  1.00 93.57 57  B  1 
ATOM   1196  C  CE2 . TYR B  2  57  ? 4.054   0.899   0.565   1.00 93.52 57  B  1 
ATOM   1197  C  CZ  . TYR B  2  57  ? 5.361   1.220   0.856   1.00 95.09 57  B  1 
ATOM   1198  O  OH  . TYR B  2  57  ? 5.867   0.963   2.104   1.00 93.66 57  B  1 
ATOM   1199  N  N   . ARG B  2  58  ? 4.876   -1.082  -3.019  1.00 94.73 58  B  1 
ATOM   1200  C  CA  . ARG B  2  58  ? 4.723   -2.425  -2.482  1.00 94.35 58  B  1 
ATOM   1201  C  C   . ARG B  2  58  ? 5.068   -2.412  -0.996  1.00 94.16 58  B  1 
ATOM   1202  O  O   . ARG B  2  58  ? 6.220   -2.142  -0.634  1.00 91.59 58  B  1 
ATOM   1203  C  CB  . ARG B  2  58  ? 5.616   -3.413  -3.238  1.00 92.71 58  B  1 
ATOM   1204  C  CG  . ARG B  2  58  ? 5.293   -3.519  -4.719  1.00 86.70 58  B  1 
ATOM   1205  C  CD  . ARG B  2  58  ? 5.942   -4.734  -5.356  1.00 84.34 58  B  1 
ATOM   1206  N  NE  . ARG B  2  58  ? 7.382   -4.584  -5.552  1.00 80.51 58  B  1 
ATOM   1207  C  CZ  . ARG B  2  58  ? 7.934   -4.059  -6.646  1.00 75.80 58  B  1 
ATOM   1208  N  NH1 . ARG B  2  58  ? 7.176   -3.638  -7.649  1.00 66.52 58  B  1 
ATOM   1209  N  NH2 . ARG B  2  58  ? 9.255   -3.962  -6.739  1.00 69.82 58  B  1 
ATOM   1210  N  N   . PRO B  2  59  ? 4.101   -2.699  -0.117  1.00 94.94 59  B  1 
ATOM   1211  C  CA  . PRO B  2  59  ? 4.348   -2.631  1.327   1.00 94.44 59  B  1 
ATOM   1212  C  C   . PRO B  2  59  ? 5.025   -3.887  1.877   1.00 93.49 59  B  1 
ATOM   1213  O  O   . PRO B  2  59  ? 4.457   -4.608  2.702   1.00 90.80 59  B  1 
ATOM   1214  C  CB  . PRO B  2  59  ? 2.937   -2.452  1.900   1.00 93.99 59  B  1 
ATOM   1215  C  CG  . PRO B  2  59  ? 2.065   -3.176  0.935   1.00 93.01 59  B  1 
ATOM   1216  C  CD  . PRO B  2  59  ? 2.682   -2.962  -0.422  1.00 94.86 59  B  1 
ATOM   1217  N  N   . THR B  2  60  ? 6.246   -4.136  1.432   1.00 92.78 60  B  1 
ATOM   1218  C  CA  . THR B  2  60  ? 7.041   -5.258  1.910   1.00 92.13 60  B  1 
ATOM   1219  C  C   . THR B  2  60  ? 8.451   -4.760  2.212   1.00 92.71 60  B  1 
ATOM   1220  O  O   . THR B  2  60  ? 9.001   -3.960  1.455   1.00 90.52 60  B  1 
ATOM   1221  C  CB  . THR B  2  60  ? 7.083   -6.392  0.881   1.00 89.95 60  B  1 
ATOM   1222  O  OG1 . THR B  2  60  ? 5.746   -6.706  0.458   1.00 80.71 60  B  1 
ATOM   1223  C  CG2 . THR B  2  60  ? 7.722   -7.635  1.481   1.00 78.97 60  B  1 
ATOM   1224  N  N   . VAL B  2  61  ? 9.029   -5.238  3.315   1.00 90.60 61  B  1 
ATOM   1225  C  CA  . VAL B  2  61  ? 10.347  -4.769  3.722   1.00 89.94 61  B  1 
ATOM   1226  C  C   . VAL B  2  61  ? 11.421  -5.143  2.711   1.00 89.83 61  B  1 
ATOM   1227  O  O   . VAL B  2  61  ? 12.469  -4.496  2.656   1.00 87.78 61  B  1 
ATOM   1228  C  CB  . VAL B  2  61  ? 10.715  -5.312  5.115   1.00 88.53 61  B  1 
ATOM   1229  C  CG1 . VAL B  2  61  ? 9.687   -4.868  6.145   1.00 79.07 61  B  1 
ATOM   1230  C  CG2 . VAL B  2  61  ? 10.827  -6.826  5.095   1.00 80.55 61  B  1 
ATOM   1231  N  N   . THR B  2  62  ? 11.179  -6.163  1.899   1.00 89.50 62  B  1 
ATOM   1232  C  CA  . THR B  2  62  ? 12.172  -6.592  0.928   1.00 87.48 62  B  1 
ATOM   1233  C  C   . THR B  2  62  ? 12.218  -5.695  -0.301  1.00 87.45 62  B  1 
ATOM   1234  O  O   . THR B  2  62  ? 13.260  -5.617  -0.957  1.00 84.11 62  B  1 
ATOM   1235  C  CB  . THR B  2  62  ? 11.903  -8.035  0.492   1.00 85.37 62  B  1 
ATOM   1236  O  OG1 . THR B  2  62  ? 10.575  -8.139  -0.028  1.00 78.46 62  B  1 
ATOM   1237  C  CG2 . THR B  2  62  ? 12.062  -8.983  1.667   1.00 76.19 62  B  1 
ATOM   1238  N  N   . ASP B  2  63  ? 11.124  -5.012  -0.629  1.00 88.13 63  B  1 
ATOM   1239  C  CA  . ASP B  2  63  ? 11.098  -4.191  -1.832  1.00 88.04 63  B  1 
ATOM   1240  C  C   . ASP B  2  63  ? 10.287  -2.906  -1.688  1.00 90.35 63  B  1 
ATOM   1241  O  O   . ASP B  2  63  ? 9.904   -2.318  -2.700  1.00 86.96 63  B  1 
ATOM   1242  C  CB  . ASP B  2  63  ? 10.575  -5.002  -3.025  1.00 83.66 63  B  1 
ATOM   1243  C  CG  . ASP B  2  63  ? 9.253   -5.674  -2.737  1.00 77.73 63  B  1 
ATOM   1244  O  OD1 . ASP B  2  63  ? 8.770   -5.573  -1.596  1.00 69.39 63  B  1 
ATOM   1245  O  OD2 . ASP B  2  63  ? 8.708   -6.325  -3.654  1.00 69.90 63  B  1 
ATOM   1246  N  N   . ALA B  2  64  ? 10.028  -2.448  -0.461  1.00 91.32 64  B  1 
ATOM   1247  C  CA  . ALA B  2  64  ? 9.364   -1.163  -0.281  1.00 92.88 64  B  1 
ATOM   1248  C  C   . ALA B  2  64  ? 10.263  -0.016  -0.735  1.00 93.97 64  B  1 
ATOM   1249  O  O   . ALA B  2  64  ? 9.834   0.875   -1.472  1.00 92.92 64  B  1 
ATOM   1250  C  CB  . ALA B  2  64  ? 8.969   -0.983  1.185   1.00 92.54 64  B  1 
ATOM   1251  N  N   . PHE B  2  65  ? 11.512  -0.044  -0.303  1.00 93.91 65  B  1 
ATOM   1252  C  CA  . PHE B  2  65  ? 12.458  0.990   -0.700  1.00 94.69 65  B  1 
ATOM   1253  C  C   . PHE B  2  65  ? 12.705  0.972   -2.206  1.00 94.87 65  B  1 
ATOM   1254  O  O   . PHE B  2  65  ? 12.809  2.029   -2.843  1.00 94.14 65  B  1 
ATOM   1255  C  CB  . PHE B  2  65  ? 13.775  0.802   0.060   1.00 94.41 65  B  1 
ATOM   1256  C  CG  . PHE B  2  65  ? 14.782  1.888   -0.183  1.00 94.62 65  B  1 
ATOM   1257  C  CD1 . PHE B  2  65  ? 14.731  3.071   0.530   1.00 90.68 65  B  1 
ATOM   1258  C  CD2 . PHE B  2  65  ? 15.787  1.720   -1.117  1.00 90.63 65  B  1 
ATOM   1259  C  CE1 . PHE B  2  65  ? 15.656  4.068   0.312   1.00 89.76 65  B  1 
ATOM   1260  C  CE2 . PHE B  2  65  ? 16.717  2.717   -1.343  1.00 90.01 65  B  1 
ATOM   1261  C  CZ  . PHE B  2  65  ? 16.651  3.891   -0.628  1.00 92.23 65  B  1 
ATOM   1262  N  N   . ALA B  2  66  ? 12.784  -0.228  -2.791  1.00 93.79 66  B  1 
ATOM   1263  C  CA  . ALA B  2  66  ? 13.013  -0.331  -4.228  1.00 93.03 66  B  1 
ATOM   1264  C  C   . ALA B  2  66  ? 11.829  0.197   -5.029  1.00 93.27 66  B  1 
ATOM   1265  O  O   . ALA B  2  66  ? 12.014  0.788   -6.098  1.00 91.50 66  B  1 
ATOM   1266  C  CB  . ALA B  2  66  ? 13.305  -1.783  -4.604  1.00 91.83 66  B  1 
ATOM   1267  N  N   . SER B  2  67  ? 10.606  -0.010  -4.534  1.00 93.53 67  B  1 
ATOM   1268  C  CA  . SER B  2  67  ? 9.439   0.502   -5.240  1.00 93.52 67  B  1 
ATOM   1269  C  C   . SER B  2  67  ? 9.398   2.026   -5.217  1.00 94.03 67  B  1 
ATOM   1270  O  O   . SER B  2  67  ? 8.961   2.651   -6.189  1.00 92.95 67  B  1 
ATOM   1271  C  CB  . SER B  2  67  ? 8.162   -0.077  -4.626  1.00 92.70 67  B  1 
ATOM   1272  O  OG  . SER B  2  67  ? 7.977   0.371   -3.300  1.00 86.31 67  B  1 
ATOM   1273  N  N   . VAL B  2  68  ? 9.854   2.639   -4.131  1.00 95.12 68  B  1 
ATOM   1274  C  CA  . VAL B  2  68  ? 9.939   4.094   -4.080  1.00 95.38 68  B  1 
ATOM   1275  C  C   . VAL B  2  68  ? 10.986  4.595   -5.068  1.00 95.17 68  B  1 
ATOM   1276  O  O   . VAL B  2  68  ? 10.777  5.598   -5.758  1.00 94.11 68  B  1 
ATOM   1277  C  CB  . VAL B  2  68  ? 10.242  4.565   -2.648  1.00 95.16 68  B  1 
ATOM   1278  C  CG1 . VAL B  2  68  ? 10.467  6.067   -2.614  1.00 89.99 68  B  1 
ATOM   1279  C  CG2 . VAL B  2  68  ? 9.098   4.182   -1.722  1.00 90.91 68  B  1 
ATOM   1280  N  N   . GLN B  2  69  ? 12.114  3.896   -5.155  1.00 95.17 69  B  1 
ATOM   1281  C  CA  . GLN B  2  69  ? 13.112  4.239   -6.162  1.00 94.50 69  B  1 
ATOM   1282  C  C   . GLN B  2  69  ? 12.545  4.097   -7.568  1.00 94.23 69  B  1 
ATOM   1283  O  O   . GLN B  2  69  ? 12.826  4.919   -8.447  1.00 92.69 69  B  1 
ATOM   1284  C  CB  . GLN B  2  69  ? 14.352  3.354   -6.008  1.00 93.61 69  B  1 
ATOM   1285  C  CG  . GLN B  2  69  ? 15.256  3.728   -4.855  1.00 86.28 69  B  1 
ATOM   1286  C  CD  . GLN B  2  69  ? 16.540  2.924   -4.855  1.00 85.94 69  B  1 
ATOM   1287  O  OE1 . GLN B  2  69  ? 16.550  1.746   -5.216  1.00 76.82 69  B  1 
ATOM   1288  N  NE2 . GLN B  2  69  ? 17.639  3.556   -4.461  1.00 74.40 69  B  1 
ATOM   1289  N  N   . TYR B  2  70  ? 11.739  3.064   -7.788  1.00 93.15 70  B  1 
ATOM   1290  C  CA  . TYR B  2  70  ? 11.126  2.856   -9.095  1.00 92.30 70  B  1 
ATOM   1291  C  C   . TYR B  2  70  ? 10.181  3.998   -9.450  1.00 92.50 70  B  1 
ATOM   1292  O  O   . TYR B  2  70  ? 10.141  4.446   -10.600 1.00 90.92 70  B  1 
ATOM   1293  C  CB  . TYR B  2  70  ? 10.389  1.518   -9.116  1.00 91.24 70  B  1 
ATOM   1294  C  CG  . TYR B  2  70  ? 9.788   1.162   -10.457 1.00 89.95 70  B  1 
ATOM   1295  C  CD1 . TYR B  2  70  ? 10.580  0.689   -11.494 1.00 85.87 70  B  1 
ATOM   1296  C  CD2 . TYR B  2  70  ? 8.427   1.291   -10.685 1.00 85.89 70  B  1 
ATOM   1297  C  CE1 . TYR B  2  70  ? 10.033  0.361   -12.717 1.00 84.60 70  B  1 
ATOM   1298  C  CE2 . TYR B  2  70  ? 7.870   0.964   -11.907 1.00 84.06 70  B  1 
ATOM   1299  C  CZ  . TYR B  2  70  ? 8.676   0.501   -12.921 1.00 86.77 70  B  1 
ATOM   1300  O  OH  . TYR B  2  70  ? 8.126   0.175   -14.136 1.00 84.27 70  B  1 
ATOM   1301  N  N   . ILE B  2  71  ? 9.426   4.483   -8.471  1.00 93.75 71  B  1 
ATOM   1302  C  CA  . ILE B  2  71  ? 8.533   5.611   -8.712  1.00 93.65 71  B  1 
ATOM   1303  C  C   . ILE B  2  71  ? 9.333   6.861   -9.064  1.00 93.57 71  B  1 
ATOM   1304  O  O   . ILE B  2  71  ? 8.970   7.610   -9.977  1.00 92.49 71  B  1 
ATOM   1305  C  CB  . ILE B  2  71  ? 7.632   5.852   -7.486  1.00 93.87 71  B  1 
ATOM   1306  C  CG1 . ILE B  2  71  ? 6.640   4.699   -7.324  1.00 91.41 71  B  1 
ATOM   1307  C  CG2 . ILE B  2  71  ? 6.894   7.179   -7.603  1.00 92.17 71  B  1 
ATOM   1308  C  CD1 . ILE B  2  71  ? 5.843   4.755   -6.041  1.00 88.54 71  B  1 
ATOM   1309  N  N   . MET B  2  72  ? 10.434  7.086   -8.362  1.00 94.60 72  B  1 
ATOM   1310  C  CA  . MET B  2  72  ? 11.204  8.306   -8.562  1.00 94.45 72  B  1 
ATOM   1311  C  C   . MET B  2  72  ? 12.013  8.302   -9.850  1.00 93.90 72  B  1 
ATOM   1312  O  O   . MET B  2  72  ? 12.315  9.374   -10.381 1.00 92.29 72  B  1 
ATOM   1313  C  CB  . MET B  2  72  ? 12.141  8.530   -7.371  1.00 94.27 72  B  1 
ATOM   1314  C  CG  . MET B  2  72  ? 11.424  8.892   -6.086  1.00 92.12 72  B  1 
ATOM   1315  S  SD  . MET B  2  72  ? 10.589  10.488  -6.186  1.00 91.57 72  B  1 
ATOM   1316  C  CE  . MET B  2  72  ? 11.985  11.606  -6.269  1.00 84.37 72  B  1 
ATOM   1317  N  N   . THR B  2  73  ? 12.368  7.131   -10.374 1.00 93.29 73  B  1 
ATOM   1318  C  CA  . THR B  2  73  ? 13.292  7.057   -11.495 1.00 92.42 73  B  1 
ATOM   1319  C  C   . THR B  2  73  ? 12.679  6.531   -12.786 1.00 91.75 73  B  1 
ATOM   1320  O  O   . THR B  2  73  ? 13.155  6.900   -13.864 1.00 88.82 73  B  1 
ATOM   1321  C  CB  . THR B  2  73  ? 14.498  6.178   -11.142 1.00 91.63 73  B  1 
ATOM   1322  O  OG1 . THR B  2  73  ? 14.046  4.856   -10.821 1.00 85.99 73  B  1 
ATOM   1323  C  CG2 . THR B  2  73  ? 15.260  6.752   -9.959  1.00 84.82 73  B  1 
ATOM   1324  N  N   . GLU B  2  74  ? 11.658  5.684   -12.719 1.00 91.91 74  B  1 
ATOM   1325  C  CA  . GLU B  2  74  ? 11.163  5.011   -13.916 1.00 90.23 74  B  1 
ATOM   1326  C  C   . GLU B  2  74  ? 9.745   5.409   -14.305 1.00 90.38 74  B  1 
ATOM   1327  O  O   . GLU B  2  74  ? 9.448   5.506   -15.501 1.00 86.86 74  B  1 
ATOM   1328  C  CB  . GLU B  2  74  ? 11.229  3.492   -13.737 1.00 88.23 74  B  1 
ATOM   1329  C  CG  . GLU B  2  74  ? 12.617  2.955   -13.417 1.00 82.36 74  B  1 
ATOM   1330  C  CD  . GLU B  2  74  ? 13.603  3.176   -14.545 1.00 78.36 74  B  1 
ATOM   1331  O  OE1 . GLU B  2  74  ? 13.172  3.240   -15.711 1.00 70.45 74  B  1 
ATOM   1332  O  OE2 . GLU B  2  74  ? 14.817  3.279   -14.265 1.00 70.36 74  B  1 
ATOM   1333  N  N   . VAL B  2  75  ? 8.864   5.620   -13.337 1.00 91.49 75  B  1 
ATOM   1334  C  CA  . VAL B  2  75  ? 7.467   5.898   -13.636 1.00 91.46 75  B  1 
ATOM   1335  C  C   . VAL B  2  75  ? 7.331   7.296   -14.238 1.00 91.62 75  B  1 
ATOM   1336  O  O   . VAL B  2  75  ? 8.030   8.231   -13.840 1.00 90.59 75  B  1 
ATOM   1337  C  CB  . VAL B  2  75  ? 6.598   5.751   -12.374 1.00 91.27 75  B  1 
ATOM   1338  C  CG1 . VAL B  2  75  ? 5.140   6.025   -12.684 1.00 84.01 75  B  1 
ATOM   1339  C  CG2 . VAL B  2  75  ? 6.762   4.357   -11.793 1.00 84.61 75  B  1 
ATOM   1340  N  N   . ASN B  2  76  ? 6.429   7.431   -15.206 1.00 90.44 76  B  1 
ATOM   1341  C  CA  . ASN B  2  76  ? 6.179   8.712   -15.852 1.00 90.38 76  B  1 
ATOM   1342  C  C   . ASN B  2  76  ? 5.660   9.722   -14.834 1.00 90.88 76  B  1 
ATOM   1343  O  O   . ASN B  2  76  ? 4.618   9.516   -14.212 1.00 88.35 76  B  1 
ATOM   1344  C  CB  . ASN B  2  76  ? 5.177   8.545   -16.990 1.00 89.23 76  B  1 
ATOM   1345  C  CG  . ASN B  2  76  ? 5.708   7.697   -18.120 1.00 85.29 76  B  1 
ATOM   1346  O  OD1 . ASN B  2  76  ? 6.893   7.754   -18.453 1.00 77.45 76  B  1 
ATOM   1347  N  ND2 . ASN B  2  76  ? 4.832   6.902   -18.721 1.00 76.66 76  B  1 
ATOM   1348  N  N   . PHE B  2  77  ? 6.404   10.819  -14.669 1.00 91.51 77  B  1 
ATOM   1349  C  CA  . PHE B  2  77  ? 6.095   11.871  -13.706 1.00 92.68 77  B  1 
ATOM   1350  C  C   . PHE B  2  77  ? 5.966   11.341  -12.284 1.00 93.53 77  B  1 
ATOM   1351  O  O   . PHE B  2  77  ? 5.319   11.967  -11.442 1.00 90.96 77  B  1 
ATOM   1352  C  CB  . PHE B  2  77  ? 4.820   12.625  -14.104 1.00 91.77 77  B  1 
ATOM   1353  C  CG  . PHE B  2  77  ? 4.934   13.364  -15.404 1.00 92.77 77  B  1 
ATOM   1354  C  CD1 . PHE B  2  77  ? 5.563   14.595  -15.463 1.00 86.28 77  B  1 
ATOM   1355  C  CD2 . PHE B  2  77  ? 4.413   12.827  -16.568 1.00 86.75 77  B  1 
ATOM   1356  C  CE1 . PHE B  2  77  ? 5.669   15.280  -16.658 1.00 84.70 77  B  1 
ATOM   1357  C  CE2 . PHE B  2  77  ? 4.518   13.507  -17.768 1.00 85.19 77  B  1 
ATOM   1358  C  CZ  . PHE B  2  77  ? 5.144   14.732  -17.813 1.00 89.53 77  B  1 
ATOM   1359  N  N   . GLY B  2  78  ? 6.583   10.189  -12.001 1.00 92.77 78  B  1 
ATOM   1360  C  CA  . GLY B  2  78  ? 6.538   9.645   -10.655 1.00 92.87 78  B  1 
ATOM   1361  C  C   . GLY B  2  78  ? 7.246   10.525  -9.649  1.00 93.83 78  B  1 
ATOM   1362  O  O   . GLY B  2  78  ? 6.817   10.642  -8.496  1.00 92.70 78  B  1 
ATOM   1363  N  N   . TRP B  2  79  ? 8.338   11.149  -10.069 1.00 95.20 79  B  1 
ATOM   1364  C  CA  . TRP B  2  79  ? 9.049   12.083  -9.206  1.00 95.15 79  B  1 
ATOM   1365  C  C   . TRP B  2  79  ? 8.156   13.255  -8.819  1.00 95.33 79  B  1 
ATOM   1366  O  O   . TRP B  2  79  ? 8.226   13.750  -7.687  1.00 94.58 79  B  1 
ATOM   1367  C  CB  . TRP B  2  79  ? 10.309  12.588  -9.913  1.00 94.97 79  B  1 
ATOM   1368  C  CG  . TRP B  2  79  ? 10.008  13.247  -11.228 1.00 94.93 79  B  1 
ATOM   1369  C  CD1 . TRP B  2  79  ? 9.931   12.641  -12.446 1.00 93.98 79  B  1 
ATOM   1370  C  CD2 . TRP B  2  79  ? 9.723   14.633  -11.449 1.00 95.20 79  B  1 
ATOM   1371  N  NE1 . TRP B  2  79  ? 9.613   13.554  -13.409 1.00 93.81 79  B  1 
ATOM   1372  C  CE2 . TRP B  2  79  ? 9.480   14.789  -12.829 1.00 94.72 79  B  1 
ATOM   1373  C  CE3 . TRP B  2  79  ? 9.655   15.749  -10.615 1.00 94.29 79  B  1 
ATOM   1374  C  CZ2 . TRP B  2  79  ? 9.169   16.025  -13.389 1.00 93.51 79  B  1 
ATOM   1375  C  CZ3 . TRP B  2  79  ? 9.345   16.974  -11.180 1.00 92.82 79  B  1 
ATOM   1376  C  CH2 . TRP B  2  79  ? 9.106   17.102  -12.550 1.00 92.44 79  B  1 
ATOM   1377  N  N   . LEU B  2  80  ? 7.291   13.697  -9.738  1.00 94.33 80  B  1 
ATOM   1378  C  CA  . LEU B  2  80  ? 6.404   14.819  -9.456  1.00 94.71 80  B  1 
ATOM   1379  C  C   . LEU B  2  80  ? 5.288   14.411  -8.508  1.00 95.27 80  B  1 
ATOM   1380  O  O   . LEU B  2  80  ? 4.958   15.154  -7.578  1.00 94.46 80  B  1 
ATOM   1381  C  CB  . LEU B  2  80  ? 5.823   15.362  -10.766 1.00 94.90 80  B  1 
ATOM   1382  C  CG  . LEU B  2  80  ? 4.862   16.545  -10.652 1.00 93.79 80  B  1 
ATOM   1383  C  CD1 . LEU B  2  80  ? 5.574   17.751  -10.066 1.00 88.05 80  B  1 
ATOM   1384  C  CD2 . LEU B  2  80  ? 4.273   16.878  -12.011 1.00 87.67 80  B  1 
ATOM   1385  N  N   . ILE B  2  81  ? 4.699   13.232  -8.724  1.00 94.85 81  B  1 
ATOM   1386  C  CA  . ILE B  2  81  ? 3.596   12.783  -7.885  1.00 94.86 81  B  1 
ATOM   1387  C  C   . ILE B  2  81  ? 4.047   12.601  -6.442  1.00 94.80 81  B  1 
ATOM   1388  O  O   . ILE B  2  81  ? 3.388   13.065  -5.505  1.00 94.14 81  B  1 
ATOM   1389  C  CB  . ILE B  2  81  ? 2.993   11.483  -8.452  1.00 94.52 81  B  1 
ATOM   1390  C  CG1 . ILE B  2  81  ? 2.426   11.717  -9.853  1.00 90.85 81  B  1 
ATOM   1391  C  CG2 . ILE B  2  81  ? 1.911   10.945  -7.524  1.00 92.09 81  B  1 
ATOM   1392  C  CD1 . ILE B  2  81  ? 1.292   12.709  -9.911  1.00 83.58 81  B  1 
ATOM   1393  N  N   . ARG B  2  82  ? 5.186   11.942  -6.240  1.00 95.76 82  B  1 
ATOM   1394  C  CA  . ARG B  2  82  ? 5.685   11.718  -4.884  1.00 95.75 82  B  1 
ATOM   1395  C  C   . ARG B  2  82  ? 6.101   13.026  -4.217  1.00 95.78 82  B  1 
ATOM   1396  O  O   . ARG B  2  82  ? 5.836   13.234  -3.030  1.00 94.97 82  B  1 
ATOM   1397  C  CB  . ARG B  2  82  ? 6.858   10.737  -4.912  1.00 95.49 82  B  1 
ATOM   1398  C  CG  . ARG B  2  82  ? 7.459   10.463  -3.537  1.00 94.73 82  B  1 
ATOM   1399  C  CD  . ARG B  2  82  ? 8.492   9.362   -3.561  1.00 93.67 82  B  1 
ATOM   1400  N  NE  . ARG B  2  82  ? 9.056   9.120   -2.232  1.00 91.77 82  B  1 
ATOM   1401  C  CZ  . ARG B  2  82  ? 10.188  9.645   -1.788  1.00 92.08 82  B  1 
ATOM   1402  N  NH1 . ARG B  2  82  ? 10.903  10.436  -2.574  1.00 85.73 82  B  1 
ATOM   1403  N  NH2 . ARG B  2  82  ? 10.614  9.381   -0.561  1.00 87.83 82  B  1 
ATOM   1404  N  N   . SER B  2  83  ? 6.742   13.916  -4.964  1.00 95.99 83  B  1 
ATOM   1405  C  CA  . SER B  2  83  ? 7.172   15.184  -4.388  1.00 96.07 83  B  1 
ATOM   1406  C  C   . SER B  2  83  ? 5.979   16.058  -4.018  1.00 96.13 83  B  1 
ATOM   1407  O  O   . SER B  2  83  ? 5.997   16.728  -2.982  1.00 95.11 83  B  1 
ATOM   1408  C  CB  . SER B  2  83  ? 8.091   15.917  -5.361  1.00 95.77 83  B  1 
ATOM   1409  O  OG  . SER B  2  83  ? 9.254   15.150  -5.626  1.00 91.19 83  B  1 
ATOM   1410  N  N   . VAL B  2  84  ? 4.939   16.054  -4.843  1.00 96.09 84  B  1 
ATOM   1411  C  CA  . VAL B  2  84  ? 3.721   16.783  -4.508  1.00 96.16 84  B  1 
ATOM   1412  C  C   . VAL B  2  84  ? 3.069   16.175  -3.275  1.00 96.05 84  B  1 
ATOM   1413  O  O   . VAL B  2  84  ? 2.579   16.893  -2.401  1.00 95.34 84  B  1 
ATOM   1414  C  CB  . VAL B  2  84  ? 2.757   16.802  -5.709  1.00 95.91 84  B  1 
ATOM   1415  C  CG1 . VAL B  2  84  ? 1.376   17.290  -5.289  1.00 91.07 84  B  1 
ATOM   1416  C  CG2 . VAL B  2  84  ? 3.302   17.689  -6.813  1.00 91.94 84  B  1 
ATOM   1417  N  N   . HIS B  2  85  ? 3.061   14.846  -3.184  1.00 96.93 85  B  1 
ATOM   1418  C  CA  . HIS B  2  85  ? 2.474   14.178  -2.026  1.00 96.92 85  B  1 
ATOM   1419  C  C   . HIS B  2  85  ? 3.186   14.575  -0.741  1.00 96.83 85  B  1 
ATOM   1420  O  O   . HIS B  2  85  ? 2.546   14.820  0.287   1.00 95.87 85  B  1 
ATOM   1421  C  CB  . HIS B  2  85  ? 2.521   12.660  -2.219  1.00 96.92 85  B  1 
ATOM   1422  C  CG  . HIS B  2  85  ? 1.663   11.899  -1.254  1.00 97.25 85  B  1 
ATOM   1423  N  ND1 . HIS B  2  85  ? 0.300   11.786  -1.406  1.00 94.10 85  B  1 
ATOM   1424  C  CD2 . HIS B  2  85  ? 1.974   11.211  -0.134  1.00 93.69 85  B  1 
ATOM   1425  C  CE1 . HIS B  2  85  ? -0.194  11.061  -0.419  1.00 94.12 85  B  1 
ATOM   1426  N  NE2 . HIS B  2  85  ? 0.801   10.697  0.369   1.00 94.64 85  B  1 
ATOM   1427  N  N   . ARG B  2  86  ? 4.512   14.659  -0.784  1.00 97.25 86  B  1 
ATOM   1428  C  CA  . ARG B  2  86  ? 5.277   15.003  0.410   1.00 96.95 86  B  1 
ATOM   1429  C  C   . ARG B  2  86  ? 5.132   16.479  0.773   1.00 96.87 86  B  1 
ATOM   1430  O  O   . ARG B  2  86  ? 4.941   16.820  1.944   1.00 95.53 86  B  1 
ATOM   1431  C  CB  . ARG B  2  86  ? 6.748   14.639  0.214   1.00 96.02 86  B  1 
ATOM   1432  C  CG  . ARG B  2  86  ? 7.585   14.801  1.474   1.00 90.78 86  B  1 
ATOM   1433  C  CD  . ARG B  2  86  ? 8.912   14.091  1.363   1.00 88.58 86  B  1 
ATOM   1434  N  NE  . ARG B  2  86  ? 9.713   14.220  2.575   1.00 85.79 86  B  1 
ATOM   1435  C  CZ  . ARG B  2  86  ? 9.597   13.418  3.633   1.00 83.05 86  B  1 
ATOM   1436  N  NH1 . ARG B  2  86  ? 8.718   12.426  3.628   1.00 73.77 86  B  1 
ATOM   1437  N  NH2 . ARG B  2  86  ? 10.361  13.611  4.699   1.00 76.88 86  B  1 
ATOM   1438  N  N   . TRP B  2  87  ? 5.205   17.373  -0.217  1.00 97.18 87  B  1 
ATOM   1439  C  CA  . TRP B  2  87  ? 5.066   18.798  0.060   1.00 97.47 87  B  1 
ATOM   1440  C  C   . TRP B  2  87  ? 3.656   19.142  0.525   1.00 97.38 87  B  1 
ATOM   1441  O  O   . TRP B  2  87  ? 3.474   19.913  1.471   1.00 96.70 87  B  1 
ATOM   1442  C  CB  . TRP B  2  87  ? 5.427   19.616  -1.180  1.00 97.41 87  B  1 
ATOM   1443  C  CG  . TRP B  2  87  ? 6.868   20.012  -1.247  1.00 97.23 87  B  1 
ATOM   1444  C  CD1 . TRP B  2  87  ? 7.813   19.532  -2.101  1.00 95.53 87  B  1 
ATOM   1445  C  CD2 . TRP B  2  87  ? 7.533   20.979  -0.421  1.00 96.58 87  B  1 
ATOM   1446  N  NE1 . TRP B  2  87  ? 9.020   20.139  -1.864  1.00 95.51 87  B  1 
ATOM   1447  C  CE2 . TRP B  2  87  ? 8.877   21.031  -0.839  1.00 96.24 87  B  1 
ATOM   1448  C  CE3 . TRP B  2  87  ? 7.117   21.806  0.629   1.00 95.74 87  B  1 
ATOM   1449  C  CZ2 . TRP B  2  87  ? 9.803   21.881  -0.240  1.00 94.96 87  B  1 
ATOM   1450  C  CZ3 . TRP B  2  87  ? 8.043   22.648  1.220   1.00 93.86 87  B  1 
ATOM   1451  C  CH2 . TRP B  2  87  ? 9.369   22.676  0.784   1.00 93.80 87  B  1 
ATOM   1452  N  N   . SER B  2  88  ? 2.645   18.565  -0.127  1.00 97.48 88  B  1 
ATOM   1453  C  CA  . SER B  2  88  ? 1.264   18.861  0.244   1.00 97.47 88  B  1 
ATOM   1454  C  C   . SER B  2  88  ? 0.923   18.308  1.621   1.00 97.39 88  B  1 
ATOM   1455  O  O   . SER B  2  88  ? 0.044   18.845  2.298   1.00 96.29 88  B  1 
ATOM   1456  C  CB  . SER B  2  88  ? 0.311   18.300  -0.807  1.00 96.98 88  B  1 
ATOM   1457  O  OG  . SER B  2  88  ? -1.028  18.634  -0.507  1.00 91.62 88  B  1 
ATOM   1458  N  N   . ALA B  2  89  ? 1.605   17.239  2.054   1.00 97.14 89  B  1 
ATOM   1459  C  CA  . ALA B  2  89  ? 1.394   16.731  3.405   1.00 97.17 89  B  1 
ATOM   1460  C  C   . ALA B  2  89  ? 1.806   17.762  4.447   1.00 97.20 89  B  1 
ATOM   1461  O  O   . ALA B  2  89  ? 1.058   18.057  5.382   1.00 96.33 89  B  1 
ATOM   1462  C  CB  . ALA B  2  89  ? 2.168   15.426  3.596   1.00 96.68 89  B  1 
ATOM   1463  N  N   . SER B  2  90  ? 3.003   18.330  4.284   1.00 96.95 90  B  1 
ATOM   1464  C  CA  . SER B  2  90  ? 3.457   19.363  5.210   1.00 97.18 90  B  1 
ATOM   1465  C  C   . SER B  2  90  ? 2.602   20.616  5.109   1.00 97.28 90  B  1 
ATOM   1466  O  O   . SER B  2  90  ? 2.326   21.268  6.120   1.00 96.15 90  B  1 
ATOM   1467  C  CB  . SER B  2  90  ? 4.921   19.696  4.944   1.00 96.56 90  B  1 
ATOM   1468  O  OG  . SER B  2  90  ? 5.758   18.593  5.235   1.00 89.44 90  B  1 
ATOM   1469  N  N   . MET B  2  91  ? 2.167   20.961  3.902   1.00 97.31 91  B  1 
ATOM   1470  C  CA  . MET B  2  91  ? 1.316   22.132  3.743   1.00 97.43 91  B  1 
ATOM   1471  C  C   . MET B  2  91  ? -0.049  21.921  4.383   1.00 97.47 91  B  1 
ATOM   1472  O  O   . MET B  2  91  ? -0.631  22.863  4.917   1.00 96.51 91  B  1 
ATOM   1473  C  CB  . MET B  2  91  ? 1.147   22.467  2.261   1.00 97.03 91  B  1 
ATOM   1474  C  CG  . MET B  2  91  ? 2.403   23.004  1.583   1.00 94.76 91  B  1 
ATOM   1475  S  SD  . MET B  2  91  ? 3.076   24.495  2.358   1.00 93.19 91  B  1 
ATOM   1476  C  CE  . MET B  2  91  ? 4.479   23.818  3.223   1.00 85.52 91  B  1 
ATOM   1477  N  N   . MET B  2  92  ? -0.578  20.695  4.347   1.00 97.33 92  B  1 
ATOM   1478  C  CA  . MET B  2  92  ? -1.854  20.418  4.995   1.00 97.32 92  B  1 
ATOM   1479  C  C   . MET B  2  92  ? -1.762  20.639  6.498   1.00 97.43 92  B  1 
ATOM   1480  O  O   . MET B  2  92  ? -2.650  21.250  7.102   1.00 96.79 92  B  1 
ATOM   1481  C  CB  . MET B  2  92  ? -2.301  18.983  4.699   1.00 97.25 92  B  1 
ATOM   1482  C  CG  . MET B  2  92  ? -3.637  18.613  5.319   1.00 96.07 92  B  1 
ATOM   1483  S  SD  . MET B  2  92  ? -4.089  16.887  5.068   1.00 94.72 92  B  1 
ATOM   1484  C  CE  . MET B  2  92  ? -5.590  16.799  6.035   1.00 88.54 92  B  1 
ATOM   1485  N  N   . VAL B  2  93  ? -0.683  20.154  7.117   1.00 97.40 93  B  1 
ATOM   1486  C  CA  . VAL B  2  93  ? -0.507  20.347  8.551   1.00 97.39 93  B  1 
ATOM   1487  C  C   . VAL B  2  93  ? -0.318  21.826  8.875   1.00 97.36 93  B  1 
ATOM   1488  O  O   . VAL B  2  93  ? -0.898  22.346  9.833   1.00 96.67 93  B  1 
ATOM   1489  C  CB  . VAL B  2  93  ? 0.679   19.508  9.061   1.00 96.97 93  B  1 
ATOM   1490  C  CG1 . VAL B  2  93  ? 0.893   19.741  10.548  1.00 93.47 93  B  1 
ATOM   1491  C  CG2 . VAL B  2  93  ? 0.434   18.033  8.786   1.00 93.88 93  B  1 
ATOM   1492  N  N   . LEU B  2  94  ? 0.484   22.525  8.076   1.00 97.22 94  B  1 
ATOM   1493  C  CA  . LEU B  2  94  ? 0.729   23.943  8.325   1.00 97.34 94  B  1 
ATOM   1494  C  C   . LEU B  2  94  ? -0.545  24.761  8.168   1.00 97.33 94  B  1 
ATOM   1495  O  O   . LEU B  2  94  ? -0.855  25.607  9.013   1.00 96.60 94  B  1 
ATOM   1496  C  CB  . LEU B  2  94  ? 1.816   24.460  7.382   1.00 97.15 94  B  1 
ATOM   1497  C  CG  . LEU B  2  94  ? 2.138   25.956  7.471   1.00 96.09 94  B  1 
ATOM   1498  C  CD1 . LEU B  2  94  ? 2.600   26.325  8.875   1.00 91.89 94  B  1 
ATOM   1499  C  CD2 . LEU B  2  94  ? 3.192   26.323  6.443   1.00 91.31 94  B  1 
ATOM   1500  N  N   . MET B  2  95  ? -1.297  24.523  7.100   1.00 97.51 95  B  1 
ATOM   1501  C  CA  . MET B  2  95  ? -2.538  25.262  6.895   1.00 97.54 95  B  1 
ATOM   1502  C  C   . MET B  2  95  ? -3.560  24.942  7.980   1.00 97.58 95  B  1 
ATOM   1503  O  O   . MET B  2  95  ? -4.357  25.799  8.353   1.00 96.45 95  B  1 
ATOM   1504  C  CB  . MET B  2  95  ? -3.122  24.939  5.518   1.00 97.22 95  B  1 
ATOM   1505  C  CG  . MET B  2  95  ? -2.297  25.445  4.339   1.00 95.46 95  B  1 
ATOM   1506  S  SD  . MET B  2  95  ? -2.010  27.227  4.348   1.00 94.23 95  B  1 
ATOM   1507  C  CE  . MET B  2  95  ? -0.285  27.290  4.781   1.00 88.05 95  B  1 
ATOM   1508  N  N   . MET B  2  96  ? -3.549  23.722  8.495   1.00 97.53 96  B  1 
ATOM   1509  C  CA  . MET B  2  96  ? -4.445  23.367  9.587   1.00 97.42 96  B  1 
ATOM   1510  C  C   . MET B  2  96  ? -4.091  24.135  10.858  1.00 97.24 96  B  1 
ATOM   1511  O  O   . MET B  2  96  ? -4.977  24.597  11.580  1.00 96.21 96  B  1 
ATOM   1512  C  CB  . MET B  2  96  ? -4.386  21.858  9.841   1.00 97.00 96  B  1 
ATOM   1513  C  CG  . MET B  2  96  ? -5.357  21.357  10.891  1.00 95.37 96  B  1 
ATOM   1514  S  SD  . MET B  2  96  ? -5.106  19.617  11.270  1.00 94.46 96  B  1 
ATOM   1515  C  CE  . MET B  2  96  ? -3.519  19.682  12.087  1.00 86.70 96  B  1 
ATOM   1516  N  N   . ILE B  2  97  ? -2.800  24.288  11.136  1.00 97.62 97  B  1 
ATOM   1517  C  CA  . ILE B  2  97  ? -2.378  25.059  12.303  1.00 97.33 97  B  1 
ATOM   1518  C  C   . ILE B  2  97  ? -2.789  26.521  12.154  1.00 97.37 97  B  1 
ATOM   1519  O  O   . ILE B  2  97  ? -3.300  27.141  13.096  1.00 96.55 97  B  1 
ATOM   1520  C  CB  . ILE B  2  97  ? -0.859  24.912  12.512  1.00 96.89 97  B  1 
ATOM   1521  C  CG1 . ILE B  2  97  ? -0.530  23.477  12.940  1.00 94.55 97  B  1 
ATOM   1522  C  CG2 . ILE B  2  97  ? -0.351  25.912  13.540  1.00 95.37 97  B  1 
ATOM   1523  C  CD1 . ILE B  2  97  ? 0.951   23.197  13.029  1.00 89.17 97  B  1 
ATOM   1524  N  N   . LEU B  2  98  ? -2.590  27.089  10.968  1.00 97.21 98  B  1 
ATOM   1525  C  CA  . LEU B  2  98  ? -3.033  28.458  10.725  1.00 97.25 98  B  1 
ATOM   1526  C  C   . LEU B  2  98  ? -4.550  28.571  10.818  1.00 97.02 98  B  1 
ATOM   1527  O  O   . LEU B  2  98  ? -5.077  29.591  11.271  1.00 95.87 98  B  1 
ATOM   1528  C  CB  . LEU B  2  98  ? -2.543  28.935  9.357   1.00 97.18 98  B  1 
ATOM   1529  C  CG  . LEU B  2  98  ? -1.025  28.924  9.140   1.00 95.81 98  B  1 
ATOM   1530  C  CD1 . LEU B  2  98  ? -0.686  29.449  7.756   1.00 92.10 98  B  1 
ATOM   1531  C  CD2 . LEU B  2  98  ? -0.316  29.728  10.214  1.00 91.51 98  B  1 
ATOM   1532  N  N   . HIS B  2  99  ? -5.274  27.532  10.405  1.00 97.36 99  B  1 
ATOM   1533  C  CA  . HIS B  2  99  ? -6.728  27.502  10.541  1.00 97.38 99  B  1 
ATOM   1534  C  C   . HIS B  2  99  ? -7.151  27.507  12.006  1.00 97.36 99  B  1 
ATOM   1535  O  O   . HIS B  2  99  ? -8.130  28.169  12.375  1.00 96.45 99  B  1 
ATOM   1536  C  CB  . HIS B  2  99  ? -7.282  26.271  9.817   1.00 97.27 99  B  1 
ATOM   1537  C  CG  . HIS B  2  99  ? -8.730  26.009  10.068  1.00 97.56 99  B  1 
ATOM   1538  N  ND1 . HIS B  2  99  ? -9.723  26.874  9.667   1.00 94.90 99  B  1 
ATOM   1539  C  CD2 . HIS B  2  99  ? -9.358  24.973  10.669  1.00 94.93 99  B  1 
ATOM   1540  C  CE1 . HIS B  2  99  ? -10.899 26.386  10.010  1.00 94.89 99  B  1 
ATOM   1541  N  NE2 . HIS B  2  99  ? -10.707 25.230  10.618  1.00 95.30 99  B  1 
ATOM   1542  N  N   . VAL B  2  100 ? -6.413  26.787  12.857  1.00 97.37 100 B  1 
ATOM   1543  C  CA  . VAL B  2  100 ? -6.686  26.821  14.296  1.00 97.24 100 B  1 
ATOM   1544  C  C   . VAL B  2  100 ? -6.446  28.223  14.847  1.00 97.10 100 B  1 
ATOM   1545  O  O   . VAL B  2  100 ? -7.207  28.703  15.696  1.00 96.12 100 B  1 
ATOM   1546  C  CB  . VAL B  2  100 ? -5.831  25.769  15.026  1.00 96.91 100 B  1 
ATOM   1547  C  CG1 . VAL B  2  100 ? -5.972  25.919  16.530  1.00 93.81 100 B  1 
ATOM   1548  C  CG2 . VAL B  2  100 ? -6.232  24.371  14.601  1.00 94.59 100 B  1 
ATOM   1549  N  N   . PHE B  2  101 ? -5.400  28.902  14.371  1.00 97.06 101 B  1 
ATOM   1550  C  CA  . PHE B  2  101 ? -5.157  30.282  14.782  1.00 96.87 101 B  1 
ATOM   1551  C  C   . PHE B  2  101 ? -6.342  31.176  14.437  1.00 96.53 101 B  1 
ATOM   1552  O  O   . PHE B  2  101 ? -6.789  31.980  15.262  1.00 95.09 101 B  1 
ATOM   1553  C  CB  . PHE B  2  101 ? -3.887  30.820  14.118  1.00 96.87 101 B  1 
ATOM   1554  C  CG  . PHE B  2  101 ? -2.614  30.214  14.643  1.00 97.02 101 B  1 
ATOM   1555  C  CD1 . PHE B  2  101 ? -2.587  29.527  15.845  1.00 93.57 101 B  1 
ATOM   1556  C  CD2 . PHE B  2  101 ? -1.432  30.352  13.928  1.00 93.44 101 B  1 
ATOM   1557  C  CE1 . PHE B  2  101 ? -1.413  28.981  16.321  1.00 92.85 101 B  1 
ATOM   1558  C  CE2 . PHE B  2  101 ? -0.257  29.811  14.400  1.00 93.23 101 B  1 
ATOM   1559  C  CZ  . PHE B  2  101 ? -0.247  29.122  15.595  1.00 95.10 101 B  1 
ATOM   1560  N  N   . ARG B  2  102 ? -6.863  31.027  13.204  1.00 96.82 102 B  1 
ATOM   1561  C  CA  . ARG B  2  102 ? -8.010  31.832  12.775  1.00 96.77 102 B  1 
ATOM   1562  C  C   . ARG B  2  102 ? -9.220  31.559  13.658  1.00 96.76 102 B  1 
ATOM   1563  O  O   . ARG B  2  102 ? -9.898  32.492  14.108  1.00 95.90 102 B  1 
ATOM   1564  C  CB  . ARG B  2  102 ? -8.337  31.522  11.312  1.00 96.24 102 B  1 
ATOM   1565  C  CG  . ARG B  2  102 ? -9.207  32.555  10.613  1.00 93.63 102 B  1 
ATOM   1566  C  CD  . ARG B  2  102 ? -10.688 32.461  10.940  1.00 92.98 102 B  1 
ATOM   1567  N  NE  . ARG B  2  102 ? -11.276 31.188  10.542  1.00 91.91 102 B  1 
ATOM   1568  C  CZ  . ARG B  2  102 ? -12.509 30.795  10.871  1.00 92.29 102 B  1 
ATOM   1569  N  NH1 . ARG B  2  102 ? -13.282 31.579  11.615  1.00 84.68 102 B  1 
ATOM   1570  N  NH2 . ARG B  2  102 ? -12.961 29.619  10.458  1.00 87.55 102 B  1 
ATOM   1571  N  N   . VAL B  2  103 ? -9.505  30.294  13.901  1.00 96.64 103 B  1 
ATOM   1572  C  CA  . VAL B  2  103 ? -10.688 29.928  14.673  1.00 96.43 103 B  1 
ATOM   1573  C  C   . VAL B  2  103 ? -10.587 30.462  16.094  1.00 96.37 103 B  1 
ATOM   1574  O  O   . VAL B  2  103 ? -11.553 31.011  16.637  1.00 95.36 103 B  1 
ATOM   1575  C  CB  . VAL B  2  103 ? -10.877 28.399  14.655  1.00 96.22 103 B  1 
ATOM   1576  C  CG1 . VAL B  2  103 ? -11.928 27.981  15.664  1.00 93.08 103 B  1 
ATOM   1577  C  CG2 . VAL B  2  103 ? -11.259 27.934  13.264  1.00 94.02 103 B  1 
ATOM   1578  N  N   . TYR B  2  104 ? -9.417  30.325  16.720  1.00 96.51 104 B  1 
ATOM   1579  C  CA  . TYR B  2  104 ? -9.281  30.747  18.110  1.00 96.45 104 B  1 
ATOM   1580  C  C   . TYR B  2  104 ? -9.311  32.262  18.253  1.00 96.17 104 B  1 
ATOM   1581  O  O   . TYR B  2  104 ? -9.997  32.793  19.127  1.00 94.99 104 B  1 
ATOM   1582  C  CB  . TYR B  2  104 ? -7.995  30.186  18.714  1.00 96.59 104 B  1 
ATOM   1583  C  CG  . TYR B  2  104 ? -7.862  30.504  20.185  1.00 96.66 104 B  1 
ATOM   1584  C  CD1 . TYR B  2  104 ? -8.545  29.759  21.135  1.00 94.79 104 B  1 
ATOM   1585  C  CD2 . TYR B  2  104 ? -7.076  31.559  20.622  1.00 94.83 104 B  1 
ATOM   1586  C  CE1 . TYR B  2  104 ? -8.442  30.051  22.480  1.00 94.29 104 B  1 
ATOM   1587  C  CE2 . TYR B  2  104 ? -6.968  31.859  21.965  1.00 94.54 104 B  1 
ATOM   1588  C  CZ  . TYR B  2  104 ? -7.651  31.100  22.888  1.00 95.60 104 B  1 
ATOM   1589  O  OH  . TYR B  2  104 ? -7.547  31.395  24.224  1.00 94.23 104 B  1 
ATOM   1590  N  N   . LEU B  2  105 ? -8.577  32.971  17.403  1.00 96.00 105 B  1 
ATOM   1591  C  CA  . LEU B  2  105 ? -8.488  34.420  17.538  1.00 95.96 105 B  1 
ATOM   1592  C  C   . LEU B  2  105 ? -9.746  35.140  17.074  1.00 95.49 105 B  1 
ATOM   1593  O  O   . LEU B  2  105 ? -9.899  36.333  17.353  1.00 93.35 105 B  1 
ATOM   1594  C  CB  . LEU B  2  105 ? -7.272  34.948  16.772  1.00 95.74 105 B  1 
ATOM   1595  C  CG  . LEU B  2  105 ? -5.917  34.560  17.365  1.00 94.73 105 B  1 
ATOM   1596  C  CD1 . LEU B  2  105 ? -4.787  35.120  16.522  1.00 89.58 105 B  1 
ATOM   1597  C  CD2 . LEU B  2  105 ? -5.808  35.038  18.805  1.00 88.69 105 B  1 
ATOM   1598  N  N   . THR B  2  106 ? -10.651 34.458  16.381  1.00 95.94 106 B  1 
ATOM   1599  C  CA  . THR B  2  106 ? -11.943 35.037  16.028  1.00 95.58 106 B  1 
ATOM   1600  C  C   . THR B  2  106 ? -13.074 34.536  16.911  1.00 95.22 106 B  1 
ATOM   1601  O  O   . THR B  2  106 ? -14.223 34.915  16.693  1.00 92.23 106 B  1 
ATOM   1602  C  CB  . THR B  2  106 ? -12.284 34.756  14.562  1.00 94.35 106 B  1 
ATOM   1603  O  OG1 . THR B  2  106 ? -12.292 33.345  14.329  1.00 88.09 106 B  1 
ATOM   1604  C  CG2 . THR B  2  106 ? -11.280 35.420  13.637  1.00 87.02 106 B  1 
ATOM   1605  N  N   . GLY B  2  107 ? -12.767 33.698  17.903  1.00 94.47 107 B  1 
ATOM   1606  C  CA  . GLY B  2  107 ? -13.785 33.184  18.797  1.00 94.57 107 B  1 
ATOM   1607  C  C   . GLY B  2  107 ? -14.809 32.290  18.136  1.00 95.18 107 B  1 
ATOM   1608  O  O   . GLY B  2  107 ? -15.939 32.190  18.614  1.00 92.58 107 B  1 
ATOM   1609  N  N   . GLY B  2  108 ? -14.434 31.630  17.043  1.00 94.98 108 B  1 
ATOM   1610  C  CA  . GLY B  2  108 ? -15.365 30.786  16.312  1.00 94.95 108 B  1 
ATOM   1611  C  C   . GLY B  2  108 ? -15.661 29.464  16.980  1.00 95.26 108 B  1 
ATOM   1612  O  O   . GLY B  2  108 ? -16.487 28.702  16.478  1.00 92.93 108 B  1 
ATOM   1613  N  N   . PHE B  2  109 ? -14.998 29.163  18.100  1.00 94.76 109 B  1 
ATOM   1614  C  CA  . PHE B  2  109 ? -15.200 27.909  18.813  1.00 95.03 109 B  1 
ATOM   1615  C  C   . PHE B  2  109 ? -16.243 28.009  19.916  1.00 95.01 109 B  1 
ATOM   1616  O  O   . PHE B  2  109 ? -16.617 26.978  20.486  1.00 93.34 109 B  1 
ATOM   1617  C  CB  . PHE B  2  109 ? -13.874 27.439  19.419  1.00 94.54 109 B  1 
ATOM   1618  C  CG  . PHE B  2  109 ? -13.315 28.385  20.444  1.00 96.03 109 B  1 
ATOM   1619  C  CD1 . PHE B  2  109 ? -12.514 29.449  20.063  1.00 92.88 109 B  1 
ATOM   1620  C  CD2 . PHE B  2  109 ? -13.590 28.216  21.790  1.00 92.74 109 B  1 
ATOM   1621  C  CE1 . PHE B  2  109 ? -12.008 30.327  21.000  1.00 91.70 109 B  1 
ATOM   1622  C  CE2 . PHE B  2  109 ? -13.087 29.091  22.730  1.00 92.01 109 B  1 
ATOM   1623  C  CZ  . PHE B  2  109 ? -12.296 30.149  22.337  1.00 93.80 109 B  1 
ATOM   1624  N  N   . LYS B  2  110 ? -16.712 29.197  20.231  1.00 94.78 110 B  1 
ATOM   1625  C  CA  . LYS B  2  110 ? -17.647 29.381  21.330  1.00 94.30 110 B  1 
ATOM   1626  C  C   . LYS B  2  110 ? -19.048 28.935  20.934  1.00 93.87 110 B  1 
ATOM   1627  O  O   . LYS B  2  110 ? -19.321 28.613  19.778  1.00 90.51 110 B  1 
ATOM   1628  C  CB  . LYS B  2  110 ? -17.643 30.838  21.793  1.00 92.71 110 B  1 
ATOM   1629  C  CG  . LYS B  2  110 ? -16.303 31.277  22.351  1.00 91.23 110 B  1 
ATOM   1630  C  CD  . LYS B  2  110 ? -16.415 32.525  23.188  1.00 88.72 110 B  1 
ATOM   1631  C  CE  . LYS B  2  110 ? -15.089 32.856  23.846  1.00 86.41 110 B  1 
ATOM   1632  N  NZ  . LYS B  2  110 ? -15.214 33.961  24.836  1.00 82.30 110 B  1 
ATOM   1633  N  N   . LYS B  2  111 ? -19.941 28.901  21.912  1.00 93.51 111 B  1 
ATOM   1634  C  CA  . LYS B  2  111 ? -21.312 28.440  21.731  1.00 92.95 111 B  1 
ATOM   1635  C  C   . LYS B  2  111 ? -21.973 29.126  20.537  1.00 92.05 111 B  1 
ATOM   1636  O  O   . LYS B  2  111 ? -21.886 30.345  20.406  1.00 86.69 111 B  1 
ATOM   1637  C  CB  . LYS B  2  111 ? -22.117 28.719  23.005  1.00 91.16 111 B  1 
ATOM   1638  C  CG  . LYS B  2  111 ? -23.580 28.313  22.924  1.00 85.55 111 B  1 
ATOM   1639  C  CD  . LYS B  2  111 ? -24.328 28.685  24.184  1.00 80.98 111 B  1 
ATOM   1640  C  CE  . LYS B  2  111 ? -25.798 28.333  24.074  1.00 73.41 111 B  1 
ATOM   1641  N  NZ  . LYS B  2  111 ? -26.551 28.688  25.306  1.00 64.78 111 B  1 
ATOM   1642  N  N   . PRO B  2  112 ? -22.636 28.384  19.652  1.00 92.96 112 B  1 
ATOM   1643  C  CA  . PRO B  2  112 ? -22.962 26.957  19.736  1.00 92.74 112 B  1 
ATOM   1644  C  C   . PRO B  2  112 ? -22.052 26.050  18.910  1.00 93.31 112 B  1 
ATOM   1645  O  O   . PRO B  2  112 ? -22.516 25.042  18.370  1.00 90.73 112 B  1 
ATOM   1646  C  CB  . PRO B  2  112 ? -24.385 26.924  19.177  1.00 90.49 112 B  1 
ATOM   1647  C  CG  . PRO B  2  112 ? -24.340 27.963  18.090  1.00 87.09 112 B  1 
ATOM   1648  C  CD  . PRO B  2  112 ? -23.379 29.034  18.561  1.00 90.68 112 B  1 
ATOM   1649  N  N   . ARG B  2  113 ? -20.770 26.365  18.809  1.00 94.00 113 B  1 
ATOM   1650  C  CA  . ARG B  2  113 ? -19.862 25.677  17.904  1.00 94.65 113 B  1 
ATOM   1651  C  C   . ARG B  2  113 ? -18.814 24.849  18.642  1.00 95.34 113 B  1 
ATOM   1652  O  O   . ARG B  2  113 ? -17.699 24.666  18.140  1.00 93.32 113 B  1 
ATOM   1653  C  CB  . ARG B  2  113 ? -19.182 26.682  16.970  1.00 93.68 113 B  1 
ATOM   1654  C  CG  . ARG B  2  113 ? -20.170 27.416  16.071  1.00 93.27 113 B  1 
ATOM   1655  C  CD  . ARG B  2  113 ? -19.533 28.552  15.316  1.00 92.40 113 B  1 
ATOM   1656  N  NE  . ARG B  2  113 ? -20.472 29.143  14.366  1.00 90.75 113 B  1 
ATOM   1657  C  CZ  . ARG B  2  113 ? -21.371 30.069  14.678  1.00 91.31 113 B  1 
ATOM   1658  N  NH1 . ARG B  2  113 ? -21.452 30.528  15.917  1.00 82.89 113 B  1 
ATOM   1659  N  NH2 . ARG B  2  113 ? -22.194 30.534  13.748  1.00 87.26 113 B  1 
ATOM   1660  N  N   . GLU B  2  114 ? -19.155 24.340  19.832  1.00 95.39 114 B  1 
ATOM   1661  C  CA  . GLU B  2  114 ? -18.198 23.535  20.577  1.00 95.32 114 B  1 
ATOM   1662  C  C   . GLU B  2  114 ? -17.913 22.208  19.887  1.00 95.61 114 B  1 
ATOM   1663  O  O   . GLU B  2  114 ? -16.769 21.737  19.878  1.00 94.29 114 B  1 
ATOM   1664  C  CB  . GLU B  2  114 ? -18.707 23.294  21.997  1.00 93.87 114 B  1 
ATOM   1665  C  CG  . GLU B  2  114 ? -18.974 24.553  22.809  1.00 90.74 114 B  1 
ATOM   1666  C  CD  . GLU B  2  114 ? -20.427 24.991  22.737  1.00 91.50 114 B  1 
ATOM   1667  O  OE1 . GLU B  2  114 ? -21.116 24.609  21.771  1.00 84.50 114 B  1 
ATOM   1668  O  OE2 . GLU B  2  114 ? -20.885 25.698  23.651  1.00 85.29 114 B  1 
ATOM   1669  N  N   . LEU B  2  115 ? -18.930 21.575  19.309  1.00 96.04 115 B  1 
ATOM   1670  C  CA  . LEU B  2  115 ? -18.734 20.289  18.659  1.00 96.24 115 B  1 
ATOM   1671  C  C   . LEU B  2  115 ? -17.925 20.419  17.377  1.00 96.32 115 B  1 
ATOM   1672  O  O   . LEU B  2  115 ? -17.211 19.486  16.996  1.00 95.00 115 B  1 
ATOM   1673  C  CB  . LEU B  2  115 ? -20.087 19.630  18.376  1.00 95.57 115 B  1 
ATOM   1674  C  CG  . LEU B  2  115 ? -20.866 19.179  19.614  1.00 93.19 115 B  1 
ATOM   1675  C  CD1 . LEU B  2  115 ? -22.207 18.584  19.212  1.00 87.69 115 B  1 
ATOM   1676  C  CD2 . LEU B  2  115 ? -20.054 18.179  20.420  1.00 86.81 115 B  1 
ATOM   1677  N  N   . THR B  2  116 ? -18.017 21.559  16.696  1.00 96.47 116 B  1 
ATOM   1678  C  CA  . THR B  2  116 ? -17.175 21.795  15.525  1.00 96.68 116 B  1 
ATOM   1679  C  C   . THR B  2  116 ? -15.705 21.838  15.926  1.00 96.81 116 B  1 
ATOM   1680  O  O   . THR B  2  116 ? -14.841 21.324  15.210  1.00 95.90 116 B  1 
ATOM   1681  C  CB  . THR B  2  116 ? -17.581 23.093  14.825  1.00 96.19 116 B  1 
ATOM   1682  O  OG1 . THR B  2  116 ? -18.998 23.110  14.621  1.00 89.63 116 B  1 
ATOM   1683  C  CG2 . THR B  2  116 ? -16.876 23.222  13.486  1.00 89.53 116 B  1 
ATOM   1684  N  N   . TRP B  2  117 ? -15.419 22.447  17.082  1.00 97.03 117 B  1 
ATOM   1685  C  CA  . TRP B  2  117 ? -14.057 22.461  17.604  1.00 97.30 117 B  1 
ATOM   1686  C  C   . TRP B  2  117 ? -13.601 21.062  18.001  1.00 97.45 117 B  1 
ATOM   1687  O  O   . TRP B  2  117 ? -12.454 20.677  17.738  1.00 96.80 117 B  1 
ATOM   1688  C  CB  . TRP B  2  117 ? -13.976 23.417  18.794  1.00 97.39 117 B  1 
ATOM   1689  C  CG  . TRP B  2  117 ? -12.651 23.448  19.498  1.00 97.63 117 B  1 
ATOM   1690  C  CD1 . TRP B  2  117 ? -12.260 22.656  20.539  1.00 96.45 117 B  1 
ATOM   1691  C  CD2 . TRP B  2  117 ? -11.553 24.330  19.232  1.00 96.98 117 B  1 
ATOM   1692  N  NE1 . TRP B  2  117 ? -10.981 22.985  20.932  1.00 96.10 117 B  1 
ATOM   1693  C  CE2 . TRP B  2  117 ? -10.524 24.005  20.150  1.00 96.80 117 B  1 
ATOM   1694  C  CE3 . TRP B  2  117 ? -11.335 25.363  18.313  1.00 96.66 117 B  1 
ATOM   1695  C  CZ2 . TRP B  2  117 ? -9.309  24.680  20.162  1.00 96.21 117 B  1 
ATOM   1696  C  CZ3 . TRP B  2  117 ? -10.123 26.025  18.331  1.00 95.30 117 B  1 
ATOM   1697  C  CH2 . TRP B  2  117 ? -9.125  25.682  19.246  1.00 95.12 117 B  1 
ATOM   1698  N  N   . VAL B  2  118 ? -14.489 20.270  18.622  1.00 97.20 118 B  1 
ATOM   1699  C  CA  . VAL B  2  118 ? -14.133 18.920  19.052  1.00 97.18 118 B  1 
ATOM   1700  C  C   . VAL B  2  118 ? -13.809 18.043  17.848  1.00 97.27 118 B  1 
ATOM   1701  O  O   . VAL B  2  118 ? -12.794 17.335  17.834  1.00 96.46 118 B  1 
ATOM   1702  C  CB  . VAL B  2  118 ? -15.265 18.319  19.903  1.00 96.52 118 B  1 
ATOM   1703  C  CG1 . VAL B  2  118 ? -15.028 16.838  20.143  1.00 92.20 118 B  1 
ATOM   1704  C  CG2 . VAL B  2  118 ? -15.377 19.060  21.227  1.00 92.71 118 B  1 
ATOM   1705  N  N   . THR B  2  119 ? -14.656 18.079  16.822  1.00 97.31 119 B  1 
ATOM   1706  C  CA  . THR B  2  119 ? -14.361 17.315  15.616  1.00 97.28 119 B  1 
ATOM   1707  C  C   . THR B  2  119 ? -13.108 17.828  14.923  1.00 97.14 119 B  1 
ATOM   1708  O  O   . THR B  2  119 ? -12.399 17.055  14.269  1.00 95.98 119 B  1 
ATOM   1709  C  CB  . THR B  2  119 ? -15.551 17.357  14.650  1.00 96.31 119 B  1 
ATOM   1710  O  OG1 . THR B  2  119 ? -15.883 18.721  14.354  1.00 87.70 119 B  1 
ATOM   1711  C  CG2 . THR B  2  119 ? -16.763 16.666  15.251  1.00 88.21 119 B  1 
ATOM   1712  N  N   . GLY B  2  120 ? -12.815 19.122  15.067  1.00 96.81 120 B  1 
ATOM   1713  C  CA  . GLY B  2  120 ? -11.576 19.656  14.523  1.00 96.78 120 B  1 
ATOM   1714  C  C   . GLY B  2  120 ? -10.345 19.092  15.212  1.00 97.24 120 B  1 
ATOM   1715  O  O   . GLY B  2  120 ? -9.347  18.782  14.561  1.00 96.40 120 B  1 
ATOM   1716  N  N   . VAL B  2  121 ? -10.401 18.944  16.535  1.00 97.32 121 B  1 
ATOM   1717  C  CA  . VAL B  2  121 ? -9.284  18.348  17.260  1.00 97.21 121 B  1 
ATOM   1718  C  C   . VAL B  2  121 ? -9.078  16.902  16.823  1.00 97.25 121 B  1 
ATOM   1719  O  O   . VAL B  2  121 ? -7.940  16.444  16.655  1.00 96.70 121 B  1 
ATOM   1720  C  CB  . VAL B  2  121 ? -9.519  18.447  18.780  1.00 97.03 121 B  1 
ATOM   1721  C  CG1 . VAL B  2  121 ? -8.421  17.724  19.539  1.00 93.19 121 B  1 
ATOM   1722  C  CG2 . VAL B  2  121 ? -9.582  19.903  19.209  1.00 93.66 121 B  1 
ATOM   1723  N  N   . VAL B  2  122 ? -10.175 16.164  16.617  1.00 97.79 122 B  1 
ATOM   1724  C  CA  . VAL B  2  122 ? -10.065 14.794  16.121  1.00 97.74 122 B  1 
ATOM   1725  C  C   . VAL B  2  122 ? -9.433  14.784  14.735  1.00 97.73 122 B  1 
ATOM   1726  O  O   . VAL B  2  122 ? -8.584  13.937  14.430  1.00 97.02 122 B  1 
ATOM   1727  C  CB  . VAL B  2  122 ? -11.445 14.112  16.119  1.00 97.17 122 B  1 
ATOM   1728  C  CG1 . VAL B  2  122 ? -11.351 12.722  15.512  1.00 92.71 122 B  1 
ATOM   1729  C  CG2 . VAL B  2  122 ? -11.996 14.032  17.536  1.00 93.16 122 B  1 
ATOM   1730  N  N   . LEU B  2  123 ? -9.817  15.726  13.879  1.00 97.62 123 B  1 
ATOM   1731  C  CA  . LEU B  2  123 ? -9.203  15.835  12.563  1.00 97.69 123 B  1 
ATOM   1732  C  C   . LEU B  2  123 ? -7.714  16.139  12.664  1.00 97.54 123 B  1 
ATOM   1733  O  O   . LEU B  2  123 ? -6.921  15.652  11.856  1.00 96.83 123 B  1 
ATOM   1734  C  CB  . LEU B  2  123 ? -9.906  16.920  11.741  1.00 97.45 123 B  1 
ATOM   1735  C  CG  . LEU B  2  123 ? -11.271 16.552  11.157  1.00 96.39 123 B  1 
ATOM   1736  C  CD1 . LEU B  2  123 ? -11.910 17.770  10.505  1.00 93.04 123 B  1 
ATOM   1737  C  CD2 . LEU B  2  123 ? -11.124 15.425  10.148  1.00 92.34 123 B  1 
ATOM   1738  N  N   . GLY B  2  124 ? -7.314  16.947  13.664  1.00 97.74 124 B  1 
ATOM   1739  C  CA  . GLY B  2  124 ? -5.903  17.228  13.863  1.00 97.44 124 B  1 
ATOM   1740  C  C   . GLY B  2  124 ? -5.121  15.990  14.235  1.00 97.28 124 B  1 
ATOM   1741  O  O   . GLY B  2  124 ? -4.019  15.755  13.726  1.00 96.17 124 B  1 
ATOM   1742  N  N   . VAL B  2  125 ? -5.675  15.148  15.118  1.00 97.53 125 B  1 
ATOM   1743  C  CA  . VAL B  2  125 ? -5.012  13.906  15.498  1.00 97.35 125 B  1 
ATOM   1744  C  C   . VAL B  2  125 ? -4.938  12.954  14.310  1.00 97.28 125 B  1 
ATOM   1745  O  O   . VAL B  2  125 ? -3.917  12.290  14.093  1.00 96.33 125 B  1 
ATOM   1746  C  CB  . VAL B  2  125 ? -5.738  13.263  16.692  1.00 96.79 125 B  1 
ATOM   1747  C  CG1 . VAL B  2  125 ? -5.143  11.902  17.010  1.00 92.31 125 B  1 
ATOM   1748  C  CG2 . VAL B  2  125 ? -5.656  14.171  17.911  1.00 93.01 125 B  1 
ATOM   1749  N  N   . LEU B  2  126 ? -6.007  12.879  13.519  1.00 97.63 126 B  1 
ATOM   1750  C  CA  . LEU B  2  126 ? -6.003  12.020  12.342  1.00 97.40 126 B  1 
ATOM   1751  C  C   . LEU B  2  126 ? -4.973  12.488  11.321  1.00 97.32 126 B  1 
ATOM   1752  O  O   . LEU B  2  126 ? -4.305  11.668  10.681  1.00 96.41 126 B  1 
ATOM   1753  C  CB  . LEU B  2  126 ? -7.398  11.978  11.719  1.00 97.35 126 B  1 
ATOM   1754  C  CG  . LEU B  2  126 ? -8.481  11.273  12.541  1.00 95.97 126 B  1 
ATOM   1755  C  CD1 . LEU B  2  126 ? -9.842  11.436  11.881  1.00 92.23 126 B  1 
ATOM   1756  C  CD2 . LEU B  2  126 ? -8.147  9.800   12.714  1.00 91.35 126 B  1 
ATOM   1757  N  N   . THR B  2  127 ? -4.827  13.801  11.161  1.00 97.80 127 B  1 
ATOM   1758  C  CA  . THR B  2  127 ? -3.833  14.330  10.233  1.00 97.52 127 B  1 
ATOM   1759  C  C   . THR B  2  127 ? -2.420  14.006  10.701  1.00 97.15 127 B  1 
ATOM   1760  O  O   . THR B  2  127 ? -1.558  13.626  9.901   1.00 96.09 127 B  1 
ATOM   1761  C  CB  . THR B  2  127 ? -4.013  15.842  10.071  1.00 97.22 127 B  1 
ATOM   1762  O  OG1 . THR B  2  127 ? -5.352  16.118  9.642   1.00 90.44 127 B  1 
ATOM   1763  C  CG2 . THR B  2  127 ? -3.033  16.397  9.054   1.00 91.07 127 B  1 
ATOM   1764  N  N   . ALA B  2  128 ? -2.165  14.135  11.999  1.00 97.40 128 B  1 
ATOM   1765  C  CA  . ALA B  2  128 ? -0.861  13.756  12.532  1.00 96.92 128 B  1 
ATOM   1766  C  C   . ALA B  2  128 ? -0.608  12.262  12.361  1.00 96.47 128 B  1 
ATOM   1767  O  O   . ALA B  2  128 ? 0.517   11.845  12.068  1.00 94.80 128 B  1 
ATOM   1768  C  CB  . ALA B  2  128 ? -0.768  14.150  14.002  1.00 96.33 128 B  1 
ATOM   1769  N  N   . SER B  2  129 ? -1.648  11.442  12.529  1.00 96.77 129 B  1 
ATOM   1770  C  CA  . SER B  2  129 ? -1.507  10.009  12.309  1.00 96.39 129 B  1 
ATOM   1771  C  C   . SER B  2  129 ? -1.193  9.700   10.851  1.00 96.18 129 B  1 
ATOM   1772  O  O   . SER B  2  129 ? -0.425  8.776   10.562  1.00 94.69 129 B  1 
ATOM   1773  C  CB  . SER B  2  129 ? -2.780  9.285   12.750  1.00 95.98 129 B  1 
ATOM   1774  O  OG  . SER B  2  129 ? -3.054  9.534   14.118  1.00 90.29 129 B  1 
ATOM   1775  N  N   . PHE B  2  130 ? -1.781  10.456  9.921   1.00 97.12 130 B  1 
ATOM   1776  C  CA  . PHE B  2  130 ? -1.432  10.335  8.510   1.00 96.85 130 B  1 
ATOM   1777  C  C   . PHE B  2  130 ? 0.062   10.541  8.309   1.00 96.30 130 B  1 
ATOM   1778  O  O   . PHE B  2  130 ? 0.727   9.758   7.623   1.00 95.21 130 B  1 
ATOM   1779  C  CB  . PHE B  2  130 ? -2.219  11.352  7.682   1.00 96.98 130 B  1 
ATOM   1780  C  CG  . PHE B  2  130 ? -3.432  10.781  7.002   1.00 97.13 130 B  1 
ATOM   1781  C  CD1 . PHE B  2  130 ? -3.303  9.816   6.025   1.00 94.41 130 B  1 
ATOM   1782  C  CD2 . PHE B  2  130 ? -4.699  11.233  7.326   1.00 93.51 130 B  1 
ATOM   1783  C  CE1 . PHE B  2  130 ? -4.416  9.302   5.388   1.00 93.19 130 B  1 
ATOM   1784  C  CE2 . PHE B  2  130 ? -5.815  10.725  6.691   1.00 92.57 130 B  1 
ATOM   1785  C  CZ  . PHE B  2  130 ? -5.676  9.757   5.723   1.00 95.25 130 B  1 
ATOM   1786  N  N   . GLY B  2  131 ? 0.609   11.602  8.915   1.00 96.88 131 B  1 
ATOM   1787  C  CA  . GLY B  2  131 ? 2.018   11.899  8.743   1.00 96.31 131 B  1 
ATOM   1788  C  C   . GLY B  2  131 ? 2.923   10.829  9.319   1.00 95.98 131 B  1 
ATOM   1789  O  O   . GLY B  2  131 ? 3.918   10.448  8.699   1.00 94.20 131 B  1 
ATOM   1790  N  N   . VAL B  2  132 ? 2.591   10.318  10.506  1.00 95.47 132 B  1 
ATOM   1791  C  CA  . VAL B  2  132 ? 3.427   9.311   11.155  1.00 94.82 132 B  1 
ATOM   1792  C  C   . VAL B  2  132 ? 3.431   8.019   10.351  1.00 94.70 132 B  1 
ATOM   1793  O  O   . VAL B  2  132 ? 4.488   7.426   10.104  1.00 93.30 132 B  1 
ATOM   1794  C  CB  . VAL B  2  132 ? 2.950   9.068   12.597  1.00 93.65 132 B  1 
ATOM   1795  C  CG1 . VAL B  2  132 ? 3.646   7.858   13.195  1.00 88.08 132 B  1 
ATOM   1796  C  CG2 . VAL B  2  132 ? 3.207   10.299  13.446  1.00 88.81 132 B  1 
ATOM   1797  N  N   . THR B  2  133 ? 2.253   7.562   9.931   1.00 95.94 133 B  1 
ATOM   1798  C  CA  . THR B  2  133 ? 2.179   6.307   9.196   1.00 96.07 133 B  1 
ATOM   1799  C  C   . THR B  2  133 ? 2.810   6.427   7.816   1.00 95.53 133 B  1 
ATOM   1800  O  O   . THR B  2  133 ? 3.496   5.505   7.365   1.00 94.04 133 B  1 
ATOM   1801  C  CB  . THR B  2  133 ? 0.725   5.845   9.076   1.00 95.74 133 B  1 
ATOM   1802  O  OG1 . THR B  2  133 ? -0.068  6.889   8.491   1.00 89.42 133 B  1 
ATOM   1803  C  CG2 . THR B  2  133 ? 0.161   5.482   10.437  1.00 90.00 133 B  1 
ATOM   1804  N  N   . GLY B  2  134 ? 2.595   7.548   7.138   1.00 95.83 134 B  1 
ATOM   1805  C  CA  . GLY B  2  134 ? 3.182   7.720   5.818   1.00 95.72 134 B  1 
ATOM   1806  C  C   . GLY B  2  134 ? 4.689   7.894   5.844   1.00 95.63 134 B  1 
ATOM   1807  O  O   . GLY B  2  134 ? 5.380   7.508   4.902   1.00 94.00 134 B  1 
ATOM   1808  N  N   . TYR B  2  135 ? 5.202   8.470   6.924   1.00 94.79 135 B  1 
ATOM   1809  C  CA  . TYR B  2  135 ? 6.633   8.726   7.058   1.00 94.29 135 B  1 
ATOM   1810  C  C   . TYR B  2  135 ? 7.459   7.447   7.041   1.00 94.07 135 B  1 
ATOM   1811  O  O   . TYR B  2  135 ? 8.656   7.491   6.730   1.00 92.06 135 B  1 
ATOM   1812  C  CB  . TYR B  2  135 ? 6.875   9.497   8.361   1.00 93.08 135 B  1 
ATOM   1813  C  CG  . TYR B  2  135 ? 8.224   10.165  8.482   1.00 91.21 135 B  1 
ATOM   1814  C  CD1 . TYR B  2  135 ? 8.624   11.137  7.577   1.00 86.18 135 B  1 
ATOM   1815  C  CD2 . TYR B  2  135 ? 9.080   9.852   9.528   1.00 85.59 135 B  1 
ATOM   1816  C  CE1 . TYR B  2  135 ? 9.847   11.768  7.705   1.00 83.45 135 B  1 
ATOM   1817  C  CE2 . TYR B  2  135 ? 10.301  10.476  9.662   1.00 82.88 135 B  1 
ATOM   1818  C  CZ  . TYR B  2  135 ? 10.684  11.434  8.750   1.00 85.49 135 B  1 
ATOM   1819  O  OH  . TYR B  2  135 ? 11.897  12.060  8.884   1.00 82.75 135 B  1 
ATOM   1820  N  N   . SER B  2  136 ? 6.845   6.301   7.360   1.00 94.72 136 B  1 
ATOM   1821  C  CA  . SER B  2  136 ? 7.551   5.032   7.468   1.00 94.73 136 B  1 
ATOM   1822  C  C   . SER B  2  136 ? 7.433   4.161   6.227   1.00 95.13 136 B  1 
ATOM   1823  O  O   . SER B  2  136 ? 8.149   3.161   6.134   1.00 92.67 136 B  1 
ATOM   1824  C  CB  . SER B  2  136 ? 7.019   4.249   8.666   1.00 93.07 136 B  1 
ATOM   1825  O  OG  . SER B  2  136 ? 5.670   3.876   8.466   1.00 80.37 136 B  1 
ATOM   1826  N  N   . LEU B  2  137 ? 6.568   4.506   5.290   1.00 95.60 137 B  1 
ATOM   1827  C  CA  . LEU B  2  137 ? 6.319   3.640   4.149   1.00 95.88 137 B  1 
ATOM   1828  C  C   . LEU B  2  137 ? 7.529   3.454   3.228   1.00 95.88 137 B  1 
ATOM   1829  O  O   . LEU B  2  137 ? 7.688   2.358   2.680   1.00 94.45 137 B  1 
ATOM   1830  C  CB  . LEU B  2  137 ? 5.110   4.155   3.358   1.00 95.72 137 B  1 
ATOM   1831  C  CG  . LEU B  2  137 ? 3.786   4.107   4.120   1.00 94.91 137 B  1 
ATOM   1832  C  CD1 . LEU B  2  137 ? 2.635   4.583   3.244   1.00 90.94 137 B  1 
ATOM   1833  C  CD2 . LEU B  2  137 ? 3.509   2.702   4.640   1.00 89.98 137 B  1 
ATOM   1834  N  N   . PRO B  2  138 ? 8.392   4.450   3.017   1.00 95.80 138 B  1 
ATOM   1835  C  CA  . PRO B  2  138 ? 9.596   4.170   2.210   1.00 95.65 138 B  1 
ATOM   1836  C  C   . PRO B  2  138 ? 10.546  3.167   2.842   1.00 95.47 138 B  1 
ATOM   1837  O  O   . PRO B  2  138 ? 11.380  2.597   2.133   1.00 93.63 138 B  1 
ATOM   1838  C  CB  . PRO B  2  138 ? 10.262  5.546   2.073   1.00 94.68 138 B  1 
ATOM   1839  C  CG  . PRO B  2  138 ? 9.152   6.508   2.227   1.00 92.63 138 B  1 
ATOM   1840  C  CD  . PRO B  2  138 ? 8.231   5.894   3.243   1.00 95.40 138 B  1 
ATOM   1841  N  N   . TRP B  2  139 ? 10.428  2.943   4.147   1.00 94.71 139 B  1 
ATOM   1842  C  CA  . TRP B  2  139 ? 11.236  1.984   4.893   1.00 94.79 139 B  1 
ATOM   1843  C  C   . TRP B  2  139 ? 12.721  2.293   4.755   1.00 94.62 139 B  1 
ATOM   1844  O  O   . TRP B  2  139 ? 13.555  1.403   4.551   1.00 92.23 139 B  1 
ATOM   1845  C  CB  . TRP B  2  139 ? 10.926  0.548   4.468   1.00 93.84 139 B  1 
ATOM   1846  C  CG  . TRP B  2  139 ? 11.189  -0.470  5.542   1.00 93.07 139 B  1 
ATOM   1847  C  CD1 . TRP B  2  139 ? 12.160  -1.425  5.544   1.00 90.25 139 B  1 
ATOM   1848  C  CD2 . TRP B  2  139 ? 10.468  -0.625  6.769   1.00 91.49 139 B  1 
ATOM   1849  N  NE1 . TRP B  2  139 ? 12.087  -2.169  6.691   1.00 89.71 139 B  1 
ATOM   1850  C  CE2 . TRP B  2  139 ? 11.056  -1.704  7.462   1.00 90.72 139 B  1 
ATOM   1851  C  CE3 . TRP B  2  139 ? 9.381   0.039   7.347   1.00 90.02 139 B  1 
ATOM   1852  C  CZ2 . TRP B  2  139 ? 10.588  -2.127  8.703   1.00 88.54 139 B  1 
ATOM   1853  C  CZ3 . TRP B  2  139 ? 8.925   -0.388  8.583   1.00 86.74 139 B  1 
ATOM   1854  C  CH2 . TRP B  2  139 ? 9.526   -1.457  9.244   1.00 86.74 139 B  1 
ATOM   1855  N  N   . ASP B  2  140 ? 13.056  3.563   4.857   1.00 94.47 140 B  1 
ATOM   1856  C  CA  . ASP B  2  140 ? 14.439  4.007   4.883   1.00 93.99 140 B  1 
ATOM   1857  C  C   . ASP B  2  140 ? 14.913  4.148   6.327   1.00 94.05 140 B  1 
ATOM   1858  O  O   . ASP B  2  140 ? 14.180  3.852   7.272   1.00 92.16 140 B  1 
ATOM   1859  C  CB  . ASP B  2  140 ? 14.594  5.324   4.118   1.00 92.66 140 B  1 
ATOM   1860  C  CG  . ASP B  2  140 ? 13.676  6.415   4.641   1.00 91.11 140 B  1 
ATOM   1861  O  OD1 . ASP B  2  140 ? 12.717  6.102   5.369   1.00 83.27 140 B  1 
ATOM   1862  O  OD2 . ASP B  2  140 ? 13.920  7.596   4.314   1.00 85.17 140 B  1 
ATOM   1863  N  N   . GLN B  2  141 ? 16.150  4.590   6.491   1.00 92.64 141 B  1 
ATOM   1864  C  CA  . GLN B  2  141 ? 16.734  4.702   7.823   1.00 92.01 141 B  1 
ATOM   1865  C  C   . GLN B  2  141 ? 15.922  5.635   8.722   1.00 92.01 141 B  1 
ATOM   1866  O  O   . GLN B  2  141 ? 15.612  5.298   9.870   1.00 90.53 141 B  1 
ATOM   1867  C  CB  . GLN B  2  141 ? 18.180  5.191   7.711   1.00 90.99 141 B  1 
ATOM   1868  C  CG  . GLN B  2  141 ? 19.193  4.093   7.437   1.00 86.61 141 B  1 
ATOM   1869  C  CD  . GLN B  2  141 ? 19.580  3.326   8.675   1.00 86.61 141 B  1 
ATOM   1870  O  OE1 . GLN B  2  141 ? 18.762  2.647   9.292   1.00 78.80 141 B  1 
ATOM   1871  N  NE2 . GLN B  2  141 ? 20.849  3.432   9.056   1.00 77.23 141 B  1 
ATOM   1872  N  N   . ILE B  2  142 ? 15.556  6.804   8.207   1.00 92.73 142 B  1 
ATOM   1873  C  CA  . ILE B  2  142 ? 14.839  7.780   9.019   1.00 92.24 142 B  1 
ATOM   1874  C  C   . ILE B  2  142 ? 13.449  7.268   9.379   1.00 92.17 142 B  1 
ATOM   1875  O  O   . ILE B  2  142 ? 13.018  7.365   10.531  1.00 90.53 142 B  1 
ATOM   1876  C  CB  . ILE B  2  142 ? 14.769  9.128   8.288   1.00 90.99 142 B  1 
ATOM   1877  C  CG1 . ILE B  2  142 ? 16.171  9.609   7.905   1.00 83.72 142 B  1 
ATOM   1878  C  CG2 . ILE B  2  142 ? 14.073  10.161  9.156   1.00 80.87 142 B  1 
ATOM   1879  C  CD1 . ILE B  2  142 ? 17.101  9.812   9.086   1.00 71.90 142 B  1 
ATOM   1880  N  N   . GLY B  2  143 ? 12.742  6.700   8.405   1.00 92.79 143 B  1 
ATOM   1881  C  CA  . GLY B  2  143 ? 11.403  6.207   8.667   1.00 92.86 143 B  1 
ATOM   1882  C  C   . GLY B  2  143 ? 11.383  5.018   9.611   1.00 93.06 143 B  1 
ATOM   1883  O  O   . GLY B  2  143 ? 10.505  4.911   10.472  1.00 91.65 143 B  1 
ATOM   1884  N  N   . TYR B  2  144 ? 12.347  4.107   9.468   1.00 91.54 144 B  1 
ATOM   1885  C  CA  . TYR B  2  144 ? 12.399  2.923   10.317  1.00 91.05 144 B  1 
ATOM   1886  C  C   . TYR B  2  144 ? 12.632  3.298   11.778  1.00 90.71 144 B  1 
ATOM   1887  O  O   . TYR B  2  144 ? 11.929  2.822   12.673  1.00 89.62 144 B  1 
ATOM   1888  C  CB  . TYR B  2  144 ? 13.495  1.974   9.831   1.00 90.18 144 B  1 
ATOM   1889  C  CG  . TYR B  2  144 ? 13.719  0.791   10.744  1.00 89.69 144 B  1 
ATOM   1890  C  CD1 . TYR B  2  144 ? 12.916  -0.336  10.658  1.00 86.60 144 B  1 
ATOM   1891  C  CD2 . TYR B  2  144 ? 14.728  0.801   11.696  1.00 86.43 144 B  1 
ATOM   1892  C  CE1 . TYR B  2  144 ? 13.110  -1.418  11.489  1.00 85.04 144 B  1 
ATOM   1893  C  CE2 . TYR B  2  144 ? 14.929  -0.278  12.538  1.00 85.03 144 B  1 
ATOM   1894  C  CZ  . TYR B  2  144 ? 14.119  -1.386  12.428  1.00 86.56 144 B  1 
ATOM   1895  O  OH  . TYR B  2  144 ? 14.319  -2.460  13.259  1.00 84.21 144 B  1 
ATOM   1896  N  N   . TRP B  2  145 ? 13.621  4.150   12.032  1.00 90.35 145 B  1 
ATOM   1897  C  CA  . TRP B  2  145 ? 13.934  4.510   13.407  1.00 89.52 145 B  1 
ATOM   1898  C  C   . TRP B  2  145 ? 12.878  5.432   14.006  1.00 89.33 145 B  1 
ATOM   1899  O  O   . TRP B  2  145 ? 12.664  5.409   15.222  1.00 87.31 145 B  1 
ATOM   1900  C  CB  . TRP B  2  145 ? 15.321  5.142   13.479  1.00 88.82 145 B  1 
ATOM   1901  C  CG  . TRP B  2  145 ? 16.406  4.139   13.235  1.00 88.36 145 B  1 
ATOM   1902  C  CD1 . TRP B  2  145 ? 17.049  3.885   12.060  1.00 84.41 145 B  1 
ATOM   1903  C  CD2 . TRP B  2  145 ? 16.952  3.223   14.194  1.00 85.66 145 B  1 
ATOM   1904  N  NE1 . TRP B  2  145 ? 17.967  2.879   12.227  1.00 84.28 145 B  1 
ATOM   1905  C  CE2 . TRP B  2  145 ? 17.932  2.457   13.527  1.00 85.04 145 B  1 
ATOM   1906  C  CE3 . TRP B  2  145 ? 16.711  2.991   15.551  1.00 83.93 145 B  1 
ATOM   1907  C  CZ2 . TRP B  2  145 ? 18.668  1.473   14.180  1.00 83.16 145 B  1 
ATOM   1908  C  CZ3 . TRP B  2  145 ? 17.448  2.010   16.192  1.00 81.07 145 B  1 
ATOM   1909  C  CH2 . TRP B  2  145 ? 18.413  1.268   15.506  1.00 81.47 145 B  1 
ATOM   1910  N  N   . ALA B  2  146 ? 12.199  6.224   13.180  1.00 90.48 146 B  1 
ATOM   1911  C  CA  . ALA B  2  146 ? 11.078  7.013   13.676  1.00 90.08 146 B  1 
ATOM   1912  C  C   . ALA B  2  146 ? 9.942   6.110   14.137  1.00 90.24 146 B  1 
ATOM   1913  O  O   . ALA B  2  146 ? 9.334   6.352   15.184  1.00 88.82 146 B  1 
ATOM   1914  C  CB  . ALA B  2  146 ? 10.594  7.976   12.596  1.00 89.72 146 B  1 
ATOM   1915  N  N   . VAL B  2  147 ? 9.647   5.056   13.369  1.00 90.73 147 B  1 
ATOM   1916  C  CA  . VAL B  2  147 ? 8.623   4.098   13.775  1.00 90.95 147 B  1 
ATOM   1917  C  C   . VAL B  2  147 ? 9.038   3.376   15.046  1.00 90.18 147 B  1 
ATOM   1918  O  O   . VAL B  2  147 ? 8.220   3.155   15.946  1.00 88.54 147 B  1 
ATOM   1919  C  CB  . VAL B  2  147 ? 8.349   3.105   12.632  1.00 91.01 147 B  1 
ATOM   1920  C  CG1 . VAL B  2  147 ? 7.671   1.845   13.149  1.00 82.96 147 B  1 
ATOM   1921  C  CG2 . VAL B  2  147 ? 7.482   3.765   11.591  1.00 83.35 147 B  1 
ATOM   1922  N  N   . LYS B  2  148 ? 10.308  3.004   15.143  1.00 88.47 148 B  1 
ATOM   1923  C  CA  . LYS B  2  148 ? 10.795  2.298   16.321  1.00 87.11 148 B  1 
ATOM   1924  C  C   . LYS B  2  148 ? 10.642  3.148   17.577  1.00 86.70 148 B  1 
ATOM   1925  O  O   . LYS B  2  148 ? 10.325  2.625   18.651  1.00 84.79 148 B  1 
ATOM   1926  C  CB  . LYS B  2  148 ? 12.256  1.895   16.121  1.00 85.40 148 B  1 
ATOM   1927  C  CG  . LYS B  2  148 ? 12.807  0.993   17.209  1.00 79.24 148 B  1 
ATOM   1928  C  CD  . LYS B  2  148 ? 14.202  0.509   16.860  1.00 75.11 148 B  1 
ATOM   1929  C  CE  . LYS B  2  148 ? 14.792  -0.337  17.982  1.00 68.65 148 B  1 
ATOM   1930  N  NZ  . LYS B  2  148 ? 14.012  -1.584  18.216  1.00 62.87 148 B  1 
ATOM   1931  N  N   . ILE B  2  149 ? 10.828  4.460   17.458  1.00 87.67 149 B  1 
ATOM   1932  C  CA  . ILE B  2  149 ? 10.664  5.346   18.604  1.00 86.24 149 B  1 
ATOM   1933  C  C   . ILE B  2  149 ? 9.186   5.574   18.903  1.00 86.70 149 B  1 
ATOM   1934  O  O   . ILE B  2  149 ? 8.754   5.485   20.059  1.00 85.74 149 B  1 
ATOM   1935  C  CB  . ILE B  2  149 ? 11.395  6.679   18.362  1.00 84.45 149 B  1 
ATOM   1936  C  CG1 . ILE B  2  149 ? 12.906  6.446   18.280  1.00 79.81 149 B  1 
ATOM   1937  C  CG2 . ILE B  2  149 ? 11.066  7.683   19.455  1.00 78.11 149 B  1 
ATOM   1938  C  CD1 . ILE B  2  149 ? 13.691  7.674   17.890  1.00 71.83 149 B  1 
ATOM   1939  N  N   . VAL B  2  150 ? 8.392   5.855   17.869  1.00 88.25 150 B  1 
ATOM   1940  C  CA  . VAL B  2  150 ? 6.988   6.196   18.069  1.00 88.66 150 B  1 
ATOM   1941  C  C   . VAL B  2  150 ? 6.212   5.012   18.633  1.00 89.16 150 B  1 
ATOM   1942  O  O   . VAL B  2  150 ? 5.418   5.161   19.569  1.00 88.13 150 B  1 
ATOM   1943  C  CB  . VAL B  2  150 ? 6.369   6.693   16.750  1.00 88.45 150 B  1 
ATOM   1944  C  CG1 . VAL B  2  150 ? 4.851   6.754   16.850  1.00 81.14 150 B  1 
ATOM   1945  C  CG2 . VAL B  2  150 ? 6.925   8.059   16.393  1.00 82.59 150 B  1 
ATOM   1946  N  N   . THR B  2  151 ? 6.426   3.818   18.091  1.00 89.41 151 B  1 
ATOM   1947  C  CA  . THR B  2  151 ? 5.680   2.652   18.550  1.00 89.65 151 B  1 
ATOM   1948  C  C   . THR B  2  151 ? 6.091   2.204   19.944  1.00 89.41 151 B  1 
ATOM   1949  O  O   . THR B  2  151 ? 5.354   1.449   20.580  1.00 87.76 151 B  1 
ATOM   1950  C  CB  . THR B  2  151 ? 5.848   1.487   17.571  1.00 89.36 151 B  1 
ATOM   1951  O  OG1 . THR B  2  151 ? 7.240   1.199   17.396  1.00 83.36 151 B  1 
ATOM   1952  C  CG2 . THR B  2  151 ? 5.222   1.819   16.229  1.00 83.75 151 B  1 
ATOM   1953  N  N   . GLY B  2  152 ? 7.244   2.647   20.433  1.00 88.23 152 B  1 
ATOM   1954  C  CA  . GLY B  2  152 ? 7.680   2.304   21.774  1.00 87.39 152 B  1 
ATOM   1955  C  C   . GLY B  2  152 ? 7.214   3.263   22.847  1.00 88.34 152 B  1 
ATOM   1956  O  O   . GLY B  2  152 ? 7.387   2.984   24.035  1.00 86.52 152 B  1 
ATOM   1957  N  N   . VAL B  2  153 ? 6.614   4.385   22.454  1.00 89.76 153 B  1 
ATOM   1958  C  CA  . VAL B  2  153 ? 6.178   5.388   23.420  1.00 90.06 153 B  1 
ATOM   1959  C  C   . VAL B  2  153 ? 5.059   4.879   24.337  1.00 90.25 153 B  1 
ATOM   1960  O  O   . VAL B  2  153 ? 5.119   5.114   25.551  1.00 88.65 153 B  1 
ATOM   1961  C  CB  . VAL B  2  153 ? 5.771   6.680   22.682  1.00 89.46 153 B  1 
ATOM   1962  C  CG1 . VAL B  2  153 ? 5.029   7.630   23.611  1.00 82.79 153 B  1 
ATOM   1963  C  CG2 . VAL B  2  153 ? 6.997   7.361   22.103  1.00 83.27 153 B  1 
ATOM   1964  N  N   . PRO B  2  154 ? 4.023   4.176   23.837  1.00 90.62 154 B  1 
ATOM   1965  C  CA  . PRO B  2  154 ? 2.952   3.743   24.752  1.00 91.08 154 B  1 
ATOM   1966  C  C   . PRO B  2  154 ? 3.378   2.727   25.795  1.00 90.63 154 B  1 
ATOM   1967  O  O   . PRO B  2  154 ? 2.571   2.388   26.667  1.00 88.51 154 B  1 
ATOM   1968  C  CB  . PRO B  2  154 ? 1.903   3.137   23.806  1.00 90.42 154 B  1 
ATOM   1969  C  CG  . PRO B  2  154 ? 2.198   3.728   22.478  1.00 88.26 154 B  1 
ATOM   1970  C  CD  . PRO B  2  154 ? 3.684   3.873   22.439  1.00 90.43 154 B  1 
ATOM   1971  N  N   . ASP B  2  155 ? 4.610   2.230   25.739  1.00 89.80 155 B  1 
ATOM   1972  C  CA  . ASP B  2  155 ? 5.056   1.234   26.700  1.00 88.31 155 B  1 
ATOM   1973  C  C   . ASP B  2  155 ? 5.141   1.790   28.119  1.00 88.49 155 B  1 
ATOM   1974  O  O   . ASP B  2  155 ? 5.170   1.022   29.082  1.00 84.56 155 B  1 
ATOM   1975  C  CB  . ASP B  2  155 ? 6.422   0.682   26.281  1.00 84.85 155 B  1 
ATOM   1976  C  CG  . ASP B  2  155 ? 6.739   -0.653  26.924  1.00 78.57 155 B  1 
ATOM   1977  O  OD1 . ASP B  2  155 ? 5.816   -1.302  27.443  1.00 70.90 155 B  1 
ATOM   1978  O  OD2 . ASP B  2  155 ? 7.923   -1.054  26.903  1.00 71.45 155 B  1 
ATOM   1979  N  N   . ALA B  2  156 ? 5.172   3.109   28.267  1.00 88.78 156 B  1 
ATOM   1980  C  CA  . ALA B  2  156 ? 5.255   3.717   29.588  1.00 88.19 156 B  1 
ATOM   1981  C  C   . ALA B  2  156 ? 3.940   3.645   30.352  1.00 89.17 156 B  1 
ATOM   1982  O  O   . ALA B  2  156 ? 3.932   3.823   31.574  1.00 86.29 156 B  1 
ATOM   1983  C  CB  . ALA B  2  156 ? 5.708   5.172   29.468  1.00 86.33 156 B  1 
ATOM   1984  N  N   . ILE B  2  157 ? 2.829   3.395   29.673  1.00 90.60 157 B  1 
ATOM   1985  C  CA  . ILE B  2  157 ? 1.543   3.267   30.342  1.00 91.48 157 B  1 
ATOM   1986  C  C   . ILE B  2  157 ? 1.551   1.991   31.180  1.00 91.16 157 B  1 
ATOM   1987  O  O   . ILE B  2  157 ? 1.916   0.924   30.676  1.00 88.84 157 B  1 
ATOM   1988  C  CB  . ILE B  2  157 ? 0.391   3.258   29.324  1.00 91.15 157 B  1 
ATOM   1989  C  CG1 . ILE B  2  157 ? 0.470   4.501   28.435  1.00 84.99 157 B  1 
ATOM   1990  C  CG2 . ILE B  2  157 ? -0.948  3.201   30.028  1.00 84.00 157 B  1 
ATOM   1991  C  CD1 . ILE B  2  157 ? -0.539  4.514   27.311  1.00 80.60 157 B  1 
ATOM   1992  N  N   . PRO B  2  158 ? 1.154   2.056   32.459  1.00 91.10 158 B  1 
ATOM   1993  C  CA  . PRO B  2  158 ? 1.365   0.914   33.366  1.00 90.42 158 B  1 
ATOM   1994  C  C   . PRO B  2  158 ? 0.698   -0.385  32.937  1.00 89.73 158 B  1 
ATOM   1995  O  O   . PRO B  2  158 ? 1.373   -1.407  32.782  1.00 85.99 158 B  1 
ATOM   1996  C  CB  . PRO B  2  158 ? 0.802   1.423   34.698  1.00 88.67 158 B  1 
ATOM   1997  C  CG  . PRO B  2  158 ? 0.899   2.903   34.610  1.00 87.21 158 B  1 
ATOM   1998  C  CD  . PRO B  2  158 ? 0.642   3.233   33.176  1.00 89.61 158 B  1 
ATOM   1999  N  N   . VAL B  2  159 ? -0.618  -0.381  32.737  1.00 90.05 159 B  1 
ATOM   2000  C  CA  . VAL B  2  159 ? -1.359  -1.624  32.561  1.00 90.77 159 B  1 
ATOM   2001  C  C   . VAL B  2  159 ? -1.490  -1.996  31.091  1.00 90.34 159 B  1 
ATOM   2002  O  O   . VAL B  2  159 ? -1.200  -3.133  30.697  1.00 86.68 159 B  1 
ATOM   2003  C  CB  . VAL B  2  159 ? -2.748  -1.529  33.231  1.00 88.91 159 B  1 
ATOM   2004  C  CG1 . VAL B  2  159 ? -3.499  -2.843  33.088  1.00 80.24 159 B  1 
ATOM   2005  C  CG2 . VAL B  2  159 ? -2.604  -1.149  34.694  1.00 80.32 159 B  1 
ATOM   2006  N  N   . ILE B  2  160 ? -1.925  -1.062  30.263  1.00 91.27 160 B  1 
ATOM   2007  C  CA  . ILE B  2  160 ? -2.246  -1.343  28.871  1.00 91.01 160 B  1 
ATOM   2008  C  C   . ILE B  2  160 ? -1.137  -0.925  27.917  1.00 91.57 160 B  1 
ATOM   2009  O  O   . ILE B  2  160 ? -1.358  -0.850  26.707  1.00 89.32 160 B  1 
ATOM   2010  C  CB  . ILE B  2  160 ? -3.567  -0.656  28.467  1.00 88.51 160 B  1 
ATOM   2011  C  CG1 . ILE B  2  160 ? -3.442  0.856   28.631  1.00 78.50 160 B  1 
ATOM   2012  C  CG2 . ILE B  2  160 ? -4.726  -1.193  29.284  1.00 73.14 160 B  1 
ATOM   2013  C  CD1 . ILE B  2  160 ? -4.613  1.637   28.062  1.00 72.17 160 B  1 
ATOM   2014  N  N   . GLY B  2  161 ? 0.057   -0.654  28.431  1.00 89.85 161 B  1 
ATOM   2015  C  CA  . GLY B  2  161 ? 1.124   -0.180  27.570  1.00 89.65 161 B  1 
ATOM   2016  C  C   . GLY B  2  161 ? 1.650   -1.232  26.614  1.00 90.16 161 B  1 
ATOM   2017  O  O   . GLY B  2  161 ? 1.722   -1.017  25.401  1.00 88.44 161 B  1 
ATOM   2018  N  N   . SER B  2  162 ? 2.017   -2.391  27.155  1.00 88.40 162 B  1 
ATOM   2019  C  CA  . SER B  2  162 ? 2.585   -3.451  26.329  1.00 87.05 162 B  1 
ATOM   2020  C  C   . SER B  2  162 ? 1.599   -3.998  25.294  1.00 88.27 162 B  1 
ATOM   2021  O  O   . SER B  2  162 ? 1.994   -4.220  24.144  1.00 86.18 162 B  1 
ATOM   2022  C  CB  . SER B  2  162 ? 3.124   -4.570  27.217  1.00 83.58 162 B  1 
ATOM   2023  O  OG  . SER B  2  162 ? 3.660   -5.616  26.448  1.00 72.86 162 B  1 
ATOM   2024  N  N   . PRO B  2  163 ? 0.315   -4.238  25.631  1.00 88.86 163 B  1 
ATOM   2025  C  CA  . PRO B  2  163 ? -0.616  -4.667  24.572  1.00 88.87 163 B  1 
ATOM   2026  C  C   . PRO B  2  163 ? -0.796  -3.637  23.467  1.00 89.55 163 B  1 
ATOM   2027  O  O   . PRO B  2  163 ? -0.974  -4.008  22.302  1.00 88.77 163 B  1 
ATOM   2028  C  CB  . PRO B  2  163 ? -1.924  -4.918  25.327  1.00 87.62 163 B  1 
ATOM   2029  C  CG  . PRO B  2  163 ? -1.497  -5.221  26.712  1.00 84.59 163 B  1 
ATOM   2030  C  CD  . PRO B  2  163 ? -0.309  -4.340  26.957  1.00 87.40 163 B  1 
ATOM   2031  N  N   . LEU B  2  164 ? -0.759  -2.347  23.800  1.00 90.79 164 B  1 
ATOM   2032  C  CA  . LEU B  2  164 ? -0.874  -1.316  22.777  1.00 91.37 164 B  1 
ATOM   2033  C  C   . LEU B  2  164 ? 0.321   -1.334  21.837  1.00 91.36 164 B  1 
ATOM   2034  O  O   . LEU B  2  164 ? 0.171   -1.144  20.625  1.00 90.19 164 B  1 
ATOM   2035  C  CB  . LEU B  2  164 ? -1.020  0.060   23.426  1.00 91.04 164 B  1 
ATOM   2036  C  CG  . LEU B  2  164 ? -2.397  0.423   23.982  1.00 85.22 164 B  1 
ATOM   2037  C  CD1 . LEU B  2  164 ? -2.354  1.776   24.668  1.00 78.92 164 B  1 
ATOM   2038  C  CD2 . LEU B  2  164 ? -3.438  0.419   22.877  1.00 79.51 164 B  1 
ATOM   2039  N  N   . VAL B  2  165 ? 1.515   -1.562  22.380  1.00 89.92 165 B  1 
ATOM   2040  C  CA  . VAL B  2  165 ? 2.706   -1.630  21.546  1.00 89.39 165 B  1 
ATOM   2041  C  C   . VAL B  2  165 ? 2.621   -2.814  20.593  1.00 89.51 165 B  1 
ATOM   2042  O  O   . VAL B  2  165 ? 2.959   -2.705  19.410  1.00 88.83 165 B  1 
ATOM   2043  C  CB  . VAL B  2  165 ? 3.965   -1.703  22.424  1.00 87.88 165 B  1 
ATOM   2044  C  CG1 . VAL B  2  165 ? 5.197   -1.967  21.575  1.00 81.56 165 B  1 
ATOM   2045  C  CG2 . VAL B  2  165 ? 4.128   -0.411  23.205  1.00 82.30 165 B  1 
ATOM   2046  N  N   . GLU B  2  166 ? 2.157   -3.963  21.087  1.00 89.36 166 B  1 
ATOM   2047  C  CA  . GLU B  2  166 ? 2.030   -5.131  20.224  1.00 88.77 166 B  1 
ATOM   2048  C  C   . GLU B  2  166 ? 0.942   -4.942  19.173  1.00 89.44 166 B  1 
ATOM   2049  O  O   . GLU B  2  166 ? 1.071   -5.449  18.057  1.00 87.89 166 B  1 
ATOM   2050  C  CB  . GLU B  2  166 ? 1.747   -6.381  21.058  1.00 86.61 166 B  1 
ATOM   2051  C  CG  . GLU B  2  166 ? 2.910   -6.807  21.936  1.00 78.43 166 B  1 
ATOM   2052  C  CD  . GLU B  2  166 ? 2.709   -8.179  22.544  1.00 73.44 166 B  1 
ATOM   2053  O  OE1 . GLU B  2  166 ? 1.659   -8.797  22.274  1.00 66.24 166 B  1 
ATOM   2054  O  OE2 . GLU B  2  166 ? 3.599   -8.644  23.282  1.00 65.44 166 B  1 
ATOM   2055  N  N   . LEU B  2  167 ? -0.128  -4.227  19.507  1.00 91.37 167 B  1 
ATOM   2056  C  CA  . LEU B  2  167 ? -1.160  -3.949  18.520  1.00 91.83 167 B  1 
ATOM   2057  C  C   . LEU B  2  167 ? -0.639  -3.045  17.413  1.00 92.07 167 B  1 
ATOM   2058  O  O   . LEU B  2  167 ? -0.959  -3.240  16.237  1.00 90.95 167 B  1 
ATOM   2059  C  CB  . LEU B  2  167 ? -2.376  -3.309  19.195  1.00 91.57 167 B  1 
ATOM   2060  C  CG  . LEU B  2  167 ? -3.359  -4.258  19.876  1.00 84.75 167 B  1 
ATOM   2061  C  CD1 . LEU B  2  167 ? -4.426  -3.467  20.616  1.00 79.18 167 B  1 
ATOM   2062  C  CD2 . LEU B  2  167 ? -3.993  -5.186  18.857  1.00 78.91 167 B  1 
ATOM   2063  N  N   . LEU B  2  168 ? 0.172   -2.048  17.773  1.00 92.02 168 B  1 
ATOM   2064  C  CA  . LEU B  2  168 ? 0.716   -1.135  16.778  1.00 91.85 168 B  1 
ATOM   2065  C  C   . LEU B  2  168 ? 1.754   -1.819  15.904  1.00 91.45 168 B  1 
ATOM   2066  O  O   . LEU B  2  168 ? 1.748   -1.660  14.682  1.00 89.69 168 B  1 
ATOM   2067  C  CB  . LEU B  2  168 ? 1.323   0.091   17.457  1.00 91.68 168 B  1 
ATOM   2068  C  CG  . LEU B  2  168 ? 0.465   1.362   17.515  1.00 88.38 168 B  1 
ATOM   2069  C  CD1 . LEU B  2  168 ? -0.832  1.102   18.265  1.00 83.72 168 B  1 
ATOM   2070  C  CD2 . LEU B  2  168 ? 1.245   2.491   18.162  1.00 82.70 168 B  1 
ATOM   2071  N  N   . ARG B  2  169 ? 2.643   -2.589  16.505  1.00 89.96 169 B  1 
ATOM   2072  C  CA  . ARG B  2  169 ? 3.723   -3.219  15.757  1.00 89.07 169 B  1 
ATOM   2073  C  C   . ARG B  2  169 ? 3.304   -4.519  15.082  1.00 88.58 169 B  1 
ATOM   2074  O  O   . ARG B  2  169 ? 3.981   -4.966  14.157  1.00 85.12 169 B  1 
ATOM   2075  C  CB  . ARG B  2  169 ? 4.912   -3.490  16.676  1.00 87.28 169 B  1 
ATOM   2076  C  CG  . ARG B  2  169 ? 5.590   -2.240  17.201  1.00 83.73 169 B  1 
ATOM   2077  C  CD  . ARG B  2  169 ? 6.759   -2.588  18.100  1.00 83.20 169 B  1 
ATOM   2078  N  NE  . ARG B  2  169 ? 7.501   -1.402  18.524  1.00 81.74 169 B  1 
ATOM   2079  C  CZ  . ARG B  2  169 ? 8.531   -1.423  19.358  1.00 80.90 169 B  1 
ATOM   2080  N  NH1 . ARG B  2  169 ? 8.955   -2.567  19.871  1.00 74.88 169 B  1 
ATOM   2081  N  NH2 . ARG B  2  169 ? 9.147   -0.295  19.683  1.00 75.47 169 B  1 
ATOM   2082  N  N   . GLY B  2  170 ? 2.222   -5.140  15.519  1.00 86.97 170 B  1 
ATOM   2083  C  CA  . GLY B  2  170 ? 1.857   -6.456  15.035  1.00 85.60 170 B  1 
ATOM   2084  C  C   . GLY B  2  170 ? 2.635   -7.587  15.663  1.00 84.91 170 B  1 
ATOM   2085  O  O   . GLY B  2  170 ? 2.315   -8.755  15.429  1.00 80.93 170 B  1 
ATOM   2086  N  N   . SER B  2  171 ? 3.644   -7.268  16.445  1.00 81.80 171 B  1 
ATOM   2087  C  CA  . SER B  2  171 ? 4.459   -8.224  17.161  1.00 80.00 171 B  1 
ATOM   2088  C  C   . SER B  2  171 ? 5.239   -7.462  18.221  1.00 80.77 171 B  1 
ATOM   2089  O  O   . SER B  2  171 ? 4.995   -6.277  18.462  1.00 76.28 171 B  1 
ATOM   2090  C  CB  . SER B  2  171 ? 5.397   -8.987  16.218  1.00 76.35 171 B  1 
ATOM   2091  O  OG  . SER B  2  171 ? 6.329   -8.113  15.621  1.00 68.35 171 B  1 
ATOM   2092  N  N   . ALA B  2  172 ? 6.170   -8.142  18.874  1.00 78.00 172 B  1 
ATOM   2093  C  CA  . ALA B  2  172 ? 6.977   -7.489  19.892  1.00 75.58 172 B  1 
ATOM   2094  C  C   . ALA B  2  172 ? 8.038   -6.574  19.304  1.00 76.31 172 B  1 
ATOM   2095  O  O   . ALA B  2  172 ? 8.572   -5.721  20.015  1.00 72.14 172 B  1 
ATOM   2096  C  CB  . ALA B  2  172 ? 7.637   -8.533  20.788  1.00 71.91 172 B  1 
ATOM   2097  N  N   . SER B  2  173 ? 8.351   -6.724  18.031  1.00 77.22 173 B  1 
ATOM   2098  C  CA  . SER B  2  173 ? 9.397   -5.954  17.387  1.00 77.33 173 B  1 
ATOM   2099  C  C   . SER B  2  173 ? 8.852   -5.267  16.144  1.00 80.12 173 B  1 
ATOM   2100  O  O   . SER B  2  173 ? 7.749   -5.560  15.673  1.00 77.75 173 B  1 
ATOM   2101  C  CB  . SER B  2  173 ? 10.579  -6.849  17.013  1.00 72.74 173 B  1 
ATOM   2102  O  OG  . SER B  2  173 ? 10.192  -7.820  16.066  1.00 64.02 173 B  1 
ATOM   2103  N  N   . VAL B  2  174 ? 9.628   -4.338  15.613  1.00 82.34 174 B  1 
ATOM   2104  C  CA  . VAL B  2  174 ? 9.288   -3.634  14.386  1.00 83.76 174 B  1 
ATOM   2105  C  C   . VAL B  2  174 ? 9.779   -4.458  13.209  1.00 83.69 174 B  1 
ATOM   2106  O  O   . VAL B  2  174 ? 10.969  -4.767  13.109  1.00 81.63 174 B  1 
ATOM   2107  C  CB  . VAL B  2  174 ? 9.900   -2.230  14.363  1.00 83.94 174 B  1 
ATOM   2108  C  CG1 . VAL B  2  174 ? 9.637   -1.554  13.027  1.00 77.21 174 B  1 
ATOM   2109  C  CG2 . VAL B  2  174 ? 9.342   -1.396  15.503  1.00 77.89 174 B  1 
ATOM   2110  N  N   . GLY B  2  175 ? 8.866   -4.824  12.319  1.00 84.59 175 B  1 
ATOM   2111  C  CA  . GLY B  2  175 ? 9.234   -5.626  11.174  1.00 84.88 175 B  1 
ATOM   2112  C  C   . GLY B  2  175 ? 8.192   -5.560  10.081  1.00 87.13 175 B  1 
ATOM   2113  O  O   . GLY B  2  175 ? 7.575   -4.516  9.843   1.00 85.92 175 B  1 
ATOM   2114  N  N   . GLN B  2  176 ? 8.003   -6.683  9.403   1.00 87.09 176 B  1 
ATOM   2115  C  CA  . GLN B  2  176 ? 7.063   -6.736  8.289   1.00 88.30 176 B  1 
ATOM   2116  C  C   . GLN B  2  176 ? 5.630   -6.507  8.749   1.00 89.50 176 B  1 
ATOM   2117  O  O   . GLN B  2  176 ? 4.852   -5.830  8.072   1.00 88.73 176 B  1 
ATOM   2118  C  CB  . GLN B  2  176 ? 7.187   -8.088  7.580   1.00 88.31 176 B  1 
ATOM   2119  C  CG  . GLN B  2  176 ? 6.158   -8.320  6.486   1.00 86.82 176 B  1 
ATOM   2120  C  CD  . GLN B  2  176 ? 6.224   -7.268  5.401   1.00 87.16 176 B  1 
ATOM   2121  O  OE1 . GLN B  2  176 ? 7.268   -7.054  4.787   1.00 80.47 176 B  1 
ATOM   2122  N  NE2 . GLN B  2  176 ? 5.108   -6.594  5.160   1.00 78.42 176 B  1 
ATOM   2123  N  N   . SER B  2  177 ? 5.262   -7.056  9.904   1.00 89.18 177 B  1 
ATOM   2124  C  CA  . SER B  2  177 ? 3.911   -6.859  10.413  1.00 89.30 177 B  1 
ATOM   2125  C  C   . SER B  2  177 ? 3.638   -5.394  10.717  1.00 90.78 177 B  1 
ATOM   2126  O  O   . SER B  2  177 ? 2.511   -4.919  10.539  1.00 89.32 177 B  1 
ATOM   2127  C  CB  . SER B  2  177 ? 3.702   -7.709  11.664  1.00 87.28 177 B  1 
ATOM   2128  O  OG  . SER B  2  177 ? 4.656   -7.402  12.652  1.00 77.14 177 B  1 
ATOM   2129  N  N   . THR B  2  178 ? 4.659   -4.663  11.154  1.00 91.25 178 B  1 
ATOM   2130  C  CA  . THR B  2  178 ? 4.499   -3.238  11.411  1.00 91.86 178 B  1 
ATOM   2131  C  C   . THR B  2  178 ? 4.219   -2.481  10.120  1.00 93.18 178 B  1 
ATOM   2132  O  O   . THR B  2  178 ? 3.322   -1.633  10.065  1.00 92.45 178 B  1 
ATOM   2133  C  CB  . THR B  2  178 ? 5.744   -2.682  12.099  1.00 90.75 178 B  1 
ATOM   2134  O  OG1 . THR B  2  178 ? 6.075   -3.491  13.226  1.00 84.66 178 B  1 
ATOM   2135  C  CG2 . THR B  2  178 ? 5.514   -1.251  12.544  1.00 84.77 178 B  1 
ATOM   2136  N  N   . LEU B  2  179 ? 4.976   -2.782  9.069   1.00 93.73 179 B  1 
ATOM   2137  C  CA  . LEU B  2  179 ? 4.769   -2.118  7.790   1.00 94.61 179 B  1 
ATOM   2138  C  C   . LEU B  2  179 ? 3.406   -2.465  7.203   1.00 95.19 179 B  1 
ATOM   2139  O  O   . LEU B  2  179 ? 2.742   -1.606  6.615   1.00 94.76 179 B  1 
ATOM   2140  C  CB  . LEU B  2  179 ? 5.882   -2.498  6.813   1.00 94.58 179 B  1 
ATOM   2141  C  CG  . LEU B  2  179 ? 5.836   -1.832  5.436   1.00 93.64 179 B  1 
ATOM   2142  C  CD1 . LEU B  2  179 ? 5.882   -0.320  5.566   1.00 88.84 179 B  1 
ATOM   2143  C  CD2 . LEU B  2  179 ? 6.984   -2.328  4.577   1.00 88.64 179 B  1 
ATOM   2144  N  N   . THR B  2  180 ? 2.970   -3.713  7.368   1.00 94.33 180 B  1 
ATOM   2145  C  CA  . THR B  2  180 ? 1.664   -4.116  6.863   1.00 94.76 180 B  1 
ATOM   2146  C  C   . THR B  2  180 ? 0.545   -3.344  7.555   1.00 95.14 180 B  1 
ATOM   2147  O  O   . THR B  2  180 ? -0.364  -2.816  6.901   1.00 94.49 180 B  1 
ATOM   2148  C  CB  . THR B  2  180 ? 1.477   -5.624  7.049   1.00 94.28 180 B  1 
ATOM   2149  O  OG1 . THR B  2  180 ? 2.488   -6.326  6.320   1.00 86.84 180 B  1 
ATOM   2150  C  CG2 . THR B  2  180 ? 0.104   -6.058  6.562   1.00 85.01 180 B  1 
ATOM   2151  N  N   . ARG B  2  181 ? 0.602   -3.254  8.873   1.00 95.01 181 B  1 
ATOM   2152  C  CA  . ARG B  2  181 ? -0.436  -2.540  9.610   1.00 95.03 181 B  1 
ATOM   2153  C  C   . ARG B  2  181 ? -0.384  -1.039  9.348   1.00 95.52 181 B  1 
ATOM   2154  O  O   . ARG B  2  181 ? -1.425  -0.384  9.255   1.00 94.66 181 B  1 
ATOM   2155  C  CB  . ARG B  2  181 ? -0.312  -2.823  11.109  1.00 94.14 181 B  1 
ATOM   2156  C  CG  . ARG B  2  181 ? -0.566  -4.276  11.451  1.00 91.72 181 B  1 
ATOM   2157  C  CD  . ARG B  2  181 ? -0.752  -4.497  12.930  1.00 90.59 181 B  1 
ATOM   2158  N  NE  . ARG B  2  181 ? -1.122  -5.882  13.217  1.00 89.27 181 B  1 
ATOM   2159  C  CZ  . ARG B  2  181 ? -1.724  -6.293  14.326  1.00 89.84 181 B  1 
ATOM   2160  N  NH1 . ARG B  2  181 ? -2.025  -5.426  15.280  1.00 81.85 181 B  1 
ATOM   2161  N  NH2 . ARG B  2  181 ? -2.020  -7.574  14.492  1.00 84.88 181 B  1 
ATOM   2162  N  N   . PHE B  2  182 ? 0.813   -0.483  9.225   1.00 95.78 182 B  1 
ATOM   2163  C  CA  . PHE B  2  182 ? 0.931   0.946   8.950   1.00 96.15 182 B  1 
ATOM   2164  C  C   . PHE B  2  182 ? 0.419   1.288   7.558   1.00 96.39 182 B  1 
ATOM   2165  O  O   . PHE B  2  182 ? -0.182  2.349   7.360   1.00 95.34 182 B  1 
ATOM   2166  C  CB  . PHE B  2  182 ? 2.382   1.398   9.119   1.00 95.89 182 B  1 
ATOM   2167  C  CG  . PHE B  2  182 ? 2.708   1.871   10.509  1.00 95.38 182 B  1 
ATOM   2168  C  CD1 . PHE B  2  182 ? 2.278   1.170   11.619  1.00 89.81 182 B  1 
ATOM   2169  C  CD2 . PHE B  2  182 ? 3.442   3.031   10.701  1.00 89.37 182 B  1 
ATOM   2170  C  CE1 . PHE B  2  182 ? 2.563   1.614   12.891  1.00 87.93 182 B  1 
ATOM   2171  C  CE2 . PHE B  2  182 ? 3.737   3.476   11.973  1.00 88.25 182 B  1 
ATOM   2172  C  CZ  . PHE B  2  182 ? 3.297   2.767   13.070  1.00 91.26 182 B  1 
ATOM   2173  N  N   . TYR B  2  183 ? 0.645   0.408   6.584   1.00 96.33 183 B  1 
ATOM   2174  C  CA  . TYR B  2  183 ? 0.110   0.643   5.248   1.00 96.46 183 B  1 
ATOM   2175  C  C   . TYR B  2  183 ? -1.412  0.561   5.247   1.00 96.36 183 B  1 
ATOM   2176  O  O   . TYR B  2  183 ? -2.081  1.346   4.567   1.00 95.72 183 B  1 
ATOM   2177  C  CB  . TYR B  2  183 ? 0.701   -0.359  4.255   1.00 96.43 183 B  1 
ATOM   2178  C  CG  . TYR B  2  183 ? 0.278   -0.117  2.823   1.00 96.46 183 B  1 
ATOM   2179  C  CD1 . TYR B  2  183 ? 0.750   0.979   2.115   1.00 94.43 183 B  1 
ATOM   2180  C  CD2 . TYR B  2  183 ? -0.586  -0.982  2.178   1.00 94.43 183 B  1 
ATOM   2181  C  CE1 . TYR B  2  183 ? 0.369   1.204   0.810   1.00 93.81 183 B  1 
ATOM   2182  C  CE2 . TYR B  2  183 ? -0.976  -0.763  0.870   1.00 93.69 183 B  1 
ATOM   2183  C  CZ  . TYR B  2  183 ? -0.494  0.332   0.192   1.00 95.06 183 B  1 
ATOM   2184  O  OH  . TYR B  2  183 ? -0.875  0.554   -1.111  1.00 93.68 183 B  1 
ATOM   2185  N  N   . SER B  2  184 ? -1.971  -0.380  6.008   1.00 96.23 184 B  1 
ATOM   2186  C  CA  . SER B  2  184 ? -3.422  -0.469  6.120   1.00 96.31 184 B  1 
ATOM   2187  C  C   . SER B  2  184 ? -3.997  0.776   6.789   1.00 96.14 184 B  1 
ATOM   2188  O  O   . SER B  2  184 ? -5.025  1.305   6.359   1.00 95.05 184 B  1 
ATOM   2189  C  CB  . SER B  2  184 ? -3.810  -1.722  6.898   1.00 96.13 184 B  1 
ATOM   2190  O  OG  . SER B  2  184 ? -5.209  -1.767  7.116   1.00 90.09 184 B  1 
ATOM   2191  N  N   . LEU B  2  185 ? -3.341  1.257   7.840   1.00 96.01 185 B  1 
ATOM   2192  C  CA  . LEU B  2  185 ? -3.807  2.460   8.510   1.00 96.28 185 B  1 
ATOM   2193  C  C   . LEU B  2  185 ? -3.717  3.672   7.595   1.00 96.47 185 B  1 
ATOM   2194  O  O   . LEU B  2  185 ? -4.634  4.501   7.558   1.00 95.49 185 B  1 
ATOM   2195  C  CB  . LEU B  2  185 ? -2.992  2.698   9.784   1.00 95.90 185 B  1 
ATOM   2196  C  CG  . LEU B  2  185 ? -3.237  1.744   10.953  1.00 93.59 185 B  1 
ATOM   2197  C  CD1 . LEU B  2  185 ? -2.241  2.008   12.068  1.00 89.49 185 B  1 
ATOM   2198  C  CD2 . LEU B  2  185 ? -4.659  1.895   11.470  1.00 88.55 185 B  1 
ATOM   2199  N  N   . HIS B  2  186 ? -2.626  3.781   6.837   1.00 96.70 186 B  1 
ATOM   2200  C  CA  . HIS B  2  186 ? -2.390  4.974   6.023   1.00 96.83 186 B  1 
ATOM   2201  C  C   . HIS B  2  186 ? -3.296  5.042   4.804   1.00 96.80 186 B  1 
ATOM   2202  O  O   . HIS B  2  186 ? -3.695  6.137   4.394   1.00 95.66 186 B  1 
ATOM   2203  C  CB  . HIS B  2  186 ? -0.927  5.026   5.585   1.00 96.89 186 B  1 
ATOM   2204  C  CG  . HIS B  2  186 ? -0.535  6.324   4.947   1.00 97.26 186 B  1 
ATOM   2205  N  ND1 . HIS B  2  186 ? -0.262  7.460   5.677   1.00 94.30 186 B  1 
ATOM   2206  C  CD2 . HIS B  2  186 ? -0.372  6.665   3.650   1.00 93.91 186 B  1 
ATOM   2207  C  CE1 . HIS B  2  186 ? 0.058   8.443   4.866   1.00 94.24 186 B  1 
ATOM   2208  N  NE2 . HIS B  2  186 ? -0.001  7.989   3.623   1.00 94.88 186 B  1 
ATOM   2209  N  N   . THR B  2  187 ? -3.634  3.899   4.211   1.00 96.52 187 B  1 
ATOM   2210  C  CA  . THR B  2  187 ? -4.371  3.889   2.954   1.00 96.29 187 B  1 
ATOM   2211  C  C   . THR B  2  187 ? -5.829  3.477   3.088   1.00 95.80 187 B  1 
ATOM   2212  O  O   . THR B  2  187 ? -6.584  3.648   2.125   1.00 93.38 187 B  1 
ATOM   2213  C  CB  . THR B  2  187 ? -3.694  2.961   1.933   1.00 95.32 187 B  1 
ATOM   2214  O  OG1 . THR B  2  187 ? -3.653  1.630   2.457   1.00 89.16 187 B  1 
ATOM   2215  C  CG2 . THR B  2  187 ? -2.290  3.435   1.626   1.00 89.38 187 B  1 
ATOM   2216  N  N   . PHE B  2  188 ? -6.253  2.939   4.235   1.00 95.52 188 B  1 
ATOM   2217  C  CA  . PHE B  2  188 ? -7.637  2.499   4.380   1.00 95.26 188 B  1 
ATOM   2218  C  C   . PHE B  2  188 ? -8.322  3.111   5.599   1.00 95.16 188 B  1 
ATOM   2219  O  O   . PHE B  2  188 ? -9.384  3.727   5.467   1.00 93.94 188 B  1 
ATOM   2220  C  CB  . PHE B  2  188 ? -7.708  0.971   4.454   1.00 94.50 188 B  1 
ATOM   2221  C  CG  . PHE B  2  188 ? -9.114  0.444   4.515   1.00 91.16 188 B  1 
ATOM   2222  C  CD1 . PHE B  2  188 ? -9.865  0.304   3.364   1.00 85.97 188 B  1 
ATOM   2223  C  CD2 . PHE B  2  188 ? -9.685  0.097   5.729   1.00 85.69 188 B  1 
ATOM   2224  C  CE1 . PHE B  2  188 ? -11.157 -0.171  3.416   1.00 83.27 188 B  1 
ATOM   2225  C  CE2 . PHE B  2  188 ? -10.983 -0.381  5.790   1.00 82.31 188 B  1 
ATOM   2226  C  CZ  . PHE B  2  188 ? -11.716 -0.516  4.632   1.00 85.56 188 B  1 
ATOM   2227  N  N   . VAL B  2  189 ? -7.740  2.951   6.787   1.00 95.97 189 B  1 
ATOM   2228  C  CA  . VAL B  2  189 ? -8.425  3.351   8.009   1.00 95.83 189 B  1 
ATOM   2229  C  C   . VAL B  2  189 ? -8.464  4.868   8.148   1.00 96.17 189 B  1 
ATOM   2230  O  O   . VAL B  2  189 ? -9.529  5.465   8.348   1.00 95.36 189 B  1 
ATOM   2231  C  CB  . VAL B  2  189 ? -7.757  2.704   9.238   1.00 95.17 189 B  1 
ATOM   2232  C  CG1 . VAL B  2  189 ? -8.478  3.112   10.510  1.00 89.53 189 B  1 
ATOM   2233  C  CG2 . VAL B  2  189 ? -7.742  1.197   9.084   1.00 90.28 189 B  1 
ATOM   2234  N  N   . LEU B  2  190 ? -7.303  5.518   8.055   1.00 96.48 190 B  1 
ATOM   2235  C  CA  . LEU B  2  190 ? -7.239  6.959   8.254   1.00 96.78 190 B  1 
ATOM   2236  C  C   . LEU B  2  190 ? -8.008  7.742   7.189   1.00 96.73 190 B  1 
ATOM   2237  O  O   . LEU B  2  190 ? -8.661  8.734   7.536   1.00 96.05 190 B  1 
ATOM   2238  C  CB  . LEU B  2  190 ? -5.782  7.421   8.326   1.00 96.65 190 B  1 
ATOM   2239  C  CG  . LEU B  2  190 ? -5.021  6.959   9.569   1.00 95.43 190 B  1 
ATOM   2240  C  CD1 . LEU B  2  190 ? -3.561  7.375   9.491   1.00 90.55 190 B  1 
ATOM   2241  C  CD2 . LEU B  2  190 ? -5.668  7.518   10.833  1.00 89.78 190 B  1 
ATOM   2242  N  N   . PRO B  2  191 ? -7.978  7.364   5.892   1.00 96.49 191 B  1 
ATOM   2243  C  CA  . PRO B  2  191 ? -8.839  8.084   4.938   1.00 96.07 191 B  1 
ATOM   2244  C  C   . PRO B  2  191 ? -10.317 7.952   5.254   1.00 96.25 191 B  1 
ATOM   2245  O  O   . PRO B  2  191 ? -11.069 8.924   5.119   1.00 95.56 191 B  1 
ATOM   2246  C  CB  . PRO B  2  191 ? -8.489  7.440   3.590   1.00 95.56 191 B  1 
ATOM   2247  C  CG  . PRO B  2  191 ? -7.118  6.930   3.774   1.00 94.35 191 B  1 
ATOM   2248  C  CD  . PRO B  2  191 ? -7.059  6.459   5.194   1.00 96.10 191 B  1 
ATOM   2249  N  N   . LEU B  2  192 ? -10.757 6.774   5.695   1.00 95.75 192 B  1 
ATOM   2250  C  CA  . LEU B  2  192 ? -12.162 6.588   6.041   1.00 95.27 192 B  1 
ATOM   2251  C  C   . LEU B  2  192 ? -12.554 7.434   7.243   1.00 95.60 192 B  1 
ATOM   2252  O  O   . LEU B  2  192 ? -13.576 8.132   7.218   1.00 94.60 192 B  1 
ATOM   2253  C  CB  . LEU B  2  192 ? -12.441 5.110   6.308   1.00 94.46 192 B  1 
ATOM   2254  C  CG  . LEU B  2  192 ? -13.865 4.752   6.741   1.00 89.08 192 B  1 
ATOM   2255  C  CD1 . LEU B  2  192 ? -14.859 5.109   5.649   1.00 82.59 192 B  1 
ATOM   2256  C  CD2 . LEU B  2  192 ? -13.954 3.279   7.089   1.00 81.73 192 B  1 
ATOM   2257  N  N   . LEU B  2  193 ? -11.747 7.392   8.304   1.00 96.08 193 B  1 
ATOM   2258  C  CA  . LEU B  2  193 ? -12.052 8.176   9.492   1.00 96.23 193 B  1 
ATOM   2259  C  C   . LEU B  2  193 ? -11.993 9.670   9.205   1.00 96.73 193 B  1 
ATOM   2260  O  O   . LEU B  2  193 ? -12.829 10.439  9.696   1.00 95.87 193 B  1 
ATOM   2261  C  CB  . LEU B  2  193 ? -11.086 7.815   10.619  1.00 95.85 193 B  1 
ATOM   2262  C  CG  . LEU B  2  193 ? -11.223 6.411   11.208  1.00 93.07 193 B  1 
ATOM   2263  C  CD1 . LEU B  2  193 ? -10.168 6.181   12.275  1.00 87.47 193 B  1 
ATOM   2264  C  CD2 . LEU B  2  193 ? -12.616 6.203   11.783  1.00 86.51 193 B  1 
ATOM   2265  N  N   . THR B  2  194 ? -11.019 10.097  8.405   1.00 97.02 194 B  1 
ATOM   2266  C  CA  . THR B  2  194 ? -10.908 11.510  8.065   1.00 97.04 194 B  1 
ATOM   2267  C  C   . THR B  2  194 ? -12.107 11.968  7.247   1.00 96.97 194 B  1 
ATOM   2268  O  O   . THR B  2  194 ? -12.624 13.071  7.456   1.00 95.97 194 B  1 
ATOM   2269  C  CB  . THR B  2  194 ? -9.604  11.771  7.310   1.00 96.58 194 B  1 
ATOM   2270  O  OG1 . THR B  2  194 ? -8.497  11.302  8.088   1.00 86.96 194 B  1 
ATOM   2271  C  CG2 . THR B  2  194 ? -9.426  13.253  7.039   1.00 87.93 194 B  1 
ATOM   2272  N  N   . ALA B  2  195 ? -12.571 11.131  6.317   1.00 96.62 195 B  1 
ATOM   2273  C  CA  . ALA B  2  195 ? -13.747 11.485  5.533   1.00 96.11 195 B  1 
ATOM   2274  C  C   . ALA B  2  195 ? -14.987 11.590  6.413   1.00 96.15 195 B  1 
ATOM   2275  O  O   . ALA B  2  195 ? -15.812 12.490  6.227   1.00 94.80 195 B  1 
ATOM   2276  C  CB  . ALA B  2  195 ? -13.963 10.463  4.421   1.00 95.51 195 B  1 
ATOM   2277  N  N   . VAL B  2  196 ? -15.130 10.683  7.383   1.00 96.73 196 B  1 
ATOM   2278  C  CA  . VAL B  2  196 ? -16.288 10.718  8.274   1.00 96.50 196 B  1 
ATOM   2279  C  C   . VAL B  2  196 ? -16.278 11.979  9.125   1.00 96.77 196 B  1 
ATOM   2280  O  O   . VAL B  2  196 ? -17.285 12.691  9.227   1.00 96.05 196 B  1 
ATOM   2281  C  CB  . VAL B  2  196 ? -16.329 9.449   9.144   1.00 95.84 196 B  1 
ATOM   2282  C  CG1 . VAL B  2  196 ? -17.354 9.601   10.260  1.00 90.62 196 B  1 
ATOM   2283  C  CG2 . VAL B  2  196 ? -16.652 8.236   8.290   1.00 91.09 196 B  1 
ATOM   2284  N  N   . PHE B  2  197 ? -15.145 12.285  9.748   1.00 97.19 197 B  1 
ATOM   2285  C  CA  . PHE B  2  197 ? -15.085 13.447  10.627  1.00 97.33 197 B  1 
ATOM   2286  C  C   . PHE B  2  197 ? -15.079 14.754  9.851   1.00 97.29 197 B  1 
ATOM   2287  O  O   . PHE B  2  197 ? -15.555 15.773  10.361  1.00 95.76 197 B  1 
ATOM   2288  C  CB  . PHE B  2  197 ? -13.871 13.349  11.550  1.00 97.27 197 B  1 
ATOM   2289  C  CG  . PHE B  2  197 ? -14.095 12.460  12.741  1.00 97.13 197 B  1 
ATOM   2290  C  CD1 . PHE B  2  197 ? -14.704 12.950  13.883  1.00 91.63 197 B  1 
ATOM   2291  C  CD2 . PHE B  2  197 ? -13.715 11.132  12.712  1.00 91.34 197 B  1 
ATOM   2292  C  CE1 . PHE B  2  197 ? -14.921 12.138  14.975  1.00 91.13 197 B  1 
ATOM   2293  C  CE2 . PHE B  2  197 ? -13.931 10.312  13.800  1.00 90.87 197 B  1 
ATOM   2294  C  CZ  . PHE B  2  197 ? -14.532 10.813  14.933  1.00 94.59 197 B  1 
ATOM   2295  N  N   . MET B  2  198 ? -14.549 14.771  8.624   1.00 97.43 198 B  1 
ATOM   2296  C  CA  . MET B  2  198 ? -14.686 15.954  7.779   1.00 97.20 198 B  1 
ATOM   2297  C  C   . MET B  2  198 ? -16.143 16.181  7.409   1.00 97.00 198 B  1 
ATOM   2298  O  O   . MET B  2  198 ? -16.607 17.321  7.356   1.00 96.25 198 B  1 
ATOM   2299  C  CB  . MET B  2  198 ? -13.838 15.821  6.513   1.00 97.09 198 B  1 
ATOM   2300  C  CG  . MET B  2  198 ? -12.385 16.219  6.688   1.00 94.89 198 B  1 
ATOM   2301  S  SD  . MET B  2  198 ? -11.488 16.194  5.126   1.00 93.99 198 B  1 
ATOM   2302  C  CE  . MET B  2  198 ? -9.903  16.849  5.634   1.00 85.45 198 B  1 
ATOM   2303  N  N   . LEU B  2  199 ? -16.886 15.092  7.149   1.00 96.82 199 B  1 
ATOM   2304  C  CA  . LEU B  2  199 ? -18.306 15.222  6.857   1.00 96.45 199 B  1 
ATOM   2305  C  C   . LEU B  2  199 ? -19.060 15.807  8.045   1.00 96.40 199 B  1 
ATOM   2306  O  O   . LEU B  2  199 ? -19.889 16.707  7.879   1.00 95.62 199 B  1 
ATOM   2307  C  CB  . LEU B  2  199 ? -18.889 13.865  6.467   1.00 96.14 199 B  1 
ATOM   2308  C  CG  . LEU B  2  199 ? -20.371 13.846  6.086   1.00 92.61 199 B  1 
ATOM   2309  C  CD1 . LEU B  2  199 ? -20.613 14.708  4.858   1.00 84.78 199 B  1 
ATOM   2310  C  CD2 . LEU B  2  199 ? -20.833 12.423  5.842   1.00 84.39 199 B  1 
ATOM   2311  N  N   . MET B  2  200 ? -18.781 15.321  9.254   1.00 96.62 200 B  1 
ATOM   2312  C  CA  . MET B  2  200 ? -19.399 15.888  10.451  1.00 96.48 200 B  1 
ATOM   2313  C  C   . MET B  2  200 ? -18.998 17.347  10.637  1.00 96.54 200 B  1 
ATOM   2314  O  O   . MET B  2  200 ? -19.829 18.195  10.983  1.00 95.18 200 B  1 
ATOM   2315  C  CB  . MET B  2  200 ? -19.006 15.063  11.676  1.00 95.48 200 B  1 
ATOM   2316  C  CG  . MET B  2  200 ? -19.496 13.620  11.644  1.00 90.85 200 B  1 
ATOM   2317  S  SD  . MET B  2  200 ? -18.737 12.601  12.922  1.00 89.04 200 B  1 
ATOM   2318  C  CE  . MET B  2  200 ? -19.234 13.469  14.396  1.00 77.85 200 B  1 
ATOM   2319  N  N   . HIS B  2  201 ? -17.723 17.655  10.409  1.00 96.64 201 B  1 
ATOM   2320  C  CA  . HIS B  2  201 ? -17.220 19.021  10.522  1.00 96.80 201 B  1 
ATOM   2321  C  C   . HIS B  2  201 ? -17.966 19.961  9.583   1.00 97.07 201 B  1 
ATOM   2322  O  O   . HIS B  2  201 ? -18.451 21.024  9.994   1.00 96.24 201 B  1 
ATOM   2323  C  CB  . HIS B  2  201 ? -15.716 19.026  10.222  1.00 96.74 201 B  1 
ATOM   2324  C  CG  . HIS B  2  201 ? -14.980 20.225  10.741  1.00 97.31 201 B  1 
ATOM   2325  N  ND1 . HIS B  2  201 ? -14.761 20.444  12.082  1.00 94.27 201 B  1 
ATOM   2326  C  CD2 . HIS B  2  201 ? -14.383 21.249  10.087  1.00 94.08 201 B  1 
ATOM   2327  C  CE1 . HIS B  2  201 ? -14.073 21.555  12.239  1.00 94.27 201 B  1 
ATOM   2328  N  NE2 . HIS B  2  201 ? -13.823 22.060  11.044  1.00 94.88 201 B  1 
ATOM   2329  N  N   . PHE B  2  202 ? -18.100 19.567  8.311   1.00 96.98 202 B  1 
ATOM   2330  C  CA  . PHE B  2  202 ? -18.729 20.428  7.317   1.00 96.81 202 B  1 
ATOM   2331  C  C   . PHE B  2  202 ? -20.241 20.501  7.495   1.00 96.30 202 B  1 
ATOM   2332  O  O   . PHE B  2  202 ? -20.843 21.549  7.234   1.00 94.81 202 B  1 
ATOM   2333  C  CB  . PHE B  2  202 ? -18.386 19.939  5.907   1.00 96.93 202 B  1 
ATOM   2334  C  CG  . PHE B  2  202 ? -16.909 19.934  5.615   1.00 97.26 202 B  1 
ATOM   2335  C  CD1 . PHE B  2  202 ? -16.044 20.763  6.310   1.00 93.97 202 B  1 
ATOM   2336  C  CD2 . PHE B  2  202 ? -16.390 19.100  4.639   1.00 93.96 202 B  1 
ATOM   2337  C  CE1 . PHE B  2  202 ? -14.688 20.754  6.047   1.00 94.12 202 B  1 
ATOM   2338  C  CE2 . PHE B  2  202 ? -15.036 19.088  4.368   1.00 93.98 202 B  1 
ATOM   2339  C  CZ  . PHE B  2  202 ? -14.186 19.914  5.074   1.00 95.40 202 B  1 
ATOM   2340  N  N   . LEU B  2  203 ? -20.876 19.405  7.925   1.00 96.22 203 B  1 
ATOM   2341  C  CA  . LEU B  2  203 ? -22.315 19.433  8.144   1.00 95.94 203 B  1 
ATOM   2342  C  C   . LEU B  2  203 ? -22.684 20.383  9.277   1.00 95.72 203 B  1 
ATOM   2343  O  O   . LEU B  2  203 ? -23.656 21.138  9.170   1.00 94.33 203 B  1 
ATOM   2344  C  CB  . LEU B  2  203 ? -22.832 18.024  8.439   1.00 95.60 203 B  1 
ATOM   2345  C  CG  . LEU B  2  203 ? -22.970 17.080  7.241   1.00 91.78 203 B  1 
ATOM   2346  C  CD1 . LEU B  2  203 ? -23.412 15.702  7.708   1.00 86.98 203 B  1 
ATOM   2347  C  CD2 . LEU B  2  203 ? -23.948 17.645  6.225   1.00 87.02 203 B  1 
ATOM   2348  N  N   . MET B  2  204 ? -21.918 20.368  10.366  1.00 96.41 204 B  1 
ATOM   2349  C  CA  . MET B  2  204 ? -22.192 21.284  11.470  1.00 96.22 204 B  1 
ATOM   2350  C  C   . MET B  2  204 ? -21.905 22.730  11.077  1.00 96.14 204 B  1 
ATOM   2351  O  O   . MET B  2  204 ? -22.615 23.639  11.511  1.00 94.54 204 B  1 
ATOM   2352  C  CB  . MET B  2  204 ? -21.376 20.885  12.699  1.00 95.47 204 B  1 
ATOM   2353  C  CG  . MET B  2  204 ? -21.874 19.614  13.373  1.00 92.59 204 B  1 
ATOM   2354  S  SD  . MET B  2  204 ? -21.045 19.252  14.929  1.00 91.68 204 B  1 
ATOM   2355  C  CE  . MET B  2  204 ? -19.432 18.779  14.332  1.00 82.35 204 B  1 
ATOM   2356  N  N   . ILE B  2  205 ? -20.881 22.956  10.257  1.00 96.48 205 B  1 
ATOM   2357  C  CA  . ILE B  2  205 ? -20.596 24.310  9.788   1.00 96.39 205 B  1 
ATOM   2358  C  C   . ILE B  2  205 ? -21.734 24.818  8.916   1.00 96.05 205 B  1 
ATOM   2359  O  O   . ILE B  2  205 ? -22.191 25.955  9.069   1.00 94.75 205 B  1 
ATOM   2360  C  CB  . ILE B  2  205 ? -19.254 24.349  9.035   1.00 96.11 205 B  1 
ATOM   2361  C  CG1 . ILE B  2  205 ? -18.095 24.090  9.992   1.00 93.86 205 B  1 
ATOM   2362  C  CG2 . ILE B  2  205 ? -19.068 25.683  8.325   1.00 94.71 205 B  1 
ATOM   2363  C  CD1 . ILE B  2  205 ? -16.806 23.766  9.295   1.00 89.77 205 B  1 
ATOM   2364  N  N   . ARG B  2  206 ? -22.202 23.982  7.997   1.00 96.36 206 B  1 
ATOM   2365  C  CA  . ARG B  2  206 ? -23.284 24.400  7.109   1.00 96.06 206 B  1 
ATOM   2366  C  C   . ARG B  2  206 ? -24.592 24.583  7.871   1.00 95.41 206 B  1 
ATOM   2367  O  O   . ARG B  2  206 ? -25.401 25.443  7.517   1.00 93.97 206 B  1 
ATOM   2368  C  CB  . ARG B  2  206 ? -23.464 23.381  5.978   1.00 95.94 206 B  1 
ATOM   2369  C  CG  . ARG B  2  206 ? -24.390 23.857  4.869   1.00 93.53 206 B  1 
ATOM   2370  C  CD  . ARG B  2  206 ? -24.308 22.981  3.641   1.00 92.25 206 B  1 
ATOM   2371  N  NE  . ARG B  2  206 ? -24.998 23.578  2.500   1.00 89.76 206 B  1 
ATOM   2372  C  CZ  . ARG B  2  206 ? -24.444 24.451  1.669   1.00 88.95 206 B  1 
ATOM   2373  N  NH1 . ARG B  2  206 ? -23.187 24.827  1.839   1.00 82.18 206 B  1 
ATOM   2374  N  NH2 . ARG B  2  206 ? -25.148 24.948  0.663   1.00 84.50 206 B  1 
ATOM   2375  N  N   . LYS B  2  207 ? -24.801 23.796  8.924   1.00 95.70 207 B  1 
ATOM   2376  C  CA  . LYS B  2  207 ? -26.024 23.909  9.704   1.00 95.00 207 B  1 
ATOM   2377  C  C   . LYS B  2  207 ? -26.064 25.205  10.500  1.00 94.71 207 B  1 
ATOM   2378  O  O   . LYS B  2  207 ? -27.111 25.852  10.592  1.00 92.93 207 B  1 
ATOM   2379  C  CB  . LYS B  2  207 ? -26.148 22.714  10.644  1.00 94.06 207 B  1 
ATOM   2380  C  CG  . LYS B  2  207 ? -27.473 22.638  11.399  1.00 88.83 207 B  1 
ATOM   2381  C  CD  . LYS B  2  207 ? -28.629 22.412  10.454  1.00 85.76 207 B  1 
ATOM   2382  C  CE  . LYS B  2  207 ? -29.927 22.179  11.204  1.00 82.01 207 B  1 
ATOM   2383  N  NZ  . LYS B  2  207 ? -30.350 23.379  11.966  1.00 75.21 207 B  1 
ATOM   2384  N  N   . GLN B  2  208 ? -24.932 25.595  11.073  1.00 94.95 208 B  1 
ATOM   2385  C  CA  . GLN B  2  208 ? -24.884 26.766  11.950  1.00 95.07 208 B  1 
ATOM   2386  C  C   . GLN B  2  208 ? -24.400 28.029  11.249  1.00 95.02 208 B  1 
ATOM   2387  O  O   . GLN B  2  208 ? -24.597 29.124  11.780  1.00 92.46 208 B  1 
ATOM   2388  C  CB  . GLN B  2  208 ? -23.982 26.470  13.153  1.00 94.07 208 B  1 
ATOM   2389  C  CG  . GLN B  2  208 ? -24.447 25.300  13.997  1.00 91.64 208 B  1 
ATOM   2390  C  CD  . GLN B  2  208 ? -23.395 24.834  14.974  1.00 91.66 208 B  1 
ATOM   2391  O  OE1 . GLN B  2  208 ? -22.210 25.111  14.811  1.00 84.29 208 B  1 
ATOM   2392  N  NE2 . GLN B  2  208 ? -23.825 24.111  16.001  1.00 82.09 208 B  1 
ATOM   2393  N  N   . GLY B  2  209 ? -23.800 27.899  10.069  1.00 94.17 209 B  1 
ATOM   2394  C  CA  . GLY B  2  209 ? -23.235 29.058  9.412   1.00 94.32 209 B  1 
ATOM   2395  C  C   . GLY B  2  209 ? -21.940 29.520  10.060  1.00 94.88 209 B  1 
ATOM   2396  O  O   . GLY B  2  209 ? -21.481 28.966  11.057  1.00 92.55 209 B  1 
ATOM   2397  N  N   . ILE B  2  210 ? -21.338 30.559  9.478   1.00 95.06 210 B  1 
ATOM   2398  C  CA  . ILE B  2  210 ? -20.097 31.100  10.015  1.00 95.27 210 B  1 
ATOM   2399  C  C   . ILE B  2  210 ? -20.400 31.896  11.281  1.00 95.27 210 B  1 
ATOM   2400  O  O   . ILE B  2  210 ? -21.529 32.332  11.516  1.00 94.01 210 B  1 
ATOM   2401  C  CB  . ILE B  2  210 ? -19.380 31.957  8.954   1.00 94.50 210 B  1 
ATOM   2402  C  CG1 . ILE B  2  210 ? -17.895 32.134  9.278   1.00 89.79 210 B  1 
ATOM   2403  C  CG2 . ILE B  2  210 ? -20.076 33.319  8.816   1.00 91.31 210 B  1 
ATOM   2404  C  CD1 . ILE B  2  210 ? -17.098 30.851  9.182   1.00 85.92 210 B  1 
ATOM   2405  N  N   . SER B  2  211 ? -19.375 32.065  12.121  1.00 94.33 211 B  1 
ATOM   2406  C  CA  . SER B  2  211 ? -19.527 32.831  13.351  1.00 94.58 211 B  1 
ATOM   2407  C  C   . SER B  2  211 ? -19.698 34.317  13.052  1.00 94.46 211 B  1 
ATOM   2408  O  O   . SER B  2  211 ? -19.437 34.790  11.946  1.00 92.83 211 B  1 
ATOM   2409  C  CB  . SER B  2  211 ? -18.332 32.601  14.272  1.00 93.59 211 B  1 
ATOM   2410  O  OG  . SER B  2  211 ? -17.138 32.989  13.638  1.00 88.62 211 B  1 
ATOM   2411  N  N   . GLY B  2  212 ? -20.146 35.055  14.060  1.00 93.13 212 B  1 
ATOM   2412  C  CA  . GLY B  2  212 ? -20.471 36.457  13.888  1.00 93.11 212 B  1 
ATOM   2413  C  C   . GLY B  2  212 ? -19.260 37.369  13.861  1.00 93.57 212 B  1 
ATOM   2414  O  O   . GLY B  2  212 ? -18.118 36.929  14.004  1.00 90.76 212 B  1 
ATOM   2415  N  N   . PRO B  2  213 ? -19.489 38.661  13.669  1.00 92.73 213 B  1 
ATOM   2416  C  CA  . PRO B  2  213 ? -18.380 39.620  13.640  1.00 92.09 213 B  1 
ATOM   2417  C  C   . PRO B  2  213 ? -17.757 39.814  15.013  1.00 91.56 213 B  1 
ATOM   2418  O  O   . PRO B  2  213 ? -18.388 39.587  16.044  1.00 87.29 213 B  1 
ATOM   2419  C  CB  . PRO B  2  213 ? -19.038 40.909  13.134  1.00 89.73 213 B  1 
ATOM   2420  C  CG  . PRO B  2  213 ? -20.471 40.763  13.519  1.00 87.68 213 B  1 
ATOM   2421  C  CD  . PRO B  2  213 ? -20.783 39.299  13.392  1.00 91.09 213 B  1 
ATOM   2422  N  N   . LEU B  2  214 ? -16.492 40.229  15.016  1.00 87.42 214 B  1 
ATOM   2423  C  CA  . LEU B  2  214 ? -15.753 40.405  16.251  1.00 86.59 214 B  1 
ATOM   2424  C  C   . LEU B  2  214 ? -16.143 41.718  16.942  1.00 83.77 214 B  1 
ATOM   2425  O  O   . LEU B  2  214 ? -16.545 42.668  16.291  1.00 76.98 214 B  1 
ATOM   2426  C  CB  . LEU B  2  214 ? -14.249 40.382  15.985  1.00 81.28 214 B  1 
ATOM   2427  C  CG  . LEU B  2  214 ? -13.710 39.222  15.156  1.00 80.97 214 B  1 
ATOM   2428  C  CD1 . LEU B  2  214 ? -12.201 39.305  15.035  1.00 73.87 214 B  1 
ATOM   2429  C  CD2 . LEU B  2  214 ? -14.127 37.889  15.750  1.00 72.32 214 B  1 
ATOM   2430  O  OXT . LEU B  2  214 ? -16.036 41.785  18.181  1.00 71.90 214 B  1 
ATOM   2431  N  N   . GLY C  3  1   ? -18.860 45.686  -3.928  1.00 63.01 1   C  1 
ATOM   2432  C  CA  . GLY C  3  1   ? -19.725 44.967  -4.857  1.00 67.51 1   C  1 
ATOM   2433  C  C   . GLY C  3  1   ? -21.171 44.992  -4.420  1.00 73.09 1   C  1 
ATOM   2434  O  O   . GLY C  3  1   ? -21.769 46.061  -4.260  1.00 66.97 1   C  1 
ATOM   2435  N  N   . VAL C  3  2   ? -21.739 43.815  -4.227  1.00 75.48 2   C  1 
ATOM   2436  C  CA  . VAL C  3  2   ? -23.130 43.684  -3.814  1.00 80.94 2   C  1 
ATOM   2437  C  C   . VAL C  3  2   ? -23.174 43.212  -2.367  1.00 85.03 2   C  1 
ATOM   2438  O  O   . VAL C  3  2   ? -22.408 42.341  -1.956  1.00 81.22 2   C  1 
ATOM   2439  C  CB  . VAL C  3  2   ? -23.894 42.715  -4.730  1.00 74.07 2   C  1 
ATOM   2440  C  CG1 . VAL C  3  2   ? -23.989 43.280  -6.134  1.00 63.74 2   C  1 
ATOM   2441  C  CG2 . VAL C  3  2   ? -23.211 41.354  -4.761  1.00 65.11 2   C  1 
ATOM   2442  N  N   . THR C  3  3   ? -24.061 43.808  -1.583  1.00 85.84 3   C  1 
ATOM   2443  C  CA  . THR C  3  3   ? -24.236 43.452  -0.184  1.00 88.07 3   C  1 
ATOM   2444  C  C   . THR C  3  3   ? -25.718 43.453  0.154   1.00 89.61 3   C  1 
ATOM   2445  O  O   . THR C  3  3   ? -26.497 44.236  -0.400  1.00 86.06 3   C  1 
ATOM   2446  C  CB  . THR C  3  3   ? -23.499 44.412  0.758   1.00 84.24 3   C  1 
ATOM   2447  O  OG1 . THR C  3  3   ? -23.903 45.754  0.476   1.00 71.18 3   C  1 
ATOM   2448  C  CG2 . THR C  3  3   ? -21.992 44.282  0.595   1.00 71.47 3   C  1 
ATOM   2449  N  N   . LYS C  3  4   ? -26.100 42.573  1.064   1.00 88.70 4   C  1 
ATOM   2450  C  CA  . LYS C  3  4   ? -27.463 42.500  1.574   1.00 89.80 4   C  1 
ATOM   2451  C  C   . LYS C  3  4   ? -27.433 42.726  3.075   1.00 90.89 4   C  1 
ATOM   2452  O  O   . LYS C  3  4   ? -26.751 42.007  3.802   1.00 88.81 4   C  1 
ATOM   2453  C  CB  . LYS C  3  4   ? -28.098 41.147  1.249   1.00 87.64 4   C  1 
ATOM   2454  C  CG  . LYS C  3  4   ? -29.477 40.955  1.862   1.00 83.99 4   C  1 
ATOM   2455  C  CD  . LYS C  3  4   ? -29.963 39.531  1.710   1.00 82.96 4   C  1 
ATOM   2456  C  CE  . LYS C  3  4   ? -31.294 39.318  2.413   1.00 76.89 4   C  1 
ATOM   2457  N  NZ  . LYS C  3  4   ? -31.746 37.906  2.368   1.00 71.75 4   C  1 
ATOM   2458  N  N   . LYS C  3  5   ? -28.167 43.722  3.533   1.00 90.80 5   C  1 
ATOM   2459  C  CA  . LYS C  3  5   ? -28.227 44.027  4.957   1.00 91.19 5   C  1 
ATOM   2460  C  C   . LYS C  3  5   ? -29.108 43.019  5.675   1.00 92.08 5   C  1 
ATOM   2461  O  O   . LYS C  3  5   ? -30.052 42.475  5.084   1.00 88.44 5   C  1 
ATOM   2462  C  CB  . LYS C  3  5   ? -28.745 45.445  5.166   1.00 88.59 5   C  1 
ATOM   2463  C  CG  . LYS C  3  5   ? -27.801 46.523  4.681   1.00 80.45 5   C  1 
ATOM   2464  C  CD  . LYS C  3  5   ? -28.413 47.899  4.822   1.00 73.54 5   C  1 
ATOM   2465  C  CE  . LYS C  3  5   ? -29.562 48.092  3.858   1.00 63.39 5   C  1 
ATOM   2466  N  NZ  . LYS C  3  5   ? -29.113 47.967  2.438   1.00 55.30 5   C  1 
ATOM   2467  N  N   . PRO C  3  6   ? -28.829 42.731  6.943   1.00 91.77 6   C  1 
ATOM   2468  C  CA  . PRO C  3  6   ? -29.662 41.769  7.676   1.00 91.46 6   C  1 
ATOM   2469  C  C   . PRO C  3  6   ? -31.057 42.322  7.935   1.00 91.58 6   C  1 
ATOM   2470  O  O   . PRO C  3  6   ? -31.219 43.451  8.400   1.00 88.31 6   C  1 
ATOM   2471  C  CB  . PRO C  3  6   ? -28.894 41.557  8.979   1.00 89.31 6   C  1 
ATOM   2472  C  CG  . PRO C  3  6   ? -28.078 42.792  9.137   1.00 86.75 6   C  1 
ATOM   2473  C  CD  . PRO C  3  6   ? -27.706 43.217  7.748   1.00 89.87 6   C  1 
ATOM   2474  N  N   . ASP C  3  7   ? -32.065 41.510  7.625   1.00 91.70 7   C  1 
ATOM   2475  C  CA  . ASP C  3  7   ? -33.453 41.889  7.867   1.00 91.30 7   C  1 
ATOM   2476  C  C   . ASP C  3  7   ? -33.793 41.564  9.317   1.00 91.87 7   C  1 
ATOM   2477  O  O   . ASP C  3  7   ? -34.192 40.444  9.643   1.00 87.66 7   C  1 
ATOM   2478  C  CB  . ASP C  3  7   ? -34.380 41.157  6.897   1.00 88.49 7   C  1 
ATOM   2479  C  CG  . ASP C  3  7   ? -35.817 41.627  7.002   1.00 82.33 7   C  1 
ATOM   2480  O  OD1 . ASP C  3  7   ? -36.071 42.633  7.692   1.00 75.20 7   C  1 
ATOM   2481  O  OD2 . ASP C  3  7   ? -36.689 40.988  6.385   1.00 76.61 7   C  1 
ATOM   2482  N  N   . LEU C  3  8   ? -33.619 42.541  10.192  1.00 92.39 8   C  1 
ATOM   2483  C  CA  . LEU C  3  8   ? -33.851 42.347  11.618  1.00 92.56 8   C  1 
ATOM   2484  C  C   . LEU C  3  8   ? -35.327 42.262  11.971  1.00 92.76 8   C  1 
ATOM   2485  O  O   . LEU C  3  8   ? -35.655 41.979  13.128  1.00 88.91 8   C  1 
ATOM   2486  C  CB  . LEU C  3  8   ? -33.192 43.476  12.408  1.00 90.90 8   C  1 
ATOM   2487  C  CG  . LEU C  3  8   ? -31.672 43.568  12.274  1.00 88.16 8   C  1 
ATOM   2488  C  CD1 . LEU C  3  8   ? -31.133 44.755  13.052  1.00 81.28 8   C  1 
ATOM   2489  C  CD2 . LEU C  3  8   ? -31.012 42.277  12.728  1.00 81.04 8   C  1 
ATOM   2490  N  N   . ASN C  3  9   ? -36.221 42.495  11.022  1.00 93.70 9   C  1 
ATOM   2491  C  CA  . ASN C  3  9   ? -37.646 42.313  11.257  1.00 93.68 9   C  1 
ATOM   2492  C  C   . ASN C  3  9   ? -38.095 40.876  11.045  1.00 93.98 9   C  1 
ATOM   2493  O  O   . ASN C  3  9   ? -39.233 40.542  11.392  1.00 89.65 9   C  1 
ATOM   2494  C  CB  . ASN C  3  9   ? -38.448 43.242  10.346  1.00 92.61 9   C  1 
ATOM   2495  C  CG  . ASN C  3  9   ? -38.218 44.700  10.655  1.00 88.15 9   C  1 
ATOM   2496  O  OD1 . ASN C  3  9   ? -38.040 45.078  11.809  1.00 77.43 9   C  1 
ATOM   2497  N  ND2 . ASN C  3  9   ? -38.212 45.529  9.627   1.00 77.04 9   C  1 
ATOM   2498  N  N   . ASP C  3  10  ? -37.242 40.024  10.487  1.00 92.93 10  C  1 
ATOM   2499  C  CA  . ASP C  3  10  ? -37.571 38.622  10.277  1.00 92.79 10  C  1 
ATOM   2500  C  C   . ASP C  3  10  ? -37.436 37.869  11.595  1.00 93.34 10  C  1 
ATOM   2501  O  O   . ASP C  3  10  ? -36.344 37.824  12.167  1.00 90.63 10  C  1 
ATOM   2502  C  CB  . ASP C  3  10  ? -36.654 38.026  9.214   1.00 90.58 10  C  1 
ATOM   2503  C  CG  . ASP C  3  10  ? -37.017 36.600  8.853   1.00 87.29 10  C  1 
ATOM   2504  O  OD1 . ASP C  3  10  ? -38.088 36.126  9.278   1.00 80.42 10  C  1 
ATOM   2505  O  OD2 . ASP C  3  10  ? -36.227 35.959  8.137   1.00 81.23 10  C  1 
ATOM   2506  N  N   . PRO C  3  11  ? -38.515 37.266  12.108  1.00 94.45 11  C  1 
ATOM   2507  C  CA  . PRO C  3  11  ? -38.403 36.544  13.384  1.00 94.40 11  C  1 
ATOM   2508  C  C   . PRO C  3  11  ? -37.473 35.344  13.313  1.00 94.39 11  C  1 
ATOM   2509  O  O   . PRO C  3  11  ? -36.831 35.004  14.317  1.00 92.04 11  C  1 
ATOM   2510  C  CB  . PRO C  3  11  ? -39.846 36.121  13.679  1.00 93.57 11  C  1 
ATOM   2511  C  CG  . PRO C  3  11  ? -40.688 37.021  12.838  1.00 91.24 11  C  1 
ATOM   2512  C  CD  . PRO C  3  11  ? -39.888 37.286  11.606  1.00 93.70 11  C  1 
ATOM   2513  N  N   . VAL C  3  12  ? -37.383 34.697  12.150  1.00 94.49 12  C  1 
ATOM   2514  C  CA  . VAL C  3  12  ? -36.502 33.544  12.006  1.00 93.85 12  C  1 
ATOM   2515  C  C   . VAL C  3  12  ? -35.048 33.975  12.158  1.00 94.03 12  C  1 
ATOM   2516  O  O   . VAL C  3  12  ? -34.262 33.317  12.848  1.00 91.85 12  C  1 
ATOM   2517  C  CB  . VAL C  3  12  ? -36.747 32.848  10.660  1.00 92.38 12  C  1 
ATOM   2518  C  CG1 . VAL C  3  12  ? -35.783 31.692  10.472  1.00 84.65 12  C  1 
ATOM   2519  C  CG2 . VAL C  3  12  ? -38.187 32.367  10.570  1.00 84.71 12  C  1 
ATOM   2520  N  N   . LEU C  3  13  ? -34.682 35.091  11.524  1.00 93.62 13  C  1 
ATOM   2521  C  CA  . LEU C  3  13  ? -33.318 35.583  11.637  1.00 93.87 13  C  1 
ATOM   2522  C  C   . LEU C  3  13  ? -33.012 36.058  13.051  1.00 94.13 13  C  1 
ATOM   2523  O  O   . LEU C  3  13  ? -31.908 35.830  13.554  1.00 92.65 13  C  1 
ATOM   2524  C  CB  . LEU C  3  13  ? -33.083 36.709  10.629  1.00 93.42 13  C  1 
ATOM   2525  C  CG  . LEU C  3  13  ? -31.695 37.347  10.643  1.00 91.99 13  C  1 
ATOM   2526  C  CD1 . LEU C  3  13  ? -30.620 36.302  10.391  1.00 85.47 13  C  1 
ATOM   2527  C  CD2 . LEU C  3  13  ? -31.611 38.456  9.613   1.00 86.02 13  C  1 
ATOM   2528  N  N   . ARG C  3  14  ? -33.978 36.711  13.715  1.00 94.23 14  C  1 
ATOM   2529  C  CA  . ARG C  3  14  ? -33.760 37.159  15.087  1.00 93.83 14  C  1 
ATOM   2530  C  C   . ARG C  3  14  ? -33.564 35.975  16.028  1.00 93.80 14  C  1 
ATOM   2531  O  O   . ARG C  3  14  ? -32.716 36.021  16.925  1.00 92.12 14  C  1 
ATOM   2532  C  CB  . ARG C  3  14  ? -34.929 38.019  15.565  1.00 93.39 14  C  1 
ATOM   2533  C  CG  . ARG C  3  14  ? -35.111 39.325  14.825  1.00 87.67 14  C  1 
ATOM   2534  C  CD  . ARG C  3  14  ? -35.878 40.325  15.665  1.00 86.58 14  C  1 
ATOM   2535  N  NE  . ARG C  3  14  ? -37.018 39.730  16.358  1.00 79.82 14  C  1 
ATOM   2536  C  CZ  . ARG C  3  14  ? -38.249 39.641  15.860  1.00 76.20 14  C  1 
ATOM   2537  N  NH1 . ARG C  3  14  ? -38.512 40.118  14.661  1.00 66.98 14  C  1 
ATOM   2538  N  NH2 . ARG C  3  14  ? -39.212 39.076  16.570  1.00 68.53 14  C  1 
ATOM   2539  N  N   . ALA C  3  15  ? -34.337 34.903  15.829  1.00 94.18 15  C  1 
ATOM   2540  C  CA  . ALA C  3  15  ? -34.176 33.719  16.660  1.00 93.32 15  C  1 
ATOM   2541  C  C   . ALA C  3  15  ? -32.822 33.062  16.433  1.00 93.11 15  C  1 
ATOM   2542  O  O   . ALA C  3  15  ? -32.197 32.570  17.379  1.00 90.91 15  C  1 
ATOM   2543  C  CB  . ALA C  3  15  ? -35.308 32.731  16.391  1.00 92.56 15  C  1 
ATOM   2544  N  N   . LYS C  3  16  ? -32.354 33.041  15.188  1.00 93.46 16  C  1 
ATOM   2545  C  CA  . LYS C  3  16  ? -31.041 32.478  14.905  1.00 92.96 16  C  1 
ATOM   2546  C  C   . LYS C  3  16  ? -29.926 33.346  15.475  1.00 93.15 16  C  1 
ATOM   2547  O  O   . LYS C  3  16  ? -28.945 32.828  16.017  1.00 91.08 16  C  1 
ATOM   2548  C  CB  . LYS C  3  16  ? -30.862 32.298  13.395  1.00 92.06 16  C  1 
ATOM   2549  C  CG  . LYS C  3  16  ? -31.627 31.118  12.825  1.00 88.30 16  C  1 
ATOM   2550  C  CD  . LYS C  3  16  ? -31.347 30.949  11.342  1.00 83.94 16  C  1 
ATOM   2551  C  CE  . LYS C  3  16  ? -31.994 29.687  10.797  1.00 79.52 16  C  1 
ATOM   2552  N  NZ  . LYS C  3  16  ? -31.400 28.456  11.389  1.00 72.94 16  C  1 
ATOM   2553  N  N   . LEU C  3  17  ? -30.063 34.671  15.365  1.00 93.57 17  C  1 
ATOM   2554  C  CA  . LEU C  3  17  ? -29.053 35.567  15.916  1.00 93.34 17  C  1 
ATOM   2555  C  C   . LEU C  3  17  ? -28.988 35.469  17.434  1.00 93.35 17  C  1 
ATOM   2556  O  O   . LEU C  3  17  ? -27.919 35.652  18.020  1.00 91.53 17  C  1 
ATOM   2557  C  CB  . LEU C  3  17  ? -29.342 37.009  15.489  1.00 93.25 17  C  1 
ATOM   2558  C  CG  . LEU C  3  17  ? -29.098 37.346  14.018  1.00 91.79 17  C  1 
ATOM   2559  C  CD1 . LEU C  3  17  ? -29.574 38.757  13.712  1.00 86.85 17  C  1 
ATOM   2560  C  CD2 . LEU C  3  17  ? -27.633 37.184  13.663  1.00 86.56 17  C  1 
ATOM   2561  N  N   . ALA C  3  18  ? -30.117 35.181  18.085  1.00 93.31 18  C  1 
ATOM   2562  C  CA  . ALA C  3  18  ? -30.112 35.018  19.534  1.00 92.64 18  C  1 
ATOM   2563  C  C   . ALA C  3  18  ? -29.308 33.801  19.962  1.00 92.45 18  C  1 
ATOM   2564  O  O   . ALA C  3  18  ? -28.748 33.784  21.063  1.00 89.83 18  C  1 
ATOM   2565  C  CB  . ALA C  3  18  ? -31.543 34.917  20.055  1.00 91.97 18  C  1 
ATOM   2566  N  N   . LYS C  3  19  ? -29.228 32.778  19.113  1.00 92.83 19  C  1 
ATOM   2567  C  CA  . LYS C  3  19  ? -28.454 31.580  19.412  1.00 91.92 19  C  1 
ATOM   2568  C  C   . LYS C  3  19  ? -27.043 31.633  18.835  1.00 92.02 19  C  1 
ATOM   2569  O  O   . LYS C  3  19  ? -26.317 30.643  18.915  1.00 87.92 19  C  1 
ATOM   2570  C  CB  . LYS C  3  19  ? -29.175 30.336  18.890  1.00 89.95 19  C  1 
ATOM   2571  C  CG  . LYS C  3  19  ? -30.548 30.107  19.505  1.00 84.70 19  C  1 
ATOM   2572  C  CD  . LYS C  3  19  ? -31.075 28.722  19.191  1.00 82.13 19  C  1 
ATOM   2573  C  CE  . LYS C  3  19  ? -31.240 28.502  17.705  1.00 74.37 19  C  1 
ATOM   2574  N  NZ  . LYS C  3  19  ? -31.779 27.149  17.397  1.00 67.73 19  C  1 
ATOM   2575  N  N   . GLY C  3  20  ? -26.638 32.768  18.266  1.00 91.66 20  C  1 
ATOM   2576  C  CA  . GLY C  3  20  ? -25.319 32.901  17.678  1.00 92.02 20  C  1 
ATOM   2577  C  C   . GLY C  3  20  ? -25.213 32.428  16.241  1.00 92.81 20  C  1 
ATOM   2578  O  O   . GLY C  3  20  ? -24.100 32.234  15.744  1.00 89.33 20  C  1 
ATOM   2579  N  N   . MET C  3  21  ? -26.340 32.241  15.570  1.00 92.76 21  C  1 
ATOM   2580  C  CA  . MET C  3  21  ? -26.365 31.785  14.189  1.00 92.61 21  C  1 
ATOM   2581  C  C   . MET C  3  21  ? -26.977 32.862  13.301  1.00 92.33 21  C  1 
ATOM   2582  O  O   . MET C  3  21  ? -27.210 33.992  13.730  1.00 87.24 21  C  1 
ATOM   2583  C  CB  . MET C  3  21  ? -27.153 30.475  14.066  1.00 90.44 21  C  1 
ATOM   2584  C  CG  . MET C  3  21  ? -26.710 29.380  15.010  1.00 87.37 21  C  1 
ATOM   2585  S  SD  . MET C  3  21  ? -27.689 27.884  14.792  1.00 86.34 21  C  1 
ATOM   2586  C  CE  . MET C  3  21  ? -27.238 26.972  16.253  1.00 78.00 21  C  1 
ATOM   2587  N  N   . GLY C  3  22  ? -27.231 32.493  12.046  1.00 91.13 22  C  1 
ATOM   2588  C  CA  . GLY C  3  22  ? -27.886 33.386  11.114  1.00 91.93 22  C  1 
ATOM   2589  C  C   . GLY C  3  22  ? -26.987 34.388  10.426  1.00 93.22 22  C  1 
ATOM   2590  O  O   . GLY C  3  22  ? -27.495 35.321  9.793   1.00 89.43 22  C  1 
ATOM   2591  N  N   . HIS C  3  23  ? -25.677 34.231  10.526  1.00 94.34 23  C  1 
ATOM   2592  C  CA  . HIS C  3  23  ? -24.761 35.172  9.897   1.00 94.69 23  C  1 
ATOM   2593  C  C   . HIS C  3  23  ? -24.516 34.873  8.420   1.00 94.64 23  C  1 
ATOM   2594  O  O   . HIS C  3  23  ? -23.807 35.634  7.749   1.00 91.54 23  C  1 
ATOM   2595  C  CB  . HIS C  3  23  ? -23.433 35.202  10.659  1.00 94.36 23  C  1 
ATOM   2596  C  CG  . HIS C  3  23  ? -23.570 35.698  12.064  1.00 95.37 23  C  1 
ATOM   2597  N  ND1 . HIS C  3  23  ? -23.743 37.030  12.367  1.00 88.07 23  C  1 
ATOM   2598  C  CD2 . HIS C  3  23  ? -23.579 35.041  13.244  1.00 88.58 23  C  1 
ATOM   2599  C  CE1 . HIS C  3  23  ? -23.840 37.172  13.674  1.00 89.25 23  C  1 
ATOM   2600  N  NE2 . HIS C  3  23  ? -23.749 35.980  14.231  1.00 90.52 23  C  1 
ATOM   2601  N  N   . ASN C  3  24  ? -25.089 33.793  7.901   1.00 93.89 24  C  1 
ATOM   2602  C  CA  . ASN C  3  24  ? -25.066 33.516  6.471   1.00 94.12 24  C  1 
ATOM   2603  C  C   . ASN C  3  24  ? -26.349 33.976  5.778   1.00 94.22 24  C  1 
ATOM   2604  O  O   . ASN C  3  24  ? -26.637 33.530  4.665   1.00 91.63 24  C  1 
ATOM   2605  C  CB  . ASN C  3  24  ? -24.830 32.023  6.223   1.00 92.74 24  C  1 
ATOM   2606  C  CG  . ASN C  3  24  ? -25.867 31.153  6.896   1.00 92.06 24  C  1 
ATOM   2607  O  OD1 . ASN C  3  24  ? -26.654 31.623  7.718   1.00 85.07 24  C  1 
ATOM   2608  N  ND2 . ASN C  3  24  ? -25.867 29.871  6.552   1.00 84.43 24  C  1 
ATOM   2609  N  N   . TYR C  3  25  ? -27.107 34.865  6.416   1.00 93.52 25  C  1 
ATOM   2610  C  CA  . TYR C  3  25  ? -28.325 35.424  5.848   1.00 93.44 25  C  1 
ATOM   2611  C  C   . TYR C  3  25  ? -28.111 36.811  5.251   1.00 93.37 25  C  1 
ATOM   2612  O  O   . TYR C  3  25  ? -29.019 37.338  4.600   1.00 90.48 25  C  1 
ATOM   2613  C  CB  . TYR C  3  25  ? -29.428 35.497  6.911   1.00 92.86 25  C  1 
ATOM   2614  C  CG  . TYR C  3  25  ? -30.170 34.201  7.146   1.00 92.89 25  C  1 
ATOM   2615  C  CD1 . TYR C  3  25  ? -29.509 33.055  7.543   1.00 87.40 25  C  1 
ATOM   2616  C  CD2 . TYR C  3  25  ? -31.548 34.133  6.982   1.00 87.86 25  C  1 
ATOM   2617  C  CE1 . TYR C  3  25  ? -30.183 31.870  7.759   1.00 85.69 25  C  1 
ATOM   2618  C  CE2 . TYR C  3  25  ? -32.236 32.955  7.203   1.00 86.41 25  C  1 
ATOM   2619  C  CZ  . TYR C  3  25  ? -31.548 31.826  7.590   1.00 89.29 25  C  1 
ATOM   2620  O  OH  . TYR C  3  25  ? -32.229 30.655  7.809   1.00 86.92 25  C  1 
ATOM   2621  N  N   . TYR C  3  26  ? -26.947 37.417  5.460   1.00 93.97 26  C  1 
ATOM   2622  C  CA  . TYR C  3  26  ? -26.677 38.761  4.977   1.00 93.81 26  C  1 
ATOM   2623  C  C   . TYR C  3  26  ? -25.251 38.840  4.453   1.00 93.69 26  C  1 
ATOM   2624  O  O   . TYR C  3  26  ? -24.404 38.003  4.775   1.00 91.44 26  C  1 
ATOM   2625  C  CB  . TYR C  3  26  ? -26.902 39.803  6.081   1.00 92.99 26  C  1 
ATOM   2626  C  CG  . TYR C  3  26  ? -25.975 39.650  7.267   1.00 93.44 26  C  1 
ATOM   2627  C  CD1 . TYR C  3  26  ? -26.293 38.803  8.319   1.00 90.69 26  C  1 
ATOM   2628  C  CD2 . TYR C  3  26  ? -24.786 40.368  7.344   1.00 90.89 26  C  1 
ATOM   2629  C  CE1 . TYR C  3  26  ? -25.452 38.661  9.404   1.00 89.75 26  C  1 
ATOM   2630  C  CE2 . TYR C  3  26  ? -23.938 40.229  8.425   1.00 89.75 26  C  1 
ATOM   2631  C  CZ  . TYR C  3  26  ? -24.273 39.379  9.454   1.00 91.17 26  C  1 
ATOM   2632  O  OH  . TYR C  3  26  ? -23.435 39.243  10.527  1.00 89.44 26  C  1 
ATOM   2633  N  N   . GLY C  3  27  ? -24.999 39.847  3.642   1.00 92.69 27  C  1 
ATOM   2634  C  CA  . GLY C  3  27  ? -23.693 40.068  3.064   1.00 92.54 27  C  1 
ATOM   2635  C  C   . GLY C  3  27  ? -23.697 39.868  1.563   1.00 93.02 27  C  1 
ATOM   2636  O  O   . GLY C  3  27  ? -24.706 40.085  0.888   1.00 90.49 27  C  1 
ATOM   2637  N  N   . GLU C  3  28  ? -22.545 39.464  1.034   1.00 93.20 28  C  1 
ATOM   2638  C  CA  . GLU C  3  28  ? -22.410 39.192  -0.391  1.00 93.08 28  C  1 
ATOM   2639  C  C   . GLU C  3  28  ? -22.904 37.781  -0.689  1.00 93.69 28  C  1 
ATOM   2640  O  O   . GLU C  3  28  ? -22.645 36.861  0.093   1.00 91.96 28  C  1 
ATOM   2641  C  CB  . GLU C  3  28  ? -20.954 39.354  -0.822  1.00 91.23 28  C  1 
ATOM   2642  C  CG  . GLU C  3  28  ? -20.736 39.280  -2.324  1.00 84.58 28  C  1 
ATOM   2643  C  CD  . GLU C  3  28  ? -19.274 39.360  -2.705  1.00 81.78 28  C  1 
ATOM   2644  O  OE1 . GLU C  3  28  ? -18.417 39.094  -1.837  1.00 75.19 28  C  1 
ATOM   2645  O  OE2 . GLU C  3  28  ? -18.976 39.686  -3.874  1.00 74.97 28  C  1 
ATOM   2646  N  N   . PRO C  3  29  ? -23.616 37.579  -1.801  1.00 93.39 29  C  1 
ATOM   2647  C  CA  . PRO C  3  29  ? -24.062 36.220  -2.137  1.00 93.25 29  C  1 
ATOM   2648  C  C   . PRO C  3  29  ? -22.887 35.261  -2.281  1.00 93.54 29  C  1 
ATOM   2649  O  O   . PRO C  3  29  ? -21.872 35.583  -2.906  1.00 92.17 29  C  1 
ATOM   2650  C  CB  . PRO C  3  29  ? -24.805 36.405  -3.464  1.00 91.81 29  C  1 
ATOM   2651  C  CG  . PRO C  3  29  ? -25.231 37.830  -3.460  1.00 89.54 29  C  1 
ATOM   2652  C  CD  . PRO C  3  29  ? -24.142 38.575  -2.742  1.00 91.89 29  C  1 
ATOM   2653  N  N   . ALA C  3  30  ? -23.028 34.077  -1.697  1.00 93.82 30  C  1 
ATOM   2654  C  CA  . ALA C  3  30  ? -21.973 33.079  -1.793  1.00 94.00 30  C  1 
ATOM   2655  C  C   . ALA C  3  30  ? -21.831 32.559  -3.214  1.00 94.17 30  C  1 
ATOM   2656  O  O   . ALA C  3  30  ? -20.717 32.390  -3.716  1.00 92.28 30  C  1 
ATOM   2657  C  CB  . ALA C  3  30  ? -22.246 31.933  -0.824  1.00 93.75 30  C  1 
ATOM   2658  N  N   . TRP C  3  31  ? -22.955 32.295  -3.878  1.00 94.45 31  C  1 
ATOM   2659  C  CA  . TRP C  3  31  ? -22.953 31.853  -5.265  1.00 94.77 31  C  1 
ATOM   2660  C  C   . TRP C  3  31  ? -23.471 32.965  -6.162  1.00 93.74 31  C  1 
ATOM   2661  O  O   . TRP C  3  31  ? -24.523 33.545  -5.880  1.00 91.06 31  C  1 
ATOM   2662  C  CB  . TRP C  3  31  ? -23.819 30.602  -5.428  1.00 94.88 31  C  1 
ATOM   2663  C  CG  . TRP C  3  31  ? -23.960 30.145  -6.848  1.00 95.42 31  C  1 
ATOM   2664  C  CD1 . TRP C  3  31  ? -24.859 30.599  -7.771  1.00 92.23 31  C  1 
ATOM   2665  C  CD2 . TRP C  3  31  ? -23.167 29.159  -7.523  1.00 94.13 31  C  1 
ATOM   2666  N  NE1 . TRP C  3  31  ? -24.677 29.958  -8.971  1.00 92.52 31  C  1 
ATOM   2667  C  CE2 . TRP C  3  31  ? -23.645 29.064  -8.841  1.00 94.12 31  C  1 
ATOM   2668  C  CE3 . TRP C  3  31  ? -22.106 28.339  -7.128  1.00 93.56 31  C  1 
ATOM   2669  C  CZ2 . TRP C  3  31  ? -23.094 28.186  -9.770  1.00 92.83 31  C  1 
ATOM   2670  C  CZ3 . TRP C  3  31  ? -21.563 27.464  -8.051  1.00 90.56 31  C  1 
ATOM   2671  C  CH2 . TRP C  3  31  ? -22.059 27.394  -9.355  1.00 90.83 31  C  1 
ATOM   2672  N  N   . PRO C  3  32  ? -22.785 33.240  -7.250  1.00 93.13 32  C  1 
ATOM   2673  C  CA  . PRO C  3  32  ? -21.504 32.653  -7.677  1.00 92.91 32  C  1 
ATOM   2674  C  C   . PRO C  3  32  ? -20.285 33.477  -7.295  1.00 93.44 32  C  1 
ATOM   2675  O  O   . PRO C  3  32  ? -19.180 33.162  -7.745  1.00 91.42 32  C  1 
ATOM   2676  C  CB  . PRO C  3  32  ? -21.656 32.618  -9.201  1.00 90.60 32  C  1 
ATOM   2677  C  CG  . PRO C  3  32  ? -22.427 33.868  -9.493  1.00 87.23 32  C  1 
ATOM   2678  C  CD  . PRO C  3  32  ? -23.348 34.089  -8.314  1.00 90.04 32  C  1 
ATOM   2679  N  N   . ASN C  3  33  ? -20.448 34.507  -6.466  1.00 93.12 33  C  1 
ATOM   2680  C  CA  . ASN C  3  33  ? -19.386 35.471  -6.217  1.00 93.05 33  C  1 
ATOM   2681  C  C   . ASN C  3  33  ? -18.137 34.810  -5.636  1.00 93.11 33  C  1 
ATOM   2682  O  O   . ASN C  3  33  ? -17.021 35.060  -6.100  1.00 89.55 33  C  1 
ATOM   2683  C  CB  . ASN C  3  33  ? -19.894 36.574  -5.281  1.00 91.80 33  C  1 
ATOM   2684  C  CG  . ASN C  3  33  ? -20.997 37.398  -5.916  1.00 91.11 33  C  1 
ATOM   2685  O  OD1 . ASN C  3  33  ? -20.781 38.540  -6.317  1.00 81.25 33  C  1 
ATOM   2686  N  ND2 . ASN C  3  33  ? -22.190 36.831  -6.007  1.00 81.39 33  C  1 
ATOM   2687  N  N   . ASP C  3  34  ? -18.319 33.979  -4.624  1.00 94.16 34  C  1 
ATOM   2688  C  CA  . ASP C  3  34  ? -17.192 33.311  -3.985  1.00 94.79 34  C  1 
ATOM   2689  C  C   . ASP C  3  34  ? -17.040 31.869  -4.453  1.00 95.20 34  C  1 
ATOM   2690  O  O   . ASP C  3  34  ? -15.928 31.435  -4.773  1.00 92.51 34  C  1 
ATOM   2691  C  CB  . ASP C  3  34  ? -17.329 33.348  -2.460  1.00 93.40 34  C  1 
ATOM   2692  C  CG  . ASP C  3  34  ? -16.671 34.564  -1.842  1.00 91.60 34  C  1 
ATOM   2693  O  OD1 . ASP C  3  34  ? -16.137 35.403  -2.592  1.00 85.51 34  C  1 
ATOM   2694  O  OD2 . ASP C  3  34  ? -16.682 34.674  -0.602  1.00 85.84 34  C  1 
ATOM   2695  N  N   . LEU C  3  35  ? -18.127 31.116  -4.501  1.00 94.98 35  C  1 
ATOM   2696  C  CA  . LEU C  3  35  ? -18.045 29.692  -4.791  1.00 95.40 35  C  1 
ATOM   2697  C  C   . LEU C  3  35  ? -17.526 29.425  -6.200  1.00 95.52 35  C  1 
ATOM   2698  O  O   . LEU C  3  35  ? -16.676 28.551  -6.399  1.00 94.09 35  C  1 
ATOM   2699  C  CB  . LEU C  3  35  ? -19.416 29.041  -4.597  1.00 95.37 35  C  1 
ATOM   2700  C  CG  . LEU C  3  35  ? -19.937 28.976  -3.160  1.00 93.99 35  C  1 
ATOM   2701  C  CD1 . LEU C  3  35  ? -21.362 28.451  -3.141  1.00 88.49 35  C  1 
ATOM   2702  C  CD2 . LEU C  3  35  ? -19.034 28.101  -2.311  1.00 88.04 35  C  1 
ATOM   2703  N  N   . LEU C  3  36  ? -18.012 30.168  -7.187  1.00 93.33 36  C  1 
ATOM   2704  C  CA  . LEU C  3  36  ? -17.700 29.871  -8.578  1.00 93.62 36  C  1 
ATOM   2705  C  C   . LEU C  3  36  ? -16.470 30.610  -9.084  1.00 93.98 36  C  1 
ATOM   2706  O  O   . LEU C  3  36  ? -15.815 30.121  -10.012 1.00 92.72 36  C  1 
ATOM   2707  C  CB  . LEU C  3  36  ? -18.903 30.194  -9.467  1.00 93.15 36  C  1 
ATOM   2708  C  CG  . LEU C  3  36  ? -18.811 29.788  -10.942 1.00 91.62 36  C  1 
ATOM   2709  C  CD1 . LEU C  3  36  ? -18.629 28.285  -11.067 1.00 85.61 36  C  1 
ATOM   2710  C  CD2 . LEU C  3  36  ? -20.046 30.247  -11.690 1.00 85.37 36  C  1 
ATOM   2711  N  N   . TYR C  3  37  ? -16.136 31.760  -8.510  1.00 94.06 37  C  1 
ATOM   2712  C  CA  . TYR C  3  37  ? -15.081 32.603  -9.061  1.00 94.12 37  C  1 
ATOM   2713  C  C   . TYR C  3  37  ? -13.851 32.694  -8.165  1.00 94.29 37  C  1 
ATOM   2714  O  O   . TYR C  3  37  ? -12.727 32.608  -8.662  1.00 92.43 37  C  1 
ATOM   2715  C  CB  . TYR C  3  37  ? -15.621 34.011  -9.337  1.00 93.58 37  C  1 
ATOM   2716  C  CG  . TYR C  3  37  ? -16.751 34.038  -10.339 1.00 93.58 37  C  1 
ATOM   2717  C  CD1 . TYR C  3  37  ? -16.657 33.339  -11.534 1.00 88.70 37  C  1 
ATOM   2718  C  CD2 . TYR C  3  37  ? -17.909 34.760  -10.092 1.00 89.16 37  C  1 
ATOM   2719  C  CE1 . TYR C  3  37  ? -17.690 33.355  -12.453 1.00 88.09 37  C  1 
ATOM   2720  C  CE2 . TYR C  3  37  ? -18.942 34.784  -11.005 1.00 88.01 37  C  1 
ATOM   2721  C  CZ  . TYR C  3  37  ? -18.830 34.077  -12.180 1.00 90.93 37  C  1 
ATOM   2722  O  OH  . TYR C  3  37  ? -19.858 34.097  -13.087 1.00 89.52 37  C  1 
ATOM   2723  N  N   . ILE C  3  38  ? -14.024 32.872  -6.857  1.00 95.32 38  C  1 
ATOM   2724  C  CA  . ILE C  3  38  ? -12.879 33.075  -5.974  1.00 95.62 38  C  1 
ATOM   2725  C  C   . ILE C  3  38  ? -12.324 31.754  -5.448  1.00 95.99 38  C  1 
ATOM   2726  O  O   . ILE C  3  38  ? -11.110 31.621  -5.259  1.00 94.60 38  C  1 
ATOM   2727  C  CB  . ILE C  3  38  ? -13.257 34.020  -4.822  1.00 94.90 38  C  1 
ATOM   2728  C  CG1 . ILE C  3  38  ? -13.768 35.349  -5.380  1.00 91.50 38  C  1 
ATOM   2729  C  CG2 . ILE C  3  38  ? -12.063 34.263  -3.911  1.00 92.28 38  C  1 
ATOM   2730  C  CD1 . ILE C  3  38  ? -12.770 36.075  -6.259  1.00 86.80 38  C  1 
ATOM   2731  N  N   . PHE C  3  39  ? -13.191 30.771  -5.207  1.00 96.21 39  C  1 
ATOM   2732  C  CA  . PHE C  3  39  ? -12.722 29.470  -4.742  1.00 96.50 39  C  1 
ATOM   2733  C  C   . PHE C  3  39  ? -11.753 28.811  -5.731  1.00 96.45 39  C  1 
ATOM   2734  O  O   . PHE C  3  39  ? -10.701 28.309  -5.310  1.00 95.22 39  C  1 
ATOM   2735  C  CB  . PHE C  3  39  ? -13.908 28.541  -4.450  1.00 96.31 39  C  1 
ATOM   2736  C  CG  . PHE C  3  39  ? -14.551 28.755  -3.105  1.00 96.01 39  C  1 
ATOM   2737  C  CD1 . PHE C  3  39  ? -14.499 29.983  -2.474  1.00 90.91 39  C  1 
ATOM   2738  C  CD2 . PHE C  3  39  ? -15.225 27.716  -2.478  1.00 90.53 39  C  1 
ATOM   2739  C  CE1 . PHE C  3  39  ? -15.097 30.176  -1.246  1.00 89.74 39  C  1 
ATOM   2740  C  CE2 . PHE C  3  39  ? -15.829 27.905  -1.249  1.00 90.14 39  C  1 
ATOM   2741  C  CZ  . PHE C  3  39  ? -15.765 29.133  -0.632  1.00 92.08 39  C  1 
ATOM   2742  N  N   . PRO C  3  40  ? -12.040 28.791  -7.048  1.00 94.38 40  C  1 
ATOM   2743  C  CA  . PRO C  3  40  ? -11.040 28.230  -7.975  1.00 94.51 40  C  1 
ATOM   2744  C  C   . PRO C  3  40  ? -9.728  28.990  -7.981  1.00 94.92 40  C  1 
ATOM   2745  O  O   . PRO C  3  40  ? -8.679  28.389  -8.243  1.00 94.00 40  C  1 
ATOM   2746  C  CB  . PRO C  3  40  ? -11.739 28.304  -9.337  1.00 93.83 40  C  1 
ATOM   2747  C  CG  . PRO C  3  40  ? -13.182 28.286  -9.011  1.00 91.86 40  C  1 
ATOM   2748  C  CD  . PRO C  3  40  ? -13.298 29.079  -7.744  1.00 94.40 40  C  1 
ATOM   2749  N  N   . VAL C  3  41  ? -9.751  30.298  -7.705  1.00 95.47 41  C  1 
ATOM   2750  C  CA  . VAL C  3  41  ? -8.507  31.056  -7.616  1.00 95.36 41  C  1 
ATOM   2751  C  C   . VAL C  3  41  ? -7.651  30.525  -6.475  1.00 95.66 41  C  1 
ATOM   2752  O  O   . VAL C  3  41  ? -6.444  30.300  -6.633  1.00 94.56 41  C  1 
ATOM   2753  C  CB  . VAL C  3  41  ? -8.799  32.559  -7.446  1.00 95.11 41  C  1 
ATOM   2754  C  CG1 . VAL C  3  41  ? -7.518  33.331  -7.179  1.00 90.58 41  C  1 
ATOM   2755  C  CG2 . VAL C  3  41  ? -9.497  33.107  -8.681  1.00 91.17 41  C  1 
ATOM   2756  N  N   . VAL C  3  42  ? -8.266  30.303  -5.318  1.00 96.30 42  C  1 
ATOM   2757  C  CA  . VAL C  3  42  ? -7.536  29.780  -4.167  1.00 96.42 42  C  1 
ATOM   2758  C  C   . VAL C  3  42  ? -7.058  28.358  -4.437  1.00 96.40 42  C  1 
ATOM   2759  O  O   . VAL C  3  42  ? -5.925  27.995  -4.098  1.00 95.51 42  C  1 
ATOM   2760  C  CB  . VAL C  3  42  ? -8.412  29.853  -2.908  1.00 96.25 42  C  1 
ATOM   2761  C  CG1 . VAL C  3  42  ? -7.704  29.235  -1.723  1.00 92.93 42  C  1 
ATOM   2762  C  CG2 . VAL C  3  42  ? -8.785  31.294  -2.611  1.00 93.75 42  C  1 
ATOM   2763  N  N   . ILE C  3  43  ? -7.907  27.534  -5.060  1.00 95.40 43  C  1 
ATOM   2764  C  CA  . ILE C  3  43  ? -7.536  26.155  -5.344  1.00 95.04 43  C  1 
ATOM   2765  C  C   . ILE C  3  43  ? -6.362  26.102  -6.315  1.00 95.19 43  C  1 
ATOM   2766  O  O   . ILE C  3  43  ? -5.381  25.379  -6.091  1.00 94.38 43  C  1 
ATOM   2767  C  CB  . ILE C  3  43  ? -8.751  25.377  -5.886  1.00 95.15 43  C  1 
ATOM   2768  C  CG1 . ILE C  3  43  ? -9.823  25.245  -4.801  1.00 93.15 43  C  1 
ATOM   2769  C  CG2 . ILE C  3  43  ? -8.333  24.006  -6.395  1.00 93.49 43  C  1 
ATOM   2770  C  CD1 . ILE C  3  43  ? -11.134 24.697  -5.303  1.00 89.29 43  C  1 
ATOM   2771  N  N   . LEU C  3  44  ? -6.434  26.871  -7.402  1.00 95.07 44  C  1 
ATOM   2772  C  CA  . LEU C  3  44  ? -5.351  26.884  -8.374  1.00 94.98 44  C  1 
ATOM   2773  C  C   . LEU C  3  44  ? -4.064  27.424  -7.766  1.00 94.90 44  C  1 
ATOM   2774  O  O   . LEU C  3  44  ? -2.976  26.919  -8.057  1.00 94.08 44  C  1 
ATOM   2775  C  CB  . LEU C  3  44  ? -5.752  27.709  -9.597  1.00 94.92 44  C  1 
ATOM   2776  C  CG  . LEU C  3  44  ? -6.774  27.074  -10.545 1.00 93.02 44  C  1 
ATOM   2777  C  CD1 . LEU C  3  44  ? -7.156  28.056  -11.641 1.00 87.40 44  C  1 
ATOM   2778  C  CD2 . LEU C  3  44  ? -6.221  25.793  -11.141 1.00 86.26 44  C  1 
ATOM   2779  N  N   . GLY C  3  45  ? -4.172  28.447  -6.920  1.00 96.01 45  C  1 
ATOM   2780  C  CA  . GLY C  3  45  ? -2.987  28.981  -6.272  1.00 95.99 45  C  1 
ATOM   2781  C  C   . GLY C  3  45  ? -2.332  27.981  -5.343  1.00 96.37 45  C  1 
ATOM   2782  O  O   . GLY C  3  45  ? -1.104  27.846  -5.314  1.00 95.24 45  C  1 
ATOM   2783  N  N   . THR C  3  46  ? -3.147  27.249  -4.580  1.00 96.70 46  C  1 
ATOM   2784  C  CA  . THR C  3  46  ? -2.614  26.242  -3.669  1.00 96.72 46  C  1 
ATOM   2785  C  C   . THR C  3  46  ? -1.921  25.123  -4.437  1.00 96.70 46  C  1 
ATOM   2786  O  O   . THR C  3  46  ? -0.807  24.708  -4.092  1.00 95.39 46  C  1 
ATOM   2787  C  CB  . THR C  3  46  ? -3.735  25.680  -2.793  1.00 96.40 46  C  1 
ATOM   2788  O  OG1 . THR C  3  46  ? -4.360  26.752  -2.074  1.00 90.70 46  C  1 
ATOM   2789  C  CG2 . THR C  3  46  ? -3.190  24.660  -1.811  1.00 90.29 46  C  1 
ATOM   2790  N  N   . ILE C  3  47  ? -2.567  24.624  -5.492  1.00 95.83 47  C  1 
ATOM   2791  C  CA  . ILE C  3  47  ? -1.983  23.552  -6.281  1.00 95.47 47  C  1 
ATOM   2792  C  C   . ILE C  3  47  ? -0.711  24.026  -6.975  1.00 95.31 47  C  1 
ATOM   2793  O  O   . ILE C  3  47  ? 0.290   23.300  -7.032  1.00 94.16 47  C  1 
ATOM   2794  C  CB  . ILE C  3  47  ? -3.012  23.012  -7.293  1.00 95.13 47  C  1 
ATOM   2795  C  CG1 . ILE C  3  47  ? -4.179  22.350  -6.553  1.00 92.59 47  C  1 
ATOM   2796  C  CG2 . ILE C  3  47  ? -2.362  22.028  -8.255  1.00 92.68 47  C  1 
ATOM   2797  C  CD1 . ILE C  3  47  ? -5.292  21.881  -7.459  1.00 88.82 47  C  1 
ATOM   2798  N  N   . ALA C  3  48  ? -0.724  25.253  -7.496  1.00 95.83 48  C  1 
ATOM   2799  C  CA  . ALA C  3  48  ? 0.450   25.771  -8.188  1.00 95.79 48  C  1 
ATOM   2800  C  C   . ALA C  3  48  ? 1.638   25.909  -7.244  1.00 95.64 48  C  1 
ATOM   2801  O  O   . ALA C  3  48  ? 2.772   25.599  -7.618  1.00 94.36 48  C  1 
ATOM   2802  C  CB  . ALA C  3  48  ? 0.123   27.113  -8.840  1.00 95.41 48  C  1 
ATOM   2803  N  N   . CYS C  3  49  ? 1.395   26.369  -6.015  1.00 96.88 49  C  1 
ATOM   2804  C  CA  . CYS C  3  49  ? 2.481   26.487  -5.053  1.00 96.68 49  C  1 
ATOM   2805  C  C   . CYS C  3  49  ? 3.045   25.120  -4.687  1.00 96.60 49  C  1 
ATOM   2806  O  O   . CYS C  3  49  ? 4.264   24.952  -4.574  1.00 95.41 49  C  1 
ATOM   2807  C  CB  . CYS C  3  49  ? 1.998   27.225  -3.805  1.00 96.37 49  C  1 
ATOM   2808  S  SG  . CYS C  3  49  ? 1.697   28.990  -4.069  1.00 94.37 49  C  1 
ATOM   2809  N  N   . ASN C  3  50  ? 2.172   24.122  -4.508  1.00 96.30 50  C  1 
ATOM   2810  C  CA  . ASN C  3  50  ? 2.646   22.781  -4.190  1.00 96.19 50  C  1 
ATOM   2811  C  C   . ASN C  3  50  ? 3.438   22.184  -5.347  1.00 96.41 50  C  1 
ATOM   2812  O  O   . ASN C  3  50  ? 4.490   21.566  -5.138  1.00 94.92 50  C  1 
ATOM   2813  C  CB  . ASN C  3  50  ? 1.465   21.882  -3.828  1.00 95.49 50  C  1 
ATOM   2814  C  CG  . ASN C  3  50  ? 0.904   22.184  -2.459  1.00 93.28 50  C  1 
ATOM   2815  O  OD1 . ASN C  3  50  ? 1.608   22.667  -1.581  1.00 80.13 50  C  1 
ATOM   2816  N  ND2 . ASN C  3  50  ? -0.372  21.889  -2.266  1.00 81.15 50  C  1 
ATOM   2817  N  N   . VAL C  3  51  ? 2.948   22.352  -6.575  1.00 96.05 51  C  1 
ATOM   2818  C  CA  . VAL C  3  51  ? 3.649   21.821  -7.737  1.00 95.66 51  C  1 
ATOM   2819  C  C   . VAL C  3  51  ? 4.990   22.518  -7.916  1.00 95.67 51  C  1 
ATOM   2820  O  O   . VAL C  3  51  ? 6.001   21.880  -8.230  1.00 94.72 51  C  1 
ATOM   2821  C  CB  . VAL C  3  51  ? 2.769   21.952  -8.994  1.00 95.38 51  C  1 
ATOM   2822  C  CG1 . VAL C  3  51  ? 3.562   21.628  -10.249 1.00 90.62 51  C  1 
ATOM   2823  C  CG2 . VAL C  3  51  ? 1.562   21.033  -8.886  1.00 91.09 51  C  1 
ATOM   2824  N  N   . GLY C  3  52  ? 5.021   23.830  -7.710  1.00 96.24 52  C  1 
ATOM   2825  C  CA  . GLY C  3  52  ? 6.269   24.560  -7.841  1.00 96.16 52  C  1 
ATOM   2826  C  C   . GLY C  3  52  ? 7.319   24.106  -6.848  1.00 96.37 52  C  1 
ATOM   2827  O  O   . GLY C  3  52  ? 8.485   23.907  -7.202  1.00 95.07 52  C  1 
ATOM   2828  N  N   . LEU C  3  53  ? 6.921   23.931  -5.590  1.00 96.67 53  C  1 
ATOM   2829  C  CA  . LEU C  3  53  ? 7.850   23.432  -4.588  1.00 96.77 53  C  1 
ATOM   2830  C  C   . LEU C  3  53  ? 8.295   22.010  -4.904  1.00 96.63 53  C  1 
ATOM   2831  O  O   . LEU C  3  53  ? 9.448   21.645  -4.654  1.00 95.45 53  C  1 
ATOM   2832  C  CB  . LEU C  3  53  ? 7.206   23.491  -3.202  1.00 96.58 53  C  1 
ATOM   2833  C  CG  . LEU C  3  53  ? 7.027   24.888  -2.604  1.00 95.61 53  C  1 
ATOM   2834  C  CD1 . LEU C  3  53  ? 6.199   24.814  -1.333  1.00 91.84 53  C  1 
ATOM   2835  C  CD2 . LEU C  3  53  ? 8.379   25.520  -2.327  1.00 91.21 53  C  1 
ATOM   2836  N  N   . ALA C  3  54  ? 7.394   21.192  -5.466  1.00 96.25 54  C  1 
ATOM   2837  C  CA  . ALA C  3  54  ? 7.739   19.814  -5.787  1.00 96.16 54  C  1 
ATOM   2838  C  C   . ALA C  3  54  ? 8.746   19.739  -6.925  1.00 96.08 54  C  1 
ATOM   2839  O  O   . ALA C  3  54  ? 9.627   18.873  -6.921  1.00 94.54 54  C  1 
ATOM   2840  C  CB  . ALA C  3  54  ? 6.479   19.032  -6.142  1.00 96.00 54  C  1 
ATOM   2841  N  N   . VAL C  3  55  ? 8.631   20.620  -7.912  1.00 96.22 55  C  1 
ATOM   2842  C  CA  . VAL C  3  55  ? 9.558   20.601  -9.036  1.00 96.02 55  C  1 
ATOM   2843  C  C   . VAL C  3  55  ? 10.914  21.154  -8.626  1.00 95.81 55  C  1 
ATOM   2844  O  O   . VAL C  3  55  ? 11.959  20.573  -8.936  1.00 94.65 55  C  1 
ATOM   2845  C  CB  . VAL C  3  55  ? 8.977   21.384  -10.226 1.00 95.74 55  C  1 
ATOM   2846  C  CG1 . VAL C  3  55  ? 10.016  21.538  -11.326 1.00 91.17 55  C  1 
ATOM   2847  C  CG2 . VAL C  3  55  ? 7.742   20.685  -10.762 1.00 92.05 55  C  1 
ATOM   2848  N  N   . LEU C  3  56  ? 10.920  22.282  -7.922  1.00 96.16 56  C  1 
ATOM   2849  C  CA  . LEU C  3  56  ? 12.177  22.932  -7.569  1.00 95.99 56  C  1 
ATOM   2850  C  C   . LEU C  3  56  ? 12.894  22.230  -6.425  1.00 95.58 56  C  1 
ATOM   2851  O  O   . LEU C  3  56  ? 14.124  22.281  -6.350  1.00 93.61 56  C  1 
ATOM   2852  C  CB  . LEU C  3  56  ? 11.922  24.395  -7.211  1.00 95.70 56  C  1 
ATOM   2853  C  CG  . LEU C  3  56  ? 11.377  25.260  -8.348  1.00 94.52 56  C  1 
ATOM   2854  C  CD1 . LEU C  3  56  ? 11.050  26.654  -7.847  1.00 89.51 56  C  1 
ATOM   2855  C  CD2 . LEU C  3  56  ? 12.377  25.317  -9.489  1.00 88.89 56  C  1 
ATOM   2856  N  N   . GLU C  3  57  ? 12.159  21.582  -5.540  1.00 96.70 57  C  1 
ATOM   2857  C  CA  . GLU C  3  57  ? 12.747  20.894  -4.397  1.00 96.43 57  C  1 
ATOM   2858  C  C   . GLU C  3  57  ? 12.125  19.502  -4.289  1.00 96.44 57  C  1 
ATOM   2859  O  O   . GLU C  3  57  ? 11.268  19.261  -3.434  1.00 94.67 57  C  1 
ATOM   2860  C  CB  . GLU C  3  57  ? 12.532  21.697  -3.112  1.00 95.33 57  C  1 
ATOM   2861  C  CG  . GLU C  3  57  ? 13.343  21.209  -1.923  1.00 90.35 57  C  1 
ATOM   2862  C  CD  . GLU C  3  57  ? 14.785  21.666  -1.956  1.00 90.18 57  C  1 
ATOM   2863  O  OE1 . GLU C  3  57  ? 15.127  22.489  -2.830  1.00 84.56 57  C  1 
ATOM   2864  O  OE2 . GLU C  3  57  ? 15.572  21.217  -1.098  1.00 84.37 57  C  1 
ATOM   2865  N  N   . PRO C  3  58  ? 12.509  18.573  -5.153  1.00 96.29 58  C  1 
ATOM   2866  C  CA  . PRO C  3  58  ? 11.897  17.241  -5.141  1.00 96.16 58  C  1 
ATOM   2867  C  C   . PRO C  3  58  ? 12.294  16.444  -3.909  1.00 95.87 58  C  1 
ATOM   2868  O  O   . PRO C  3  58  ? 13.237  16.779  -3.192  1.00 93.86 58  C  1 
ATOM   2869  C  CB  . PRO C  3  58  ? 12.431  16.596  -6.426  1.00 95.33 58  C  1 
ATOM   2870  C  CG  . PRO C  3  58  ? 13.718  17.292  -6.676  1.00 93.52 58  C  1 
ATOM   2871  C  CD  . PRO C  3  58  ? 13.516  18.705  -6.214  1.00 95.57 58  C  1 
ATOM   2872  N  N   . SER C  3  59  ? 11.540  15.372  -3.668  1.00 95.40 59  C  1 
ATOM   2873  C  CA  . SER C  3  59  ? 11.794  14.527  -2.517  1.00 95.37 59  C  1 
ATOM   2874  C  C   . SER C  3  59  ? 13.078  13.738  -2.712  1.00 95.01 59  C  1 
ATOM   2875  O  O   . SER C  3  59  ? 13.429  13.341  -3.822  1.00 92.03 59  C  1 
ATOM   2876  C  CB  . SER C  3  59  ? 10.622  13.580  -2.282  1.00 93.97 59  C  1 
ATOM   2877  O  OG  . SER C  3  59  ? 9.448   14.303  -1.962  1.00 84.38 59  C  1 
ATOM   2878  N  N   . MET C  3  60  ? 13.772  13.505  -1.614  1.00 94.73 60  C  1 
ATOM   2879  C  CA  . MET C  3  60  ? 15.041  12.793  -1.640  1.00 94.46 60  C  1 
ATOM   2880  C  C   . MET C  3  60  ? 14.821  11.327  -1.300  1.00 94.52 60  C  1 
ATOM   2881  O  O   . MET C  3  60  ? 13.970  10.981  -0.478  1.00 91.98 60  C  1 
ATOM   2882  C  CB  . MET C  3  60  ? 16.031  13.431  -0.663  1.00 92.29 60  C  1 
ATOM   2883  C  CG  . MET C  3  60  ? 17.444  12.894  -0.764  1.00 85.38 60  C  1 
ATOM   2884  S  SD  . MET C  3  60  ? 18.595  13.735  0.334   1.00 80.99 60  C  1 
ATOM   2885  C  CE  . MET C  3  60  ? 17.953  13.236  1.932   1.00 73.01 60  C  1 
ATOM   2886  N  N   . ILE C  3  61  ? 15.592  10.464  -1.947  1.00 93.68 61  C  1 
ATOM   2887  C  CA  . ILE C  3  61  ? 15.602  9.045   -1.641  1.00 92.88 61  C  1 
ATOM   2888  C  C   . ILE C  3  61  ? 16.658  8.805   -0.572  1.00 91.72 61  C  1 
ATOM   2889  O  O   . ILE C  3  61  ? 17.829  9.140   -0.760  1.00 86.66 61  C  1 
ATOM   2890  C  CB  . ILE C  3  61  ? 15.883  8.201   -2.892  1.00 91.22 61  C  1 
ATOM   2891  C  CG1 . ILE C  3  61  ? 14.862  8.509   -3.988  1.00 83.56 61  C  1 
ATOM   2892  C  CG2 . ILE C  3  61  ? 15.860  6.720   -2.547  1.00 83.04 61  C  1 
ATOM   2893  C  CD1 . ILE C  3  61  ? 15.152  7.822   -5.300  1.00 79.55 61  C  1 
ATOM   2894  N  N   . GLY C  3  62  ? 16.238  8.236   0.559   1.00 91.40 62  C  1 
ATOM   2895  C  CA  . GLY C  3  62  ? 17.162  8.003   1.647   1.00 91.44 62  C  1 
ATOM   2896  C  C   . GLY C  3  62  ? 17.993  6.755   1.444   1.00 92.30 62  C  1 
ATOM   2897  O  O   . GLY C  3  62  ? 18.323  6.364   0.325   1.00 88.66 62  C  1 
ATOM   2898  N  N   . GLU C  3  63  ? 18.344  6.119   2.549   1.00 92.31 63  C  1 
ATOM   2899  C  CA  . GLU C  3  63  ? 19.105  4.883   2.536   1.00 92.16 63  C  1 
ATOM   2900  C  C   . GLU C  3  63  ? 18.229  3.754   3.063   1.00 92.75 63  C  1 
ATOM   2901  O  O   . GLU C  3  63  ? 17.339  3.991   3.879   1.00 90.70 63  C  1 
ATOM   2902  C  CB  . GLU C  3  63  ? 20.369  5.015   3.382   1.00 89.97 63  C  1 
ATOM   2903  C  CG  . GLU C  3  63  ? 21.353  6.046   2.864   1.00 82.57 63  C  1 
ATOM   2904  C  CD  . GLU C  3  63  ? 22.536  6.245   3.785   1.00 79.10 63  C  1 
ATOM   2905  O  OE1 . GLU C  3  63  ? 22.467  5.798   4.947   1.00 70.80 63  C  1 
ATOM   2906  O  OE2 . GLU C  3  63  ? 23.530  6.855   3.354   1.00 72.04 63  C  1 
ATOM   2907  N  N   . PRO C  3  64  ? 18.445  2.516   2.615   1.00 91.48 64  C  1 
ATOM   2908  C  CA  . PRO C  3  64  ? 17.637  1.399   3.114   1.00 91.39 64  C  1 
ATOM   2909  C  C   . PRO C  3  64  ? 17.768  1.237   4.620   1.00 91.64 64  C  1 
ATOM   2910  O  O   . PRO C  3  64  ? 18.814  1.516   5.207   1.00 89.64 64  C  1 
ATOM   2911  C  CB  . PRO C  3  64  ? 18.204  0.186   2.366   1.00 89.95 64  C  1 
ATOM   2912  C  CG  . PRO C  3  64  ? 18.819  0.761   1.139   1.00 87.69 64  C  1 
ATOM   2913  C  CD  . PRO C  3  64  ? 19.359  2.096   1.542   1.00 89.97 64  C  1 
ATOM   2914  N  N   . ALA C  3  65  ? 16.686  0.781   5.236   1.00 89.60 65  C  1 
ATOM   2915  C  CA  . ALA C  3  65  ? 16.660  0.625   6.677   1.00 89.31 65  C  1 
ATOM   2916  C  C   . ALA C  3  65  ? 17.670  -0.420  7.128   1.00 89.03 65  C  1 
ATOM   2917  O  O   . ALA C  3  65  ? 17.786  -1.492  6.531   1.00 86.94 65  C  1 
ATOM   2918  C  CB  . ALA C  3  65  ? 15.262  0.239   7.143   1.00 88.82 65  C  1 
ATOM   2919  N  N   . ASP C  3  66  ? 18.396  -0.103  8.188   1.00 86.03 66  C  1 
ATOM   2920  C  CA  . ASP C  3  66  ? 19.372  -1.002  8.782   1.00 84.84 66  C  1 
ATOM   2921  C  C   . ASP C  3  66  ? 19.049  -1.118  10.266  1.00 84.37 66  C  1 
ATOM   2922  O  O   . ASP C  3  66  ? 19.304  -0.178  11.023  1.00 81.32 66  C  1 
ATOM   2923  C  CB  . ASP C  3  66  ? 20.794  -0.485  8.568   1.00 83.30 66  C  1 
ATOM   2924  C  CG  . ASP C  3  66  ? 21.851  -1.505  8.950   1.00 80.89 66  C  1 
ATOM   2925  O  OD1 . ASP C  3  66  ? 21.489  -2.591  9.443   1.00 75.71 66  C  1 
ATOM   2926  O  OD2 . ASP C  3  66  ? 23.047  -1.221  8.746   1.00 76.13 66  C  1 
ATOM   2927  N  N   . PRO C  3  67  ? 18.485  -2.247  10.720  1.00 83.02 67  C  1 
ATOM   2928  C  CA  . PRO C  3  67  ? 18.112  -2.366  12.133  1.00 80.63 67  C  1 
ATOM   2929  C  C   . PRO C  3  67  ? 19.295  -2.363  13.085  1.00 79.86 67  C  1 
ATOM   2930  O  O   . PRO C  3  67  ? 19.097  -2.175  14.289  1.00 76.88 67  C  1 
ATOM   2931  C  CB  . PRO C  3  67  ? 17.366  -3.707  12.193  1.00 79.23 67  C  1 
ATOM   2932  C  CG  . PRO C  3  67  ? 16.969  -3.993  10.784  1.00 78.09 67  C  1 
ATOM   2933  C  CD  . PRO C  3  67  ? 18.052  -3.409  9.934   1.00 81.68 67  C  1 
ATOM   2934  N  N   . PHE C  3  68  ? 20.511  -2.555  12.590  1.00 79.58 68  C  1 
ATOM   2935  C  CA  . PHE C  3  68  ? 21.692  -2.665  13.431  1.00 76.94 68  C  1 
ATOM   2936  C  C   . PHE C  3  68  ? 22.583  -1.434  13.381  1.00 75.30 68  C  1 
ATOM   2937  O  O   . PHE C  3  68  ? 23.678  -1.460  13.947  1.00 71.31 68  C  1 
ATOM   2938  C  CB  . PHE C  3  68  ? 22.498  -3.904  13.039  1.00 75.89 68  C  1 
ATOM   2939  C  CG  . PHE C  3  68  ? 21.734  -5.189  13.173  1.00 77.16 68  C  1 
ATOM   2940  C  CD1 . PHE C  3  68  ? 20.723  -5.319  14.110  1.00 72.45 68  C  1 
ATOM   2941  C  CD2 . PHE C  3  68  ? 22.030  -6.272  12.365  1.00 72.64 68  C  1 
ATOM   2942  C  CE1 . PHE C  3  68  ? 20.020  -6.497  14.232  1.00 70.70 68  C  1 
ATOM   2943  C  CE2 . PHE C  3  68  ? 21.337  -7.455  12.489  1.00 70.74 68  C  1 
ATOM   2944  C  CZ  . PHE C  3  68  ? 20.328  -7.565  13.420  1.00 73.70 68  C  1 
ATOM   2945  N  N   . ALA C  3  69  ? 22.150  -0.367  12.732  1.00 80.98 69  C  1 
ATOM   2946  C  CA  . ALA C  3  69  ? 22.941  0.850   12.632  1.00 80.22 69  C  1 
ATOM   2947  C  C   . ALA C  3  69  ? 22.044  2.046   12.912  1.00 80.88 69  C  1 
ATOM   2948  O  O   . ALA C  3  69  ? 21.171  2.381   12.108  1.00 76.97 69  C  1 
ATOM   2949  C  CB  . ALA C  3  69  ? 23.598  0.970   11.259  1.00 77.46 69  C  1 
ATOM   2950  N  N   . THR C  3  70  ? 22.260  2.681   14.059  1.00 79.33 70  C  1 
ATOM   2951  C  CA  . THR C  3  70  ? 21.485  3.853   14.446  1.00 77.77 70  C  1 
ATOM   2952  C  C   . THR C  3  70  ? 22.064  5.094   13.776  1.00 79.32 70  C  1 
ATOM   2953  O  O   . THR C  3  70  ? 23.267  5.341   13.882  1.00 77.18 70  C  1 
ATOM   2954  C  CB  . THR C  3  70  ? 21.492  4.024   15.965  1.00 74.23 70  C  1 
ATOM   2955  O  OG1 . THR C  3  70  ? 20.992  2.841   16.589  1.00 68.64 70  C  1 
ATOM   2956  C  CG2 . THR C  3  70  ? 20.643  5.212   16.375  1.00 68.85 70  C  1 
ATOM   2957  N  N   . PRO C  3  71  ? 21.240  5.889   13.087  1.00 83.03 71  C  1 
ATOM   2958  C  CA  . PRO C  3  71  ? 21.751  7.139   12.519  1.00 83.15 71  C  1 
ATOM   2959  C  C   . PRO C  3  71  ? 22.181  8.114   13.605  1.00 82.60 71  C  1 
ATOM   2960  O  O   . PRO C  3  71  ? 21.722  8.047   14.749  1.00 80.11 71  C  1 
ATOM   2961  C  CB  . PRO C  3  71  ? 20.564  7.681   11.713  1.00 82.12 71  C  1 
ATOM   2962  C  CG  . PRO C  3  71  ? 19.699  6.493   11.467  1.00 81.34 71  C  1 
ATOM   2963  C  CD  . PRO C  3  71  ? 19.858  5.624   12.678  1.00 84.20 71  C  1 
ATOM   2964  N  N   . LEU C  3  72  ? 23.075  9.026   13.237  1.00 82.53 72  C  1 
ATOM   2965  C  CA  . LEU C  3  72  ? 23.579  9.998   14.197  1.00 80.89 72  C  1 
ATOM   2966  C  C   . LEU C  3  72  ? 22.499  10.977  14.628  1.00 80.67 72  C  1 
ATOM   2967  O  O   . LEU C  3  72  ? 22.466  11.392  15.788  1.00 75.63 72  C  1 
ATOM   2968  C  CB  . LEU C  3  72  ? 24.772  10.747  13.607  1.00 78.09 72  C  1 
ATOM   2969  C  CG  . LEU C  3  72  ? 26.041  9.920   13.409  1.00 73.09 72  C  1 
ATOM   2970  C  CD1 . LEU C  3  72  ? 27.133  10.760  12.771  1.00 67.46 72  C  1 
ATOM   2971  C  CD2 . LEU C  3  72  ? 26.511  9.344   14.737  1.00 66.35 72  C  1 
ATOM   2972  N  N   . GLU C  3  73  ? 21.613  11.354  13.724  1.00 82.04 73  C  1 
ATOM   2973  C  CA  . GLU C  3  73  ? 20.512  12.241  14.054  1.00 81.69 73  C  1 
ATOM   2974  C  C   . GLU C  3  73  ? 19.196  11.586  13.644  1.00 82.35 73  C  1 
ATOM   2975  O  O   . GLU C  3  73  ? 19.063  11.072  12.532  1.00 78.63 73  C  1 
ATOM   2976  C  CB  . GLU C  3  73  ? 20.658  13.608  13.373  1.00 77.65 73  C  1 
ATOM   2977  C  CG  . GLU C  3  73  ? 20.632  13.566  11.852  1.00 68.22 73  C  1 
ATOM   2978  C  CD  . GLU C  3  73  ? 20.521  14.954  11.239  1.00 63.04 73  C  1 
ATOM   2979  O  OE1 . GLU C  3  73  ? 20.523  15.944  12.004  1.00 56.10 73  C  1 
ATOM   2980  O  OE2 . GLU C  3  73  ? 20.420  15.050  9.996   1.00 55.68 73  C  1 
ATOM   2981  N  N   . ILE C  3  74  ? 18.229  11.581  14.567  1.00 83.59 74  C  1 
ATOM   2982  C  CA  . ILE C  3  74  ? 16.903  11.034  14.322  1.00 83.27 74  C  1 
ATOM   2983  C  C   . ILE C  3  74  ? 15.893  12.082  14.755  1.00 84.27 74  C  1 
ATOM   2984  O  O   . ILE C  3  74  ? 15.714  12.323  15.953  1.00 81.34 74  C  1 
ATOM   2985  C  CB  . ILE C  3  74  ? 16.668  9.712   15.066  1.00 79.66 74  C  1 
ATOM   2986  C  CG1 . ILE C  3  74  ? 17.752  8.689   14.724  1.00 73.19 74  C  1 
ATOM   2987  C  CG2 . ILE C  3  74  ? 15.291  9.157   14.734  1.00 70.00 74  C  1 
ATOM   2988  C  CD1 . ILE C  3  74  ? 17.691  7.441   15.560  1.00 65.19 74  C  1 
ATOM   2989  N  N   . LEU C  3  75  ? 15.245  12.705  13.788  1.00 88.23 75  C  1 
ATOM   2990  C  CA  . LEU C  3  75  ? 14.239  13.719  14.053  1.00 89.30 75  C  1 
ATOM   2991  C  C   . LEU C  3  75  ? 12.935  13.324  13.377  1.00 89.76 75  C  1 
ATOM   2992  O  O   . LEU C  3  75  ? 12.944  12.851  12.240  1.00 87.73 75  C  1 
ATOM   2993  C  CB  . LEU C  3  75  ? 14.691  15.091  13.555  1.00 88.36 75  C  1 
ATOM   2994  C  CG  . LEU C  3  75  ? 15.815  15.776  14.331  1.00 85.46 75  C  1 
ATOM   2995  C  CD1 . LEU C  3  75  ? 16.232  17.057  13.635  1.00 79.92 75  C  1 
ATOM   2996  C  CD2 . LEU C  3  75  ? 15.385  16.055  15.761  1.00 80.09 75  C  1 
ATOM   2997  N  N   . PRO C  3  76  ? 11.799  13.503  14.062  1.00 91.37 76  C  1 
ATOM   2998  C  CA  . PRO C  3  76  ? 10.509  13.269  13.412  1.00 91.73 76  C  1 
ATOM   2999  C  C   . PRO C  3  76  ? 10.141  14.436  12.502  1.00 92.12 76  C  1 
ATOM   3000  O  O   . PRO C  3  76  ? 10.983  15.278  12.180  1.00 90.70 76  C  1 
ATOM   3001  C  CB  . PRO C  3  76  ? 9.551   13.138  14.600  1.00 90.77 76  C  1 
ATOM   3002  C  CG  . PRO C  3  76  ? 10.156  14.012  15.642  1.00 89.30 76  C  1 
ATOM   3003  C  CD  . PRO C  3  76  ? 11.648  13.888  15.472  1.00 91.52 76  C  1 
ATOM   3004  N  N   . GLU C  3  77  ? 8.878   14.460  12.067  1.00 93.60 77  C  1 
ATOM   3005  C  CA  . GLU C  3  77  ? 8.416   15.582  11.272  1.00 93.86 77  C  1 
ATOM   3006  C  C   . GLU C  3  77  ? 8.398   16.860  12.107  1.00 94.45 77  C  1 
ATOM   3007  O  O   . GLU C  3  77  ? 8.429   16.823  13.338  1.00 93.26 77  C  1 
ATOM   3008  C  CB  . GLU C  3  77  ? 7.026   15.293  10.704  1.00 92.67 77  C  1 
ATOM   3009  C  CG  . GLU C  3  77  ? 7.016   14.258  9.593   1.00 85.49 77  C  1 
ATOM   3010  C  CD  . GLU C  3  77  ? 7.468   14.825  8.261   1.00 83.62 77  C  1 
ATOM   3011  O  OE1 . GLU C  3  77  ? 7.699   16.048  8.176   1.00 75.54 77  C  1 
ATOM   3012  O  OE2 . GLU C  3  77  ? 7.587   14.048  7.290   1.00 76.45 77  C  1 
ATOM   3013  N  N   . TRP C  3  78  ? 8.345   17.996  11.434  1.00 94.90 78  C  1 
ATOM   3014  C  CA  . TRP C  3  78  ? 8.485   19.284  12.109  1.00 95.80 78  C  1 
ATOM   3015  C  C   . TRP C  3  78  ? 7.357   19.543  13.099  1.00 96.09 78  C  1 
ATOM   3016  O  O   . TRP C  3  78  ? 7.582   20.172  14.138  1.00 95.38 78  C  1 
ATOM   3017  C  CB  . TRP C  3  78  ? 8.550   20.409  11.075  1.00 96.14 78  C  1 
ATOM   3018  C  CG  . TRP C  3  78  ? 7.335   20.505  10.204  1.00 96.62 78  C  1 
ATOM   3019  C  CD1 . TRP C  3  78  ? 7.128   19.873  9.021   1.00 95.33 78  C  1 
ATOM   3020  C  CD2 . TRP C  3  78  ? 6.167   21.293  10.451  1.00 96.44 78  C  1 
ATOM   3021  N  NE1 . TRP C  3  78  ? 5.901   20.200  8.514   1.00 95.56 78  C  1 
ATOM   3022  C  CE2 . TRP C  3  78  ? 5.288   21.074  9.370   1.00 96.35 78  C  1 
ATOM   3023  C  CE3 . TRP C  3  78  ? 5.779   22.157  11.476  1.00 96.26 78  C  1 
ATOM   3024  C  CZ2 . TRP C  3  78  ? 4.043   21.689  9.292   1.00 95.67 78  C  1 
ATOM   3025  C  CZ3 . TRP C  3  78  ? 4.540   22.767  11.394  1.00 95.03 78  C  1 
ATOM   3026  C  CH2 . TRP C  3  78  ? 3.688   22.531  10.313  1.00 94.90 78  C  1 
ATOM   3027  N  N   . TYR C  3  79  ? 6.148   19.062  12.817  1.00 95.89 79  C  1 
ATOM   3028  C  CA  . TYR C  3  79  ? 5.025   19.298  13.715  1.00 96.08 79  C  1 
ATOM   3029  C  C   . TYR C  3  79  ? 5.048   18.397  14.942  1.00 96.06 79  C  1 
ATOM   3030  O  O   . TYR C  3  79  ? 4.193   18.552  15.818  1.00 95.07 79  C  1 
ATOM   3031  C  CB  . TYR C  3  79  ? 3.694   19.140  12.966  1.00 95.84 79  C  1 
ATOM   3032  C  CG  . TYR C  3  79  ? 3.626   17.935  12.061  1.00 95.84 79  C  1 
ATOM   3033  C  CD1 . TYR C  3  79  ? 3.213   16.702  12.534  1.00 93.82 79  C  1 
ATOM   3034  C  CD2 . TYR C  3  79  ? 3.959   18.046  10.716  1.00 93.72 79  C  1 
ATOM   3035  C  CE1 . TYR C  3  79  ? 3.147   15.606  11.701  1.00 93.36 79  C  1 
ATOM   3036  C  CE2 . TYR C  3  79  ? 3.899   16.952  9.876   1.00 92.99 79  C  1 
ATOM   3037  C  CZ  . TYR C  3  79  ? 3.493   15.733  10.373  1.00 94.21 79  C  1 
ATOM   3038  O  OH  . TYR C  3  79  ? 3.430   14.643  9.542   1.00 92.49 79  C  1 
ATOM   3039  N  N   . PHE C  3  80  ? 5.990   17.468  15.028  1.00 94.96 80  C  1 
ATOM   3040  C  CA  . PHE C  3  80  ? 6.209   16.682  16.236  1.00 94.94 80  C  1 
ATOM   3041  C  C   . PHE C  3  80  ? 7.422   17.164  17.027  1.00 94.89 80  C  1 
ATOM   3042  O  O   . PHE C  3  80  ? 7.783   16.525  18.020  1.00 93.50 80  C  1 
ATOM   3043  C  CB  . PHE C  3  80  ? 6.374   15.202  15.895  1.00 94.56 80  C  1 
ATOM   3044  C  CG  . PHE C  3  80  ? 5.079   14.502  15.607  1.00 94.07 80  C  1 
ATOM   3045  C  CD1 . PHE C  3  80  ? 4.234   14.130  16.637  1.00 89.32 80  C  1 
ATOM   3046  C  CD2 . PHE C  3  80  ? 4.712   14.212  14.307  1.00 89.20 80  C  1 
ATOM   3047  C  CE1 . PHE C  3  80  ? 3.042   13.485  16.373  1.00 88.02 80  C  1 
ATOM   3048  C  CE2 . PHE C  3  80  ? 3.522   13.571  14.034  1.00 87.65 80  C  1 
ATOM   3049  C  CZ  . PHE C  3  80  ? 2.688   13.204  15.068  1.00 90.20 80  C  1 
ATOM   3050  N  N   . PHE C  3  81  ? 8.055   18.260  16.629  1.00 95.12 81  C  1 
ATOM   3051  C  CA  . PHE C  3  81  ? 9.231   18.763  17.328  1.00 95.46 81  C  1 
ATOM   3052  C  C   . PHE C  3  81  ? 8.935   19.178  18.771  1.00 95.42 81  C  1 
ATOM   3053  O  O   . PHE C  3  81  ? 9.703   18.818  19.669  1.00 94.25 81  C  1 
ATOM   3054  C  CB  . PHE C  3  81  ? 9.855   19.932  16.556  1.00 95.27 81  C  1 
ATOM   3055  C  CG  . PHE C  3  81  ? 10.694  19.511  15.378  1.00 95.01 81  C  1 
ATOM   3056  C  CD1 . PHE C  3  81  ? 10.917  18.177  15.094  1.00 90.66 81  C  1 
ATOM   3057  C  CD2 . PHE C  3  81  ? 11.273  20.472  14.559  1.00 90.43 81  C  1 
ATOM   3058  C  CE1 . PHE C  3  81  ? 11.691  17.800  14.014  1.00 89.74 81  C  1 
ATOM   3059  C  CE2 . PHE C  3  81  ? 12.049  20.104  13.481  1.00 89.87 81  C  1 
ATOM   3060  C  CZ  . PHE C  3  81  ? 12.258  18.767  13.204  1.00 92.13 81  C  1 
ATOM   3061  N  N   . PRO C  3  82  ? 7.861   19.924  19.062  1.00 95.58 82  C  1 
ATOM   3062  C  CA  . PRO C  3  82  ? 7.599   20.257  20.476  1.00 95.41 82  C  1 
ATOM   3063  C  C   . PRO C  3  82  ? 7.351   19.030  21.335  1.00 95.14 82  C  1 
ATOM   3064  O  O   . PRO C  3  82  ? 7.858   18.938  22.459  1.00 93.96 82  C  1 
ATOM   3065  C  CB  . PRO C  3  82  ? 6.358   21.160  20.401  1.00 95.36 82  C  1 
ATOM   3066  C  CG  . PRO C  3  82  ? 6.373   21.708  19.024  1.00 94.43 82  C  1 
ATOM   3067  C  CD  . PRO C  3  82  ? 6.916   20.615  18.163  1.00 96.07 82  C  1 
ATOM   3068  N  N   . VAL C  3  83  ? 6.571   18.064  20.822  1.00 94.85 83  C  1 
ATOM   3069  C  CA  . VAL C  3  83  ? 6.304   16.842  21.569  1.00 94.77 83  C  1 
ATOM   3070  C  C   . VAL C  3  83  ? 7.585   16.030  21.748  1.00 94.07 83  C  1 
ATOM   3071  O  O   . VAL C  3  83  ? 7.837   15.469  22.820  1.00 92.36 83  C  1 
ATOM   3072  C  CB  . VAL C  3  83  ? 5.207   16.026  20.862  1.00 93.96 83  C  1 
ATOM   3073  C  CG1 . VAL C  3  83  ? 5.164   14.605  21.381  1.00 86.26 83  C  1 
ATOM   3074  C  CG2 . VAL C  3  83  ? 3.862   16.704  21.044  1.00 87.17 83  C  1 
ATOM   3075  N  N   . PHE C  3  84  ? 8.412   15.962  20.708  1.00 93.82 84  C  1 
ATOM   3076  C  CA  . PHE C  3  84  ? 9.681   15.251  20.801  1.00 93.24 84  C  1 
ATOM   3077  C  C   . PHE C  3  84  ? 10.604  15.899  21.827  1.00 93.15 84  C  1 
ATOM   3078  O  O   . PHE C  3  84  ? 11.307  15.199  22.568  1.00 92.50 84  C  1 
ATOM   3079  C  CB  . PHE C  3  84  ? 10.346  15.201  19.423  1.00 92.18 84  C  1 
ATOM   3080  C  CG  . PHE C  3  84  ? 11.685  14.520  19.415  1.00 90.99 84  C  1 
ATOM   3081  C  CD1 . PHE C  3  84  ? 11.777  13.145  19.506  1.00 87.07 84  C  1 
ATOM   3082  C  CD2 . PHE C  3  84  ? 12.850  15.261  19.306  1.00 86.66 84  C  1 
ATOM   3083  C  CE1 . PHE C  3  84  ? 13.005  12.520  19.494  1.00 84.95 84  C  1 
ATOM   3084  C  CE2 . PHE C  3  84  ? 14.082  14.640  19.293  1.00 85.06 84  C  1 
ATOM   3085  C  CZ  . PHE C  3  84  ? 14.160  13.266  19.387  1.00 86.47 84  C  1 
ATOM   3086  N  N   . GLN C  3  85  ? 10.612  17.218  21.893  1.00 93.27 85  C  1 
ATOM   3087  C  CA  . GLN C  3  85  ? 11.421  17.917  22.885  1.00 93.46 85  C  1 
ATOM   3088  C  C   . GLN C  3  85  ? 10.931  17.630  24.299  1.00 93.46 85  C  1 
ATOM   3089  O  O   . GLN C  3  85  ? 11.740  17.469  25.222  1.00 92.00 85  C  1 
ATOM   3090  C  CB  . GLN C  3  85  ? 11.401  19.422  22.608  1.00 93.67 85  C  1 
ATOM   3091  C  CG  . GLN C  3  85  ? 12.141  20.277  23.626  1.00 92.16 85  C  1 
ATOM   3092  C  CD  . GLN C  3  85  ? 13.639  20.072  23.603  1.00 92.26 85  C  1 
ATOM   3093  O  OE1 . GLN C  3  85  ? 14.175  19.370  22.747  1.00 86.99 85  C  1 
ATOM   3094  N  NE2 . GLN C  3  85  ? 14.329  20.686  24.553  1.00 83.29 85  C  1 
ATOM   3095  N  N   . ILE C  3  86  ? 9.612   17.544  24.489  1.00 92.98 86  C  1 
ATOM   3096  C  CA  . ILE C  3  86  ? 9.062   17.204  25.797  1.00 92.86 86  C  1 
ATOM   3097  C  C   . ILE C  3  86  ? 9.467   15.790  26.187  1.00 92.01 86  C  1 
ATOM   3098  O  O   . ILE C  3  86  ? 9.867   15.535  27.330  1.00 90.80 86  C  1 
ATOM   3099  C  CB  . ILE C  3  86  ? 7.530   17.373  25.790  1.00 93.22 86  C  1 
ATOM   3100  C  CG1 . ILE C  3  86  ? 7.161   18.853  25.683  1.00 89.63 86  C  1 
ATOM   3101  C  CG2 . ILE C  3  86  ? 6.910   16.752  27.034  1.00 89.70 86  C  1 
ATOM   3102  C  CD1 . ILE C  3  86  ? 5.680   19.102  25.533  1.00 85.38 86  C  1 
ATOM   3103  N  N   . LEU C  3  87  ? 9.384   14.854  25.241  1.00 92.33 87  C  1 
ATOM   3104  C  CA  . LEU C  3  87  ? 9.668   13.458  25.548  1.00 91.02 87  C  1 
ATOM   3105  C  C   . LEU C  3  87  ? 11.130  13.238  25.914  1.00 90.64 87  C  1 
ATOM   3106  O  O   . LEU C  3  87  ? 11.432  12.431  26.802  1.00 88.27 87  C  1 
ATOM   3107  C  CB  . LEU C  3  87  ? 9.286   12.570  24.363  1.00 90.49 87  C  1 
ATOM   3108  C  CG  . LEU C  3  87  ? 7.790   12.348  24.138  1.00 87.11 87  C  1 
ATOM   3109  C  CD1 . LEU C  3  87  ? 7.562   11.544  22.872  1.00 80.67 87  C  1 
ATOM   3110  C  CD2 . LEU C  3  87  ? 7.173   11.646  25.335  1.00 80.70 87  C  1 
ATOM   3111  N  N   . ARG C  3  88  ? 12.046  13.942  25.268  1.00 89.18 88  C  1 
ATOM   3112  C  CA  . ARG C  3  88  ? 13.462  13.691  25.502  1.00 88.14 88  C  1 
ATOM   3113  C  C   . ARG C  3  88  ? 14.038  14.520  26.644  1.00 87.77 88  C  1 
ATOM   3114  O  O   . ARG C  3  88  ? 15.123  14.194  27.126  1.00 84.91 88  C  1 
ATOM   3115  C  CB  . ARG C  3  88  ? 14.277  13.940  24.229  1.00 85.70 88  C  1 
ATOM   3116  C  CG  . ARG C  3  88  ? 14.460  15.402  23.859  1.00 82.67 88  C  1 
ATOM   3117  C  CD  . ARG C  3  88  ? 15.514  15.558  22.778  1.00 82.99 88  C  1 
ATOM   3118  N  NE  . ARG C  3  88  ? 15.764  16.956  22.442  1.00 81.71 88  C  1 
ATOM   3119  C  CZ  . ARG C  3  88  ? 16.797  17.380  21.720  1.00 83.05 88  C  1 
ATOM   3120  N  NH1 . ARG C  3  88  ? 17.682  16.508  21.250  1.00 76.11 88  C  1 
ATOM   3121  N  NH2 . ARG C  3  88  ? 16.945  18.672  21.465  1.00 78.10 88  C  1 
ATOM   3122  N  N   . THR C  3  89  ? 13.352  15.563  27.090  1.00 90.14 89  C  1 
ATOM   3123  C  CA  . THR C  3  89  ? 13.852  16.381  28.190  1.00 89.90 89  C  1 
ATOM   3124  C  C   . THR C  3  89  ? 13.270  15.980  29.539  1.00 89.71 89  C  1 
ATOM   3125  O  O   . THR C  3  89  ? 13.926  16.178  30.565  1.00 86.69 89  C  1 
ATOM   3126  C  CB  . THR C  3  89  ? 13.566  17.863  27.941  1.00 89.49 89  C  1 
ATOM   3127  O  OG1 . THR C  3  89  ? 12.171  18.043  27.679  1.00 81.50 89  C  1 
ATOM   3128  C  CG2 . THR C  3  89  ? 14.380  18.384  26.768  1.00 81.89 89  C  1 
ATOM   3129  N  N   . VAL C  3  90  ? 12.057  15.429  29.571  1.00 89.04 90  C  1 
ATOM   3130  C  CA  . VAL C  3  90  ? 11.452  14.997  30.824  1.00 88.91 90  C  1 
ATOM   3131  C  C   . VAL C  3  90  ? 12.025  13.633  31.199  1.00 87.16 90  C  1 
ATOM   3132  O  O   . VAL C  3  90  ? 11.914  12.681  30.424  1.00 83.22 90  C  1 
ATOM   3133  C  CB  . VAL C  3  90  ? 9.922   14.937  30.703  1.00 88.70 90  C  1 
ATOM   3134  C  CG1 . VAL C  3  90  ? 9.312   14.345  31.957  1.00 79.63 90  C  1 
ATOM   3135  C  CG2 . VAL C  3  90  ? 9.365   16.325  30.443  1.00 80.96 90  C  1 
ATOM   3136  N  N   . PRO C  3  91  ? 12.640  13.495  32.386  1.00 86.45 91  C  1 
ATOM   3137  C  CA  . PRO C  3  91  ? 13.248  12.204  32.744  1.00 84.44 91  C  1 
ATOM   3138  C  C   . PRO C  3  91  ? 12.226  11.095  32.943  1.00 83.76 91  C  1 
ATOM   3139  O  O   . PRO C  3  91  ? 12.457  9.958   32.517  1.00 79.99 91  C  1 
ATOM   3140  C  CB  . PRO C  3  91  ? 14.002  12.515  34.044  1.00 81.82 91  C  1 
ATOM   3141  C  CG  . PRO C  3  91  ? 14.151  14.003  34.060  1.00 80.00 91  C  1 
ATOM   3142  C  CD  . PRO C  3  91  ? 12.933  14.533  33.386  1.00 82.54 91  C  1 
ATOM   3143  N  N   . ASN C  3  92  ? 11.090  11.396  33.582  1.00 84.43 92  C  1 
ATOM   3144  C  CA  . ASN C  3  92  ? 10.061  10.396  33.819  1.00 85.22 92  C  1 
ATOM   3145  C  C   . ASN C  3  92  ? 9.322   10.112  32.518  1.00 85.11 92  C  1 
ATOM   3146  O  O   . ASN C  3  92  ? 8.726   11.006  31.920  1.00 82.86 92  C  1 
ATOM   3147  C  CB  . ASN C  3  92  ? 9.099   10.872  34.901  1.00 83.93 92  C  1 
ATOM   3148  C  CG  . ASN C  3  92  ? 8.205   9.768   35.420  1.00 81.05 92  C  1 
ATOM   3149  O  OD1 . ASN C  3  92  ? 8.179   8.662   34.881  1.00 72.75 92  C  1 
ATOM   3150  N  ND2 . ASN C  3  92  ? 7.463   10.059  36.478  1.00 72.07 92  C  1 
ATOM   3151  N  N   . LYS C  3  93  ? 9.347   8.851   32.081  1.00 87.49 93  C  1 
ATOM   3152  C  CA  . LYS C  3  93  ? 8.737   8.490   30.810  1.00 87.23 93  C  1 
ATOM   3153  C  C   . LYS C  3  93  ? 7.221   8.618   30.861  1.00 89.14 93  C  1 
ATOM   3154  O  O   . LYS C  3  93  ? 6.600   9.108   29.913  1.00 86.26 93  C  1 
ATOM   3155  C  CB  . LYS C  3  93  ? 9.136   7.059   30.423  1.00 83.00 93  C  1 
ATOM   3156  C  CG  . LYS C  3  93  ? 10.611  6.888   30.111  1.00 73.72 93  C  1 
ATOM   3157  C  CD  . LYS C  3  93  ? 10.939  5.461   29.723  1.00 65.70 93  C  1 
ATOM   3158  C  CE  . LYS C  3  93  ? 12.413  5.289   29.402  1.00 56.72 93  C  1 
ATOM   3159  N  NZ  . LYS C  3  93  ? 12.759  3.888   29.057  1.00 50.62 93  C  1 
ATOM   3160  N  N   . LEU C  3  94  ? 6.600   8.177   31.961  1.00 89.12 94  C  1 
ATOM   3161  C  CA  . LEU C  3  94  ? 5.151   8.272   32.079  1.00 90.61 94  C  1 
ATOM   3162  C  C   . LEU C  3  94  ? 4.694   9.722   32.101  1.00 91.51 94  C  1 
ATOM   3163  O  O   . LEU C  3  94  ? 3.672   10.069  31.500  1.00 91.46 94  C  1 
ATOM   3164  C  CB  . LEU C  3  94  ? 4.679   7.541   33.335  1.00 90.72 94  C  1 
ATOM   3165  C  CG  . LEU C  3  94  ? 3.174   7.573   33.608  1.00 87.80 94  C  1 
ATOM   3166  C  CD1 . LEU C  3  94  ? 2.410   6.952   32.452  1.00 81.74 94  C  1 
ATOM   3167  C  CD2 . LEU C  3  94  ? 2.852   6.866   34.909  1.00 82.51 94  C  1 
ATOM   3168  N  N   . LEU C  3  95  ? 5.437   10.592  32.787  1.00 91.61 95  C  1 
ATOM   3169  C  CA  . LEU C  3  95  ? 5.092   12.005  32.801  1.00 92.41 95  C  1 
ATOM   3170  C  C   . LEU C  3  95  ? 5.223   12.618  31.415  1.00 93.10 95  C  1 
ATOM   3171  O  O   . LEU C  3  95  ? 4.411   13.460  31.025  1.00 92.52 95  C  1 
ATOM   3172  C  CB  . LEU C  3  95  ? 5.979   12.748  33.799  1.00 92.68 95  C  1 
ATOM   3173  C  CG  . LEU C  3  95  ? 5.721   14.248  33.952  1.00 88.09 95  C  1 
ATOM   3174  C  CD1 . LEU C  3  95  ? 4.298   14.507  34.415  1.00 81.96 95  C  1 
ATOM   3175  C  CD2 . LEU C  3  95  ? 6.718   14.863  34.912  1.00 82.21 95  C  1 
ATOM   3176  N  N   . GLY C  3  96  ? 6.234   12.196  30.657  1.00 92.34 96  C  1 
ATOM   3177  C  CA  . GLY C  3  96  ? 6.376   12.684  29.296  1.00 92.11 96  C  1 
ATOM   3178  C  C   . GLY C  3  96  ? 5.219   12.274  28.411  1.00 93.09 96  C  1 
ATOM   3179  O  O   . GLY C  3  96  ? 4.716   13.069  27.611  1.00 92.16 96  C  1 
ATOM   3180  N  N   . VAL C  3  97  ? 4.769   11.019  28.539  1.00 93.23 97  C  1 
ATOM   3181  C  CA  . VAL C  3  97  ? 3.634   10.548  27.754  1.00 93.59 97  C  1 
ATOM   3182  C  C   . VAL C  3  97  ? 2.365   11.294  28.146  1.00 93.77 97  C  1 
ATOM   3183  O  O   . VAL C  3  97  ? 1.553   11.659  27.287  1.00 93.02 97  C  1 
ATOM   3184  C  CB  . VAL C  3  97  ? 3.468   9.027   27.917  1.00 92.82 97  C  1 
ATOM   3185  C  CG1 . VAL C  3  97  ? 2.188   8.548   27.253  1.00 85.22 97  C  1 
ATOM   3186  C  CG2 . VAL C  3  97  ? 4.672   8.309   27.330  1.00 86.39 97  C  1 
ATOM   3187  N  N   . LEU C  3  98  ? 2.169   11.540  29.443  1.00 94.01 98  C  1 
ATOM   3188  C  CA  . LEU C  3  98  ? 0.995   12.279  29.892  1.00 94.24 98  C  1 
ATOM   3189  C  C   . LEU C  3  98  ? 1.022   13.715  29.387  1.00 94.65 98  C  1 
ATOM   3190  O  O   . LEU C  3  98  ? -0.013  14.260  28.994  1.00 93.95 98  C  1 
ATOM   3191  C  CB  . LEU C  3  98  ? 0.908   12.247  31.415  1.00 93.98 98  C  1 
ATOM   3192  C  CG  . LEU C  3  98  ? 0.529   10.903  32.044  1.00 88.90 98  C  1 
ATOM   3193  C  CD1 . LEU C  3  98  ? 0.572   10.991  33.559  1.00 84.03 98  C  1 
ATOM   3194  C  CD2 . LEU C  3  98  ? -0.840  10.454  31.569  1.00 83.24 98  C  1 
ATOM   3195  N  N   . LEU C  3  99  ? 2.197   14.349  29.393  1.00 94.65 99  C  1 
ATOM   3196  C  CA  . LEU C  3  99  ? 2.307   15.700  28.864  1.00 94.74 99  C  1 
ATOM   3197  C  C   . LEU C  3  99  ? 2.061   15.726  27.362  1.00 94.89 99  C  1 
ATOM   3198  O  O   . LEU C  3  99  ? 1.461   16.669  26.841  1.00 94.04 99  C  1 
ATOM   3199  C  CB  . LEU C  3  99  ? 3.683   16.283  29.190  1.00 94.91 99  C  1 
ATOM   3200  C  CG  . LEU C  3  99  ? 3.933   16.647  30.656  1.00 92.73 99  C  1 
ATOM   3201  C  CD1 . LEU C  3  99  ? 5.372   17.087  30.855  1.00 88.35 99  C  1 
ATOM   3202  C  CD2 . LEU C  3  99  ? 2.969   17.727  31.111  1.00 87.25 99  C  1 
ATOM   3203  N  N   . MET C  3  100 ? 2.512   14.686  26.647  1.00 94.57 100 C  1 
ATOM   3204  C  CA  . MET C  3  100 ? 2.265   14.601  25.214  1.00 93.73 100 C  1 
ATOM   3205  C  C   . MET C  3  100 ? 0.782   14.417  24.924  1.00 94.20 100 C  1 
ATOM   3206  O  O   . MET C  3  100 ? 0.229   15.067  24.033  1.00 93.55 100 C  1 
ATOM   3207  C  CB  . MET C  3  100 ? 3.065   13.449  24.611  1.00 92.27 100 C  1 
ATOM   3208  C  CG  . MET C  3  100 ? 2.844   13.236  23.129  1.00 86.95 100 C  1 
ATOM   3209  S  SD  . MET C  3  100 ? 3.657   11.754  22.497  1.00 83.32 100 C  1 
ATOM   3210  C  CE  . MET C  3  100 ? 2.699   10.481  23.308  1.00 73.47 100 C  1 
ATOM   3211  N  N   . ALA C  3  101 ? 0.123   13.535  25.677  1.00 95.05 101 C  1 
ATOM   3212  C  CA  . ALA C  3  101 ? -1.298  13.304  25.473  1.00 95.06 101 C  1 
ATOM   3213  C  C   . ALA C  3  101 ? -2.153  14.474  25.938  1.00 95.57 101 C  1 
ATOM   3214  O  O   . ALA C  3  101 ? -3.327  14.563  25.563  1.00 94.16 101 C  1 
ATOM   3215  C  CB  . ALA C  3  101 ? -1.729  12.028  26.195  1.00 94.10 101 C  1 
ATOM   3216  N  N   . SER C  3  102 ? -1.598  15.372  26.752  1.00 95.71 102 C  1 
ATOM   3217  C  CA  . SER C  3  102 ? -2.352  16.524  27.230  1.00 95.70 102 C  1 
ATOM   3218  C  C   . SER C  3  102 ? -2.556  17.578  26.155  1.00 96.04 102 C  1 
ATOM   3219  O  O   . SER C  3  102 ? -3.414  18.453  26.322  1.00 94.29 102 C  1 
ATOM   3220  C  CB  . SER C  3  102 ? -1.650  17.147  28.435  1.00 94.34 102 C  1 
ATOM   3221  O  OG  . SER C  3  102 ? -1.644  16.259  29.534  1.00 83.78 102 C  1 
ATOM   3222  N  N   . VAL C  3  103 ? -1.794  17.527  25.056  1.00 96.29 103 C  1 
ATOM   3223  C  CA  . VAL C  3  103 ? -1.933  18.520  23.996  1.00 96.19 103 C  1 
ATOM   3224  C  C   . VAL C  3  103 ? -3.306  18.417  23.326  1.00 96.35 103 C  1 
ATOM   3225  O  O   . VAL C  3  103 ? -4.049  19.404  23.298  1.00 95.59 103 C  1 
ATOM   3226  C  CB  . VAL C  3  103 ? -0.783  18.394  22.984  1.00 95.68 103 C  1 
ATOM   3227  C  CG1 . VAL C  3  103 ? -1.028  19.309  21.791  1.00 90.78 103 C  1 
ATOM   3228  C  CG2 . VAL C  3  103 ? 0.538   18.733  23.650  1.00 91.43 103 C  1 
ATOM   3229  N  N   . PRO C  3  104 ? -3.709  17.260  22.769  1.00 96.14 104 C  1 
ATOM   3230  C  CA  . PRO C  3  104 ? -5.074  17.197  22.221  1.00 96.13 104 C  1 
ATOM   3231  C  C   . PRO C  3  104 ? -6.149  17.171  23.289  1.00 96.20 104 C  1 
ATOM   3232  O  O   . PRO C  3  104 ? -7.239  17.715  23.079  1.00 95.20 104 C  1 
ATOM   3233  C  CB  . PRO C  3  104 ? -5.064  15.899  21.406  1.00 95.30 104 C  1 
ATOM   3234  C  CG  . PRO C  3  104 ? -4.040  15.054  22.061  1.00 93.15 104 C  1 
ATOM   3235  C  CD  . PRO C  3  104 ? -2.976  15.998  22.526  1.00 95.93 104 C  1 
ATOM   3236  N  N   . ALA C  3  105 ? -5.872  16.555  24.446  1.00 96.85 105 C  1 
ATOM   3237  C  CA  . ALA C  3  105 ? -6.871  16.518  25.506  1.00 96.60 105 C  1 
ATOM   3238  C  C   . ALA C  3  105 ? -7.149  17.909  26.063  1.00 96.49 105 C  1 
ATOM   3239  O  O   . ALA C  3  105 ? -8.293  18.238  26.389  1.00 94.44 105 C  1 
ATOM   3240  C  CB  . ALA C  3  105 ? -6.420  15.574  26.617  1.00 95.62 105 C  1 
ATOM   3241  N  N   . GLY C  3  106 ? -6.110  18.737  26.189  1.00 96.48 106 C  1 
ATOM   3242  C  CA  . GLY C  3  106 ? -6.310  20.097  26.657  1.00 96.15 106 C  1 
ATOM   3243  C  C   . GLY C  3  106 ? -7.045  20.963  25.656  1.00 96.29 106 C  1 
ATOM   3244  O  O   . GLY C  3  106 ? -7.843  21.822  26.037  1.00 94.51 106 C  1 
ATOM   3245  N  N   . LEU C  3  107 ? -6.790  20.748  24.364  1.00 96.79 107 C  1 
ATOM   3246  C  CA  . LEU C  3  107 ? -7.492  21.510  23.341  1.00 96.77 107 C  1 
ATOM   3247  C  C   . LEU C  3  107 ? -8.984  21.208  23.339  1.00 96.67 107 C  1 
ATOM   3248  O  O   . LEU C  3  107 ? -9.787  22.077  22.985  1.00 95.28 107 C  1 
ATOM   3249  C  CB  . LEU C  3  107 ? -6.896  21.219  21.965  1.00 96.33 107 C  1 
ATOM   3250  C  CG  . LEU C  3  107 ? -5.530  21.842  21.671  1.00 94.16 107 C  1 
ATOM   3251  C  CD1 . LEU C  3  107 ? -5.040  21.420  20.298  1.00 88.48 107 C  1 
ATOM   3252  C  CD2 . LEU C  3  107 ? -5.606  23.359  21.766  1.00 88.34 107 C  1 
ATOM   3253  N  N   . LEU C  3  108 ? -9.375  19.993  23.731  1.00 96.85 108 C  1 
ATOM   3254  C  CA  . LEU C  3  108 ? -10.789 19.646  23.790  1.00 96.61 108 C  1 
ATOM   3255  C  C   . LEU C  3  108 ? -11.531 20.436  24.863  1.00 96.34 108 C  1 
ATOM   3256  O  O   . LEU C  3  108 ? -12.746 20.629  24.754  1.00 94.36 108 C  1 
ATOM   3257  C  CB  . LEU C  3  108 ? -10.954 18.149  24.049  1.00 96.17 108 C  1 
ATOM   3258  C  CG  . LEU C  3  108 ? -10.557 17.207  22.911  1.00 94.05 108 C  1 
ATOM   3259  C  CD1 . LEU C  3  108 ? -10.617 15.761  23.375  1.00 89.60 108 C  1 
ATOM   3260  C  CD2 . LEU C  3  108 ? -11.463 17.416  21.709  1.00 88.71 108 C  1 
ATOM   3261  N  N   . THR C  3  109 ? -10.829 20.905  25.892  1.00 96.68 109 C  1 
ATOM   3262  C  CA  . THR C  3  109 ? -11.459 21.622  26.989  1.00 96.27 109 C  1 
ATOM   3263  C  C   . THR C  3  109 ? -11.506 23.127  26.782  1.00 95.73 109 C  1 
ATOM   3264  O  O   . THR C  3  109 ? -12.101 23.834  27.605  1.00 93.19 109 C  1 
ATOM   3265  C  CB  . THR C  3  109 ? -10.733 21.328  28.304  1.00 94.88 109 C  1 
ATOM   3266  O  OG1 . THR C  3  109 ? -9.402  21.849  28.239  1.00 87.59 109 C  1 
ATOM   3267  C  CG2 . THR C  3  109 ? -10.669 19.829  28.558  1.00 87.83 109 C  1 
ATOM   3268  N  N   . VAL C  3  110 ? -10.907 23.640  25.711  1.00 95.80 110 C  1 
ATOM   3269  C  CA  . VAL C  3  110 ? -10.833 25.084  25.500  1.00 95.64 110 C  1 
ATOM   3270  C  C   . VAL C  3  110 ? -12.219 25.725  25.396  1.00 95.49 110 C  1 
ATOM   3271  O  O   . VAL C  3  110 ? -12.489 26.714  26.088  1.00 93.92 110 C  1 
ATOM   3272  C  CB  . VAL C  3  110 ? -9.961  25.396  24.270  1.00 95.02 110 C  1 
ATOM   3273  C  CG1 . VAL C  3  110 ? -10.126 26.851  23.844  1.00 88.80 110 C  1 
ATOM   3274  C  CG2 . VAL C  3  110 ? -8.507  25.096  24.572  1.00 89.65 110 C  1 
ATOM   3275  N  N   . PRO C  3  111 ? -13.142 25.227  24.555  1.00 95.89 111 C  1 
ATOM   3276  C  CA  . PRO C  3  111 ? -14.451 25.899  24.481  1.00 95.24 111 C  1 
ATOM   3277  C  C   . PRO C  3  111 ? -15.288 25.768  25.740  1.00 94.96 111 C  1 
ATOM   3278  O  O   . PRO C  3  111 ? -16.204 26.569  25.946  1.00 92.78 111 C  1 
ATOM   3279  C  CB  . PRO C  3  111 ? -15.134 25.206  23.293  1.00 94.35 111 C  1 
ATOM   3280  C  CG  . PRO C  3  111 ? -14.474 23.887  23.200  1.00 92.95 111 C  1 
ATOM   3281  C  CD  . PRO C  3  111 ? -13.048 24.122  23.593  1.00 95.29 111 C  1 
ATOM   3282  N  N   . PHE C  3  112 ? -15.003 24.775  26.591  1.00 95.38 112 C  1 
ATOM   3283  C  CA  . PHE C  3  112 ? -15.747 24.611  27.832  1.00 94.68 112 C  1 
ATOM   3284  C  C   . PHE C  3  112 ? -15.127 25.378  28.992  1.00 94.34 112 C  1 
ATOM   3285  O  O   . PHE C  3  112 ? -15.760 25.506  30.046  1.00 91.16 112 C  1 
ATOM   3286  C  CB  . PHE C  3  112 ? -15.860 23.130  28.178  1.00 93.99 112 C  1 
ATOM   3287  C  CG  . PHE C  3  112 ? -16.447 22.299  27.073  1.00 94.04 112 C  1 
ATOM   3288  C  CD1 . PHE C  3  112 ? -17.812 22.289  26.844  1.00 88.87 112 C  1 
ATOM   3289  C  CD2 . PHE C  3  112 ? -15.629 21.543  26.248  1.00 89.44 112 C  1 
ATOM   3290  C  CE1 . PHE C  3  112 ? -18.355 21.533  25.826  1.00 88.13 112 C  1 
ATOM   3291  C  CE2 . PHE C  3  112 ? -16.167 20.787  25.226  1.00 88.38 112 C  1 
ATOM   3292  C  CZ  . PHE C  3  112 ? -17.530 20.782  25.016  1.00 91.28 112 C  1 
ATOM   3293  N  N   . LEU C  3  113 ? -13.906 25.877  28.824  1.00 94.89 113 C  1 
ATOM   3294  C  CA  . LEU C  3  113 ? -13.281 26.735  29.819  1.00 94.78 113 C  1 
ATOM   3295  C  C   . LEU C  3  113 ? -13.496 28.215  29.523  1.00 94.16 113 C  1 
ATOM   3296  O  O   . LEU C  3  113 ? -13.578 29.022  30.453  1.00 90.90 113 C  1 
ATOM   3297  C  CB  . LEU C  3  113 ? -11.781 26.440  29.906  1.00 93.98 113 C  1 
ATOM   3298  C  CG  . LEU C  3  113 ? -11.376 25.095  30.519  1.00 89.27 113 C  1 
ATOM   3299  C  CD1 . LEU C  3  113 ? -9.877  24.895  30.403  1.00 83.06 113 C  1 
ATOM   3300  C  CD2 . LEU C  3  113 ? -11.822 25.015  31.969  1.00 81.93 113 C  1 
ATOM   3301  N  N   . GLU C  3  114 ? -13.586 28.587  28.259  1.00 94.47 114 C  1 
ATOM   3302  C  CA  . GLU C  3  114 ? -13.759 29.980  27.862  1.00 93.83 114 C  1 
ATOM   3303  C  C   . GLU C  3  114 ? -15.221 30.351  27.639  1.00 93.55 114 C  1 
ATOM   3304  O  O   . GLU C  3  114 ? -15.498 31.420  27.084  1.00 90.30 114 C  1 
ATOM   3305  C  CB  . GLU C  3  114 ? -12.950 30.277  26.595  1.00 92.47 114 C  1 
ATOM   3306  C  CG  . GLU C  3  114 ? -11.450 30.268  26.802  1.00 87.50 114 C  1 
ATOM   3307  C  CD  . GLU C  3  114 ? -10.705 30.957  25.679  1.00 85.53 114 C  1 
ATOM   3308  O  OE1 . GLU C  3  114 ? -11.204 31.986  25.175  1.00 78.82 114 C  1 
ATOM   3309  O  OE2 . GLU C  3  114 ? -9.622  30.469  25.299  1.00 79.79 114 C  1 
ATOM   3310  N  N   . ASN C  3  115 ? -16.157 29.513  28.057  1.00 92.94 115 C  1 
ATOM   3311  C  CA  . ASN C  3  115 ? -17.569 29.838  27.933  1.00 92.27 115 C  1 
ATOM   3312  C  C   . ASN C  3  115 ? -18.073 30.728  29.064  1.00 92.26 115 C  1 
ATOM   3313  O  O   . ASN C  3  115 ? -19.282 30.915  29.205  1.00 87.99 115 C  1 
ATOM   3314  C  CB  . ASN C  3  115 ? -18.409 28.558  27.874  1.00 89.80 115 C  1 
ATOM   3315  C  CG  . ASN C  3  115 ? -18.400 27.787  29.178  1.00 84.34 115 C  1 
ATOM   3316  O  OD1 . ASN C  3  115 ? -17.482 27.922  29.985  1.00 74.21 115 C  1 
ATOM   3317  N  ND2 . ASN C  3  115 ? -19.426 26.979  29.398  1.00 77.94 115 C  1 
ATOM   3318  N  N   . VAL C  3  116 ? -17.166 31.272  29.870  1.00 93.16 116 C  1 
ATOM   3319  C  CA  . VAL C  3  116 ? -17.563 32.183  30.934  1.00 92.95 116 C  1 
ATOM   3320  C  C   . VAL C  3  116 ? -18.069 33.505  30.376  1.00 92.58 116 C  1 
ATOM   3321  O  O   . VAL C  3  116 ? -18.808 34.223  31.058  1.00 87.86 116 C  1 
ATOM   3322  C  CB  . VAL C  3  116 ? -16.392 32.412  31.906  1.00 91.35 116 C  1 
ATOM   3323  C  CG1 . VAL C  3  116 ? -16.006 31.108  32.590  1.00 78.99 116 C  1 
ATOM   3324  C  CG2 . VAL C  3  116 ? -15.192 32.995  31.169  1.00 79.98 116 C  1 
ATOM   3325  N  N   . ASN C  3  117 ? -17.699 33.844  29.149  1.00 92.13 117 C  1 
ATOM   3326  C  CA  . ASN C  3  117 ? -18.196 35.030  28.477  1.00 91.95 117 C  1 
ATOM   3327  C  C   . ASN C  3  117 ? -18.481 34.697  27.021  1.00 92.14 117 C  1 
ATOM   3328  O  O   . ASN C  3  117 ? -18.191 33.597  26.551  1.00 88.48 117 C  1 
ATOM   3329  C  CB  . ASN C  3  117 ? -17.205 36.198  28.602  1.00 88.84 117 C  1 
ATOM   3330  C  CG  . ASN C  3  117 ? -15.829 35.846  28.072  1.00 86.52 117 C  1 
ATOM   3331  O  OD1 . ASN C  3  117 ? -15.679 35.376  26.946  1.00 77.58 117 C  1 
ATOM   3332  N  ND2 . ASN C  3  117 ? -14.810 36.090  28.884  1.00 79.17 117 C  1 
ATOM   3333  N  N   . LYS C  3  118 ? -19.049 35.652  26.304  1.00 92.28 118 C  1 
ATOM   3334  C  CA  . LYS C  3  118 ? -19.385 35.484  24.895  1.00 91.84 118 C  1 
ATOM   3335  C  C   . LYS C  3  118 ? -18.554 36.388  23.996  1.00 92.40 118 C  1 
ATOM   3336  O  O   . LYS C  3  118 ? -18.942 36.640  22.849  1.00 87.83 118 C  1 
ATOM   3337  C  CB  . LYS C  3  118 ? -20.876 35.737  24.666  1.00 88.47 118 C  1 
ATOM   3338  C  CG  . LYS C  3  118 ? -21.788 34.766  25.397  1.00 79.82 118 C  1 
ATOM   3339  C  CD  . LYS C  3  118 ? -23.231 34.902  24.937  1.00 73.59 118 C  1 
ATOM   3340  C  CE  . LYS C  3  118 ? -23.803 36.253  25.308  1.00 63.98 118 C  1 
ATOM   3341  N  NZ  . LYS C  3  118 ? -25.242 36.368  24.945  1.00 56.50 118 C  1 
ATOM   3342  N  N   . PHE C  3  119 ? -17.424 36.874  24.486  1.00 93.07 119 C  1 
ATOM   3343  C  CA  . PHE C  3  119 ? -16.564 37.733  23.689  1.00 93.30 119 C  1 
ATOM   3344  C  C   . PHE C  3  119 ? -15.804 36.917  22.655  1.00 93.11 119 C  1 
ATOM   3345  O  O   . PHE C  3  119 ? -15.287 35.836  22.951  1.00 90.51 119 C  1 
ATOM   3346  C  CB  . PHE C  3  119 ? -15.577 38.483  24.583  1.00 92.57 119 C  1 
ATOM   3347  C  CG  . PHE C  3  119 ? -16.232 39.454  25.520  1.00 92.13 119 C  1 
ATOM   3348  C  CD1 . PHE C  3  119 ? -17.179 40.347  25.064  1.00 85.18 119 C  1 
ATOM   3349  C  CD2 . PHE C  3  119 ? -15.888 39.468  26.863  1.00 84.96 119 C  1 
ATOM   3350  C  CE1 . PHE C  3  119 ? -17.780 41.240  25.928  1.00 83.38 119 C  1 
ATOM   3351  C  CE2 . PHE C  3  119 ? -16.483 40.362  27.727  1.00 83.49 119 C  1 
ATOM   3352  C  CZ  . PHE C  3  119 ? -17.432 41.247  27.259  1.00 85.86 119 C  1 
ATOM   3353  N  N   . GLN C  3  120 ? -15.747 37.431  21.429  1.00 93.68 120 C  1 
ATOM   3354  C  CA  . GLN C  3  120 ? -14.996 36.796  20.351  1.00 93.66 120 C  1 
ATOM   3355  C  C   . GLN C  3  120 ? -13.677 37.511  20.082  1.00 94.35 120 C  1 
ATOM   3356  O  O   . GLN C  3  120 ? -12.664 36.860  19.822  1.00 91.85 120 C  1 
ATOM   3357  C  CB  . GLN C  3  120 ? -15.831 36.761  19.071  1.00 92.09 120 C  1 
ATOM   3358  C  CG  . GLN C  3  120 ? -17.109 35.956  19.163  1.00 89.81 120 C  1 
ATOM   3359  C  CD  . GLN C  3  120 ? -17.814 35.859  17.833  1.00 89.62 120 C  1 
ATOM   3360  O  OE1 . GLN C  3  120 ? -17.452 35.046  16.987  1.00 80.74 120 C  1 
ATOM   3361  N  NE2 . GLN C  3  120 ? -18.821 36.699  17.633  1.00 79.40 120 C  1 
ATOM   3362  N  N   . ASN C  3  121 ? -13.676 38.832  20.136  1.00 93.45 121 C  1 
ATOM   3363  C  CA  . ASN C  3  121 ? -12.488 39.613  19.840  1.00 94.07 121 C  1 
ATOM   3364  C  C   . ASN C  3  121 ? -11.403 39.346  20.883  1.00 94.32 121 C  1 
ATOM   3365  O  O   . ASN C  3  121 ? -11.677 39.380  22.083  1.00 92.32 121 C  1 
ATOM   3366  C  CB  . ASN C  3  121 ? -12.836 41.098  19.804  1.00 93.43 121 C  1 
ATOM   3367  C  CG  . ASN C  3  121 ? -11.812 41.913  19.057  1.00 93.58 121 C  1 
ATOM   3368  O  OD1 . ASN C  3  121 ? -10.672 42.042  19.492  1.00 84.66 121 C  1 
ATOM   3369  N  ND2 . ASN C  3  121 ? -12.218 42.465  17.920  1.00 85.68 121 C  1 
ATOM   3370  N  N   . PRO C  3  122 ? -10.165 39.067  20.455  1.00 94.20 122 C  1 
ATOM   3371  C  CA  . PRO C  3  122 ? -9.110  38.788  21.439  1.00 94.49 122 C  1 
ATOM   3372  C  C   . PRO C  3  122 ? -8.764  39.979  22.319  1.00 94.37 122 C  1 
ATOM   3373  O  O   . PRO C  3  122 ? -8.245  39.786  23.421  1.00 92.01 122 C  1 
ATOM   3374  C  CB  . PRO C  3  122 ? -7.919  38.373  20.567  1.00 93.52 122 C  1 
ATOM   3375  C  CG  . PRO C  3  122 ? -8.190  38.997  19.239  1.00 92.01 122 C  1 
ATOM   3376  C  CD  . PRO C  3  122 ? -9.675  38.959  19.071  1.00 94.29 122 C  1 
ATOM   3377  N  N   . PHE C  3  123 ? -9.041  41.200  21.873  1.00 94.39 123 C  1 
ATOM   3378  C  CA  . PHE C  3  123 ? -8.789  42.374  22.697  1.00 94.12 123 C  1 
ATOM   3379  C  C   . PHE C  3  123 ? -9.827  42.550  23.796  1.00 93.77 123 C  1 
ATOM   3380  O  O   . PHE C  3  123 ? -9.610  43.339  24.721  1.00 90.66 123 C  1 
ATOM   3381  C  CB  . PHE C  3  123 ? -8.730  43.623  21.824  1.00 93.88 123 C  1 
ATOM   3382  C  CG  . PHE C  3  123 ? -7.556  43.651  20.890  1.00 94.03 123 C  1 
ATOM   3383  C  CD1 . PHE C  3  123 ? -6.319  44.089  21.327  1.00 88.54 123 C  1 
ATOM   3384  C  CD2 . PHE C  3  123 ? -7.688  43.222  19.580  1.00 88.31 123 C  1 
ATOM   3385  C  CE1 . PHE C  3  123 ? -5.237  44.107  20.470  1.00 86.75 123 C  1 
ATOM   3386  C  CE2 . PHE C  3  123 ? -6.603  43.233  18.722  1.00 86.96 123 C  1 
ATOM   3387  C  CZ  . PHE C  3  123 ? -5.380  43.679  19.169  1.00 90.73 123 C  1 
ATOM   3388  N  N   . ARG C  3  124 ? -10.958 41.829  23.720  1.00 94.53 124 C  1 
ATOM   3389  C  CA  . ARG C  3  124 ? -11.969 41.856  24.773  1.00 94.48 124 C  1 
ATOM   3390  C  C   . ARG C  3  124 ? -11.811 40.707  25.759  1.00 94.31 124 C  1 
ATOM   3391  O  O   . ARG C  3  124 ? -12.566 40.630  26.737  1.00 90.94 124 C  1 
ATOM   3392  C  CB  . ARG C  3  124 ? -13.373 41.823  24.161  1.00 93.50 124 C  1 
ATOM   3393  C  CG  . ARG C  3  124 ? -13.649 42.977  23.214  1.00 90.40 124 C  1 
ATOM   3394  C  CD  . ARG C  3  124 ? -15.081 42.949  22.712  1.00 87.40 124 C  1 
ATOM   3395  N  NE  . ARG C  3  124 ? -15.288 43.872  21.598  1.00 83.56 124 C  1 
ATOM   3396  C  CZ  . ARG C  3  124 ? -15.545 45.164  21.730  1.00 80.37 124 C  1 
ATOM   3397  N  NH1 . ARG C  3  124 ? -15.633 45.708  22.932  1.00 69.86 124 C  1 
ATOM   3398  N  NH2 . ARG C  3  124 ? -15.711 45.924  20.655  1.00 75.59 124 C  1 
ATOM   3399  N  N   . ARG C  3  125 ? -10.857 39.804  25.536  1.00 93.78 125 C  1 
ATOM   3400  C  CA  . ARG C  3  125 ? -10.555 38.709  26.444  1.00 93.49 125 C  1 
ATOM   3401  C  C   . ARG C  3  125 ? -9.038  38.616  26.612  1.00 94.43 125 C  1 
ATOM   3402  O  O   . ARG C  3  125 ? -8.391  37.731  26.039  1.00 92.00 125 C  1 
ATOM   3403  C  CB  . ARG C  3  125 ? -11.153 37.394  25.939  1.00 90.10 125 C  1 
ATOM   3404  C  CG  . ARG C  3  125 ? -10.963 37.127  24.459  1.00 87.18 125 C  1 
ATOM   3405  C  CD  . ARG C  3  125 ? -11.736 35.893  24.027  1.00 87.01 125 C  1 
ATOM   3406  N  NE  . ARG C  3  125 ? -11.633 35.639  22.587  1.00 85.86 125 C  1 
ATOM   3407  C  CZ  . ARG C  3  125 ? -10.977 34.619  22.044  1.00 87.74 125 C  1 
ATOM   3408  N  NH1 . ARG C  3  125 ? -10.351 33.741  22.815  1.00 77.34 125 C  1 
ATOM   3409  N  NH2 . ARG C  3  125 ? -10.947 34.482  20.726  1.00 81.09 125 C  1 
ATOM   3410  N  N   . PRO C  3  126 ? -8.448  39.521  27.391  1.00 93.04 126 C  1 
ATOM   3411  C  CA  . PRO C  3  126 ? -6.980  39.574  27.473  1.00 93.18 126 C  1 
ATOM   3412  C  C   . PRO C  3  126 ? -6.358  38.370  28.159  1.00 93.96 126 C  1 
ATOM   3413  O  O   . PRO C  3  126 ? -5.217  38.010  27.841  1.00 92.78 126 C  1 
ATOM   3414  C  CB  . PRO C  3  126 ? -6.725  40.858  28.274  1.00 91.87 126 C  1 
ATOM   3415  C  CG  . PRO C  3  126 ? -7.975  41.052  29.064  1.00 90.50 126 C  1 
ATOM   3416  C  CD  . PRO C  3  126 ? -9.090  40.558  28.198  1.00 92.73 126 C  1 
ATOM   3417  N  N   . VAL C  3  127 ? -7.063  37.727  29.098  1.00 94.60 127 C  1 
ATOM   3418  C  CA  . VAL C  3  127 ? -6.505  36.568  29.782  1.00 95.02 127 C  1 
ATOM   3419  C  C   . VAL C  3  127 ? -6.330  35.415  28.804  1.00 95.10 127 C  1 
ATOM   3420  O  O   . VAL C  3  127 ? -5.278  34.766  28.757  1.00 93.87 127 C  1 
ATOM   3421  C  CB  . VAL C  3  127 ? -7.393  36.169  30.974  1.00 94.24 127 C  1 
ATOM   3422  C  CG1 . VAL C  3  127 ? -6.852  34.920  31.646  1.00 86.52 127 C  1 
ATOM   3423  C  CG2 . VAL C  3  127 ? -7.482  37.314  31.973  1.00 86.45 127 C  1 
ATOM   3424  N  N   . ALA C  3  128 ? -7.361  35.143  28.004  1.00 94.34 128 C  1 
ATOM   3425  C  CA  . ALA C  3  128 ? -7.281  34.067  27.021  1.00 94.98 128 C  1 
ATOM   3426  C  C   . ALA C  3  128 ? -6.220  34.356  25.969  1.00 95.30 128 C  1 
ATOM   3427  O  O   . ALA C  3  128 ? -5.476  33.459  25.560  1.00 94.20 128 C  1 
ATOM   3428  C  CB  . ALA C  3  128 ? -8.644  33.865  26.363  1.00 94.14 128 C  1 
ATOM   3429  N  N   . THR C  3  129 ? -6.139  35.604  25.523  1.00 95.66 129 C  1 
ATOM   3430  C  CA  . THR C  3  129 ? -5.136  35.974  24.530  1.00 95.75 129 C  1 
ATOM   3431  C  C   . THR C  3  129 ? -3.725  35.814  25.087  1.00 95.92 129 C  1 
ATOM   3432  O  O   . THR C  3  129 ? -2.816  35.360  24.383  1.00 94.90 129 C  1 
ATOM   3433  C  CB  . THR C  3  129 ? -5.369  37.412  24.060  1.00 94.82 129 C  1 
ATOM   3434  O  OG1 . THR C  3  129 ? -6.694  37.530  23.532  1.00 85.27 129 C  1 
ATOM   3435  C  CG2 . THR C  3  129 ? -4.367  37.805  22.989  1.00 83.67 129 C  1 
ATOM   3436  N  N   . THR C  3  130 ? -3.534  36.169  26.366  1.00 95.80 130 C  1 
ATOM   3437  C  CA  . THR C  3  130 ? -2.224  36.017  26.989  1.00 95.99 130 C  1 
ATOM   3438  C  C   . THR C  3  130 ? -1.832  34.548  27.087  1.00 96.10 130 C  1 
ATOM   3439  O  O   . THR C  3  130 ? -0.694  34.176  26.777  1.00 95.11 130 C  1 
ATOM   3440  C  CB  . THR C  3  130 ? -2.221  36.675  28.371  1.00 95.30 130 C  1 
ATOM   3441  O  OG1 . THR C  3  130 ? -2.522  38.068  28.237  1.00 85.32 130 C  1 
ATOM   3442  C  CG2 . THR C  3  130 ? -0.863  36.519  29.036  1.00 84.66 130 C  1 
ATOM   3443  N  N   . VAL C  3  131 ? -2.770  33.695  27.516  1.00 96.29 131 C  1 
ATOM   3444  C  CA  . VAL C  3  131 ? -2.481  32.269  27.625  1.00 96.12 131 C  1 
ATOM   3445  C  C   . VAL C  3  131 ? -2.173  31.684  26.251  1.00 96.33 131 C  1 
ATOM   3446  O  O   . VAL C  3  131 ? -1.256  30.869  26.097  1.00 95.32 131 C  1 
ATOM   3447  C  CB  . VAL C  3  131 ? -3.653  31.541  28.306  1.00 95.43 131 C  1 
ATOM   3448  C  CG1 . VAL C  3  131 ? -3.436  30.039  28.286  1.00 89.72 131 C  1 
ATOM   3449  C  CG2 . VAL C  3  131 ? -3.810  32.020  29.739  1.00 90.26 131 C  1 
ATOM   3450  N  N   . PHE C  3  132 ? -2.927  32.094  25.229  1.00 96.01 132 C  1 
ATOM   3451  C  CA  . PHE C  3  132 ? -2.677  31.616  23.873  1.00 96.15 132 C  1 
ATOM   3452  C  C   . PHE C  3  132 ? -1.293  32.028  23.382  1.00 96.31 132 C  1 
ATOM   3453  O  O   . PHE C  3  132 ? -0.560  31.216  22.807  1.00 95.90 132 C  1 
ATOM   3454  C  CB  . PHE C  3  132 ? -3.756  32.143  22.923  1.00 96.21 132 C  1 
ATOM   3455  C  CG  . PHE C  3  132 ? -3.389  32.023  21.469  1.00 96.58 132 C  1 
ATOM   3456  C  CD1 . PHE C  3  132 ? -3.467  30.801  20.822  1.00 93.71 132 C  1 
ATOM   3457  C  CD2 . PHE C  3  132 ? -2.969  33.129  20.754  1.00 94.13 132 C  1 
ATOM   3458  C  CE1 . PHE C  3  132 ? -3.129  30.684  19.491  1.00 93.34 132 C  1 
ATOM   3459  C  CE2 . PHE C  3  132 ? -2.627  33.019  19.417  1.00 93.79 132 C  1 
ATOM   3460  C  CZ  . PHE C  3  132 ? -2.706  31.797  18.786  1.00 94.90 132 C  1 
ATOM   3461  N  N   . LEU C  3  133 ? -0.915  33.285  23.599  1.00 96.58 133 C  1 
ATOM   3462  C  CA  . LEU C  3  133 ? 0.386   33.756  23.144  1.00 96.21 133 C  1 
ATOM   3463  C  C   . LEU C  3  133 ? 1.516   33.067  23.897  1.00 96.27 133 C  1 
ATOM   3464  O  O   . LEU C  3  133 ? 2.543   32.720  23.300  1.00 95.11 133 C  1 
ATOM   3465  C  CB  . LEU C  3  133 ? 0.481   35.277  23.300  1.00 95.82 133 C  1 
ATOM   3466  C  CG  . LEU C  3  133 ? -0.339  36.106  22.306  1.00 92.34 133 C  1 
ATOM   3467  C  CD1 . LEU C  3  133 ? -0.229  37.588  22.625  1.00 86.54 133 C  1 
ATOM   3468  C  CD2 . LEU C  3  133 ? 0.110   35.830  20.881  1.00 85.79 133 C  1 
ATOM   3469  N  N   . VAL C  3  134 ? 1.348   32.850  25.207  1.00 96.82 134 C  1 
ATOM   3470  C  CA  . VAL C  3  134 ? 2.361   32.140  25.980  1.00 96.67 134 C  1 
ATOM   3471  C  C   . VAL C  3  134 ? 2.501   30.714  25.471  1.00 96.59 134 C  1 
ATOM   3472  O  O   . VAL C  3  134 ? 3.614   30.205  25.299  1.00 95.43 134 C  1 
ATOM   3473  C  CB  . VAL C  3  134 ? 2.016   32.182  27.479  1.00 96.11 134 C  1 
ATOM   3474  C  CG1 . VAL C  3  134 ? 2.883   31.206  28.261  1.00 89.80 134 C  1 
ATOM   3475  C  CG2 . VAL C  3  134 ? 2.197   33.591  28.023  1.00 90.17 134 C  1 
ATOM   3476  N  N   . GLY C  3  135 ? 1.377   30.046  25.218  1.00 96.39 135 C  1 
ATOM   3477  C  CA  . GLY C  3  135 ? 1.434   28.693  24.689  1.00 96.11 135 C  1 
ATOM   3478  C  C   . GLY C  3  135 ? 2.078   28.618  23.319  1.00 96.27 135 C  1 
ATOM   3479  O  O   . GLY C  3  135 ? 2.837   27.691  23.027  1.00 95.03 135 C  1 
ATOM   3480  N  N   . THR C  3  136 ? 1.795   29.595  22.457  1.00 96.88 136 C  1 
ATOM   3481  C  CA  . THR C  3  136 ? 2.404   29.626  21.131  1.00 96.51 136 C  1 
ATOM   3482  C  C   . THR C  3  136 ? 3.910   29.827  21.228  1.00 96.30 136 C  1 
ATOM   3483  O  O   . THR C  3  136 ? 4.683   29.160  20.529  1.00 95.12 136 C  1 
ATOM   3484  C  CB  . THR C  3  136 ? 1.764   30.727  20.283  1.00 95.87 136 C  1 
ATOM   3485  O  OG1 . THR C  3  136 ? 0.355   30.494  20.186  1.00 87.08 136 C  1 
ATOM   3486  C  CG2 . THR C  3  136 ? 2.369   30.754  18.889  1.00 86.74 136 C  1 
ATOM   3487  N  N   . VAL C  3  137 ? 4.351   30.743  22.105  1.00 96.76 137 C  1 
ATOM   3488  C  CA  . VAL C  3  137 ? 5.777   30.980  22.279  1.00 96.41 137 C  1 
ATOM   3489  C  C   . VAL C  3  137 ? 6.457   29.744  22.854  1.00 96.31 137 C  1 
ATOM   3490  O  O   . VAL C  3  137 ? 7.560   29.376  22.433  1.00 95.21 137 C  1 
ATOM   3491  C  CB  . VAL C  3  137 ? 6.008   32.222  23.162  1.00 95.69 137 C  1 
ATOM   3492  C  CG1 . VAL C  3  137 ? 7.467   32.336  23.569  1.00 88.95 137 C  1 
ATOM   3493  C  CG2 . VAL C  3  137 ? 5.571   33.476  22.424  1.00 89.38 137 C  1 
ATOM   3494  N  N   . VAL C  3  138 ? 5.810   29.078  23.817  1.00 96.31 138 C  1 
ATOM   3495  C  CA  . VAL C  3  138 ? 6.381   27.866  24.398  1.00 96.16 138 C  1 
ATOM   3496  C  C   . VAL C  3  138 ? 6.488   26.769  23.348  1.00 96.07 138 C  1 
ATOM   3497  O  O   . VAL C  3  138 ? 7.491   26.050  23.285  1.00 95.16 138 C  1 
ATOM   3498  C  CB  . VAL C  3  138 ? 5.546   27.417  25.613  1.00 95.56 138 C  1 
ATOM   3499  C  CG1 . VAL C  3  138 ? 5.925   26.007  26.042  1.00 90.18 138 C  1 
ATOM   3500  C  CG2 . VAL C  3  138 ? 5.746   28.382  26.769  1.00 90.71 138 C  1 
ATOM   3501  N  N   . ALA C  3  139 ? 5.465   26.617  22.502  1.00 96.31 139 C  1 
ATOM   3502  C  CA  . ALA C  3  139 ? 5.515   25.604  21.454  1.00 96.27 139 C  1 
ATOM   3503  C  C   . ALA C  3  139 ? 6.635   25.888  20.462  1.00 95.91 139 C  1 
ATOM   3504  O  O   . ALA C  3  139 ? 7.364   24.975  20.061  1.00 94.52 139 C  1 
ATOM   3505  C  CB  . ALA C  3  139 ? 4.168   25.529  20.738  1.00 95.87 139 C  1 
ATOM   3506  N  N   . LEU C  3  140 ? 6.790   27.144  20.059  1.00 96.07 140 C  1 
ATOM   3507  C  CA  . LEU C  3  140 ? 7.880   27.503  19.159  1.00 95.56 140 C  1 
ATOM   3508  C  C   . LEU C  3  140 ? 9.231   27.294  19.829  1.00 95.34 140 C  1 
ATOM   3509  O  O   . LEU C  3  140 ? 10.187  26.840  19.188  1.00 94.16 140 C  1 
ATOM   3510  C  CB  . LEU C  3  140 ? 7.723   28.954  18.698  1.00 95.31 140 C  1 
ATOM   3511  C  CG  . LEU C  3  140 ? 6.577   29.239  17.719  1.00 92.58 140 C  1 
ATOM   3512  C  CD1 . LEU C  3  140 ? 6.451   30.733  17.464  1.00 87.21 140 C  1 
ATOM   3513  C  CD2 . LEU C  3  140 ? 6.798   28.495  16.412  1.00 86.47 140 C  1 
ATOM   3514  N  N   . TRP C  3  141 ? 9.337   27.626  21.113  1.00 95.52 141 C  1 
ATOM   3515  C  CA  . TRP C  3  141 ? 10.572  27.429  21.861  1.00 95.71 141 C  1 
ATOM   3516  C  C   . TRP C  3  141 ? 10.957  25.959  21.902  1.00 95.64 141 C  1 
ATOM   3517  O  O   . TRP C  3  141 ? 12.109  25.591  21.626  1.00 94.58 141 C  1 
ATOM   3518  C  CB  . TRP C  3  141 ? 10.398  27.984  23.280  1.00 95.43 141 C  1 
ATOM   3519  C  CG  . TRP C  3  141 ? 11.609  27.874  24.168  1.00 94.36 141 C  1 
ATOM   3520  C  CD1 . TRP C  3  141 ? 12.041  26.761  24.829  1.00 89.19 141 C  1 
ATOM   3521  C  CD2 . TRP C  3  141 ? 12.520  28.926  24.518  1.00 91.89 141 C  1 
ATOM   3522  N  NE1 . TRP C  3  141 ? 13.178  27.049  25.559  1.00 89.04 141 C  1 
ATOM   3523  C  CE2 . TRP C  3  141 ? 13.489  28.372  25.387  1.00 91.43 141 C  1 
ATOM   3524  C  CE3 . TRP C  3  141 ? 12.611  30.286  24.186  1.00 89.86 141 C  1 
ATOM   3525  C  CZ2 . TRP C  3  141 ? 14.531  29.127  25.920  1.00 89.94 141 C  1 
ATOM   3526  C  CZ3 . TRP C  3  141 ? 13.645  31.028  24.714  1.00 84.51 141 C  1 
ATOM   3527  C  CH2 . TRP C  3  141 ? 14.596  30.453  25.572  1.00 85.51 141 C  1 
ATOM   3528  N  N   . LEU C  3  142 ? 9.998   25.084  22.234  1.00 95.53 142 C  1 
ATOM   3529  C  CA  . LEU C  3  142 ? 10.268  23.657  22.276  1.00 95.29 142 C  1 
ATOM   3530  C  C   . LEU C  3  142 ? 10.584  23.111  20.889  1.00 94.92 142 C  1 
ATOM   3531  O  O   . LEU C  3  142 ? 11.446  22.238  20.747  1.00 93.80 142 C  1 
ATOM   3532  C  CB  . LEU C  3  142 ? 9.073   22.924  22.884  1.00 95.18 142 C  1 
ATOM   3533  C  CG  . LEU C  3  142 ? 8.780   23.202  24.361  1.00 93.95 142 C  1 
ATOM   3534  C  CD1 . LEU C  3  142 ? 7.455   22.574  24.765  1.00 89.42 142 C  1 
ATOM   3535  C  CD2 . LEU C  3  142 ? 9.905   22.681  25.234  1.00 88.86 142 C  1 
ATOM   3536  N  N   . GLY C  3  143 ? 9.906   23.617  19.868  1.00 95.00 143 C  1 
ATOM   3537  C  CA  . GLY C  3  143 ? 10.157  23.150  18.516  1.00 94.71 143 C  1 
ATOM   3538  C  C   . GLY C  3  143 ? 11.550  23.492  18.022  1.00 94.51 143 C  1 
ATOM   3539  O  O   . GLY C  3  143 ? 12.227  22.657  17.419  1.00 93.09 143 C  1 
ATOM   3540  N  N   . ILE C  3  144 ? 11.991  24.717  18.279  1.00 94.43 144 C  1 
ATOM   3541  C  CA  . ILE C  3  144 ? 13.345  25.106  17.898  1.00 94.04 144 C  1 
ATOM   3542  C  C   . ILE C  3  144 ? 14.368  24.342  18.729  1.00 93.78 144 C  1 
ATOM   3543  O  O   . ILE C  3  144 ? 15.418  23.929  18.222  1.00 92.15 144 C  1 
ATOM   3544  C  CB  . ILE C  3  144 ? 13.521  26.631  18.039  1.00 93.48 144 C  1 
ATOM   3545  C  CG1 . ILE C  3  144 ? 12.593  27.358  17.059  1.00 90.13 144 C  1 
ATOM   3546  C  CG2 . ILE C  3  144 ? 14.965  27.036  17.793  1.00 89.60 144 C  1 
ATOM   3547  C  CD1 . ILE C  3  144 ? 12.555  28.859  17.245  1.00 82.31 144 C  1 
ATOM   3548  N  N   . GLY C  3  145 ? 14.065  24.122  20.013  1.00 92.80 145 C  1 
ATOM   3549  C  CA  . GLY C  3  145 ? 14.992  23.409  20.871  1.00 92.51 145 C  1 
ATOM   3550  C  C   . GLY C  3  145 ? 15.200  21.961  20.479  1.00 92.37 145 C  1 
ATOM   3551  O  O   . GLY C  3  145 ? 16.241  21.379  20.792  1.00 90.32 145 C  1 
ATOM   3552  N  N   . ALA C  3  146 ? 14.223  21.359  19.791  1.00 92.49 146 C  1 
ATOM   3553  C  CA  . ALA C  3  146 ? 14.354  19.965  19.386  1.00 91.78 146 C  1 
ATOM   3554  C  C   . ALA C  3  146 ? 15.467  19.758  18.367  1.00 90.98 146 C  1 
ATOM   3555  O  O   . ALA C  3  146 ? 16.003  18.653  18.259  1.00 88.05 146 C  1 
ATOM   3556  C  CB  . ALA C  3  146 ? 13.027  19.459  18.821  1.00 91.56 146 C  1 
ATOM   3557  N  N   . THR C  3  147 ? 15.820  20.795  17.617  1.00 91.53 147 C  1 
ATOM   3558  C  CA  . THR C  3  147 ? 16.879  20.687  16.625  1.00 90.73 147 C  1 
ATOM   3559  C  C   . THR C  3  147 ? 18.267  20.905  17.206  1.00 89.95 147 C  1 
ATOM   3560  O  O   . THR C  3  147 ? 19.257  20.709  16.496  1.00 86.87 147 C  1 
ATOM   3561  C  CB  . THR C  3  147 ? 16.645  21.693  15.494  1.00 90.11 147 C  1 
ATOM   3562  O  OG1 . THR C  3  147 ? 16.705  23.022  16.016  1.00 83.75 147 C  1 
ATOM   3563  C  CG2 . THR C  3  147 ? 15.286  21.469  14.852  1.00 83.63 147 C  1 
ATOM   3564  N  N   . LEU C  3  148 ? 18.369  21.304  18.469  1.00 89.53 148 C  1 
ATOM   3565  C  CA  . LEU C  3  148 ? 19.641  21.570  19.120  1.00 89.21 148 C  1 
ATOM   3566  C  C   . LEU C  3  148 ? 20.038  20.386  19.996  1.00 88.64 148 C  1 
ATOM   3567  O  O   . LEU C  3  148 ? 19.206  19.531  20.309  1.00 85.30 148 C  1 
ATOM   3568  C  CB  . LEU C  3  148 ? 19.551  22.847  19.956  1.00 88.43 148 C  1 
ATOM   3569  C  CG  . LEU C  3  148 ? 19.218  24.134  19.203  1.00 86.53 148 C  1 
ATOM   3570  C  CD1 . LEU C  3  148 ? 19.067  25.292  20.172  1.00 80.39 148 C  1 
ATOM   3571  C  CD2 . LEU C  3  148 ? 20.284  24.435  18.167  1.00 79.92 148 C  1 
ATOM   3572  N  N   . PRO C  3  149 ? 21.306  20.298  20.402  1.00 86.60 149 C  1 
ATOM   3573  C  CA  . PRO C  3  149 ? 21.698  19.272  21.373  1.00 85.26 149 C  1 
ATOM   3574  C  C   . PRO C  3  149 ? 20.932  19.423  22.679  1.00 86.11 149 C  1 
ATOM   3575  O  O   . PRO C  3  149 ? 20.561  20.522  23.081  1.00 84.03 149 C  1 
ATOM   3576  C  CB  . PRO C  3  149 ? 23.198  19.513  21.565  1.00 82.77 149 C  1 
ATOM   3577  C  CG  . PRO C  3  149 ? 23.626  20.166  20.297  1.00 80.86 149 C  1 
ATOM   3578  C  CD  . PRO C  3  149 ? 22.464  21.021  19.875  1.00 84.06 149 C  1 
ATOM   3579  N  N   . ILE C  3  150 ? 20.709  18.290  23.350  1.00 84.88 150 C  1 
ATOM   3580  C  CA  . ILE C  3  150 ? 19.867  18.283  24.537  1.00 84.68 150 C  1 
ATOM   3581  C  C   . ILE C  3  150 ? 20.478  19.103  25.665  1.00 85.05 150 C  1 
ATOM   3582  O  O   . ILE C  3  150 ? 19.755  19.590  26.538  1.00 82.45 150 C  1 
ATOM   3583  C  CB  . ILE C  3  150 ? 19.598  16.830  24.983  1.00 81.98 150 C  1 
ATOM   3584  C  CG1 . ILE C  3  150 ? 18.492  16.778  26.039  1.00 73.44 150 C  1 
ATOM   3585  C  CG2 . ILE C  3  150 ? 20.875  16.183  25.502  1.00 72.39 150 C  1 
ATOM   3586  C  CD1 . ILE C  3  150 ? 18.050  15.378  26.394  1.00 68.21 150 C  1 
ATOM   3587  N  N   . ASP C  3  151 ? 21.799  19.291  25.662  1.00 84.09 151 C  1 
ATOM   3588  C  CA  . ASP C  3  151 ? 22.451  20.015  26.745  1.00 82.89 151 C  1 
ATOM   3589  C  C   . ASP C  3  151 ? 22.101  21.498  26.740  1.00 83.46 151 C  1 
ATOM   3590  O  O   . ASP C  3  151 ? 22.030  22.121  27.802  1.00 79.17 151 C  1 
ATOM   3591  C  CB  . ASP C  3  151 ? 23.967  19.835  26.651  1.00 78.66 151 C  1 
ATOM   3592  C  CG  . ASP C  3  151 ? 24.389  18.392  26.783  1.00 71.20 151 C  1 
ATOM   3593  O  OD1 . ASP C  3  151 ? 23.740  17.657  27.556  1.00 62.51 151 C  1 
ATOM   3594  O  OD2 . ASP C  3  151 ? 25.358  17.994  26.116  1.00 62.50 151 C  1 
ATOM   3595  N  N   . LYS C  3  152 ? 21.880  22.079  25.581  1.00 84.93 152 C  1 
ATOM   3596  C  CA  . LYS C  3  152 ? 21.583  23.500  25.456  1.00 85.78 152 C  1 
ATOM   3597  C  C   . LYS C  3  152 ? 20.287  23.744  24.694  1.00 87.38 152 C  1 
ATOM   3598  O  O   . LYS C  3  152 ? 20.130  24.792  24.062  1.00 80.56 152 C  1 
ATOM   3599  C  CB  . LYS C  3  152 ? 22.737  24.237  24.778  1.00 81.46 152 C  1 
ATOM   3600  C  CG  . LYS C  3  152 ? 23.113  23.697  23.403  1.00 74.89 152 C  1 
ATOM   3601  C  CD  . LYS C  3  152 ? 24.303  24.454  22.829  1.00 70.19 152 C  1 
ATOM   3602  C  CE  . LYS C  3  152 ? 24.696  23.917  21.471  1.00 61.39 152 C  1 
ATOM   3603  N  NZ  . LYS C  3  152 ? 25.874  24.627  20.901  1.00 54.56 152 C  1 
ATOM   3604  N  N   . SER C  3  153 ? 19.349  22.791  24.752  1.00 86.00 153 C  1 
ATOM   3605  C  CA  . SER C  3  153 ? 18.090  22.932  24.033  1.00 86.55 153 C  1 
ATOM   3606  C  C   . SER C  3  153 ? 17.081  23.774  24.800  1.00 87.22 153 C  1 
ATOM   3607  O  O   . SER C  3  153 ? 16.307  24.513  24.188  1.00 83.79 153 C  1 
ATOM   3608  C  CB  . SER C  3  153 ? 17.501  21.552  23.738  1.00 84.40 153 C  1 
ATOM   3609  O  OG  . SER C  3  153 ? 17.228  20.850  24.934  1.00 79.80 153 C  1 
ATOM   3610  N  N   . LEU C  3  154 ? 17.065  23.666  26.128  1.00 88.08 154 C  1 
ATOM   3611  C  CA  . LEU C  3  154 ? 16.116  24.433  26.919  1.00 88.96 154 C  1 
ATOM   3612  C  C   . LEU C  3  154 ? 16.474  25.910  26.970  1.00 89.58 154 C  1 
ATOM   3613  O  O   . LEU C  3  154 ? 15.589  26.752  27.145  1.00 85.33 154 C  1 
ATOM   3614  C  CB  . LEU C  3  154 ? 16.030  23.863  28.337  1.00 87.40 154 C  1 
ATOM   3615  C  CG  . LEU C  3  154 ? 15.447  22.454  28.448  1.00 84.49 154 C  1 
ATOM   3616  C  CD1 . LEU C  3  154 ? 15.482  21.970  29.886  1.00 77.46 154 C  1 
ATOM   3617  C  CD2 . LEU C  3  154 ? 14.031  22.420  27.902  1.00 77.38 154 C  1 
ATOM   3618  N  N   . THR C  3  155 ? 17.743  26.241  26.828  1.00 88.69 155 C  1 
ATOM   3619  C  CA  . THR C  3  155 ? 18.188  27.629  26.808  1.00 88.91 155 C  1 
ATOM   3620  C  C   . THR C  3  155 ? 18.468  28.150  25.409  1.00 89.01 155 C  1 
ATOM   3621  O  O   . THR C  3  155 ? 18.745  29.341  25.254  1.00 83.98 155 C  1 
ATOM   3622  C  CB  . THR C  3  155 ? 19.449  27.794  27.659  1.00 86.86 155 C  1 
ATOM   3623  O  OG1 . THR C  3  155 ? 20.508  27.010  27.101  1.00 79.79 155 C  1 
ATOM   3624  C  CG2 . THR C  3  155 ? 19.194  27.337  29.085  1.00 78.46 155 C  1 
ATOM   3625  N  N   . LEU C  3  156 ? 18.395  27.284  24.401  1.00 87.94 156 C  1 
ATOM   3626  C  CA  . LEU C  3  156 ? 18.708  27.622  23.014  1.00 88.75 156 C  1 
ATOM   3627  C  C   . LEU C  3  156 ? 20.126  28.155  22.848  1.00 89.11 156 C  1 
ATOM   3628  O  O   . LEU C  3  156 ? 20.428  28.841  21.869  1.00 82.83 156 C  1 
ATOM   3629  C  CB  . LEU C  3  156 ? 17.698  28.618  22.440  1.00 86.82 156 C  1 
ATOM   3630  C  CG  . LEU C  3  156 ? 16.227  28.210  22.482  1.00 85.87 156 C  1 
ATOM   3631  C  CD1 . LEU C  3  156 ? 15.366  29.268  21.803  1.00 79.28 156 C  1 
ATOM   3632  C  CD2 . LEU C  3  156 ? 16.017  26.856  21.836  1.00 79.92 156 C  1 
ATOM   3633  N  N   . GLY C  3  157 ? 21.011  27.828  23.802  1.00 85.70 157 C  1 
ATOM   3634  C  CA  . GLY C  3  157 ? 22.379  28.292  23.756  1.00 85.45 157 C  1 
ATOM   3635  C  C   . GLY C  3  157 ? 22.558  29.777  24.006  1.00 86.06 157 C  1 
ATOM   3636  O  O   . GLY C  3  157 ? 23.602  30.325  23.657  1.00 80.18 157 C  1 
ATOM   3637  N  N   . LEU C  3  158 ? 21.557  30.431  24.596  1.00 87.82 158 C  1 
ATOM   3638  C  CA  . LEU C  3  158 ? 21.614  31.870  24.830  1.00 88.09 158 C  1 
ATOM   3639  C  C   . LEU C  3  158 ? 22.000  32.211  26.264  1.00 87.19 158 C  1 
ATOM   3640  O  O   . LEU C  3  158 ? 22.738  33.164  26.494  1.00 79.91 158 C  1 
ATOM   3641  C  CB  . LEU C  3  158 ? 20.270  32.508  24.483  1.00 85.34 158 C  1 
ATOM   3642  C  CG  . LEU C  3  158 ? 19.810  32.359  23.031  1.00 81.33 158 C  1 
ATOM   3643  C  CD1 . LEU C  3  158 ? 18.421  32.951  22.848  1.00 74.71 158 C  1 
ATOM   3644  C  CD2 . LEU C  3  158 ? 20.804  33.012  22.085  1.00 74.44 158 C  1 
ATOM   3645  N  N   . PHE C  3  159 ? 21.512  31.455  27.236  1.00 84.28 159 C  1 
ATOM   3646  C  CA  . PHE C  3  159 ? 21.799  31.740  28.633  1.00 84.22 159 C  1 
ATOM   3647  C  C   . PHE C  3  159 ? 21.853  30.438  29.433  1.00 78.77 159 C  1 
ATOM   3648  O  O   . PHE C  3  159 ? 21.526  29.370  28.916  1.00 70.67 159 C  1 
ATOM   3649  C  CB  . PHE C  3  159 ? 20.749  32.690  29.236  1.00 78.49 159 C  1 
ATOM   3650  C  CG  . PHE C  3  159 ? 19.338  32.184  29.063  1.00 76.23 159 C  1 
ATOM   3651  C  CD1 . PHE C  3  159 ? 18.614  32.499  27.926  1.00 71.11 159 C  1 
ATOM   3652  C  CD2 . PHE C  3  159 ? 18.741  31.401  30.031  1.00 69.62 159 C  1 
ATOM   3653  C  CE1 . PHE C  3  159 ? 17.320  32.045  27.758  1.00 66.53 159 C  1 
ATOM   3654  C  CE2 . PHE C  3  159 ? 17.448  30.941  29.862  1.00 71.90 159 C  1
[truncated: 1,021,152 more chars]
