# Supplementary material for: Plastocyanin and Cytochrome f Complex Structures Obtained by NMR, Molecular Dynamics, and AlphaFold 3 Methods Compared to Cryo-EM Data
Source: Int J Mol Sci. 2024 Oct 15;25(20):11083. doi: 10.3390/ijms252011083 (PMC11507376; doi:10.3390/ijms252011083)
Supplement: Supplementary file 1 [file ijms-25-11083-s001.zip › Supplementary/AF3_results/fold_pc_cyt_spinach/fold_pc_cyt_spinach_model_2.cif]

# By using this file you agree to the legally binding terms of use found at alphafoldserver.com/output-terms
data_9eeb3b7467ff1c1
#
_entry.id 9eeb3b7467ff1c1
#
loop_
_atom_type.symbol
C  
CU 
FE 
N  
O  
S  
#
loop_
_audit_author.name
_audit_author.pdbx_ordinal
"Google DeepMind" 1 
"Isomorphic Labs" 2 
#
_audit_conform.dict_location https://raw.githubusercontent.com/ihmwg/ModelCIF/master/dist/mmcif_ma.dic
_audit_conform.dict_name     mmcif_ma.dic
_audit_conform.dict_version  1.4.5
#
loop_
_chem_comp.formula
_chem_comp.formula_weight
_chem_comp.id
_chem_comp.mon_nstd_flag
_chem_comp.name
_chem_comp.pdbx_smiles
_chem_comp.pdbx_synonyms
_chem_comp.type
"C3 H7 N O2"       89.093  ALA y ALANINE           C[C@H](N)C(O)=O                                                                                   ? "L-PEPTIDE LINKING" 
"C6 H15 N4 O2"     175.209 ARG y ARGININE          N[C@@H](CCCNC(N)=[NH2+])C(O)=O                                                                    ? "L-PEPTIDE LINKING" 
"C4 H8 N2 O3"      132.118 ASN y ASPARAGINE        N[C@@H](CC(N)=O)C(O)=O                                                                            ? "L-PEPTIDE LINKING" 
"C4 H7 N O4"       133.103 ASP y "ASPARTIC ACID"   N[C@@H](CC(O)=O)C(O)=O                                                                            ? "L-PEPTIDE LINKING" 
Cu                 63.546  CU  . "COPPER (II) ION" "[Cu++]"                                                                                          ? NON-POLYMER         
"C3 H7 N O2 S"     121.158 CYS y CYSTEINE          N[C@@H](CS)C(O)=O                                                                                 ? "L-PEPTIDE LINKING" 
"C5 H10 N2 O3"     146.144 GLN y GLUTAMINE         N[C@@H](CCC(N)=O)C(O)=O                                                                           ? "L-PEPTIDE LINKING" 
"C5 H9 N O4"       147.129 GLU y "GLUTAMIC ACID"   N[C@@H](CCC(O)=O)C(O)=O                                                                           ? "L-PEPTIDE LINKING" 
"C2 H5 N O2"       75.067  GLY y GLYCINE           NCC(O)=O                                                                                          ? "PEPTIDE LINKING"   
"C34 H34 Fe N4 O4" 618.503 HEC . "HEME C"          C\C=C1/C(=C2C=C3N4C(=Cc5n6c(C=C7N8C(=C(C)\C7=C/C)C=C1N2[Fe@@]468)c(C)c5CCC(O)=O)C(=C3C)CCC(O)=O)C ? NON-POLYMER         
"C6 H10 N3 O2"     156.162 HIS y HISTIDINE         N[C@@H](Cc1c[nH]c[nH+]1)C(O)=O                                                                    ? "L-PEPTIDE LINKING" 
"C6 H13 N O2"      131.173 ILE y ISOLEUCINE        CC[C@H](C)[C@H](N)C(O)=O                                                                          ? "L-PEPTIDE LINKING" 
"C6 H13 N O2"      131.173 LEU y LEUCINE           CC(C)C[C@H](N)C(O)=O                                                                              ? "L-PEPTIDE LINKING" 
"C6 H15 N2 O2"     147.195 LYS y LYSINE            N[C@@H](CCCC[NH3+])C(O)=O                                                                         ? "L-PEPTIDE LINKING" 
"C5 H11 N O2 S"    149.211 MET y METHIONINE        CSCC[C@H](N)C(O)=O                                                                                ? "L-PEPTIDE LINKING" 
"C9 H11 N O2"      165.189 PHE y PHENYLALANINE     N[C@@H](Cc1ccccc1)C(O)=O                                                                          ? "L-PEPTIDE LINKING" 
"C5 H9 N O2"       115.130 PRO y PROLINE           OC(=O)[C@@H]1CCCN1                                                                                ? "L-PEPTIDE LINKING" 
"C3 H7 N O3"       105.093 SER y SERINE            N[C@@H](CO)C(O)=O                                                                                 ? "L-PEPTIDE LINKING" 
"C4 H9 N O3"       119.119 THR y THREONINE         C[C@@H](O)[C@H](N)C(O)=O                                                                          ? "L-PEPTIDE LINKING" 
"C9 H11 N O3"      181.189 TYR y TYROSINE          N[C@@H](Cc1ccc(O)cc1)C(O)=O                                                                       ? "L-PEPTIDE LINKING" 
"C5 H11 N O2"      117.146 VAL y VALINE            CC(C)[C@H](N)C(O)=O                                                                               ? "L-PEPTIDE LINKING" 
#
_citation.book_publisher          ?
_citation.country                 UK
_citation.id                      primary
_citation.journal_full            Nature
_citation.journal_id_ASTM         NATUAS
_citation.journal_id_CSD          0006
_citation.journal_id_ISSN         0028-0836
_citation.journal_volume          ?
_citation.page_first              ?
_citation.page_last               ?
_citation.pdbx_database_id_DOI    ?
_citation.pdbx_database_id_PubMed ?
_citation.title                   "Accurate structure prediction of biomolecular interactions with AlphaFold 3"
_citation.year                    2024
#
loop_
_citation_author.citation_id
_citation_author.name
_citation_author.ordinal
primary "Google DeepMind" 1 
primary "Isomorphic Labs" 2 
#
loop_
_entity.id
_entity.pdbx_description
_entity.type
1 . polymer     
2 . polymer     
3 . non-polymer 
4 . non-polymer 
#
loop_
_entity_poly.entity_id
_entity_poly.pdbx_strand_id
_entity_poly.type
1 A polypeptide(L) 
2 B polypeptide(L) 
#
loop_
_entity_poly_seq.entity_id
_entity_poly_seq.hetero
_entity_poly_seq.mon_id
_entity_poly_seq.num
1 n TYR 1   
1 n PRO 2   
1 n ILE 3   
1 n PHE 4   
1 n ALA 5   
1 n GLN 6   
1 n GLN 7   
1 n GLY 8   
1 n TYR 9   
1 n GLU 10  
1 n ASN 11  
1 n PRO 12  
1 n ARG 13  
1 n GLU 14  
1 n ALA 15  
1 n THR 16  
1 n GLY 17  
1 n ARG 18  
1 n ILE 19  
1 n VAL 20  
1 n CYS 21  
1 n ALA 22  
1 n ASN 23  
1 n CYS 24  
1 n HIS 25  
1 n LEU 26  
1 n ALA 27  
1 n ASN 28  
1 n LYS 29  
1 n PRO 30  
1 n VAL 31  
1 n ASP 32  
1 n ILE 33  
1 n GLU 34  
1 n VAL 35  
1 n PRO 36  
1 n GLN 37  
1 n ALA 38  
1 n VAL 39  
1 n LEU 40  
1 n PRO 41  
1 n ASP 42  
1 n THR 43  
1 n VAL 44  
1 n PHE 45  
1 n GLU 46  
1 n ALA 47  
1 n VAL 48  
1 n VAL 49  
1 n ARG 50  
1 n ILE 51  
1 n PRO 52  
1 n TYR 53  
1 n ASP 54  
1 n MET 55  
1 n GLN 56  
1 n LEU 57  
1 n LYS 58  
1 n GLN 59  
1 n VAL 60  
1 n LEU 61  
1 n ALA 62  
1 n ASN 63  
1 n GLY 64  
1 n LYS 65  
1 n LYS 66  
1 n GLY 67  
1 n GLY 68  
1 n LEU 69  
1 n ASN 70  
1 n VAL 71  
1 n GLY 72  
1 n ALA 73  
1 n VAL 74  
1 n LEU 75  
1 n ILE 76  
1 n LEU 77  
1 n PRO 78  
1 n GLU 79  
1 n GLY 80  
1 n PHE 81  
1 n GLU 82  
1 n LEU 83  
1 n ALA 84  
1 n PRO 85  
1 n PRO 86  
1 n ASP 87  
1 n ARG 88  
1 n ILE 89  
1 n SER 90  
1 n PRO 91  
1 n GLU 92  
1 n MET 93  
1 n LYS 94  
1 n GLU 95  
1 n LYS 96  
1 n MET 97  
1 n GLY 98  
1 n ASN 99  
1 n LEU 100 
1 n SER 101 
1 n PHE 102 
1 n GLN 103 
1 n SER 104 
1 n TYR 105 
1 n ARG 106 
1 n PRO 107 
1 n ASN 108 
1 n LYS 109 
1 n GLN 110 
1 n ASN 111 
1 n ILE 112 
1 n LEU 113 
1 n VAL 114 
1 n ILE 115 
1 n GLY 116 
1 n PRO 117 
1 n VAL 118 
1 n PRO 119 
1 n GLY 120 
1 n GLN 121 
1 n LYS 122 
1 n TYR 123 
1 n SER 124 
1 n GLU 125 
1 n ILE 126 
1 n THR 127 
1 n PHE 128 
1 n PRO 129 
1 n ILE 130 
1 n LEU 131 
1 n ALA 132 
1 n PRO 133 
1 n ASP 134 
1 n PRO 135 
1 n ALA 136 
1 n THR 137 
1 n LYS 138 
1 n LYS 139 
1 n ASP 140 
1 n VAL 141 
1 n HIS 142 
1 n PHE 143 
1 n LEU 144 
1 n LYS 145 
1 n TYR 146 
1 n PRO 147 
1 n ILE 148 
1 n TYR 149 
1 n VAL 150 
1 n GLY 151 
1 n GLY 152 
1 n ASN 153 
1 n ARG 154 
1 n GLY 155 
1 n ARG 156 
1 n GLY 157 
1 n GLN 158 
1 n ILE 159 
1 n TYR 160 
1 n PRO 161 
1 n ASP 162 
1 n GLY 163 
1 n SER 164 
1 n LYS 165 
1 n SER 166 
1 n ASN 167 
1 n ASN 168 
1 n THR 169 
1 n VAL 170 
1 n TYR 171 
1 n ASN 172 
1 n SER 173 
1 n THR 174 
1 n ALA 175 
1 n THR 176 
1 n GLY 177 
1 n ILE 178 
1 n VAL 179 
1 n LYS 180 
1 n LYS 181 
1 n ILE 182 
1 n VAL 183 
1 n ARG 184 
1 n LYS 185 
1 n GLU 186 
1 n LYS 187 
1 n GLY 188 
1 n GLY 189 
1 n TYR 190 
1 n GLU 191 
1 n ILE 192 
1 n ASN 193 
1 n ILE 194 
1 n ALA 195 
1 n ASP 196 
1 n ALA 197 
1 n SER 198 
1 n ASP 199 
1 n GLY 200 
1 n ARG 201 
1 n GLU 202 
1 n VAL 203 
1 n VAL 204 
1 n ASP 205 
1 n ILE 206 
1 n ILE 207 
1 n PRO 208 
1 n ARG 209 
1 n GLY 210 
1 n PRO 211 
1 n GLU 212 
1 n LEU 213 
1 n LEU 214 
1 n VAL 215 
1 n SER 216 
1 n GLU 217 
1 n GLY 218 
1 n GLU 219 
1 n SER 220 
1 n ILE 221 
1 n LYS 222 
1 n LEU 223 
1 n ASP 224 
1 n GLN 225 
1 n PRO 226 
1 n LEU 227 
1 n THR 228 
1 n SER 229 
1 n ASN 230 
1 n PRO 231 
1 n ASN 232 
1 n VAL 233 
1 n GLY 234 
1 n GLY 235 
1 n PHE 236 
1 n GLY 237 
1 n GLN 238 
1 n GLY 239 
1 n ASP 240 
1 n ALA 241 
1 n GLU 242 
1 n VAL 243 
1 n VAL 244 
1 n LEU 245 
1 n GLN 246 
1 n ASP 247 
1 n PRO 248 
1 n LEU 249 
1 n ARG 250 
2 n VAL 1   
2 n GLU 2   
2 n VAL 3   
2 n LEU 4   
2 n LEU 5   
2 n GLY 6   
2 n GLY 7   
2 n GLY 8   
2 n ASP 9   
2 n GLY 10  
2 n SER 11  
2 n LEU 12  
2 n ALA 13  
2 n PHE 14  
2 n LEU 15  
2 n PRO 16  
2 n GLY 17  
2 n ASP 18  
2 n PHE 19  
2 n SER 20  
2 n VAL 21  
2 n ALA 22  
2 n SER 23  
2 n GLY 24  
2 n GLU 25  
2 n GLU 26  
2 n ILE 27  
2 n VAL 28  
2 n PHE 29  
2 n LYS 30  
2 n ASN 31  
2 n ASN 32  
2 n ALA 33  
2 n GLY 34  
2 n PHE 35  
2 n PRO 36  
2 n HIS 37  
2 n ASN 38  
2 n VAL 39  
2 n VAL 40  
2 n PHE 41  
2 n ASP 42  
2 n GLU 43  
2 n ASP 44  
2 n GLU 45  
2 n ILE 46  
2 n PRO 47  
2 n SER 48  
2 n GLY 49  
2 n VAL 50  
2 n ASP 51  
2 n ALA 52  
2 n ALA 53  
2 n LYS 54  
2 n ILE 55  
2 n SER 56  
2 n MET 57  
2 n SER 58  
2 n GLU 59  
2 n GLU 60  
2 n ASP 61  
2 n LEU 62  
2 n LEU 63  
2 n ASN 64  
2 n ALA 65  
2 n PRO 66  
2 n GLY 67  
2 n GLU 68  
2 n THR 69  
2 n TYR 70  
2 n LYS 71  
2 n VAL 72  
2 n THR 73  
2 n LEU 74  
2 n THR 75  
2 n GLU 76  
2 n LYS 77  
2 n GLY 78  
2 n THR 79  
2 n TYR 80  
2 n LYS 81  
2 n PHE 82  
2 n TYR 83  
2 n CYS 84  
2 n SER 85  
2 n PRO 86  
2 n HIS 87  
2 n GLN 88  
2 n GLY 89  
2 n ALA 90  
2 n GLY 91  
2 n MET 92  
2 n VAL 93  
2 n GLY 94  
2 n LYS 95  
2 n VAL 96  
2 n THR 97  
2 n VAL 98  
2 n ASN 99  
#
_ma_data.content_type "model coordinates"
_ma_data.id           1
_ma_data.name         Model
#
_ma_model_list.data_id          1
_ma_model_list.model_group_id   1
_ma_model_list.model_group_name "AlphaFold-beta-20231127 (7a14c934-fe78-43c1-a552-7fb305b0ebd1 @ 2024-10-01 04:18:17)"
_ma_model_list.model_id         1
_ma_model_list.model_name       "Top ranked model"
_ma_model_list.model_type       "Ab initio model"
_ma_model_list.ordinal_id       1
#
loop_
_ma_protocol_step.method_type
_ma_protocol_step.ordinal_id
_ma_protocol_step.protocol_id
_ma_protocol_step.step_id
"coevolution MSA" 1 1 1 
"template search" 2 1 2 
modeling          3 1 3 
#
loop_
_ma_qa_metric.id
_ma_qa_metric.mode
_ma_qa_metric.name
_ma_qa_metric.software_group_id
_ma_qa_metric.type
1 global pLDDT 1 pLDDT 
2 local  pLDDT 1 pLDDT 
#
_ma_qa_metric_global.metric_id    1
_ma_qa_metric_global.metric_value 89.14
_ma_qa_metric_global.model_id     1
_ma_qa_metric_global.ordinal_id   1
#
_ma_software_group.group_id    1
_ma_software_group.ordinal_id  1
_ma_software_group.software_id 1
#
loop_
_ma_target_entity.data_id
_ma_target_entity.entity_id
_ma_target_entity.origin
1 1 . 
1 2 . 
1 3 . 
1 4 . 
#
loop_
_ma_target_entity_instance.asym_id
_ma_target_entity_instance.details
_ma_target_entity_instance.entity_id
A . 1 
B . 2 
C . 3 
D . 4 
#
loop_
_pdbx_data_usage.details
_pdbx_data_usage.id
_pdbx_data_usage.type
_pdbx_data_usage.url
;NON-COMMERCIAL USE ONLY, BY USING THIS FILE YOU AGREE TO THE TERMS OF USE FOUND
AT alphafoldserver.com/output-terms.
;
1 license    ? 
;THE INFORMATION IS NOT INTENDED FOR, HAS NOT BEEN VALIDATED FOR, AND IS NOT
APPROVED FOR CLINICAL USE. IT SHOULD NOT BE USED FOR CLINICAL PURPOSE OR RELIED
ON FOR MEDICAL OR OTHER PROFESSIONAL ADVICE. IT IS THEORETICAL MODELLING ONLY
AND CAUTION SHOULD BE EXERCISED IN ITS USE. IT IS PROVIDED "AS-IS" WITHOUT ANY
WARRANTY OF ANY KIND, WHETHER EXPRESSED OR IMPLIED. NO WARRANTY IS GIVEN THAT
USE OF THE INFORMATION SHALL NOT INFRINGE THE RIGHTS OF ANY THIRD PARTY.
;
2 disclaimer ? 
#
loop_
_pdbx_nonpoly_scheme.asym_id
_pdbx_nonpoly_scheme.auth_seq_num
_pdbx_nonpoly_scheme.entity_id
_pdbx_nonpoly_scheme.mon_id
_pdbx_nonpoly_scheme.pdb_ins_code
_pdbx_nonpoly_scheme.pdb_seq_num
_pdbx_nonpoly_scheme.pdb_strand_id
C 1 3 HEC . 1 C 
D 1 4 CU  . 1 D 
#
loop_
_pdbx_poly_seq_scheme.asym_id
_pdbx_poly_seq_scheme.auth_seq_num
_pdbx_poly_seq_scheme.entity_id
_pdbx_poly_seq_scheme.hetero
_pdbx_poly_seq_scheme.mon_id
_pdbx_poly_seq_scheme.pdb_ins_code
_pdbx_poly_seq_scheme.pdb_seq_num
_pdbx_poly_seq_scheme.pdb_strand_id
_pdbx_poly_seq_scheme.seq_id
A 1   1 n TYR . 1   A 1   
A 2   1 n PRO . 2   A 2   
A 3   1 n ILE . 3   A 3   
A 4   1 n PHE . 4   A 4   
A 5   1 n ALA . 5   A 5   
A 6   1 n GLN . 6   A 6   
A 7   1 n GLN . 7   A 7   
A 8   1 n GLY . 8   A 8   
A 9   1 n TYR . 9   A 9   
A 10  1 n GLU . 10  A 10  
A 11  1 n ASN . 11  A 11  
A 12  1 n PRO . 12  A 12  
A 13  1 n ARG . 13  A 13  
A 14  1 n GLU . 14  A 14  
A 15  1 n ALA . 15  A 15  
A 16  1 n THR . 16  A 16  
A 17  1 n GLY . 17  A 17  
A 18  1 n ARG . 18  A 18  
A 19  1 n ILE . 19  A 19  
A 20  1 n VAL . 20  A 20  
A 21  1 n CYS . 21  A 21  
A 22  1 n ALA . 22  A 22  
A 23  1 n ASN . 23  A 23  
A 24  1 n CYS . 24  A 24  
A 25  1 n HIS . 25  A 25  
A 26  1 n LEU . 26  A 26  
A 27  1 n ALA . 27  A 27  
A 28  1 n ASN . 28  A 28  
A 29  1 n LYS . 29  A 29  
A 30  1 n PRO . 30  A 30  
A 31  1 n VAL . 31  A 31  
A 32  1 n ASP . 32  A 32  
A 33  1 n ILE . 33  A 33  
A 34  1 n GLU . 34  A 34  
A 35  1 n VAL . 35  A 35  
A 36  1 n PRO . 36  A 36  
A 37  1 n GLN . 37  A 37  
A 38  1 n ALA . 38  A 38  
A 39  1 n VAL . 39  A 39  
A 40  1 n LEU . 40  A 40  
A 41  1 n PRO . 41  A 41  
A 42  1 n ASP . 42  A 42  
A 43  1 n THR . 43  A 43  
A 44  1 n VAL . 44  A 44  
A 45  1 n PHE . 45  A 45  
A 46  1 n GLU . 46  A 46  
A 47  1 n ALA . 47  A 47  
A 48  1 n VAL . 48  A 48  
A 49  1 n VAL . 49  A 49  
A 50  1 n ARG . 50  A 50  
A 51  1 n ILE . 51  A 51  
A 52  1 n PRO . 52  A 52  
A 53  1 n TYR . 53  A 53  
A 54  1 n ASP . 54  A 54  
A 55  1 n MET . 55  A 55  
A 56  1 n GLN . 56  A 56  
A 57  1 n LEU . 57  A 57  
A 58  1 n LYS . 58  A 58  
A 59  1 n GLN . 59  A 59  
A 60  1 n VAL . 60  A 60  
A 61  1 n LEU . 61  A 61  
A 62  1 n ALA . 62  A 62  
A 63  1 n ASN . 63  A 63  
A 64  1 n GLY . 64  A 64  
A 65  1 n LYS . 65  A 65  
A 66  1 n LYS . 66  A 66  
A 67  1 n GLY . 67  A 67  
A 68  1 n GLY . 68  A 68  
A 69  1 n LEU . 69  A 69  
A 70  1 n ASN . 70  A 70  
A 71  1 n VAL . 71  A 71  
A 72  1 n GLY . 72  A 72  
A 73  1 n ALA . 73  A 73  
A 74  1 n VAL . 74  A 74  
A 75  1 n LEU . 75  A 75  
A 76  1 n ILE . 76  A 76  
A 77  1 n LEU . 77  A 77  
A 78  1 n PRO . 78  A 78  
A 79  1 n GLU . 79  A 79  
A 80  1 n GLY . 80  A 80  
A 81  1 n PHE . 81  A 81  
A 82  1 n GLU . 82  A 82  
A 83  1 n LEU . 83  A 83  
A 84  1 n ALA . 84  A 84  
A 85  1 n PRO . 85  A 85  
A 86  1 n PRO . 86  A 86  
A 87  1 n ASP . 87  A 87  
A 88  1 n ARG . 88  A 88  
A 89  1 n ILE . 89  A 89  
A 90  1 n SER . 90  A 90  
A 91  1 n PRO . 91  A 91  
A 92  1 n GLU . 92  A 92  
A 93  1 n MET . 93  A 93  
A 94  1 n LYS . 94  A 94  
A 95  1 n GLU . 95  A 95  
A 96  1 n LYS . 96  A 96  
A 97  1 n MET . 97  A 97  
A 98  1 n GLY . 98  A 98  
A 99  1 n ASN . 99  A 99  
A 100 1 n LEU . 100 A 100 
A 101 1 n SER . 101 A 101 
A 102 1 n PHE . 102 A 102 
A 103 1 n GLN . 103 A 103 
A 104 1 n SER . 104 A 104 
A 105 1 n TYR . 105 A 105 
A 106 1 n ARG . 106 A 106 
A 107 1 n PRO . 107 A 107 
A 108 1 n ASN . 108 A 108 
A 109 1 n LYS . 109 A 109 
A 110 1 n GLN . 110 A 110 
A 111 1 n ASN . 111 A 111 
A 112 1 n ILE . 112 A 112 
A 113 1 n LEU . 113 A 113 
A 114 1 n VAL . 114 A 114 
A 115 1 n ILE . 115 A 115 
A 116 1 n GLY . 116 A 116 
A 117 1 n PRO . 117 A 117 
A 118 1 n VAL . 118 A 118 
A 119 1 n PRO . 119 A 119 
A 120 1 n GLY . 120 A 120 
A 121 1 n GLN . 121 A 121 
A 122 1 n LYS . 122 A 122 
A 123 1 n TYR . 123 A 123 
A 124 1 n SER . 124 A 124 
A 125 1 n GLU . 125 A 125 
A 126 1 n ILE . 126 A 126 
A 127 1 n THR . 127 A 127 
A 128 1 n PHE . 128 A 128 
A 129 1 n PRO . 129 A 129 
A 130 1 n ILE . 130 A 130 
A 131 1 n LEU . 131 A 131 
A 132 1 n ALA . 132 A 132 
A 133 1 n PRO . 133 A 133 
A 134 1 n ASP . 134 A 134 
A 135 1 n PRO . 135 A 135 
A 136 1 n ALA . 136 A 136 
A 137 1 n THR . 137 A 137 
A 138 1 n LYS . 138 A 138 
A 139 1 n LYS . 139 A 139 
A 140 1 n ASP . 140 A 140 
A 141 1 n VAL . 141 A 141 
A 142 1 n HIS . 142 A 142 
A 143 1 n PHE . 143 A 143 
A 144 1 n LEU . 144 A 144 
A 145 1 n LYS . 145 A 145 
A 146 1 n TYR . 146 A 146 
A 147 1 n PRO . 147 A 147 
A 148 1 n ILE . 148 A 148 
A 149 1 n TYR . 149 A 149 
A 150 1 n VAL . 150 A 150 
A 151 1 n GLY . 151 A 151 
A 152 1 n GLY . 152 A 152 
A 153 1 n ASN . 153 A 153 
A 154 1 n ARG . 154 A 154 
A 155 1 n GLY . 155 A 155 
A 156 1 n ARG . 156 A 156 
A 157 1 n GLY . 157 A 157 
A 158 1 n GLN . 158 A 158 
A 159 1 n ILE . 159 A 159 
A 160 1 n TYR . 160 A 160 
A 161 1 n PRO . 161 A 161 
A 162 1 n ASP . 162 A 162 
A 163 1 n GLY . 163 A 163 
A 164 1 n SER . 164 A 164 
A 165 1 n LYS . 165 A 165 
A 166 1 n SER . 166 A 166 
A 167 1 n ASN . 167 A 167 
A 168 1 n ASN . 168 A 168 
A 169 1 n THR . 169 A 169 
A 170 1 n VAL . 170 A 170 
A 171 1 n TYR . 171 A 171 
A 172 1 n ASN . 172 A 172 
A 173 1 n SER . 173 A 173 
A 174 1 n THR . 174 A 174 
A 175 1 n ALA . 175 A 175 
A 176 1 n THR . 176 A 176 
A 177 1 n GLY . 177 A 177 
A 178 1 n ILE . 178 A 178 
A 179 1 n VAL . 179 A 179 
A 180 1 n LYS . 180 A 180 
A 181 1 n LYS . 181 A 181 
A 182 1 n ILE . 182 A 182 
A 183 1 n VAL . 183 A 183 
A 184 1 n ARG . 184 A 184 
A 185 1 n LYS . 185 A 185 
A 186 1 n GLU . 186 A 186 
A 187 1 n LYS . 187 A 187 
A 188 1 n GLY . 188 A 188 
A 189 1 n GLY . 189 A 189 
A 190 1 n TYR . 190 A 190 
A 191 1 n GLU . 191 A 191 
A 192 1 n ILE . 192 A 192 
A 193 1 n ASN . 193 A 193 
A 194 1 n ILE . 194 A 194 
A 195 1 n ALA . 195 A 195 
A 196 1 n ASP . 196 A 196 
A 197 1 n ALA . 197 A 197 
A 198 1 n SER . 198 A 198 
A 199 1 n ASP . 199 A 199 
A 200 1 n GLY . 200 A 200 
A 201 1 n ARG . 201 A 201 
A 202 1 n GLU . 202 A 202 
A 203 1 n VAL . 203 A 203 
A 204 1 n VAL . 204 A 204 
A 205 1 n ASP . 205 A 205 
A 206 1 n ILE . 206 A 206 
A 207 1 n ILE . 207 A 207 
A 208 1 n PRO . 208 A 208 
A 209 1 n ARG . 209 A 209 
A 210 1 n GLY . 210 A 210 
A 211 1 n PRO . 211 A 211 
A 212 1 n GLU . 212 A 212 
A 213 1 n LEU . 213 A 213 
A 214 1 n LEU . 214 A 214 
A 215 1 n VAL . 215 A 215 
A 216 1 n SER . 216 A 216 
A 217 1 n GLU . 217 A 217 
A 218 1 n GLY . 218 A 218 
A 219 1 n GLU . 219 A 219 
A 220 1 n SER . 220 A 220 
A 221 1 n ILE . 221 A 221 
A 222 1 n LYS . 222 A 222 
A 223 1 n LEU . 223 A 223 
A 224 1 n ASP . 224 A 224 
A 225 1 n GLN . 225 A 225 
A 226 1 n PRO . 226 A 226 
A 227 1 n LEU . 227 A 227 
A 228 1 n THR . 228 A 228 
A 229 1 n SER . 229 A 229 
A 230 1 n ASN . 230 A 230 
A 231 1 n PRO . 231 A 231 
A 232 1 n ASN . 232 A 232 
A 233 1 n VAL . 233 A 233 
A 234 1 n GLY . 234 A 234 
A 235 1 n GLY . 235 A 235 
A 236 1 n PHE . 236 A 236 
A 237 1 n GLY . 237 A 237 
A 238 1 n GLN . 238 A 238 
A 239 1 n GLY . 239 A 239 
A 240 1 n ASP . 240 A 240 
A 241 1 n ALA . 241 A 241 
A 242 1 n GLU . 242 A 242 
A 243 1 n VAL . 243 A 243 
A 244 1 n VAL . 244 A 244 
A 245 1 n LEU . 245 A 245 
A 246 1 n GLN . 246 A 246 
A 247 1 n ASP . 247 A 247 
A 248 1 n PRO . 248 A 248 
A 249 1 n LEU . 249 A 249 
A 250 1 n ARG . 250 A 250 
B 1   2 n VAL . 1   B 1   
B 2   2 n GLU . 2   B 2   
B 3   2 n VAL . 3   B 3   
B 4   2 n LEU . 4   B 4   
B 5   2 n LEU . 5   B 5   
B 6   2 n GLY . 6   B 6   
B 7   2 n GLY . 7   B 7   
B 8   2 n GLY . 8   B 8   
B 9   2 n ASP . 9   B 9   
B 10  2 n GLY . 10  B 10  
B 11  2 n SER . 11  B 11  
B 12  2 n LEU . 12  B 12  
B 13  2 n ALA . 13  B 13  
B 14  2 n PHE . 14  B 14  
B 15  2 n LEU . 15  B 15  
B 16  2 n PRO . 16  B 16  
B 17  2 n GLY . 17  B 17  
B 18  2 n ASP . 18  B 18  
B 19  2 n PHE . 19  B 19  
B 20  2 n SER . 20  B 20  
B 21  2 n VAL . 21  B 21  
B 22  2 n ALA . 22  B 22  
B 23  2 n SER . 23  B 23  
B 24  2 n GLY . 24  B 24  
B 25  2 n GLU . 25  B 25  
B 26  2 n GLU . 26  B 26  
B 27  2 n ILE . 27  B 27  
B 28  2 n VAL . 28  B 28  
B 29  2 n PHE . 29  B 29  
B 30  2 n LYS . 30  B 30  
B 31  2 n ASN . 31  B 31  
B 32  2 n ASN . 32  B 32  
B 33  2 n ALA . 33  B 33  
B 34  2 n GLY . 34  B 34  
B 35  2 n PHE . 35  B 35  
B 36  2 n PRO . 36  B 36  
B 37  2 n HIS . 37  B 37  
B 38  2 n ASN . 38  B 38  
B 39  2 n VAL . 39  B 39  
B 40  2 n VAL . 40  B 40  
B 41  2 n PHE . 41  B 41  
B 42  2 n ASP . 42  B 42  
B 43  2 n GLU . 43  B 43  
B 44  2 n ASP . 44  B 44  
B 45  2 n GLU . 45  B 45  
B 46  2 n ILE . 46  B 46  
B 47  2 n PRO . 47  B 47  
B 48  2 n SER . 48  B 48  
B 49  2 n GLY . 49  B 49  
B 50  2 n VAL . 50  B 50  
B 51  2 n ASP . 51  B 51  
B 52  2 n ALA . 52  B 52  
B 53  2 n ALA . 53  B 53  
B 54  2 n LYS . 54  B 54  
B 55  2 n ILE . 55  B 55  
B 56  2 n SER . 56  B 56  
B 57  2 n MET . 57  B 57  
B 58  2 n SER . 58  B 58  
B 59  2 n GLU . 59  B 59  
B 60  2 n GLU . 60  B 60  
B 61  2 n ASP . 61  B 61  
B 62  2 n LEU . 62  B 62  
B 63  2 n LEU . 63  B 63  
B 64  2 n ASN . 64  B 64  
B 65  2 n ALA . 65  B 65  
B 66  2 n PRO . 66  B 66  
B 67  2 n GLY . 67  B 67  
B 68  2 n GLU . 68  B 68  
B 69  2 n THR . 69  B 69  
B 70  2 n TYR . 70  B 70  
B 71  2 n LYS . 71  B 71  
B 72  2 n VAL . 72  B 72  
B 73  2 n THR . 73  B 73  
B 74  2 n LEU . 74  B 74  
B 75  2 n THR . 75  B 75  
B 76  2 n GLU . 76  B 76  
B 77  2 n LYS . 77  B 77  
B 78  2 n GLY . 78  B 78  
B 79  2 n THR . 79  B 79  
B 80  2 n TYR . 80  B 80  
B 81  2 n LYS . 81  B 81  
B 82  2 n PHE . 82  B 82  
B 83  2 n TYR . 83  B 83  
B 84  2 n CYS . 84  B 84  
B 85  2 n SER . 85  B 85  
B 86  2 n PRO . 86  B 86  
B 87  2 n HIS . 87  B 87  
B 88  2 n GLN . 88  B 88  
B 89  2 n GLY . 89  B 89  
B 90  2 n ALA . 90  B 90  
B 91  2 n GLY . 91  B 91  
B 92  2 n MET . 92  B 92  
B 93  2 n VAL . 93  B 93  
B 94  2 n GLY . 94  B 94  
B 95  2 n LYS . 95  B 95  
B 96  2 n VAL . 96  B 96  
B 97  2 n THR . 97  B 97  
B 98  2 n VAL . 98  B 98  
B 99  2 n ASN . 99  B 99  
#
_software.classification other
_software.date           ?
_software.description    "Structure prediction"
_software.name           AlphaFold
_software.pdbx_ordinal   1
_software.type           package
_software.version        "AlphaFold-beta-20231127 (7a14c934-fe78-43c1-a552-7fb305b0ebd1 @ 2024-10-01 04:18:17)"
#
loop_
_struct_asym.entity_id
_struct_asym.id
1 A 
2 B 
3 C 
4 D 
#
loop_
_atom_site.group_PDB
_atom_site.id
_atom_site.type_symbol
_atom_site.label_atom_id
_atom_site.label_alt_id
_atom_site.label_comp_id
_atom_site.label_asym_id
_atom_site.label_entity_id
_atom_site.label_seq_id
_atom_site.pdbx_PDB_ins_code
_atom_site.Cartn_x
_atom_site.Cartn_y
_atom_site.Cartn_z
_atom_site.occupancy
_atom_site.B_iso_or_equiv
_atom_site.auth_seq_id
_atom_site.auth_asym_id
_atom_site.pdbx_PDB_model_num
ATOM   1    N  N   . TYR A 1 1   ? 3.320   2.681   0.114   1.00 88.94 1   A 1 
ATOM   2    C  CA  . TYR A 1 1   ? 3.050   1.617   -0.870  1.00 88.67 1   A 1 
ATOM   3    C  C   . TYR A 1 1   ? 4.130   1.581   -1.943  1.00 89.40 1   A 1 
ATOM   4    O  O   . TYR A 1 1   ? 4.660   2.643   -2.264  1.00 88.71 1   A 1 
ATOM   5    C  CB  . TYR A 1 1   ? 1.681   1.823   -1.527  1.00 86.48 1   A 1 
ATOM   6    C  CG  . TYR A 1 1   ? 0.548   1.847   -0.535  1.00 85.11 1   A 1 
ATOM   7    C  CD1 . TYR A 1 1   ? 0.019   0.646   -0.040  1.00 82.86 1   A 1 
ATOM   8    C  CD2 . TYR A 1 1   ? 0.039   3.072   -0.074  1.00 82.47 1   A 1 
ATOM   9    C  CE1 . TYR A 1 1   ? -1.005  0.660   0.909   1.00 80.11 1   A 1 
ATOM   10   C  CE2 . TYR A 1 1   ? -0.995  3.093   0.881   1.00 80.00 1   A 1 
ATOM   11   C  CZ  . TYR A 1 1   ? -1.515  1.880   1.369   1.00 79.01 1   A 1 
ATOM   12   O  OH  . TYR A 1 1   ? -2.525  1.900   2.293   1.00 75.75 1   A 1 
ATOM   13   N  N   . PRO A 1 2   ? 4.423   0.408   -2.577  1.00 87.96 2   A 1 
ATOM   14   C  CA  . PRO A 1 2   ? 5.341   0.329   -3.714  1.00 88.87 2   A 1 
ATOM   15   C  C   . PRO A 1 2   ? 5.014   1.343   -4.816  1.00 89.13 2   A 1 
ATOM   16   O  O   . PRO A 1 2   ? 5.919   2.008   -5.306  1.00 88.54 2   A 1 
ATOM   17   C  CB  . PRO A 1 2   ? 5.233   -1.110  -4.204  1.00 89.09 2   A 1 
ATOM   18   C  CG  . PRO A 1 2   ? 4.891   -1.878  -2.931  1.00 88.28 2   A 1 
ATOM   19   C  CD  . PRO A 1 2   ? 3.970   -0.913  -2.192  1.00 89.21 2   A 1 
ATOM   20   N  N   . ILE A 1 3   ? 3.739   1.570   -5.117  1.00 84.19 3   A 1 
ATOM   21   C  CA  . ILE A 1 3   ? 3.312   2.533   -6.131  1.00 82.85 3   A 1 
ATOM   22   C  C   . ILE A 1 3   ? 3.759   3.976   -5.836  1.00 84.23 3   A 1 
ATOM   23   O  O   . ILE A 1 3   ? 4.103   4.705   -6.766  1.00 84.36 3   A 1 
ATOM   24   C  CB  . ILE A 1 3   ? 1.792   2.426   -6.353  1.00 79.80 3   A 1 
ATOM   25   C  CG1 . ILE A 1 3   ? 1.408   3.071   -7.695  1.00 73.24 3   A 1 
ATOM   26   C  CG2 . ILE A 1 3   ? 0.988   3.024   -5.190  1.00 73.18 3   A 1 
ATOM   27   C  CD1 . ILE A 1 3   ? 0.063   2.576   -8.223  1.00 68.02 3   A 1 
ATOM   28   N  N   . PHE A 1 4   ? 3.850   4.386   -4.563  1.00 83.88 4   A 1 
ATOM   29   C  CA  . PHE A 1 4   ? 4.376   5.703   -4.210  1.00 84.71 4   A 1 
ATOM   30   C  C   . PHE A 1 4   ? 5.865   5.834   -4.558  1.00 87.02 4   A 1 
ATOM   31   O  O   . PHE A 1 4   ? 6.298   6.885   -5.030  1.00 87.49 4   A 1 
ATOM   32   C  CB  . PHE A 1 4   ? 4.155   5.992   -2.721  1.00 83.83 4   A 1 
ATOM   33   C  CG  . PHE A 1 4   ? 2.720   6.088   -2.230  1.00 82.68 4   A 1 
ATOM   34   C  CD1 . PHE A 1 4   ? 1.643   6.301   -3.109  1.00 80.83 4   A 1 
ATOM   35   C  CD2 . PHE A 1 4   ? 2.476   6.020   -0.840  1.00 80.35 4   A 1 
ATOM   36   C  CE1 . PHE A 1 4   ? 0.342   6.447   -2.617  1.00 79.15 4   A 1 
ATOM   37   C  CE2 . PHE A 1 4   ? 1.172   6.176   -0.343  1.00 78.95 4   A 1 
ATOM   38   C  CZ  . PHE A 1 4   ? 0.103   6.392   -1.232  1.00 78.94 4   A 1 
ATOM   39   N  N   . ALA A 1 5   ? 6.632   4.767   -4.394  1.00 90.14 5   A 1 
ATOM   40   C  CA  . ALA A 1 5   ? 8.010   4.732   -4.847  1.00 91.77 5   A 1 
ATOM   41   C  C   . ALA A 1 5   ? 8.091   4.742   -6.371  1.00 91.33 5   A 1 
ATOM   42   O  O   . ALA A 1 5   ? 8.827   5.545   -6.931  1.00 90.88 5   A 1 
ATOM   43   C  CB  . ALA A 1 5   ? 8.703   3.511   -4.231  1.00 93.59 5   A 1 
ATOM   44   N  N   . GLN A 1 6   ? 7.294   3.920   -7.059  1.00 87.29 6   A 1 
ATOM   45   C  CA  . GLN A 1 6   ? 7.274   3.835   -8.527  1.00 86.26 6   A 1 
ATOM   46   C  C   . GLN A 1 6   ? 6.961   5.181   -9.192  1.00 85.92 6   A 1 
ATOM   47   O  O   . GLN A 1 6   ? 7.575   5.536   -10.199 1.00 84.98 6   A 1 
ATOM   48   C  CB  . GLN A 1 6   ? 6.229   2.800   -8.970  1.00 84.76 6   A 1 
ATOM   49   C  CG  . GLN A 1 6   ? 6.604   1.356   -8.628  1.00 82.77 6   A 1 
ATOM   50   C  CD  . GLN A 1 6   ? 5.444   0.399   -8.904  1.00 83.58 6   A 1 
ATOM   51   O  OE1 . GLN A 1 6   ? 4.576   0.184   -8.080  1.00 79.08 6   A 1 
ATOM   52   N  NE2 . GLN A 1 6   ? 5.377   -0.188  -10.084 1.00 77.55 6   A 1 
ATOM   53   N  N   . GLN A 1 7   ? 6.030   5.945   -8.614  1.00 82.54 7   A 1 
ATOM   54   C  CA  . GLN A 1 7   ? 5.633   7.259   -9.115  1.00 81.00 7   A 1 
ATOM   55   C  C   . GLN A 1 7   ? 6.652   8.347   -8.756  1.00 83.19 7   A 1 
ATOM   56   O  O   . GLN A 1 7   ? 6.983   9.172   -9.603  1.00 82.12 7   A 1 
ATOM   57   C  CB  . GLN A 1 7   ? 4.247   7.597   -8.558  1.00 77.16 7   A 1 
ATOM   58   C  CG  . GLN A 1 7   ? 3.139   6.746   -9.209  1.00 71.45 7   A 1 
ATOM   59   C  CD  . GLN A 1 7   ? 1.769   6.944   -8.549  1.00 68.26 7   A 1 
ATOM   60   O  OE1 . GLN A 1 7   ? 1.650   7.345   -7.410  1.00 63.78 7   A 1 
ATOM   61   N  NE2 . GLN A 1 7   ? 0.703   6.658   -9.240  1.00 61.90 7   A 1 
ATOM   62   N  N   . GLY A 1 8   ? 7.159   8.353   -7.522  1.00 87.04 8   A 1 
ATOM   63   C  CA  . GLY A 1 8   ? 8.006   9.427   -6.997  1.00 88.55 8   A 1 
ATOM   64   C  C   . GLY A 1 8   ? 9.495   9.300   -7.290  1.00 91.01 8   A 1 
ATOM   65   O  O   . GLY A 1 8   ? 10.209  10.301  -7.261  1.00 90.57 8   A 1 
ATOM   66   N  N   . TYR A 1 9   ? 9.990   8.097   -7.559  1.00 94.51 9   A 1 
ATOM   67   C  CA  . TYR A 1 9   ? 11.421  7.825   -7.687  1.00 95.57 9   A 1 
ATOM   68   C  C   . TYR A 1 9   ? 11.708  6.961   -8.914  1.00 95.62 9   A 1 
ATOM   69   O  O   . TYR A 1 9   ? 11.238  5.833   -9.011  1.00 94.38 9   A 1 
ATOM   70   C  CB  . TYR A 1 9   ? 11.939  7.146   -6.419  1.00 95.70 9   A 1 
ATOM   71   C  CG  . TYR A 1 9   ? 11.731  7.942   -5.148  1.00 95.77 9   A 1 
ATOM   72   C  CD1 . TYR A 1 9   ? 12.689  8.863   -4.709  1.00 93.78 9   A 1 
ATOM   73   C  CD2 . TYR A 1 9   ? 10.548  7.772   -4.392  1.00 93.78 9   A 1 
ATOM   74   C  CE1 . TYR A 1 9   ? 12.496  9.604   -3.539  1.00 92.91 9   A 1 
ATOM   75   C  CE2 . TYR A 1 9   ? 10.335  8.512   -3.224  1.00 93.16 9   A 1 
ATOM   76   C  CZ  . TYR A 1 9   ? 11.316  9.428   -2.794  1.00 93.73 9   A 1 
ATOM   77   O  OH  . TYR A 1 9   ? 11.109  10.150  -1.644  1.00 92.27 9   A 1 
ATOM   78   N  N   . GLU A 1 10  ? 12.548  7.451   -9.816  1.00 94.10 10  A 1 
ATOM   79   C  CA  . GLU A 1 10  ? 12.939  6.692   -11.006 1.00 94.26 10  A 1 
ATOM   80   C  C   . GLU A 1 10  ? 13.771  5.454   -10.646 1.00 94.99 10  A 1 
ATOM   81   O  O   . GLU A 1 10  ? 13.544  4.361   -11.180 1.00 93.45 10  A 1 
ATOM   82   C  CB  . GLU A 1 10  ? 13.703  7.617   -11.952 1.00 92.64 10  A 1 
ATOM   83   C  CG  . GLU A 1 10  ? 14.006  6.919   -13.283 1.00 80.38 10  A 1 
ATOM   84   C  CD  . GLU A 1 10  ? 14.662  7.843   -14.304 1.00 73.51 10  A 1 
ATOM   85   O  OE1 . GLU A 1 10  ? 14.742  7.396   -15.480 1.00 67.26 10  A 1 
ATOM   86   O  OE2 . GLU A 1 10  ? 15.064  8.966   -13.932 1.00 66.05 10  A 1 
ATOM   87   N  N   . ASN A 1 11  ? 14.703  5.622   -9.714  1.00 95.54 11  A 1 
ATOM   88   C  CA  . ASN A 1 11  ? 15.506  4.539   -9.170  1.00 96.09 11  A 1 
ATOM   89   C  C   . ASN A 1 11  ? 15.130  4.318   -7.700  1.00 97.14 11  A 1 
ATOM   90   O  O   . ASN A 1 11  ? 15.234  5.253   -6.906  1.00 96.89 11  A 1 
ATOM   91   C  CB  . ASN A 1 11  ? 16.995  4.866   -9.348  1.00 94.04 11  A 1 
ATOM   92   C  CG  . ASN A 1 11  ? 17.405  4.831   -10.807 1.00 85.68 11  A 1 
ATOM   93   O  OD1 . ASN A 1 11  ? 17.093  3.916   -11.543 1.00 77.69 11  A 1 
ATOM   94   N  ND2 . ASN A 1 11  ? 18.126  5.831   -11.273 1.00 75.75 11  A 1 
ATOM   95   N  N   . PRO A 1 12  ? 14.725  3.102   -7.307  1.00 97.35 12  A 1 
ATOM   96   C  CA  . PRO A 1 12  ? 14.319  2.835   -5.929  1.00 97.84 12  A 1 
ATOM   97   C  C   . PRO A 1 12  ? 15.488  2.720   -4.954  1.00 98.21 12  A 1 
ATOM   98   O  O   . PRO A 1 12  ? 15.275  2.702   -3.748  1.00 97.91 12  A 1 
ATOM   99   C  CB  . PRO A 1 12  ? 13.520  1.527   -6.001  1.00 97.30 12  A 1 
ATOM   100  C  CG  . PRO A 1 12  ? 14.168  0.797   -7.171  1.00 95.87 12  A 1 
ATOM   101  C  CD  . PRO A 1 12  ? 14.524  1.928   -8.133  1.00 97.15 12  A 1 
ATOM   102  N  N   . ARG A 1 13  ? 16.731  2.658   -5.441  1.00 97.93 13  A 1 
ATOM   103  C  CA  . ARG A 1 13  ? 17.954  2.588   -4.643  1.00 97.97 13  A 1 
ATOM   104  C  C   . ARG A 1 13  ? 18.818  3.812   -4.896  1.00 97.41 13  A 1 
ATOM   105  O  O   . ARG A 1 13  ? 19.226  4.062   -6.027  1.00 96.38 13  A 1 
ATOM   106  C  CB  . ARG A 1 13  ? 18.678  1.266   -4.935  1.00 97.69 13  A 1 
ATOM   107  C  CG  . ARG A 1 13  ? 19.843  1.006   -3.981  1.00 97.17 13  A 1 
ATOM   108  C  CD  . ARG A 1 13  ? 20.427  -0.389  -4.228  1.00 96.29 13  A 1 
ATOM   109  N  NE  . ARG A 1 13  ? 21.558  -0.674  -3.332  1.00 94.58 13  A 1 
ATOM   110  C  CZ  . ARG A 1 13  ? 22.847  -0.761  -3.653  1.00 94.21 13  A 1 
ATOM   111  N  NH1 . ARG A 1 13  ? 23.281  -0.569  -4.868  1.00 89.41 13  A 1 
ATOM   112  N  NH2 . ARG A 1 13  ? 23.719  -1.064  -2.746  1.00 89.73 13  A 1 
ATOM   113  N  N   . GLU A 1 14  ? 19.083  4.564   -3.841  1.00 97.60 14  A 1 
ATOM   114  C  CA  . GLU A 1 14  ? 19.966  5.720   -3.864  1.00 97.15 14  A 1 
ATOM   115  C  C   . GLU A 1 14  ? 21.437  5.299   -4.028  1.00 97.08 14  A 1 
ATOM   116  O  O   . GLU A 1 14  ? 21.813  4.154   -3.767  1.00 95.79 14  A 1 
ATOM   117  C  CB  . GLU A 1 14  ? 19.783  6.540   -2.578  1.00 96.08 14  A 1 
ATOM   118  C  CG  . GLU A 1 14  ? 18.382  7.157   -2.438  1.00 90.57 14  A 1 
ATOM   119  C  CD  . GLU A 1 14  ? 18.148  7.842   -1.066  1.00 87.58 14  A 1 
ATOM   120  O  OE1 . GLU A 1 14  ? 17.060  8.422   -0.870  1.00 81.52 14  A 1 
ATOM   121  O  OE2 . GLU A 1 14  ? 19.034  7.737   -0.177  1.00 81.30 14  A 1 
ATOM   122  N  N   . ALA A 1 15  ? 22.302  6.248   -4.392  1.00 96.33 15  A 1 
ATOM   123  C  CA  . ALA A 1 15  ? 23.738  6.005   -4.532  1.00 95.77 15  A 1 
ATOM   124  C  C   . ALA A 1 15  ? 24.402  5.496   -3.230  1.00 95.96 15  A 1 
ATOM   125  O  O   . ALA A 1 15  ? 25.385  4.767   -3.277  1.00 93.87 15  A 1 
ATOM   126  C  CB  . ALA A 1 15  ? 24.389  7.305   -5.007  1.00 94.42 15  A 1 
ATOM   127  N  N   . THR A 1 16  ? 23.836  5.843   -2.075  1.00 96.05 16  A 1 
ATOM   128  C  CA  . THR A 1 16  ? 24.271  5.357   -0.753  1.00 95.86 16  A 1 
ATOM   129  C  C   . THR A 1 16  ? 23.896  3.889   -0.500  1.00 96.30 16  A 1 
ATOM   130  O  O   . THR A 1 16  ? 24.332  3.313   0.495   1.00 94.71 16  A 1 
ATOM   131  C  CB  . THR A 1 16  ? 23.633  6.216   0.348   1.00 95.08 16  A 1 
ATOM   132  O  OG1 . THR A 1 16  ? 22.233  6.155   0.227   1.00 90.79 16  A 1 
ATOM   133  C  CG2 . THR A 1 16  ? 24.044  7.689   0.261   1.00 88.80 16  A 1 
ATOM   134  N  N   . GLY A 1 17  ? 23.088  3.291   -1.360  1.00 96.87 17  A 1 
ATOM   135  C  CA  . GLY A 1 17  ? 22.515  1.961   -1.177  1.00 96.99 17  A 1 
ATOM   136  C  C   . GLY A 1 17  ? 21.176  1.950   -0.441  1.00 97.64 17  A 1 
ATOM   137  O  O   . GLY A 1 17  ? 20.537  0.900   -0.364  1.00 96.80 17  A 1 
ATOM   138  N  N   . ARG A 1 18  ? 20.730  3.094   0.077   1.00 98.09 18  A 1 
ATOM   139  C  CA  . ARG A 1 18  ? 19.443  3.213   0.753   1.00 98.13 18  A 1 
ATOM   140  C  C   . ARG A 1 18  ? 18.303  3.044   -0.248  1.00 98.39 18  A 1 
ATOM   141  O  O   . ARG A 1 18  ? 18.314  3.645   -1.317  1.00 98.02 18  A 1 
ATOM   142  C  CB  . ARG A 1 18  ? 19.390  4.561   1.467   1.00 97.37 18  A 1 
ATOM   143  C  CG  . ARG A 1 18  ? 18.149  4.725   2.346   1.00 92.34 18  A 1 
ATOM   144  C  CD  . ARG A 1 18  ? 18.196  6.118   2.968   1.00 91.11 18  A 1 
ATOM   145  N  NE  . ARG A 1 18  ? 17.047  6.386   3.834   1.00 85.58 18  A 1 
ATOM   146  C  CZ  . ARG A 1 18  ? 16.463  7.555   3.966   1.00 83.28 18  A 1 
ATOM   147  N  NH1 . ARG A 1 18  ? 16.852  8.599   3.297   1.00 72.95 18  A 1 
ATOM   148  N  NH2 . ARG A 1 18  ? 15.473  7.711   4.791   1.00 73.70 18  A 1 
ATOM   149  N  N   . ILE A 1 19  ? 17.284  2.275   0.128   1.00 98.44 19  A 1 
ATOM   150  C  CA  . ILE A 1 19  ? 16.081  2.097   -0.685  1.00 98.66 19  A 1 
ATOM   151  C  C   . ILE A 1 19  ? 15.037  3.146   -0.286  1.00 98.69 19  A 1 
ATOM   152  O  O   . ILE A 1 19  ? 14.771  3.363   0.895   1.00 98.34 19  A 1 
ATOM   153  C  CB  . ILE A 1 19  ? 15.580  0.643   -0.603  1.00 98.53 19  A 1 
ATOM   154  C  CG1 . ILE A 1 19  ? 16.613  -0.289  -1.272  1.00 97.95 19  A 1 
ATOM   155  C  CG2 . ILE A 1 19  ? 14.202  0.493   -1.268  1.00 98.12 19  A 1 
ATOM   156  C  CD1 . ILE A 1 19  ? 16.320  -1.794  -1.123  1.00 96.32 19  A 1 
ATOM   157  N  N   . VAL A 1 20  ? 14.404  3.771   -1.272  1.00 98.59 20  A 1 
ATOM   158  C  CA  . VAL A 1 20  ? 13.550  4.959   -1.116  1.00 98.45 20  A 1 
ATOM   159  C  C   . VAL A 1 20  ? 12.315  4.764   -0.230  1.00 98.41 20  A 1 
ATOM   160  O  O   . VAL A 1 20  ? 11.790  5.734   0.297   1.00 97.80 20  A 1 
ATOM   161  C  CB  . VAL A 1 20  ? 13.113  5.512   -2.484  1.00 98.03 20  A 1 
ATOM   162  C  CG1 . VAL A 1 20  ? 14.331  5.917   -3.323  1.00 96.37 20  A 1 
ATOM   163  C  CG2 . VAL A 1 20  ? 12.253  4.515   -3.273  1.00 96.83 20  A 1 
ATOM   164  N  N   . CYS A 1 21  ? 11.891  3.528   0.003   1.00 98.50 21  A 1 
ATOM   165  C  CA  . CYS A 1 21  ? 10.833  3.223   0.966   1.00 98.43 21  A 1 
ATOM   166  C  C   . CYS A 1 21  ? 11.153  3.787   2.360   1.00 98.33 21  A 1 
ATOM   167  O  O   . CYS A 1 21  ? 10.264  4.227   3.078   1.00 97.80 21  A 1 
ATOM   168  C  CB  . CYS A 1 21  ? 10.628  1.700   1.054   1.00 98.28 21  A 1 
ATOM   169  S  SG  . CYS A 1 21  ? 10.630  0.856   -0.545  1.00 98.12 21  A 1 
ATOM   170  N  N   . ALA A 1 22  ? 12.440  3.848   2.722   1.00 98.52 22  A 1 
ATOM   171  C  CA  . ALA A 1 22  ? 12.929  4.405   3.984   1.00 98.40 22  A 1 
ATOM   172  C  C   . ALA A 1 22  ? 12.734  5.931   4.110   1.00 98.20 22  A 1 
ATOM   173  O  O   . ALA A 1 22  ? 12.913  6.471   5.194   1.00 97.52 22  A 1 
ATOM   174  C  CB  . ALA A 1 22  ? 14.410  4.021   4.138   1.00 98.24 22  A 1 
ATOM   175  N  N   . ASN A 1 23  ? 12.355  6.627   3.039   1.00 98.02 23  A 1 
ATOM   176  C  CA  . ASN A 1 23  ? 11.997  8.045   3.093   1.00 97.76 23  A 1 
ATOM   177  C  C   . ASN A 1 23  ? 10.640  8.289   3.773   1.00 97.76 23  A 1 
ATOM   178  O  O   . ASN A 1 23  ? 10.418  9.365   4.318   1.00 96.66 23  A 1 
ATOM   179  C  CB  . ASN A 1 23  ? 12.039  8.640   1.673   1.00 97.42 23  A 1 
ATOM   180  C  CG  . ASN A 1 23  ? 13.451  8.733   1.129   1.00 96.29 23  A 1 
ATOM   181  O  OD1 . ASN A 1 23  ? 14.411  8.834   1.866   1.00 89.57 23  A 1 
ATOM   182  N  ND2 . ASN A 1 23  ? 13.631  8.711   -0.177  1.00 88.25 23  A 1 
ATOM   183  N  N   . CYS A 1 24  ? 9.769   7.292   3.782   1.00 97.95 24  A 1 
ATOM   184  C  CA  . CYS A 1 24  ? 8.432   7.396   4.365   1.00 97.63 24  A 1 
ATOM   185  C  C   . CYS A 1 24  ? 8.170   6.352   5.460   1.00 97.81 24  A 1 
ATOM   186  O  O   . CYS A 1 24  ? 7.394   6.598   6.375   1.00 96.83 24  A 1 
ATOM   187  C  CB  . CYS A 1 24  ? 7.393   7.261   3.246   1.00 96.85 24  A 1 
ATOM   188  S  SG  . CYS A 1 24  ? 7.655   8.444   1.904   1.00 95.79 24  A 1 
ATOM   189  N  N   . HIS A 1 25  ? 8.799   5.194   5.375   1.00 98.44 25  A 1 
ATOM   190  C  CA  . HIS A 1 25  ? 8.766   4.133   6.384   1.00 98.48 25  A 1 
ATOM   191  C  C   . HIS A 1 25  ? 9.970   4.293   7.306   1.00 98.49 25  A 1 
ATOM   192  O  O   . HIS A 1 25  ? 11.047  3.758   7.041   1.00 97.56 25  A 1 
ATOM   193  C  CB  . HIS A 1 25  ? 8.714   2.773   5.684   1.00 98.19 25  A 1 
ATOM   194  C  CG  . HIS A 1 25  ? 7.430   2.549   4.946   1.00 98.10 25  A 1 
ATOM   195  N  ND1 . HIS A 1 25  ? 6.218   2.209   5.524   1.00 95.81 25  A 1 
ATOM   196  C  CD2 . HIS A 1 25  ? 7.232   2.673   3.599   1.00 96.06 25  A 1 
ATOM   197  C  CE1 . HIS A 1 25  ? 5.312   2.126   4.530   1.00 95.62 25  A 1 
ATOM   198  N  NE2 . HIS A 1 25  ? 5.896   2.400   3.360   1.00 95.81 25  A 1 
ATOM   199  N  N   . LEU A 1 26  ? 9.804   5.066   8.390   1.00 98.27 26  A 1 
ATOM   200  C  CA  . LEU A 1 26  ? 10.924  5.611   9.171   1.00 97.92 26  A 1 
ATOM   201  C  C   . LEU A 1 26  ? 11.483  4.658   10.234  1.00 98.04 26  A 1 
ATOM   202  O  O   . LEU A 1 26  ? 12.586  4.885   10.726  1.00 96.76 26  A 1 
ATOM   203  C  CB  . LEU A 1 26  ? 10.480  6.936   9.824   1.00 97.62 26  A 1 
ATOM   204  C  CG  . LEU A 1 26  ? 9.960   8.011   8.849   1.00 96.98 26  A 1 
ATOM   205  C  CD1 . LEU A 1 26  ? 9.636   9.282   9.642   1.00 95.32 26  A 1 
ATOM   206  C  CD2 . LEU A 1 26  ? 10.975  8.360   7.752   1.00 94.76 26  A 1 
ATOM   207  N  N   . ALA A 1 27  ? 10.741  3.617   10.626  1.00 98.15 27  A 1 
ATOM   208  C  CA  . ALA A 1 27  ? 11.220  2.638   11.592  1.00 98.11 27  A 1 
ATOM   209  C  C   . ALA A 1 27  ? 11.957  1.497   10.881  1.00 98.38 27  A 1 
ATOM   210  O  O   . ALA A 1 27  ? 11.492  0.991   9.862   1.00 97.98 27  A 1 
ATOM   211  C  CB  . ALA A 1 27  ? 10.060  2.127   12.439  1.00 97.75 27  A 1 
ATOM   212  N  N   . ASN A 1 28  ? 13.070  1.047   11.475  1.00 98.31 28  A 1 
ATOM   213  C  CA  . ASN A 1 28  ? 13.828  -0.089  10.962  1.00 98.20 28  A 1 
ATOM   214  C  C   . ASN A 1 28  ? 13.323  -1.403  11.565  1.00 98.21 28  A 1 
ATOM   215  O  O   . ASN A 1 28  ? 13.189  -1.530  12.785  1.00 97.36 28  A 1 
ATOM   216  C  CB  . ASN A 1 28  ? 15.319  0.130   11.224  1.00 97.15 28  A 1 
ATOM   217  C  CG  . ASN A 1 28  ? 15.884  1.257   10.367  1.00 82.79 28  A 1 
ATOM   218  O  OD1 . ASN A 1 28  ? 15.570  1.404   9.208   1.00 72.56 28  A 1 
ATOM   219  N  ND2 . ASN A 1 28  ? 16.742  2.086   10.918  1.00 70.52 28  A 1 
ATOM   220  N  N   . LYS A 1 29  ? 13.086  -2.393  10.710  1.00 98.58 29  A 1 
ATOM   221  C  CA  . LYS A 1 29  ? 12.830  -3.789  11.096  1.00 98.47 29  A 1 
ATOM   222  C  C   . LYS A 1 29  ? 13.521  -4.735  10.113  1.00 98.58 29  A 1 
ATOM   223  O  O   . LYS A 1 29  ? 13.537  -4.438  8.928   1.00 98.01 29  A 1 
ATOM   224  C  CB  . LYS A 1 29  ? 11.325  -4.080  11.153  1.00 98.19 29  A 1 
ATOM   225  C  CG  . LYS A 1 29  ? 10.674  -3.450  12.394  1.00 95.94 29  A 1 
ATOM   226  C  CD  . LYS A 1 29  ? 9.335   -4.123  12.728  1.00 90.00 29  A 1 
ATOM   227  C  CE  . LYS A 1 29  ? 8.834   -3.584  14.065  1.00 84.68 29  A 1 
ATOM   228  N  NZ  . LYS A 1 29  ? 7.780   -4.453  14.654  1.00 74.75 29  A 1 
ATOM   229  N  N   . PRO A 1 30  ? 14.060  -5.858  10.585  1.00 98.23 30  A 1 
ATOM   230  C  CA  . PRO A 1 30  ? 14.862  -6.736  9.746   1.00 98.09 30  A 1 
ATOM   231  C  C   . PRO A 1 30  ? 14.053  -7.324  8.589   1.00 98.33 30  A 1 
ATOM   232  O  O   . PRO A 1 30  ? 12.850  -7.564  8.690   1.00 97.77 30  A 1 
ATOM   233  C  CB  . PRO A 1 30  ? 15.408  -7.822  10.685  1.00 96.92 30  A 1 
ATOM   234  C  CG  . PRO A 1 30  ? 14.398  -7.849  11.828  1.00 93.64 30  A 1 
ATOM   235  C  CD  . PRO A 1 30  ? 13.969  -6.382  11.940  1.00 97.29 30  A 1 
ATOM   236  N  N   . VAL A 1 31  ? 14.763  -7.559  7.488   1.00 98.37 31  A 1 
ATOM   237  C  CA  . VAL A 1 31  ? 14.320  -8.291  6.298   1.00 98.32 31  A 1 
ATOM   238  C  C   . VAL A 1 31  ? 15.417  -9.288  5.971   1.00 98.23 31  A 1 
ATOM   239  O  O   . VAL A 1 31  ? 16.593  -8.986  6.167   1.00 97.12 31  A 1 
ATOM   240  C  CB  . VAL A 1 31  ? 14.060  -7.332  5.123   1.00 97.10 31  A 1 
ATOM   241  C  CG1 . VAL A 1 31  ? 13.851  -8.030  3.783   1.00 89.99 31  A 1 
ATOM   242  C  CG2 . VAL A 1 31  ? 12.809  -6.501  5.413   1.00 90.86 31  A 1 
ATOM   243  N  N   . ASP A 1 32  ? 15.028  -10.442 5.477   1.00 98.34 32  A 1 
ATOM   244  C  CA  . ASP A 1 32  ? 15.951  -11.481 5.037   1.00 98.00 32  A 1 
ATOM   245  C  C   . ASP A 1 32  ? 15.631  -11.878 3.592   1.00 98.27 32  A 1 
ATOM   246  O  O   . ASP A 1 32  ? 14.500  -11.702 3.127   1.00 97.42 32  A 1 
ATOM   247  C  CB  . ASP A 1 32  ? 15.859  -12.664 6.009   1.00 96.26 32  A 1 
ATOM   248  C  CG  . ASP A 1 32  ? 16.948  -13.708 5.792   1.00 82.78 32  A 1 
ATOM   249  O  OD1 . ASP A 1 32  ? 17.999  -13.331 5.252   1.00 78.19 32  A 1 
ATOM   250  O  OD2 . ASP A 1 32  ? 16.683  -14.871 6.174   1.00 76.39 32  A 1 
ATOM   251  N  N   . ILE A 1 33  ? 16.644  -12.370 2.882   1.00 98.28 33  A 1 
ATOM   252  C  CA  . ILE A 1 33  ? 16.498  -12.843 1.506   1.00 98.33 33  A 1 
ATOM   253  C  C   . ILE A 1 33  ? 17.353  -14.084 1.304   1.00 98.20 33  A 1 
ATOM   254  O  O   . ILE A 1 33  ? 18.543  -14.102 1.598   1.00 97.38 33  A 1 
ATOM   255  C  CB  . ILE A 1 33  ? 16.796  -11.735 0.466   1.00 97.89 33  A 1 
ATOM   256  C  CG1 . ILE A 1 33  ? 16.619  -12.296 -0.962  1.00 96.82 33  A 1 
ATOM   257  C  CG2 . ILE A 1 33  ? 18.178  -11.094 0.660   1.00 96.39 33  A 1 
ATOM   258  C  CD1 . ILE A 1 33  ? 16.682  -11.238 -2.069  1.00 94.65 33  A 1 
ATOM   259  N  N   . GLU A 1 34  ? 16.736  -15.099 0.725   1.00 98.05 34  A 1 
ATOM   260  C  CA  . GLU A 1 34  ? 17.379  -16.342 0.357   1.00 97.63 34  A 1 
ATOM   261  C  C   . GLU A 1 34  ? 17.285  -16.548 -1.151  1.00 97.73 34  A 1 
ATOM   262  O  O   . GLU A 1 34  ? 16.205  -16.500 -1.739  1.00 96.66 34  A 1 
ATOM   263  C  CB  . GLU A 1 34  ? 16.733  -17.477 1.158   1.00 95.85 34  A 1 
ATOM   264  C  CG  . GLU A 1 34  ? 17.483  -18.802 1.023   1.00 83.72 34  A 1 
ATOM   265  C  CD  . GLU A 1 34  ? 16.867  -19.911 1.889   1.00 79.12 34  A 1 
ATOM   266  O  OE1 . GLU A 1 34  ? 17.242  -21.084 1.670   1.00 73.13 34  A 1 
ATOM   267  O  OE2 . GLU A 1 34  ? 16.027  -19.607 2.775   1.00 72.55 34  A 1 
ATOM   268  N  N   . VAL A 1 35  ? 18.444  -16.765 -1.786  1.00 97.83 35  A 1 
ATOM   269  C  CA  . VAL A 1 35  ? 18.569  -17.083 -3.208  1.00 97.62 35  A 1 
ATOM   270  C  C   . VAL A 1 35  ? 19.516  -18.272 -3.388  1.00 97.70 35  A 1 
ATOM   271  O  O   . VAL A 1 35  ? 20.377  -18.494 -2.528  1.00 96.82 35  A 1 
ATOM   272  C  CB  . VAL A 1 35  ? 19.050  -15.874 -4.048  1.00 96.16 35  A 1 
ATOM   273  C  CG1 . VAL A 1 35  ? 18.044  -14.722 -3.987  1.00 90.19 35  A 1 
ATOM   274  C  CG2 . VAL A 1 35  ? 20.426  -15.345 -3.626  1.00 90.58 35  A 1 
ATOM   275  N  N   . PRO A 1 36  ? 19.423  -19.020 -4.494  1.00 97.84 36  A 1 
ATOM   276  C  CA  . PRO A 1 36  ? 20.426  -20.026 -4.823  1.00 97.53 36  A 1 
ATOM   277  C  C   . PRO A 1 36  ? 21.824  -19.406 -4.924  1.00 97.68 36  A 1 
ATOM   278  O  O   . PRO A 1 36  ? 21.987  -18.291 -5.410  1.00 96.50 36  A 1 
ATOM   279  C  CB  . PRO A 1 36  ? 19.987  -20.635 -6.163  1.00 96.59 36  A 1 
ATOM   280  C  CG  . PRO A 1 36  ? 18.494  -20.309 -6.241  1.00 94.54 36  A 1 
ATOM   281  C  CD  . PRO A 1 36  ? 18.393  -18.971 -5.509  1.00 97.19 36  A 1 
ATOM   282  N  N   . GLN A 1 37  ? 22.861  -20.146 -4.522  1.00 97.01 37  A 1 
ATOM   283  C  CA  . GLN A 1 37  ? 24.242  -19.669 -4.689  1.00 96.70 37  A 1 
ATOM   284  C  C   . GLN A 1 37  ? 24.617  -19.462 -6.155  1.00 97.12 37  A 1 
ATOM   285  O  O   . GLN A 1 37  ? 25.349  -18.527 -6.488  1.00 95.78 37  A 1 
ATOM   286  C  CB  . GLN A 1 37  ? 25.231  -20.664 -4.071  1.00 95.11 37  A 1 
ATOM   287  C  CG  . GLN A 1 37  ? 25.274  -20.581 -2.543  1.00 80.91 37  A 1 
ATOM   288  C  CD  . GLN A 1 37  ? 26.417  -21.409 -1.953  1.00 73.64 37  A 1 
ATOM   289  O  OE1 . GLN A 1 37  ? 27.010  -22.264 -2.586  1.00 65.95 37  A 1 
ATOM   290  N  NE2 . GLN A 1 37  ? 26.781  -21.180 -0.709  1.00 62.57 37  A 1 
ATOM   291  N  N   . ALA A 1 38  ? 24.131  -20.332 -7.031  1.00 97.33 38  A 1 
ATOM   292  C  CA  . ALA A 1 38  ? 24.388  -20.287 -8.458  1.00 97.31 38  A 1 
ATOM   293  C  C   . ALA A 1 38  ? 23.139  -20.703 -9.238  1.00 97.64 38  A 1 
ATOM   294  O  O   . ALA A 1 38  ? 22.368  -21.551 -8.789  1.00 96.69 38  A 1 
ATOM   295  C  CB  . ALA A 1 38  ? 25.585  -21.180 -8.788  1.00 96.04 38  A 1 
ATOM   296  N  N   . VAL A 1 39  ? 22.983  -20.119 -10.425 1.00 97.40 39  A 1 
ATOM   297  C  CA  . VAL A 1 39  ? 21.892  -20.412 -11.360 1.00 97.41 39  A 1 
ATOM   298  C  C   . VAL A 1 39  ? 22.450  -20.562 -12.773 1.00 97.32 39  A 1 
ATOM   299  O  O   . VAL A 1 39  ? 23.438  -19.922 -13.138 1.00 96.55 39  A 1 
ATOM   300  C  CB  . VAL A 1 39  ? 20.780  -19.346 -11.308 1.00 96.76 39  A 1 
ATOM   301  C  CG1 . VAL A 1 39  ? 20.145  -19.290 -9.917  1.00 94.07 39  A 1 
ATOM   302  C  CG2 . VAL A 1 39  ? 21.267  -17.939 -11.684 1.00 93.81 39  A 1 
ATOM   303  N  N   . LEU A 1 40  ? 21.817  -21.412 -13.565 1.00 96.97 40  A 1 
ATOM   304  C  CA  . LEU A 1 40  ? 22.158  -21.572 -14.970 1.00 96.85 40  A 1 
ATOM   305  C  C   . LEU A 1 40  ? 21.457  -20.504 -15.820 1.00 96.92 40  A 1 
ATOM   306  O  O   . LEU A 1 40  ? 20.400  -20.006 -15.425 1.00 96.22 40  A 1 
ATOM   307  C  CB  . LEU A 1 40  ? 21.797  -22.988 -15.432 1.00 96.25 40  A 1 
ATOM   308  C  CG  . LEU A 1 40  ? 22.661  -24.100 -14.804 1.00 94.54 40  A 1 
ATOM   309  C  CD1 . LEU A 1 40  ? 22.125  -25.467 -15.221 1.00 91.28 40  A 1 
ATOM   310  C  CD2 . LEU A 1 40  ? 24.127  -24.016 -15.243 1.00 90.88 40  A 1 
ATOM   311  N  N   . PRO A 1 41  ? 22.023  -20.151 -17.005 1.00 96.76 41  A 1 
ATOM   312  C  CA  . PRO A 1 41  ? 21.360  -19.289 -17.971 1.00 96.58 41  A 1 
ATOM   313  C  C   . PRO A 1 41  ? 19.973  -19.809 -18.373 1.00 96.48 41  A 1 
ATOM   314  O  O   . PRO A 1 41  ? 19.751  -21.015 -18.435 1.00 95.40 41  A 1 
ATOM   315  C  CB  . PRO A 1 41  ? 22.283  -19.244 -19.186 1.00 95.44 41  A 1 
ATOM   316  C  CG  . PRO A 1 41  ? 23.647  -19.576 -18.612 1.00 93.11 41  A 1 
ATOM   317  C  CD  . PRO A 1 41  ? 23.322  -20.555 -17.499 1.00 95.79 41  A 1 
ATOM   318  N  N   . ASP A 1 42  ? 19.063  -18.891 -18.664 1.00 96.43 42  A 1 
ATOM   319  C  CA  . ASP A 1 42  ? 17.695  -19.178 -19.096 1.00 96.30 42  A 1 
ATOM   320  C  C   . ASP A 1 42  ? 16.937  -20.170 -18.184 1.00 96.43 42  A 1 
ATOM   321  O  O   . ASP A 1 42  ? 16.140  -21.002 -18.628 1.00 95.07 42  A 1 
ATOM   322  C  CB  . ASP A 1 42  ? 17.665  -19.551 -20.591 1.00 95.47 42  A 1 
ATOM   323  C  CG  . ASP A 1 42  ? 16.229  -19.583 -21.130 1.00 94.41 42  A 1 
ATOM   324  O  OD1 . ASP A 1 42  ? 15.431  -18.686 -20.779 1.00 91.00 42  A 1 
ATOM   325  O  OD2 . ASP A 1 42  ? 15.842  -20.550 -21.841 1.00 89.69 42  A 1 
ATOM   326  N  N   . THR A 1 43  ? 17.209  -20.093 -16.875 1.00 96.77 43  A 1 
ATOM   327  C  CA  . THR A 1 43  ? 16.503  -20.895 -15.882 1.00 96.71 43  A 1 
ATOM   328  C  C   . THR A 1 43  ? 15.699  -20.022 -14.935 1.00 97.14 43  A 1 
ATOM   329  O  O   . THR A 1 43  ? 16.074  -18.883 -14.648 1.00 96.61 43  A 1 
ATOM   330  C  CB  . THR A 1 43  ? 17.421  -21.836 -15.091 1.00 95.85 43  A 1 
ATOM   331  O  OG1 . THR A 1 43  ? 18.385  -21.143 -14.346 1.00 89.27 43  A 1 
ATOM   332  C  CG2 . THR A 1 43  ? 18.133  -22.842 -15.998 1.00 88.19 43  A 1 
ATOM   333  N  N   . VAL A 1 44  ? 14.592  -20.558 -14.453 1.00 97.28 44  A 1 
ATOM   334  C  CA  . VAL A 1 44  ? 13.791  -19.912 -13.419 1.00 97.30 44  A 1 
ATOM   335  C  C   . VAL A 1 44  ? 14.268  -20.361 -12.048 1.00 97.33 44  A 1 
ATOM   336  O  O   . VAL A 1 44  ? 14.380  -21.554 -11.790 1.00 96.69 44  A 1 
ATOM   337  C  CB  . VAL A 1 44  ? 12.283  -20.193 -13.606 1.00 96.89 44  A 1 
ATOM   338  C  CG1 . VAL A 1 44  ? 11.448  -19.489 -12.545 1.00 94.94 44  A 1 
ATOM   339  C  CG2 . VAL A 1 44  ? 11.810  -19.687 -14.977 1.00 95.03 44  A 1 
ATOM   340  N  N   . PHE A 1 45  ? 14.511  -19.397 -11.151 1.00 97.47 45  A 1 
ATOM   341  C  CA  . PHE A 1 45  ? 14.856  -19.634 -9.752  1.00 97.44 45  A 1 
ATOM   342  C  C   . PHE A 1 45  ? 13.977  -18.796 -8.815  1.00 97.56 45  A 1 
ATOM   343  O  O   . PHE A 1 45  ? 13.303  -17.857 -9.237  1.00 97.16 45  A 1 
ATOM   344  C  CB  . PHE A 1 45  ? 16.351  -19.386 -9.530  1.00 97.37 45  A 1 
ATOM   345  C  CG  . PHE A 1 45  ? 16.788  -17.939 -9.623  1.00 97.76 45  A 1 
ATOM   346  C  CD1 . PHE A 1 45  ? 17.101  -17.369 -10.874 1.00 97.29 45  A 1 
ATOM   347  C  CD2 . PHE A 1 45  ? 16.918  -17.160 -8.460  1.00 97.23 45  A 1 
ATOM   348  C  CE1 . PHE A 1 45  ? 17.540  -16.049 -10.962 1.00 96.81 45  A 1 
ATOM   349  C  CE2 . PHE A 1 45  ? 17.360  -15.831 -8.540  1.00 96.88 45  A 1 
ATOM   350  C  CZ  . PHE A 1 45  ? 17.680  -15.284 -9.790  1.00 97.18 45  A 1 
ATOM   351  N  N   . GLU A 1 46  ? 13.997  -19.146 -7.542  1.00 97.36 46  A 1 
ATOM   352  C  CA  . GLU A 1 46  ? 13.219  -18.481 -6.505  1.00 97.22 46  A 1 
ATOM   353  C  C   . GLU A 1 46  ? 14.117  -17.519 -5.712  1.00 97.61 46  A 1 
ATOM   354  O  O   . GLU A 1 46  ? 15.186  -17.908 -5.256  1.00 96.97 46  A 1 
ATOM   355  C  CB  . GLU A 1 46  ? 12.580  -19.524 -5.567  1.00 95.18 46  A 1 
ATOM   356  C  CG  . GLU A 1 46  ? 11.593  -20.460 -6.283  1.00 85.23 46  A 1 
ATOM   357  C  CD  . GLU A 1 46  ? 11.051  -21.610 -5.406  1.00 87.25 46  A 1 
ATOM   358  O  OE1 . GLU A 1 46  ? 10.382  -22.527 -5.949  1.00 81.35 46  A 1 
ATOM   359  O  OE2 . GLU A 1 46  ? 11.275  -21.655 -4.183  1.00 82.10 46  A 1 
ATOM   360  N  N   . ALA A 1 47  ? 13.667  -16.284 -5.501  1.00 97.78 47  A 1 
ATOM   361  C  CA  . ALA A 1 47  ? 14.172  -15.438 -4.430  1.00 97.83 47  A 1 
ATOM   362  C  C   . ALA A 1 47  ? 13.099  -15.350 -3.346  1.00 97.81 47  A 1 
ATOM   363  O  O   . ALA A 1 47  ? 12.015  -14.815 -3.571  1.00 97.43 47  A 1 
ATOM   364  C  CB  . ALA A 1 47  ? 14.558  -14.061 -4.976  1.00 97.85 47  A 1 
ATOM   365  N  N   . VAL A 1 48  ? 13.408  -15.874 -2.163  1.00 97.96 48  A 1 
ATOM   366  C  CA  . VAL A 1 48  ? 12.487  -15.887 -1.028  1.00 98.07 48  A 1 
ATOM   367  C  C   . VAL A 1 48  ? 12.813  -14.709 -0.117  1.00 98.24 48  A 1 
ATOM   368  O  O   . VAL A 1 48  ? 13.894  -14.637 0.446   1.00 98.04 48  A 1 
ATOM   369  C  CB  . VAL A 1 48  ? 12.534  -17.232 -0.279  1.00 97.40 48  A 1 
ATOM   370  C  CG1 . VAL A 1 48  ? 11.523  -17.234 0.861   1.00 95.54 48  A 1 
ATOM   371  C  CG2 . VAL A 1 48  ? 12.204  -18.396 -1.216  1.00 95.80 48  A 1 
ATOM   372  N  N   . VAL A 1 49  ? 11.868  -13.787 0.036   1.00 98.16 49  A 1 
ATOM   373  C  CA  . VAL A 1 49  ? 12.008  -12.593 0.871   1.00 98.38 49  A 1 
ATOM   374  C  C   . VAL A 1 49  ? 11.174  -12.762 2.124   1.00 98.26 49  A 1 
ATOM   375  O  O   . VAL A 1 49  ? 9.966   -12.982 2.044   1.00 98.03 49  A 1 
ATOM   376  C  CB  . VAL A 1 49  ? 11.597  -11.327 0.101   1.00 98.22 49  A 1 
ATOM   377  C  CG1 . VAL A 1 49  ? 11.698  -10.075 0.977   1.00 97.21 49  A 1 
ATOM   378  C  CG2 . VAL A 1 49  ? 12.497  -11.120 -1.126  1.00 97.35 49  A 1 
ATOM   379  N  N   . ARG A 1 50  ? 11.800  -12.607 3.293   1.00 98.54 50  A 1 
ATOM   380  C  CA  . ARG A 1 50  ? 11.147  -12.705 4.601   1.00 98.53 50  A 1 
ATOM   381  C  C   . ARG A 1 50  ? 10.998  -11.329 5.235   1.00 98.59 50  A 1 
ATOM   382  O  O   . ARG A 1 50  ? 11.977  -10.586 5.378   1.00 98.30 50  A 1 
ATOM   383  C  CB  . ARG A 1 50  ? 11.908  -13.681 5.508   1.00 98.21 50  A 1 
ATOM   384  C  CG  . ARG A 1 50  ? 11.918  -15.115 4.930   1.00 95.60 50  A 1 
ATOM   385  C  CD  . ARG A 1 50  ? 12.603  -16.103 5.870   1.00 93.18 50  A 1 
ATOM   386  N  NE  . ARG A 1 50  ? 12.627  -17.454 5.285   1.00 85.54 50  A 1 
ATOM   387  C  CZ  . ARG A 1 50  ? 13.643  -18.058 4.665   1.00 78.25 50  A 1 
ATOM   388  N  NH1 . ARG A 1 50  ? 14.841  -17.554 4.618   1.00 70.44 50  A 1 
ATOM   389  N  NH2 . ARG A 1 50  ? 13.444  -19.183 4.057   1.00 72.01 50  A 1 
ATOM   390  N  N   . ILE A 1 51  ? 9.790   -11.000 5.652   1.00 98.51 51  A 1 
ATOM   391  C  CA  . ILE A 1 51  ? 9.415   -9.725  6.276   1.00 98.52 51  A 1 
ATOM   392  C  C   . ILE A 1 51  ? 8.794   -10.015 7.657   1.00 98.45 51  A 1 
ATOM   393  O  O   . ILE A 1 51  ? 7.597   -9.784  7.872   1.00 97.83 51  A 1 
ATOM   394  C  CB  . ILE A 1 51  ? 8.512   -8.889  5.331   1.00 98.43 51  A 1 
ATOM   395  C  CG1 . ILE A 1 51  ? 9.071   -8.820  3.882   1.00 97.71 51  A 1 
ATOM   396  C  CG2 . ILE A 1 51  ? 8.372   -7.461  5.892   1.00 97.60 51  A 1 
ATOM   397  C  CD1 . ILE A 1 51  ? 8.162   -8.083  2.899   1.00 96.05 51  A 1 
ATOM   398  N  N   . PRO A 1 52  ? 9.555   -10.559 8.624   1.00 98.15 52  A 1 
ATOM   399  C  CA  . PRO A 1 52  ? 9.017   -11.097 9.868   1.00 97.96 52  A 1 
ATOM   400  C  C   . PRO A 1 52  ? 8.509   -10.008 10.812  1.00 97.83 52  A 1 
ATOM   401  O  O   . PRO A 1 52  ? 9.163   -8.980  10.999  1.00 97.06 52  A 1 
ATOM   402  C  CB  . PRO A 1 52  ? 10.176  -11.893 10.496  1.00 97.43 52  A 1 
ATOM   403  C  CG  . PRO A 1 52  ? 11.414  -11.168 9.983   1.00 96.12 52  A 1 
ATOM   404  C  CD  . PRO A 1 52  ? 10.999  -10.764 8.570   1.00 97.89 52  A 1 
ATOM   405  N  N   . TYR A 1 53  ? 7.375   -10.214 11.471  1.00 97.98 53  A 1 
ATOM   406  C  CA  . TYR A 1 53  ? 6.882   -9.365  12.566  1.00 97.36 53  A 1 
ATOM   407  C  C   . TYR A 1 53  ? 6.003   -10.172 13.522  1.00 97.36 53  A 1 
ATOM   408  O  O   . TYR A 1 53  ? 5.579   -11.271 13.196  1.00 96.19 53  A 1 
ATOM   409  C  CB  . TYR A 1 53  ? 6.143   -8.134  12.013  1.00 95.96 53  A 1 
ATOM   410  C  CG  . TYR A 1 53  ? 4.801   -8.414  11.367  1.00 95.90 53  A 1 
ATOM   411  C  CD1 . TYR A 1 53  ? 4.723   -8.937  10.059  1.00 94.38 53  A 1 
ATOM   412  C  CD2 . TYR A 1 53  ? 3.608   -8.145  12.070  1.00 94.23 53  A 1 
ATOM   413  C  CE1 . TYR A 1 53  ? 3.485   -9.214  9.475   1.00 92.25 53  A 1 
ATOM   414  C  CE2 . TYR A 1 53  ? 2.364   -8.419  11.491  1.00 92.68 53  A 1 
ATOM   415  C  CZ  . TYR A 1 53  ? 2.303   -8.958  10.194  1.00 92.86 53  A 1 
ATOM   416  O  OH  . TYR A 1 53  ? 1.085   -9.250  9.641   1.00 89.86 53  A 1 
ATOM   417  N  N   . ASP A 1 54  ? 5.731   -9.604  14.697  1.00 97.11 54  A 1 
ATOM   418  C  CA  . ASP A 1 54  ? 4.758   -10.181 15.613  1.00 96.60 54  A 1 
ATOM   419  C  C   . ASP A 1 54  ? 3.342   -9.991  15.047  1.00 95.90 54  A 1 
ATOM   420  O  O   . ASP A 1 54  ? 2.819   -8.877  15.005  1.00 94.11 54  A 1 
ATOM   421  C  CB  . ASP A 1 54  ? 4.922   -9.563  17.002  1.00 95.80 54  A 1 
ATOM   422  C  CG  . ASP A 1 54  ? 3.919   -10.091 18.032  1.00 92.11 54  A 1 
ATOM   423  O  OD1 . ASP A 1 54  ? 3.079   -10.948 17.677  1.00 88.02 54  A 1 
ATOM   424  O  OD2 . ASP A 1 54  ? 3.974   -9.597  19.182  1.00 87.42 54  A 1 
ATOM   425  N  N   . MET A 1 55  ? 2.740   -11.085 14.596  1.00 94.79 55  A 1 
ATOM   426  C  CA  . MET A 1 55  ? 1.411   -11.081 13.976  1.00 93.33 55  A 1 
ATOM   427  C  C   . MET A 1 55  ? 0.280   -10.728 14.953  1.00 93.09 55  A 1 
ATOM   428  O  O   . MET A 1 55  ? -0.828  -10.427 14.514  1.00 90.19 55  A 1 
ATOM   429  C  CB  . MET A 1 55  ? 1.139   -12.433 13.320  1.00 90.93 55  A 1 
ATOM   430  C  CG  . MET A 1 55  ? 2.083   -12.699 12.142  1.00 86.56 55  A 1 
ATOM   431  S  SD  . MET A 1 55  ? 1.646   -14.192 11.220  1.00 81.63 55  A 1 
ATOM   432  C  CE  . MET A 1 55  ? 2.936   -14.161 9.966   1.00 72.51 55  A 1 
ATOM   433  N  N   . GLN A 1 56  ? 0.535   -10.725 16.267  1.00 94.39 56  A 1 
ATOM   434  C  CA  . GLN A 1 56  ? -0.445  -10.262 17.257  1.00 93.92 56  A 1 
ATOM   435  C  C   . GLN A 1 56  ? -0.533  -8.731  17.310  1.00 94.07 56  A 1 
ATOM   436  O  O   . GLN A 1 56  ? -1.520  -8.181  17.813  1.00 91.81 56  A 1 
ATOM   437  C  CB  . GLN A 1 56  ? -0.099  -10.824 18.643  1.00 93.24 56  A 1 
ATOM   438  C  CG  . GLN A 1 56  ? -0.104  -12.356 18.665  1.00 86.20 56  A 1 
ATOM   439  C  CD  . GLN A 1 56  ? 0.049   -12.927 20.072  1.00 75.18 56  A 1 
ATOM   440  O  OE1 . GLN A 1 56  ? 0.171   -12.240 21.072  1.00 67.12 56  A 1 
ATOM   441  N  NE2 . GLN A 1 56  ? 0.016   -14.225 20.214  1.00 64.88 56  A 1 
ATOM   442  N  N   . LEU A 1 57  ? 0.477   -8.021  16.786  1.00 93.09 57  A 1 
ATOM   443  C  CA  . LEU A 1 57  ? 0.479   -6.567  16.764  1.00 92.42 57  A 1 
ATOM   444  C  C   . LEU A 1 57  ? -0.582  -6.043  15.802  1.00 93.01 57  A 1 
ATOM   445  O  O   . LEU A 1 57  ? -0.668  -6.416  14.635  1.00 91.82 57  A 1 
ATOM   446  C  CB  . LEU A 1 57  ? 1.868   -6.021  16.398  1.00 90.17 57  A 1 
ATOM   447  C  CG  . LEU A 1 57  ? 2.956   -6.280  17.456  1.00 83.03 57  A 1 
ATOM   448  C  CD1 . LEU A 1 57  ? 4.303   -5.792  16.924  1.00 77.89 57  A 1 
ATOM   449  C  CD2 . LEU A 1 57  ? 2.673   -5.537  18.769  1.00 78.30 57  A 1 
ATOM   450  N  N   . LYS A 1 58  ? -1.334  -5.057  16.304  1.00 93.27 58  A 1 
ATOM   451  C  CA  . LYS A 1 58  ? -2.238  -4.240  15.500  1.00 93.04 58  A 1 
ATOM   452  C  C   . LYS A 1 58  ? -1.659  -2.841  15.347  1.00 93.88 58  A 1 
ATOM   453  O  O   . LYS A 1 58  ? -1.153  -2.264  16.312  1.00 93.06 58  A 1 
ATOM   454  C  CB  . LYS A 1 58  ? -3.646  -4.221  16.105  1.00 91.38 58  A 1 
ATOM   455  C  CG  . LYS A 1 58  ? -4.284  -5.622  16.100  1.00 86.36 58  A 1 
ATOM   456  C  CD  . LYS A 1 58  ? -5.760  -5.563  16.491  1.00 78.99 58  A 1 
ATOM   457  C  CE  . LYS A 1 58  ? -6.363  -6.969  16.418  1.00 71.13 58  A 1 
ATOM   458  N  NZ  . LYS A 1 58  ? -7.849  -6.964  16.553  1.00 62.58 58  A 1 
ATOM   459  N  N   . GLN A 1 59  ? -1.766  -2.282  14.148  1.00 91.51 59  A 1 
ATOM   460  C  CA  . GLN A 1 59  ? -1.376  -0.905  13.864  1.00 91.39 59  A 1 
ATOM   461  C  C   . GLN A 1 59  ? -2.583  0.034   13.886  1.00 90.91 59  A 1 
ATOM   462  O  O   . GLN A 1 59  ? -3.719  -0.385  13.709  1.00 89.45 59  A 1 
ATOM   463  C  CB  . GLN A 1 59  ? -0.622  -0.816  12.532  1.00 90.35 59  A 1 
ATOM   464  C  CG  . GLN A 1 59  ? -1.481  -1.119  11.302  1.00 89.38 59  A 1 
ATOM   465  C  CD  . GLN A 1 59  ? -0.732  -0.904  9.996   1.00 91.10 59  A 1 
ATOM   466  O  OE1 . GLN A 1 59  ? 0.236   -0.160  9.921   1.00 88.48 59  A 1 
ATOM   467  N  NE2 . GLN A 1 59  ? -1.155  -1.533  8.935   1.00 87.57 59  A 1 
ATOM   468  N  N   . VAL A 1 60  ? -2.298  1.328   14.024  1.00 90.49 60  A 1 
ATOM   469  C  CA  . VAL A 1 60  ? -3.287  2.376   13.771  1.00 90.03 60  A 1 
ATOM   470  C  C   . VAL A 1 60  ? -3.564  2.452   12.271  1.00 88.55 60  A 1 
ATOM   471  O  O   . VAL A 1 60  ? -2.657  2.667   11.470  1.00 86.80 60  A 1 
ATOM   472  C  CB  . VAL A 1 60  ? -2.799  3.731   14.319  1.00 90.00 60  A 1 
ATOM   473  C  CG1 . VAL A 1 60  ? -3.761  4.858   13.976  1.00 83.59 60  A 1 
ATOM   474  C  CG2 . VAL A 1 60  ? -2.670  3.669   15.845  1.00 83.63 60  A 1 
ATOM   475  N  N   . LEU A 1 61  ? -4.822  2.294   11.880  1.00 80.94 61  A 1 
ATOM   476  C  CA  . LEU A 1 61  ? -5.283  2.456   10.501  1.00 79.39 61  A 1 
ATOM   477  C  C   . LEU A 1 61  ? -5.540  3.933   10.168  1.00 80.30 61  A 1 
ATOM   478  O  O   . LEU A 1 61  ? -5.552  4.792   11.049  1.00 79.77 61  A 1 
ATOM   479  C  CB  . LEU A 1 61  ? -6.540  1.596   10.270  1.00 77.51 61  A 1 
ATOM   480  C  CG  . LEU A 1 61  ? -6.373  0.090   10.506  1.00 73.74 61  A 1 
ATOM   481  C  CD1 . LEU A 1 61  ? -7.688  -0.621  10.178  1.00 73.78 61  A 1 
ATOM   482  C  CD2 . LEU A 1 61  ? -5.258  -0.526  9.639   1.00 71.11 61  A 1 
ATOM   483  N  N   . ALA A 1 62  ? -5.761  4.247   8.891   1.00 75.65 62  A 1 
ATOM   484  C  CA  . ALA A 1 62  ? -6.001  5.623   8.458   1.00 73.43 62  A 1 
ATOM   485  C  C   . ALA A 1 62  ? -7.265  6.247   9.072   1.00 73.26 62  A 1 
ATOM   486  O  O   . ALA A 1 62  ? -7.281  7.443   9.364   1.00 71.36 62  A 1 
ATOM   487  C  CB  . ALA A 1 62  ? -6.093  5.647   6.936   1.00 71.56 62  A 1 
ATOM   488  N  N   . ASN A 1 63  ? -8.287  5.441   9.350   1.00 70.77 63  A 1 
ATOM   489  C  CA  . ASN A 1 63  ? -9.509  5.858   10.039  1.00 69.05 63  A 1 
ATOM   490  C  C   . ASN A 1 63  ? -9.347  5.967   11.575  1.00 70.53 63  A 1 
ATOM   491  O  O   . ASN A 1 63  ? -10.302 6.268   12.279  1.00 68.06 63  A 1 
ATOM   492  C  CB  . ASN A 1 63  ? -10.649 4.907   9.619   1.00 65.57 63  A 1 
ATOM   493  C  CG  . ASN A 1 63  ? -10.430 3.466   10.047  1.00 62.76 63  A 1 
ATOM   494  O  OD1 . ASN A 1 63  ? -9.524  3.143   10.799  1.00 60.17 63  A 1 
ATOM   495  N  ND2 . ASN A 1 63  ? -11.244 2.550   9.577   1.00 58.82 63  A 1 
ATOM   496  N  N   . GLY A 1 64  ? -8.150  5.706   12.118  1.00 78.32 64  A 1 
ATOM   497  C  CA  . GLY A 1 64  ? -7.860  5.743   13.544  1.00 78.73 64  A 1 
ATOM   498  C  C   . GLY A 1 64  ? -8.225  4.470   14.319  1.00 80.06 64  A 1 
ATOM   499  O  O   . GLY A 1 64  ? -7.864  4.359   15.495  1.00 78.65 64  A 1 
ATOM   500  N  N   . LYS A 1 65  ? -8.888  3.491   13.691  1.00 78.87 65  A 1 
ATOM   501  C  CA  . LYS A 1 65  ? -9.120  2.156   14.259  1.00 78.32 65  A 1 
ATOM   502  C  C   . LYS A 1 65  ? -7.802  1.357   14.270  1.00 81.27 65  A 1 
ATOM   503  O  O   . LYS A 1 65  ? -6.831  1.723   13.604  1.00 81.20 65  A 1 
ATOM   504  C  CB  . LYS A 1 65  ? -10.247 1.414   13.506  1.00 75.13 65  A 1 
ATOM   505  C  CG  . LYS A 1 65  ? -11.641 2.091   13.567  1.00 69.37 65  A 1 
ATOM   506  C  CD  . LYS A 1 65  ? -12.715 1.251   12.837  1.00 65.88 65  A 1 
ATOM   507  C  CE  . LYS A 1 65  ? -14.127 1.888   12.862  1.00 59.40 65  A 1 
ATOM   508  N  NZ  . LYS A 1 65  ? -15.159 1.090   12.126  1.00 53.86 65  A 1 
ATOM   509  N  N   . LYS A 1 66  ? -7.756  0.246   15.026  1.00 85.30 66  A 1 
ATOM   510  C  CA  . LYS A 1 66  ? -6.628  -0.695  14.981  1.00 85.87 66  A 1 
ATOM   511  C  C   . LYS A 1 66  ? -6.941  -1.848  14.038  1.00 85.34 66  A 1 
ATOM   512  O  O   . LYS A 1 66  ? -8.051  -2.363  14.059  1.00 82.76 66  A 1 
ATOM   513  C  CB  . LYS A 1 66  ? -6.260  -1.194  16.390  1.00 85.77 66  A 1 
ATOM   514  C  CG  . LYS A 1 66  ? -5.645  -0.092  17.268  1.00 83.66 66  A 1 
ATOM   515  C  CD  . LYS A 1 66  ? -5.076  -0.677  18.572  1.00 79.63 66  A 1 
ATOM   516  C  CE  . LYS A 1 66  ? -4.407  0.427   19.400  1.00 74.54 66  A 1 
ATOM   517  N  NZ  . LYS A 1 66  ? -3.731  -0.090  20.623  1.00 67.16 66  A 1 
ATOM   518  N  N   . GLY A 1 67  ? -5.949  -2.282  13.265  1.00 82.84 67  A 1 
ATOM   519  C  CA  . GLY A 1 67  ? -6.088  -3.381  12.316  1.00 82.88 67  A 1 
ATOM   520  C  C   . GLY A 1 67  ? -4.773  -4.098  12.036  1.00 85.78 67  A 1 
ATOM   521  O  O   . GLY A 1 67  ? -3.727  -3.741  12.591  1.00 85.60 67  A 1 
ATOM   522  N  N   . GLY A 1 68  ? -4.825  -5.119  11.200  1.00 81.65 68  A 1 
ATOM   523  C  CA  . GLY A 1 68  ? -3.653  -5.888  10.779  1.00 82.19 68  A 1 
ATOM   524  C  C   . GLY A 1 68  ? -2.638  -5.060  9.986   1.00 84.43 68  A 1 
ATOM   525  O  O   . GLY A 1 68  ? -2.904  -3.929  9.576   1.00 84.61 68  A 1 
ATOM   526  N  N   . LEU A 1 69  ? -1.454  -5.635  9.787   1.00 88.02 69  A 1 
ATOM   527  C  CA  . LEU A 1 69  ? -0.403  -5.036  8.968   1.00 89.43 69  A 1 
ATOM   528  C  C   . LEU A 1 69  ? -0.408  -5.680  7.586   1.00 88.32 69  A 1 
ATOM   529  O  O   . LEU A 1 69  ? -0.498  -6.900  7.466   1.00 87.61 69  A 1 
ATOM   530  C  CB  . LEU A 1 69  ? 0.974   -5.174  9.633   1.00 91.70 69  A 1 
ATOM   531  C  CG  . LEU A 1 69  ? 1.239   -4.226  10.826  1.00 91.95 69  A 1 
ATOM   532  C  CD1 . LEU A 1 69  ? 0.496   -4.629  12.105  1.00 89.59 69  A 1 
ATOM   533  C  CD2 . LEU A 1 69  ? 2.723   -4.203  11.159  1.00 89.67 69  A 1 
ATOM   534  N  N   . ASN A 1 70  ? -0.229  -4.865  6.550   1.00 87.32 70  A 1 
ATOM   535  C  CA  . ASN A 1 70  ? 0.105   -5.331  5.218   1.00 87.67 70  A 1 
ATOM   536  C  C   . ASN A 1 70  ? 1.613   -5.274  5.006   1.00 90.04 70  A 1 
ATOM   537  O  O   . ASN A 1 70  ? 2.324   -4.475  5.628   1.00 90.46 70  A 1 
ATOM   538  C  CB  . ASN A 1 70  ? -0.669  -4.537  4.159   1.00 85.11 70  A 1 
ATOM   539  C  CG  . ASN A 1 70  ? -2.170  -4.605  4.368   1.00 83.05 70  A 1 
ATOM   540  O  OD1 . ASN A 1 70  ? -2.778  -5.653  4.353   1.00 78.53 70  A 1 
ATOM   541  N  ND2 . ASN A 1 70  ? -2.814  -3.486  4.606   1.00 75.42 70  A 1 
ATOM   542  N  N   . VAL A 1 71  ? 2.102   -6.119  4.099   1.00 92.17 71  A 1 
ATOM   543  C  CA  . VAL A 1 71  ? 3.503   -6.179  3.691   1.00 92.69 71  A 1 
ATOM   544  C  C   . VAL A 1 71  ? 3.659   -5.833  2.215   1.00 91.57 71  A 1 
ATOM   545  O  O   . VAL A 1 71  ? 2.712   -5.913  1.435   1.00 90.64 71  A 1 
ATOM   546  C  CB  . VAL A 1 71  ? 4.160   -7.527  4.025   1.00 93.29 71  A 1 
ATOM   547  C  CG1 . VAL A 1 71  ? 4.140   -7.783  5.534   1.00 91.87 71  A 1 
ATOM   548  C  CG2 . VAL A 1 71  ? 3.516   -8.702  3.293   1.00 92.06 71  A 1 
ATOM   549  N  N   . GLY A 1 72  ? 4.866   -5.433  1.843   1.00 93.61 72  A 1 
ATOM   550  C  CA  . GLY A 1 72  ? 5.247   -5.230  0.460   1.00 94.13 72  A 1 
ATOM   551  C  C   . GLY A 1 72  ? 6.763   -5.173  0.335   1.00 95.76 72  A 1 
ATOM   552  O  O   . GLY A 1 72  ? 7.472   -4.946  1.325   1.00 96.48 72  A 1 
ATOM   553  N  N   . ALA A 1 73  ? 7.258   -5.383  -0.870  1.00 96.89 73  A 1 
ATOM   554  C  CA  . ALA A 1 73  ? 8.682   -5.418  -1.140  1.00 97.27 73  A 1 
ATOM   555  C  C   . ALA A 1 73  ? 9.017   -4.806  -2.502  1.00 97.04 73  A 1 
ATOM   556  O  O   . ALA A 1 73  ? 8.194   -4.739  -3.408  1.00 96.62 73  A 1 
ATOM   557  C  CB  . ALA A 1 73  ? 9.185   -6.859  -1.016  1.00 97.57 73  A 1 
ATOM   558  N  N   . VAL A 1 74  ? 10.273  -4.383  -2.633  1.00 97.81 74  A 1 
ATOM   559  C  CA  . VAL A 1 74  ? 10.950  -4.122  -3.898  1.00 98.13 74  A 1 
ATOM   560  C  C   . VAL A 1 74  ? 12.186  -5.001  -3.972  1.00 98.32 74  A 1 
ATOM   561  O  O   . VAL A 1 74  ? 12.964  -5.054  -3.021  1.00 98.28 74  A 1 
ATOM   562  C  CB  . VAL A 1 74  ? 11.260  -2.621  -4.070  1.00 98.00 74  A 1 
ATOM   563  C  CG1 . VAL A 1 74  ? 12.186  -2.049  -2.992  1.00 97.03 74  A 1 
ATOM   564  C  CG2 . VAL A 1 74  ? 11.872  -2.336  -5.447  1.00 96.72 74  A 1 
ATOM   565  N  N   . LEU A 1 75  ? 12.348  -5.704  -5.082  1.00 98.43 75  A 1 
ATOM   566  C  CA  . LEU A 1 75  ? 13.483  -6.565  -5.364  1.00 98.42 75  A 1 
ATOM   567  C  C   . LEU A 1 75  ? 14.257  -5.990  -6.548  1.00 98.41 75  A 1 
ATOM   568  O  O   . LEU A 1 75  ? 13.699  -5.815  -7.623  1.00 97.93 75  A 1 
ATOM   569  C  CB  . LEU A 1 75  ? 12.969  -7.986  -5.624  1.00 98.31 75  A 1 
ATOM   570  C  CG  . LEU A 1 75  ? 14.084  -9.030  -5.820  1.00 97.69 75  A 1 
ATOM   571  C  CD1 . LEU A 1 75  ? 14.859  -9.273  -4.528  1.00 96.50 75  A 1 
ATOM   572  C  CD2 . LEU A 1 75  ? 13.461  -10.356 -6.247  1.00 96.47 75  A 1 
ATOM   573  N  N   . ILE A 1 76  ? 15.527  -5.676  -6.336  1.00 98.46 76  A 1 
ATOM   574  C  CA  . ILE A 1 76  ? 16.424  -5.067  -7.317  1.00 98.47 76  A 1 
ATOM   575  C  C   . ILE A 1 76  ? 17.417  -6.136  -7.764  1.00 98.39 76  A 1 
ATOM   576  O  O   . ILE A 1 76  ? 18.314  -6.519  -7.011  1.00 97.91 76  A 1 
ATOM   577  C  CB  . ILE A 1 76  ? 17.116  -3.821  -6.741  1.00 98.37 76  A 1 
ATOM   578  C  CG1 . ILE A 1 76  ? 16.084  -2.786  -6.234  1.00 97.74 76  A 1 
ATOM   579  C  CG2 . ILE A 1 76  ? 18.035  -3.188  -7.807  1.00 97.99 76  A 1 
ATOM   580  C  CD1 . ILE A 1 76  ? 16.694  -1.653  -5.403  1.00 95.15 76  A 1 
ATOM   581  N  N   . LEU A 1 77  ? 17.230  -6.595  -8.988  1.00 97.92 77  A 1 
ATOM   582  C  CA  . LEU A 1 77  ? 18.032  -7.617  -9.636  1.00 97.71 77  A 1 
ATOM   583  C  C   . LEU A 1 77  ? 19.116  -6.971  -10.510 1.00 97.45 77  A 1 
ATOM   584  O  O   . LEU A 1 77  ? 19.001  -5.798  -10.877 1.00 96.51 77  A 1 
ATOM   585  C  CB  . LEU A 1 77  ? 17.103  -8.511  -10.465 1.00 97.59 77  A 1 
ATOM   586  C  CG  . LEU A 1 77  ? 16.006  -9.221  -9.657  1.00 96.99 77  A 1 
ATOM   587  C  CD1 . LEU A 1 77  ? 15.004  -9.870  -10.613 1.00 95.80 77  A 1 
ATOM   588  C  CD2 . LEU A 1 77  ? 16.590  -10.297 -8.749  1.00 95.29 77  A 1 
ATOM   589  N  N   . PRO A 1 78  ? 20.159  -7.716  -10.893 1.00 96.77 78  A 1 
ATOM   590  C  CA  . PRO A 1 78  ? 21.093  -7.290  -11.917 1.00 96.12 78  A 1 
ATOM   591  C  C   . PRO A 1 78  ? 20.377  -7.076  -13.257 1.00 96.00 78  A 1 
ATOM   592  O  O   . PRO A 1 78  ? 19.347  -7.692  -13.527 1.00 95.26 78  A 1 
ATOM   593  C  CB  . PRO A 1 78  ? 22.148  -8.396  -12.019 1.00 95.23 78  A 1 
ATOM   594  C  CG  . PRO A 1 78  ? 21.928  -9.235  -10.767 1.00 93.55 78  A 1 
ATOM   595  C  CD  . PRO A 1 78  ? 20.458  -9.056  -10.441 1.00 95.77 78  A 1 
ATOM   596  N  N   . GLU A 1 79  ? 20.948  -6.225  -14.129 1.00 94.52 79  A 1 
ATOM   597  C  CA  . GLU A 1 79  ? 20.403  -6.069  -15.475 1.00 93.90 79  A 1 
ATOM   598  C  C   . GLU A 1 79  ? 20.384  -7.395  -16.237 1.00 94.35 79  A 1 
ATOM   599  O  O   . GLU A 1 79  ? 21.286  -8.231  -16.124 1.00 92.81 79  A 1 
ATOM   600  C  CB  . GLU A 1 79  ? 21.149  -5.000  -16.278 1.00 91.96 79  A 1 
ATOM   601  C  CG  . GLU A 1 79  ? 20.883  -3.592  -15.724 1.00 81.22 79  A 1 
ATOM   602  C  CD  . GLU A 1 79  ? 21.295  -2.473  -16.693 1.00 73.16 79  A 1 
ATOM   603  O  OE1 . GLU A 1 79  ? 20.822  -1.335  -16.455 1.00 66.86 79  A 1 
ATOM   604  O  OE2 . GLU A 1 79  ? 22.038  -2.754  -17.661 1.00 65.36 79  A 1 
ATOM   605  N  N   . GLY A 1 80  ? 19.325  -7.589  -17.014 1.00 94.93 80  A 1 
ATOM   606  C  CA  . GLY A 1 80  ? 19.078  -8.828  -17.741 1.00 94.89 80  A 1 
ATOM   607  C  C   . GLY A 1 80  ? 18.237  -9.853  -16.980 1.00 95.73 80  A 1 
ATOM   608  O  O   . GLY A 1 80  ? 17.552  -10.642 -17.632 1.00 94.68 80  A 1 
ATOM   609  N  N   . PHE A 1 81  ? 18.242  -9.829  -15.647 1.00 96.35 81  A 1 
ATOM   610  C  CA  . PHE A 1 81  ? 17.316  -10.617 -14.844 1.00 96.70 81  A 1 
ATOM   611  C  C   . PHE A 1 81  ? 15.934  -9.963  -14.866 1.00 96.52 81  A 1 
ATOM   612  O  O   . PHE A 1 81  ? 15.819  -8.740  -14.812 1.00 95.50 81  A 1 
ATOM   613  C  CB  . PHE A 1 81  ? 17.824  -10.756 -13.405 1.00 96.96 81  A 1 
ATOM   614  C  CG  . PHE A 1 81  ? 19.063  -11.604 -13.225 1.00 97.08 81  A 1 
ATOM   615  C  CD1 . PHE A 1 81  ? 18.975  -12.861 -12.597 1.00 96.17 81  A 1 
ATOM   616  C  CD2 . PHE A 1 81  ? 20.321  -11.147 -13.662 1.00 96.08 81  A 1 
ATOM   617  C  CE1 . PHE A 1 81  ? 20.111  -13.645 -12.411 1.00 95.63 81  A 1 
ATOM   618  C  CE2 . PHE A 1 81  ? 21.464  -11.935 -13.486 1.00 95.75 81  A 1 
ATOM   619  C  CZ  . PHE A 1 81  ? 21.368  -13.184 -12.859 1.00 96.39 81  A 1 
ATOM   620  N  N   . GLU A 1 82  ? 14.889  -10.769 -14.917 1.00 96.49 82  A 1 
ATOM   621  C  CA  . GLU A 1 82  ? 13.517  -10.283 -15.002 1.00 96.02 82  A 1 
ATOM   622  C  C   . GLU A 1 82  ? 12.537  -11.227 -14.290 1.00 96.56 82  A 1 
ATOM   623  O  O   . GLU A 1 82  ? 12.897  -12.329 -13.856 1.00 95.80 82  A 1 
ATOM   624  C  CB  . GLU A 1 82  ? 13.141  -10.035 -16.475 1.00 93.22 82  A 1 
ATOM   625  C  CG  . GLU A 1 82  ? 13.124  -11.288 -17.367 1.00 84.49 82  A 1 
ATOM   626  C  CD  . GLU A 1 82  ? 13.051  -10.958 -18.871 1.00 85.65 82  A 1 
ATOM   627  O  OE1 . GLU A 1 82  ? 13.341  -11.864 -19.676 1.00 78.66 82  A 1 
ATOM   628  O  OE2 . GLU A 1 82  ? 12.773  -9.792  -19.229 1.00 78.70 82  A 1 
ATOM   629  N  N   . LEU A 1 83  ? 11.301  -10.786 -14.150 1.00 94.92 83  A 1 
ATOM   630  C  CA  . LEU A 1 83  ? 10.223  -11.644 -13.668 1.00 94.31 83  A 1 
ATOM   631  C  C   . LEU A 1 83  ? 10.038  -12.815 -14.636 1.00 94.30 83  A 1 
ATOM   632  O  O   . LEU A 1 83  ? 9.890   -12.609 -15.835 1.00 93.50 83  A 1 
ATOM   633  C  CB  . LEU A 1 83  ? 8.939   -10.809 -13.550 1.00 92.75 83  A 1 
ATOM   634  C  CG  . LEU A 1 83  ? 7.740   -11.573 -12.964 1.00 89.82 83  A 1 
ATOM   635  C  CD1 . LEU A 1 83  ? 7.939   -11.903 -11.491 1.00 86.92 83  A 1 
ATOM   636  C  CD2 . LEU A 1 83  ? 6.476   -10.713 -13.094 1.00 85.96 83  A 1 
ATOM   637  N  N   . ALA A 1 84  ? 10.012  -14.036 -14.117 1.00 95.44 84  A 1 
ATOM   638  C  CA  . ALA A 1 84  ? 9.759   -15.197 -14.948 1.00 95.14 84  A 1 
ATOM   639  C  C   . ALA A 1 84  ? 8.354   -15.114 -15.563 1.00 94.39 84  A 1 
ATOM   640  O  O   . ALA A 1 84  ? 7.382   -14.858 -14.843 1.00 92.99 84  A 1 
ATOM   641  C  CB  . ALA A 1 84  ? 9.931   -16.466 -14.115 1.00 95.32 84  A 1 
ATOM   642  N  N   . PRO A 1 85  ? 8.217   -15.350 -16.878 1.00 93.63 85  A 1 
ATOM   643  C  CA  . PRO A 1 85  ? 6.912   -15.359 -17.505 1.00 92.70 85  A 1 
ATOM   644  C  C   . PRO A 1 85  ? 6.069   -16.535 -16.999 1.00 92.60 85  A 1 
ATOM   645  O  O   . PRO A 1 85  ? 6.612   -17.592 -16.667 1.00 91.52 85  A 1 
ATOM   646  C  CB  . PRO A 1 85  ? 7.178   -15.406 -19.012 1.00 91.53 85  A 1 
ATOM   647  C  CG  . PRO A 1 85  ? 8.546   -16.085 -19.107 1.00 89.93 85  A 1 
ATOM   648  C  CD  . PRO A 1 85  ? 9.262   -15.627 -17.847 1.00 93.00 85  A 1 
ATOM   649  N  N   . PRO A 1 86  ? 4.734   -16.401 -16.937 1.00 89.53 86  A 1 
ATOM   650  C  CA  . PRO A 1 86  ? 3.860   -17.394 -16.294 1.00 88.08 86  A 1 
ATOM   651  C  C   . PRO A 1 86  ? 3.978   -18.824 -16.836 1.00 89.84 86  A 1 
ATOM   652  O  O   . PRO A 1 86  ? 3.782   -19.782 -16.090 1.00 88.22 86  A 1 
ATOM   653  C  CB  . PRO A 1 86  ? 2.436   -16.864 -16.508 1.00 84.60 86  A 1 
ATOM   654  C  CG  . PRO A 1 86  ? 2.625   -15.360 -16.612 1.00 81.20 86  A 1 
ATOM   655  C  CD  . PRO A 1 86  ? 3.964   -15.223 -17.324 1.00 83.91 86  A 1 
ATOM   656  N  N   . ASP A 1 87  ? 4.297   -18.972 -18.115 1.00 92.16 87  A 1 
ATOM   657  C  CA  . ASP A 1 87  ? 4.496   -20.245 -18.805 1.00 92.90 87  A 1 
ATOM   658  C  C   . ASP A 1 87  ? 5.802   -20.949 -18.408 1.00 93.81 87  A 1 
ATOM   659  O  O   . ASP A 1 87  ? 5.910   -22.169 -18.534 1.00 91.96 87  A 1 
ATOM   660  C  CB  . ASP A 1 87  ? 4.432   -20.012 -20.321 1.00 91.78 87  A 1 
ATOM   661  C  CG  . ASP A 1 87  ? 5.499   -19.036 -20.828 1.00 83.03 87  A 1 
ATOM   662  O  OD1 . ASP A 1 87  ? 5.558   -17.914 -20.287 1.00 74.11 87  A 1 
ATOM   663  O  OD2 . ASP A 1 87  ? 6.244   -19.420 -21.755 1.00 76.39 87  A 1 
ATOM   664  N  N   . ARG A 1 88  ? 6.779   -20.206 -17.859 1.00 94.76 88  A 1 
ATOM   665  C  CA  . ARG A 1 88  ? 8.050   -20.744 -17.359 1.00 95.46 88  A 1 
ATOM   666  C  C   . ARG A 1 88  ? 7.998   -21.129 -15.878 1.00 95.77 88  A 1 
ATOM   667  O  O   . ARG A 1 88  ? 8.912   -21.794 -15.394 1.00 93.62 88  A 1 
ATOM   668  C  CB  . ARG A 1 88  ? 9.176   -19.730 -17.626 1.00 94.75 88  A 1 
ATOM   669  C  CG  . ARG A 1 88  ? 9.428   -19.435 -19.132 1.00 92.21 88  A 1 
ATOM   670  C  CD  . ARG A 1 88  ? 10.066  -20.610 -19.875 1.00 90.60 88  A 1 
ATOM   671  N  NE  . ARG A 1 88  ? 11.423  -20.912 -19.384 1.00 89.80 88  A 1 
ATOM   672  C  CZ  . ARG A 1 88  ? 12.580  -20.403 -19.817 1.00 90.19 88  A 1 
ATOM   673  N  NH1 . ARG A 1 88  ? 12.659  -19.531 -20.785 1.00 83.98 88  A 1 
ATOM   674  N  NH2 . ARG A 1 88  ? 13.698  -20.765 -19.285 1.00 83.96 88  A 1 
ATOM   675  N  N   . ILE A 1 89  ? 6.976   -20.724 -15.162 1.00 94.63 89  A 1 
ATOM   676  C  CA  . ILE A 1 89  ? 6.834   -20.992 -13.725 1.00 94.05 89  A 1 
ATOM   677  C  C   . ILE A 1 89  ? 6.221   -22.385 -13.516 1.00 94.07 89  A 1 
ATOM   678  O  O   . ILE A 1 89  ? 5.113   -22.659 -13.981 1.00 92.72 89  A 1 
ATOM   679  C  CB  . ILE A 1 89  ? 6.025   -19.889 -13.024 1.00 92.56 89  A 1 
ATOM   680  C  CG1 . ILE A 1 89  ? 6.636   -18.497 -13.285 1.00 90.32 89  A 1 
ATOM   681  C  CG2 . ILE A 1 89  ? 5.975   -20.165 -11.512 1.00 90.16 89  A 1 
ATOM   682  C  CD1 . ILE A 1 89  ? 5.828   -17.340 -12.706 1.00 86.73 89  A 1 
ATOM   683  N  N   . SER A 1 90  ? 6.934   -23.227 -12.770 1.00 94.67 90  A 1 
ATOM   684  C  CA  . SER A 1 90  ? 6.454   -24.569 -12.442 1.00 94.49 90  A 1 
ATOM   685  C  C   . SER A 1 90  ? 5.179   -24.521 -11.584 1.00 94.38 90  A 1 
ATOM   686  O  O   . SER A 1 90  ? 4.958   -23.552 -10.848 1.00 93.65 90  A 1 
ATOM   687  C  CB  . SER A 1 90  ? 7.554   -25.377 -11.749 1.00 93.73 90  A 1 
ATOM   688  O  OG  . SER A 1 90  ? 7.768   -24.936 -10.424 1.00 89.76 90  A 1 
ATOM   689  N  N   . PRO A 1 91  ? 4.344   -25.567 -11.609 1.00 94.48 91  A 1 
ATOM   690  C  CA  . PRO A 1 91  ? 3.175   -25.658 -10.729 1.00 94.03 91  A 1 
ATOM   691  C  C   . PRO A 1 91  ? 3.530   -25.547 -9.248  1.00 93.76 91  A 1 
ATOM   692  O  O   . PRO A 1 91  ? 2.846   -24.852 -8.505  1.00 92.12 91  A 1 
ATOM   693  C  CB  . PRO A 1 91  ? 2.523   -27.005 -11.054 1.00 93.64 91  A 1 
ATOM   694  C  CG  . PRO A 1 91  ? 2.960   -27.276 -12.488 1.00 91.74 91  A 1 
ATOM   695  C  CD  . PRO A 1 91  ? 4.363   -26.689 -12.538 1.00 94.10 91  A 1 
ATOM   696  N  N   . GLU A 1 92  ? 4.636   -26.166 -8.823  1.00 94.46 92  A 1 
ATOM   697  C  CA  . GLU A 1 92  ? 5.125   -26.119 -7.440  1.00 93.84 92  A 1 
ATOM   698  C  C   . GLU A 1 92  ? 5.510   -24.691 -7.022  1.00 93.79 92  A 1 
ATOM   699  O  O   . GLU A 1 92  ? 5.155   -24.229 -5.935  1.00 92.05 92  A 1 
ATOM   700  C  CB  . GLU A 1 92  ? 6.325   -27.069 -7.337  1.00 93.09 92  A 1 
ATOM   701  C  CG  . GLU A 1 92  ? 6.806   -27.259 -5.892  1.00 78.33 92  A 1 
ATOM   702  C  CD  . GLU A 1 92  ? 8.066   -28.141 -5.787  1.00 71.16 92  A 1 
ATOM   703  O  OE1 . GLU A 1 92  ? 8.622   -28.192 -4.670  1.00 64.82 92  A 1 
ATOM   704  O  OE2 . GLU A 1 92  ? 8.481   -28.717 -6.813  1.00 64.54 92  A 1 
ATOM   705  N  N   . MET A 1 93  ? 6.185   -23.955 -7.906  1.00 94.49 93  A 1 
ATOM   706  C  CA  . MET A 1 93  ? 6.535   -22.560 -7.653  1.00 94.19 93  A 1 
ATOM   707  C  C   . MET A 1 93  ? 5.280   -21.670 -7.603  1.00 93.40 93  A 1 
ATOM   708  O  O   . MET A 1 93  ? 5.185   -20.805 -6.739  1.00 91.77 93  A 1 
ATOM   709  C  CB  . MET A 1 93  ? 7.530   -22.091 -8.711  1.00 93.66 93  A 1 
ATOM   710  C  CG  . MET A 1 93  ? 8.148   -20.739 -8.358  1.00 86.69 93  A 1 
ATOM   711  S  SD  . MET A 1 93  ? 9.370   -20.167 -9.583  1.00 83.30 93  A 1 
ATOM   712  C  CE  . MET A 1 93  ? 10.674  -21.393 -9.363  1.00 73.24 93  A 1 
ATOM   713  N  N   . LYS A 1 94  ? 4.300   -21.916 -8.471  1.00 92.23 94  A 1 
ATOM   714  C  CA  . LYS A 1 94  ? 3.013   -21.204 -8.427  1.00 90.54 94  A 1 
ATOM   715  C  C   . LYS A 1 94  ? 2.293   -21.401 -7.100  1.00 89.75 94  A 1 
ATOM   716  O  O   . LYS A 1 94  ? 1.726   -20.451 -6.581  1.00 87.95 94  A 1 
ATOM   717  C  CB  . LYS A 1 94  ? 2.102   -21.651 -9.581  1.00 88.59 94  A 1 
ATOM   718  C  CG  . LYS A 1 94  ? 2.549   -21.050 -10.911 1.00 80.19 94  A 1 
ATOM   719  C  CD  . LYS A 1 94  ? 1.682   -21.541 -12.081 1.00 75.24 94  A 1 
ATOM   720  C  CE  . LYS A 1 94  ? 2.194   -20.872 -13.360 1.00 67.59 94  A 1 
ATOM   721  N  NZ  . LYS A 1 94  ? 1.565   -21.390 -14.590 1.00 61.23 94  A 1 
ATOM   722  N  N   . GLU A 1 95  ? 2.352   -22.595 -6.540  1.00 91.22 95  A 1 
ATOM   723  C  CA  . GLU A 1 95  ? 1.769   -22.887 -5.233  1.00 90.44 95  A 1 
ATOM   724  C  C   . GLU A 1 95  ? 2.475   -22.110 -4.114  1.00 89.72 95  A 1 
ATOM   725  O  O   . GLU A 1 95  ? 1.813   -21.453 -3.305  1.00 87.76 95  A 1 
ATOM   726  C  CB  . GLU A 1 95  ? 1.789   -24.402 -5.012  1.00 89.93 95  A 1 
ATOM   727  C  CG  . GLU A 1 95  ? 0.965   -24.821 -3.787  1.00 77.82 95  A 1 
ATOM   728  C  CD  . GLU A 1 95  ? 0.835   -26.347 -3.632  1.00 71.46 95  A 1 
ATOM   729  O  OE1 . GLU A 1 95  ? 0.015   -26.768 -2.781  1.00 65.32 95  A 1 
ATOM   730  O  OE2 . GLU A 1 95  ? 1.524   -27.097 -4.362  1.00 64.36 95  A 1 
ATOM   731  N  N   . LYS A 1 96  ? 3.821   -22.061 -4.117  1.00 91.39 96  A 1 
ATOM   732  C  CA  . LYS A 1 96  ? 4.598   -21.273 -3.149  1.00 91.07 96  A 1 
ATOM   733  C  C   . LYS A 1 96  ? 4.366   -19.766 -3.257  1.00 90.18 96  A 1 
ATOM   734  O  O   . LYS A 1 96  ? 4.302   -19.079 -2.244  1.00 87.73 96  A 1 
ATOM   735  C  CB  . LYS A 1 96  ? 6.095   -21.531 -3.344  1.00 90.83 96  A 1 
ATOM   736  C  CG  . LYS A 1 96  ? 6.557   -22.938 -2.923  1.00 82.82 96  A 1 
ATOM   737  C  CD  . LYS A 1 96  ? 8.057   -22.988 -3.212  1.00 80.89 96  A 1 
ATOM   738  C  CE  . LYS A 1 96  ? 8.716   -24.321 -2.925  1.00 73.56 96  A 1 
ATOM   739  N  NZ  . LYS A 1 96  ? 10.117  -24.243 -3.398  1.00 67.24 96  A 1 
ATOM   740  N  N   . MET A 1 97  ? 4.245   -19.243 -4.467  1.00 89.48 97  A 1 
ATOM   741  C  CA  . MET A 1 97  ? 3.942   -17.824 -4.700  1.00 87.48 97  A 1 
ATOM   742  C  C   . MET A 1 97  ? 2.569   -17.429 -4.148  1.00 85.35 97  A 1 
ATOM   743  O  O   . MET A 1 97  ? 2.350   -16.267 -3.804  1.00 80.21 97  A 1 
ATOM   744  C  CB  . MET A 1 97  ? 3.957   -17.535 -6.199  1.00 85.79 97  A 1 
ATOM   745  C  CG  . MET A 1 97  ? 5.349   -17.576 -6.833  1.00 80.76 97  A 1 
ATOM   746  S  SD  . MET A 1 97  ? 5.290   -17.601 -8.651  1.00 79.53 97  A 1 
ATOM   747  C  CE  . MET A 1 97  ? 4.396   -16.073 -8.988  1.00 71.74 97  A 1 
ATOM   748  N  N   . GLY A 1 98  ? 1.657   -18.377 -4.094  1.00 82.78 98  A 1 
ATOM   749  C  CA  . GLY A 1 98  ? 0.254   -18.089 -3.815  1.00 79.88 98  A 1 
ATOM   750  C  C   . GLY A 1 98  ? -0.377  -17.264 -4.943  1.00 79.39 98  A 1 
ATOM   751  O  O   . GLY A 1 98  ? 0.077   -17.246 -6.083  1.00 74.73 98  A 1 
ATOM   752  N  N   . ASN A 1 99  ? -1.447  -16.554 -4.601  1.00 71.11 99  A 1 
ATOM   753  C  CA  . ASN A 1 99  ? -2.172  -15.738 -5.569  1.00 68.98 99  A 1 
ATOM   754  C  C   . ASN A 1 99  ? -1.596  -14.312 -5.623  1.00 70.28 99  A 1 
ATOM   755  O  O   . ASN A 1 99  ? -2.288  -13.352 -5.313  1.00 67.36 99  A 1 
ATOM   756  C  CB  . ASN A 1 99  ? -3.680  -15.819 -5.250  1.00 64.02 99  A 1 
ATOM   757  C  CG  . ASN A 1 99  ? -4.519  -15.490 -6.474  1.00 57.22 99  A 1 
ATOM   758  O  OD1 . ASN A 1 99  ? -4.075  -15.624 -7.596  1.00 50.52 99  A 1 
ATOM   759  N  ND2 . ASN A 1 99  ? -5.759  -15.089 -6.304  1.00 49.35 99  A 1 
ATOM   760  N  N   . LEU A 1 100 ? -0.302  -14.165 -5.932  1.00 75.03 100 A 1 
ATOM   761  C  CA  . LEU A 1 100 ? 0.376   -12.874 -6.012  1.00 76.37 100 A 1 
ATOM   762  C  C   . LEU A 1 100 ? 0.693   -12.491 -7.462  1.00 75.88 100 A 1 
ATOM   763  O  O   . LEU A 1 100 ? 1.255   -13.289 -8.213  1.00 74.51 100 A 1 
ATOM   764  C  CB  . LEU A 1 100 ? 1.655   -12.874 -5.163  1.00 77.44 100 A 1 
ATOM   765  C  CG  . LEU A 1 100 ? 1.438   -13.007 -3.647  1.00 77.63 100 A 1 
ATOM   766  C  CD1 . LEU A 1 100 ? 2.792   -12.915 -2.942  1.00 75.72 100 A 1 
ATOM   767  C  CD2 . LEU A 1 100 ? 0.540   -11.905 -3.086  1.00 76.22 100 A 1 
ATOM   768  N  N   . SER A 1 101 ? 0.427   -11.236 -7.809  1.00 75.72 101 A 1 
ATOM   769  C  CA  . SER A 1 101 ? 0.842   -10.629 -9.071  1.00 75.27 101 A 1 
ATOM   770  C  C   . SER A 1 101 ? 2.008   -9.672  -8.842  1.00 77.93 101 A 1 
ATOM   771  O  O   . SER A 1 101 ? 1.848   -8.591  -8.283  1.00 76.44 101 A 1 
ATOM   772  C  CB  . SER A 1 101 ? -0.318  -9.907  -9.737  1.00 70.17 101 A 1 
ATOM   773  O  OG  . SER A 1 101 ? -1.200  -10.858 -10.298 1.00 61.79 101 A 1 
ATOM   774  N  N   . PHE A 1 102 ? 3.178   -10.070 -9.304  1.00 83.12 102 A 1 
ATOM   775  C  CA  . PHE A 1 102 ? 4.363   -9.221  -9.323  1.00 84.48 102 A 1 
ATOM   776  C  C   . PHE A 1 102 ? 4.309   -8.270  -10.518 1.00 83.30 102 A 1 
ATOM   777  O  O   . PHE A 1 102 ? 3.785   -8.600  -11.575 1.00 81.69 102 A 1 
ATOM   778  C  CB  . PHE A 1 102 ? 5.618   -10.088 -9.365  1.00 86.35 102 A 1 
ATOM   779  C  CG  . PHE A 1 102 ? 5.743   -11.002 -8.174  1.00 88.50 102 A 1 
ATOM   780  C  CD1 . PHE A 1 102 ? 6.358   -10.548 -6.994  1.00 86.66 102 A 1 
ATOM   781  C  CD2 . PHE A 1 102 ? 5.207   -12.301 -8.207  1.00 87.26 102 A 1 
ATOM   782  C  CE1 . PHE A 1 102 ? 6.440   -11.371 -5.865  1.00 86.27 102 A 1 
ATOM   783  C  CE2 . PHE A 1 102 ? 5.283   -13.137 -7.071  1.00 86.75 102 A 1 
ATOM   784  C  CZ  . PHE A 1 102 ? 5.898   -12.670 -5.901  1.00 88.33 102 A 1 
ATOM   785  N  N   . GLN A 1 103 ? 4.911   -7.092  -10.353 1.00 82.80 103 A 1 
ATOM   786  C  CA  . GLN A 1 103 ? 5.029   -6.099  -11.413 1.00 82.60 103 A 1 
ATOM   787  C  C   . GLN A 1 103 ? 6.477   -5.629  -11.531 1.00 86.21 103 A 1 
ATOM   788  O  O   . GLN A 1 103 ? 7.207   -5.590  -10.536 1.00 86.72 103 A 1 
ATOM   789  C  CB  . GLN A 1 103 ? 4.093   -4.923  -11.144 1.00 77.55 103 A 1 
ATOM   790  C  CG  . GLN A 1 103 ? 2.614   -5.330  -11.140 1.00 68.75 103 A 1 
ATOM   791  C  CD  . GLN A 1 103 ? 1.671   -4.150  -10.905 1.00 65.48 103 A 1 
ATOM   792  O  OE1 . GLN A 1 103 ? 2.066   -3.015  -10.699 1.00 58.77 103 A 1 
ATOM   793  N  NE2 . GLN A 1 103 ? 0.382   -4.364  -10.950 1.00 55.25 103 A 1 
ATOM   794  N  N   . SER A 1 104 ? 6.887   -5.212  -12.732 1.00 87.19 104 A 1 
ATOM   795  C  CA  . SER A 1 104 ? 8.122   -4.448  -12.885 1.00 87.64 104 A 1 
ATOM   796  C  C   . SER A 1 104 ? 7.957   -3.064  -12.254 1.00 88.47 104 A 1 
ATOM   797  O  O   . SER A 1 104 ? 6.877   -2.477  -12.265 1.00 87.71 104 A 1 
ATOM   798  C  CB  . SER A 1 104 ? 8.544   -4.357  -14.351 1.00 85.85 104 A 1 
ATOM   799  O  OG  . SER A 1 104 ? 7.535   -3.801  -15.162 1.00 77.83 104 A 1 
ATOM   800  N  N   . TYR A 1 105 ? 9.042   -2.519  -11.709 1.00 89.90 105 A 1 
ATOM   801  C  CA  . TYR A 1 105 ? 9.033   -1.209  -11.066 1.00 90.70 105 A 1 
ATOM   802  C  C   . TYR A 1 105 ? 8.558   -0.105  -12.013 1.00 89.18 105 A 1 
ATOM   803  O  O   . TYR A 1 105 ? 7.740   0.737   -11.651 1.00 86.56 105 A 1 
ATOM   804  C  CB  . TYR A 1 105 ? 10.441  -0.907  -10.551 1.00 92.16 105 A 1 
ATOM   805  C  CG  . TYR A 1 105 ? 10.529  0.370   -9.760  1.00 93.24 105 A 1 
ATOM   806  C  CD1 . TYR A 1 105 ? 10.993  1.565   -10.350 1.00 93.21 105 A 1 
ATOM   807  C  CD2 . TYR A 1 105 ? 10.119  0.380   -8.409  1.00 93.25 105 A 1 
ATOM   808  C  CE1 . TYR A 1 105 ? 11.075  2.751   -9.594  1.00 93.32 105 A 1 
ATOM   809  C  CE2 . TYR A 1 105 ? 10.202  1.563   -7.649  1.00 93.42 105 A 1 
ATOM   810  C  CZ  . TYR A 1 105 ? 10.674  2.745   -8.250  1.00 94.80 105 A 1 
ATOM   811  O  OH  . TYR A 1 105 ? 10.748  3.892   -7.506  1.00 95.22 105 A 1 
ATOM   812  N  N   . ARG A 1 106 ? 9.062   -0.137  -13.243 1.00 89.70 106 A 1 
ATOM   813  C  CA  . ARG A 1 106 ? 8.601   0.664   -14.384 1.00 89.17 106 A 1 
ATOM   814  C  C   . ARG A 1 106 ? 8.700   -0.178  -15.659 1.00 89.45 106 A 1 
ATOM   815  O  O   . ARG A 1 106 ? 9.471   -1.145  -15.674 1.00 87.55 106 A 1 
ATOM   816  C  CB  . ARG A 1 106 ? 9.433   1.960   -14.512 1.00 86.78 106 A 1 
ATOM   817  C  CG  . ARG A 1 106 ? 9.158   2.929   -13.350 1.00 82.73 106 A 1 
ATOM   818  C  CD  . ARG A 1 106 ? 9.754   4.314   -13.626 1.00 81.87 106 A 1 
ATOM   819  N  NE  . ARG A 1 106 ? 9.440   5.244   -12.536 1.00 81.61 106 A 1 
ATOM   820  C  CZ  . ARG A 1 106 ? 9.694   6.536   -12.497 1.00 80.97 106 A 1 
ATOM   821  N  NH1 . ARG A 1 106 ? 10.277  7.158   -13.491 1.00 73.69 106 A 1 
ATOM   822  N  NH2 . ARG A 1 106 ? 9.359   7.244   -11.457 1.00 75.60 106 A 1 
ATOM   823  N  N   . PRO A 1 107 ? 8.004   0.201   -16.742 1.00 85.29 107 A 1 
ATOM   824  C  CA  . PRO A 1 107 ? 8.077   -0.534  -18.012 1.00 84.68 107 A 1 
ATOM   825  C  C   . PRO A 1 107 ? 9.502   -0.716  -18.552 1.00 87.10 107 A 1 
ATOM   826  O  O   . PRO A 1 107 ? 9.805   -1.730  -19.171 1.00 85.02 107 A 1 
ATOM   827  C  CB  . PRO A 1 107 ? 7.211   0.270   -18.980 1.00 81.90 107 A 1 
ATOM   828  C  CG  . PRO A 1 107 ? 6.186   0.942   -18.064 1.00 80.29 107 A 1 
ATOM   829  C  CD  . PRO A 1 107 ? 6.999   1.249   -16.811 1.00 81.79 107 A 1 
ATOM   830  N  N   . ASN A 1 108 ? 10.402  0.251   -18.295 1.00 90.22 108 A 1 
ATOM   831  C  CA  . ASN A 1 108 ? 11.804  0.223   -18.691 1.00 90.81 108 A 1 
ATOM   832  C  C   . ASN A 1 108 ? 12.756  -0.330  -17.605 1.00 92.41 108 A 1 
ATOM   833  O  O   . ASN A 1 108 ? 13.971  -0.210  -17.737 1.00 90.00 108 A 1 
ATOM   834  C  CB  . ASN A 1 108 ? 12.212  1.642   -19.142 1.00 87.96 108 A 1 
ATOM   835  C  CG  . ASN A 1 108 ? 12.228  2.657   -18.003 1.00 80.16 108 A 1 
ATOM   836  O  OD1 . ASN A 1 108 ? 11.542  2.543   -17.004 1.00 69.04 108 A 1 
ATOM   837  N  ND2 . ASN A 1 108 ? 13.016  3.701   -18.130 1.00 73.66 108 A 1 
ATOM   838  N  N   . LYS A 1 109 ? 12.225  -0.889  -16.514 1.00 92.37 109 A 1 
ATOM   839  C  CA  . LYS A 1 109 ? 12.985  -1.430  -15.373 1.00 93.52 109 A 1 
ATOM   840  C  C   . LYS A 1 109 ? 12.514  -2.856  -15.059 1.00 94.21 109 A 1 
ATOM   841  O  O   . LYS A 1 109 ? 11.999  -3.126  -13.982 1.00 93.06 109 A 1 
ATOM   842  C  CB  . LYS A 1 109 ? 12.868  -0.486  -14.163 1.00 92.56 109 A 1 
ATOM   843  C  CG  . LYS A 1 109 ? 13.564  0.887   -14.328 1.00 88.37 109 A 1 
ATOM   844  C  CD  . LYS A 1 109 ? 15.090  0.772   -14.265 1.00 81.89 109 A 1 
ATOM   845  C  CE  . LYS A 1 109 ? 15.715  2.167   -14.284 1.00 77.82 109 A 1 
ATOM   846  N  NZ  . LYS A 1 109 ? 17.203  2.117   -14.108 1.00 68.57 109 A 1 
ATOM   847  N  N   . GLN A 1 110 ? 12.696  -3.746  -16.025 1.00 94.07 110 A 1 
ATOM   848  C  CA  . GLN A 1 110 ? 12.263  -5.146  -15.922 1.00 94.10 110 A 1 
ATOM   849  C  C   . GLN A 1 110 ? 13.042  -5.947  -14.875 1.00 95.08 110 A 1 
ATOM   850  O  O   . GLN A 1 110 ? 12.535  -6.936  -14.346 1.00 93.30 110 A 1 
ATOM   851  C  CB  . GLN A 1 110 ? 12.387  -5.816  -17.305 1.00 91.91 110 A 1 
ATOM   852  C  CG  . GLN A 1 110 ? 11.488  -5.184  -18.385 1.00 87.53 110 A 1 
ATOM   853  C  CD  . GLN A 1 110 ? 9.990   -5.320  -18.084 1.00 77.83 110 A 1 
ATOM   854  O  OE1 . GLN A 1 110 ? 9.551   -6.200  -17.367 1.00 68.36 110 A 1 
ATOM   855  N  NE2 . GLN A 1 110 ? 9.161   -4.455  -18.599 1.00 65.27 110 A 1 
ATOM   856  N  N   . ASN A 1 111 ? 14.249  -5.501  -14.526 1.00 96.00 111 A 1 
ATOM   857  C  CA  . ASN A 1 111 ? 15.084  -6.101  -13.490 1.00 96.43 111 A 1 
ATOM   858  C  C   . ASN A 1 111 ? 14.700  -5.665  -12.065 1.00 97.03 111 A 1 
ATOM   859  O  O   . ASN A 1 111 ? 15.297  -6.132  -11.101 1.00 96.69 111 A 1 
ATOM   860  C  CB  . ASN A 1 111 ? 16.553  -5.786  -13.805 1.00 95.89 111 A 1 
ATOM   861  C  CG  . ASN A 1 111 ? 16.909  -4.323  -13.618 1.00 95.52 111 A 1 
ATOM   862  O  OD1 . ASN A 1 111 ? 16.290  -3.424  -14.168 1.00 89.75 111 A 1 
ATOM   863  N  ND2 . ASN A 1 111 ? 17.913  -4.046  -12.827 1.00 90.16 111 A 1 
ATOM   864  N  N   . ILE A 1 112 ? 13.733  -4.762  -11.900 1.00 96.76 112 A 1 
ATOM   865  C  CA  . ILE A 1 112 ? 13.269  -4.317  -10.585 1.00 96.90 112 A 1 
ATOM   866  C  C   . ILE A 1 112 ? 11.806  -4.724  -10.432 1.00 96.28 112 A 1 
ATOM   867  O  O   . ILE A 1 112 ? 10.954  -4.276  -11.198 1.00 95.14 112 A 1 
ATOM   868  C  CB  . ILE A 1 112 ? 13.483  -2.809  -10.366 1.00 97.38 112 A 1 
ATOM   869  C  CG1 . ILE A 1 112 ? 14.950  -2.409  -10.664 1.00 96.79 112 A 1 
ATOM   870  C  CG2 . ILE A 1 112 ? 13.084  -2.464  -8.921  1.00 96.85 112 A 1 
ATOM   871  C  CD1 . ILE A 1 112 ? 15.234  -0.913  -10.517 1.00 95.41 112 A 1 
ATOM   872  N  N   . LEU A 1 113 ? 11.519  -5.538  -9.437  1.00 95.80 113 A 1 
ATOM   873  C  CA  . LEU A 1 113 ? 10.195  -6.084  -9.193  1.00 95.86 113 A 1 
ATOM   874  C  C   . LEU A 1 113 ? 9.591   -5.490  -7.920  1.00 95.94 113 A 1 
ATOM   875  O  O   . LEU A 1 113 ? 10.304  -5.215  -6.954  1.00 95.53 113 A 1 
ATOM   876  C  CB  . LEU A 1 113 ? 10.255  -7.623  -9.126  1.00 95.63 113 A 1 
ATOM   877  C  CG  . LEU A 1 113 ? 10.956  -8.293  -10.320 1.00 94.51 113 A 1 
ATOM   878  C  CD1 . LEU A 1 113 ? 10.938  -9.813  -10.131 1.00 92.33 113 A 1 
ATOM   879  C  CD2 . LEU A 1 113 ? 10.289  -7.955  -11.657 1.00 91.89 113 A 1 
ATOM   880  N  N   . VAL A 1 114 ? 8.281   -5.323  -7.919  1.00 92.98 114 A 1 
ATOM   881  C  CA  . VAL A 1 114 ? 7.527   -4.856  -6.755  1.00 91.92 114 A 1 
ATOM   882  C  C   . VAL A 1 114 ? 6.330   -5.757  -6.481  1.00 90.55 114 A 1 
ATOM   883  O  O   . VAL A 1 114 ? 5.738   -6.332  -7.396  1.00 89.06 114 A 1 
ATOM   884  C  CB  . VAL A 1 114 ? 7.081   -3.388  -6.870  1.00 91.20 114 A 1 
ATOM   885  C  CG1 . VAL A 1 114 ? 8.283   -2.444  -6.888  1.00 87.92 114 A 1 
ATOM   886  C  CG2 . VAL A 1 114 ? 6.218   -3.117  -8.111  1.00 88.16 114 A 1 
ATOM   887  N  N   . ILE A 1 115 ? 5.967   -5.839  -5.201  1.00 90.65 115 A 1 
ATOM   888  C  CA  . ILE A 1 115 ? 4.781   -6.548  -4.732  1.00 90.23 115 A 1 
ATOM   889  C  C   . ILE A 1 115 ? 4.190   -5.837  -3.520  1.00 90.35 115 A 1 
ATOM   890  O  O   . ILE A 1 115 ? 4.911   -5.252  -2.707  1.00 89.93 115 A 1 
ATOM   891  C  CB  . ILE A 1 115 ? 5.121   -8.021  -4.461  1.00 89.19 115 A 1 
ATOM   892  C  CG1 . ILE A 1 115 ? 3.894   -8.886  -4.095  1.00 86.24 115 A 1 
ATOM   893  C  CG2 . ILE A 1 115 ? 6.185   -8.168  -3.340  1.00 85.89 115 A 1 
ATOM   894  C  CD1 . ILE A 1 115 ? 2.835   -8.936  -5.187  1.00 81.99 115 A 1 
ATOM   895  N  N   . GLY A 1 116 ? 2.885   -5.907  -3.387  1.00 86.42 116 A 1 
ATOM   896  C  CA  . GLY A 1 116 ? 2.142   -5.375  -2.254  1.00 85.78 116 A 1 
ATOM   897  C  C   . GLY A 1 116 ? 1.438   -4.047  -2.531  1.00 85.42 116 A 1 
ATOM   898  O  O   . GLY A 1 116 ? 1.666   -3.409  -3.553  1.00 83.66 116 A 1 
ATOM   899  N  N   . PRO A 1 117 ? 0.601   -3.611  -1.590  1.00 81.45 117 A 1 
ATOM   900  C  CA  . PRO A 1 117 ? 0.401   -4.203  -0.270  1.00 80.64 117 A 1 
ATOM   901  C  C   . PRO A 1 117 ? -0.410  -5.500  -0.324  1.00 81.04 117 A 1 
ATOM   902  O  O   . PRO A 1 117 ? -1.406  -5.584  -1.030  1.00 79.96 117 A 1 
ATOM   903  C  CB  . PRO A 1 117 ? -0.315  -3.119  0.532   1.00 78.95 117 A 1 
ATOM   904  C  CG  . PRO A 1 117 ? -1.149  -2.411  -0.527  1.00 75.12 117 A 1 
ATOM   905  C  CD  . PRO A 1 117 ? -0.261  -2.464  -1.780  1.00 76.68 117 A 1 
ATOM   906  N  N   . VAL A 1 118 ? 0.014   -6.476  0.457   1.00 80.96 118 A 1 
ATOM   907  C  CA  . VAL A 1 118 ? -0.672  -7.762  0.638   1.00 80.83 118 A 1 
ATOM   908  C  C   . VAL A 1 118 ? -0.774  -8.089  2.139   1.00 81.69 118 A 1 
ATOM   909  O  O   . VAL A 1 118 ? 0.051   -7.596  2.911   1.00 82.17 118 A 1 
ATOM   910  C  CB  . VAL A 1 118 ? 0.014   -8.900  -0.140  1.00 80.14 118 A 1 
ATOM   911  C  CG1 . VAL A 1 118 ? -0.053  -8.658  -1.653  1.00 78.07 118 A 1 
ATOM   912  C  CG2 . VAL A 1 118 ? 1.477   -9.112  0.262   1.00 78.02 118 A 1 
ATOM   913  N  N   . PRO A 1 119 ? -1.749  -8.890  2.590   1.00 80.08 119 A 1 
ATOM   914  C  CA  . PRO A 1 119 ? -1.930  -9.200  4.012   1.00 78.92 119 A 1 
ATOM   915  C  C   . PRO A 1 119 ? -0.688  -9.853  4.627   1.00 81.43 119 A 1 
ATOM   916  O  O   . PRO A 1 119 ? -0.249  -10.921 4.197   1.00 81.34 119 A 1 
ATOM   917  C  CB  . PRO A 1 119 ? -3.150  -10.111 4.085   1.00 75.97 119 A 1 
ATOM   918  C  CG  . PRO A 1 119 ? -3.949  -9.742  2.842   1.00 72.35 119 A 1 
ATOM   919  C  CD  . PRO A 1 119 ? -2.855  -9.430  1.822   1.00 74.03 119 A 1 
ATOM   920  N  N   . GLY A 1 120 ? -0.132  -9.236  5.671   1.00 87.79 120 A 1 
ATOM   921  C  CA  . GLY A 1 120 ? 1.092   -9.719  6.307   1.00 88.63 120 A 1 
ATOM   922  C  C   . GLY A 1 120 ? 0.951   -11.072 6.992   1.00 88.66 120 A 1 
ATOM   923  O  O   . GLY A 1 120 ? 1.908   -11.839 7.029   1.00 87.78 120 A 1 
ATOM   924  N  N   . GLN A 1 121 ? -0.246  -11.410 7.481   1.00 87.83 121 A 1 
ATOM   925  C  CA  . GLN A 1 121 ? -0.521  -12.717 8.084   1.00 86.54 121 A 1 
ATOM   926  C  C   . GLN A 1 121 ? -0.306  -13.874 7.094   1.00 87.26 121 A 1 
ATOM   927  O  O   . GLN A 1 121 ? 0.148   -14.940 7.494   1.00 85.39 121 A 1 
ATOM   928  C  CB  . GLN A 1 121 ? -1.962  -12.754 8.599   1.00 83.70 121 A 1 
ATOM   929  C  CG  . GLN A 1 121 ? -2.135  -11.921 9.879   1.00 73.42 121 A 1 
ATOM   930  C  CD  . GLN A 1 121 ? -3.561  -11.994 10.441  1.00 65.89 121 A 1 
ATOM   931  O  OE1 . GLN A 1 121 ? -4.497  -12.407 9.788   1.00 58.26 121 A 1 
ATOM   932  N  NE2 . GLN A 1 121 ? -3.779  -11.587 11.664  1.00 55.59 121 A 1 
ATOM   933  N  N   . LYS A 1 122 ? -0.586  -13.650 5.814   1.00 86.33 122 A 1 
ATOM   934  C  CA  . LYS A 1 122 ? -0.479  -14.665 4.762   1.00 86.00 122 A 1 
ATOM   935  C  C   . LYS A 1 122 ? 0.863   -14.615 4.028   1.00 87.70 122 A 1 
ATOM   936  O  O   . LYS A 1 122 ? 1.373   -15.645 3.616   1.00 87.20 122 A 1 
ATOM   937  C  CB  . LYS A 1 122 ? -1.679  -14.481 3.816   1.00 82.82 122 A 1 
ATOM   938  C  CG  . LYS A 1 122 ? -1.837  -15.633 2.820   1.00 73.11 122 A 1 
ATOM   939  C  CD  . LYS A 1 122 ? -3.155  -15.470 2.052   1.00 68.67 122 A 1 
ATOM   940  C  CE  . LYS A 1 122 ? -3.377  -16.609 1.057   1.00 59.90 122 A 1 
ATOM   941  N  NZ  . LYS A 1 122 ? -4.688  -16.464 0.379   1.00 53.66 122 A 1 
ATOM   942  N  N   . TYR A 1 123 ? 1.443   -13.418 3.876   1.00 88.76 123 A 1 
ATOM   943  C  CA  . TYR A 1 123 ? 2.591   -13.167 3.011   1.00 89.92 123 A 1 
ATOM   944  C  C   . TYR A 1 123 ? 3.795   -12.562 3.756   1.00 92.22 123 A 1 
ATOM   945  O  O   . TYR A 1 123 ? 4.504   -11.716 3.221   1.00 92.66 123 A 1 
ATOM   946  C  CB  . TYR A 1 123 ? 2.148   -12.331 1.811   1.00 88.04 123 A 1 
ATOM   947  C  CG  . TYR A 1 123 ? 1.069   -12.975 0.969   1.00 86.43 123 A 1 
ATOM   948  C  CD1 . TYR A 1 123 ? 1.370   -14.089 0.163   1.00 84.08 123 A 1 
ATOM   949  C  CD2 . TYR A 1 123 ? -0.241  -12.462 0.972   1.00 83.95 123 A 1 
ATOM   950  C  CE1 . TYR A 1 123 ? 0.382   -14.667 -0.658  1.00 82.21 123 A 1 
ATOM   951  C  CE2 . TYR A 1 123 ? -1.236  -13.028 0.158   1.00 81.74 123 A 1 
ATOM   952  C  CZ  . TYR A 1 123 ? -0.926  -14.131 -0.663  1.00 80.98 123 A 1 
ATOM   953  O  OH  . TYR A 1 123 ? -1.877  -14.675 -1.468  1.00 77.94 123 A 1 
ATOM   954  N  N   . SER A 1 124 ? 4.050   -12.997 4.983   1.00 94.42 124 A 1 
ATOM   955  C  CA  . SER A 1 124 ? 5.301   -12.639 5.680   1.00 95.42 124 A 1 
ATOM   956  C  C   . SER A 1 124 ? 6.548   -13.216 4.999   1.00 96.60 124 A 1 
ATOM   957  O  O   . SER A 1 124 ? 7.651   -12.724 5.217   1.00 96.51 124 A 1 
ATOM   958  C  CB  . SER A 1 124 ? 5.246   -13.112 7.134   1.00 94.12 124 A 1 
ATOM   959  O  OG  . SER A 1 124 ? 5.077   -14.508 7.218   1.00 82.23 124 A 1 
ATOM   960  N  N   . GLU A 1 125 ? 6.361   -14.225 4.170   1.00 96.50 125 A 1 
ATOM   961  C  CA  . GLU A 1 125 ? 7.343   -14.778 3.251   1.00 96.48 125 A 1 
ATOM   962  C  C   . GLU A 1 125 ? 6.790   -14.677 1.824   1.00 95.86 125 A 1 
ATOM   963  O  O   . GLU A 1 125 ? 5.643   -15.045 1.567   1.00 94.11 125 A 1 
ATOM   964  C  CB  . GLU A 1 125 ? 7.672   -16.218 3.662   1.00 95.29 125 A 1 
ATOM   965  C  CG  . GLU A 1 125 ? 8.838   -16.796 2.857   1.00 86.09 125 A 1 
ATOM   966  C  CD  . GLU A 1 125 ? 9.320   -18.143 3.414   1.00 85.84 125 A 1 
ATOM   967  O  OE1 . GLU A 1 125 ? 9.332   -19.118 2.645   1.00 80.44 125 A 1 
ATOM   968  O  OE2 . GLU A 1 125 ? 9.735   -18.186 4.593   1.00 79.62 125 A 1 
ATOM   969  N  N   . ILE A 1 126 ? 7.574   -14.123 0.907   1.00 96.57 126 A 1 
ATOM   970  C  CA  . ILE A 1 126 ? 7.197   -13.873 -0.484  1.00 96.24 126 A 1 
ATOM   971  C  C   . ILE A 1 126 ? 8.223   -14.531 -1.395  1.00 96.63 126 A 1 
ATOM   972  O  O   . ILE A 1 126 ? 9.407   -14.194 -1.338  1.00 96.37 126 A 1 
ATOM   973  C  CB  . ILE A 1 126 ? 7.080   -12.356 -0.766  1.00 95.19 126 A 1 
ATOM   974  C  CG1 . ILE A 1 126 ? 6.027   -11.689 0.152   1.00 93.59 126 A 1 
ATOM   975  C  CG2 . ILE A 1 126 ? 6.725   -12.124 -2.247  1.00 93.92 126 A 1 
ATOM   976  C  CD1 . ILE A 1 126 ? 5.977   -10.165 0.045   1.00 90.06 126 A 1 
ATOM   977  N  N   . THR A 1 127 ? 7.773   -15.408 -2.273  1.00 96.78 127 A 1 
ATOM   978  C  CA  . THR A 1 127 ? 8.607   -16.086 -3.265  1.00 96.43 127 A 1 
ATOM   979  C  C   . THR A 1 127 ? 8.516   -15.368 -4.612  1.00 96.07 127 A 1 
ATOM   980  O  O   . THR A 1 127 ? 7.475   -15.408 -5.264  1.00 94.93 127 A 1 
ATOM   981  C  CB  . THR A 1 127 ? 8.197   -17.558 -3.402  1.00 95.80 127 A 1 
ATOM   982  O  OG1 . THR A 1 127 ? 8.277   -18.196 -2.147  1.00 92.77 127 A 1 
ATOM   983  C  CG2 . THR A 1 127 ? 9.111   -18.334 -4.350  1.00 92.69 127 A 1 
ATOM   984  N  N   . PHE A 1 128 ? 9.605   -14.731 -5.036  1.00 96.97 128 A 1 
ATOM   985  C  CA  . PHE A 1 128 ? 9.717   -14.108 -6.349  1.00 97.10 128 A 1 
ATOM   986  C  C   . PHE A 1 128 ? 10.223  -15.133 -7.375  1.00 97.26 128 A 1 
ATOM   987  O  O   . PHE A 1 128 ? 11.310  -15.685 -7.178  1.00 96.76 128 A 1 
ATOM   988  C  CB  . PHE A 1 128 ? 10.676  -12.910 -6.299  1.00 97.17 128 A 1 
ATOM   989  C  CG  . PHE A 1 128 ? 10.165  -11.707 -5.547  1.00 97.14 128 A 1 
ATOM   990  C  CD1 . PHE A 1 128 ? 9.707   -10.581 -6.255  1.00 95.95 128 A 1 
ATOM   991  C  CD2 . PHE A 1 128 ? 10.180  -11.681 -4.144  1.00 95.96 128 A 1 
ATOM   992  C  CE1 . PHE A 1 128 ? 9.276   -9.435  -5.570  1.00 95.26 128 A 1 
ATOM   993  C  CE2 . PHE A 1 128 ? 9.747   -10.540 -3.453  1.00 95.23 128 A 1 
ATOM   994  C  CZ  . PHE A 1 128 ? 9.291   -9.417  -4.167  1.00 95.96 128 A 1 
ATOM   995  N  N   . PRO A 1 129 ? 9.518   -15.351 -8.496  1.00 96.87 129 A 1 
ATOM   996  C  CA  . PRO A 1 129 ? 10.002  -16.172 -9.596  1.00 96.32 129 A 1 
ATOM   997  C  C   . PRO A 1 129 ? 10.850  -15.317 -10.544 1.00 96.53 129 A 1 
ATOM   998  O  O   . PRO A 1 129 ? 10.363  -14.354 -11.138 1.00 95.71 129 A 1 
ATOM   999  C  CB  . PRO A 1 129 ? 8.730   -16.695 -10.259 1.00 95.05 129 A 1 
ATOM   1000 C  CG  . PRO A 1 129 ? 7.749   -15.542 -10.094 1.00 93.02 129 A 1 
ATOM   1001 C  CD  . PRO A 1 129 ? 8.162   -14.880 -8.779  1.00 94.99 129 A 1 
ATOM   1002 N  N   . ILE A 1 130 ? 12.122  -15.668 -10.718 1.00 97.39 130 A 1 
ATOM   1003 C  CA  . ILE A 1 130 ? 13.070  -14.877 -11.507 1.00 97.76 130 A 1 
ATOM   1004 C  C   . ILE A 1 130 ? 13.600  -15.716 -12.660 1.00 97.71 130 A 1 
ATOM   1005 O  O   . ILE A 1 130 ? 14.013  -16.856 -12.458 1.00 97.34 130 A 1 
ATOM   1006 C  CB  . ILE A 1 130 ? 14.220  -14.356 -10.615 1.00 97.51 130 A 1 
ATOM   1007 C  CG1 . ILE A 1 130 ? 13.666  -13.559 -9.409  1.00 95.36 130 A 1 
ATOM   1008 C  CG2 . ILE A 1 130 ? 15.174  -13.474 -11.446 1.00 95.97 130 A 1 
ATOM   1009 C  CD1 . ILE A 1 130 ? 14.734  -13.270 -8.349  1.00 85.91 130 A 1 
ATOM   1010 N  N   . LEU A 1 131 ? 13.629  -15.134 -13.857 1.00 97.23 131 A 1 
ATOM   1011 C  CA  . LEU A 1 131 ? 14.297  -15.710 -15.013 1.00 97.12 131 A 1 
ATOM   1012 C  C   . LEU A 1 131 ? 15.728  -15.184 -15.091 1.00 97.08 131 A 1 
ATOM   1013 O  O   . LEU A 1 131 ? 15.951  -13.983 -15.243 1.00 96.48 131 A 1 
ATOM   1014 C  CB  . LEU A 1 131 ? 13.482  -15.392 -16.273 1.00 96.71 131 A 1 
ATOM   1015 C  CG  . LEU A 1 131 ? 14.059  -16.006 -17.563 1.00 95.97 131 A 1 
ATOM   1016 C  CD1 . LEU A 1 131 ? 14.051  -17.532 -17.537 1.00 94.12 131 A 1 
ATOM   1017 C  CD2 . LEU A 1 131 ? 13.222  -15.552 -18.766 1.00 93.66 131 A 1 
ATOM   1018 N  N   . ALA A 1 132 ? 16.699  -16.081 -15.006 1.00 97.20 132 A 1 
ATOM   1019 C  CA  . ALA A 1 132 ? 18.101  -15.757 -15.224 1.00 97.11 132 A 1 
ATOM   1020 C  C   . ALA A 1 132 ? 18.358  -15.487 -16.717 1.00 96.96 132 A 1 
ATOM   1021 O  O   . ALA A 1 132 ? 17.854  -16.222 -17.565 1.00 96.20 132 A 1 
ATOM   1022 C  CB  . ALA A 1 132 ? 18.978  -16.900 -14.702 1.00 96.76 132 A 1 
ATOM   1023 N  N   . PRO A 1 133 ? 19.148  -14.459 -17.067 1.00 96.80 133 A 1 
ATOM   1024 C  CA  . PRO A 1 133 ? 19.467  -14.152 -18.455 1.00 96.67 133 A 1 
ATOM   1025 C  C   . PRO A 1 133 ? 20.441  -15.174 -19.045 1.00 96.66 133 A 1 
ATOM   1026 O  O   . PRO A 1 133 ? 21.146  -15.886 -18.331 1.00 95.62 133 A 1 
ATOM   1027 C  CB  . PRO A 1 133 ? 20.071  -12.752 -18.417 1.00 95.97 133 A 1 
ATOM   1028 C  CG  . PRO A 1 133 ? 20.767  -12.714 -17.058 1.00 95.33 133 A 1 
ATOM   1029 C  CD  . PRO A 1 133 ? 19.823  -13.529 -16.169 1.00 96.35 133 A 1 
ATOM   1030 N  N   . ASP A 1 134 ? 20.525  -15.183 -20.368 1.00 95.43 134 A 1 
ATOM   1031 C  CA  . ASP A 1 134 ? 21.489  -15.997 -21.098 1.00 95.27 134 A 1 
ATOM   1032 C  C   . ASP A 1 134 ? 22.568  -15.105 -21.740 1.00 95.27 134 A 1 
ATOM   1033 O  O   . ASP A 1 134 ? 22.267  -14.350 -22.675 1.00 93.76 134 A 1 
ATOM   1034 C  CB  . ASP A 1 134 ? 20.758  -16.862 -22.132 1.00 93.88 134 A 1 
ATOM   1035 C  CG  . ASP A 1 134 ? 21.695  -17.825 -22.865 1.00 92.40 134 A 1 
ATOM   1036 O  OD1 . ASP A 1 134 ? 22.916  -17.812 -22.583 1.00 89.45 134 A 1 
ATOM   1037 O  OD2 . ASP A 1 134 ? 21.201  -18.561 -23.747 1.00 88.24 134 A 1 
ATOM   1038 N  N   . PRO A 1 135 ? 23.848  -15.202 -21.307 1.00 94.30 135 A 1 
ATOM   1039 C  CA  . PRO A 1 135 ? 24.956  -14.470 -21.922 1.00 93.58 135 A 1 
ATOM   1040 C  C   . PRO A 1 135 ? 25.168  -14.796 -23.401 1.00 93.05 135 A 1 
ATOM   1041 O  O   . PRO A 1 135 ? 25.732  -13.972 -24.132 1.00 90.20 135 A 1 
ATOM   1042 C  CB  . PRO A 1 135 ? 26.196  -14.845 -21.106 1.00 92.35 135 A 1 
ATOM   1043 C  CG  . PRO A 1 135 ? 25.626  -15.251 -19.755 1.00 91.47 135 A 1 
ATOM   1044 C  CD  . PRO A 1 135 ? 24.313  -15.919 -20.129 1.00 93.56 135 A 1 
ATOM   1045 N  N   . ALA A 1 136 ? 24.718  -15.948 -23.891 1.00 92.75 136 A 1 
ATOM   1046 C  CA  . ALA A 1 136 ? 24.798  -16.293 -25.306 1.00 91.47 136 A 1 
ATOM   1047 C  C   . ALA A 1 136 ? 23.885  -15.417 -26.180 1.00 91.26 136 A 1 
ATOM   1048 O  O   . ALA A 1 136 ? 24.167  -15.205 -27.364 1.00 87.90 136 A 1 
ATOM   1049 C  CB  . ALA A 1 136 ? 24.471  -17.777 -25.475 1.00 90.05 136 A 1 
ATOM   1050 N  N   . THR A 1 137 ? 22.816  -14.863 -25.603 1.00 92.14 137 A 1 
ATOM   1051 C  CA  . THR A 1 137 ? 21.832  -14.031 -26.303 1.00 90.75 137 A 1 
ATOM   1052 C  C   . THR A 1 137 ? 21.917  -12.557 -25.927 1.00 90.21 137 A 1 
ATOM   1053 O  O   . THR A 1 137 ? 21.633  -11.688 -26.764 1.00 86.04 137 A 1 
ATOM   1054 C  CB  . THR A 1 137 ? 20.410  -14.559 -26.071 1.00 88.59 137 A 1 
ATOM   1055 O  OG1 . THR A 1 137 ? 20.075  -14.507 -24.710 1.00 81.75 137 A 1 
ATOM   1056 C  CG2 . THR A 1 137 ? 20.238  -16.001 -26.537 1.00 79.26 137 A 1 
ATOM   1057 N  N   . LYS A 1 138 ? 22.369  -12.231 -24.712 1.00 89.94 138 A 1 
ATOM   1058 C  CA  . LYS A 1 138 ? 22.502  -10.864 -24.196 1.00 88.62 138 A 1 
ATOM   1059 C  C   . LYS A 1 138 ? 23.978  -10.502 -23.990 1.00 89.26 138 A 1 
ATOM   1060 O  O   . LYS A 1 138 ? 24.604  -10.950 -23.040 1.00 85.77 138 A 1 
ATOM   1061 C  CB  . LYS A 1 138 ? 21.684  -10.691 -22.904 1.00 84.31 138 A 1 
ATOM   1062 C  CG  . LYS A 1 138 ? 20.162  -10.752 -23.130 1.00 75.92 138 A 1 
ATOM   1063 C  CD  . LYS A 1 138 ? 19.381  -10.447 -21.836 1.00 70.42 138 A 1 
ATOM   1064 C  CE  . LYS A 1 138 ? 17.868  -10.510 -22.050 1.00 63.01 138 A 1 
ATOM   1065 N  NZ  . LYS A 1 138 ? 17.083  -10.272 -20.805 1.00 57.13 138 A 1 
ATOM   1066 N  N   . LYS A 1 139 ? 24.525  -9.633  -24.862 1.00 88.54 139 A 1 
ATOM   1067 C  CA  . LYS A 1 139 ? 25.951  -9.256  -24.861 1.00 88.19 139 A 1 
ATOM   1068 C  C   . LYS A 1 139 ? 26.429  -8.587  -23.577 1.00 88.12 139 A 1 
ATOM   1069 O  O   . LYS A 1 139 ? 27.593  -8.732  -23.220 1.00 81.22 139 A 1 
ATOM   1070 C  CB  . LYS A 1 139 ? 26.254  -8.318  -26.038 1.00 84.66 139 A 1 
ATOM   1071 C  CG  . LYS A 1 139 ? 26.169  -9.037  -27.388 1.00 72.88 139 A 1 
ATOM   1072 C  CD  . LYS A 1 139 ? 26.601  -8.076  -28.498 1.00 63.25 139 A 1 
ATOM   1073 C  CE  . LYS A 1 139 ? 26.575  -8.782  -29.852 1.00 53.86 139 A 1 
ATOM   1074 N  NZ  . LYS A 1 139 ? 26.979  -7.869  -30.935 1.00 45.17 139 A 1 
ATOM   1075 N  N   . ASP A 1 140 ? 25.556  -7.854  -22.890 1.00 88.49 140 A 1 
ATOM   1076 C  CA  . ASP A 1 140 ? 25.902  -7.093  -21.687 1.00 87.91 140 A 1 
ATOM   1077 C  C   . ASP A 1 140 ? 25.816  -7.946  -20.408 1.00 89.70 140 A 1 
ATOM   1078 O  O   . ASP A 1 140 ? 26.071  -7.465  -19.302 1.00 85.82 140 A 1 
ATOM   1079 C  CB  . ASP A 1 140 ? 25.022  -5.837  -21.614 1.00 83.70 140 A 1 
ATOM   1080 C  CG  . ASP A 1 140 ? 25.118  -4.990  -22.887 1.00 75.91 140 A 1 
ATOM   1081 O  OD1 . ASP A 1 140 ? 26.239  -4.842  -23.427 1.00 67.73 140 A 1 
ATOM   1082 O  OD2 . ASP A 1 140 ? 24.056  -4.558  -23.379 1.00 69.37 140 A 1 
ATOM   1083 N  N   . VAL A 1 141 ? 25.487  -9.215  -20.552 1.00 89.39 141 A 1 
ATOM   1084 C  CA  . VAL A 1 141 ? 25.405  -10.167 -19.442 1.00 91.29 141 A 1 
ATOM   1085 C  C   . VAL A 1 141 ? 26.595  -11.117 -19.499 1.00 92.30 141 A 1 
ATOM   1086 O  O   . VAL A 1 141 ? 26.919  -11.676 -20.549 1.00 90.20 141 A 1 
ATOM   1087 C  CB  . VAL A 1 141 ? 24.076  -10.935 -19.465 1.00 89.17 141 A 1 
ATOM   1088 C  CG1 . VAL A 1 141 ? 23.981  -11.894 -18.280 1.00 83.00 141 A 1 
ATOM   1089 C  CG2 . VAL A 1 141 ? 22.886  -9.970  -19.378 1.00 84.69 141 A 1 
ATOM   1090 N  N   . HIS A 1 142 ? 27.236  -11.314 -18.354 1.00 93.56 142 A 1 
ATOM   1091 C  CA  . HIS A 1 142 ? 28.420  -12.158 -18.231 1.00 93.70 142 A 1 
ATOM   1092 C  C   . HIS A 1 142 ? 28.251  -13.199 -17.116 1.00 94.75 142 A 1 
ATOM   1093 O  O   . HIS A 1 142 ? 27.421  -13.043 -16.225 1.00 92.48 142 A 1 
ATOM   1094 C  CB  . HIS A 1 142 ? 29.638  -11.266 -18.003 1.00 92.02 142 A 1 
ATOM   1095 C  CG  . HIS A 1 142 ? 29.865  -10.253 -19.091 1.00 90.74 142 A 1 
ATOM   1096 N  ND1 . HIS A 1 142 ? 29.878  -10.492 -20.448 1.00 79.21 142 A 1 
ATOM   1097 C  CD2 . HIS A 1 142 ? 30.062  -8.902  -18.938 1.00 79.63 142 A 1 
ATOM   1098 C  CE1 . HIS A 1 142 ? 30.069  -9.320  -21.080 1.00 80.76 142 A 1 
ATOM   1099 N  NE2 . HIS A 1 142 ? 30.200  -8.332  -20.194 1.00 81.96 142 A 1 
ATOM   1100 N  N   . PHE A 1 143 ? 29.071  -14.232 -17.141 1.00 94.09 143 A 1 
ATOM   1101 C  CA  . PHE A 1 143 ? 29.141  -15.205 -16.055 1.00 93.80 143 A 1 
ATOM   1102 C  C   . PHE A 1 143 ? 29.911  -14.609 -14.874 1.00 92.91 143 A 1 
ATOM   1103 O  O   . PHE A 1 143 ? 31.128  -14.712 -14.775 1.00 89.46 143 A 1 
ATOM   1104 C  CB  . PHE A 1 143 ? 29.770  -16.508 -16.564 1.00 92.61 143 A 1 
ATOM   1105 C  CG  . PHE A 1 143 ? 28.982  -17.156 -17.678 1.00 92.47 143 A 1 
ATOM   1106 C  CD1 . PHE A 1 143 ? 27.724  -17.709 -17.419 1.00 89.88 143 A 1 
ATOM   1107 C  CD2 . PHE A 1 143 ? 29.508  -17.207 -18.981 1.00 90.48 143 A 1 
ATOM   1108 C  CE1 . PHE A 1 143 ? 26.992  -18.329 -18.443 1.00 89.22 143 A 1 
ATOM   1109 C  CE2 . PHE A 1 143 ? 28.781  -17.826 -20.017 1.00 88.94 143 A 1 
ATOM   1110 C  CZ  . PHE A 1 143 ? 27.529  -18.385 -19.738 1.00 89.63 143 A 1 
ATOM   1111 N  N   . LEU A 1 144 ? 29.194  -13.907 -14.010 1.00 92.90 144 A 1 
ATOM   1112 C  CA  . LEU A 1 144 ? 29.736  -13.191 -12.860 1.00 93.10 144 A 1 
ATOM   1113 C  C   . LEU A 1 144 ? 28.904  -13.479 -11.609 1.00 94.63 144 A 1 
ATOM   1114 O  O   . LEU A 1 144 ? 27.816  -14.050 -11.671 1.00 93.12 144 A 1 
ATOM   1115 C  CB  . LEU A 1 144 ? 29.762  -11.683 -13.169 1.00 89.80 144 A 1 
ATOM   1116 C  CG  . LEU A 1 144 ? 30.758  -11.249 -14.267 1.00 86.11 144 A 1 
ATOM   1117 C  CD1 . LEU A 1 144 ? 30.580  -9.765  -14.567 1.00 81.44 144 A 1 
ATOM   1118 C  CD2 . LEU A 1 144 ? 32.212  -11.479 -13.859 1.00 81.13 144 A 1 
ATOM   1119 N  N   . LYS A 1 145 ? 29.444  -13.038 -10.470 1.00 96.05 145 A 1 
ATOM   1120 C  CA  . LYS A 1 145 ? 28.692  -12.944 -9.225  1.00 96.38 145 A 1 
ATOM   1121 C  C   . LYS A 1 145 ? 27.948  -11.606 -9.219  1.00 96.11 145 A 1 
ATOM   1122 O  O   . LYS A 1 145 ? 28.583  -10.560 -9.323  1.00 94.72 145 A 1 
ATOM   1123 C  CB  . LYS A 1 145 ? 29.644  -13.110 -8.041  1.00 95.50 145 A 1 
ATOM   1124 C  CG  . LYS A 1 145 ? 28.874  -13.448 -6.765  1.00 90.02 145 A 1 
ATOM   1125 C  CD  . LYS A 1 145 ? 29.838  -13.588 -5.579  1.00 87.31 145 A 1 
ATOM   1126 C  CE  . LYS A 1 145 ? 29.108  -14.245 -4.415  1.00 77.35 145 A 1 
ATOM   1127 N  NZ  . LYS A 1 145 ? 29.841  -14.103 -3.133  1.00 71.28 145 A 1 
ATOM   1128 N  N   . TYR A 1 146 ? 26.642  -11.647 -9.112  1.00 97.00 146 A 1 
ATOM   1129 C  CA  . TYR A 1 146 ? 25.782  -10.479 -9.170  1.00 96.97 146 A 1 
ATOM   1130 C  C   . TYR A 1 146 ? 25.134  -10.197 -7.811  1.00 97.22 146 A 1 
ATOM   1131 O  O   . TYR A 1 146 ? 24.637  -11.124 -7.180  1.00 96.63 146 A 1 
ATOM   1132 C  CB  . TYR A 1 146 ? 24.717  -10.700 -10.240 1.00 96.21 146 A 1 
ATOM   1133 C  CG  . TYR A 1 146 ? 25.254  -10.628 -11.652 1.00 95.69 146 A 1 
ATOM   1134 C  CD1 . TYR A 1 146 ? 25.526  -9.379  -12.232 1.00 93.79 146 A 1 
ATOM   1135 C  CD2 . TYR A 1 146 ? 25.467  -11.801 -12.396 1.00 93.90 146 A 1 
ATOM   1136 C  CE1 . TYR A 1 146 ? 25.990  -9.292  -13.549 1.00 92.25 146 A 1 
ATOM   1137 C  CE2 . TYR A 1 146 ? 25.926  -11.727 -13.720 1.00 91.98 146 A 1 
ATOM   1138 C  CZ  . TYR A 1 146 ? 26.183  -10.466 -14.301 1.00 92.35 146 A 1 
ATOM   1139 O  OH  . TYR A 1 146 ? 26.607  -10.380 -15.590 1.00 89.66 146 A 1 
ATOM   1140 N  N   . PRO A 1 147 ? 25.094  -8.922  -7.384  1.00 97.37 147 A 1 
ATOM   1141 C  CA  . PRO A 1 147 ? 24.367  -8.538  -6.184  1.00 97.25 147 A 1 
ATOM   1142 C  C   . PRO A 1 147 ? 22.862  -8.455  -6.459  1.00 97.71 147 A 1 
ATOM   1143 O  O   . PRO A 1 147 ? 22.423  -7.963  -7.503  1.00 97.36 147 A 1 
ATOM   1144 C  CB  . PRO A 1 147 ? 24.958  -7.189  -5.783  1.00 95.83 147 A 1 
ATOM   1145 C  CG  . PRO A 1 147 ? 25.332  -6.563  -7.121  1.00 92.35 147 A 1 
ATOM   1146 C  CD  . PRO A 1 147 ? 25.742  -7.759  -7.981  1.00 95.87 147 A 1 
ATOM   1147 N  N   . ILE A 1 148 ? 22.085  -8.863  -5.476  1.00 98.13 148 A 1 
ATOM   1148 C  CA  . ILE A 1 148 ? 20.633  -8.687  -5.416  1.00 98.33 148 A 1 
ATOM   1149 C  C   . ILE A 1 148 ? 20.330  -7.869  -4.170  1.00 98.47 148 A 1 
ATOM   1150 O  O   . ILE A 1 148 ? 20.843  -8.165  -3.097  1.00 98.10 148 A 1 
ATOM   1151 C  CB  . ILE A 1 148 ? 19.907  -10.049 -5.402  1.00 98.05 148 A 1 
ATOM   1152 C  CG1 . ILE A 1 148 ? 20.178  -10.802 -6.727  1.00 96.86 148 A 1 
ATOM   1153 C  CG2 . ILE A 1 148 ? 18.400  -9.862  -5.169  1.00 96.85 148 A 1 
ATOM   1154 C  CD1 . ILE A 1 148 ? 19.580  -12.210 -6.782  1.00 94.01 148 A 1 
ATOM   1155 N  N   . TYR A 1 149 ? 19.485  -6.858  -4.289  1.00 98.46 149 A 1 
ATOM   1156 C  CA  . TYR A 1 149 ? 19.060  -6.023  -3.172  1.00 98.59 149 A 1 
ATOM   1157 C  C   . TYR A 1 149 ? 17.559  -6.154  -2.952  1.00 98.64 149 A 1 
ATOM   1158 O  O   . TYR A 1 149 ? 16.780  -6.170  -3.902  1.00 98.40 149 A 1 
ATOM   1159 C  CB  . TYR A 1 149 ? 19.456  -4.563  -3.413  1.00 98.40 149 A 1 
ATOM   1160 C  CG  . TYR A 1 149 ? 20.912  -4.367  -3.757  1.00 98.10 149 A 1 
ATOM   1161 C  CD1 . TYR A 1 149 ? 21.888  -4.398  -2.745  1.00 97.04 149 A 1 
ATOM   1162 C  CD2 . TYR A 1 149 ? 21.303  -4.179  -5.098  1.00 96.99 149 A 1 
ATOM   1163 C  CE1 . TYR A 1 149 ? 23.248  -4.229  -3.060  1.00 95.98 149 A 1 
ATOM   1164 C  CE2 . TYR A 1 149 ? 22.664  -4.016  -5.427  1.00 95.97 149 A 1 
ATOM   1165 C  CZ  . TYR A 1 149 ? 23.635  -4.035  -4.400  1.00 96.06 149 A 1 
ATOM   1166 O  OH  . TYR A 1 149 ? 24.957  -3.870  -4.716  1.00 94.53 149 A 1 
ATOM   1167 N  N   . VAL A 1 150 ? 17.137  -6.176  -1.698  1.00 98.58 150 A 1 
ATOM   1168 C  CA  . VAL A 1 150 ? 15.727  -6.194  -1.333  1.00 98.69 150 A 1 
ATOM   1169 C  C   . VAL A 1 150 ? 15.404  -5.097  -0.332  1.00 98.64 150 A 1 
ATOM   1170 O  O   . VAL A 1 150 ? 16.174  -4.824  0.585   1.00 98.37 150 A 1 
ATOM   1171 C  CB  . VAL A 1 150 ? 15.285  -7.585  -0.858  1.00 98.18 150 A 1 
ATOM   1172 C  CG1 . VAL A 1 150 ? 15.901  -7.985  0.489   1.00 95.60 150 A 1 
ATOM   1173 C  CG2 . VAL A 1 150 ? 13.765  -7.680  -0.758  1.00 94.81 150 A 1 
ATOM   1174 N  N   . GLY A 1 151 ? 14.256  -4.474  -0.493  1.00 98.72 151 A 1 
ATOM   1175 C  CA  . GLY A 1 151 ? 13.611  -3.679  0.535   1.00 98.62 151 A 1 
ATOM   1176 C  C   . GLY A 1 151 ? 12.265  -4.292  0.880   1.00 98.76 151 A 1 
ATOM   1177 O  O   . GLY A 1 151 ? 11.442  -4.495  -0.010  1.00 98.48 151 A 1 
ATOM   1178 N  N   . GLY A 1 152 ? 12.021  -4.583  2.150   1.00 98.63 152 A 1 
ATOM   1179 C  CA  . GLY A 1 152 ? 10.778  -5.156  2.639   1.00 98.74 152 A 1 
ATOM   1180 C  C   . GLY A 1 152 ? 10.149  -4.290  3.721   1.00 98.85 152 A 1 
ATOM   1181 O  O   . GLY A 1 152 ? 10.821  -3.827  4.643   1.00 98.61 152 A 1 
ATOM   1182 N  N   . ASN A 1 153 ? 8.859   -4.058  3.623   1.00 98.43 153 A 1 
ATOM   1183 C  CA  . ASN A 1 153 ? 8.126   -3.236  4.566   1.00 98.32 153 A 1 
ATOM   1184 C  C   . ASN A 1 153 ? 6.892   -3.943  5.110   1.00 98.08 153 A 1 
ATOM   1185 O  O   . ASN A 1 153 ? 6.185   -4.633  4.382   1.00 97.34 153 A 1 
ATOM   1186 C  CB  . ASN A 1 153 ? 7.756   -1.899  3.911   1.00 98.18 153 A 1 
ATOM   1187 C  CG  . ASN A 1 153 ? 7.033   -1.024  4.911   1.00 97.92 153 A 1 
ATOM   1188 O  OD1 . ASN A 1 153 ? 7.619   -0.513  5.850   1.00 89.69 153 A 1 
ATOM   1189 N  ND2 . ASN A 1 153 ? 5.726   -0.914  4.809   1.00 90.26 153 A 1 
ATOM   1190 N  N   . ARG A 1 154 ? 6.597   -3.697  6.385   1.00 97.69 154 A 1 
ATOM   1191 C  CA  . ARG A 1 154 ? 5.307   -4.001  6.995   1.00 97.70 154 A 1 
ATOM   1192 C  C   . ARG A 1 154 ? 4.772   -2.797  7.744   1.00 97.60 154 A 1 
ATOM   1193 O  O   . ARG A 1 154 ? 5.508   -2.101  8.436   1.00 97.10 154 A 1 
ATOM   1194 C  CB  . ARG A 1 154 ? 5.371   -5.241  7.904   1.00 97.35 154 A 1 
ATOM   1195 C  CG  . ARG A 1 154 ? 6.149   -5.013  9.194   1.00 96.01 154 A 1 
ATOM   1196 C  CD  . ARG A 1 154 ? 7.664   -5.240  9.002   1.00 96.54 154 A 1 
ATOM   1197 N  NE  . ARG A 1 154 ? 8.002   -6.471  9.682   1.00 96.93 154 A 1 
ATOM   1198 C  CZ  . ARG A 1 154 ? 9.138   -7.091  9.627   1.00 97.70 154 A 1 
ATOM   1199 N  NH1 . ARG A 1 154 ? 10.092  -6.762  8.808   1.00 92.74 154 A 1 
ATOM   1200 N  NH2 . ARG A 1 154 ? 9.329   -8.074  10.410  1.00 94.47 154 A 1 
ATOM   1201 N  N   . GLY A 1 155 ? 3.468   -2.586  7.652   1.00 94.12 155 A 1 
ATOM   1202 C  CA  . GLY A 1 155 ? 2.787   -1.487  8.299   1.00 94.26 155 A 1 
ATOM   1203 C  C   . GLY A 1 155 ? 2.791   -0.192  7.495   1.00 94.80 155 A 1 
ATOM   1204 O  O   . GLY A 1 155 ? 3.517   -0.023  6.512   1.00 94.95 155 A 1 
ATOM   1205 N  N   . ARG A 1 156 ? 1.949   0.726   7.937   1.00 92.06 156 A 1 
ATOM   1206 C  CA  . ARG A 1 156 ? 1.720   2.004   7.269   1.00 91.42 156 A 1 
ATOM   1207 C  C   . ARG A 1 156 ? 2.917   2.935   7.421   1.00 92.10 156 A 1 
ATOM   1208 O  O   . ARG A 1 156 ? 3.595   2.923   8.451   1.00 91.77 156 A 1 
ATOM   1209 C  CB  . ARG A 1 156 ? 0.445   2.650   7.809   1.00 89.79 156 A 1 
ATOM   1210 C  CG  . ARG A 1 156 ? -0.820  1.811   7.513   1.00 86.63 156 A 1 
ATOM   1211 C  CD  . ARG A 1 156 ? -2.075  2.385   8.155   1.00 85.51 156 A 1 
ATOM   1212 N  NE  . ARG A 1 156 ? -2.334  3.753   7.709   1.00 83.95 156 A 1 
ATOM   1213 C  CZ  . ARG A 1 156 ? -2.454  4.843   8.454   1.00 84.09 156 A 1 
ATOM   1214 N  NH1 . ARG A 1 156 ? -2.457  4.811   9.757   1.00 78.20 156 A 1 
ATOM   1215 N  NH2 . ARG A 1 156 ? -2.587  6.002   7.885   1.00 79.08 156 A 1 
ATOM   1216 N  N   . GLY A 1 157 ? 3.145   3.774   6.414   1.00 93.75 157 A 1 
ATOM   1217 C  CA  . GLY A 1 157 ? 4.163   4.808   6.434   1.00 93.94 157 A 1 
ATOM   1218 C  C   . GLY A 1 157 ? 3.818   5.972   7.369   1.00 93.95 157 A 1 
ATOM   1219 O  O   . GLY A 1 157 ? 2.706   6.084   7.887   1.00 93.63 157 A 1 
ATOM   1220 N  N   . GLN A 1 158 ? 4.805   6.839   7.572   1.00 95.54 158 A 1 
ATOM   1221 C  CA  . GLN A 1 158 ? 4.734   8.001   8.451   1.00 95.70 158 A 1 
ATOM   1222 C  C   . GLN A 1 158 ? 4.526   9.304   7.669   1.00 95.48 158 A 1 
ATOM   1223 O  O   . GLN A 1 158 ? 4.013   10.265  8.226   1.00 94.70 158 A 1 
ATOM   1224 C  CB  . GLN A 1 158 ? 6.026   8.083   9.285   1.00 96.02 158 A 1 
ATOM   1225 C  CG  . GLN A 1 158 ? 6.136   7.031   10.403  1.00 96.00 158 A 1 
ATOM   1226 C  CD  . GLN A 1 158 ? 6.142   5.583   9.915   1.00 97.01 158 A 1 
ATOM   1227 O  OE1 . GLN A 1 158 ? 7.036   5.142   9.205   1.00 92.88 158 A 1 
ATOM   1228 N  NE2 . GLN A 1 158 ? 5.142   4.801   10.257  1.00 92.94 158 A 1 
ATOM   1229 N  N   . ILE A 1 159 ? 4.909   9.320   6.404   1.00 95.27 159 A 1 
ATOM   1230 C  CA  . ILE A 1 159 ? 4.886   10.488  5.522   1.00 94.74 159 A 1 
ATOM   1231 C  C   . ILE A 1 159 ? 4.224   10.087  4.205   1.00 93.51 159 A 1 
ATOM   1232 O  O   . ILE A 1 159 ? 4.507   9.016   3.662   1.00 92.19 159 A 1 
ATOM   1233 C  CB  . ILE A 1 159 ? 6.317   11.033  5.310   1.00 94.78 159 A 1 
ATOM   1234 C  CG1 . ILE A 1 159 ? 7.020   11.334  6.659   1.00 92.27 159 A 1 
ATOM   1235 C  CG2 . ILE A 1 159 ? 6.289   12.304  4.444   1.00 92.18 159 A 1 
ATOM   1236 C  CD1 . ILE A 1 159 ? 8.481   11.773  6.529   1.00 84.87 159 A 1 
ATOM   1237 N  N   . TYR A 1 160 ? 3.333   10.928  3.700   1.00 87.54 160 A 1 
ATOM   1238 C  CA  . TYR A 1 160 ? 2.711   10.768  2.389   1.00 86.38 160 A 1 
ATOM   1239 C  C   . TYR A 1 160 ? 3.570   11.395  1.277   1.00 87.40 160 A 1 
ATOM   1240 O  O   . TYR A 1 160 ? 4.480   12.175  1.571   1.00 86.92 160 A 1 
ATOM   1241 C  CB  . TYR A 1 160 ? 1.296   11.363  2.426   1.00 84.11 160 A 1 
ATOM   1242 C  CG  . TYR A 1 160 ? 0.317   10.548  3.235   1.00 81.41 160 A 1 
ATOM   1243 C  CD1 . TYR A 1 160 ? -0.217  9.353   2.708   1.00 79.60 160 A 1 
ATOM   1244 C  CD2 . TYR A 1 160 ? -0.095  10.975  4.511   1.00 79.05 160 A 1 
ATOM   1245 C  CE1 . TYR A 1 160 ? -1.136  8.590   3.439   1.00 77.19 160 A 1 
ATOM   1246 C  CE2 . TYR A 1 160 ? -1.019  10.225  5.256   1.00 76.92 160 A 1 
ATOM   1247 C  CZ  . TYR A 1 160 ? -1.536  9.027   4.714   1.00 77.24 160 A 1 
ATOM   1248 O  OH  . TYR A 1 160 ? -2.441  8.291   5.440   1.00 73.42 160 A 1 
ATOM   1249 N  N   . PRO A 1 161 ? 3.287   11.111  -0.003  1.00 82.70 161 A 1 
ATOM   1250 C  CA  . PRO A 1 161 ? 4.025   11.699  -1.130  1.00 82.91 161 A 1 
ATOM   1251 C  C   . PRO A 1 161 ? 4.001   13.237  -1.178  1.00 84.83 161 A 1 
ATOM   1252 O  O   . PRO A 1 161 ? 4.928   13.834  -1.718  1.00 83.57 161 A 1 
ATOM   1253 C  CB  . PRO A 1 161 ? 3.376   11.106  -2.384  1.00 80.73 161 A 1 
ATOM   1254 C  CG  . PRO A 1 161 ? 2.837   9.765   -1.900  1.00 78.43 161 A 1 
ATOM   1255 C  CD  . PRO A 1 161 ? 2.374   10.085  -0.483  1.00 79.93 161 A 1 
ATOM   1256 N  N   . ASP A 1 162 ? 2.984   13.874  -0.618  1.00 86.94 162 A 1 
ATOM   1257 C  CA  . ASP A 1 162 ? 2.857   15.328  -0.514  1.00 86.77 162 A 1 
ATOM   1258 C  C   . ASP A 1 162 ? 3.671   15.936  0.650   1.00 88.76 162 A 1 
ATOM   1259 O  O   . ASP A 1 162 ? 3.668   17.145  0.854   1.00 87.22 162 A 1 
ATOM   1260 C  CB  . ASP A 1 162 ? 1.366   15.697  -0.409  1.00 83.36 162 A 1 
ATOM   1261 C  CG  . ASP A 1 162 ? 0.688   15.244  0.887   1.00 79.98 162 A 1 
ATOM   1262 O  OD1 . ASP A 1 162 ? 1.313   14.508  1.685   1.00 77.54 162 A 1 
ATOM   1263 O  OD2 . ASP A 1 162 ? -0.484  15.608  1.110   1.00 77.39 162 A 1 
ATOM   1264 N  N   . GLY A 1 163 ? 4.367   15.106  1.430   1.00 91.58 163 A 1 
ATOM   1265 C  CA  . GLY A 1 163 ? 5.136   15.512  2.605   1.00 92.34 163 A 1 
ATOM   1266 C  C   . GLY A 1 163 ? 4.334   15.596  3.904   1.00 93.38 163 A 1 
ATOM   1267 O  O   . GLY A 1 163 ? 4.928   15.786  4.967   1.00 92.24 163 A 1 
ATOM   1268 N  N   . SER A 1 164 ? 3.019   15.422  3.863   1.00 91.02 164 A 1 
ATOM   1269 C  CA  . SER A 1 164 ? 2.190   15.443  5.063   1.00 90.20 164 A 1 
ATOM   1270 C  C   . SER A 1 164 ? 2.445   14.226  5.964   1.00 91.40 164 A 1 
ATOM   1271 O  O   . SER A 1 164 ? 2.755   13.126  5.510   1.00 91.25 164 A 1 
ATOM   1272 C  CB  . SER A 1 164 ? 0.701   15.585  4.710   1.00 87.37 164 A 1 
ATOM   1273 O  OG  . SER A 1 164 ? 0.203   14.418  4.087   1.00 81.55 164 A 1 
ATOM   1274 N  N   . LYS A 1 165 ? 2.324   14.421  7.289   1.00 93.21 165 A 1 
ATOM   1275 C  CA  . LYS A 1 165 ? 2.423   13.326  8.256   1.00 93.53 165 A 1 
ATOM   1276 C  C   . LYS A 1 165 ? 1.155   12.474  8.227   1.00 93.48 165 A 1 
ATOM   1277 O  O   . LYS A 1 165 ? 0.046   12.995  8.244   1.00 92.46 165 A 1 
ATOM   1278 C  CB  . LYS A 1 165 ? 2.680   13.864  9.671   1.00 92.82 165 A 1 
ATOM   1279 C  CG  . LYS A 1 165 ? 4.090   14.456  9.860   1.00 87.92 165 A 1 
ATOM   1280 C  CD  . LYS A 1 165 ? 4.290   14.854  11.337  1.00 87.92 165 A 1 
ATOM   1281 C  CE  . LYS A 1 165 ? 5.709   15.371  11.602  1.00 81.10 165 A 1 
ATOM   1282 N  NZ  . LYS A 1 165 ? 5.927   15.636  13.048  1.00 76.30 165 A 1 
ATOM   1283 N  N   . SER A 1 166 ? 1.319   11.159  8.294   1.00 91.78 166 A 1 
ATOM   1284 C  CA  . SER A 1 166 ? 0.210   10.254  8.582   1.00 91.97 166 A 1 
ATOM   1285 C  C   . SER A 1 166 ? -0.171  10.301  10.072  1.00 92.50 166 A 1 
ATOM   1286 O  O   . SER A 1 166 ? 0.548   10.864  10.899  1.00 92.46 166 A 1 
ATOM   1287 C  CB  . SER A 1 166 ? 0.556   8.829   8.124   1.00 91.47 166 A 1 
ATOM   1288 O  OG  . SER A 1 166 ? 1.401   8.174   9.042   1.00 89.77 166 A 1 
ATOM   1289 N  N   . ASN A 1 167 ? -1.261  9.648   10.449  1.00 91.66 167 A 1 
ATOM   1290 C  CA  . ASN A 1 167 ? -1.620  9.430   11.853  1.00 91.56 167 A 1 
ATOM   1291 C  C   . ASN A 1 167 ? -0.843  8.271   12.515  1.00 92.86 167 A 1 
ATOM   1292 O  O   . ASN A 1 167 ? -1.173  7.875   13.630  1.00 92.36 167 A 1 
ATOM   1293 C  CB  . ASN A 1 167 ? -3.145  9.247   11.960  1.00 89.49 167 A 1 
ATOM   1294 C  CG  . ASN A 1 167 ? -3.637  7.930   11.394  1.00 88.38 167 A 1 
ATOM   1295 O  OD1 . ASN A 1 167 ? -3.074  7.343   10.485  1.00 85.23 167 A 1 
ATOM   1296 N  ND2 . ASN A 1 167 ? -4.730  7.419   11.913  1.00 84.49 167 A 1 
ATOM   1297 N  N   . ASN A 1 168 ? 0.162   7.716   11.832  1.00 94.86 168 A 1 
ATOM   1298 C  CA  . ASN A 1 168 ? 0.990   6.616   12.316  1.00 95.69 168 A 1 
ATOM   1299 C  C   . ASN A 1 168 ? 2.426   7.074   12.607  1.00 96.43 168 A 1 
ATOM   1300 O  O   . ASN A 1 168 ? 3.406   6.418   12.231  1.00 96.17 168 A 1 
ATOM   1301 C  CB  . ASN A 1 168 ? 0.892   5.438   11.325  1.00 95.37 168 A 1 
ATOM   1302 C  CG  . ASN A 1 168 ? 1.414   4.144   11.919  1.00 94.94 168 A 1 
ATOM   1303 O  OD1 . ASN A 1 168 ? 1.254   3.857   13.087  1.00 90.28 168 A 1 
ATOM   1304 N  ND2 . ASN A 1 168 ? 2.035   3.306   11.121  1.00 89.64 168 A 1 
ATOM   1305 N  N   . THR A 1 169 ? 2.559   8.242   13.245  1.00 96.88 169 A 1 
ATOM   1306 C  CA  . THR A 1 169 ? 3.846   8.837   13.615  1.00 97.12 169 A 1 
ATOM   1307 C  C   . THR A 1 169 ? 3.719   9.665   14.893  1.00 97.48 169 A 1 
ATOM   1308 O  O   . THR A 1 169 ? 2.615   9.961   15.341  1.00 97.00 169 A 1 
ATOM   1309 C  CB  . THR A 1 169 ? 4.400   9.672   12.449  1.00 96.60 169 A 1 
ATOM   1310 O  OG1 . THR A 1 169 ? 5.741   10.033  12.691  1.00 93.52 169 A 1 
ATOM   1311 C  CG2 . THR A 1 169 ? 3.620   10.950  12.171  1.00 93.33 169 A 1 
ATOM   1312 N  N   . VAL A 1 170 ? 4.855   10.061  15.472  1.00 97.35 170 A 1 
ATOM   1313 C  CA  . VAL A 1 170 ? 4.913   10.995  16.599  1.00 97.56 170 A 1 
ATOM   1314 C  C   . VAL A 1 170 ? 4.542   12.402  16.121  1.00 97.52 170 A 1 
ATOM   1315 O  O   . VAL A 1 170 ? 5.006   12.859  15.069  1.00 96.74 170 A 1 
ATOM   1316 C  CB  . VAL A 1 170 ? 6.308   10.999  17.252  1.00 96.88 170 A 1 
ATOM   1317 C  CG1 . VAL A 1 170 ? 6.378   11.936  18.455  1.00 92.25 170 A 1 
ATOM   1318 C  CG2 . VAL A 1 170 ? 6.693   9.603   17.736  1.00 92.39 170 A 1 
ATOM   1319 N  N   . TYR A 1 171 ? 3.744   13.093  16.918  1.00 97.56 171 A 1 
ATOM   1320 C  CA  . TYR A 1 171 ? 3.470   14.516  16.754  1.00 97.39 171 A 1 
ATOM   1321 C  C   . TYR A 1 171 ? 4.260   15.283  17.813  1.00 97.27 171 A 1 
ATOM   1322 O  O   . TYR A 1 171 ? 4.139   15.000  19.003  1.00 95.93 171 A 1 
ATOM   1323 C  CB  . TYR A 1 171 ? 1.964   14.786  16.817  1.00 96.86 171 A 1 
ATOM   1324 C  CG  . TYR A 1 171 ? 1.265   14.426  15.526  1.00 96.75 171 A 1 
ATOM   1325 C  CD1 . TYR A 1 171 ? 0.842   15.431  14.638  1.00 95.47 171 A 1 
ATOM   1326 C  CD2 . TYR A 1 171 ? 1.095   13.069  15.162  1.00 95.40 171 A 1 
ATOM   1327 C  CE1 . TYR A 1 171 ? 0.280   15.102  13.398  1.00 94.32 171 A 1 
ATOM   1328 C  CE2 . TYR A 1 171 ? 0.539   12.731  13.919  1.00 94.45 171 A 1 
ATOM   1329 C  CZ  . TYR A 1 171 ? 0.142   13.754  13.032  1.00 95.15 171 A 1 
ATOM   1330 O  OH  . TYR A 1 171 ? -0.355  13.427  11.804  1.00 93.86 171 A 1 
ATOM   1331 N  N   . ASN A 1 172 ? 5.088   16.231  17.365  1.00 96.99 172 A 1 
ATOM   1332 C  CA  . ASN A 1 172 ? 5.933   17.055  18.211  1.00 96.70 172 A 1 
ATOM   1333 C  C   . ASN A 1 172 ? 5.361   18.469  18.302  1.00 96.41 172 A 1 
ATOM   1334 O  O   . ASN A 1 172 ? 4.695   18.919  17.376  1.00 95.37 172 A 1 
ATOM   1335 C  CB  . ASN A 1 172 ? 7.366   17.073  17.653  1.00 96.17 172 A 1 
ATOM   1336 C  CG  . ASN A 1 172 ? 8.021   15.707  17.572  1.00 95.04 172 A 1 
ATOM   1337 O  OD1 . ASN A 1 172 ? 7.647   14.732  18.191  1.00 87.03 172 A 1 
ATOM   1338 N  ND2 . ASN A 1 172 ? 9.068   15.590  16.787  1.00 86.18 172 A 1 
ATOM   1339 N  N   . SER A 1 173 ? 5.672   19.167  19.396  1.00 96.18 173 A 1 
ATOM   1340 C  CA  . SER A 1 173 ? 5.306   20.569  19.576  1.00 95.62 173 A 1 
ATOM   1341 C  C   . SER A 1 173 ? 5.961   21.447  18.504  1.00 95.00 173 A 1 
ATOM   1342 O  O   . SER A 1 173 ? 7.159   21.321  18.247  1.00 93.70 173 A 1 
ATOM   1343 C  CB  . SER A 1 173 ? 5.729   21.050  20.956  1.00 95.04 173 A 1 
ATOM   1344 O  OG  . SER A 1 173 ? 5.268   22.370  21.148  1.00 90.99 173 A 1 
ATOM   1345 N  N   . THR A 1 174 ? 5.193   22.367  17.945  1.00 94.05 174 A 1 
ATOM   1346 C  CA  . THR A 1 174 ? 5.702   23.375  17.008  1.00 92.63 174 A 1 
ATOM   1347 C  C   . THR A 1 174 ? 6.214   24.637  17.709  1.00 92.24 174 A 1 
ATOM   1348 O  O   . THR A 1 174 ? 6.735   25.532  17.054  1.00 89.70 174 A 1 
ATOM   1349 C  CB  . THR A 1 174 ? 4.641   23.746  15.964  1.00 91.24 174 A 1 
ATOM   1350 O  OG1 . THR A 1 174 ? 3.502   24.285  16.585  1.00 85.78 174 A 1 
ATOM   1351 C  CG2 . THR A 1 174 ? 4.212   22.542  15.136  1.00 84.61 174 A 1 
ATOM   1352 N  N   . ALA A 1 175 ? 6.102   24.703  19.039  1.00 92.63 175 A 1 
ATOM   1353 C  CA  . ALA A 1 175 ? 6.507   25.857  19.830  1.00 92.29 175 A 1 
ATOM   1354 C  C   . ALA A 1 175 ? 7.110   25.450  21.185  1.00 93.32 175 A 1 
ATOM   1355 O  O   . ALA A 1 175 ? 6.902   24.357  21.694  1.00 92.31 175 A 1 
ATOM   1356 C  CB  . ALA A 1 175 ? 5.284   26.772  20.001  1.00 90.01 175 A 1 
ATOM   1357 N  N   . THR A 1 176 ? 7.838   26.388  21.801  1.00 92.35 176 A 1 
ATOM   1358 C  CA  . THR A 1 176 ? 8.232   26.326  23.213  1.00 92.46 176 A 1 
ATOM   1359 C  C   . THR A 1 176 ? 7.271   27.182  24.027  1.00 92.51 176 A 1 
ATOM   1360 O  O   . THR A 1 176 ? 7.034   28.335  23.686  1.00 90.41 176 A 1 
ATOM   1361 C  CB  . THR A 1 176 ? 9.670   26.820  23.415  1.00 91.25 176 A 1 
ATOM   1362 O  OG1 . THR A 1 176 ? 10.557  25.973  22.717  1.00 85.47 176 A 1 
ATOM   1363 C  CG2 . THR A 1 176 ? 10.112  26.809  24.874  1.00 84.35 176 A 1 
ATOM   1364 N  N   . GLY A 1 177 ? 6.717   26.626  25.107  1.00 94.02 177 A 1 
ATOM   1365 C  CA  . GLY A 1 177 ? 5.738   27.346  25.902  1.00 93.96 177 A 1 
ATOM   1366 C  C   . GLY A 1 177 ? 5.064   26.482  26.955  1.00 94.80 177 A 1 
ATOM   1367 O  O   . GLY A 1 177 ? 5.645   25.521  27.466  1.00 93.72 177 A 1 
ATOM   1368 N  N   . ILE A 1 178 ? 3.843   26.842  27.303  1.00 94.17 178 A 1 
ATOM   1369 C  CA  . ILE A 1 178 ? 3.012   26.114  28.266  1.00 94.38 178 A 1 
ATOM   1370 C  C   . ILE A 1 178 ? 1.759   25.618  27.546  1.00 94.99 178 A 1 
ATOM   1371 O  O   . ILE A 1 178 ? 1.101   26.381  26.844  1.00 93.77 178 A 1 
ATOM   1372 C  CB  . ILE A 1 178 ? 2.688   26.992  29.493  1.00 92.68 178 A 1 
ATOM   1373 C  CG1 . ILE A 1 178 ? 3.994   27.393  30.219  1.00 86.51 178 A 1 
ATOM   1374 C  CG2 . ILE A 1 178 ? 1.738   26.249  30.456  1.00 85.12 178 A 1 
ATOM   1375 C  CD1 . ILE A 1 178 ? 3.799   28.363  31.392  1.00 73.89 178 A 1 
ATOM   1376 N  N   . VAL A 1 179 ? 1.414   24.356  27.774  1.00 94.95 179 A 1 
ATOM   1377 C  CA  . VAL A 1 179 ? 0.148   23.795  27.298  1.00 95.07 179 A 1 
ATOM   1378 C  C   . VAL A 1 179 ? -0.994  24.472  28.046  1.00 94.75 179 A 1 
ATOM   1379 O  O   . VAL A 1 179 ? -1.214  24.225  29.229  1.00 93.40 179 A 1 
ATOM   1380 C  CB  . VAL A 1 179 ? 0.088   22.270  27.484  1.00 94.48 179 A 1 
ATOM   1381 C  CG1 . VAL A 1 179 ? -1.242  21.717  26.973  1.00 92.33 179 A 1 
ATOM   1382 C  CG2 . VAL A 1 179 ? 1.211   21.580  26.707  1.00 92.82 179 A 1 
ATOM   1383 N  N   . LYS A 1 180 ? -1.720  25.344  27.372  1.00 95.04 180 A 1 
ATOM   1384 C  CA  . LYS A 1 180 ? -2.765  26.147  27.992  1.00 94.19 180 A 1 
ATOM   1385 C  C   . LYS A 1 180 ? -4.110  25.439  27.995  1.00 94.69 180 A 1 
ATOM   1386 O  O   . LYS A 1 180 ? -4.879  25.568  28.942  1.00 92.56 180 A 1 
ATOM   1387 C  CB  . LYS A 1 180 ? -2.824  27.487  27.252  1.00 92.14 180 A 1 
ATOM   1388 C  CG  . LYS A 1 180 ? -3.535  28.564  28.080  1.00 82.89 180 A 1 
ATOM   1389 C  CD  . LYS A 1 180 ? -3.473  29.870  27.309  1.00 75.01 180 A 1 
ATOM   1390 C  CE  . LYS A 1 180 ? -4.116  31.027  28.065  1.00 66.87 180 A 1 
ATOM   1391 N  NZ  . LYS A 1 180 ? -4.028  32.249  27.256  1.00 59.03 180 A 1 
ATOM   1392 N  N   . LYS A 1 181 ? -4.403  24.692  26.915  1.00 95.39 181 A 1 
ATOM   1393 C  CA  . LYS A 1 181 ? -5.652  23.963  26.762  1.00 95.61 181 A 1 
ATOM   1394 C  C   . LYS A 1 181 ? -5.483  22.772  25.833  1.00 96.14 181 A 1 
ATOM   1395 O  O   . LYS A 1 181 ? -4.830  22.882  24.800  1.00 94.77 181 A 1 
ATOM   1396 C  CB  . LYS A 1 181 ? -6.711  24.946  26.225  1.00 94.16 181 A 1 
ATOM   1397 C  CG  . LYS A 1 181 ? -8.131  24.372  26.324  1.00 86.68 181 A 1 
ATOM   1398 C  CD  . LYS A 1 181 ? -9.148  25.402  25.850  1.00 83.01 181 A 1 
ATOM   1399 C  CE  . LYS A 1 181 ? -10.549 24.841  25.996  1.00 72.12 181 A 1 
ATOM   1400 N  NZ  . LYS A 1 181 ? -11.571 25.774  25.475  1.00 63.95 181 A 1 
ATOM   1401 N  N   . ILE A 1 182 ? -6.140  21.667  26.178  1.00 96.07 182 A 1 
ATOM   1402 C  CA  . ILE A 1 182 ? -6.259  20.483  25.330  1.00 96.14 182 A 1 
ATOM   1403 C  C   . ILE A 1 182 ? -7.741  20.250  25.052  1.00 96.04 182 A 1 
ATOM   1404 O  O   . ILE A 1 182 ? -8.529  20.004  25.961  1.00 94.69 182 A 1 
ATOM   1405 C  CB  . ILE A 1 182 ? -5.592  19.255  25.978  1.00 95.66 182 A 1 
ATOM   1406 C  CG1 . ILE A 1 182 ? -4.093  19.516  26.232  1.00 94.24 182 A 1 
ATOM   1407 C  CG2 . ILE A 1 182 ? -5.803  18.027  25.076  1.00 94.09 182 A 1 
ATOM   1408 C  CD1 . ILE A 1 182 ? -3.389  18.422  27.036  1.00 92.64 182 A 1 
ATOM   1409 N  N   . VAL A 1 183 ? -8.138  20.312  23.790  1.00 96.22 183 A 1 
ATOM   1410 C  CA  . VAL A 1 183 ? -9.509  20.037  23.350  1.00 95.70 183 A 1 
ATOM   1411 C  C   . VAL A 1 183 ? -9.529  18.686  22.650  1.00 95.60 183 A 1 
ATOM   1412 O  O   . VAL A 1 183 ? -8.839  18.482  21.656  1.00 94.79 183 A 1 
ATOM   1413 C  CB  . VAL A 1 183 ? -10.050 21.148  22.437  1.00 94.43 183 A 1 
ATOM   1414 C  CG1 . VAL A 1 183 ? -11.503 20.892  22.052  1.00 89.23 183 A 1 
ATOM   1415 C  CG2 . VAL A 1 183 ? -9.982  22.513  23.136  1.00 89.89 183 A 1 
ATOM   1416 N  N   . ARG A 1 184 ? -10.348 17.753  23.171  1.00 94.52 184 A 1 
ATOM   1417 C  CA  . ARG A 1 184 ? -10.646 16.510  22.447  1.00 93.59 184 A 1 
ATOM   1418 C  C   . ARG A 1 184 ? -11.677 16.794  21.359  1.00 93.32 184 A 1 
ATOM   1419 O  O   . ARG A 1 184 ? -12.731 17.339  21.648  1.00 90.39 184 A 1 
ATOM   1420 C  CB  . ARG A 1 184 ? -11.144 15.414  23.400  1.00 90.80 184 A 1 
ATOM   1421 C  CG  . ARG A 1 184 ? -10.000 14.846  24.242  1.00 74.45 184 A 1 
ATOM   1422 C  CD  . ARG A 1 184 ? -10.477 13.666  25.093  1.00 69.41 184 A 1 
ATOM   1423 N  NE  . ARG A 1 184 ? -9.353  13.059  25.817  1.00 61.22 184 A 1 
ATOM   1424 C  CZ  . ARG A 1 184 ? -9.389  11.953  26.562  1.00 53.92 184 A 1 
ATOM   1425 N  NH1 . ARG A 1 184 ? -10.492 11.285  26.740  1.00 49.06 184 A 1 
ATOM   1426 N  NH2 . ARG A 1 184 ? -8.306  11.508  27.137  1.00 47.34 184 A 1 
ATOM   1427 N  N   . LYS A 1 185 ? -11.391 16.385  20.129  1.00 91.81 185 A 1 
ATOM   1428 C  CA  . LYS A 1 185 ? -12.335 16.509  19.017  1.00 90.34 185 A 1 
ATOM   1429 C  C   . LYS A 1 185 ? -13.376 15.398  19.083  1.00 89.59 185 A 1 
ATOM   1430 O  O   . LYS A 1 185 ? -13.050 14.265  19.409  1.00 86.58 185 A 1 
ATOM   1431 C  CB  . LYS A 1 185 ? -11.589 16.486  17.674  1.00 88.36 185 A 1 
ATOM   1432 C  CG  . LYS A 1 185 ? -10.665 17.689  17.522  1.00 81.13 185 A 1 
ATOM   1433 C  CD  . LYS A 1 185 ? -10.015 17.733  16.130  1.00 75.34 185 A 1 
ATOM   1434 C  CE  . LYS A 1 185 ? -9.264  19.056  16.064  1.00 66.60 185 A 1 
ATOM   1435 N  NZ  . LYS A 1 185 ? -8.698  19.389  14.738  1.00 59.21 185 A 1 
ATOM   1436 N  N   . GLU A 1 186 ? -14.612 15.692  18.692  1.00 87.63 186 A 1 
ATOM   1437 C  CA  . GLU A 1 186 ? -15.719 14.716  18.691  1.00 84.82 186 A 1 
ATOM   1438 C  C   . GLU A 1 186 ? -15.401 13.456  17.881  1.00 82.13 186 A 1 
ATOM   1439 O  O   . GLU A 1 186 ? -15.651 12.341  18.318  1.00 76.32 186 A 1 
ATOM   1440 C  CB  . GLU A 1 186 ? -16.978 15.355  18.093  1.00 82.83 186 A 1 
ATOM   1441 C  CG  . GLU A 1 186 ? -17.608 16.420  18.989  1.00 71.47 186 A 1 
ATOM   1442 C  CD  . GLU A 1 186 ? -18.926 16.959  18.402  1.00 63.01 186 A 1 
ATOM   1443 O  OE1 . GLU A 1 186 ? -19.726 17.495  19.193  1.00 56.24 186 A 1 
ATOM   1444 O  OE2 . GLU A 1 186 ? -19.108 16.828  17.170  1.00 57.08 186 A 1 
ATOM   1445 N  N   . LYS A 1 187 ? -14.793 13.623  16.695  1.00 80.24 187 A 1 
ATOM   1446 C  CA  . LYS A 1 187 ? -14.407 12.506  15.819  1.00 78.78 187 A 1 
ATOM   1447 C  C   . LYS A 1 187 ? -13.074 11.841  16.223  1.00 80.67 187 A 1 
ATOM   1448 O  O   . LYS A 1 187 ? -12.562 10.999  15.485  1.00 75.63 187 A 1 
ATOM   1449 C  CB  . LYS A 1 187 ? -14.440 12.942  14.348  1.00 73.89 187 A 1 
ATOM   1450 C  CG  . LYS A 1 187 ? -15.856 13.322  13.892  1.00 67.28 187 A 1 
ATOM   1451 C  CD  . LYS A 1 187 ? -15.911 13.554  12.378  1.00 60.28 187 A 1 
ATOM   1452 C  CE  . LYS A 1 187 ? -17.355 13.862  11.955  1.00 53.56 187 A 1 
ATOM   1453 N  NZ  . LYS A 1 187 ? -17.500 13.996  10.479  1.00 47.97 187 A 1 
ATOM   1454 N  N   . GLY A 1 188 ? -12.523 12.209  17.373  1.00 84.03 188 A 1 
ATOM   1455 C  CA  . GLY A 1 188 ? -11.203 11.792  17.829  1.00 85.89 188 A 1 
ATOM   1456 C  C   . GLY A 1 188 ? -10.085 12.730  17.380  1.00 88.65 188 A 1 
ATOM   1457 O  O   . GLY A 1 188 ? -10.237 13.540  16.468  1.00 85.95 188 A 1 
ATOM   1458 N  N   . GLY A 1 189 ? -8.927  12.596  18.043  1.00 90.42 189 A 1 
ATOM   1459 C  CA  . GLY A 1 189 ? -7.812  13.532  17.935  1.00 92.37 189 A 1 
ATOM   1460 C  C   . GLY A 1 189 ? -7.917  14.669  18.954  1.00 94.35 189 A 1 
ATOM   1461 O  O   . GLY A 1 189 ? -8.821  14.694  19.794  1.00 93.35 189 A 1 
ATOM   1462 N  N   . TYR A 1 190 ? -6.954  15.588  18.879  1.00 95.63 190 A 1 
ATOM   1463 C  CA  . TYR A 1 190 ? -6.780  16.664  19.843  1.00 96.09 190 A 1 
ATOM   1464 C  C   . TYR A 1 190 ? -6.418  17.978  19.147  1.00 96.54 190 A 1 
ATOM   1465 O  O   . TYR A 1 190 ? -5.754  17.985  18.110  1.00 95.74 190 A 1 
ATOM   1466 C  CB  . TYR A 1 190 ? -5.700  16.282  20.860  1.00 95.27 190 A 1 
ATOM   1467 C  CG  . TYR A 1 190 ? -5.919  14.952  21.555  1.00 94.53 190 A 1 
ATOM   1468 C  CD1 . TYR A 1 190 ? -6.662  14.878  22.746  1.00 90.99 190 A 1 
ATOM   1469 C  CD2 . TYR A 1 190 ? -5.394  13.762  21.001  1.00 90.89 190 A 1 
ATOM   1470 C  CE1 . TYR A 1 190 ? -6.881  13.650  23.385  1.00 88.58 190 A 1 
ATOM   1471 C  CE2 . TYR A 1 190 ? -5.615  12.517  21.626  1.00 88.85 190 A 1 
ATOM   1472 C  CZ  . TYR A 1 190 ? -6.354  12.471  22.823  1.00 89.60 190 A 1 
ATOM   1473 O  OH  . TYR A 1 190 ? -6.568  11.261  23.436  1.00 86.63 190 A 1 
ATOM   1474 N  N   . GLU A 1 191 ? -6.817  19.088  19.763  1.00 96.22 191 A 1 
ATOM   1475 C  CA  . GLU A 1 191 ? -6.238  20.410  19.527  1.00 96.38 191 A 1 
ATOM   1476 C  C   . GLU A 1 191 ? -5.536  20.852  20.800  1.00 96.59 191 A 1 
ATOM   1477 O  O   . GLU A 1 191 ? -6.136  20.838  21.878  1.00 95.24 191 A 1 
ATOM   1478 C  CB  . GLU A 1 191 ? -7.307  21.426  19.119  1.00 95.07 191 A 1 
ATOM   1479 C  CG  . GLU A 1 191 ? -7.754  21.193  17.684  1.00 87.09 191 A 1 
ATOM   1480 C  CD  . GLU A 1 191 ? -8.876  22.098  17.187  1.00 85.59 191 A 1 
ATOM   1481 O  OE1 . GLU A 1 191 ? -9.201  21.950  15.969  1.00 79.55 191 A 1 
ATOM   1482 O  OE2 . GLU A 1 191 ? -9.474  22.838  17.989  1.00 78.94 191 A 1 
ATOM   1483 N  N   . ILE A 1 192 ? -4.268  21.230  20.698  1.00 96.41 192 A 1 
ATOM   1484 C  CA  . ILE A 1 192 ? -3.437  21.635  21.817  1.00 96.34 192 A 1 
ATOM   1485 C  C   . ILE A 1 192 ? -3.056  23.097  21.625  1.00 96.13 192 A 1 
ATOM   1486 O  O   . ILE A 1 192 ? -2.349  23.427  20.667  1.00 95.10 192 A 1 
ATOM   1487 C  CB  . ILE A 1 192 ? -2.194  20.733  21.961  1.00 95.62 192 A 1 
ATOM   1488 C  CG1 . ILE A 1 192 ? -2.607  19.244  22.026  1.00 92.49 192 A 1 
ATOM   1489 C  CG2 . ILE A 1 192 ? -1.398  21.152  23.212  1.00 92.10 192 A 1 
ATOM   1490 C  CD1 . ILE A 1 192 ? -1.444  18.298  22.293  1.00 85.57 192 A 1 
ATOM   1491 N  N   . ASN A 1 193 ? -3.485  23.957  22.539  1.00 96.36 193 A 1 
ATOM   1492 C  CA  . ASN A 1 193 ? -3.068  25.350  22.566  1.00 95.95 193 A 1 
ATOM   1493 C  C   . ASN A 1 193 ? -1.794  25.466  23.405  1.00 95.99 193 A 1 
ATOM   1494 O  O   . ASN A 1 193 ? -1.809  25.143  24.595  1.00 94.73 193 A 1 
ATOM   1495 C  CB  . ASN A 1 193 ? -4.188  26.239  23.120  1.00 94.54 193 A 1 
ATOM   1496 C  CG  . ASN A 1 193 ? -5.355  26.425  22.172  1.00 86.40 193 A 1 
ATOM   1497 O  OD1 . ASN A 1 193 ? -5.613  25.668  21.259  1.00 74.69 193 A 1 
ATOM   1498 N  ND2 . ASN A 1 193 ? -6.138  27.470  22.374  1.00 73.67 193 A 1 
ATOM   1499 N  N   . ILE A 1 194 ? -0.729  25.973  22.808  1.00 95.51 194 A 1 
ATOM   1500 C  CA  . ILE A 1 194 ? 0.564   26.208  23.449  1.00 95.11 194 A 1 
ATOM   1501 C  C   . ILE A 1 194 ? 0.799   27.715  23.464  1.00 94.73 194 A 1 
ATOM   1502 O  O   . ILE A 1 194 ? 0.848   28.342  22.411  1.00 93.49 194 A 1 
ATOM   1503 C  CB  . ILE A 1 194 ? 1.686   25.434  22.732  1.00 94.42 194 A 1 
ATOM   1504 C  CG1 . ILE A 1 194 ? 1.372   23.922  22.716  1.00 92.29 194 A 1 
ATOM   1505 C  CG2 . ILE A 1 194 ? 3.039   25.701  23.423  1.00 92.22 194 A 1 
ATOM   1506 C  CD1 . ILE A 1 194 ? 2.280   23.113  21.790  1.00 85.46 194 A 1 
ATOM   1507 N  N   . ALA A 1 195 ? 0.928   28.284  24.653  1.00 95.02 195 A 1 
ATOM   1508 C  CA  . ALA A 1 195 ? 1.261   29.688  24.815  1.00 94.04 195 A 1 
ATOM   1509 C  C   . ALA A 1 195 ? 2.778   29.844  24.903  1.00 93.30 195 A 1 
ATOM   1510 O  O   . ALA A 1 195 ? 3.402   29.294  25.815  1.00 90.42 195 A 1 
ATOM   1511 C  CB  . ALA A 1 195 ? 0.549   30.243  26.054  1.00 92.17 195 A 1 
ATOM   1512 N  N   . ASP A 1 196 ? 3.360   30.631  23.988  1.00 91.67 196 A 1 
ATOM   1513 C  CA  . ASP A 1 196 ? 4.783   30.948  24.002  1.00 88.61 196 A 1 
ATOM   1514 C  C   . ASP A 1 196 ? 5.149   31.691  25.297  1.00 87.62 196 A 1 
ATOM   1515 O  O   . ASP A 1 196 ? 4.477   32.634  25.716  1.00 83.11 196 A 1 
ATOM   1516 C  CB  . ASP A 1 196 ? 5.149   31.749  22.749  1.00 84.19 196 A 1 
ATOM   1517 C  CG  . ASP A 1 196 ? 6.669   31.874  22.593  1.00 76.15 196 A 1 
ATOM   1518 O  OD1 . ASP A 1 196 ? 7.301   32.474  23.483  1.00 67.76 196 A 1 
ATOM   1519 O  OD2 . ASP A 1 196 ? 7.208   31.330  21.615  1.00 69.07 196 A 1 
ATOM   1520 N  N   . ALA A 1 197 ? 6.223   31.254  25.946  1.00 81.94 197 A 1 
ATOM   1521 C  CA  . ALA A 1 197 ? 6.632   31.822  27.223  1.00 79.64 197 A 1 
ATOM   1522 C  C   . ALA A 1 197 ? 7.256   33.225  27.090  1.00 79.99 197 A 1 
ATOM   1523 O  O   . ALA A 1 197 ? 7.351   33.946  28.082  1.00 74.38 197 A 1 
ATOM   1524 C  CB  . ALA A 1 197 ? 7.609   30.843  27.884  1.00 75.12 197 A 1 
ATOM   1525 N  N   . SER A 1 198 ? 7.698   33.602  25.888  1.00 83.24 198 A 1 
ATOM   1526 C  CA  . SER A 1 198 ? 8.422   34.845  25.649  1.00 81.50 198 A 1 
ATOM   1527 C  C   . SER A 1 198 ? 7.518   35.999  25.227  1.00 81.59 198 A 1 
ATOM   1528 O  O   . SER A 1 198 ? 7.668   37.106  25.743  1.00 75.30 198 A 1 
ATOM   1529 C  CB  . SER A 1 198 ? 9.533   34.615  24.615  1.00 78.02 198 A 1 
ATOM   1530 O  OG  . SER A 1 198 ? 9.039   34.346  23.330  1.00 69.96 198 A 1 
ATOM   1531 N  N   . ASP A 1 199 ? 6.561   35.764  24.333  1.00 83.71 199 A 1 
ATOM   1532 C  CA  . ASP A 1 199 ? 5.678   36.799  23.784  1.00 83.49 199 A 1 
ATOM   1533 C  C   . ASP A 1 199 ? 4.184   36.544  24.036  1.00 84.47 199 A 1 
ATOM   1534 O  O   . ASP A 1 199 ? 3.338   37.381  23.708  1.00 77.65 199 A 1 
ATOM   1535 C  CB  . ASP A 1 199 ? 6.019   37.032  22.305  1.00 78.28 199 A 1 
ATOM   1536 C  CG  . ASP A 1 199 ? 5.605   35.916  21.343  1.00 72.61 199 A 1 
ATOM   1537 O  OD1 . ASP A 1 199 ? 5.012   34.927  21.805  1.00 67.31 199 A 1 
ATOM   1538 O  OD2 . ASP A 1 199 ? 5.800   36.118  20.126  1.00 68.66 199 A 1 
ATOM   1539 N  N   . GLY A 1 200 ? 3.849   35.403  24.639  1.00 82.15 200 A 1 
ATOM   1540 C  CA  . GLY A 1 200 ? 2.478   35.031  24.976  1.00 81.77 200 A 1 
ATOM   1541 C  C   . GLY A 1 200 ? 1.613   34.633  23.781  1.00 83.91 200 A 1 
ATOM   1542 O  O   . GLY A 1 200 ? 0.409   34.423  23.954  1.00 79.54 200 A 1 
ATOM   1543 N  N   . ARG A 1 201 ? 2.183   34.532  22.590  1.00 88.21 201 A 1 
ATOM   1544 C  CA  . ARG A 1 201 ? 1.439   34.070  21.411  1.00 89.43 201 A 1 
ATOM   1545 C  C   . ARG A 1 201 ? 0.995   32.628  21.605  1.00 91.29 201 A 1 
ATOM   1546 O  O   . ARG A 1 201 ? 1.720   31.803  22.137  1.00 88.56 201 A 1 
ATOM   1547 C  CB  . ARG A 1 201 ? 2.276   34.197  20.137  1.00 84.89 201 A 1 
ATOM   1548 C  CG  . ARG A 1 201 ? 2.456   35.664  19.745  1.00 70.18 201 A 1 
ATOM   1549 C  CD  . ARG A 1 201 ? 3.268   35.744  18.458  1.00 65.92 201 A 1 
ATOM   1550 N  NE  . ARG A 1 201 ? 3.450   37.139  18.056  1.00 57.32 201 A 1 
ATOM   1551 C  CZ  . ARG A 1 201 ? 4.102   37.536  16.982  1.00 51.23 201 A 1 
ATOM   1552 N  NH1 . ARG A 1 201 ? 4.650   36.684  16.162  1.00 48.51 201 A 1 
ATOM   1553 N  NH2 . ARG A 1 201 ? 4.203   38.804  16.726  1.00 44.79 201 A 1 
ATOM   1554 N  N   . GLU A 1 202 ? -0.210  32.328  21.139  1.00 92.02 202 A 1 
ATOM   1555 C  CA  . GLU A 1 202 ? -0.738  30.979  21.147  1.00 92.61 202 A 1 
ATOM   1556 C  C   . GLU A 1 202 ? -0.567  30.335  19.770  1.00 93.31 202 A 1 
ATOM   1557 O  O   . GLU A 1 202 ? -0.934  30.907  18.744  1.00 90.93 202 A 1 
ATOM   1558 C  CB  . GLU A 1 202 ? -2.205  30.954  21.610  1.00 89.50 202 A 1 
ATOM   1559 C  CG  . GLU A 1 202 ? -2.322  31.282  23.103  1.00 81.24 202 A 1 
ATOM   1560 C  CD  . GLU A 1 202 ? -3.760  31.208  23.657  1.00 81.02 202 A 1 
ATOM   1561 O  OE1 . GLU A 1 202 ? -3.956  31.626  24.811  1.00 75.68 202 A 1 
ATOM   1562 O  OE2 . GLU A 1 202 ? -4.677  30.700  22.971  1.00 76.15 202 A 1 
ATOM   1563 N  N   . VAL A 1 203 ? -0.048  29.115  19.790  1.00 93.88 203 A 1 
ATOM   1564 C  CA  . VAL A 1 203 ? -0.019  28.227  18.633  1.00 93.65 203 A 1 
ATOM   1565 C  C   . VAL A 1 203 ? -0.965  27.066  18.910  1.00 94.79 203 A 1 
ATOM   1566 O  O   . VAL A 1 203 ? -1.067  26.602  20.045  1.00 93.93 203 A 1 
ATOM   1567 C  CB  . VAL A 1 203 ? 1.412   27.754  18.323  1.00 90.96 203 A 1 
ATOM   1568 C  CG1 . VAL A 1 203 ? 1.455   26.878  17.075  1.00 79.28 203 A 1 
ATOM   1569 C  CG2 . VAL A 1 203 ? 2.338   28.954  18.083  1.00 79.59 203 A 1 
ATOM   1570 N  N   . VAL A 1 204 ? -1.666  26.601  17.889  1.00 95.48 204 A 1 
ATOM   1571 C  CA  . VAL A 1 204 ? -2.572  25.454  17.983  1.00 95.37 204 A 1 
ATOM   1572 C  C   . VAL A 1 204 ? -1.981  24.296  17.198  1.00 95.35 204 A 1 
ATOM   1573 O  O   . VAL A 1 204 ? -1.951  24.329  15.968  1.00 94.09 204 A 1 
ATOM   1574 C  CB  . VAL A 1 204 ? -3.998  25.799  17.503  1.00 94.21 204 A 1 
ATOM   1575 C  CG1 . VAL A 1 204 ? -4.943  24.610  17.718  1.00 88.51 204 A 1 
ATOM   1576 C  CG2 . VAL A 1 204 ? -4.565  26.999  18.256  1.00 89.15 204 A 1 
ATOM   1577 N  N   . ASP A 1 205 ? -1.566  23.258  17.917  1.00 95.41 205 A 1 
ATOM   1578 C  CA  . ASP A 1 205 ? -1.138  22.004  17.305  1.00 95.31 205 A 1 
ATOM   1579 C  C   . ASP A 1 205 ? -2.331  21.056  17.163  1.00 95.69 205 A 1 
ATOM   1580 O  O   . ASP A 1 205 ? -3.076  20.792  18.107  1.00 94.68 205 A 1 
ATOM   1581 C  CB  . ASP A 1 205 ? 0.014   21.371  18.100  1.00 94.39 205 A 1 
ATOM   1582 C  CG  . ASP A 1 205 ? 1.375   22.010  17.824  1.00 92.81 205 A 1 
ATOM   1583 O  OD1 . ASP A 1 205 ? 1.522   22.780  16.851  1.00 88.09 205 A 1 
ATOM   1584 O  OD2 . ASP A 1 205 ? 2.339   21.668  18.547  1.00 87.71 205 A 1 
ATOM   1585 N  N   . ILE A 1 206 ? -2.518  20.525  15.954  1.00 95.47 206 A 1 
ATOM   1586 C  CA  . ILE A 1 206 ? -3.601  19.607  15.613  1.00 95.01 206 A 1 
ATOM   1587 C  C   . ILE A 1 206 ? -3.049  18.182  15.557  1.00 95.46 206 A 1 
ATOM   1588 O  O   . ILE A 1 206 ? -2.176  17.878  14.744  1.00 94.48 206 A 1 
ATOM   1589 C  CB  . ILE A 1 206 ? -4.302  20.016  14.300  1.00 93.60 206 A 1 
ATOM   1590 C  CG1 . ILE A 1 206 ? -4.884  21.446  14.421  1.00 90.48 206 A 1 
ATOM   1591 C  CG2 . ILE A 1 206 ? -5.401  18.997  13.953  1.00 89.37 206 A 1 
ATOM   1592 C  CD1 . ILE A 1 206 ? -5.586  21.960  13.156  1.00 79.07 206 A 1 
ATOM   1593 N  N   . ILE A 1 207 ? -3.605  17.295  16.381  1.00 95.57 207 A 1 
ATOM   1594 C  CA  . ILE A 1 207 ? -3.216  15.890  16.460  1.00 95.67 207 A 1 
ATOM   1595 C  C   . ILE A 1 207 ? -4.373  15.030  15.939  1.00 95.43 207 A 1 
ATOM   1596 O  O   . ILE A 1 207 ? -5.481  15.099  16.478  1.00 94.34 207 A 1 
ATOM   1597 C  CB  . ILE A 1 207 ? -2.793  15.520  17.896  1.00 95.14 207 A 1 
ATOM   1598 C  CG1 . ILE A 1 207 ? -1.606  16.420  18.318  1.00 93.01 207 A 1 
ATOM   1599 C  CG2 . ILE A 1 207 ? -2.434  14.029  17.974  1.00 93.60 207 A 1 
ATOM   1600 C  CD1 . ILE A 1 207 ? -1.053  16.113  19.704  1.00 85.65 207 A 1 
ATOM   1601 N  N   . PRO A 1 208 ? -4.157  14.195  14.912  1.00 94.12 208 A 1 
ATOM   1602 C  CA  . PRO A 1 208 ? -5.183  13.300  14.408  1.00 93.34 208 A 1 
ATOM   1603 C  C   . PRO A 1 208 ? -5.467  12.151  15.381  1.00 93.40 208 A 1 
ATOM   1604 O  O   . PRO A 1 208 ? -4.694  11.860  16.294  1.00 92.55 208 A 1 
ATOM   1605 C  CB  . PRO A 1 208 ? -4.641  12.798  13.071  1.00 92.21 208 A 1 
ATOM   1606 C  CG  . PRO A 1 208 ? -3.142  12.769  13.315  1.00 90.87 208 A 1 
ATOM   1607 C  CD  . PRO A 1 208 ? -2.915  13.999  14.189  1.00 92.70 208 A 1 
ATOM   1608 N  N   . ARG A 1 209 ? -6.570  11.435  15.168  1.00 91.46 209 A 1 
ATOM   1609 C  CA  . ARG A 1 209 ? -6.879  10.215  15.915  1.00 90.28 209 A 1 
ATOM   1610 C  C   . ARG A 1 209 ? -5.852  9.124   15.605  1.00 90.46 209 A 1 
ATOM   1611 O  O   . ARG A 1 209 ? -5.559  8.863   14.441  1.00 88.35 209 A 1 
ATOM   1612 C  CB  . ARG A 1 209 ? -8.310  9.771   15.585  1.00 86.79 209 A 1 
ATOM   1613 C  CG  . ARG A 1 209 ? -8.786  8.608   16.464  1.00 74.80 209 A 1 
ATOM   1614 C  CD  . ARG A 1 209 ? -10.220 8.204   16.096  1.00 72.35 209 A 1 
ATOM   1615 N  NE  . ARG A 1 209 ? -10.709 7.098   16.922  1.00 64.47 209 A 1 
ATOM   1616 C  CZ  . ARG A 1 209 ? -11.821 6.410   16.721  1.00 57.91 209 A 1 
ATOM   1617 N  NH1 . ARG A 1 209 ? -12.624 6.684   15.725  1.00 53.93 209 A 1 
ATOM   1618 N  NH2 . ARG A 1 209 ? -12.149 5.436   17.514  1.00 50.13 209 A 1 
ATOM   1619 N  N   . GLY A 1 210 ? -5.363  8.460   16.638  1.00 91.24 210 A 1 
ATOM   1620 C  CA  . GLY A 1 210 ? -4.419  7.352   16.533  1.00 90.94 210 A 1 
ATOM   1621 C  C   . GLY A 1 210 ? -3.329  7.402   17.603  1.00 92.24 210 A 1 
ATOM   1622 O  O   . GLY A 1 210 ? -3.319  6.523   18.461  1.00 90.82 210 A 1 
ATOM   1623 N  N   . PRO A 1 211 ? -2.442  8.404   17.598  1.00 93.67 211 A 1 
ATOM   1624 C  CA  . PRO A 1 211 ? -1.436  8.571   18.642  1.00 94.08 211 A 1 
ATOM   1625 C  C   . PRO A 1 211 ? -2.076  8.881   19.999  1.00 94.09 211 A 1 
ATOM   1626 O  O   . PRO A 1 211 ? -3.083  9.584   20.086  1.00 92.64 211 A 1 
ATOM   1627 C  CB  . PRO A 1 211 ? -0.531  9.719   18.178  1.00 93.15 211 A 1 
ATOM   1628 C  CG  . PRO A 1 211 ? -0.819  9.853   16.689  1.00 90.98 211 A 1 
ATOM   1629 C  CD  . PRO A 1 211 ? -2.272  9.417   16.572  1.00 93.39 211 A 1 
ATOM   1630 N  N   . GLU A 1 212 ? -1.462  8.383   21.080  1.00 93.80 212 A 1 
ATOM   1631 C  CA  . GLU A 1 212 ? -1.856  8.687   22.453  1.00 93.61 212 A 1 
ATOM   1632 C  C   . GLU A 1 212 ? -1.157  9.955   22.947  1.00 94.64 212 A 1 
ATOM   1633 O  O   . GLU A 1 212 ? 0.030   10.156  22.698  1.00 93.64 212 A 1 
ATOM   1634 C  CB  . GLU A 1 212 ? -1.566  7.509   23.383  1.00 91.49 212 A 1 
ATOM   1635 C  CG  . GLU A 1 212 ? -2.430  6.285   23.040  1.00 79.72 212 A 1 
ATOM   1636 C  CD  . GLU A 1 212 ? -2.159  5.062   23.929  1.00 70.71 212 A 1 
ATOM   1637 O  OE1 . GLU A 1 212 ? -2.793  4.026   23.646  1.00 63.67 212 A 1 
ATOM   1638 O  OE2 . GLU A 1 212 ? -1.327  5.156   24.853  1.00 61.96 212 A 1 
ATOM   1639 N  N   . LEU A 1 213 ? -1.881  10.807  23.652  1.00 94.55 213 A 1 
ATOM   1640 C  CA  . LEU A 1 213 ? -1.348  12.052  24.192  1.00 94.51 213 A 1 
ATOM   1641 C  C   . LEU A 1 213 ? -0.439  11.764  25.395  1.00 94.98 213 A 1 
ATOM   1642 O  O   . LEU A 1 213 ? -0.805  10.996  26.274  1.00 92.95 213 A 1 
ATOM   1643 C  CB  . LEU A 1 213 ? -2.527  12.960  24.558  1.00 92.85 213 A 1 
ATOM   1644 C  CG  . LEU A 1 213 ? -2.138  14.441  24.685  1.00 87.84 213 A 1 
ATOM   1645 C  CD1 . LEU A 1 213 ? -1.853  15.051  23.321  1.00 85.57 213 A 1 
ATOM   1646 C  CD2 . LEU A 1 213 ? -3.291  15.215  25.317  1.00 84.94 213 A 1 
ATOM   1647 N  N   . LEU A 1 214 ? 0.723   12.425  25.445  1.00 95.72 214 A 1 
ATOM   1648 C  CA  . LEU A 1 214 ? 1.700   12.308  26.540  1.00 95.42 214 A 1 
ATOM   1649 C  C   . LEU A 1 214 ? 1.743   13.527  27.460  1.00 95.66 214 A 1 
ATOM   1650 O  O   . LEU A 1 214 ? 2.409   13.482  28.489  1.00 93.47 214 A 1 
ATOM   1651 C  CB  . LEU A 1 214 ? 3.100   12.083  25.941  1.00 94.58 214 A 1 
ATOM   1652 C  CG  . LEU A 1 214 ? 3.289   10.774  25.166  1.00 92.97 214 A 1 
ATOM   1653 C  CD1 . LEU A 1 214 ? 4.739   10.701  24.676  1.00 90.23 214 A 1 
ATOM   1654 C  CD2 . LEU A 1 214 ? 3.007   9.537   26.018  1.00 89.81 214 A 1 
ATOM   1655 N  N   . VAL A 1 215 ? 1.065   14.611  27.093  1.00 95.92 215 A 1 
ATOM   1656 C  CA  . VAL A 1 215 ? 1.151   15.899  27.781  1.00 96.02 215 A 1 
ATOM   1657 C  C   . VAL A 1 215 ? -0.175  16.283  28.425  1.00 96.37 215 A 1 
ATOM   1658 O  O   . VAL A 1 215 ? -1.240  15.820  28.017  1.00 95.67 215 A 1 
ATOM   1659 C  CB  . VAL A 1 215 ? 1.673   17.007  26.848  1.00 94.94 215 A 1 
ATOM   1660 C  CG1 . VAL A 1 215 ? 3.055   16.633  26.302  1.00 90.81 215 A 1 
ATOM   1661 C  CG2 . VAL A 1 215 ? 0.729   17.308  25.691  1.00 90.82 215 A 1 
ATOM   1662 N  N   . SER A 1 216 ? -0.098  17.153  29.430  1.00 95.85 216 A 1 
ATOM   1663 C  CA  . SER A 1 216 ? -1.240  17.639  30.198  1.00 95.62 216 A 1 
ATOM   1664 C  C   . SER A 1 216 ? -1.310  19.169  30.164  1.00 96.08 216 A 1 
ATOM   1665 O  O   . SER A 1 216 ? -0.309  19.843  29.929  1.00 94.78 216 A 1 
ATOM   1666 C  CB  . SER A 1 216 ? -1.144  17.141  31.639  1.00 94.38 216 A 1 
ATOM   1667 O  OG  . SER A 1 216 ? -1.202  15.730  31.670  1.00 86.17 216 A 1 
ATOM   1668 N  N   . GLU A 1 217 ? -2.497  19.722  30.422  1.00 94.92 217 A 1 
ATOM   1669 C  CA  . GLU A 1 217 ? -2.647  21.163  30.598  1.00 95.04 217 A 1 
ATOM   1670 C  C   . GLU A 1 217 ? -1.773  21.672  31.756  1.00 94.56 217 A 1 
ATOM   1671 O  O   . GLU A 1 217 ? -1.667  21.042  32.801  1.00 92.29 217 A 1 
ATOM   1672 C  CB  . GLU A 1 217 ? -4.127  21.542  30.835  1.00 93.70 217 A 1 
ATOM   1673 C  CG  . GLU A 1 217 ? -4.998  21.309  29.597  1.00 89.23 217 A 1 
ATOM   1674 C  CD  . GLU A 1 217 ? -6.470  21.735  29.778  1.00 91.43 217 A 1 
ATOM   1675 O  OE1 . GLU A 1 217 ? -7.180  21.784  28.748  1.00 86.88 217 A 1 
ATOM   1676 O  OE2 . GLU A 1 217 ? -6.903  21.993  30.921  1.00 87.83 217 A 1 
ATOM   1677 N  N   . GLY A 1 218 ? -1.135  22.830  31.550  1.00 95.29 218 A 1 
ATOM   1678 C  CA  . GLY A 1 218 ? -0.199  23.442  32.483  1.00 94.74 218 A 1 
ATOM   1679 C  C   . GLY A 1 218 ? 1.245   22.953  32.360  1.00 95.23 218 A 1 
ATOM   1680 O  O   . GLY A 1 218 ? 2.133   23.540  32.987  1.00 93.10 218 A 1 
ATOM   1681 N  N   . GLU A 1 219 ? 1.516   21.942  31.556  1.00 95.17 219 A 1 
ATOM   1682 C  CA  . GLU A 1 219 ? 2.872   21.419  31.367  1.00 95.03 219 A 1 
ATOM   1683 C  C   . GLU A 1 219 ? 3.727   22.354  30.496  1.00 95.28 219 A 1 
ATOM   1684 O  O   . GLU A 1 219 ? 3.260   22.929  29.511  1.00 94.08 219 A 1 
ATOM   1685 C  CB  . GLU A 1 219 ? 2.791   20.003  30.785  1.00 93.50 219 A 1 
ATOM   1686 C  CG  . GLU A 1 219 ? 4.138   19.274  30.833  1.00 85.72 219 A 1 
ATOM   1687 C  CD  . GLU A 1 219 ? 4.047   17.815  30.366  1.00 87.85 219 A 1 
ATOM   1688 O  OE1 . GLU A 1 219 ? 5.100   17.250  29.996  1.00 82.36 219 A 1 
ATOM   1689 O  OE2 . GLU A 1 219 ? 2.923   17.249  30.375  1.00 83.88 219 A 1 
ATOM   1690 N  N   . SER A 1 220 ? 4.989   22.510  30.870  1.00 95.03 220 A 1 
ATOM   1691 C  CA  . SER A 1 220 ? 5.967   23.248  30.073  1.00 94.76 220 A 1 
ATOM   1692 C  C   . SER A 1 220 ? 6.506   22.370  28.952  1.00 94.74 220 A 1 
ATOM   1693 O  O   . SER A 1 220 ? 7.061   21.294  29.208  1.00 92.93 220 A 1 
ATOM   1694 C  CB  . SER A 1 220 ? 7.122   23.753  30.930  1.00 93.24 220 A 1 
ATOM   1695 O  OG  . SER A 1 220 ? 6.653   24.676  31.889  1.00 80.86 220 A 1 
ATOM   1696 N  N   . ILE A 1 221 ? 6.403   22.844  27.723  1.00 94.34 221 A 1 
ATOM   1697 C  CA  . ILE A 1 221 ? 6.774   22.129  26.507  1.00 93.91 221 A 1 
ATOM   1698 C  C   . ILE A 1 221 ? 7.922   22.863  25.812  1.00 94.42 221 A 1 
ATOM   1699 O  O   . ILE A 1 221 ? 7.985   24.090  25.814  1.00 93.28 221 A 1 
ATOM   1700 C  CB  . ILE A 1 221 ? 5.529   21.969  25.604  1.00 91.37 221 A 1 
ATOM   1701 C  CG1 . ILE A 1 221 ? 4.384   21.202  26.291  1.00 79.73 221 A 1 
ATOM   1702 C  CG2 . ILE A 1 221 ? 5.869   21.293  24.278  1.00 75.38 221 A 1 
ATOM   1703 C  CD1 . ILE A 1 221 ? 4.726   19.758  26.688  1.00 72.01 221 A 1 
ATOM   1704 N  N   . LYS A 1 222 ? 8.823   22.120  25.198  1.00 94.37 222 A 1 
ATOM   1705 C  CA  . LYS A 1 222 ? 9.882   22.644  24.336  1.00 94.40 222 A 1 
ATOM   1706 C  C   . LYS A 1 222 ? 9.538   22.404  22.867  1.00 94.69 222 A 1 
ATOM   1707 O  O   . LYS A 1 222 ? 8.837   21.449  22.550  1.00 93.74 222 A 1 
ATOM   1708 C  CB  . LYS A 1 222 ? 11.234  22.017  24.695  1.00 93.23 222 A 1 
ATOM   1709 C  CG  . LYS A 1 222 ? 11.678  22.400  26.118  1.00 85.69 222 A 1 
ATOM   1710 C  CD  . LYS A 1 222 ? 13.046  21.803  26.418  1.00 79.58 222 A 1 
ATOM   1711 C  CE  . LYS A 1 222 ? 13.470  22.188  27.840  1.00 68.28 222 A 1 
ATOM   1712 N  NZ  . LYS A 1 222 ? 14.792  21.599  28.185  1.00 59.86 222 A 1 
ATOM   1713 N  N   . LEU A 1 223 ? 10.076  23.246  21.989  1.00 93.48 223 A 1 
ATOM   1714 C  CA  . LEU A 1 223 ? 10.059  23.004  20.551  1.00 93.28 223 A 1 
ATOM   1715 C  C   . LEU A 1 223 ? 10.557  21.581  20.253  1.00 93.75 223 A 1 
ATOM   1716 O  O   . LEU A 1 223 ? 11.517  21.120  20.873  1.00 91.88 223 A 1 
ATOM   1717 C  CB  . LEU A 1 223 ? 10.932  24.068  19.864  1.00 91.83 223 A 1 
ATOM   1718 C  CG  . LEU A 1 223 ? 10.988  23.958  18.328  1.00 90.12 223 A 1 
ATOM   1719 C  CD1 . LEU A 1 223 ? 9.640   24.275  17.683  1.00 84.79 223 A 1 
ATOM   1720 C  CD2 . LEU A 1 223 ? 12.010  24.954  17.780  1.00 84.28 223 A 1 
ATOM   1721 N  N   . ASP A 1 224 ? 9.877   20.903  19.350  1.00 95.13 224 A 1 
ATOM   1722 C  CA  . ASP A 1 224 ? 10.122  19.520  18.933  1.00 95.56 224 A 1 
ATOM   1723 C  C   . ASP A 1 224 ? 9.950   18.452  20.026  1.00 96.38 224 A 1 
ATOM   1724 O  O   . ASP A 1 224 ? 10.181  17.269  19.774  1.00 95.25 224 A 1 
ATOM   1725 C  CB  . ASP A 1 224 ? 11.453  19.392  18.183  1.00 94.54 224 A 1 
ATOM   1726 C  CG  . ASP A 1 224 ? 11.501  20.230  16.907  1.00 89.72 224 A 1 
ATOM   1727 O  OD1 . ASP A 1 224 ? 10.473  20.237  16.194  1.00 85.00 224 A 1 
ATOM   1728 O  OD2 . ASP A 1 224 ? 12.566  20.814  16.638  1.00 83.05 224 A 1 
ATOM   1729 N  N   . GLN A 1 225 ? 9.482   18.817  21.223  1.00 95.71 225 A 1 
ATOM   1730 C  CA  . GLN A 1 225 ? 9.150   17.827  22.249  1.00 95.94 225 A 1 
ATOM   1731 C  C   . GLN A 1 225 ? 7.966   16.958  21.781  1.00 96.48 225 A 1 
ATOM   1732 O  O   . GLN A 1 225 ? 6.951   17.497  21.334  1.00 95.73 225 A 1 
ATOM   1733 C  CB  . GLN A 1 225 ? 8.866   18.518  23.590  1.00 94.75 225 A 1 
ATOM   1734 C  CG  . GLN A 1 225 ? 8.520   17.523  24.709  1.00 92.61 225 A 1 
ATOM   1735 C  CD  . GLN A 1 225 ? 8.347   18.184  26.077  1.00 93.04 225 A 1 
ATOM   1736 O  OE1 . GLN A 1 225 ? 8.906   19.232  26.366  1.00 87.63 225 A 1 
ATOM   1737 N  NE2 . GLN A 1 225 ? 7.582   17.604  26.961  1.00 85.76 225 A 1 
ATOM   1738 N  N   . PRO A 1 226 ? 8.043   15.615  21.919  1.00 96.82 226 A 1 
ATOM   1739 C  CA  . PRO A 1 226 ? 6.928   14.741  21.615  1.00 96.77 226 A 1 
ATOM   1740 C  C   . PRO A 1 226 ? 5.685   15.065  22.450  1.00 96.76 226 A 1 
ATOM   1741 O  O   . PRO A 1 226 ? 5.717   14.979  23.673  1.00 95.76 226 A 1 
ATOM   1742 C  CB  . PRO A 1 226 ? 7.426   13.317  21.861  1.00 96.21 226 A 1 
ATOM   1743 C  CG  . PRO A 1 226 ? 8.943   13.442  21.691  1.00 94.23 226 A 1 
ATOM   1744 C  CD  . PRO A 1 226 ? 9.226   14.837  22.241  1.00 96.11 226 A 1 
ATOM   1745 N  N   . LEU A 1 227 ? 4.581   15.372  21.777  1.00 96.73 227 A 1 
ATOM   1746 C  CA  . LEU A 1 227 ? 3.259   15.541  22.378  1.00 96.47 227 A 1 
ATOM   1747 C  C   . LEU A 1 227 ? 2.500   14.213  22.464  1.00 96.43 227 A 1 
ATOM   1748 O  O   . LEU A 1 227 ? 1.564   14.077  23.245  1.00 95.16 227 A 1 
ATOM   1749 C  CB  . LEU A 1 227 ? 2.452   16.546  21.541  1.00 96.04 227 A 1 
ATOM   1750 C  CG  . LEU A 1 227 ? 3.035   17.966  21.469  1.00 95.27 227 A 1 
ATOM   1751 C  CD1 . LEU A 1 227 ? 2.199   18.819  20.523  1.00 93.78 227 A 1 
ATOM   1752 C  CD2 . LEU A 1 227 ? 3.064   18.642  22.840  1.00 93.37 227 A 1 
ATOM   1753 N  N   . THR A 1 228 ? 2.909   13.226  21.666  1.00 96.33 228 A 1 
ATOM   1754 C  CA  . THR A 1 228 ? 2.244   11.927  21.550  1.00 96.51 228 A 1 
ATOM   1755 C  C   . THR A 1 228 ? 3.229   10.766  21.657  1.00 96.76 228 A 1 
ATOM   1756 O  O   . THR A 1 228 ? 4.417   10.913  21.365  1.00 96.33 228 A 1 
ATOM   1757 C  CB  . THR A 1 228 ? 1.452   11.781  20.246  1.00 95.93 228 A 1 
ATOM   1758 O  OG1 . THR A 1 228 ? 2.298   11.660  19.129  1.00 93.02 228 A 1 
ATOM   1759 C  CG2 . THR A 1 228 ? 0.503   12.936  19.994  1.00 93.08 228 A 1 
ATOM   1760 N  N   . SER A 1 229 ? 2.698   9.597   21.975  1.00 95.62 229 A 1 
ATOM   1761 C  CA  . SER A 1 229 ? 3.381   8.326   21.764  1.00 95.03 229 A 1 
ATOM   1762 C  C   . SER A 1 229 ? 3.730   8.122   20.286  1.00 95.99 229 A 1 
ATOM   1763 O  O   . SER A 1 229 ? 3.198   8.787   19.389  1.00 95.64 229 A 1 
ATOM   1764 C  CB  . SER A 1 229 ? 2.517   7.168   22.280  1.00 93.11 229 A 1 
ATOM   1765 O  OG  . SER A 1 229 ? 1.323   7.040   21.533  1.00 88.53 229 A 1 
ATOM   1766 N  N   . ASN A 1 230 ? 4.630   7.161   20.018  1.00 96.17 230 A 1 
ATOM   1767 C  CA  . ASN A 1 230 ? 4.840   6.668   18.673  1.00 96.41 230 A 1 
ATOM   1768 C  C   . ASN A 1 230 ? 3.906   5.469   18.430  1.00 96.64 230 A 1 
ATOM   1769 O  O   . ASN A 1 230 ? 4.182   4.387   18.949  1.00 96.30 230 A 1 
ATOM   1770 C  CB  . ASN A 1 230 ? 6.314   6.308   18.462  1.00 95.94 230 A 1 
ATOM   1771 C  CG  . ASN A 1 230 ? 6.604   5.931   17.017  1.00 95.28 230 A 1 
ATOM   1772 O  OD1 . ASN A 1 230 ? 5.736   5.903   16.160  1.00 92.67 230 A 1 
ATOM   1773 N  ND2 . ASN A 1 230 ? 7.841   5.648   16.692  1.00 90.92 230 A 1 
ATOM   1774 N  N   . PRO A 1 231 ? 2.834   5.616   17.634  1.00 96.97 231 A 1 
ATOM   1775 C  CA  . PRO A 1 231 ? 1.896   4.534   17.385  1.00 96.60 231 A 1 
ATOM   1776 C  C   . PRO A 1 231 ? 2.427   3.505   16.379  1.00 96.86 231 A 1 
ATOM   1777 O  O   . PRO A 1 231 ? 1.808   2.460   16.195  1.00 95.96 231 A 1 
ATOM   1778 C  CB  . PRO A 1 231 ? 0.639   5.248   16.875  1.00 95.76 231 A 1 
ATOM   1779 C  CG  . PRO A 1 231 ? 1.212   6.431   16.102  1.00 94.42 231 A 1 
ATOM   1780 C  CD  . PRO A 1 231 ? 2.429   6.829   16.937  1.00 96.14 231 A 1 
ATOM   1781 N  N   . ASN A 1 232 ? 3.544   3.781   15.715  1.00 97.20 232 A 1 
ATOM   1782 C  CA  . ASN A 1 232 ? 4.070   2.919   14.670  1.00 97.78 232 A 1 
ATOM   1783 C  C   . ASN A 1 232 ? 4.654   1.628   15.245  1.00 97.76 232 A 1 
ATOM   1784 O  O   . ASN A 1 232 ? 5.698   1.627   15.899  1.00 97.29 232 A 1 
ATOM   1785 C  CB  . ASN A 1 232 ? 5.096   3.688   13.830  1.00 97.70 232 A 1 
ATOM   1786 C  CG  . ASN A 1 232 ? 5.661   2.821   12.717  1.00 97.55 232 A 1 
ATOM   1787 O  OD1 . ASN A 1 232 ? 5.021   1.924   12.190  1.00 93.22 232 A 1 
ATOM   1788 N  ND2 . ASN A 1 232 ? 6.895   3.046   12.326  1.00 92.88 232 A 1 
ATOM   1789 N  N   . VAL A 1 233 ? 4.024   0.503   14.908  1.00 97.99 233 A 1 
ATOM   1790 C  CA  . VAL A 1 233 ? 4.486   -0.855  15.230  1.00 97.89 233 A 1 
ATOM   1791 C  C   . VAL A 1 233 ? 5.122   -1.558  14.034  1.00 98.09 233 A 1 
ATOM   1792 O  O   . VAL A 1 233 ? 5.603   -2.686  14.159  1.00 97.26 233 A 1 
ATOM   1793 C  CB  . VAL A 1 233 ? 3.353   -1.694  15.834  1.00 97.09 233 A 1 
ATOM   1794 C  CG1 . VAL A 1 233 ? 2.807   -1.059  17.110  1.00 94.73 233 A 1 
ATOM   1795 C  CG2 . VAL A 1 233 ? 2.191   -1.905  14.848  1.00 94.52 233 A 1 
ATOM   1796 N  N   . GLY A 1 234 ? 5.121   -0.923  12.868  1.00 97.92 234 A 1 
ATOM   1797 C  CA  . GLY A 1 234 ? 5.697   -1.425  11.633  1.00 98.02 234 A 1 
ATOM   1798 C  C   . GLY A 1 234 ? 7.190   -1.117  11.482  1.00 98.39 234 A 1 
ATOM   1799 O  O   . GLY A 1 234 ? 7.887   -0.797  12.446  1.00 97.90 234 A 1 
ATOM   1800 N  N   . GLY A 1 235 ? 7.677   -1.239  10.258  1.00 98.26 235 A 1 
ATOM   1801 C  CA  . GLY A 1 235 ? 9.049   -0.893  9.924   1.00 98.46 235 A 1 
ATOM   1802 C  C   . GLY A 1 235 ? 9.486   -1.422  8.569   1.00 98.68 235 A 1 
ATOM   1803 O  O   . GLY A 1 235 ? 8.915   -2.374  8.030   1.00 98.35 235 A 1 
ATOM   1804 N  N   . PHE A 1 236 ? 10.523  -0.786  8.049   1.00 98.60 236 A 1 
ATOM   1805 C  CA  . PHE A 1 236 ? 11.185  -1.130  6.806   1.00 98.63 236 A 1 
ATOM   1806 C  C   . PHE A 1 236 ? 12.580  -1.690  7.087   1.00 98.64 236 A 1 
ATOM   1807 O  O   . PHE A 1 236 ? 13.255  -1.247  8.022   1.00 98.18 236 A 1 
ATOM   1808 C  CB  . PHE A 1 236 ? 11.236  0.120   5.921   1.00 98.63 236 A 1 
ATOM   1809 C  CG  . PHE A 1 236 ? 11.975  -0.081  4.626   1.00 98.71 236 A 1 
ATOM   1810 C  CD1 . PHE A 1 236 ? 13.276  0.424   4.463   1.00 98.40 236 A 1 
ATOM   1811 C  CD2 . PHE A 1 236 ? 11.380  -0.816  3.587   1.00 98.38 236 A 1 
ATOM   1812 C  CE1 . PHE A 1 236 ? 13.976  0.199   3.269   1.00 98.19 236 A 1 
ATOM   1813 C  CE2 . PHE A 1 236 ? 12.074  -1.051  2.396   1.00 98.10 236 A 1 
ATOM   1814 C  CZ  . PHE A 1 236 ? 13.377  -0.544  2.232   1.00 98.28 236 A 1 
ATOM   1815 N  N   . GLY A 1 237 ? 13.012  -2.632  6.285   1.00 98.58 237 A 1 
ATOM   1816 C  CA  . GLY A 1 237 ? 14.360  -3.164  6.330   1.00 98.40 237 A 1 
ATOM   1817 C  C   . GLY A 1 237 ? 14.889  -3.440  4.932   1.00 98.66 237 A 1 
ATOM   1818 O  O   . GLY A 1 237 ? 14.124  -3.533  3.968   1.00 98.17 237 A 1 
ATOM   1819 N  N   . GLN A 1 238 ? 16.202  -3.547  4.838   1.00 98.22 238 A 1 
ATOM   1820 C  CA  . GLN A 1 238 ? 16.906  -3.919  3.623   1.00 97.90 238 A 1 
ATOM   1821 C  C   . GLN A 1 238 ? 17.716  -5.187  3.869   1.00 98.19 238 A 1 
ATOM   1822 O  O   . GLN A 1 238 ? 18.162  -5.429  4.989   1.00 97.20 238 A 1 
ATOM   1823 C  CB  . GLN A 1 238 ? 17.809  -2.773  3.152   1.00 95.07 238 A 1 
ATOM   1824 C  CG  . GLN A 1 238 ? 16.994  -1.556  2.717   1.00 88.97 238 A 1 
ATOM   1825 C  CD  . GLN A 1 238 ? 17.844  -0.398  2.196   1.00 93.89 238 A 1 
ATOM   1826 O  OE1 . GLN A 1 238 ? 17.480  0.755   2.327   1.00 86.15 238 A 1 
ATOM   1827 N  NE2 . GLN A 1 238 ? 18.966  -0.646  1.556   1.00 84.88 238 A 1 
ATOM   1828 N  N   . GLY A 1 239 ? 17.905  -5.949  2.807   1.00 98.25 239 A 1 
ATOM   1829 C  CA  . GLY A 1 239 ? 18.832  -7.061  2.769   1.00 97.92 239 A 1 
ATOM   1830 C  C   . GLY A 1 239 ? 19.512  -7.107  1.405   1.00 98.24 239 A 1 
ATOM   1831 O  O   . GLY A 1 239 ? 19.066  -6.476  0.451   1.00 97.57 239 A 1 
ATOM   1832 N  N   . ASP A 1 240 ? 20.591  -7.854  1.343   1.00 97.73 240 A 1 
ATOM   1833 C  CA  . ASP A 1 240 ? 21.307  -8.130  0.120   1.00 97.41 240 A 1 
ATOM   1834 C  C   . ASP A 1 240 ? 21.713  -9.601  0.068   1.00 97.80 240 A 1 
ATOM   1835 O  O   . ASP A 1 240 ? 21.834  -10.282 1.079   1.00 96.17 240 A 1 
ATOM   1836 C  CB  . ASP A 1 240 ? 22.502  -7.170  -0.040  1.00 94.51 240 A 1 
ATOM   1837 C  CG  . ASP A 1 240 ? 23.480  -7.196  1.125   1.00 85.51 240 A 1 
ATOM   1838 O  OD1 . ASP A 1 240 ? 23.152  -6.569  2.165   1.00 78.34 240 A 1 
ATOM   1839 O  OD2 . ASP A 1 240 ? 24.574  -7.772  0.948   1.00 79.47 240 A 1 
ATOM   1840 N  N   . ALA A 1 241 ? 21.864  -10.090 -1.156  1.00 98.01 241 A 1 
ATOM   1841 C  CA  . ALA A 1 241 ? 22.341  -11.419 -1.452  1.00 97.94 241 A 1 
ATOM   1842 C  C   . ALA A 1 241 ? 23.202  -11.370 -2.713  1.00 98.10 241 A 1 
ATOM   1843 O  O   . ALA A 1 241 ? 23.271  -10.362 -3.408  1.00 97.37 241 A 1 
ATOM   1844 C  CB  . ALA A 1 241 ? 21.144  -12.361 -1.594  1.00 96.94 241 A 1 
ATOM   1845 N  N   . GLU A 1 242 ? 23.848  -12.477 -3.017  1.00 97.72 242 A 1 
ATOM   1846 C  CA  . GLU A 1 242 ? 24.628  -12.624 -4.230  1.00 97.74 242 A 1 
ATOM   1847 C  C   . GLU A 1 242 ? 24.261  -13.929 -4.931  1.00 97.85 242 A 1 
ATOM   1848 O  O   . GLU A 1 242 ? 24.096  -14.962 -4.277  1.00 96.67 242 A 1 
ATOM   1849 C  CB  . GLU A 1 242 ? 26.126  -12.568 -3.930  1.00 96.04 242 A 1 
ATOM   1850 C  CG  . GLU A 1 242 ? 26.592  -11.206 -3.374  1.00 86.38 242 A 1 
ATOM   1851 C  CD  . GLU A 1 242 ? 28.104  -11.241 -3.087  1.00 85.63 242 A 1 
ATOM   1852 O  OE1 . GLU A 1 242 ? 28.857  -10.448 -3.682  1.00 78.82 242 A 1 
ATOM   1853 O  OE2 . GLU A 1 242 ? 28.559  -12.148 -2.354  1.00 78.72 242 A 1 
ATOM   1854 N  N   . VAL A 1 243 ? 24.191  -13.885 -6.254  1.00 97.77 243 A 1 
ATOM   1855 C  CA  . VAL A 1 243 ? 23.956  -15.060 -7.092  1.00 97.77 243 A 1 
ATOM   1856 C  C   . VAL A 1 243 ? 25.031  -15.145 -8.163  1.00 97.76 243 A 1 
ATOM   1857 O  O   . VAL A 1 243 ? 25.393  -14.142 -8.786  1.00 97.01 243 A 1 
ATOM   1858 C  CB  . VAL A 1 243 ? 22.524  -15.064 -7.666  1.00 97.06 243 A 1 
ATOM   1859 C  CG1 . VAL A 1 243 ? 22.271  -13.949 -8.687  1.00 94.10 243 A 1 
ATOM   1860 C  CG2 . VAL A 1 243 ? 22.187  -16.413 -8.296  1.00 93.06 243 A 1 
ATOM   1861 N  N   . VAL A 1 244 ? 25.569  -16.332 -8.393  1.00 97.58 244 A 1 
ATOM   1862 C  CA  . VAL A 1 244 ? 26.496  -16.587 -9.492  1.00 97.33 244 A 1 
ATOM   1863 C  C   . VAL A 1 244 ? 25.696  -17.021 -10.717 1.00 97.53 244 A 1 
ATOM   1864 O  O   . VAL A 1 244 ? 25.002  -18.032 -10.668 1.00 96.96 244 A 1 
ATOM   1865 C  CB  . VAL A 1 244 ? 27.546  -17.639 -9.103  1.00 96.63 244 A 1 
ATOM   1866 C  CG1 . VAL A 1 244 ? 28.501  -17.953 -10.250 1.00 93.82 244 A 1 
ATOM   1867 C  CG2 . VAL A 1 244 ? 28.394  -17.156 -7.911  1.00 94.33 244 A 1 
ATOM   1868 N  N   . LEU A 1 245 ? 25.836  -16.296 -11.830 1.00 96.74 245 A 1 
ATOM   1869 C  CA  . LEU A 1 245 ? 25.387  -16.797 -13.119 1.00 96.51 245 A 1 
ATOM   1870 C  C   . LEU A 1 245 ? 26.453  -17.767 -13.635 1.00 96.09 245 A 1 
ATOM   1871 O  O   . LEU A 1 245 ? 27.559  -17.363 -14.004 1.00 94.42 245 A 1 
ATOM   1872 C  CB  . LEU A 1 245 ? 25.106  -15.638 -14.078 1.00 96.18 245 A 1 
ATOM   1873 C  CG  . LEU A 1 245 ? 24.464  -16.097 -15.403 1.00 95.50 245 A 1 
ATOM   1874 C  CD1 . LEU A 1 245 ? 23.075  -16.699 -15.208 1.00 94.00 245 A 1 
ATOM   1875 C  CD2 . LEU A 1 245 ? 24.318  -14.892 -16.333 1.00 93.54 245 A 1 
ATOM   1876 N  N   . GLN A 1 246 ? 26.138  -19.047 -13.581 1.00 95.84 246 A 1 
ATOM   1877 C  CA  . GLN A 1 246 ? 27.094  -20.113 -13.825 1.00 95.16 246 A 1 
ATOM   1878 C  C   . GLN A 1 246 ? 27.209  -20.416 -15.320 1.00 95.46 246 A 1 
ATOM   1879 O  O   . GLN A 1 246 ? 26.221  -20.637 -15.995 1.00 93.97 246 A 1 
ATOM   1880 C  CB  . GLN A 1 246 ? 26.687  -21.345 -12.999 1.00 92.51 246 A 1 
ATOM   1881 C  CG  . GLN A 1 246 ? 27.718  -22.479 -13.113 1.00 84.60 246 A 1 
ATOM   1882 C  CD  . GLN A 1 246 ? 27.412  -23.684 -12.217 1.00 79.97 246 A 1 
ATOM   1883 O  OE1 . GLN A 1 246 ? 26.515  -23.689 -11.392 1.00 72.36 246 A 1 
ATOM   1884 N  NE2 . GLN A 1 246 ? 28.174  -24.735 -12.348 1.00 68.11 246 A 1 
ATOM   1885 N  N   . ASP A 1 247 ? 28.459  -20.491 -15.805 1.00 94.34 247 A 1 
ATOM   1886 C  CA  . ASP A 1 247 ? 28.746  -21.006 -17.143 1.00 93.76 247 A 1 
ATOM   1887 C  C   . ASP A 1 247 ? 28.450  -22.514 -17.190 1.00 93.48 247 A 1 
ATOM   1888 O  O   . ASP A 1 247 ? 29.071  -23.273 -16.431 1.00 91.33 247 A 1 
ATOM   1889 C  CB  . ASP A 1 247 ? 30.210  -20.700 -17.488 1.00 91.82 247 A 1 
ATOM   1890 C  CG  . ASP A 1 247 ? 30.626  -21.064 -18.914 1.00 90.32 247 A 1 
ATOM   1891 O  OD1 . ASP A 1 247 ? 29.891  -21.825 -19.585 1.00 86.30 247 A 1 
ATOM   1892 O  OD2 . ASP A 1 247 ? 31.716  -20.606 -19.321 1.00 85.50 247 A 1 
ATOM   1893 N  N   . PRO A 1 248 ? 27.524  -22.976 -18.038 1.00 92.80 248 A 1 
ATOM   1894 C  CA  . PRO A 1 248 ? 27.170  -24.391 -18.111 1.00 91.24 248 A 1 
ATOM   1895 C  C   . PRO A 1 248 ? 28.299  -25.290 -18.638 1.00 90.42 248 A 1 
ATOM   1896 O  O   . PRO A 1 248 ? 28.192  -26.509 -18.535 1.00 84.78 248 A 1 
ATOM   1897 C  CB  . PRO A 1 248 ? 25.941  -24.442 -19.020 1.00 88.84 248 A 1 
ATOM   1898 C  CG  . PRO A 1 248 ? 26.100  -23.216 -19.918 1.00 87.34 248 A 1 
ATOM   1899 C  CD  . PRO A 1 248 ? 26.743  -22.198 -18.979 1.00 90.68 248 A 1 
ATOM   1900 N  N   . LEU A 1 249 ? 29.352  -24.697 -19.198 1.00 88.44 249 A 1 
ATOM   1901 C  CA  . LEU A 1 249 ? 30.518  -25.428 -19.715 1.00 86.11 249 A 1 
ATOM   1902 C  C   . LEU A 1 249 ? 31.634  -25.617 -18.670 1.00 83.44 249 A 1 
ATOM   1903 O  O   . LEU A 1 249 ? 32.657  -26.232 -18.987 1.00 73.87 249 A 1 
ATOM   1904 C  CB  . LEU A 1 249 ? 31.058  -24.706 -20.958 1.00 82.38 249 A 1 
ATOM   1905 C  CG  . LEU A 1 249 ? 30.068  -24.601 -22.128 1.00 78.05 249 A 1 
ATOM   1906 C  CD1 . LEU A 1 249 ? 30.706  -23.765 -23.247 1.00 72.69 249 A 1 
ATOM   1907 C  CD2 . LEU A 1 249 ? 29.718  -25.965 -22.714 1.00 72.43 249 A 1 
ATOM   1908 N  N   . ARG A 1 250 ? 31.489  -25.066 -17.446 1.00 77.25 250 A 1 
ATOM   1909 C  CA  . ARG A 1 250 ? 32.490  -25.114 -16.380 1.00 74.89 250 A 1 
ATOM   1910 C  C   . ARG A 1 250 ? 32.024  -25.873 -15.144 1.00 69.76 250 A 1 
ATOM   1911 O  O   . ARG A 1 250 ? 30.816  -25.852 -14.848 1.00 63.22 250 A 1 
ATOM   1912 C  CB  . ARG A 1 250 ? 32.949  -23.712 -16.001 1.00 68.44 250 A 1 
ATOM   1913 C  CG  . ARG A 1 250 ? 33.848  -23.109 -17.078 1.00 61.86 250 A 1 
ATOM   1914 C  CD  . ARG A 1 250 ? 34.456  -21.804 -16.552 1.00 55.04 250 A 1 
ATOM   1915 N  NE  . ARG A 1 250 ? 35.402  -21.239 -17.523 1.00 50.79 250 A 1 
ATOM   1916 C  CZ  . ARG A 1 250 ? 36.216  -20.230 -17.290 1.00 47.86 250 A 1 
ATOM   1917 N  NH1 . ARG A 1 250 ? 36.256  -19.634 -16.121 1.00 49.61 250 A 1 
ATOM   1918 N  NH2 . ARG A 1 250 ? 37.015  -19.804 -18.226 1.00 44.72 250 A 1 
ATOM   1919 O  OXT . ARG A 1 250 ? 32.941  -26.419 -14.493 1.00 51.69 250 A 1 
ATOM   1920 N  N   . VAL B 2 1   ? -23.962 -1.943  -12.416 1.00 91.67 1   B 1 
ATOM   1921 C  CA  . VAL B 2 1   ? -22.884 -0.969  -12.662 1.00 95.31 1   B 1 
ATOM   1922 C  C   . VAL B 2 1   ? -21.532 -1.663  -12.584 1.00 96.88 1   B 1 
ATOM   1923 O  O   . VAL B 2 1   ? -21.373 -2.613  -11.813 1.00 96.12 1   B 1 
ATOM   1924 C  CB  . VAL B 2 1   ? -22.996 0.220   -11.694 1.00 91.89 1   B 1 
ATOM   1925 C  CG1 . VAL B 2 1   ? -22.687 -0.144  -10.245 1.00 83.80 1   B 1 
ATOM   1926 C  CG2 . VAL B 2 1   ? -22.107 1.384   -12.119 1.00 82.61 1   B 1 
ATOM   1927 N  N   . GLU B 2 2   ? -20.549 -1.232  -13.390 1.00 97.55 2   B 1 
ATOM   1928 C  CA  . GLU B 2 2   ? -19.155 -1.662  -13.295 1.00 97.74 2   B 1 
ATOM   1929 C  C   . GLU B 2 2   ? -18.353 -0.595  -12.536 1.00 97.82 2   B 1 
ATOM   1930 O  O   . GLU B 2 2   ? -18.455 0.601   -12.829 1.00 96.87 2   B 1 
ATOM   1931 C  CB  . GLU B 2 2   ? -18.567 -1.980  -14.690 1.00 96.66 2   B 1 
ATOM   1932 C  CG  . GLU B 2 2   ? -17.148 -2.556  -14.634 1.00 91.01 2   B 1 
ATOM   1933 C  CD  . GLU B 2 2   ? -16.593 -3.069  -15.996 1.00 88.35 2   B 1 
ATOM   1934 O  OE1 . GLU B 2 2   ? -15.650 -2.467  -16.549 1.00 81.24 2   B 1 
ATOM   1935 O  OE2 . GLU B 2 2   ? -17.036 -4.129  -16.480 1.00 80.91 2   B 1 
ATOM   1936 N  N   . VAL B 2 3   ? -17.562 -1.025  -11.560 1.00 97.91 3   B 1 
ATOM   1937 C  CA  . VAL B 2 3   ? -16.661 -0.184  -10.764 1.00 98.02 3   B 1 
ATOM   1938 C  C   . VAL B 2 3   ? -15.246 -0.687  -10.961 1.00 97.91 3   B 1 
ATOM   1939 O  O   . VAL B 2 3   ? -14.945 -1.842  -10.650 1.00 97.29 3   B 1 
ATOM   1940 C  CB  . VAL B 2 3   ? -17.046 -0.187  -9.279  1.00 97.80 3   B 1 
ATOM   1941 C  CG1 . VAL B 2 3   ? -16.124 0.705   -8.455  1.00 95.82 3   B 1 
ATOM   1942 C  CG2 . VAL B 2 3   ? -18.483 0.304   -9.075  1.00 95.59 3   B 1 
ATOM   1943 N  N   . LEU B 2 4   ? -14.350 0.164   -11.462 1.00 97.53 4   B 1 
ATOM   1944 C  CA  . LEU B 2 4   ? -12.950 -0.186  -11.647 1.00 97.10 4   B 1 
ATOM   1945 C  C   . LEU B 2 4   ? -12.182 -0.079  -10.328 1.00 97.18 4   B 1 
ATOM   1946 O  O   . LEU B 2 4   ? -12.350 0.876   -9.567  1.00 96.56 4   B 1 
ATOM   1947 C  CB  . LEU B 2 4   ? -12.316 0.689   -12.743 1.00 96.36 4   B 1 
ATOM   1948 C  CG  . LEU B 2 4   ? -12.935 0.527   -14.138 1.00 93.51 4   B 1 
ATOM   1949 C  CD1 . LEU B 2 4   ? -12.240 1.480   -15.115 1.00 88.76 4   B 1 
ATOM   1950 C  CD2 . LEU B 2 4   ? -12.791 -0.895  -14.679 1.00 87.66 4   B 1 
ATOM   1951 N  N   . LEU B 2 5   ? -11.303 -1.046  -10.081 1.00 96.01 5   B 1 
ATOM   1952 C  CA  . LEU B 2 5   ? -10.377 -1.073  -8.960  1.00 95.50 5   B 1 
ATOM   1953 C  C   . LEU B 2 5   ? -9.009  -0.592  -9.442  1.00 93.90 5   B 1 
ATOM   1954 O  O   . LEU B 2 5   ? -8.319  -1.294  -10.184 1.00 91.55 5   B 1 
ATOM   1955 C  CB  . LEU B 2 5   ? -10.311 -2.495  -8.389  1.00 95.92 5   B 1 
ATOM   1956 C  CG  . LEU B 2 5   ? -11.658 -3.103  -7.960  1.00 94.90 5   B 1 
ATOM   1957 C  CD1 . LEU B 2 5   ? -11.454 -4.535  -7.477  1.00 90.32 5   B 1 
ATOM   1958 C  CD2 . LEU B 2 5   ? -12.306 -2.322  -6.826  1.00 89.86 5   B 1 
ATOM   1959 N  N   . GLY B 2 6   ? -8.623  0.609   -9.015  1.00 90.16 6   B 1 
ATOM   1960 C  CA  . GLY B 2 6   ? -7.406  1.282   -9.443  1.00 88.68 6   B 1 
ATOM   1961 C  C   . GLY B 2 6   ? -7.574  2.024   -10.771 1.00 88.70 6   B 1 
ATOM   1962 O  O   . GLY B 2 6   ? -8.149  1.519   -11.732 1.00 86.85 6   B 1 
ATOM   1963 N  N   . GLY B 2 7   ? -7.048  3.247   -10.821 1.00 84.38 7   B 1 
ATOM   1964 C  CA  . GLY B 2 7   ? -7.022  4.064   -12.029 1.00 81.69 7   B 1 
ATOM   1965 C  C   . GLY B 2 7   ? -5.873  3.694   -12.957 1.00 79.67 7   B 1 
ATOM   1966 O  O   . GLY B 2 7   ? -4.812  3.257   -12.511 1.00 76.06 7   B 1 
ATOM   1967 N  N   . GLY B 2 8   ? -6.049  3.913   -14.253 1.00 76.69 8   B 1 
ATOM   1968 C  CA  . GLY B 2 8   ? -4.981  3.716   -15.240 1.00 72.89 8   B 1 
ATOM   1969 C  C   . GLY B 2 8   ? -3.774  4.628   -15.046 1.00 72.10 8   B 1 
ATOM   1970 O  O   . GLY B 2 8   ? -2.683  4.324   -15.525 1.00 69.03 8   B 1 
ATOM   1971 N  N   . ASP B 2 9   ? -3.942  5.717   -14.296 1.00 70.87 9   B 1 
ATOM   1972 C  CA  . ASP B 2 9   ? -2.887  6.627   -13.841 1.00 67.41 9   B 1 
ATOM   1973 C  C   . ASP B 2 9   ? -2.138  6.121   -12.595 1.00 67.42 9   B 1 
ATOM   1974 O  O   . ASP B 2 9   ? -1.232  6.780   -12.091 1.00 62.60 9   B 1 
ATOM   1975 C  CB  . ASP B 2 9   ? -3.525  8.007   -13.588 1.00 64.76 9   B 1 
ATOM   1976 C  CG  . ASP B 2 9   ? -4.543  8.019   -12.437 1.00 60.34 9   B 1 
ATOM   1977 O  OD1 . ASP B 2 9   ? -5.000  6.929   -12.006 1.00 55.49 9   B 1 
ATOM   1978 O  OD2 . ASP B 2 9   ? -4.907  9.121   -11.976 1.00 55.16 9   B 1 
ATOM   1979 N  N   . GLY B 2 10  ? -2.508  4.954   -12.076 1.00 66.76 10  B 1 
ATOM   1980 C  CA  . GLY B 2 10  ? -1.970  4.378   -10.850 1.00 64.33 10  B 1 
ATOM   1981 C  C   . GLY B 2 10  ? -2.653  4.872   -9.569  1.00 67.09 10  B 1 
ATOM   1982 O  O   . GLY B 2 10  ? -2.176  4.566   -8.474  1.00 64.74 10  B 1 
ATOM   1983 N  N   . SER B 2 11  ? -3.755  5.612   -9.676  1.00 71.24 11  B 1 
ATOM   1984 C  CA  . SER B 2 11  ? -4.522  6.006   -8.498  1.00 73.17 11  B 1 
ATOM   1985 C  C   . SER B 2 11  ? -5.114  4.784   -7.781  1.00 76.13 11  B 1 
ATOM   1986 O  O   . SER B 2 11  ? -5.650  3.864   -8.402  1.00 75.39 11  B 1 
ATOM   1987 C  CB  . SER B 2 11  ? -5.602  7.030   -8.851  1.00 70.52 11  B 1 
ATOM   1988 O  OG  . SER B 2 11  ? -6.510  6.544   -9.814  1.00 64.32 11  B 1 
ATOM   1989 N  N   . LEU B 2 12  ? -5.018  4.771   -6.448  1.00 77.88 12  B 1 
ATOM   1990 C  CA  . LEU B 2 12  ? -5.607  3.743   -5.604  1.00 78.71 12  B 1 
ATOM   1991 C  C   . LEU B 2 12  ? -7.035  4.156   -5.231  1.00 82.27 12  B 1 
ATOM   1992 O  O   . LEU B 2 12  ? -7.295  4.630   -4.125  1.00 82.32 12  B 1 
ATOM   1993 C  CB  . LEU B 2 12  ? -4.709  3.500   -4.378  1.00 75.85 12  B 1 
ATOM   1994 C  CG  . LEU B 2 12  ? -3.300  2.997   -4.707  1.00 71.38 12  B 1 
ATOM   1995 C  CD1 . LEU B 2 12  ? -2.490  2.896   -3.421  1.00 68.53 12  B 1 
ATOM   1996 C  CD2 . LEU B 2 12  ? -3.308  1.618   -5.375  1.00 67.28 12  B 1 
ATOM   1997 N  N   . ALA B 2 13  ? -7.936  4.028   -6.189  1.00 88.90 13  B 1 
ATOM   1998 C  CA  . ALA B 2 13  ? -9.308  4.495   -6.074  1.00 90.29 13  B 1 
ATOM   1999 C  C   . ALA B 2 13  ? -10.301 3.503   -6.690  1.00 91.86 13  B 1 
ATOM   2000 O  O   . ALA B 2 13  ? -9.976  2.787   -7.638  1.00 91.57 13  B 1 
ATOM   2001 C  CB  . ALA B 2 13  ? -9.407  5.876   -6.729  1.00 88.25 13  B 1 
ATOM   2002 N  N   . PHE B 2 14  ? -11.532 3.511   -6.193  1.00 95.85 14  B 1 
ATOM   2003 C  CA  . PHE B 2 14  ? -12.682 2.955   -6.887  1.00 96.70 14  B 1 
ATOM   2004 C  C   . PHE B 2 14  ? -13.181 3.980   -7.910  1.00 96.84 14  B 1 
ATOM   2005 O  O   . PHE B 2 14  ? -13.316 5.157   -7.585  1.00 96.04 14  B 1 
ATOM   2006 C  CB  . PHE B 2 14  ? -13.781 2.598   -5.886  1.00 96.86 14  B 1 
ATOM   2007 C  CG  . PHE B 2 14  ? -13.383 1.529   -4.888  1.00 96.99 14  B 1 
ATOM   2008 C  CD1 . PHE B 2 14  ? -13.459 0.177   -5.245  1.00 95.74 14  B 1 
ATOM   2009 C  CD2 . PHE B 2 14  ? -12.939 1.887   -3.600  1.00 95.66 14  B 1 
ATOM   2010 C  CE1 . PHE B 2 14  ? -13.098 -0.823  -4.321  1.00 95.36 14  B 1 
ATOM   2011 C  CE2 . PHE B 2 14  ? -12.578 0.889   -2.679  1.00 95.18 14  B 1 
ATOM   2012 C  CZ  . PHE B 2 14  ? -12.659 -0.462  -3.039  1.00 96.09 14  B 1 
ATOM   2013 N  N   . LEU B 2 15  ? -13.444 3.527   -9.126  1.00 96.72 15  B 1 
ATOM   2014 C  CA  . LEU B 2 15  ? -13.884 4.405   -10.210 1.00 96.58 15  B 1 
ATOM   2015 C  C   . LEU B 2 15  ? -15.186 3.868   -10.843 1.00 96.97 15  B 1 
ATOM   2016 O  O   . LEU B 2 15  ? -15.136 2.948   -11.656 1.00 96.29 15  B 1 
ATOM   2017 C  CB  . LEU B 2 15  ? -12.761 4.536   -11.256 1.00 95.32 15  B 1 
ATOM   2018 C  CG  . LEU B 2 15  ? -11.486 5.226   -10.751 1.00 89.78 15  B 1 
ATOM   2019 C  CD1 . LEU B 2 15  ? -10.411 5.146   -11.836 1.00 79.85 15  B 1 
ATOM   2020 C  CD2 . LEU B 2 15  ? -11.700 6.700   -10.420 1.00 78.72 15  B 1 
ATOM   2021 N  N   . PRO B 2 16  ? -16.372 4.439   -10.502 1.00 96.71 16  B 1 
ATOM   2022 C  CA  . PRO B 2 16  ? -16.581 5.589   -9.617  1.00 97.03 16  B 1 
ATOM   2023 C  C   . PRO B 2 16  ? -16.432 5.245   -8.120  1.00 97.46 16  B 1 
ATOM   2024 O  O   . PRO B 2 16  ? -16.675 4.119   -7.704  1.00 96.88 16  B 1 
ATOM   2025 C  CB  . PRO B 2 16  ? -17.994 6.075   -9.950  1.00 96.35 16  B 1 
ATOM   2026 C  CG  . PRO B 2 16  ? -18.716 4.786   -10.342 1.00 94.71 16  B 1 
ATOM   2027 C  CD  . PRO B 2 16  ? -17.632 3.991   -11.063 1.00 96.27 16  B 1 
ATOM   2028 N  N   . GLY B 2 17  ? -16.085 6.237   -7.301  1.00 96.59 17  B 1 
ATOM   2029 C  CA  . GLY B 2 17  ? -15.929 6.093   -5.858  1.00 96.51 17  B 1 
ATOM   2030 C  C   . GLY B 2 17  ? -17.165 6.476   -5.030  1.00 97.35 17  B 1 
ATOM   2031 O  O   . GLY B 2 17  ? -17.250 6.124   -3.858  1.00 96.18 17  B 1 
ATOM   2032 N  N   . ASP B 2 18  ? -18.128 7.199   -5.627  1.00 97.40 18  B 1 
ATOM   2033 C  CA  . ASP B 2 18  ? -19.450 7.481   -5.057  1.00 97.72 18  B 1 
ATOM   2034 C  C   . ASP B 2 18  ? -20.475 7.341   -6.181  1.00 97.77 18  B 1 
ATOM   2035 O  O   . ASP B 2 18  ? -20.378 8.016   -7.211  1.00 96.21 18  B 1 
ATOM   2036 C  CB  . ASP B 2 18  ? -19.485 8.876   -4.396  1.00 97.06 18  B 1 
ATOM   2037 C  CG  . ASP B 2 18  ? -20.726 9.138   -3.510  1.00 94.86 18  B 1 
ATOM   2038 O  OD1 . ASP B 2 18  ? -21.763 8.470   -3.664  1.00 89.91 18  B 1 
ATOM   2039 O  OD2 . ASP B 2 18  ? -20.648 9.995   -2.593  1.00 88.34 18  B 1 
ATOM   2040 N  N   . PHE B 2 19  ? -21.407 6.419   -6.018  1.00 98.08 19  B 1 
ATOM   2041 C  CA  . PHE B 2 19  ? -22.395 6.091   -7.042  1.00 98.09 19  B 1 
ATOM   2042 C  C   . PHE B 2 19  ? -23.699 5.594   -6.415  1.00 98.30 19  B 1 
ATOM   2043 O  O   . PHE B 2 19  ? -23.784 5.335   -5.217  1.00 97.91 19  B 1 
ATOM   2044 C  CB  . PHE B 2 19  ? -21.809 5.064   -8.032  1.00 97.69 19  B 1 
ATOM   2045 C  CG  . PHE B 2 19  ? -21.421 3.729   -7.444  1.00 98.09 19  B 1 
ATOM   2046 C  CD1 . PHE B 2 19  ? -20.166 3.568   -6.809  1.00 96.33 19  B 1 
ATOM   2047 C  CD2 . PHE B 2 19  ? -22.289 2.634   -7.531  1.00 95.81 19  B 1 
ATOM   2048 C  CE1 . PHE B 2 19  ? -19.798 2.326   -6.267  1.00 95.42 19  B 1 
ATOM   2049 C  CE2 . PHE B 2 19  ? -21.921 1.382   -6.991  1.00 95.55 19  B 1 
ATOM   2050 C  CZ  . PHE B 2 19  ? -20.681 1.237   -6.352  1.00 97.04 19  B 1 
ATOM   2051 N  N   . SER B 2 20  ? -24.722 5.472   -7.230  1.00 98.27 20  B 1 
ATOM   2052 C  CA  . SER B 2 20  ? -26.022 4.949   -6.821  1.00 98.16 20  B 1 
ATOM   2053 C  C   . SER B 2 20  ? -26.418 3.755   -7.682  1.00 98.19 20  B 1 
ATOM   2054 O  O   . SER B 2 20  ? -26.092 3.701   -8.867  1.00 97.09 20  B 1 
ATOM   2055 C  CB  . SER B 2 20  ? -27.103 6.030   -6.888  1.00 97.31 20  B 1 
ATOM   2056 O  OG  . SER B 2 20  ? -26.812 7.072   -5.977  1.00 88.24 20  B 1 
ATOM   2057 N  N   . VAL B 2 21  ? -27.149 2.815   -7.077  1.00 98.05 21  B 1 
ATOM   2058 C  CA  . VAL B 2 21  ? -27.746 1.653   -7.740  1.00 97.94 21  B 1 
ATOM   2059 C  C   . VAL B 2 21  ? -29.189 1.471   -7.271  1.00 98.02 21  B 1 
ATOM   2060 O  O   . VAL B 2 21  ? -29.560 1.928   -6.189  1.00 97.40 21  B 1 
ATOM   2061 C  CB  . VAL B 2 21  ? -26.942 0.358   -7.501  1.00 97.16 21  B 1 
ATOM   2062 C  CG1 . VAL B 2 21  ? -25.543 0.453   -8.093  1.00 93.60 21  B 1 
ATOM   2063 C  CG2 . VAL B 2 21  ? -26.835 -0.017  -6.018  1.00 93.15 21  B 1 
ATOM   2064 N  N   . ALA B 2 22  ? -29.989 0.779   -8.062  1.00 98.05 22  B 1 
ATOM   2065 C  CA  . ALA B 2 22  ? -31.281 0.304   -7.601  1.00 97.91 22  B 1 
ATOM   2066 C  C   . ALA B 2 22  ? -31.114 -0.886  -6.648  1.00 97.92 22  B 1 
ATOM   2067 O  O   . ALA B 2 22  ? -30.163 -1.664  -6.743  1.00 96.70 22  B 1 
ATOM   2068 C  CB  . ALA B 2 22  ? -32.146 -0.031  -8.821  1.00 97.29 22  B 1 
ATOM   2069 N  N   . SER B 2 23  ? -32.063 -1.087  -5.736  1.00 97.51 23  B 1 
ATOM   2070 C  CA  . SER B 2 23  ? -32.133 -2.307  -4.936  1.00 97.57 23  B 1 
ATOM   2071 C  C   . SER B 2 23  ? -32.221 -3.535  -5.848  1.00 97.49 23  B 1 
ATOM   2072 O  O   . SER B 2 23  ? -33.103 -3.617  -6.693  1.00 95.71 23  B 1 
ATOM   2073 C  CB  . SER B 2 23  ? -33.358 -2.247  -4.017  1.00 96.76 23  B 1 
ATOM   2074 O  OG  . SER B 2 23  ? -33.500 -3.439  -3.274  1.00 94.12 23  B 1 
ATOM   2075 N  N   . GLY B 2 24  ? -31.303 -4.485  -5.674  1.00 97.29 24  B 1 
ATOM   2076 C  CA  . GLY B 2 24  ? -31.195 -5.693  -6.494  1.00 97.10 24  B 1 
ATOM   2077 C  C   . GLY B 2 24  ? -30.343 -5.546  -7.759  1.00 97.65 24  B 1 
ATOM   2078 O  O   . GLY B 2 24  ? -30.154 -6.539  -8.461  1.00 95.91 24  B 1 
ATOM   2079 N  N   . GLU B 2 25  ? -29.806 -4.371  -8.052  1.00 97.21 25  B 1 
ATOM   2080 C  CA  . GLU B 2 25  ? -28.870 -4.171  -9.160  1.00 97.44 25  B 1 
ATOM   2081 C  C   . GLU B 2 25  ? -27.490 -4.744  -8.813  1.00 97.65 25  B 1 
ATOM   2082 O  O   . GLU B 2 25  ? -26.927 -4.452  -7.763  1.00 96.71 25  B 1 
ATOM   2083 C  CB  . GLU B 2 25  ? -28.805 -2.682  -9.527  1.00 96.75 25  B 1 
ATOM   2084 C  CG  . GLU B 2 25  ? -27.963 -2.407  -10.784 1.00 94.63 25  B 1 
ATOM   2085 C  CD  . GLU B 2 25  ? -27.892 -0.917  -11.153 1.00 94.41 25  B 1 
ATOM   2086 O  OE1 . GLU B 2 25  ? -26.996 -0.562  -11.961 1.00 89.05 25  B 1 
ATOM   2087 O  OE2 . GLU B 2 25  ? -28.705 -0.123  -10.636 1.00 89.02 25  B 1 
ATOM   2088 N  N   . GLU B 2 26  ? -26.929 -5.559  -9.712  1.00 97.70 26  B 1 
ATOM   2089 C  CA  . GLU B 2 26  ? -25.595 -6.130  -9.526  1.00 97.80 26  B 1 
ATOM   2090 C  C   . GLU B 2 26  ? -24.509 -5.047  -9.680  1.00 97.97 26  B 1 
ATOM   2091 O  O   . GLU B 2 26  ? -24.463 -4.316  -10.669 1.00 97.21 26  B 1 
ATOM   2092 C  CB  . GLU B 2 26  ? -25.355 -7.318  -10.489 1.00 96.76 26  B 1 
ATOM   2093 C  CG  . GLU B 2 26  ? -24.035 -8.054  -10.217 1.00 94.09 26  B 1 
ATOM   2094 C  CD  . GLU B 2 26  ? -23.771 -9.257  -11.152 1.00 93.13 26  B 1 
ATOM   2095 O  OE1 . GLU B 2 26  ? -23.883 -10.416 -10.702 1.00 87.25 26  B 1 
ATOM   2096 O  OE2 . GLU B 2 26  ? -23.347 -9.066  -12.319 1.00 87.16 26  B 1 
ATOM   2097 N  N   . ILE B 2 27  ? -23.589 -4.995  -8.710  1.00 97.88 27  B 1 
ATOM   2098 C  CA  . ILE B 2 27  ? -22.355 -4.214  -8.782  1.00 98.00 27  B 1 
ATOM   2099 C  C   . ILE B 2 27  ? -21.222 -5.165  -9.143  1.00 98.15 27  B 1 
ATOM   2100 O  O   . ILE B 2 27  ? -20.968 -6.142  -8.432  1.00 97.69 27  B 1 
ATOM   2101 C  CB  . ILE B 2 27  ? -22.075 -3.472  -7.462  1.00 97.86 27  B 1 
ATOM   2102 C  CG1 . ILE B 2 27  ? -23.280 -2.628  -6.998  1.00 96.58 27  B 1 
ATOM   2103 C  CG2 . ILE B 2 27  ? -20.832 -2.583  -7.631  1.00 96.74 27  B 1 
ATOM   2104 C  CD1 . ILE B 2 27  ? -23.155 -2.122  -5.549  1.00 94.91 27  B 1 
ATOM   2105 N  N   . VAL B 2 28  ? -20.517 -4.867  -10.229 1.00 98.38 28  B 1 
ATOM   2106 C  CA  . VAL B 2 28  ? -19.349 -5.620  -10.686 1.00 98.33 28  B 1 
ATOM   2107 C  C   . VAL B 2 28  ? -18.104 -4.792  -10.406 1.00 98.33 28  B 1 
ATOM   2108 O  O   . VAL B 2 28  ? -17.810 -3.837  -11.122 1.00 97.89 28  B 1 
ATOM   2109 C  CB  . VAL B 2 28  ? -19.467 -5.993  -12.176 1.00 97.89 28  B 1 
ATOM   2110 C  CG1 . VAL B 2 28  ? -18.282 -6.869  -12.607 1.00 94.86 28  B 1 
ATOM   2111 C  CG2 . VAL B 2 28  ? -20.756 -6.769  -12.459 1.00 95.41 28  B 1 
ATOM   2112 N  N   . PHE B 2 29  ? -17.367 -5.155  -9.372  1.00 98.22 29  B 1 
ATOM   2113 C  CA  . PHE B 2 29  ? -16.038 -4.599  -9.105  1.00 98.16 29  B 1 
ATOM   2114 C  C   . PHE B 2 29  ? -15.022 -5.330  -9.966  1.00 97.91 29  B 1 
ATOM   2115 O  O   . PHE B 2 29  ? -14.879 -6.544  -9.864  1.00 97.24 29  B 1 
ATOM   2116 C  CB  . PHE B 2 29  ? -15.708 -4.738  -7.622  1.00 98.09 29  B 1 
ATOM   2117 C  CG  . PHE B 2 29  ? -16.586 -3.901  -6.723  1.00 98.14 29  B 1 
ATOM   2118 C  CD1 . PHE B 2 29  ? -16.285 -2.550  -6.501  1.00 96.67 29  B 1 
ATOM   2119 C  CD2 . PHE B 2 29  ? -17.702 -4.474  -6.084  1.00 96.62 29  B 1 
ATOM   2120 C  CE1 . PHE B 2 29  ? -17.082 -1.774  -5.648  1.00 96.35 29  B 1 
ATOM   2121 C  CE2 . PHE B 2 29  ? -18.503 -3.701  -5.228  1.00 96.08 29  B 1 
ATOM   2122 C  CZ  . PHE B 2 29  ? -18.191 -2.352  -5.015  1.00 97.27 29  B 1 
ATOM   2123 N  N   . LYS B 2 30  ? -14.280 -4.602  -10.801 1.00 97.35 30  B 1 
ATOM   2124 C  CA  . LYS B 2 30  ? -13.337 -5.169  -11.767 1.00 97.05 30  B 1 
ATOM   2125 C  C   . LYS B 2 30  ? -11.939 -4.637  -11.548 1.00 96.33 30  B 1 
ATOM   2126 O  O   . LYS B 2 30  ? -11.698 -3.434  -11.565 1.00 95.28 30  B 1 
ATOM   2127 C  CB  . LYS B 2 30  ? -13.864 -4.870  -13.172 1.00 96.42 30  B 1 
ATOM   2128 C  CG  . LYS B 2 30  ? -12.998 -5.472  -14.290 1.00 92.46 30  B 1 
ATOM   2129 C  CD  . LYS B 2 30  ? -13.716 -5.104  -15.581 1.00 89.85 30  B 1 
ATOM   2130 C  CE  . LYS B 2 30  ? -13.041 -5.513  -16.870 1.00 80.54 30  B 1 
ATOM   2131 N  NZ  . LYS B 2 30  ? -13.873 -4.952  -17.965 1.00 73.45 30  B 1 
ATOM   2132 N  N   . ASN B 2 31  ? -11.003 -5.565  -11.381 1.00 94.38 31  B 1 
ATOM   2133 C  CA  . ASN B 2 31  ? -9.602  -5.253  -11.182 1.00 92.65 31  B 1 
ATOM   2134 C  C   . ASN B 2 31  ? -9.027  -4.566  -12.428 1.00 91.77 31  B 1 
ATOM   2135 O  O   . ASN B 2 31  ? -9.217  -5.061  -13.543 1.00 89.71 31  B 1 
ATOM   2136 C  CB  . ASN B 2 31  ? -8.867  -6.552  -10.841 1.00 90.24 31  B 1 
ATOM   2137 C  CG  . ASN B 2 31  ? -7.768  -6.358  -9.830  1.00 87.28 31  B 1 
ATOM   2138 O  OD1 . ASN B 2 31  ? -7.755  -5.428  -9.050  1.00 81.31 31  B 1 
ATOM   2139 N  ND2 . ASN B 2 31  ? -6.843  -7.288  -9.768  1.00 79.92 31  B 1 
ATOM   2140 N  N   . ASN B 2 32  ? -8.348  -3.440  -12.254 1.00 90.72 32  B 1 
ATOM   2141 C  CA  . ASN B 2 32  ? -7.866  -2.634  -13.375 1.00 88.75 32  B 1 
ATOM   2142 C  C   . ASN B 2 32  ? -6.361  -2.362  -13.281 1.00 85.63 32  B 1 
ATOM   2143 O  O   . ASN B 2 32  ? -5.599  -2.805  -14.144 1.00 80.68 32  B 1 
ATOM   2144 C  CB  . ASN B 2 32  ? -8.699  -1.353  -13.451 1.00 88.60 32  B 1 
ATOM   2145 C  CG  . ASN B 2 32  ? -8.296  -0.478  -14.621 1.00 87.99 32  B 1 
ATOM   2146 O  OD1 . ASN B 2 32  ? -8.165  -0.923  -15.752 1.00 83.84 32  B 1 
ATOM   2147 N  ND2 . ASN B 2 32  ? -8.096  0.796   -14.391 1.00 83.37 32  B 1 
ATOM   2148 N  N   . ALA B 2 33  ? -5.907  -1.653  -12.244 1.00 81.60 33  B 1 
ATOM   2149 C  CA  . ALA B 2 33  ? -4.506  -1.301  -12.054 1.00 79.12 33  B 1 
ATOM   2150 C  C   . ALA B 2 33  ? -4.163  -1.160  -10.567 1.00 80.40 33  B 1 
ATOM   2151 O  O   . ALA B 2 33  ? -5.035  -0.951  -9.731  1.00 78.59 33  B 1 
ATOM   2152 C  CB  . ALA B 2 33  ? -4.223  0.007   -12.811 1.00 75.50 33  B 1 
ATOM   2153 N  N   . GLY B 2 34  ? -2.864  -1.258  -10.229 1.00 74.03 34  B 1 
ATOM   2154 C  CA  . GLY B 2 34  ? -2.413  -1.107  -8.840  1.00 72.27 34  B 1 
ATOM   2155 C  C   . GLY B 2 34  ? -2.876  -2.221  -7.896  1.00 74.38 34  B 1 
ATOM   2156 O  O   . GLY B 2 34  ? -2.820  -2.055  -6.685  1.00 73.34 34  B 1 
ATOM   2157 N  N   . PHE B 2 35  ? -3.310  -3.352  -8.451  1.00 74.68 35  B 1 
ATOM   2158 C  CA  . PHE B 2 35  ? -3.658  -4.564  -7.704  1.00 73.43 35  B 1 
ATOM   2159 C  C   . PHE B 2 35  ? -2.456  -5.129  -6.925  1.00 74.39 35  B 1 
ATOM   2160 O  O   . PHE B 2 35  ? -1.302  -4.829  -7.255  1.00 72.21 35  B 1 
ATOM   2161 C  CB  . PHE B 2 35  ? -4.284  -5.598  -8.661  1.00 71.25 35  B 1 
ATOM   2162 C  CG  . PHE B 2 35  ? -3.549  -5.828  -9.959  1.00 70.81 35  B 1 
ATOM   2163 C  CD1 . PHE B 2 35  ? -4.034  -5.255  -11.145 1.00 67.12 35  B 1 
ATOM   2164 C  CD2 . PHE B 2 35  ? -2.388  -6.612  -10.006 1.00 66.28 35  B 1 
ATOM   2165 C  CE1 . PHE B 2 35  ? -3.361  -5.454  -12.360 1.00 63.65 35  B 1 
ATOM   2166 C  CE2 . PHE B 2 35  ? -1.708  -6.810  -11.219 1.00 63.18 35  B 1 
ATOM   2167 C  CZ  . PHE B 2 35  ? -2.198  -6.225  -12.395 1.00 64.22 35  B 1 
ATOM   2168 N  N   . PRO B 2 36  ? -2.703  -5.969  -5.908  1.00 76.21 36  B 1 
ATOM   2169 C  CA  . PRO B 2 36  ? -3.976  -6.589  -5.549  1.00 76.52 36  B 1 
ATOM   2170 C  C   . PRO B 2 36  ? -4.963  -5.635  -4.863  1.00 80.58 36  B 1 
ATOM   2171 O  O   . PRO B 2 36  ? -4.569  -4.736  -4.120  1.00 80.85 36  B 1 
ATOM   2172 C  CB  . PRO B 2 36  ? -3.600  -7.757  -4.643  1.00 73.15 36  B 1 
ATOM   2173 C  CG  . PRO B 2 36  ? -2.344  -7.266  -3.943  1.00 69.01 36  B 1 
ATOM   2174 C  CD  . PRO B 2 36  ? -1.645  -6.461  -5.034  1.00 69.66 36  B 1 
ATOM   2175 N  N   . HIS B 2 37  ? -6.231  -5.882  -5.071  1.00 87.01 37  B 1 
ATOM   2176 C  CA  . HIS B 2 37  ? -7.345  -5.206  -4.414  1.00 88.76 37  B 1 
ATOM   2177 C  C   . HIS B 2 37  ? -8.342  -6.218  -3.853  1.00 89.53 37  B 1 
ATOM   2178 O  O   . HIS B 2 37  ? -8.380  -7.377  -4.253  1.00 88.92 37  B 1 
ATOM   2179 C  CB  . HIS B 2 37  ? -8.049  -4.267  -5.402  1.00 89.21 37  B 1 
ATOM   2180 C  CG  . HIS B 2 37  ? -7.170  -3.193  -5.966  1.00 89.21 37  B 1 
ATOM   2181 N  ND1 . HIS B 2 37  ? -6.555  -2.180  -5.258  1.00 87.36 37  B 1 
ATOM   2182 C  CD2 . HIS B 2 37  ? -6.838  -2.996  -7.283  1.00 87.48 37  B 1 
ATOM   2183 C  CE1 . HIS B 2 37  ? -5.889  -1.406  -6.121  1.00 86.65 37  B 1 
ATOM   2184 N  NE2 . HIS B 2 37  ? -6.035  -1.869  -7.370  1.00 87.19 37  B 1 
ATOM   2185 N  N   . ASN B 2 38  ? -9.195  -5.759  -2.951  1.00 91.50 38  B 1 
ATOM   2186 C  CA  . ASN B 2 38  ? -10.426 -6.435  -2.558  1.00 92.36 38  B 1 
ATOM   2187 C  C   . ASN B 2 38  ? -11.514 -5.403  -2.257  1.00 94.11 38  B 1 
ATOM   2188 O  O   . ASN B 2 38  ? -11.294 -4.193  -2.378  1.00 94.54 38  B 1 
ATOM   2189 C  CB  . ASN B 2 38  ? -10.151 -7.422  -1.401  1.00 90.34 38  B 1 
ATOM   2190 C  CG  . ASN B 2 38  ? -9.767  -6.801  -0.078  1.00 89.34 38  B 1 
ATOM   2191 O  OD1 . ASN B 2 38  ? -9.773  -5.598  0.117   1.00 86.23 38  B 1 
ATOM   2192 N  ND2 . ASN B 2 38  ? -9.434  -7.627  0.883   1.00 84.87 38  B 1 
ATOM   2193 N  N   . VAL B 2 39  ? -12.690 -5.877  -1.887  1.00 96.34 39  B 1 
ATOM   2194 C  CA  . VAL B 2 39  ? -13.829 -5.032  -1.532  1.00 97.24 39  B 1 
ATOM   2195 C  C   . VAL B 2 39  ? -14.395 -5.530  -0.212  1.00 97.25 39  B 1 
ATOM   2196 O  O   . VAL B 2 39  ? -14.930 -6.631  -0.137  1.00 96.62 39  B 1 
ATOM   2197 C  CB  . VAL B 2 39  ? -14.911 -5.052  -2.625  1.00 97.34 39  B 1 
ATOM   2198 C  CG1 . VAL B 2 39  ? -16.053 -4.101  -2.276  1.00 95.78 39  B 1 
ATOM   2199 C  CG2 . VAL B 2 39  ? -14.347 -4.633  -3.979  1.00 95.33 39  B 1 
ATOM   2200 N  N   . VAL B 2 40  ? -14.275 -4.708  0.825   1.00 95.63 40  B 1 
ATOM   2201 C  CA  . VAL B 2 40  ? -14.772 -4.996  2.169   1.00 95.07 40  B 1 
ATOM   2202 C  C   . VAL B 2 40  ? -15.728 -3.875  2.569   1.00 95.61 40  B 1 
ATOM   2203 O  O   . VAL B 2 40  ? -15.375 -2.703  2.472   1.00 95.55 40  B 1 
ATOM   2204 C  CB  . VAL B 2 40  ? -13.619 -5.135  3.185   1.00 93.30 40  B 1 
ATOM   2205 C  CG1 . VAL B 2 40  ? -14.140 -5.545  4.559   1.00 90.17 40  B 1 
ATOM   2206 C  CG2 . VAL B 2 40  ? -12.596 -6.187  2.742   1.00 89.89 40  B 1 
ATOM   2207 N  N   . PHE B 2 41  ? -16.922 -4.220  2.995   1.00 95.94 41  B 1 
ATOM   2208 C  CA  . PHE B 2 41  ? -17.882 -3.254  3.514   1.00 96.43 41  B 1 
ATOM   2209 C  C   . PHE B 2 41  ? -17.602 -2.983  4.996   1.00 95.45 41  B 1 
ATOM   2210 O  O   . PHE B 2 41  ? -17.317 -3.900  5.759   1.00 93.96 41  B 1 
ATOM   2211 C  CB  . PHE B 2 41  ? -19.314 -3.738  3.258   1.00 97.20 41  B 1 
ATOM   2212 C  CG  . PHE B 2 41  ? -19.723 -3.640  1.804   1.00 97.71 41  B 1 
ATOM   2213 C  CD1 . PHE B 2 41  ? -20.451 -2.521  1.345   1.00 96.82 41  B 1 
ATOM   2214 C  CD2 . PHE B 2 41  ? -19.367 -4.641  0.882   1.00 96.63 41  B 1 
ATOM   2215 C  CE1 . PHE B 2 41  ? -20.813 -2.406  -0.003  1.00 96.79 41  B 1 
ATOM   2216 C  CE2 . PHE B 2 41  ? -19.720 -4.531  -0.475  1.00 96.72 41  B 1 
ATOM   2217 C  CZ  . PHE B 2 41  ? -20.448 -3.414  -0.912  1.00 97.72 41  B 1 
ATOM   2218 N  N   . ASP B 2 42  ? -17.671 -1.711  5.401   1.00 93.52 42  B 1 
ATOM   2219 C  CA  . ASP B 2 42  ? -17.481 -1.316  6.797   1.00 92.39 42  B 1 
ATOM   2220 C  C   . ASP B 2 42  ? -18.772 -1.597  7.574   1.00 92.63 42  B 1 
ATOM   2221 O  O   . ASP B 2 42  ? -19.803 -0.987  7.318   1.00 91.66 42  B 1 
ATOM   2222 C  CB  . ASP B 2 42  ? -17.058 0.163   6.879   1.00 89.85 42  B 1 
ATOM   2223 C  CG  . ASP B 2 42  ? -16.553 0.593   8.264   1.00 85.59 42  B 1 
ATOM   2224 O  OD1 . ASP B 2 42  ? -16.892 -0.046  9.285   1.00 80.87 42  B 1 
ATOM   2225 O  OD2 . ASP B 2 42  ? -15.758 1.563   8.325   1.00 79.31 42  B 1 
ATOM   2226 N  N   . GLU B 2 43  ? -18.712 -2.532  8.536   1.00 91.69 43  B 1 
ATOM   2227 C  CA  . GLU B 2 43  ? -19.862 -2.977  9.326   1.00 90.83 43  B 1 
ATOM   2228 C  C   . GLU B 2 43  ? -20.539 -1.844  10.101  1.00 91.75 43  B 1 
ATOM   2229 O  O   . GLU B 2 43  ? -21.743 -1.906  10.355  1.00 90.01 43  B 1 
ATOM   2230 C  CB  . GLU B 2 43  ? -19.428 -4.113  10.267  1.00 87.67 43  B 1 
ATOM   2231 C  CG  . GLU B 2 43  ? -18.431 -3.674  11.356  1.00 76.02 43  B 1 
ATOM   2232 C  CD  . GLU B 2 43  ? -17.915 -4.828  12.244  1.00 71.95 43  B 1 
ATOM   2233 O  OE1 . GLU B 2 43  ? -17.013 -4.551  13.055  1.00 64.80 43  B 1 
ATOM   2234 O  OE2 . GLU B 2 43  ? -18.405 -5.973  12.106  1.00 64.01 43  B 1 
ATOM   2235 N  N   . ASP B 2 44  ? -19.790 -0.782  10.432  1.00 89.89 44  B 1 
ATOM   2236 C  CA  . ASP B 2 44  ? -20.307 0.394   11.132  1.00 89.48 44  B 1 
ATOM   2237 C  C   . ASP B 2 44  ? -20.952 1.426   10.181  1.00 91.21 44  B 1 
ATOM   2238 O  O   . ASP B 2 44  ? -21.530 2.414   10.636  1.00 89.98 44  B 1 
ATOM   2239 C  CB  . ASP B 2 44  ? -19.165 1.058   11.920  1.00 86.56 44  B 1 
ATOM   2240 C  CG  . ASP B 2 44  ? -18.563 0.222   13.054  1.00 82.40 44  B 1 
ATOM   2241 O  OD1 . ASP B 2 44  ? -19.337 -0.431  13.784  1.00 77.33 44  B 1 
ATOM   2242 O  OD2 . ASP B 2 44  ? -17.335 0.359   13.271  1.00 75.75 44  B 1 
ATOM   2243 N  N   . GLU B 2 45  ? -20.814 1.227   8.866   1.00 92.25 45  B 1 
ATOM   2244 C  CA  . GLU B 2 45  ? -21.170 2.219   7.837   1.00 93.59 45  B 1 
ATOM   2245 C  C   . GLU B 2 45  ? -22.036 1.611   6.717   1.00 95.63 45  B 1 
ATOM   2246 O  O   . GLU B 2 45  ? -21.949 1.999   5.542   1.00 94.92 45  B 1 
ATOM   2247 C  CB  . GLU B 2 45  ? -19.879 2.880   7.319   1.00 91.81 45  B 1 
ATOM   2248 C  CG  . GLU B 2 45  ? -19.182 3.784   8.370   1.00 87.57 45  B 1 
ATOM   2249 C  CD  . GLU B 2 45  ? -19.685 5.242   8.372   1.00 81.09 45  B 1 
ATOM   2250 O  OE1 . GLU B 2 45  ? -18.997 6.110   8.957   1.00 73.19 45  B 1 
ATOM   2251 O  OE2 . GLU B 2 45  ? -20.620 5.615   7.627   1.00 71.36 45  B 1 
ATOM   2252 N  N   . ILE B 2 46  ? -22.883 0.646   7.100   1.00 95.98 46  B 1 
ATOM   2253 C  CA  . ILE B 2 46  ? -23.884 -0.006  6.251   1.00 96.78 46  B 1 
ATOM   2254 C  C   . ILE B 2 46  ? -25.272 0.082   6.899   1.00 97.13 46  B 1 
ATOM   2255 O  O   . ILE B 2 46  ? -25.375 0.337   8.097   1.00 96.48 46  B 1 
ATOM   2256 C  CB  . ILE B 2 46  ? -23.485 -1.467  5.937   1.00 96.03 46  B 1 
ATOM   2257 C  CG1 . ILE B 2 46  ? -23.356 -2.326  7.214   1.00 93.53 46  B 1 
ATOM   2258 C  CG2 . ILE B 2 46  ? -22.208 -1.494  5.079   1.00 93.25 46  B 1 
ATOM   2259 C  CD1 . ILE B 2 46  ? -23.038 -3.799  6.961   1.00 90.96 46  B 1 
ATOM   2260 N  N   . PRO B 2 47  ? -26.360 -0.124  6.143   1.00 97.04 47  B 1 
ATOM   2261 C  CA  . PRO B 2 47  ? -27.707 -0.091  6.708   1.00 97.08 47  B 1 
ATOM   2262 C  C   . PRO B 2 47  ? -27.925 -1.142  7.803   1.00 96.70 47  B 1 
ATOM   2263 O  O   . PRO B 2 47  ? -27.359 -2.239  7.773   1.00 95.15 47  B 1 
ATOM   2264 C  CB  . PRO B 2 47  ? -28.665 -0.295  5.526   1.00 96.70 47  B 1 
ATOM   2265 C  CG  . PRO B 2 47  ? -27.852 0.195   4.334   1.00 95.35 47  B 1 
ATOM   2266 C  CD  . PRO B 2 47  ? -26.440 -0.236  4.694   1.00 97.02 47  B 1 
ATOM   2267 N  N   . SER B 2 48  ? -28.786 -0.830  8.751   1.00 95.94 48  B 1 
ATOM   2268 C  CA  . SER B 2 48  ? -29.140 -1.747  9.832   1.00 95.07 48  B 1 
ATOM   2269 C  C   . SER B 2 48  ? -29.712 -3.059  9.294   1.00 95.15 48  B 1 
ATOM   2270 O  O   . SER B 2 48  ? -30.527 -3.066  8.376   1.00 92.15 48  B 1 
ATOM   2271 C  CB  . SER B 2 48  ? -30.145 -1.077  10.780  1.00 93.22 48  B 1 
ATOM   2272 O  OG  . SER B 2 48  ? -30.369 -1.896  11.909  1.00 78.97 48  B 1 
ATOM   2273 N  N   . GLY B 2 49  ? -29.289 -4.178  9.901   1.00 93.72 49  B 1 
ATOM   2274 C  CA  . GLY B 2 49  ? -29.730 -5.521  9.515   1.00 93.45 49  B 1 
ATOM   2275 C  C   . GLY B 2 49  ? -28.957 -6.146  8.351   1.00 94.76 49  B 1 
ATOM   2276 O  O   . GLY B 2 49  ? -29.188 -7.312  8.046   1.00 92.34 49  B 1 
ATOM   2277 N  N   . VAL B 2 50  ? -28.042 -5.424  7.736   1.00 96.55 50  B 1 
ATOM   2278 C  CA  . VAL B 2 50  ? -27.147 -5.979  6.715   1.00 96.91 50  B 1 
ATOM   2279 C  C   . VAL B 2 50  ? -25.949 -6.646  7.389   1.00 96.99 50  B 1 
ATOM   2280 O  O   . VAL B 2 50  ? -25.294 -6.060  8.241   1.00 95.55 50  B 1 
ATOM   2281 C  CB  . VAL B 2 50  ? -26.705 -4.911  5.710   1.00 96.66 50  B 1 
ATOM   2282 C  CG1 . VAL B 2 50  ? -25.805 -5.498  4.629   1.00 93.56 50  B 1 
ATOM   2283 C  CG2 . VAL B 2 50  ? -27.920 -4.300  5.018   1.00 93.35 50  B 1 
ATOM   2284 N  N   . ASP B 2 51  ? -25.662 -7.877  6.980   1.00 97.10 51  B 1 
ATOM   2285 C  CA  . ASP B 2 51  ? -24.481 -8.620  7.409   1.00 97.02 51  B 1 
ATOM   2286 C  C   . ASP B 2 51  ? -23.298 -8.305  6.487   1.00 97.37 51  B 1 
ATOM   2287 O  O   . ASP B 2 51  ? -23.253 -8.755  5.333   1.00 96.61 51  B 1 
ATOM   2288 C  CB  . ASP B 2 51  ? -24.854 -10.111 7.440   1.00 96.00 51  B 1 
ATOM   2289 C  CG  . ASP B 2 51  ? -23.745 -11.045 7.902   1.00 93.18 51  B 1 
ATOM   2290 O  OD1 . ASP B 2 51  ? -22.600 -10.589 8.090   1.00 88.37 51  B 1 
ATOM   2291 O  OD2 . ASP B 2 51  ? -24.057 -12.257 7.988   1.00 87.18 51  B 1 
ATOM   2292 N  N   . ALA B 2 52  ? -22.336 -7.544  6.991   1.00 96.16 52  B 1 
ATOM   2293 C  CA  . ALA B 2 52  ? -21.155 -7.146  6.242   1.00 95.95 52  B 1 
ATOM   2294 C  C   . ALA B 2 52  ? -20.346 -8.341  5.725   1.00 96.40 52  B 1 
ATOM   2295 O  O   . ALA B 2 52  ? -19.818 -8.290  4.620   1.00 95.67 52  B 1 
ATOM   2296 C  CB  . ALA B 2 52  ? -20.281 -6.247  7.130   1.00 94.31 52  B 1 
ATOM   2297 N  N   . ALA B 2 53  ? -20.305 -9.454  6.476   1.00 95.79 53  B 1 
ATOM   2298 C  CA  . ALA B 2 53  ? -19.564 -10.646 6.081   1.00 95.22 53  B 1 
ATOM   2299 C  C   . ALA B 2 53  ? -20.139 -11.325 4.831   1.00 95.72 53  B 1 
ATOM   2300 O  O   . ALA B 2 53  ? -19.407 -11.964 4.081   1.00 94.53 53  B 1 
ATOM   2301 C  CB  . ALA B 2 53  ? -19.524 -11.611 7.273   1.00 93.77 53  B 1 
ATOM   2302 N  N   . LYS B 2 54  ? -21.444 -11.174 4.563   1.00 96.45 54  B 1 
ATOM   2303 C  CA  . LYS B 2 54  ? -22.084 -11.750 3.370   1.00 96.31 54  B 1 
ATOM   2304 C  C   . LYS B 2 54  ? -21.843 -10.960 2.094   1.00 96.50 54  B 1 
ATOM   2305 O  O   . LYS B 2 54  ? -21.909 -11.532 1.010   1.00 95.19 54  B 1 
ATOM   2306 C  CB  . LYS B 2 54  ? -23.594 -11.888 3.594   1.00 95.45 54  B 1 
ATOM   2307 C  CG  . LYS B 2 54  ? -23.895 -12.993 4.602   1.00 88.88 54  B 1 
ATOM   2308 C  CD  . LYS B 2 54  ? -25.400 -13.134 4.773   1.00 82.43 54  B 1 
ATOM   2309 C  CE  . LYS B 2 54  ? -25.669 -14.188 5.839   1.00 72.85 54  B 1 
ATOM   2310 N  NZ  . LYS B 2 54  ? -27.087 -14.191 6.241   1.00 64.39 54  B 1 
ATOM   2311 N  N   . ILE B 2 55  ? -21.613 -9.660  2.217   1.00 97.48 55  B 1 
ATOM   2312 C  CA  . ILE B 2 55  ? -21.454 -8.757  1.071   1.00 97.76 55  B 1 
ATOM   2313 C  C   . ILE B 2 55  ? -19.995 -8.372  0.823   1.00 97.83 55  B 1 
ATOM   2314 O  O   . ILE B 2 55  ? -19.680 -7.831  -0.229  1.00 97.26 55  B 1 
ATOM   2315 C  CB  . ILE B 2 55  ? -22.367 -7.516  1.222   1.00 97.53 55  B 1 
ATOM   2316 C  CG1 . ILE B 2 55  ? -22.013 -6.694  2.478   1.00 96.13 55  B 1 
ATOM   2317 C  CG2 . ILE B 2 55  ? -23.845 -7.943  1.226   1.00 95.87 55  B 1 
ATOM   2318 C  CD1 . ILE B 2 55  ? -22.745 -5.342  2.573   1.00 94.30 55  B 1 
ATOM   2319 N  N   . SER B 2 56  ? -19.105 -8.652  1.777   1.00 97.47 56  B 1 
ATOM   2320 C  CA  . SER B 2 56  ? -17.676 -8.378  1.671   1.00 97.19 56  B 1 
ATOM   2321 C  C   . SER B 2 56  ? -16.913 -9.571  1.118   1.00 97.21 56  B 1 
ATOM   2322 O  O   . SER B 2 56  ? -17.291 -10.717 1.334   1.00 96.14 56  B 1 
ATOM   2323 C  CB  . SER B 2 56  ? -17.094 -8.003  3.037   1.00 96.08 56  B 1 
ATOM   2324 O  OG  . SER B 2 56  ? -17.761 -6.875  3.569   1.00 92.70 56  B 1 
ATOM   2325 N  N   . MET B 2 57  ? -15.784 -9.313  0.461   1.00 95.56 57  B 1 
ATOM   2326 C  CA  . MET B 2 57  ? -14.734 -10.314 0.315   1.00 94.65 57  B 1 
ATOM   2327 C  C   . MET B 2 57  ? -14.089 -10.583 1.684   1.00 92.88 57  B 1 
ATOM   2328 O  O   . MET B 2 57  ? -14.100 -9.708  2.561   1.00 90.73 57  B 1 
ATOM   2329 C  CB  . MET B 2 57  ? -13.670 -9.838  -0.688  1.00 94.35 57  B 1 
ATOM   2330 C  CG  . MET B 2 57  ? -14.230 -9.678  -2.098  1.00 92.83 57  B 1 
ATOM   2331 S  SD  . MET B 2 57  ? -13.038 -9.037  -3.319  1.00 92.69 57  B 1 
ATOM   2332 C  CE  . MET B 2 57  ? -11.838 -10.376 -3.344  1.00 88.04 57  B 1 
ATOM   2333 N  N   . SER B 2 58  ? -13.493 -11.749 1.858   1.00 88.40 58  B 1 
ATOM   2334 C  CA  . SER B 2 58  ? -12.580 -11.970 2.979   1.00 84.68 58  B 1 
ATOM   2335 C  C   . SER B 2 58  ? -11.418 -10.983 2.903   1.00 83.34 58  B 1 
ATOM   2336 O  O   . SER B 2 58  ? -10.934 -10.675 1.812   1.00 80.61 58  B 1 
ATOM   2337 C  CB  . SER B 2 58  ? -12.059 -13.413 2.959   1.00 81.10 58  B 1 
ATOM   2338 O  OG  . SER B 2 58  ? -11.089 -13.599 3.965   1.00 70.99 58  B 1 
ATOM   2339 N  N   . GLU B 2 59  ? -10.922 -10.495 4.051   1.00 77.46 59  B 1 
ATOM   2340 C  CA  . GLU B 2 59  ? -9.740  -9.621  4.069   1.00 74.16 59  B 1 
ATOM   2341 C  C   . GLU B 2 59  ? -8.492  -10.283 3.468   1.00 73.82 59  B 1 
ATOM   2342 O  O   . GLU B 2 59  ? -7.590  -9.599  2.993   1.00 71.12 59  B 1 
ATOM   2343 C  CB  . GLU B 2 59  ? -9.430  -9.172  5.497   1.00 70.97 59  B 1 
ATOM   2344 C  CG  . GLU B 2 59  ? -10.477 -8.228  6.105   1.00 64.44 59  B 1 
ATOM   2345 C  CD  . GLU B 2 59  ? -9.987  -7.502  7.370   1.00 59.72 59  B 1 
ATOM   2346 O  OE1 . GLU B 2 59  ? -10.633 -6.500  7.745   1.00 54.06 59  B 1 
ATOM   2347 O  OE2 . GLU B 2 59  ? -8.943  -7.893  7.934   1.00 54.23 59  B 1 
ATOM   2348 N  N   . GLU B 2 60  ? -8.434  -11.621 3.485   1.00 72.84 60  B 1 
ATOM   2349 C  CA  . GLU B 2 60  ? -7.334  -12.407 2.918   1.00 71.16 60  B 1 
ATOM   2350 C  C   . GLU B 2 60  ? -7.499  -12.696 1.423   1.00 73.52 60  B 1 
ATOM   2351 O  O   . GLU B 2 60  ? -6.518  -13.038 0.751   1.00 71.49 60  B 1 
ATOM   2352 C  CB  . GLU B 2 60  ? -7.195  -13.730 3.674   1.00 67.08 60  B 1 
ATOM   2353 C  CG  . GLU B 2 60  ? -6.891  -13.528 5.169   1.00 59.22 60  B 1 
ATOM   2354 C  CD  . GLU B 2 60  ? -6.587  -14.841 5.903   1.00 53.57 60  B 1 
ATOM   2355 O  OE1 . GLU B 2 60  ? -6.268  -14.755 7.113   1.00 47.97 60  B 1 
ATOM   2356 O  OE2 . GLU B 2 60  ? -6.635  -15.924 5.266   1.00 46.38 60  B 1 
ATOM   2357 N  N   . ASP B 2 61  ? -8.713  -12.578 0.894   1.00 77.87 61  B 1 
ATOM   2358 C  CA  . ASP B 2 61  ? -8.979  -12.761 -0.518  1.00 78.96 61  B 1 
ATOM   2359 C  C   . ASP B 2 61  ? -8.629  -11.490 -1.279  1.00 81.68 61  B 1 
ATOM   2360 O  O   . ASP B 2 61  ? -8.978  -10.373 -0.891  1.00 81.65 61  B 1 
ATOM   2361 C  CB  . ASP B 2 61  ? -10.426 -13.182 -0.783  1.00 77.01 61  B 1 
ATOM   2362 C  CG  . ASP B 2 61  ? -10.749 -14.601 -0.323  1.00 71.15 61  B 1 
ATOM   2363 O  OD1 . ASP B 2 61  ? -9.827  -15.441 -0.296  1.00 65.83 61  B 1 
ATOM   2364 O  OD2 . ASP B 2 61  ? -11.944 -14.839 -0.041  1.00 63.87 61  B 1 
ATOM   2365 N  N   . LEU B 2 62  ? -7.913  -11.662 -2.383  1.00 80.28 62  B 1 
ATOM   2366 C  CA  . LEU B 2 62  ? -7.406  -10.576 -3.200  1.00 80.04 62  B 1 
ATOM   2367 C  C   . LEU B 2 62  ? -7.686  -10.866 -4.672  1.00 82.24 62  B 1 
ATOM   2368 O  O   . LEU B 2 62  ? -7.460  -11.978 -5.152  1.00 81.99 62  B 1 
ATOM   2369 C  CB  . LEU B 2 62  ? -5.895  -10.418 -2.961  1.00 77.90 62  B 1 
ATOM   2370 C  CG  . LEU B 2 62  ? -5.482  -10.033 -1.530  1.00 74.07 62  B 1 
ATOM   2371 C  CD1 . LEU B 2 62  ? -3.956  -10.065 -1.420  1.00 72.08 62  B 1 
ATOM   2372 C  CD2 . LEU B 2 62  ? -5.953  -8.624  -1.151  1.00 70.71 62  B 1 
ATOM   2373 N  N   . LEU B 2 63  ? -8.096  -9.830  -5.397  1.00 85.41 63  B 1 
ATOM   2374 C  CA  . LEU B 2 63  ? -8.101  -9.815  -6.855  1.00 86.45 63  B 1 
ATOM   2375 C  C   . LEU B 2 63  ? -6.700  -9.427  -7.317  1.00 84.18 63  B 1 
ATOM   2376 O  O   . LEU B 2 63  ? -6.262  -8.298  -7.103  1.00 82.43 63  B 1 
ATOM   2377 C  CB  . LEU B 2 63  ? -9.175  -8.844  -7.370  1.00 89.61 63  B 1 
ATOM   2378 C  CG  . LEU B 2 63  ? -10.600 -9.095  -6.850  1.00 90.94 63  B 1 
ATOM   2379 C  CD1 . LEU B 2 63  ? -11.545 -8.031  -7.388  1.00 88.72 63  B 1 
ATOM   2380 C  CD2 . LEU B 2 63  ? -11.126 -10.465 -7.254  1.00 88.95 63  B 1 
ATOM   2381 N  N   . ASN B 2 64  ? -5.990  -10.378 -7.910  1.00 79.87 64  B 1 
ATOM   2382 C  CA  . ASN B 2 64  ? -4.571  -10.235 -8.230  1.00 75.21 64  B 1 
ATOM   2383 C  C   . ASN B 2 64  ? -4.298  -9.996  -9.712  1.00 74.65 64  B 1 
ATOM   2384 O  O   . ASN B 2 64  ? -3.319  -9.332  -10.040 1.00 71.11 64  B 1 
ATOM   2385 C  CB  . ASN B 2 64  ? -3.822  -11.473 -7.717  1.00 71.79 64  B 1 
ATOM   2386 C  CG  . ASN B 2 64  ? -3.786  -11.501 -6.203  1.00 65.74 64  B 1 
ATOM   2387 O  OD1 . ASN B 2 64  ? -3.093  -10.730 -5.564  1.00 60.37 64  B 1 
ATOM   2388 N  ND2 . ASN B 2 64  ? -4.553  -12.364 -5.592  1.00 57.80 64  B 1 
ATOM   2389 N  N   . ALA B 2 65  ? -5.138  -10.496 -10.593 1.00 76.92 65  B 1 
ATOM   2390 C  CA  . ALA B 2 65  ? -4.944  -10.360 -12.031 1.00 77.69 65  B 1 
ATOM   2391 C  C   . ALA B 2 65  ? -5.844  -9.267  -12.640 1.00 81.55 65  B 1 
ATOM   2392 O  O   . ALA B 2 65  ? -6.942  -9.007  -12.140 1.00 81.78 65  B 1 
ATOM   2393 C  CB  . ALA B 2 65  ? -5.134  -11.721 -12.693 1.00 73.76 65  B 1 
ATOM   2394 N  N   . PRO B 2 66  ? -5.414  -8.629  -13.745 1.00 78.56 66  B 1 
ATOM   2395 C  CA  . PRO B 2 66  ? -6.250  -7.689  -14.463 1.00 79.10 66  B 1 
ATOM   2396 C  C   . PRO B 2 66  ? -7.551  -8.341  -14.939 1.00 82.98 66  B 1 
ATOM   2397 O  O   . PRO B 2 66  ? -7.535  -9.437  -15.499 1.00 82.90 66  B 1 
ATOM   2398 C  CB  . PRO B 2 66  ? -5.415  -7.199  -15.651 1.00 76.24 66  B 1 
ATOM   2399 C  CG  . PRO B 2 66  ? -3.973  -7.546  -15.271 1.00 73.30 66  B 1 
ATOM   2400 C  CD  . PRO B 2 66  ? -4.125  -8.777  -14.396 1.00 75.51 66  B 1 
ATOM   2401 N  N   . GLY B 2 67  ? -8.663  -7.645  -14.753 1.00 86.18 67  B 1 
ATOM   2402 C  CA  . GLY B 2 67  ? -9.973  -8.118  -15.195 1.00 88.89 67  B 1 
ATOM   2403 C  C   . GLY B 2 67  ? -10.659 -9.126  -14.277 1.00 91.73 67  B 1 
ATOM   2404 O  O   . GLY B 2 67  ? -11.827 -9.437  -14.531 1.00 91.36 67  B 1 
ATOM   2405 N  N   . GLU B 2 68  ? -10.009 -9.595  -13.208 1.00 91.35 68  B 1 
ATOM   2406 C  CA  . GLU B 2 68  ? -10.698 -10.345 -12.161 1.00 92.01 68  B 1 
ATOM   2407 C  C   . GLU B 2 68  ? -11.804 -9.487  -11.532 1.00 94.05 68  B 1 
ATOM   2408 O  O   . GLU B 2 68  ? -11.670 -8.273  -11.394 1.00 94.45 68  B 1 
ATOM   2409 C  CB  . GLU B 2 68  ? -9.737  -10.827 -11.061 1.00 89.67 68  B 1 
ATOM   2410 C  CG  . GLU B 2 68  ? -8.858  -11.999 -11.519 1.00 83.16 68  B 1 
ATOM   2411 C  CD  . GLU B 2 68  ? -7.957  -12.537 -10.390 1.00 80.37 68  B 1 
ATOM   2412 O  OE1 . GLU B 2 68  ? -7.356  -13.610 -10.596 1.00 74.17 68  B 1 
ATOM   2413 O  OE2 . GLU B 2 68  ? -7.842  -11.881 -9.336  1.00 73.31 68  B 1 
ATOM   2414 N  N   . THR B 2 69  ? -12.903 -10.132 -11.167 1.00 95.66 69  B 1 
ATOM   2415 C  CA  . THR B 2 69  ? -14.098 -9.422  -10.704 1.00 96.20 69  B 1 
ATOM   2416 C  C   . THR B 2 69  ? -14.602 -9.966  -9.375  1.00 96.12 69  B 1 
ATOM   2417 O  O   . THR B 2 69  ? -14.633 -11.183 -9.164  1.00 95.37 69  B 1 
ATOM   2418 C  CB  . THR B 2 69  ? -15.248 -9.472  -11.722 1.00 95.88 69  B 1 
ATOM   2419 O  OG1 . THR B 2 69  ? -15.623 -10.803 -11.998 1.00 90.95 69  B 1 
ATOM   2420 C  CG2 . THR B 2 69  ? -14.896 -8.794  -13.040 1.00 90.27 69  B 1 
ATOM   2421 N  N   . TYR B 2 70  ? -15.110 -9.082  -8.539  1.00 97.10 70  B 1 
ATOM   2422 C  CA  . TYR B 2 70  ? -15.990 -9.401  -7.432  1.00 97.79 70  B 1 
ATOM   2423 C  C   . TYR B 2 70  ? -17.377 -8.826  -7.715  1.00 98.04 70  B 1 
ATOM   2424 O  O   . TYR B 2 70  ? -17.508 -7.658  -8.069  1.00 97.88 70  B 1 
ATOM   2425 C  CB  . TYR B 2 70  ? -15.413 -8.860  -6.122  1.00 97.64 70  B 1 
ATOM   2426 C  CG  . TYR B 2 70  ? -16.336 -9.072  -4.946  1.00 97.53 70  B 1 
ATOM   2427 C  CD1 . TYR B 2 70  ? -16.954 -7.969  -4.312  1.00 96.40 70  B 1 
ATOM   2428 C  CD2 . TYR B 2 70  ? -16.606 -10.375 -4.494  1.00 96.55 70  B 1 
ATOM   2429 C  CE1 . TYR B 2 70  ? -17.822 -8.175  -3.228  1.00 95.89 70  B 1 
ATOM   2430 C  CE2 . TYR B 2 70  ? -17.475 -10.591 -3.414  1.00 95.88 70  B 1 
ATOM   2431 C  CZ  . TYR B 2 70  ? -18.084 -9.486  -2.778  1.00 96.29 70  B 1 
ATOM   2432 O  OH  . TYR B 2 70  ? -18.928 -9.690  -1.727  1.00 94.92 70  B 1 
ATOM   2433 N  N   . LYS B 2 71  ? -18.397 -9.654  -7.573  1.00 97.88 71  B 1 
ATOM   2434 C  CA  . LYS B 2 71  ? -19.779 -9.285  -7.840  1.00 97.75 71  B 1 
ATOM   2435 C  C   . LYS B 2 71  ? -20.584 -9.315  -6.555  1.00 97.58 71  B 1 
ATOM   2436 O  O   . LYS B 2 71  ? -20.500 -10.280 -5.799  1.00 96.78 71  B 1 
ATOM   2437 C  CB  . LYS B 2 71  ? -20.398 -10.220 -8.878  1.00 97.21 71  B 1 
ATOM   2438 C  CG  . LYS B 2 71  ? -19.698 -10.126 -10.241 1.00 94.02 71  B 1 
ATOM   2439 C  CD  . LYS B 2 71  ? -20.379 -11.097 -11.197 1.00 92.53 71  B 1 
ATOM   2440 C  CE  . LYS B 2 71  ? -20.044 -10.791 -12.655 1.00 85.73 71  B 1 
ATOM   2441 N  NZ  . LYS B 2 71  ? -21.279 -10.961 -13.463 1.00 78.23 71  B 1 
ATOM   2442 N  N   . VAL B 2 72  ? -21.379 -8.278  -6.331  1.00 98.04 72  B 1 
ATOM   2443 C  CA  . VAL B 2 72  ? -22.265 -8.201  -5.172  1.00 98.09 72  B 1 
ATOM   2444 C  C   . VAL B 2 72  ? -23.589 -7.558  -5.559  1.00 98.13 72  B 1 
ATOM   2445 O  O   . VAL B 2 72  ? -23.631 -6.639  -6.382  1.00 97.51 72  B 1 
ATOM   2446 C  CB  . VAL B 2 72  ? -21.574 -7.484  -3.999  1.00 97.11 72  B 1 
ATOM   2447 C  CG1 . VAL B 2 72  ? -21.317 -5.994  -4.259  1.00 92.33 72  B 1 
ATOM   2448 C  CG2 . VAL B 2 72  ? -22.361 -7.636  -2.702  1.00 91.29 72  B 1 
ATOM   2449 N  N   . THR B 2 73  ? -24.668 -8.043  -4.964  1.00 97.97 73  B 1 
ATOM   2450 C  CA  . THR B 2 73  ? -25.996 -7.471  -5.122  1.00 97.70 73  B 1 
ATOM   2451 C  C   . THR B 2 73  ? -26.493 -7.010  -3.760  1.00 97.66 73  B 1 
ATOM   2452 O  O   . THR B 2 73  ? -26.594 -7.810  -2.830  1.00 96.39 73  B 1 
ATOM   2453 C  CB  . THR B 2 73  ? -26.961 -8.477  -5.756  1.00 96.75 73  B 1 
ATOM   2454 O  OG1 . THR B 2 73  ? -26.453 -8.942  -6.979  1.00 89.76 73  B 1 
ATOM   2455 C  CG2 . THR B 2 73  ? -28.325 -7.860  -6.051  1.00 87.88 73  B 1 
ATOM   2456 N  N   . LEU B 2 74  ? -26.783 -5.720  -3.647  1.00 97.31 74  B 1 
ATOM   2457 C  CA  . LEU B 2 74  ? -27.293 -5.111  -2.426  1.00 97.43 74  B 1 
ATOM   2458 C  C   . LEU B 2 74  ? -28.802 -4.898  -2.563  1.00 97.36 74  B 1 
ATOM   2459 O  O   . LEU B 2 74  ? -29.274 -4.399  -3.591  1.00 96.23 74  B 1 
ATOM   2460 C  CB  . LEU B 2 74  ? -26.554 -3.788  -2.147  1.00 97.39 74  B 1 
ATOM   2461 C  CG  . LEU B 2 74  ? -25.021 -3.904  -2.077  1.00 97.02 74  B 1 
ATOM   2462 C  CD1 . LEU B 2 74  ? -24.411 -2.527  -1.847  1.00 95.05 74  B 1 
ATOM   2463 C  CD2 . LEU B 2 74  ? -24.555 -4.831  -0.951  1.00 94.34 74  B 1 
ATOM   2464 N  N   . THR B 2 75  ? -29.556 -5.261  -1.536  1.00 97.45 75  B 1 
ATOM   2465 C  CA  . THR B 2 75  ? -31.023 -5.155  -1.551  1.00 97.06 75  B 1 
ATOM   2466 C  C   . THR B 2 75  ? -31.546 -4.133  -0.551  1.00 97.23 75  B 1 
ATOM   2467 O  O   . THR B 2 75  ? -32.465 -3.386  -0.873  1.00 95.88 75  B 1 
ATOM   2468 C  CB  . THR B 2 75  ? -31.676 -6.517  -1.292  1.00 95.73 75  B 1 
ATOM   2469 O  OG1 . THR B 2 75  ? -31.178 -7.086  -0.103  1.00 89.98 75  B 1 
ATOM   2470 C  CG2 . THR B 2 75  ? -31.392 -7.501  -2.417  1.00 87.39 75  B 1 
ATOM   2471 N  N   . GLU B 2 76  ? -30.963 -4.078  0.635   1.00 96.89 76  B 1 
ATOM   2472 C  CA  . GLU B 2 76  ? -31.395 -3.158  1.673   1.00 96.94 76  B 1 
ATOM   2473 C  C   . GLU B 2 76  ? -31.044 -1.717  1.296   1.00 97.32 76  B 1 
ATOM   2474 O  O   . GLU B 2 76  ? -29.892 -1.404  0.980   1.00 96.83 76  B 1 
ATOM   2475 C  CB  . GLU B 2 76  ? -30.781 -3.567  3.021   1.00 95.99 76  B 1 
ATOM   2476 C  CG  . GLU B 2 76  ? -31.489 -2.917  4.222   1.00 84.06 76  B 1 
ATOM   2477 C  CD  . GLU B 2 76  ? -32.972 -3.329  4.320   1.00 80.70 76  B 1 
ATOM   2478 O  OE1 . GLU B 2 76  ? -33.777 -2.489  4.788   1.00 73.86 76  B 1 
ATOM   2479 O  OE2 . GLU B 2 76  ? -33.308 -4.456  3.900   1.00 71.87 76  B 1 
ATOM   2480 N  N   . LYS B 2 77  ? -32.036 -0.849  1.292   1.00 97.41 77  B 1 
ATOM   2481 C  CA  . LYS B 2 77  ? -31.850 0.546   0.888   1.00 97.78 77  B 1 
ATOM   2482 C  C   . LYS B 2 77  ? -31.024 1.315   1.907   1.00 97.86 77  B 1 
ATOM   2483 O  O   . LYS B 2 77  ? -31.158 1.122   3.111   1.00 96.62 77  B 1 
ATOM   2484 C  CB  . LYS B 2 77  ? -33.195 1.242   0.646   1.00 97.22 77  B 1 
ATOM   2485 C  CG  . LYS B 2 77  ? -33.955 0.618   -0.528  1.00 95.39 77  B 1 
ATOM   2486 C  CD  . LYS B 2 77  ? -35.165 1.488   -0.884  1.00 93.37 77  B 1 
ATOM   2487 C  CE  . LYS B 2 77  ? -35.864 0.889   -2.098  1.00 88.31 77  B 1 
ATOM   2488 N  NZ  . LYS B 2 77  ? -36.553 1.939   -2.894  1.00 80.14 77  B 1 
ATOM   2489 N  N   . GLY B 2 78  ? -30.224 2.243   1.410   1.00 97.64 78  B 1 
ATOM   2490 C  CA  . GLY B 2 78  ? -29.398 3.106   2.241   1.00 97.78 78  B 1 
ATOM   2491 C  C   . GLY B 2 78  ? -28.008 3.325   1.666   1.00 98.23 78  B 1 
ATOM   2492 O  O   . GLY B 2 78  ? -27.736 3.035   0.502   1.00 97.73 78  B 1 
ATOM   2493 N  N   . THR B 2 79  ? -27.134 3.864   2.498   1.00 98.13 79  B 1 
ATOM   2494 C  CA  . THR B 2 79  ? -25.742 4.134   2.122   1.00 98.16 79  B 1 
ATOM   2495 C  C   . THR B 2 79  ? -24.828 3.057   2.696   1.00 98.11 79  B 1 
ATOM   2496 O  O   . THR B 2 79  ? -24.920 2.732   3.877   1.00 97.27 79  B 1 
ATOM   2497 C  CB  . THR B 2 79  ? -25.303 5.519   2.588   1.00 97.29 79  B 1 
ATOM   2498 O  OG1 . THR B 2 79  ? -26.138 6.507   2.015   1.00 85.98 79  B 1 
ATOM   2499 C  CG2 . THR B 2 79  ? -23.885 5.856   2.164   1.00 82.86 79  B 1 
ATOM   2500 N  N   . TYR B 2 80  ? -23.924 2.565   1.865   1.00 98.33 80  B 1 
ATOM   2501 C  CA  . TYR B 2 80  ? -22.901 1.596   2.228   1.00 98.48 80  B 1 
ATOM   2502 C  C   . TYR B 2 80  ? -21.534 2.220   1.978   1.00 98.44 80  B 1 
ATOM   2503 O  O   . TYR B 2 80  ? -21.262 2.670   0.865   1.00 97.93 80  B 1 
ATOM   2504 C  CB  . TYR B 2 80  ? -23.043 0.330   1.378   1.00 98.30 80  B 1 
ATOM   2505 C  CG  . TYR B 2 80  ? -24.352 -0.428  1.510   1.00 98.35 80  B 1 
ATOM   2506 C  CD1 . TYR B 2 80  ? -24.366 -1.709  2.086   1.00 97.46 80  B 1 
ATOM   2507 C  CD2 . TYR B 2 80  ? -25.552 0.115   1.011   1.00 97.37 80  B 1 
ATOM   2508 C  CE1 . TYR B 2 80  ? -25.555 -2.448  2.177   1.00 96.94 80  B 1 
ATOM   2509 C  CE2 . TYR B 2 80  ? -26.757 -0.607  1.107   1.00 96.86 80  B 1 
ATOM   2510 C  CZ  . TYR B 2 80  ? -26.750 -1.887  1.691   1.00 97.89 80  B 1 
ATOM   2511 O  OH  . TYR B 2 80  ? -27.915 -2.592  1.787   1.00 97.35 80  B 1 
ATOM   2512 N  N   . LYS B 2 81  ? -20.664 2.229   2.989   1.00 97.31 81  B 1 
ATOM   2513 C  CA  . LYS B 2 81  ? -19.245 2.517   2.771   1.00 96.83 81  B 1 
ATOM   2514 C  C   . LYS B 2 81  ? -18.471 1.218   2.663   1.00 96.60 81  B 1 
ATOM   2515 O  O   . LYS B 2 81  ? -18.727 0.256   3.376   1.00 95.88 81  B 1 
ATOM   2516 C  CB  . LYS B 2 81  ? -18.672 3.426   3.856   1.00 96.02 81  B 1 
ATOM   2517 C  CG  . LYS B 2 81  ? -19.292 4.829   3.829   1.00 90.40 81  B 1 
ATOM   2518 C  CD  . LYS B 2 81  ? -18.566 5.715   4.842   1.00 83.71 81  B 1 
ATOM   2519 C  CE  . LYS B 2 81  ? -19.313 7.028   5.085   1.00 74.27 81  B 1 
ATOM   2520 N  NZ  . LYS B 2 81  ? -19.057 7.493   6.468   1.00 64.81 81  B 1 
ATOM   2521 N  N   . PHE B 2 82  ? -17.509 1.211   1.757   1.00 96.80 82  B 1 
ATOM   2522 C  CA  . PHE B 2 82  ? -16.629 0.077   1.536   1.00 96.99 82  B 1 
ATOM   2523 C  C   . PHE B 2 82  ? -15.206 0.556   1.285   1.00 96.42 82  B 1 
ATOM   2524 O  O   . PHE B 2 82  ? -14.967 1.731   1.016   1.00 95.71 82  B 1 
ATOM   2525 C  CB  . PHE B 2 82  ? -17.175 -0.792  0.389   1.00 97.25 82  B 1 
ATOM   2526 C  CG  . PHE B 2 82  ? -17.339 -0.071  -0.924  1.00 97.84 82  B 1 
ATOM   2527 C  CD1 . PHE B 2 82  ? -18.583 0.512   -1.266  1.00 96.14 82  B 1 
ATOM   2528 C  CD2 . PHE B 2 82  ? -16.267 0.034   -1.820  1.00 95.86 82  B 1 
ATOM   2529 C  CE1 . PHE B 2 82  ? -18.731 1.193   -2.480  1.00 95.88 82  B 1 
ATOM   2530 C  CE2 . PHE B 2 82  ? -16.416 0.714   -3.038  1.00 95.73 82  B 1 
ATOM   2531 C  CZ  . PHE B 2 82  ? -17.647 1.293   -3.369  1.00 97.52 82  B 1 
ATOM   2532 N  N   . TYR B 2 83  ? -14.268 -0.358  1.395   1.00 95.34 83  B 1 
ATOM   2533 C  CA  . TYR B 2 83  ? -12.858 -0.053  1.198   1.00 94.18 83  B 1 
ATOM   2534 C  C   . TYR B 2 83  ? -12.118 -1.245  0.608   1.00 94.38 83  B 1 
ATOM   2535 O  O   . TYR B 2 83  ? -12.566 -2.386  0.675   1.00 94.01 83  B 1 
ATOM   2536 C  CB  . TYR B 2 83  ? -12.239 0.401   2.529   1.00 92.07 83  B 1 
ATOM   2537 C  CG  . TYR B 2 83  ? -12.342 -0.596  3.664   1.00 90.69 83  B 1 
ATOM   2538 C  CD1 . TYR B 2 83  ? -13.457 -0.590  4.525   1.00 88.51 83  B 1 
ATOM   2539 C  CD2 . TYR B 2 83  ? -11.319 -1.538  3.882   1.00 87.45 83  B 1 
ATOM   2540 C  CE1 . TYR B 2 83  ? -13.552 -1.508  5.580   1.00 85.23 83  B 1 
ATOM   2541 C  CE2 . TYR B 2 83  ? -11.406 -2.471  4.934   1.00 85.01 83  B 1 
ATOM   2542 C  CZ  . TYR B 2 83  ? -12.528 -2.447  5.782   1.00 84.83 83  B 1 
ATOM   2543 O  OH  . TYR B 2 83  ? -12.605 -3.348  6.813   1.00 80.95 83  B 1 
ATOM   2544 N  N   . CYS B 2 84  ? -10.950 -0.969  0.043   1.00 92.35 84  B 1 
ATOM   2545 C  CA  . CYS B 2 84  ? -9.969  -1.979  -0.280  1.00 91.55 84  B 1 
ATOM   2546 C  C   . CYS B 2 84  ? -9.066  -2.187  0.945   1.00 89.93 84  B 1 
ATOM   2547 O  O   . CYS B 2 84  ? -8.329  -1.273  1.314   1.00 87.49 84  B 1 
ATOM   2548 C  CB  . CYS B 2 84  ? -9.188  -1.515  -1.517  1.00 91.62 84  B 1 
ATOM   2549 S  SG  . CYS B 2 84  ? -7.895  -2.710  -1.898  1.00 91.02 84  B 1 
ATOM   2550 N  N   . SER B 2 85  ? -9.104  -3.361  1.563   1.00 82.71 85  B 1 
ATOM   2551 C  CA  . SER B 2 85  ? -8.363  -3.661  2.793   1.00 79.92 85  B 1 
ATOM   2552 C  C   . SER B 2 85  ? -6.864  -3.307  2.706   1.00 79.77 85  B 1 
ATOM   2553 O  O   . SER B 2 85  ? -6.396  -2.510  3.522   1.00 78.28 85  B 1 
ATOM   2554 C  CB  . SER B 2 85  ? -8.593  -5.121  3.226   1.00 77.34 85  B 1 
ATOM   2555 O  OG  . SER B 2 85  ? -7.858  -5.426  4.386   1.00 69.56 85  B 1 
ATOM   2556 N  N   . PRO B 2 86  ? -6.090  -3.765  1.683   1.00 75.25 86  B 1 
ATOM   2557 C  CA  . PRO B 2 86  ? -4.680  -3.390  1.569   1.00 73.90 86  B 1 
ATOM   2558 C  C   . PRO B 2 86  ? -4.445  -1.895  1.330   1.00 74.29 86  B 1 
ATOM   2559 O  O   . PRO B 2 86  ? -3.427  -1.369  1.768   1.00 72.91 86  B 1 
ATOM   2560 C  CB  . PRO B 2 86  ? -4.135  -4.248  0.426   1.00 72.97 86  B 1 
ATOM   2561 C  CG  . PRO B 2 86  ? -5.342  -4.618  -0.401  1.00 71.07 86  B 1 
ATOM   2562 C  CD  . PRO B 2 86  ? -6.446  -4.725  0.651   1.00 73.29 86  B 1 
ATOM   2563 N  N   . HIS B 2 87  ? -5.369  -1.195  0.683   1.00 79.04 87  B 1 
ATOM   2564 C  CA  . HIS B 2 87  ? -5.214  0.208   0.299   1.00 79.04 87  B 1 
ATOM   2565 C  C   . HIS B 2 87  ? -6.093  1.190   1.092   1.00 78.28 87  B 1 
ATOM   2566 O  O   . HIS B 2 87  ? -6.078  2.382   0.786   1.00 76.46 87  B 1 
ATOM   2567 C  CB  . HIS B 2 87  ? -5.462  0.345   -1.203  1.00 80.27 87  B 1 
ATOM   2568 C  CG  . HIS B 2 87  ? -4.515  -0.443  -2.047  1.00 78.47 87  B 1 
ATOM   2569 N  ND1 . HIS B 2 87  ? -4.859  -1.359  -3.010  1.00 75.52 87  B 1 
ATOM   2570 C  CD2 . HIS B 2 87  ? -3.148  -0.379  -2.048  1.00 76.15 87  B 1 
ATOM   2571 C  CE1 . HIS B 2 87  ? -3.737  -1.822  -3.576  1.00 76.16 87  B 1 
ATOM   2572 N  NE2 . HIS B 2 87  ? -2.675  -1.251  -3.015  1.00 76.38 87  B 1 
ATOM   2573 N  N   . GLN B 2 88  ? -6.803  0.752   2.129   1.00 79.46 88  B 1 
ATOM   2574 C  CA  . GLN B 2 88  ? -7.673  1.615   2.928   1.00 77.04 88  B 1 
ATOM   2575 C  C   . GLN B 2 88  ? -6.949  2.875   3.413   1.00 75.93 88  B 1 
ATOM   2576 O  O   . GLN B 2 88  ? -7.481  3.981   3.344   1.00 73.05 88  B 1 
ATOM   2577 C  CB  . GLN B 2 88  ? -8.194  0.810   4.130   1.00 74.56 88  B 1 
ATOM   2578 C  CG  . GLN B 2 88  ? -9.236  1.592   4.938   1.00 68.99 88  B 1 
ATOM   2579 C  CD  . GLN B 2 88  ? -9.658  0.885   6.233   1.00 68.89 88  B 1 
ATOM   2580 O  OE1 . GLN B 2 88  ? -8.890  0.199   6.874   1.00 62.34 88  B 1 
ATOM   2581 N  NE2 . GLN B 2 88  ? -10.880 1.081   6.682   1.00 61.83 88  B 1 
ATOM   2582 N  N   . GLY B 2 89  ? -5.706  2.722   3.851   1.00 71.56 89  B 1 
ATOM   2583 C  CA  . GLY B 2 89  ? -4.885  3.835   4.302   1.00 67.55 89  B 1 
ATOM   2584 C  C   . GLY B 2 89  ? -4.491  4.835   3.220   1.00 68.09 89  B 1 
ATOM   2585 O  O   . GLY B 2 89  ? -4.246  5.995   3.536   1.00 65.16 89  B 1 
ATOM   2586 N  N   . ALA B 2 90  ? -4.451  4.421   1.952   1.00 70.83 90  B 1 
ATOM   2587 C  CA  . ALA B 2 90  ? -4.200  5.310   0.827   1.00 68.98 90  B 1 
ATOM   2588 C  C   . ALA B 2 90  ? -5.448  6.085   0.374   1.00 70.73 90  B 1 
ATOM   2589 O  O   . ALA B 2 90  ? -5.382  6.832   -0.595  1.00 68.72 90  B 1 
ATOM   2590 C  CB  . ALA B 2 90  ? -3.621  4.509   -0.339  1.00 66.65 90  B 1 
ATOM   2591 N  N   . GLY B 2 91  ? -6.575  5.889   1.040   1.00 75.80 91  B 1 
ATOM   2592 C  CA  . GLY B 2 91  ? -7.836  6.507   0.663   1.00 77.88 91  B 1 
ATOM   2593 C  C   . GLY B 2 91  ? -8.624  5.731   -0.387  1.00 83.42 91  B 1 
ATOM   2594 O  O   . GLY B 2 91  ? -9.572  6.277   -0.942  1.00 83.28 91  B 1 
ATOM   2595 N  N   . MET B 2 92  ? -8.286  4.454   -0.647  1.00 87.00 92  B 1 
ATOM   2596 C  CA  . MET B 2 92  ? -9.101  3.595   -1.496  1.00 89.93 92  B 1 
ATOM   2597 C  C   . MET B 2 92  ? -10.357 3.137   -0.746  1.00 90.80 92  B 1 
ATOM   2598 O  O   . MET B 2 92  ? -10.462 2.014   -0.247  1.00 90.72 92  B 1 
ATOM   2599 C  CB  . MET B 2 92  ? -8.277  2.438   -2.065  1.00 90.99 92  B 1 
ATOM   2600 C  CG  . MET B 2 92  ? -9.052  1.717   -3.169  1.00 90.02 92  B 1 
ATOM   2601 S  SD  . MET B 2 92  ? -8.045  0.533   -4.076  1.00 90.41 92  B 1 
ATOM   2602 C  CE  . MET B 2 92  ? -9.275  -0.053  -5.259  1.00 89.06 92  B 1 
ATOM   2603 N  N   . VAL B 2 93  ? -11.280 4.076   -0.648  1.00 91.99 93  B 1 
ATOM   2604 C  CA  . VAL B 2 93  ? -12.589 3.940   -0.013  1.00 93.33 93  B 1 
ATOM   2605 C  C   . VAL B 2 93  ? -13.653 4.353   -1.013  1.00 95.18 93  B 1 
ATOM   2606 O  O   . VAL B 2 93  ? -13.411 5.189   -1.889  1.00 95.34 93  B 1 
ATOM   2607 C  CB  . VAL B 2 93  ? -12.688 4.744   1.297   1.00 91.15 93  B 1 
ATOM   2608 C  CG1 . VAL B 2 93  ? -11.635 4.283   2.303   1.00 82.03 93  B 1 
ATOM   2609 C  CG2 . VAL B 2 93  ? -12.510 6.257   1.082   1.00 81.56 93  B 1 
ATOM   2610 N  N   . GLY B 2 94  ? -14.828 3.776   -0.892  1.00 96.29 94  B 1 
ATOM   2611 C  CA  . GLY B 2 94  ? -15.943 4.071   -1.766  1.00 97.04 94  B 1 
ATOM   2612 C  C   . GLY B 2 94  ? -17.256 4.122   -1.003  1.00 97.69 94  B 1 
ATOM   2613 O  O   . GLY B 2 94  ? -17.353 3.749   0.169   1.00 97.32 94  B 1 
ATOM   2614 N  N   . LYS B 2 95  ? -18.266 4.604   -1.703  1.00 98.02 95  B 1 
ATOM   2615 C  CA  . LYS B 2 95  ? -19.623 4.701   -1.187  1.00 98.23 95  B 1 
ATOM   2616 C  C   . LYS B 2 95  ? -20.611 4.349   -2.285  1.00 98.32 95  B 1 
ATOM   2617 O  O   . LYS B 2 95  ? -20.505 4.827   -3.407  1.00 97.96 95  B 1 
ATOM   2618 C  CB  . LYS B 2 95  ? -19.817 6.120   -0.647  1.00 97.59 95  B 1 
ATOM   2619 C  CG  . LYS B 2 95  ? -21.229 6.380   -0.114  1.00 94.03 95  B 1 
ATOM   2620 C  CD  . LYS B 2 95  ? -21.303 7.819   0.393   1.00 92.57 95  B 1 
ATOM   2621 C  CE  . LYS B 2 95  ? -22.753 8.305   0.443   1.00 81.84 95  B 1 
ATOM   2622 N  NZ  . LYS B 2 95  ? -22.869 9.601   -0.257  1.00 75.60 95  B 1 
ATOM   2623 N  N   . VAL B 2 96  ? -21.592 3.546   -1.935  1.00 98.22 96  B 1 
ATOM   2624 C  CA  . VAL B 2 96  ? -22.739 3.273   -2.796  1.00 98.36 96  B 1 
ATOM   2625 C  C   . VAL B 2 96  ? -24.029 3.617   -2.066  1.00 98.42 96  B 1 
ATOM   2626 O  O   . VAL B 2 96  ? -24.178 3.321   -0.883  1.00 98.20 96  B 1 
ATOM   2627 C  CB  . VAL B 2 96  ? -22.717 1.839   -3.344  1.00 97.95 96  B 1 
ATOM   2628 C  CG1 . VAL B 2 96  ? -22.740 0.757   -2.261  1.00 96.44 96  B 1 
ATOM   2629 C  CG2 . VAL B 2 96  ? -23.875 1.595   -4.311  1.00 94.61 96  B 1 
ATOM   2630 N  N   . THR B 2 97  ? -24.954 4.248   -2.761  1.00 98.23 97  B 1 
ATOM   2631 C  CA  . THR B 2 97  ? -26.318 4.474   -2.270  1.00 98.22 97  B 1 
ATOM   2632 C  C   . THR B 2 97  ? -27.267 3.548   -3.014  1.00 98.28 97  B 1 
ATOM   2633 O  O   . THR B 2 97  ? -27.328 3.586   -4.242  1.00 97.66 97  B 1 
ATOM   2634 C  CB  . THR B 2 97  ? -26.723 5.943   -2.426  1.00 97.83 97  B 1 
ATOM   2635 O  OG1 . THR B 2 97  ? -25.793 6.760   -1.758  1.00 95.07 97  B 1 
ATOM   2636 C  CG2 . THR B 2 97  ? -28.092 6.229   -1.816  1.00 94.39 97  B 1 
ATOM   2637 N  N   . VAL B 2 98  ? -27.999 2.723   -2.283  1.00 98.12 98  B 1 
ATOM   2638 C  CA  . VAL B 2 98  ? -29.028 1.825   -2.817  1.00 98.09 98  B 1 
ATOM   2639 C  C   . VAL B 2 98  ? -30.388 2.512   -2.681  1.00 97.89 98  B 1 
ATOM   2640 O  O   . VAL B 2 98  ? -30.766 2.909   -1.579  1.00 96.74 98  B 1 
ATOM   2641 C  CB  . VAL B 2 98  ? -29.012 0.463   -2.112  1.00 97.58 98  B 1 
ATOM   2642 C  CG1 . VAL B 2 98  ? -30.023 -0.492  -2.733  1.00 95.31 98  B 1 
ATOM   2643 C  CG2 . VAL B 2 98  ? -27.631 -0.191  -2.195  1.00 95.45 98  B 1 
ATOM   2644 N  N   . ASN B 2 99  ? -31.114 2.646   -3.788  1.00 97.15 99  B 1 
ATOM   2645 C  CA  . ASN B 2 99  ? -32.395 3.352   -3.890  1.00 96.31 99  B 1 
ATOM   2646 C  C   . ASN B 2 99  ? -33.593 2.434   -4.155  1.00 94.72 99  B 1 
ATOM   2647 O  O   . ASN B 2 99  ? -33.450 1.425   -4.870  1.00 87.13 99  B 1 
ATOM   2648 C  CB  . ASN B 2 99  ? -32.278 4.446   -4.957  1.00 93.05 99  B 1 
ATOM   2649 C  CG  . ASN B 2 99  ? -31.318 5.566   -4.571  1.00 90.87 99  B 1 
ATOM   2650 O  OD1 . ASN B 2 99  ? -31.360 6.124   -3.480  1.00 78.29 99  B 1 
ATOM   2651 N  ND2 . ASN B 2 99  ? -30.433 5.954   -5.470  1.00 76.52 99  B 1 
ATOM   2652 O  OXT . ASN B 2 99  ? -34.709 2.754   -3.675  1.00 76.16 99  B 1 
HETATM 2653 FE FE  . HEC C 3 .   ? 4.772   2.637   1.632   1.00 92.09 1   C 1 
HETATM 2654 C  CHA . HEC C 3 .   ? 1.773   1.958   3.113   1.00 87.90 1   C 1 
HETATM 2655 C  CHB . HEC C 3 .   ? 5.357   -0.701  1.282   1.00 93.85 1   C 1 
HETATM 2656 C  CHC . HEC C 3 .   ? 7.397   3.320   -0.396  1.00 95.56 1   C 1 
HETATM 2657 C  CHD . HEC C 3 .   ? 4.362   5.940   2.238   1.00 90.39 1   C 1 
HETATM 2658 N  NA  . HEC C 3 .   ? 3.761   0.951   2.092   1.00 90.96 1   C 1 
HETATM 2659 C  C1A . HEC C 3 .   ? 2.526   0.873   2.697   1.00 89.29 1   C 1 
HETATM 2660 C  C2A . HEC C 3 .   ? 2.154   -0.508  2.835   1.00 88.03 1   C 1 
HETATM 2661 C  C3A . HEC C 3 .   ? 3.181   -1.249  2.331   1.00 90.45 1   C 1 
HETATM 2662 C  C4A . HEC C 3 .   ? 4.175   -0.343  1.863   1.00 91.77 1   C 1 
HETATM 2663 C  CMA . HEC C 3 .   ? 3.254   -2.770  2.269   1.00 89.44 1   C 1 
HETATM 2664 C  CAA . HEC C 3 .   ? 0.860   -1.032  3.459   1.00 83.50 1   C 1 
HETATM 2665 C  CBA . HEC C 3 .   ? 1.057   -1.068  4.955   1.00 85.06 1   C 1 
HETATM 2666 C  CGA . HEC C 3 .   ? -0.173  -1.558  5.678   1.00 82.66 1   C 1 
HETATM 2667 O  O1A . HEC C 3 .   ? -0.007  -2.195  6.737   1.00 81.18 1   C 1 
HETATM 2668 O  O2A . HEC C 3 .   ? -1.296  -1.309  5.211   1.00 79.54 1   C 1 
HETATM 2669 N  NB  . HEC C 3 .   ? 6.114   1.518   0.624   1.00 94.79 1   C 1 
HETATM 2670 C  C1B . HEC C 3 .   ? 6.237   0.155   0.667   1.00 95.22 1   C 1 
HETATM 2671 C  C2B . HEC C 3 .   ? 7.398   -0.245  -0.051  1.00 96.37 1   C 1 
HETATM 2672 C  C3B . HEC C 3 .   ? 7.975   0.885   -0.535  1.00 96.63 1   C 1 
HETATM 2673 C  C4B . HEC C 3 .   ? 7.157   1.995   -0.112  1.00 95.88 1   C 1 
HETATM 2674 C  CMB . HEC C 3 .   ? 7.889   -1.696  -0.207  1.00 96.33 1   C 1 
HETATM 2675 C  CAB . HEC C 3 .   ? 9.260   1.032   -1.356  1.00 96.00 1   C 1 
HETATM 2676 C  CBB . HEC C 3 .   ? 9.319   0.251   -2.577  1.00 95.44 1   C 1 
HETATM 2677 N  NC  . HEC C 3 .   ? 5.689   4.313   1.015   1.00 93.01 1   C 1 
HETATM 2678 C  C1C . HEC C 3 .   ? 6.750   4.389   0.158   1.00 94.77 1   C 1 
HETATM 2679 C  C2C . HEC C 3 .   ? 7.095   5.764   -0.039  1.00 94.53 1   C 1 
HETATM 2680 C  C3C . HEC C 3 .   ? 6.249   6.505   0.701   1.00 92.89 1   C 1 
HETATM 2681 C  C4C . HEC C 3 .   ? 5.370   5.591   1.376   1.00 92.22 1   C 1 
HETATM 2682 C  CMC . HEC C 3 .   ? 8.238   6.250   -0.930  1.00 94.69 1   C 1 
HETATM 2683 C  CAC . HEC C 3 .   ? 6.200   8.040   0.899   1.00 90.42 1   C 1 
HETATM 2684 C  CBC . HEC C 3 .   ? 6.205   8.842   -0.273  1.00 87.80 1   C 1 
HETATM 2685 N  ND  . HEC C 3 .   ? 3.335   3.730   2.516   1.00 90.01 1   C 1 
HETATM 2686 C  C1D . HEC C 3 .   ? 3.387   5.086   2.716   1.00 89.79 1   C 1 
HETATM 2687 C  C2D . HEC C 3 .   ? 2.246   5.502   3.491   1.00 88.50 1   C 1 
HETATM 2688 C  C3D . HEC C 3 .   ? 1.497   4.350   3.743   1.00 86.35 1   C 1 
HETATM 2689 C  C4D . HEC C 3 .   ? 2.196   3.257   3.107   1.00 88.43 1   C 1 
HETATM 2690 C  CMD . HEC C 3 .   ? 1.934   6.921   3.946   1.00 86.60 1   C 1 
HETATM 2691 C  CAD . HEC C 3 .   ? 0.185   4.290   4.534   1.00 81.19 1   C 1 
HETATM 2692 C  CBD . HEC C 3 .   ? -0.953  4.619   3.602   1.00 77.14 1   C 1 
HETATM 2693 C  CGD . HEC C 3 .   ? -2.237  4.650   4.403   1.00 72.79 1   C 1 
HETATM 2694 O  O1D . HEC C 3 .   ? -2.706  3.590   4.842   1.00 69.38 1   C 1 
HETATM 2695 O  O2D . HEC C 3 .   ? -2.729  5.771   4.673   1.00 67.72 1   C 1 
HETATM 2696 CU CU  . CU  D 4 .   ? -6.812  -1.679  -3.387  1.00 87.29 1   D 1 
#
