# Supplementary material for: Plastocyanin and Cytochrome f Complex Structures Obtained by NMR, Molecular Dynamics, and AlphaFold 3 Methods Compared to Cryo-EM Data
Source: Int J Mol Sci. 2024 Oct 15;25(20):11083. doi: 10.3390/ijms252011083 (PMC11507376; doi:10.3390/ijms252011083)
Supplement: Supplementary file 1 [file ijms-25-11083-s001.zip › Supplementary/AF3_results/fold_pc_cyt_spinach/fold_pc_cyt_spinach_model_3.cif]

# By using this file you agree to the legally binding terms of use found at alphafoldserver.com/output-terms
data_9eeb3b7467ff1c1
#
_entry.id 9eeb3b7467ff1c1
#
loop_
_atom_type.symbol
C  
CU 
FE 
N  
O  
S  
#
loop_
_audit_author.name
_audit_author.pdbx_ordinal
"Google DeepMind" 1 
"Isomorphic Labs" 2 
#
_audit_conform.dict_location https://raw.githubusercontent.com/ihmwg/ModelCIF/master/dist/mmcif_ma.dic
_audit_conform.dict_name     mmcif_ma.dic
_audit_conform.dict_version  1.4.5
#
loop_
_chem_comp.formula
_chem_comp.formula_weight
_chem_comp.id
_chem_comp.mon_nstd_flag
_chem_comp.name
_chem_comp.pdbx_smiles
_chem_comp.pdbx_synonyms
_chem_comp.type
"C3 H7 N O2"       89.093  ALA y ALANINE           C[C@H](N)C(O)=O                                                                                   ? "L-PEPTIDE LINKING" 
"C6 H15 N4 O2"     175.209 ARG y ARGININE          N[C@@H](CCCNC(N)=[NH2+])C(O)=O                                                                    ? "L-PEPTIDE LINKING" 
"C4 H8 N2 O3"      132.118 ASN y ASPARAGINE        N[C@@H](CC(N)=O)C(O)=O                                                                            ? "L-PEPTIDE LINKING" 
"C4 H7 N O4"       133.103 ASP y "ASPARTIC ACID"   N[C@@H](CC(O)=O)C(O)=O                                                                            ? "L-PEPTIDE LINKING" 
Cu                 63.546  CU  . "COPPER (II) ION" "[Cu++]"                                                                                          ? NON-POLYMER         
"C3 H7 N O2 S"     121.158 CYS y CYSTEINE          N[C@@H](CS)C(O)=O                                                                                 ? "L-PEPTIDE LINKING" 
"C5 H10 N2 O3"     146.144 GLN y GLUTAMINE         N[C@@H](CCC(N)=O)C(O)=O                                                                           ? "L-PEPTIDE LINKING" 
"C5 H9 N O4"       147.129 GLU y "GLUTAMIC ACID"   N[C@@H](CCC(O)=O)C(O)=O                                                                           ? "L-PEPTIDE LINKING" 
"C2 H5 N O2"       75.067  GLY y GLYCINE           NCC(O)=O                                                                                          ? "PEPTIDE LINKING"   
"C34 H34 Fe N4 O4" 618.503 HEC . "HEME C"          C\C=C1/C(=C2C=C3N4C(=Cc5n6c(C=C7N8C(=C(C)\C7=C/C)C=C1N2[Fe@@]468)c(C)c5CCC(O)=O)C(=C3C)CCC(O)=O)C ? NON-POLYMER         
"C6 H10 N3 O2"     156.162 HIS y HISTIDINE         N[C@@H](Cc1c[nH]c[nH+]1)C(O)=O                                                                    ? "L-PEPTIDE LINKING" 
"C6 H13 N O2"      131.173 ILE y ISOLEUCINE        CC[C@H](C)[C@H](N)C(O)=O                                                                          ? "L-PEPTIDE LINKING" 
"C6 H13 N O2"      131.173 LEU y LEUCINE           CC(C)C[C@H](N)C(O)=O                                                                              ? "L-PEPTIDE LINKING" 
"C6 H15 N2 O2"     147.195 LYS y LYSINE            N[C@@H](CCCC[NH3+])C(O)=O                                                                         ? "L-PEPTIDE LINKING" 
"C5 H11 N O2 S"    149.211 MET y METHIONINE        CSCC[C@H](N)C(O)=O                                                                                ? "L-PEPTIDE LINKING" 
"C9 H11 N O2"      165.189 PHE y PHENYLALANINE     N[C@@H](Cc1ccccc1)C(O)=O                                                                          ? "L-PEPTIDE LINKING" 
"C5 H9 N O2"       115.130 PRO y PROLINE           OC(=O)[C@@H]1CCCN1                                                                                ? "L-PEPTIDE LINKING" 
"C3 H7 N O3"       105.093 SER y SERINE            N[C@@H](CO)C(O)=O                                                                                 ? "L-PEPTIDE LINKING" 
"C4 H9 N O3"       119.119 THR y THREONINE         C[C@@H](O)[C@H](N)C(O)=O                                                                          ? "L-PEPTIDE LINKING" 
"C9 H11 N O3"      181.189 TYR y TYROSINE          N[C@@H](Cc1ccc(O)cc1)C(O)=O                                                                       ? "L-PEPTIDE LINKING" 
"C5 H11 N O2"      117.146 VAL y VALINE            CC(C)[C@H](N)C(O)=O                                                                               ? "L-PEPTIDE LINKING" 
#
_citation.book_publisher          ?
_citation.country                 UK
_citation.id                      primary
_citation.journal_full            Nature
_citation.journal_id_ASTM         NATUAS
_citation.journal_id_CSD          0006
_citation.journal_id_ISSN         0028-0836
_citation.journal_volume          ?
_citation.page_first              ?
_citation.page_last               ?
_citation.pdbx_database_id_DOI    ?
_citation.pdbx_database_id_PubMed ?
_citation.title                   "Accurate structure prediction of biomolecular interactions with AlphaFold 3"
_citation.year                    2024
#
loop_
_citation_author.citation_id
_citation_author.name
_citation_author.ordinal
primary "Google DeepMind" 1 
primary "Isomorphic Labs" 2 
#
loop_
_entity.id
_entity.pdbx_description
_entity.type
1 . polymer     
2 . polymer     
3 . non-polymer 
4 . non-polymer 
#
loop_
_entity_poly.entity_id
_entity_poly.pdbx_strand_id
_entity_poly.type
1 A polypeptide(L) 
2 B polypeptide(L) 
#
loop_
_entity_poly_seq.entity_id
_entity_poly_seq.hetero
_entity_poly_seq.mon_id
_entity_poly_seq.num
1 n TYR 1   
1 n PRO 2   
1 n ILE 3   
1 n PHE 4   
1 n ALA 5   
1 n GLN 6   
1 n GLN 7   
1 n GLY 8   
1 n TYR 9   
1 n GLU 10  
1 n ASN 11  
1 n PRO 12  
1 n ARG 13  
1 n GLU 14  
1 n ALA 15  
1 n THR 16  
1 n GLY 17  
1 n ARG 18  
1 n ILE 19  
1 n VAL 20  
1 n CYS 21  
1 n ALA 22  
1 n ASN 23  
1 n CYS 24  
1 n HIS 25  
1 n LEU 26  
1 n ALA 27  
1 n ASN 28  
1 n LYS 29  
1 n PRO 30  
1 n VAL 31  
1 n ASP 32  
1 n ILE 33  
1 n GLU 34  
1 n VAL 35  
1 n PRO 36  
1 n GLN 37  
1 n ALA 38  
1 n VAL 39  
1 n LEU 40  
1 n PRO 41  
1 n ASP 42  
1 n THR 43  
1 n VAL 44  
1 n PHE 45  
1 n GLU 46  
1 n ALA 47  
1 n VAL 48  
1 n VAL 49  
1 n ARG 50  
1 n ILE 51  
1 n PRO 52  
1 n TYR 53  
1 n ASP 54  
1 n MET 55  
1 n GLN 56  
1 n LEU 57  
1 n LYS 58  
1 n GLN 59  
1 n VAL 60  
1 n LEU 61  
1 n ALA 62  
1 n ASN 63  
1 n GLY 64  
1 n LYS 65  
1 n LYS 66  
1 n GLY 67  
1 n GLY 68  
1 n LEU 69  
1 n ASN 70  
1 n VAL 71  
1 n GLY 72  
1 n ALA 73  
1 n VAL 74  
1 n LEU 75  
1 n ILE 76  
1 n LEU 77  
1 n PRO 78  
1 n GLU 79  
1 n GLY 80  
1 n PHE 81  
1 n GLU 82  
1 n LEU 83  
1 n ALA 84  
1 n PRO 85  
1 n PRO 86  
1 n ASP 87  
1 n ARG 88  
1 n ILE 89  
1 n SER 90  
1 n PRO 91  
1 n GLU 92  
1 n MET 93  
1 n LYS 94  
1 n GLU 95  
1 n LYS 96  
1 n MET 97  
1 n GLY 98  
1 n ASN 99  
1 n LEU 100 
1 n SER 101 
1 n PHE 102 
1 n GLN 103 
1 n SER 104 
1 n TYR 105 
1 n ARG 106 
1 n PRO 107 
1 n ASN 108 
1 n LYS 109 
1 n GLN 110 
1 n ASN 111 
1 n ILE 112 
1 n LEU 113 
1 n VAL 114 
1 n ILE 115 
1 n GLY 116 
1 n PRO 117 
1 n VAL 118 
1 n PRO 119 
1 n GLY 120 
1 n GLN 121 
1 n LYS 122 
1 n TYR 123 
1 n SER 124 
1 n GLU 125 
1 n ILE 126 
1 n THR 127 
1 n PHE 128 
1 n PRO 129 
1 n ILE 130 
1 n LEU 131 
1 n ALA 132 
1 n PRO 133 
1 n ASP 134 
1 n PRO 135 
1 n ALA 136 
1 n THR 137 
1 n LYS 138 
1 n LYS 139 
1 n ASP 140 
1 n VAL 141 
1 n HIS 142 
1 n PHE 143 
1 n LEU 144 
1 n LYS 145 
1 n TYR 146 
1 n PRO 147 
1 n ILE 148 
1 n TYR 149 
1 n VAL 150 
1 n GLY 151 
1 n GLY 152 
1 n ASN 153 
1 n ARG 154 
1 n GLY 155 
1 n ARG 156 
1 n GLY 157 
1 n GLN 158 
1 n ILE 159 
1 n TYR 160 
1 n PRO 161 
1 n ASP 162 
1 n GLY 163 
1 n SER 164 
1 n LYS 165 
1 n SER 166 
1 n ASN 167 
1 n ASN 168 
1 n THR 169 
1 n VAL 170 
1 n TYR 171 
1 n ASN 172 
1 n SER 173 
1 n THR 174 
1 n ALA 175 
1 n THR 176 
1 n GLY 177 
1 n ILE 178 
1 n VAL 179 
1 n LYS 180 
1 n LYS 181 
1 n ILE 182 
1 n VAL 183 
1 n ARG 184 
1 n LYS 185 
1 n GLU 186 
1 n LYS 187 
1 n GLY 188 
1 n GLY 189 
1 n TYR 190 
1 n GLU 191 
1 n ILE 192 
1 n ASN 193 
1 n ILE 194 
1 n ALA 195 
1 n ASP 196 
1 n ALA 197 
1 n SER 198 
1 n ASP 199 
1 n GLY 200 
1 n ARG 201 
1 n GLU 202 
1 n VAL 203 
1 n VAL 204 
1 n ASP 205 
1 n ILE 206 
1 n ILE 207 
1 n PRO 208 
1 n ARG 209 
1 n GLY 210 
1 n PRO 211 
1 n GLU 212 
1 n LEU 213 
1 n LEU 214 
1 n VAL 215 
1 n SER 216 
1 n GLU 217 
1 n GLY 218 
1 n GLU 219 
1 n SER 220 
1 n ILE 221 
1 n LYS 222 
1 n LEU 223 
1 n ASP 224 
1 n GLN 225 
1 n PRO 226 
1 n LEU 227 
1 n THR 228 
1 n SER 229 
1 n ASN 230 
1 n PRO 231 
1 n ASN 232 
1 n VAL 233 
1 n GLY 234 
1 n GLY 235 
1 n PHE 236 
1 n GLY 237 
1 n GLN 238 
1 n GLY 239 
1 n ASP 240 
1 n ALA 241 
1 n GLU 242 
1 n VAL 243 
1 n VAL 244 
1 n LEU 245 
1 n GLN 246 
1 n ASP 247 
1 n PRO 248 
1 n LEU 249 
1 n ARG 250 
2 n VAL 1   
2 n GLU 2   
2 n VAL 3   
2 n LEU 4   
2 n LEU 5   
2 n GLY 6   
2 n GLY 7   
2 n GLY 8   
2 n ASP 9   
2 n GLY 10  
2 n SER 11  
2 n LEU 12  
2 n ALA 13  
2 n PHE 14  
2 n LEU 15  
2 n PRO 16  
2 n GLY 17  
2 n ASP 18  
2 n PHE 19  
2 n SER 20  
2 n VAL 21  
2 n ALA 22  
2 n SER 23  
2 n GLY 24  
2 n GLU 25  
2 n GLU 26  
2 n ILE 27  
2 n VAL 28  
2 n PHE 29  
2 n LYS 30  
2 n ASN 31  
2 n ASN 32  
2 n ALA 33  
2 n GLY 34  
2 n PHE 35  
2 n PRO 36  
2 n HIS 37  
2 n ASN 38  
2 n VAL 39  
2 n VAL 40  
2 n PHE 41  
2 n ASP 42  
2 n GLU 43  
2 n ASP 44  
2 n GLU 45  
2 n ILE 46  
2 n PRO 47  
2 n SER 48  
2 n GLY 49  
2 n VAL 50  
2 n ASP 51  
2 n ALA 52  
2 n ALA 53  
2 n LYS 54  
2 n ILE 55  
2 n SER 56  
2 n MET 57  
2 n SER 58  
2 n GLU 59  
2 n GLU 60  
2 n ASP 61  
2 n LEU 62  
2 n LEU 63  
2 n ASN 64  
2 n ALA 65  
2 n PRO 66  
2 n GLY 67  
2 n GLU 68  
2 n THR 69  
2 n TYR 70  
2 n LYS 71  
2 n VAL 72  
2 n THR 73  
2 n LEU 74  
2 n THR 75  
2 n GLU 76  
2 n LYS 77  
2 n GLY 78  
2 n THR 79  
2 n TYR 80  
2 n LYS 81  
2 n PHE 82  
2 n TYR 83  
2 n CYS 84  
2 n SER 85  
2 n PRO 86  
2 n HIS 87  
2 n GLN 88  
2 n GLY 89  
2 n ALA 90  
2 n GLY 91  
2 n MET 92  
2 n VAL 93  
2 n GLY 94  
2 n LYS 95  
2 n VAL 96  
2 n THR 97  
2 n VAL 98  
2 n ASN 99  
#
_ma_data.content_type "model coordinates"
_ma_data.id           1
_ma_data.name         Model
#
_ma_model_list.data_id          1
_ma_model_list.model_group_id   1
_ma_model_list.model_group_name "AlphaFold-beta-20231127 (7a14c934-fe78-43c1-a552-7fb305b0ebd1 @ 2024-10-01 04:18:17)"
_ma_model_list.model_id         1
_ma_model_list.model_name       "Top ranked model"
_ma_model_list.model_type       "Ab initio model"
_ma_model_list.ordinal_id       1
#
loop_
_ma_protocol_step.method_type
_ma_protocol_step.ordinal_id
_ma_protocol_step.protocol_id
_ma_protocol_step.step_id
"coevolution MSA" 1 1 1 
"template search" 2 1 2 
modeling          3 1 3 
#
loop_
_ma_qa_metric.id
_ma_qa_metric.mode
_ma_qa_metric.name
_ma_qa_metric.software_group_id
_ma_qa_metric.type
1 global pLDDT 1 pLDDT 
2 local  pLDDT 1 pLDDT 
#
_ma_qa_metric_global.metric_id    1
_ma_qa_metric_global.metric_value 89.08
_ma_qa_metric_global.model_id     1
_ma_qa_metric_global.ordinal_id   1
#
_ma_software_group.group_id    1
_ma_software_group.ordinal_id  1
_ma_software_group.software_id 1
#
loop_
_ma_target_entity.data_id
_ma_target_entity.entity_id
_ma_target_entity.origin
1 1 . 
1 2 . 
1 3 . 
1 4 . 
#
loop_
_ma_target_entity_instance.asym_id
_ma_target_entity_instance.details
_ma_target_entity_instance.entity_id
A . 1 
B . 2 
C . 3 
D . 4 
#
loop_
_pdbx_data_usage.details
_pdbx_data_usage.id
_pdbx_data_usage.type
_pdbx_data_usage.url
;NON-COMMERCIAL USE ONLY, BY USING THIS FILE YOU AGREE TO THE TERMS OF USE FOUND
AT alphafoldserver.com/output-terms.
;
1 license    ? 
;THE INFORMATION IS NOT INTENDED FOR, HAS NOT BEEN VALIDATED FOR, AND IS NOT
APPROVED FOR CLINICAL USE. IT SHOULD NOT BE USED FOR CLINICAL PURPOSE OR RELIED
ON FOR MEDICAL OR OTHER PROFESSIONAL ADVICE. IT IS THEORETICAL MODELLING ONLY
AND CAUTION SHOULD BE EXERCISED IN ITS USE. IT IS PROVIDED "AS-IS" WITHOUT ANY
WARRANTY OF ANY KIND, WHETHER EXPRESSED OR IMPLIED. NO WARRANTY IS GIVEN THAT
USE OF THE INFORMATION SHALL NOT INFRINGE THE RIGHTS OF ANY THIRD PARTY.
;
2 disclaimer ? 
#
loop_
_pdbx_nonpoly_scheme.asym_id
_pdbx_nonpoly_scheme.auth_seq_num
_pdbx_nonpoly_scheme.entity_id
_pdbx_nonpoly_scheme.mon_id
_pdbx_nonpoly_scheme.pdb_ins_code
_pdbx_nonpoly_scheme.pdb_seq_num
_pdbx_nonpoly_scheme.pdb_strand_id
C 1 3 HEC . 1 C 
D 1 4 CU  . 1 D 
#
loop_
_pdbx_poly_seq_scheme.asym_id
_pdbx_poly_seq_scheme.auth_seq_num
_pdbx_poly_seq_scheme.entity_id
_pdbx_poly_seq_scheme.hetero
_pdbx_poly_seq_scheme.mon_id
_pdbx_poly_seq_scheme.pdb_ins_code
_pdbx_poly_seq_scheme.pdb_seq_num
_pdbx_poly_seq_scheme.pdb_strand_id
_pdbx_poly_seq_scheme.seq_id
A 1   1 n TYR . 1   A 1   
A 2   1 n PRO . 2   A 2   
A 3   1 n ILE . 3   A 3   
A 4   1 n PHE . 4   A 4   
A 5   1 n ALA . 5   A 5   
A 6   1 n GLN . 6   A 6   
A 7   1 n GLN . 7   A 7   
A 8   1 n GLY . 8   A 8   
A 9   1 n TYR . 9   A 9   
A 10  1 n GLU . 10  A 10  
A 11  1 n ASN . 11  A 11  
A 12  1 n PRO . 12  A 12  
A 13  1 n ARG . 13  A 13  
A 14  1 n GLU . 14  A 14  
A 15  1 n ALA . 15  A 15  
A 16  1 n THR . 16  A 16  
A 17  1 n GLY . 17  A 17  
A 18  1 n ARG . 18  A 18  
A 19  1 n ILE . 19  A 19  
A 20  1 n VAL . 20  A 20  
A 21  1 n CYS . 21  A 21  
A 22  1 n ALA . 22  A 22  
A 23  1 n ASN . 23  A 23  
A 24  1 n CYS . 24  A 24  
A 25  1 n HIS . 25  A 25  
A 26  1 n LEU . 26  A 26  
A 27  1 n ALA . 27  A 27  
A 28  1 n ASN . 28  A 28  
A 29  1 n LYS . 29  A 29  
A 30  1 n PRO . 30  A 30  
A 31  1 n VAL . 31  A 31  
A 32  1 n ASP . 32  A 32  
A 33  1 n ILE . 33  A 33  
A 34  1 n GLU . 34  A 34  
A 35  1 n VAL . 35  A 35  
A 36  1 n PRO . 36  A 36  
A 37  1 n GLN . 37  A 37  
A 38  1 n ALA . 38  A 38  
A 39  1 n VAL . 39  A 39  
A 40  1 n LEU . 40  A 40  
A 41  1 n PRO . 41  A 41  
A 42  1 n ASP . 42  A 42  
A 43  1 n THR . 43  A 43  
A 44  1 n VAL . 44  A 44  
A 45  1 n PHE . 45  A 45  
A 46  1 n GLU . 46  A 46  
A 47  1 n ALA . 47  A 47  
A 48  1 n VAL . 48  A 48  
A 49  1 n VAL . 49  A 49  
A 50  1 n ARG . 50  A 50  
A 51  1 n ILE . 51  A 51  
A 52  1 n PRO . 52  A 52  
A 53  1 n TYR . 53  A 53  
A 54  1 n ASP . 54  A 54  
A 55  1 n MET . 55  A 55  
A 56  1 n GLN . 56  A 56  
A 57  1 n LEU . 57  A 57  
A 58  1 n LYS . 58  A 58  
A 59  1 n GLN . 59  A 59  
A 60  1 n VAL . 60  A 60  
A 61  1 n LEU . 61  A 61  
A 62  1 n ALA . 62  A 62  
A 63  1 n ASN . 63  A 63  
A 64  1 n GLY . 64  A 64  
A 65  1 n LYS . 65  A 65  
A 66  1 n LYS . 66  A 66  
A 67  1 n GLY . 67  A 67  
A 68  1 n GLY . 68  A 68  
A 69  1 n LEU . 69  A 69  
A 70  1 n ASN . 70  A 70  
A 71  1 n VAL . 71  A 71  
A 72  1 n GLY . 72  A 72  
A 73  1 n ALA . 73  A 73  
A 74  1 n VAL . 74  A 74  
A 75  1 n LEU . 75  A 75  
A 76  1 n ILE . 76  A 76  
A 77  1 n LEU . 77  A 77  
A 78  1 n PRO . 78  A 78  
A 79  1 n GLU . 79  A 79  
A 80  1 n GLY . 80  A 80  
A 81  1 n PHE . 81  A 81  
A 82  1 n GLU . 82  A 82  
A 83  1 n LEU . 83  A 83  
A 84  1 n ALA . 84  A 84  
A 85  1 n PRO . 85  A 85  
A 86  1 n PRO . 86  A 86  
A 87  1 n ASP . 87  A 87  
A 88  1 n ARG . 88  A 88  
A 89  1 n ILE . 89  A 89  
A 90  1 n SER . 90  A 90  
A 91  1 n PRO . 91  A 91  
A 92  1 n GLU . 92  A 92  
A 93  1 n MET . 93  A 93  
A 94  1 n LYS . 94  A 94  
A 95  1 n GLU . 95  A 95  
A 96  1 n LYS . 96  A 96  
A 97  1 n MET . 97  A 97  
A 98  1 n GLY . 98  A 98  
A 99  1 n ASN . 99  A 99  
A 100 1 n LEU . 100 A 100 
A 101 1 n SER . 101 A 101 
A 102 1 n PHE . 102 A 102 
A 103 1 n GLN . 103 A 103 
A 104 1 n SER . 104 A 104 
A 105 1 n TYR . 105 A 105 
A 106 1 n ARG . 106 A 106 
A 107 1 n PRO . 107 A 107 
A 108 1 n ASN . 108 A 108 
A 109 1 n LYS . 109 A 109 
A 110 1 n GLN . 110 A 110 
A 111 1 n ASN . 111 A 111 
A 112 1 n ILE . 112 A 112 
A 113 1 n LEU . 113 A 113 
A 114 1 n VAL . 114 A 114 
A 115 1 n ILE . 115 A 115 
A 116 1 n GLY . 116 A 116 
A 117 1 n PRO . 117 A 117 
A 118 1 n VAL . 118 A 118 
A 119 1 n PRO . 119 A 119 
A 120 1 n GLY . 120 A 120 
A 121 1 n GLN . 121 A 121 
A 122 1 n LYS . 122 A 122 
A 123 1 n TYR . 123 A 123 
A 124 1 n SER . 124 A 124 
A 125 1 n GLU . 125 A 125 
A 126 1 n ILE . 126 A 126 
A 127 1 n THR . 127 A 127 
A 128 1 n PHE . 128 A 128 
A 129 1 n PRO . 129 A 129 
A 130 1 n ILE . 130 A 130 
A 131 1 n LEU . 131 A 131 
A 132 1 n ALA . 132 A 132 
A 133 1 n PRO . 133 A 133 
A 134 1 n ASP . 134 A 134 
A 135 1 n PRO . 135 A 135 
A 136 1 n ALA . 136 A 136 
A 137 1 n THR . 137 A 137 
A 138 1 n LYS . 138 A 138 
A 139 1 n LYS . 139 A 139 
A 140 1 n ASP . 140 A 140 
A 141 1 n VAL . 141 A 141 
A 142 1 n HIS . 142 A 142 
A 143 1 n PHE . 143 A 143 
A 144 1 n LEU . 144 A 144 
A 145 1 n LYS . 145 A 145 
A 146 1 n TYR . 146 A 146 
A 147 1 n PRO . 147 A 147 
A 148 1 n ILE . 148 A 148 
A 149 1 n TYR . 149 A 149 
A 150 1 n VAL . 150 A 150 
A 151 1 n GLY . 151 A 151 
A 152 1 n GLY . 152 A 152 
A 153 1 n ASN . 153 A 153 
A 154 1 n ARG . 154 A 154 
A 155 1 n GLY . 155 A 155 
A 156 1 n ARG . 156 A 156 
A 157 1 n GLY . 157 A 157 
A 158 1 n GLN . 158 A 158 
A 159 1 n ILE . 159 A 159 
A 160 1 n TYR . 160 A 160 
A 161 1 n PRO . 161 A 161 
A 162 1 n ASP . 162 A 162 
A 163 1 n GLY . 163 A 163 
A 164 1 n SER . 164 A 164 
A 165 1 n LYS . 165 A 165 
A 166 1 n SER . 166 A 166 
A 167 1 n ASN . 167 A 167 
A 168 1 n ASN . 168 A 168 
A 169 1 n THR . 169 A 169 
A 170 1 n VAL . 170 A 170 
A 171 1 n TYR . 171 A 171 
A 172 1 n ASN . 172 A 172 
A 173 1 n SER . 173 A 173 
A 174 1 n THR . 174 A 174 
A 175 1 n ALA . 175 A 175 
A 176 1 n THR . 176 A 176 
A 177 1 n GLY . 177 A 177 
A 178 1 n ILE . 178 A 178 
A 179 1 n VAL . 179 A 179 
A 180 1 n LYS . 180 A 180 
A 181 1 n LYS . 181 A 181 
A 182 1 n ILE . 182 A 182 
A 183 1 n VAL . 183 A 183 
A 184 1 n ARG . 184 A 184 
A 185 1 n LYS . 185 A 185 
A 186 1 n GLU . 186 A 186 
A 187 1 n LYS . 187 A 187 
A 188 1 n GLY . 188 A 188 
A 189 1 n GLY . 189 A 189 
A 190 1 n TYR . 190 A 190 
A 191 1 n GLU . 191 A 191 
A 192 1 n ILE . 192 A 192 
A 193 1 n ASN . 193 A 193 
A 194 1 n ILE . 194 A 194 
A 195 1 n ALA . 195 A 195 
A 196 1 n ASP . 196 A 196 
A 197 1 n ALA . 197 A 197 
A 198 1 n SER . 198 A 198 
A 199 1 n ASP . 199 A 199 
A 200 1 n GLY . 200 A 200 
A 201 1 n ARG . 201 A 201 
A 202 1 n GLU . 202 A 202 
A 203 1 n VAL . 203 A 203 
A 204 1 n VAL . 204 A 204 
A 205 1 n ASP . 205 A 205 
A 206 1 n ILE . 206 A 206 
A 207 1 n ILE . 207 A 207 
A 208 1 n PRO . 208 A 208 
A 209 1 n ARG . 209 A 209 
A 210 1 n GLY . 210 A 210 
A 211 1 n PRO . 211 A 211 
A 212 1 n GLU . 212 A 212 
A 213 1 n LEU . 213 A 213 
A 214 1 n LEU . 214 A 214 
A 215 1 n VAL . 215 A 215 
A 216 1 n SER . 216 A 216 
A 217 1 n GLU . 217 A 217 
A 218 1 n GLY . 218 A 218 
A 219 1 n GLU . 219 A 219 
A 220 1 n SER . 220 A 220 
A 221 1 n ILE . 221 A 221 
A 222 1 n LYS . 222 A 222 
A 223 1 n LEU . 223 A 223 
A 224 1 n ASP . 224 A 224 
A 225 1 n GLN . 225 A 225 
A 226 1 n PRO . 226 A 226 
A 227 1 n LEU . 227 A 227 
A 228 1 n THR . 228 A 228 
A 229 1 n SER . 229 A 229 
A 230 1 n ASN . 230 A 230 
A 231 1 n PRO . 231 A 231 
A 232 1 n ASN . 232 A 232 
A 233 1 n VAL . 233 A 233 
A 234 1 n GLY . 234 A 234 
A 235 1 n GLY . 235 A 235 
A 236 1 n PHE . 236 A 236 
A 237 1 n GLY . 237 A 237 
A 238 1 n GLN . 238 A 238 
A 239 1 n GLY . 239 A 239 
A 240 1 n ASP . 240 A 240 
A 241 1 n ALA . 241 A 241 
A 242 1 n GLU . 242 A 242 
A 243 1 n VAL . 243 A 243 
A 244 1 n VAL . 244 A 244 
A 245 1 n LEU . 245 A 245 
A 246 1 n GLN . 246 A 246 
A 247 1 n ASP . 247 A 247 
A 248 1 n PRO . 248 A 248 
A 249 1 n LEU . 249 A 249 
A 250 1 n ARG . 250 A 250 
B 1   2 n VAL . 1   B 1   
B 2   2 n GLU . 2   B 2   
B 3   2 n VAL . 3   B 3   
B 4   2 n LEU . 4   B 4   
B 5   2 n LEU . 5   B 5   
B 6   2 n GLY . 6   B 6   
B 7   2 n GLY . 7   B 7   
B 8   2 n GLY . 8   B 8   
B 9   2 n ASP . 9   B 9   
B 10  2 n GLY . 10  B 10  
B 11  2 n SER . 11  B 11  
B 12  2 n LEU . 12  B 12  
B 13  2 n ALA . 13  B 13  
B 14  2 n PHE . 14  B 14  
B 15  2 n LEU . 15  B 15  
B 16  2 n PRO . 16  B 16  
B 17  2 n GLY . 17  B 17  
B 18  2 n ASP . 18  B 18  
B 19  2 n PHE . 19  B 19  
B 20  2 n SER . 20  B 20  
B 21  2 n VAL . 21  B 21  
B 22  2 n ALA . 22  B 22  
B 23  2 n SER . 23  B 23  
B 24  2 n GLY . 24  B 24  
B 25  2 n GLU . 25  B 25  
B 26  2 n GLU . 26  B 26  
B 27  2 n ILE . 27  B 27  
B 28  2 n VAL . 28  B 28  
B 29  2 n PHE . 29  B 29  
B 30  2 n LYS . 30  B 30  
B 31  2 n ASN . 31  B 31  
B 32  2 n ASN . 32  B 32  
B 33  2 n ALA . 33  B 33  
B 34  2 n GLY . 34  B 34  
B 35  2 n PHE . 35  B 35  
B 36  2 n PRO . 36  B 36  
B 37  2 n HIS . 37  B 37  
B 38  2 n ASN . 38  B 38  
B 39  2 n VAL . 39  B 39  
B 40  2 n VAL . 40  B 40  
B 41  2 n PHE . 41  B 41  
B 42  2 n ASP . 42  B 42  
B 43  2 n GLU . 43  B 43  
B 44  2 n ASP . 44  B 44  
B 45  2 n GLU . 45  B 45  
B 46  2 n ILE . 46  B 46  
B 47  2 n PRO . 47  B 47  
B 48  2 n SER . 48  B 48  
B 49  2 n GLY . 49  B 49  
B 50  2 n VAL . 50  B 50  
B 51  2 n ASP . 51  B 51  
B 52  2 n ALA . 52  B 52  
B 53  2 n ALA . 53  B 53  
B 54  2 n LYS . 54  B 54  
B 55  2 n ILE . 55  B 55  
B 56  2 n SER . 56  B 56  
B 57  2 n MET . 57  B 57  
B 58  2 n SER . 58  B 58  
B 59  2 n GLU . 59  B 59  
B 60  2 n GLU . 60  B 60  
B 61  2 n ASP . 61  B 61  
B 62  2 n LEU . 62  B 62  
B 63  2 n LEU . 63  B 63  
B 64  2 n ASN . 64  B 64  
B 65  2 n ALA . 65  B 65  
B 66  2 n PRO . 66  B 66  
B 67  2 n GLY . 67  B 67  
B 68  2 n GLU . 68  B 68  
B 69  2 n THR . 69  B 69  
B 70  2 n TYR . 70  B 70  
B 71  2 n LYS . 71  B 71  
B 72  2 n VAL . 72  B 72  
B 73  2 n THR . 73  B 73  
B 74  2 n LEU . 74  B 74  
B 75  2 n THR . 75  B 75  
B 76  2 n GLU . 76  B 76  
B 77  2 n LYS . 77  B 77  
B 78  2 n GLY . 78  B 78  
B 79  2 n THR . 79  B 79  
B 80  2 n TYR . 80  B 80  
B 81  2 n LYS . 81  B 81  
B 82  2 n PHE . 82  B 82  
B 83  2 n TYR . 83  B 83  
B 84  2 n CYS . 84  B 84  
B 85  2 n SER . 85  B 85  
B 86  2 n PRO . 86  B 86  
B 87  2 n HIS . 87  B 87  
B 88  2 n GLN . 88  B 88  
B 89  2 n GLY . 89  B 89  
B 90  2 n ALA . 90  B 90  
B 91  2 n GLY . 91  B 91  
B 92  2 n MET . 92  B 92  
B 93  2 n VAL . 93  B 93  
B 94  2 n GLY . 94  B 94  
B 95  2 n LYS . 95  B 95  
B 96  2 n VAL . 96  B 96  
B 97  2 n THR . 97  B 97  
B 98  2 n VAL . 98  B 98  
B 99  2 n ASN . 99  B 99  
#
_software.classification other
_software.date           ?
_software.description    "Structure prediction"
_software.name           AlphaFold
_software.pdbx_ordinal   1
_software.type           package
_software.version        "AlphaFold-beta-20231127 (7a14c934-fe78-43c1-a552-7fb305b0ebd1 @ 2024-10-01 04:18:17)"
#
loop_
_struct_asym.entity_id
_struct_asym.id
1 A 
2 B 
3 C 
4 D 
#
loop_
_atom_site.group_PDB
_atom_site.id
_atom_site.type_symbol
_atom_site.label_atom_id
_atom_site.label_alt_id
_atom_site.label_comp_id
_atom_site.label_asym_id
_atom_site.label_entity_id
_atom_site.label_seq_id
_atom_site.pdbx_PDB_ins_code
_atom_site.Cartn_x
_atom_site.Cartn_y
_atom_site.Cartn_z
_atom_site.occupancy
_atom_site.B_iso_or_equiv
_atom_site.auth_seq_id
_atom_site.auth_asym_id
_atom_site.pdbx_PDB_model_num
ATOM   1    N  N   . TYR A 1 1   ? 2.803   0.213   4.239   1.00 88.92 1   A 1 
ATOM   2    C  CA  . TYR A 1 1   ? 1.701   -0.690  3.883   1.00 88.79 1   A 1 
ATOM   3    C  C   . TYR A 1 1   ? 1.050   -1.296  5.126   1.00 89.41 1   A 1 
ATOM   4    O  O   . TYR A 1 1   ? 1.739   -1.461  6.128   1.00 88.74 1   A 1 
ATOM   5    C  CB  . TYR A 1 1   ? 2.216   -1.818  2.985   1.00 86.65 1   A 1 
ATOM   6    C  CG  . TYR A 1 1   ? 3.004   -1.360  1.789   1.00 85.37 1   A 1 
ATOM   7    C  CD1 . TYR A 1 1   ? 2.378   -0.654  0.750   1.00 83.18 1   A 1 
ATOM   8    C  CD2 . TYR A 1 1   ? 4.376   -1.627  1.699   1.00 82.87 1   A 1 
ATOM   9    C  CE1 . TYR A 1 1   ? 3.107   -0.221  -0.351  1.00 80.53 1   A 1 
ATOM   10   C  CE2 . TYR A 1 1   ? 5.118   -1.197  0.587   1.00 80.38 1   A 1 
ATOM   11   C  CZ  . TYR A 1 1   ? 4.477   -0.495  -0.435  1.00 79.55 1   A 1 
ATOM   12   O  OH  . TYR A 1 1   ? 5.196   -0.065  -1.518  1.00 76.32 1   A 1 
ATOM   13   N  N   . PRO A 1 2   ? -0.248  -1.718  5.067   1.00 88.16 2   A 1 
ATOM   14   C  CA  . PRO A 1 2   ? -0.873  -2.470  6.156   1.00 89.06 2   A 1 
ATOM   15   C  C   . PRO A 1 2   ? -0.038  -3.669  6.619   1.00 89.32 2   A 1 
ATOM   16   O  O   . PRO A 1 2   ? 0.085   -3.890  7.819   1.00 88.69 2   A 1 
ATOM   17   C  CB  . PRO A 1 2   ? -2.230  -2.893  5.595   1.00 89.32 2   A 1 
ATOM   18   C  CG  . PRO A 1 2   ? -2.554  -1.780  4.616   1.00 88.55 2   A 1 
ATOM   19   C  CD  . PRO A 1 2   ? -1.209  -1.432  4.008   1.00 89.54 2   A 1 
ATOM   20   N  N   . ILE A 1 3   ? 0.614   -4.388  5.696   1.00 84.99 3   A 1 
ATOM   21   C  CA  . ILE A 1 3   ? 1.459   -5.535  6.041   1.00 83.57 3   A 1 
ATOM   22   C  C   . ILE A 1 3   ? 2.627   -5.159  6.969   1.00 84.92 3   A 1 
ATOM   23   O  O   . ILE A 1 3   ? 2.987   -5.952  7.841   1.00 84.98 3   A 1 
ATOM   24   C  CB  . ILE A 1 3   ? 1.941   -6.259  4.767   1.00 80.52 3   A 1 
ATOM   25   C  CG1 . ILE A 1 3   ? 2.493   -7.654  5.123   1.00 74.03 3   A 1 
ATOM   26   C  CG2 . ILE A 1 3   ? 2.968   -5.424  3.986   1.00 73.88 3   A 1 
ATOM   27   C  CD1 . ILE A 1 3   ? 2.691   -8.563  3.910   1.00 68.84 3   A 1 
ATOM   28   N  N   . PHE A 1 4   ? 3.185   -3.947  6.868   1.00 84.65 4   A 1 
ATOM   29   C  CA  . PHE A 1 4   ? 4.233   -3.493  7.777   1.00 85.53 4   A 1 
ATOM   30   C  C   . PHE A 1 4   ? 3.701   -3.342  9.212   1.00 87.54 4   A 1 
ATOM   31   O  O   . PHE A 1 4   ? 4.393   -3.698  10.163  1.00 87.89 4   A 1 
ATOM   32   C  CB  . PHE A 1 4   ? 4.847   -2.173  7.300   1.00 84.68 4   A 1 
ATOM   33   C  CG  . PHE A 1 4   ? 5.620   -2.207  5.991   1.00 83.90 4   A 1 
ATOM   34   C  CD1 . PHE A 1 4   ? 6.083   -3.402  5.430   1.00 81.84 4   A 1 
ATOM   35   C  CD2 . PHE A 1 4   ? 5.914   -0.995  5.344   1.00 81.52 4   A 1 
ATOM   36   C  CE1 . PHE A 1 4   ? 6.833   -3.393  4.246   1.00 80.34 4   A 1 
ATOM   37   C  CE2 . PHE A 1 4   ? 6.660   -0.976  4.167   1.00 80.13 4   A 1 
ATOM   38   C  CZ  . PHE A 1 4   ? 7.120   -2.180  3.613   1.00 80.26 4   A 1 
ATOM   39   N  N   . ALA A 1 5   ? 2.472   -2.870  9.363   1.00 90.42 5   A 1 
ATOM   40   C  CA  . ALA A 1 5   ? 1.820   -2.831  10.662  1.00 91.78 5   A 1 
ATOM   41   C  C   . ALA A 1 5   ? 1.526   -4.238  11.179  1.00 91.33 5   A 1 
ATOM   42   O  O   . ALA A 1 5   ? 1.846   -4.555  12.321  1.00 90.83 5   A 1 
ATOM   43   C  CB  . ALA A 1 5   ? 0.545   -1.985  10.568  1.00 93.58 5   A 1 
ATOM   44   N  N   . GLN A 1 6   ? 0.967   -5.117  10.335  1.00 87.05 6   A 1 
ATOM   45   C  CA  . GLN A 1 6   ? 0.630   -6.494  10.711  1.00 86.05 6   A 1 
ATOM   46   C  C   . GLN A 1 6   ? 1.851   -7.280  11.206  1.00 85.62 6   A 1 
ATOM   47   O  O   . GLN A 1 6   ? 1.743   -8.056  12.166  1.00 84.65 6   A 1 
ATOM   48   C  CB  . GLN A 1 6   ? 0.004   -7.222  9.508   1.00 84.59 6   A 1 
ATOM   49   C  CG  . GLN A 1 6   ? -1.379  -6.706  9.122   1.00 82.68 6   A 1 
ATOM   50   C  CD  . GLN A 1 6   ? -1.853  -7.301  7.799   1.00 83.51 6   A 1 
ATOM   51   O  OE1 . GLN A 1 6   ? -1.605  -6.745  6.736   1.00 79.13 6   A 1 
ATOM   52   N  NE2 . GLN A 1 6   ? -2.516  -8.440  7.823   1.00 77.60 6   A 1 
ATOM   53   N  N   . GLN A 1 7   ? 3.008   -7.073  10.574  1.00 82.63 7   A 1 
ATOM   54   C  CA  . GLN A 1 7   ? 4.255   -7.740  10.942  1.00 81.31 7   A 1 
ATOM   55   C  C   . GLN A 1 7   ? 4.903   -7.116  12.183  1.00 83.27 7   A 1 
ATOM   56   O  O   . GLN A 1 7   ? 5.392   -7.844  13.045  1.00 82.23 7   A 1 
ATOM   57   C  CB  . GLN A 1 7   ? 5.217   -7.705  9.747   1.00 77.53 7   A 1 
ATOM   58   C  CG  . GLN A 1 7   ? 4.770   -8.634  8.610   1.00 71.80 7   A 1 
ATOM   59   C  CD  . GLN A 1 7   ? 5.617   -8.483  7.347   1.00 68.61 7   A 1 
ATOM   60   O  OE1 . GLN A 1 7   ? 6.254   -7.469  7.109   1.00 64.07 7   A 1 
ATOM   61   N  NE2 . GLN A 1 7   ? 5.639   -9.487  6.503   1.00 62.19 7   A 1 
ATOM   62   N  N   . GLY A 1 8   ? 4.915   -5.779  12.283  1.00 87.03 8   A 1 
ATOM   63   C  CA  . GLY A 1 8   ? 5.654   -5.067  13.319  1.00 88.35 8   A 1 
ATOM   64   C  C   . GLY A 1 8   ? 4.902   -4.816  14.620  1.00 90.61 8   A 1 
ATOM   65   O  O   . GLY A 1 8   ? 5.533   -4.567  15.648  1.00 90.18 8   A 1 
ATOM   66   N  N   . TYR A 1 9   ? 3.568   -4.874  14.613  1.00 94.21 9   A 1 
ATOM   67   C  CA  . TYR A 1 9   ? 2.737   -4.484  15.745  1.00 95.15 9   A 1 
ATOM   68   C  C   . TYR A 1 9   ? 1.622   -5.503  15.985  1.00 95.23 9   A 1 
ATOM   69   O  O   . TYR A 1 9   ? 0.761   -5.700  15.132  1.00 93.87 9   A 1 
ATOM   70   C  CB  . TYR A 1 9   ? 2.143   -3.087  15.517  1.00 95.28 9   A 1 
ATOM   71   C  CG  . TYR A 1 9   ? 3.171   -1.997  15.316  1.00 95.38 9   A 1 
ATOM   72   C  CD1 . TYR A 1 9   ? 3.684   -1.732  14.034  1.00 93.34 9   A 1 
ATOM   73   C  CD2 . TYR A 1 9   ? 3.643   -1.244  16.398  1.00 93.37 9   A 1 
ATOM   74   C  CE1 . TYR A 1 9   ? 4.652   -0.736  13.842  1.00 92.46 9   A 1 
ATOM   75   C  CE2 . TYR A 1 9   ? 4.605   -0.252  16.223  1.00 92.70 9   A 1 
ATOM   76   C  CZ  . TYR A 1 9   ? 5.111   -0.003  14.941  1.00 93.28 9   A 1 
ATOM   77   O  OH  . TYR A 1 9   ? 6.066   0.972   14.753  1.00 91.79 9   A 1 
ATOM   78   N  N   . GLU A 1 10  ? 1.603   -6.098  17.172  1.00 93.60 10  A 1 
ATOM   79   C  CA  . GLU A 1 10  ? 0.564   -7.056  17.555  1.00 93.77 10  A 1 
ATOM   80   C  C   . GLU A 1 10  ? -0.824  -6.403  17.603  1.00 94.45 10  A 1 
ATOM   81   O  O   . GLU A 1 10  ? -1.810  -6.982  17.138  1.00 92.91 10  A 1 
ATOM   82   C  CB  . GLU A 1 10  ? 0.923   -7.669  18.910  1.00 92.12 10  A 1 
ATOM   83   C  CG  . GLU A 1 10  ? -0.060  -8.760  19.331  1.00 79.83 10  A 1 
ATOM   84   C  CD  . GLU A 1 10  ? 0.270   -9.392  20.676  1.00 72.88 10  A 1 
ATOM   85   O  OE1 . GLU A 1 10  ? -0.361  -10.425 20.985  1.00 66.68 10  A 1 
ATOM   86   O  OE2 . GLU A 1 10  ? 1.127   -8.855  21.410  1.00 65.47 10  A 1 
ATOM   87   N  N   . ASN A 1 11  ? -0.896  -5.188  18.146  1.00 95.22 11  A 1 
ATOM   88   C  CA  . ASN A 1 11  ? -2.113  -4.394  18.186  1.00 95.77 11  A 1 
ATOM   89   C  C   . ASN A 1 11  ? -1.914  -3.114  17.365  1.00 96.92 11  A 1 
ATOM   90   O  O   . ASN A 1 11  ? -0.959  -2.378  17.615  1.00 96.72 11  A 1 
ATOM   91   C  CB  . ASN A 1 11  ? -2.472  -4.075  19.641  1.00 93.74 11  A 1 
ATOM   92   C  CG  . ASN A 1 11  ? -2.925  -5.311  20.388  1.00 85.42 11  A 1 
ATOM   93   O  OD1 . ASN A 1 11  ? -3.797  -6.033  19.948  1.00 77.33 11  A 1 
ATOM   94   N  ND2 . ASN A 1 11  ? -2.335  -5.588  21.541  1.00 75.37 11  A 1 
ATOM   95   N  N   . PRO A 1 12  ? -2.802  -2.809  16.403  1.00 97.25 12  A 1 
ATOM   96   C  CA  . PRO A 1 12  ? -2.645  -1.619  15.566  1.00 97.71 12  A 1 
ATOM   97   C  C   . PRO A 1 12  ? -3.025  -0.317  16.270  1.00 98.12 12  A 1 
ATOM   98   O  O   . PRO A 1 12  ? -2.756  0.758   15.736  1.00 97.80 12  A 1 
ATOM   99   C  CB  . PRO A 1 12  ? -3.543  -1.888  14.353  1.00 97.27 12  A 1 
ATOM   100  C  CG  . PRO A 1 12  ? -4.649  -2.752  14.925  1.00 95.89 12  A 1 
ATOM   101  C  CD  . PRO A 1 12  ? -3.940  -3.604  15.971  1.00 97.14 12  A 1 
ATOM   102  N  N   . ARG A 1 13  ? -3.635  -0.377  17.460  1.00 97.80 13  A 1 
ATOM   103  C  CA  . ARG A 1 13  ? -4.042  0.795   18.242  1.00 97.78 13  A 1 
ATOM   104  C  C   . ARG A 1 13  ? -3.344  0.788   19.594  1.00 97.31 13  A 1 
ATOM   105  O  O   . ARG A 1 13  ? -3.492  -0.152  20.375  1.00 96.24 13  A 1 
ATOM   106  C  CB  . ARG A 1 13  ? -5.572  0.813   18.362  1.00 97.57 13  A 1 
ATOM   107  C  CG  . ARG A 1 13  ? -6.115  2.095   18.996  1.00 97.03 13  A 1 
ATOM   108  C  CD  . ARG A 1 13  ? -7.647  2.127   18.922  1.00 96.14 13  A 1 
ATOM   109  N  NE  . ARG A 1 13  ? -8.203  3.336   19.538  1.00 94.46 13  A 1 
ATOM   110  C  CZ  . ARG A 1 13  ? -8.671  3.459   20.782  1.00 94.12 13  A 1 
ATOM   111  N  NH1 . ARG A 1 13  ? -8.682  2.451   21.627  1.00 89.22 13  A 1 
ATOM   112  N  NH2 . ARG A 1 13  ? -9.151  4.600   21.188  1.00 89.59 13  A 1 
ATOM   113  N  N   . GLU A 1 14  ? -2.579  1.844   19.872  1.00 97.43 14  A 1 
ATOM   114  C  CA  . GLU A 1 14  ? -1.896  2.049   21.142  1.00 96.98 14  A 1 
ATOM   115  C  C   . GLU A 1 14  ? -2.882  2.427   22.255  1.00 96.89 14  A 1 
ATOM   116  O  O   . GLU A 1 14  ? -4.016  2.840   21.993  1.00 95.51 14  A 1 
ATOM   117  C  CB  . GLU A 1 14  ? -0.834  3.152   20.977  1.00 95.72 14  A 1 
ATOM   118  C  CG  . GLU A 1 14  ? 0.290   2.787   20.004  1.00 90.07 14  A 1 
ATOM   119  C  CD  . GLU A 1 14  ? 1.269   3.954   19.726  1.00 87.01 14  A 1 
ATOM   120  O  OE1 . GLU A 1 14  ? 2.315   3.709   19.087  1.00 81.01 14  A 1 
ATOM   121  O  OE2 . GLU A 1 14  ? 0.972   5.109   20.109  1.00 80.73 14  A 1 
ATOM   122  N  N   . ALA A 1 15  ? -2.440  2.337   23.509  1.00 96.01 15  A 1 
ATOM   123  C  CA  . ALA A 1 15  ? -3.260  2.697   24.668  1.00 95.49 15  A 1 
ATOM   124  C  C   . ALA A 1 15  ? -3.753  4.153   24.638  1.00 95.79 15  A 1 
ATOM   125  O  O   . ALA A 1 15  ? -4.817  4.460   25.163  1.00 93.64 15  A 1 
ATOM   126  C  CB  . ALA A 1 15  ? -2.448  2.417   25.939  1.00 94.16 15  A 1 
ATOM   127  N  N   . THR A 1 16  ? -3.011  5.040   23.988  1.00 95.78 16  A 1 
ATOM   128  C  CA  . THR A 1 16  ? -3.388  6.442   23.779  1.00 95.56 16  A 1 
ATOM   129  C  C   . THR A 1 16  ? -4.498  6.623   22.740  1.00 96.04 16  A 1 
ATOM   130  O  O   . THR A 1 16  ? -5.026  7.722   22.594  1.00 94.31 16  A 1 
ATOM   131  C  CB  . THR A 1 16  ? -2.165  7.249   23.311  1.00 94.67 16  A 1 
ATOM   132  O  OG1 . THR A 1 16  ? -1.673  6.685   22.113  1.00 90.32 16  A 1 
ATOM   133  C  CG2 . THR A 1 16  ? -1.033  7.241   24.337  1.00 88.32 16  A 1 
ATOM   134  N  N   . GLY A 1 17  ? -4.849  5.571   22.009  1.00 96.67 17  A 1 
ATOM   135  C  CA  . GLY A 1 17  ? -5.775  5.619   20.879  1.00 96.76 17  A 1 
ATOM   136  C  C   . GLY A 1 17  ? -5.116  5.847   19.526  1.00 97.54 17  A 1 
ATOM   137  O  O   . GLY A 1 17  ? -5.781  5.736   18.497  1.00 96.56 17  A 1 
ATOM   138  N  N   . ARG A 1 18  ? -3.806  6.142   19.504  1.00 97.77 18  A 1 
ATOM   139  C  CA  . ARG A 1 18  ? -3.069  6.367   18.264  1.00 97.93 18  A 1 
ATOM   140  C  C   . ARG A 1 18  ? -2.899  5.058   17.495  1.00 98.16 18  A 1 
ATOM   141  O  O   . ARG A 1 18  ? -2.559  4.025   18.072  1.00 97.81 18  A 1 
ATOM   142  C  CB  . ARG A 1 18  ? -1.724  7.007   18.603  1.00 96.95 18  A 1 
ATOM   143  C  CG  . ARG A 1 18  ? -0.858  7.344   17.388  1.00 91.60 18  A 1 
ATOM   144  C  CD  . ARG A 1 18  ? 0.302   8.235   17.838  1.00 90.52 18  A 1 
ATOM   145  N  NE  . ARG A 1 18  ? 1.385   8.286   16.857  1.00 85.28 18  A 1 
ATOM   146  C  CZ  . ARG A 1 18  ? 2.393   7.435   16.789  1.00 82.96 18  A 1 
ATOM   147  N  NH1 . ARG A 1 18  ? 2.482   6.403   17.588  1.00 72.66 18  A 1 
ATOM   148  N  NH2 . ARG A 1 18  ? 3.344   7.619   15.914  1.00 73.41 18  A 1 
ATOM   149  N  N   . ILE A 1 19  ? -3.127  5.098   16.182  1.00 98.31 19  A 1 
ATOM   150  C  CA  . ILE A 1 19  ? -2.974  3.935   15.305  1.00 98.55 19  A 1 
ATOM   151  C  C   . ILE A 1 19  ? -1.554  3.911   14.719  1.00 98.58 19  A 1 
ATOM   152  O  O   . ILE A 1 19  ? -1.029  4.935   14.281  1.00 98.25 19  A 1 
ATOM   153  C  CB  . ILE A 1 19  ? -4.088  3.901   14.240  1.00 98.46 19  A 1 
ATOM   154  C  CG1 . ILE A 1 19  ? -5.438  3.623   14.935  1.00 97.84 19  A 1 
ATOM   155  C  CG2 . ILE A 1 19  ? -3.805  2.854   13.162  1.00 97.99 19  A 1 
ATOM   156  C  CD1 . ILE A 1 19  ? -6.666  3.726   14.028  1.00 96.13 19  A 1 
ATOM   157  N  N   . VAL A 1 20  ? -0.927  2.730   14.681  1.00 98.56 20  A 1 
ATOM   158  C  CA  . VAL A 1 20  ? 0.508   2.546   14.432  1.00 98.36 20  A 1 
ATOM   159  C  C   . VAL A 1 20  ? 0.994   2.977   13.044  1.00 98.34 20  A 1 
ATOM   160  O  O   . VAL A 1 20  ? 2.180   3.225   12.873  1.00 97.73 20  A 1 
ATOM   161  C  CB  . VAL A 1 20  ? 0.939   1.089   14.697  1.00 97.91 20  A 1 
ATOM   162  C  CG1 . VAL A 1 20  ? 0.658   0.701   16.151  1.00 96.09 20  A 1 
ATOM   163  C  CG2 . VAL A 1 20  ? 0.243   0.105   13.748  1.00 96.59 20  A 1 
ATOM   164  N  N   . CYS A 1 21  ? 0.097   3.119   12.071  1.00 98.41 21  A 1 
ATOM   165  C  CA  . CYS A 1 21  ? 0.441   3.678   10.765  1.00 98.42 21  A 1 
ATOM   166  C  C   . CYS A 1 21  ? 1.109   5.056   10.895  1.00 98.30 21  A 1 
ATOM   167  O  O   . CYS A 1 21  ? 1.990   5.399   10.111  1.00 97.79 21  A 1 
ATOM   168  C  CB  . CYS A 1 21  ? -0.822  3.799   9.892   1.00 98.23 21  A 1 
ATOM   169  S  SG  . CYS A 1 21  ? -1.967  2.406   10.015  1.00 98.07 21  A 1 
ATOM   170  N  N   . ALA A 1 22  ? 0.731   5.824   11.930  1.00 98.40 22  A 1 
ATOM   171  C  CA  . ALA A 1 22  ? 1.288   7.141   12.222  1.00 98.31 22  A 1 
ATOM   172  C  C   . ALA A 1 22  ? 2.770   7.117   12.644  1.00 98.14 22  A 1 
ATOM   173  O  O   . ALA A 1 22  ? 3.392   8.175   12.713  1.00 97.41 22  A 1 
ATOM   174  C  CB  . ALA A 1 22  ? 0.422   7.812   13.294  1.00 98.13 22  A 1 
ATOM   175  N  N   . ASN A 1 23  ? 3.352   5.946   12.901  1.00 97.94 23  A 1 
ATOM   176  C  CA  . ASN A 1 23  ? 4.789   5.812   13.153  1.00 97.57 23  A 1 
ATOM   177  C  C   . ASN A 1 23  ? 5.640   6.024   11.894  1.00 97.58 23  A 1 
ATOM   178  O  O   . ASN A 1 23  ? 6.811   6.380   12.008  1.00 96.40 23  A 1 
ATOM   179  C  CB  . ASN A 1 23  ? 5.080   4.439   13.772  1.00 97.14 23  A 1 
ATOM   180  C  CG  . ASN A 1 23  ? 4.603   4.323   15.207  1.00 95.84 23  A 1 
ATOM   181  O  OD1 . ASN A 1 23  ? 4.527   5.300   15.927  1.00 88.96 23  A 1 
ATOM   182  N  ND2 . ASN A 1 23  ? 4.289   3.126   15.659  1.00 87.59 23  A 1 
ATOM   183  N  N   . CYS A 1 24  ? 5.069   5.816   10.723  1.00 97.85 24  A 1 
ATOM   184  C  CA  . CYS A 1 24  ? 5.785   5.918   9.453   1.00 97.61 24  A 1 
ATOM   185  C  C   . CYS A 1 24  ? 5.126   6.893   8.471   1.00 97.71 24  A 1 
ATOM   186  O  O   . CYS A 1 24  ? 5.813   7.494   7.648   1.00 96.90 24  A 1 
ATOM   187  C  CB  . CYS A 1 24  ? 5.890   4.529   8.817   1.00 96.88 24  A 1 
ATOM   188  S  SG  . CYS A 1 24  ? 6.586   3.270   9.905   1.00 95.89 24  A 1 
ATOM   189  N  N   . HIS A 1 25  ? 3.811   7.055   8.539   1.00 98.32 25  A 1 
ATOM   190  C  CA  . HIS A 1 25  ? 3.048   8.030   7.766   1.00 98.45 25  A 1 
ATOM   191  C  C   . HIS A 1 25  ? 2.902   9.295   8.609   1.00 98.47 25  A 1 
ATOM   192  O  O   . HIS A 1 25  ? 1.975   9.431   9.405   1.00 97.53 25  A 1 
ATOM   193  C  CB  . HIS A 1 25  ? 1.703   7.425   7.355   1.00 98.21 25  A 1 
ATOM   194  C  CG  . HIS A 1 25  ? 1.846   6.292   6.391   1.00 98.17 25  A 1 
ATOM   195  N  ND1 . HIS A 1 25  ? 2.067   6.442   5.033   1.00 95.95 25  A 1 
ATOM   196  C  CD2 . HIS A 1 25  ? 1.842   4.954   6.658   1.00 96.18 25  A 1 
ATOM   197  C  CE1 . HIS A 1 25  ? 2.177   5.222   4.499   1.00 95.80 25  A 1 
ATOM   198  N  NE2 . HIS A 1 25  ? 2.049   4.307   5.460   1.00 95.99 25  A 1 
ATOM   199  N  N   . LEU A 1 26  ? 3.872   10.220  8.470   1.00 98.17 26  A 1 
ATOM   200  C  CA  . LEU A 1 26  ? 4.102   11.294  9.440   1.00 97.91 26  A 1 
ATOM   201  C  C   . LEU A 1 26  ? 3.228   12.534  9.240   1.00 97.90 26  A 1 
ATOM   202  O  O   . LEU A 1 26  ? 3.097   13.341  10.164  1.00 96.66 26  A 1 
ATOM   203  C  CB  . LEU A 1 26  ? 5.592   11.681  9.425   1.00 97.53 26  A 1 
ATOM   204  C  CG  . LEU A 1 26  ? 6.572   10.535  9.693   1.00 96.84 26  A 1 
ATOM   205  C  CD1 . LEU A 1 26  ? 7.999   11.090  9.722   1.00 95.09 26  A 1 
ATOM   206  C  CD2 . LEU A 1 26  ? 6.290   9.814   11.015  1.00 94.50 26  A 1 
ATOM   207  N  N   . ALA A 1 27  ? 2.633   12.720  8.059   1.00 98.16 27  A 1 
ATOM   208  C  CA  . ALA A 1 27  ? 1.736   13.844  7.802   1.00 98.10 27  A 1 
ATOM   209  C  C   . ALA A 1 27  ? 0.295   13.488  8.176   1.00 98.28 27  A 1 
ATOM   210  O  O   . ALA A 1 27  ? -0.167  12.377  7.919   1.00 98.00 27  A 1 
ATOM   211  C  CB  . ALA A 1 27  ? 1.839   14.275  6.343   1.00 97.81 27  A 1 
ATOM   212  N  N   . ASN A 1 28  ? -0.432  14.454  8.749   1.00 98.33 28  A 1 
ATOM   213  C  CA  . ASN A 1 28  ? -1.843  14.278  9.084   1.00 98.10 28  A 1 
ATOM   214  C  C   . ASN A 1 28  ? -2.735  14.736  7.917   1.00 98.22 28  A 1 
ATOM   215  O  O   . ASN A 1 28  ? -2.561  15.827  7.377   1.00 97.32 28  A 1 
ATOM   216  C  CB  . ASN A 1 28  ? -2.152  15.038  10.378  1.00 97.09 28  A 1 
ATOM   217  C  CG  . ASN A 1 28  ? -3.528  14.706  10.926  1.00 82.55 28  A 1 
ATOM   218  O  OD1 . ASN A 1 28  ? -4.546  14.982  10.314  1.00 72.34 28  A 1 
ATOM   219  N  ND2 . ASN A 1 28  ? -3.592  14.081  12.084  1.00 70.38 28  A 1 
ATOM   220  N  N   . LYS A 1 29  ? -3.684  13.892  7.535   1.00 98.45 29  A 1 
ATOM   221  C  CA  . LYS A 1 29  ? -4.751  14.203  6.572   1.00 98.45 29  A 1 
ATOM   222  C  C   . LYS A 1 29  ? -6.054  13.573  7.059   1.00 98.46 29  A 1 
ATOM   223  O  O   . LYS A 1 29  ? -6.024  12.436  7.520   1.00 97.94 29  A 1 
ATOM   224  C  CB  . LYS A 1 29  ? -4.404  13.652  5.184   1.00 98.11 29  A 1 
ATOM   225  C  CG  . LYS A 1 29  ? -3.241  14.342  4.473   1.00 95.64 29  A 1 
ATOM   226  C  CD  . LYS A 1 29  ? -3.600  15.735  3.967   1.00 89.39 29  A 1 
ATOM   227  C  CE  . LYS A 1 29  ? -2.426  16.298  3.173   1.00 83.95 29  A 1 
ATOM   228  N  NZ  . LYS A 1 29  ? -2.737  17.636  2.606   1.00 74.14 29  A 1 
ATOM   229  N  N   . PRO A 1 30  ? -7.202  14.250  6.966   1.00 98.22 30  A 1 
ATOM   230  C  CA  . PRO A 1 30  ? -8.437  13.758  7.560   1.00 98.07 30  A 1 
ATOM   231  C  C   . PRO A 1 30  ? -8.938  12.473  6.909   1.00 98.23 30  A 1 
ATOM   232  O  O   . PRO A 1 30  ? -8.699  12.206  5.729   1.00 97.76 30  A 1 
ATOM   233  C  CB  . PRO A 1 30  ? -9.439  14.909  7.383   1.00 96.83 30  A 1 
ATOM   234  C  CG  . PRO A 1 30  ? -8.910  15.653  6.174   1.00 93.45 30  A 1 
ATOM   235  C  CD  . PRO A 1 30  ? -7.401  15.539  6.312   1.00 97.19 30  A 1 
ATOM   236  N  N   . VAL A 1 31  ? -9.665  11.673  7.703   1.00 98.48 31  A 1 
ATOM   237  C  CA  . VAL A 1 31  ? -10.479 10.551  7.238   1.00 98.34 31  A 1 
ATOM   238  C  C   . VAL A 1 31  ? -11.871 10.664  7.843   1.00 98.31 31  A 1 
ATOM   239  O  O   . VAL A 1 31  ? -12.059 11.343  8.851   1.00 97.26 31  A 1 
ATOM   240  C  CB  . VAL A 1 31  ? -9.860  9.172   7.566   1.00 97.42 31  A 1 
ATOM   241  C  CG1 . VAL A 1 31  ? -8.481  9.018   6.929   1.00 90.76 31  A 1 
ATOM   242  C  CG2 . VAL A 1 31  ? -9.769  8.926   9.071   1.00 91.33 31  A 1 
ATOM   243  N  N   . ASP A 1 32  ? -12.837 10.008  7.223   1.00 98.30 32  A 1 
ATOM   244  C  CA  . ASP A 1 32  ? -14.209 9.961   7.703   1.00 98.01 32  A 1 
ATOM   245  C  C   . ASP A 1 32  ? -14.711 8.517   7.683   1.00 98.27 32  A 1 
ATOM   246  O  O   . ASP A 1 32  ? -14.215 7.688   6.912   1.00 97.38 32  A 1 
ATOM   247  C  CB  . ASP A 1 32  ? -15.077 10.885  6.843   1.00 96.34 32  A 1 
ATOM   248  C  CG  . ASP A 1 32  ? -16.467 11.106  7.405   1.00 83.34 32  A 1 
ATOM   249  O  OD1 . ASP A 1 32  ? -16.661 10.914  8.614   1.00 78.78 32  A 1 
ATOM   250  O  OD2 . ASP A 1 32  ? -17.356 11.474  6.604   1.00 77.02 32  A 1 
ATOM   251  N  N   . ILE A 1 33  ? -15.668 8.206   8.554   1.00 98.28 33  A 1 
ATOM   252  C  CA  . ILE A 1 33  ? -16.302 6.892   8.618   1.00 98.23 33  A 1 
ATOM   253  C  C   . ILE A 1 33  ? -17.794 7.051   8.871   1.00 98.22 33  A 1 
ATOM   254  O  O   . ILE A 1 33  ? -18.214 7.768   9.775   1.00 97.38 33  A 1 
ATOM   255  C  CB  . ILE A 1 33  ? -15.620 5.966   9.655   1.00 97.86 33  A 1 
ATOM   256  C  CG1 . ILE A 1 33  ? -16.330 4.602   9.682   1.00 96.74 33  A 1 
ATOM   257  C  CG2 . ILE A 1 33  ? -15.549 6.599   11.049  1.00 96.26 33  A 1 
ATOM   258  C  CD1 . ILE A 1 33  ? -15.602 3.525   10.481  1.00 94.62 33  A 1 
ATOM   259  N  N   . GLU A 1 34  ? -18.584 6.332   8.084   1.00 98.07 34  A 1 
ATOM   260  C  CA  . GLU A 1 34  ? -20.029 6.284   8.200   1.00 97.62 34  A 1 
ATOM   261  C  C   . GLU A 1 34  ? -20.473 4.849   8.458   1.00 97.74 34  A 1 
ATOM   262  O  O   . GLU A 1 34  ? -20.115 3.931   7.715   1.00 96.73 34  A 1 
ATOM   263  C  CB  . GLU A 1 34  ? -20.647 6.862   6.922   1.00 96.08 34  A 1 
ATOM   264  C  CG  . GLU A 1 34  ? -22.168 6.991   6.994   1.00 84.57 34  A 1 
ATOM   265  C  CD  . GLU A 1 34  ? -22.766 7.603   5.727   1.00 80.04 34  A 1 
ATOM   266  O  OE1 . GLU A 1 34  ? -24.006 7.525   5.586   1.00 74.27 34  A 1 
ATOM   267  O  OE2 . GLU A 1 34  ? -22.016 8.149   4.896   1.00 73.46 34  A 1 
ATOM   268  N  N   . VAL A 1 35  ? -21.252 4.653   9.528   1.00 97.73 35  A 1 
ATOM   269  C  CA  . VAL A 1 35  ? -21.867 3.369   9.886   1.00 97.52 35  A 1 
ATOM   270  C  C   . VAL A 1 35  ? -23.340 3.603   10.236  1.00 97.62 35  A 1 
ATOM   271  O  O   . VAL A 1 35  ? -23.712 4.717   10.615  1.00 96.75 35  A 1 
ATOM   272  C  CB  . VAL A 1 35  ? -21.137 2.664   11.056  1.00 96.15 35  A 1 
ATOM   273  C  CG1 . VAL A 1 35  ? -19.696 2.339   10.686  1.00 90.62 35  A 1 
ATOM   274  C  CG2 . VAL A 1 35  ? -21.148 3.492   12.346  1.00 91.02 35  A 1 
ATOM   275  N  N   . PRO A 1 36  ? -24.202 2.564   10.154  1.00 97.84 36  A 1 
ATOM   276  C  CA  . PRO A 1 36  ? -25.566 2.674   10.655  1.00 97.42 36  A 1 
ATOM   277  C  C   . PRO A 1 36  ? -25.589 3.021   12.151  1.00 97.55 36  A 1 
ATOM   278  O  O   . PRO A 1 36  ? -24.722 2.593   12.909  1.00 96.44 36  A 1 
ATOM   279  C  CB  . PRO A 1 36  ? -26.199 1.299   10.400  1.00 96.57 36  A 1 
ATOM   280  C  CG  . PRO A 1 36  ? -25.339 0.699   9.300   1.00 94.52 36  A 1 
ATOM   281  C  CD  . PRO A 1 36  ? -23.955 1.250   9.589   1.00 97.16 36  A 1 
ATOM   282  N  N   . GLN A 1 37  ? -26.614 3.762   12.588  1.00 96.94 37  A 1 
ATOM   283  C  CA  . GLN A 1 37  ? -26.792 4.063   14.013  1.00 96.62 37  A 1 
ATOM   284  C  C   . GLN A 1 37  ? -27.033 2.801   14.835  1.00 97.04 37  A 1 
ATOM   285  O  O   . GLN A 1 37  ? -26.547 2.677   15.964  1.00 95.69 37  A 1 
ATOM   286  C  CB  . GLN A 1 37  ? -27.972 5.030   14.185  1.00 95.03 37  A 1 
ATOM   287  C  CG  . GLN A 1 37  ? -27.670 6.436   13.667  1.00 80.84 37  A 1 
ATOM   288  C  CD  . GLN A 1 37  ? -26.594 7.142   14.486  1.00 73.54 37  A 1 
ATOM   289  O  OE1 . GLN A 1 37  ? -26.521 6.990   15.702  1.00 65.87 37  A 1 
ATOM   290  N  NE2 . GLN A 1 37  ? -25.735 7.914   13.862  1.00 62.50 37  A 1 
ATOM   291  N  N   . ALA A 1 38  ? -27.770 1.845   14.270  1.00 97.20 38  A 1 
ATOM   292  C  CA  . ALA A 1 38  ? -28.083 0.571   14.906  1.00 97.12 38  A 1 
ATOM   293  C  C   . ALA A 1 38  ? -28.137 -0.556  13.879  1.00 97.41 38  A 1 
ATOM   294  O  O   . ALA A 1 38  ? -28.481 -0.336  12.717  1.00 96.53 38  A 1 
ATOM   295  C  CB  . ALA A 1 38  ? -29.406 0.690   15.663  1.00 95.84 38  A 1 
ATOM   296  N  N   . VAL A 1 39  ? -27.806 -1.781  14.324  1.00 97.33 39  A 1 
ATOM   297  C  CA  . VAL A 1 39  ? -27.852 -2.998  13.514  1.00 97.23 39  A 1 
ATOM   298  C  C   . VAL A 1 39  ? -28.482 -4.133  14.309  1.00 97.10 39  A 1 
ATOM   299  O  O   . VAL A 1 39  ? -28.352 -4.194  15.535  1.00 96.32 39  A 1 
ATOM   300  C  CB  . VAL A 1 39  ? -26.451 -3.401  12.997  1.00 96.58 39  A 1 
ATOM   301  C  CG1 . VAL A 1 39  ? -25.875 -2.315  12.088  1.00 93.63 39  A 1 
ATOM   302  C  CG2 . VAL A 1 39  ? -25.460 -3.688  14.133  1.00 93.46 39  A 1 
ATOM   303  N  N   . LEU A 1 40  ? -29.164 -5.038  13.619  1.00 96.79 40  A 1 
ATOM   304  C  CA  . LEU A 1 40  ? -29.714 -6.244  14.229  1.00 96.66 40  A 1 
ATOM   305  C  C   . LEU A 1 40  ? -28.650 -7.346  14.311  1.00 96.72 40  A 1 
ATOM   306  O  O   . LEU A 1 40  ? -27.702 -7.346  13.521  1.00 95.96 40  A 1 
ATOM   307  C  CB  . LEU A 1 40  ? -30.936 -6.719  13.439  1.00 96.06 40  A 1 
ATOM   308  C  CG  . LEU A 1 40  ? -32.160 -5.781  13.516  1.00 94.28 40  A 1 
ATOM   309  C  CD1 . LEU A 1 40  ? -33.252 -6.284  12.581  1.00 90.98 40  A 1 
ATOM   310  C  CD2 . LEU A 1 40  ? -32.722 -5.699  14.931  1.00 90.58 40  A 1 
ATOM   311  N  N   . PRO A 1 41  ? -28.803 -8.321  15.256  1.00 96.68 41  A 1 
ATOM   312  C  CA  . PRO A 1 41  ? -27.930 -9.485  15.317  1.00 96.39 41  A 1 
ATOM   313  C  C   . PRO A 1 41  ? -27.909 -10.278 14.003  1.00 96.37 41  A 1 
ATOM   314  O  O   . PRO A 1 41  ? -28.920 -10.359 13.304  1.00 95.19 41  A 1 
ATOM   315  C  CB  . PRO A 1 41  ? -28.495 -10.346 16.446  1.00 95.17 41  A 1 
ATOM   316  C  CG  . PRO A 1 41  ? -29.230 -9.361  17.317  1.00 92.82 41  A 1 
ATOM   317  C  CD  . PRO A 1 41  ? -29.784 -8.345  16.335  1.00 95.54 41  A 1 
ATOM   318  N  N   . ASP A 1 42  ? -26.774 -10.885 13.694  1.00 96.20 42  A 1 
ATOM   319  C  CA  . ASP A 1 42  ? -26.567 -11.726 12.510  1.00 96.12 42  A 1 
ATOM   320  C  C   . ASP A 1 42  ? -26.991 -11.057 11.188  1.00 96.34 42  A 1 
ATOM   321  O  O   . ASP A 1 42  ? -27.500 -11.700 10.269  1.00 94.91 42  A 1 
ATOM   322  C  CB  . ASP A 1 42  ? -27.190 -13.121 12.722  1.00 95.29 42  A 1 
ATOM   323  C  CG  . ASP A 1 42  ? -26.773 -14.104 11.626  1.00 94.20 42  A 1 
ATOM   324  O  OD1 . ASP A 1 42  ? -25.598 -14.074 11.211  1.00 90.70 42  A 1 
ATOM   325  O  OD2 . ASP A 1 42  ? -27.630 -14.891 11.149  1.00 89.42 42  A 1 
ATOM   326  N  N   . THR A 1 43  ? -26.791 -9.736  11.091  1.00 96.57 43  A 1 
ATOM   327  C  CA  . THR A 1 43  ? -27.037 -8.997  9.854   1.00 96.50 43  A 1 
ATOM   328  C  C   . THR A 1 43  ? -25.745 -8.408  9.298   1.00 97.00 43  A 1 
ATOM   329  O  O   . THR A 1 43  ? -24.815 -8.090  10.045  1.00 96.45 43  A 1 
ATOM   330  C  CB  . THR A 1 43  ? -28.088 -7.889  10.012  1.00 95.67 43  A 1 
ATOM   331  O  OG1 . THR A 1 43  ? -27.683 -6.911  10.944  1.00 88.98 43  A 1 
ATOM   332  C  CG2 . THR A 1 43  ? -29.445 -8.450  10.442  1.00 87.89 43  A 1 
ATOM   333  N  N   . VAL A 1 44  ? -25.695 -8.271  7.979   1.00 97.19 44  A 1 
ATOM   334  C  CA  . VAL A 1 44  ? -24.579 -7.617  7.297   1.00 97.32 44  A 1 
ATOM   335  C  C   . VAL A 1 44  ? -24.883 -6.131  7.147   1.00 97.32 44  A 1 
ATOM   336  O  O   . VAL A 1 44  ? -25.954 -5.757  6.666   1.00 96.67 44  A 1 
ATOM   337  C  CB  . VAL A 1 44  ? -24.284 -8.266  5.931   1.00 96.81 44  A 1 
ATOM   338  C  CG1 . VAL A 1 44  ? -23.136 -7.561  5.222   1.00 94.85 44  A 1 
ATOM   339  C  CG2 . VAL A 1 44  ? -23.912 -9.736  6.112   1.00 94.93 44  A 1 
ATOM   340  N  N   . PHE A 1 45  ? -23.932 -5.287  7.540   1.00 97.47 45  A 1 
ATOM   341  C  CA  . PHE A 1 45  ? -24.003 -3.838  7.359   1.00 97.43 45  A 1 
ATOM   342  C  C   . PHE A 1 45  ? -22.707 -3.299  6.740   1.00 97.46 45  A 1 
ATOM   343  O  O   . PHE A 1 45  ? -21.699 -3.998  6.669   1.00 97.16 45  A 1 
ATOM   344  C  CB  . PHE A 1 45  ? -24.332 -3.147  8.689   1.00 97.38 45  A 1 
ATOM   345  C  CG  . PHE A 1 45  ? -23.236 -3.189  9.728   1.00 97.76 45  A 1 
ATOM   346  C  CD1 . PHE A 1 45  ? -23.096 -4.299  10.577  1.00 97.30 45  A 1 
ATOM   347  C  CD2 . PHE A 1 45  ? -22.354 -2.113  9.876   1.00 97.25 45  A 1 
ATOM   348  C  CE1 . PHE A 1 45  ? -22.109 -4.323  11.561  1.00 96.86 45  A 1 
ATOM   349  C  CE2 . PHE A 1 45  ? -21.358 -2.131  10.859  1.00 96.92 45  A 1 
ATOM   350  C  CZ  . PHE A 1 45  ? -21.246 -3.238  11.699  1.00 97.21 45  A 1 
ATOM   351  N  N   . GLU A 1 46  ? -22.745 -2.056  6.299   1.00 97.38 46  A 1 
ATOM   352  C  CA  . GLU A 1 46  ? -21.619 -1.391  5.658   1.00 97.20 46  A 1 
ATOM   353  C  C   . GLU A 1 46  ? -20.947 -0.414  6.624   1.00 97.60 46  A 1 
ATOM   354  O  O   . GLU A 1 46  ? -21.621 0.383   7.274   1.00 96.99 46  A 1 
ATOM   355  C  CB  . GLU A 1 46  ? -22.079 -0.630  4.409   1.00 95.19 46  A 1 
ATOM   356  C  CG  . GLU A 1 46  ? -22.725 -1.528  3.351   1.00 85.36 46  A 1 
ATOM   357  C  CD  . GLU A 1 46  ? -23.224 -0.757  2.121   1.00 87.31 46  A 1 
ATOM   358  O  OE1 . GLU A 1 46  ? -23.677 -1.418  1.160   1.00 81.47 46  A 1 
ATOM   359  O  OE2 . GLU A 1 46  ? -23.177 0.485   2.099   1.00 82.14 46  A 1 
ATOM   360  N  N   . ALA A 1 47  ? -19.620 -0.440  6.677   1.00 97.76 47  A 1 
ATOM   361  C  CA  . ALA A 1 47  ? -18.837 0.679   7.188   1.00 97.84 47  A 1 
ATOM   362  C  C   . ALA A 1 47  ? -18.140 1.340   5.999   1.00 97.83 47  A 1 
ATOM   363  O  O   . ALA A 1 47  ? -17.309 0.718   5.336   1.00 97.44 47  A 1 
ATOM   364  C  CB  . ALA A 1 47  ? -17.837 0.197   8.241   1.00 97.87 47  A 1 
ATOM   365  N  N   . VAL A 1 48  ? -18.497 2.585   5.711   1.00 97.99 48  A 1 
ATOM   366  C  CA  . VAL A 1 48  ? -17.945 3.332   4.584   1.00 98.08 48  A 1 
ATOM   367  C  C   . VAL A 1 48  ? -16.844 4.255   5.093   1.00 98.21 48  A 1 
ATOM   368  O  O   . VAL A 1 48  ? -17.103 5.171   5.871   1.00 98.03 48  A 1 
ATOM   369  C  CB  . VAL A 1 48  ? -19.037 4.113   3.829   1.00 97.40 48  A 1 
ATOM   370  C  CG1 . VAL A 1 48  ? -18.439 4.844   2.635   1.00 95.54 48  A 1 
ATOM   371  C  CG2 . VAL A 1 48  ? -20.136 3.170   3.329   1.00 95.80 48  A 1 
ATOM   372  N  N   . VAL A 1 49  ? -15.614 4.011   4.659   1.00 98.16 49  A 1 
ATOM   373  C  CA  . VAL A 1 49  ? -14.433 4.791   5.050   1.00 98.37 49  A 1 
ATOM   374  C  C   . VAL A 1 49  ? -14.034 5.698   3.897   1.00 98.27 49  A 1 
ATOM   375  O  O   . VAL A 1 49  ? -13.839 5.231   2.778   1.00 98.02 49  A 1 
ATOM   376  C  CB  . VAL A 1 49  ? -13.269 3.869   5.455   1.00 98.22 49  A 1 
ATOM   377  C  CG1 . VAL A 1 49  ? -12.020 4.672   5.820   1.00 97.19 49  A 1 
ATOM   378  C  CG2 . VAL A 1 49  ? -13.666 2.997   6.650   1.00 97.32 49  A 1 
ATOM   379  N  N   . ARG A 1 50  ? -13.885 6.993   4.179   1.00 98.43 50  A 1 
ATOM   380  C  CA  . ARG A 1 50  ? -13.480 7.996   3.193   1.00 98.51 50  A 1 
ATOM   381  C  C   . ARG A 1 50  ? -12.065 8.478   3.488   1.00 98.57 50  A 1 
ATOM   382  O  O   . ARG A 1 50  ? -11.756 8.873   4.615   1.00 98.26 50  A 1 
ATOM   383  C  CB  . ARG A 1 50  ? -14.481 9.153   3.150   1.00 98.16 50  A 1 
ATOM   384  C  CG  . ARG A 1 50  ? -15.878 8.682   2.707   1.00 95.48 50  A 1 
ATOM   385  C  CD  . ARG A 1 50  ? -16.868 9.839   2.576   1.00 93.06 50  A 1 
ATOM   386  N  NE  . ARG A 1 50  ? -18.182 9.341   2.151   1.00 85.50 50  A 1 
ATOM   387  C  CZ  . ARG A 1 50  ? -19.211 9.021   2.940   1.00 78.25 50  A 1 
ATOM   388  N  NH1 . ARG A 1 50  ? -19.184 9.213   4.236   1.00 70.44 50  A 1 
ATOM   389  N  NH2 . ARG A 1 50  ? -20.275 8.475   2.424   1.00 71.88 50  A 1 
ATOM   390  N  N   . ILE A 1 51  ? -11.208 8.463   2.473   1.00 98.53 51  A 1 
ATOM   391  C  CA  . ILE A 1 51  ? -9.793  8.837   2.545   1.00 98.51 51  A 1 
ATOM   392  C  C   . ILE A 1 51  ? -9.534  9.930   1.496   1.00 98.47 51  A 1 
ATOM   393  O  O   . ILE A 1 51  ? -8.866  9.694   0.484   1.00 97.80 51  A 1 
ATOM   394  C  CB  . ILE A 1 51  ? -8.885  7.590   2.366   1.00 98.41 51  A 1 
ATOM   395  C  CG1 . ILE A 1 51  ? -9.332  6.419   3.277   1.00 97.67 51  A 1 
ATOM   396  C  CG2 . ILE A 1 51  ? -7.433  7.952   2.676   1.00 97.54 51  A 1 
ATOM   397  C  CD1 . ILE A 1 51  ? -8.552  5.114   3.053   1.00 95.90 51  A 1 
ATOM   398  N  N   . PRO A 1 52  ? -10.090 11.140  1.667   1.00 98.16 52  A 1 
ATOM   399  C  CA  . PRO A 1 52  ? -10.087 12.158  0.619   1.00 97.97 52  A 1 
ATOM   400  C  C   . PRO A 1 52  ? -8.713  12.774  0.386   1.00 97.82 52  A 1 
ATOM   401  O  O   . PRO A 1 52  ? -7.907  12.934  1.304   1.00 97.12 52  A 1 
ATOM   402  C  CB  . PRO A 1 52  ? -11.099 13.208  1.098   1.00 97.39 52  A 1 
ATOM   403  C  CG  . PRO A 1 52  ? -11.040 13.087  2.607   1.00 96.09 52  A 1 
ATOM   404  C  CD  . PRO A 1 52  ? -10.844 11.597  2.831   1.00 97.85 52  A 1 
ATOM   405  N  N   . TYR A 1 53  ? -8.445  13.149  -0.862  1.00 97.98 53  A 1 
ATOM   406  C  CA  . TYR A 1 53  ? -7.302  13.972  -1.262  1.00 97.38 53  A 1 
ATOM   407  C  C   . TYR A 1 53  ? -7.582  14.600  -2.623  1.00 97.38 53  A 1 
ATOM   408  O  O   . TYR A 1 53  ? -8.522  14.207  -3.313  1.00 96.24 53  A 1 
ATOM   409  C  CB  . TYR A 1 53  ? -6.007  13.130  -1.278  1.00 96.06 53  A 1 
ATOM   410  C  CG  . TYR A 1 53  ? -5.937  12.074  -2.362  1.00 95.95 53  A 1 
ATOM   411  C  CD1 . TYR A 1 53  ? -6.600  10.848  -2.225  1.00 94.53 53  A 1 
ATOM   412  C  CD2 . TYR A 1 53  ? -5.196  12.317  -3.533  1.00 94.41 53  A 1 
ATOM   413  C  CE1 . TYR A 1 53  ? -6.540  9.883   -3.231  1.00 92.52 53  A 1 
ATOM   414  C  CE2 . TYR A 1 53  ? -5.131  11.355  -4.541  1.00 92.93 53  A 1 
ATOM   415  C  CZ  . TYR A 1 53  ? -5.801  10.144  -4.393  1.00 93.06 53  A 1 
ATOM   416  O  OH  . TYR A 1 53  ? -5.746  9.207   -5.396  1.00 90.20 53  A 1 
ATOM   417  N  N   . ASP A 1 54  ? -6.771  15.585  -3.007  1.00 97.03 54  A 1 
ATOM   418  C  CA  . ASP A 1 54  ? -6.857  16.172  -4.342  1.00 96.42 54  A 1 
ATOM   419  C  C   . ASP A 1 54  ? -6.364  15.161  -5.384  1.00 95.70 54  A 1 
ATOM   420  O  O   . ASP A 1 54  ? -5.179  14.825  -5.430  1.00 93.90 54  A 1 
ATOM   421  C  CB  . ASP A 1 54  ? -6.061  17.482  -4.380  1.00 95.59 54  A 1 
ATOM   422  C  CG  . ASP A 1 54  ? -6.045  18.164  -5.754  1.00 91.90 54  A 1 
ATOM   423  O  OD1 . ASP A 1 54  ? -6.658  17.642  -6.716  1.00 87.74 54  A 1 
ATOM   424  O  OD2 . ASP A 1 54  ? -5.409  19.235  -5.861  1.00 87.23 54  A 1 
ATOM   425  N  N   . MET A 1 55  ? -7.277  14.684  -6.225  1.00 94.56 55  A 1 
ATOM   426  C  CA  . MET A 1 55  ? -6.993  13.667  -7.249  1.00 93.01 55  A 1 
ATOM   427  C  C   . MET A 1 55  ? -5.977  14.125  -8.305  1.00 92.78 55  A 1 
ATOM   428  O  O   . MET A 1 55  ? -5.416  13.287  -9.016  1.00 89.81 55  A 1 
ATOM   429  C  CB  . MET A 1 55  ? -8.303  13.267  -7.937  1.00 90.36 55  A 1 
ATOM   430  C  CG  . MET A 1 55  ? -9.293  12.569  -7.003  1.00 85.74 55  A 1 
ATOM   431  S  SD  . MET A 1 55  ? -8.776  10.920  -6.501  1.00 80.43 55  A 1 
ATOM   432  C  CE  . MET A 1 55  ? -10.215 10.437  -5.538  1.00 71.46 55  A 1 
ATOM   433  N  N   . GLN A 1 56  ? -5.713  15.436  -8.415  1.00 94.26 56  A 1 
ATOM   434  C  CA  . GLN A 1 56  ? -4.705  15.965  -9.330  1.00 93.84 56  A 1 
ATOM   435  C  C   . GLN A 1 56  ? -3.278  15.848  -8.770  1.00 94.16 56  A 1 
ATOM   436  O  O   . GLN A 1 56  ? -2.313  15.967  -9.528  1.00 91.91 56  A 1 
ATOM   437  C  CB  . GLN A 1 56  ? -5.027  17.429  -9.673  1.00 93.15 56  A 1 
ATOM   438  C  CG  . GLN A 1 56  ? -6.409  17.622  -10.316 1.00 86.07 56  A 1 
ATOM   439  C  CD  . GLN A 1 56  ? -6.586  16.822  -11.602 1.00 75.17 56  A 1 
ATOM   440  O  OE1 . GLN A 1 56  ? -5.669  16.683  -12.407 1.00 67.15 56  A 1 
ATOM   441  N  NE2 . GLN A 1 56  ? -7.751  16.277  -11.830 1.00 64.93 56  A 1 
ATOM   442  N  N   . LEU A 1 57  ? -3.128  15.611  -7.467  1.00 92.98 57  A 1 
ATOM   443  C  CA  . LEU A 1 57  ? -1.813  15.495  -6.847  1.00 92.54 57  A 1 
ATOM   444  C  C   . LEU A 1 57  ? -1.062  14.267  -7.362  1.00 92.70 57  A 1 
ATOM   445  O  O   . LEU A 1 57  ? -1.609  13.166  -7.477  1.00 91.55 57  A 1 
ATOM   446  C  CB  . LEU A 1 57  ? -1.924  15.436  -5.315  1.00 90.52 57  A 1 
ATOM   447  C  CG  . LEU A 1 57  ? -2.336  16.749  -4.645  1.00 84.15 57  A 1 
ATOM   448  C  CD1 . LEU A 1 57  ? -2.556  16.509  -3.150  1.00 79.26 57  A 1 
ATOM   449  C  CD2 . LEU A 1 57  ? -1.265  17.832  -4.816  1.00 79.78 57  A 1 
ATOM   450  N  N   . LYS A 1 58  ? 0.236   14.481  -7.619  1.00 93.78 58  A 1 
ATOM   451  C  CA  . LYS A 1 58  ? 1.183   13.417  -7.926  1.00 93.52 58  A 1 
ATOM   452  C  C   . LYS A 1 58  ? 2.240   13.385  -6.825  1.00 94.49 58  A 1 
ATOM   453  O  O   . LYS A 1 58  ? 2.750   14.420  -6.413  1.00 93.60 58  A 1 
ATOM   454  C  CB  . LYS A 1 58  ? 1.813   13.633  -9.305  1.00 91.82 58  A 1 
ATOM   455  C  CG  . LYS A 1 58  ? 0.810   13.689  -10.470 1.00 86.62 58  A 1 
ATOM   456  C  CD  . LYS A 1 58  ? 0.014   12.394  -10.623 1.00 79.30 58  A 1 
ATOM   457  C  CE  . LYS A 1 58  ? -0.952  12.489  -11.802 1.00 71.28 58  A 1 
ATOM   458  N  NZ  . LYS A 1 58  ? -1.812  11.283  -11.893 1.00 62.67 58  A 1 
ATOM   459  N  N   . GLN A 1 59  ? 2.564   12.190  -6.356  1.00 92.81 59  A 1 
ATOM   460  C  CA  . GLN A 1 59  ? 3.606   11.991  -5.351  1.00 92.55 59  A 1 
ATOM   461  C  C   . GLN A 1 59  ? 4.912   11.532  -5.994  1.00 92.01 59  A 1 
ATOM   462  O  O   . GLN A 1 59  ? 4.934   11.035  -7.118  1.00 90.27 59  A 1 
ATOM   463  C  CB  . GLN A 1 59  ? 3.152   11.002  -4.276  1.00 91.38 59  A 1 
ATOM   464  C  CG  . GLN A 1 59  ? 3.002   9.556   -4.765  1.00 90.46 59  A 1 
ATOM   465  C  CD  . GLN A 1 59  ? 2.687   8.583   -3.633  1.00 92.23 59  A 1 
ATOM   466  O  OE1 . GLN A 1 59  ? 2.969   8.842   -2.472  1.00 89.46 59  A 1 
ATOM   467  N  NE2 . GLN A 1 59  ? 2.109   7.452   -3.953  1.00 88.64 59  A 1 
ATOM   468  N  N   . VAL A 1 60  ? 6.005   11.660  -5.235  1.00 91.06 60  A 1 
ATOM   469  C  CA  . VAL A 1 60  ? 7.274   11.025  -5.577  1.00 90.60 60  A 1 
ATOM   470  C  C   . VAL A 1 60  ? 7.128   9.513   -5.396  1.00 88.98 60  A 1 
ATOM   471  O  O   . VAL A 1 60  ? 6.784   9.034   -4.315  1.00 87.11 60  A 1 
ATOM   472  C  CB  . VAL A 1 60  ? 8.417   11.572  -4.704  1.00 90.73 60  A 1 
ATOM   473  C  CG1 . VAL A 1 60  ? 9.713   10.807  -4.933  1.00 84.54 60  A 1 
ATOM   474  C  CG2 . VAL A 1 60  ? 8.662   13.047  -5.013  1.00 84.55 60  A 1 
ATOM   475  N  N   . LEU A 1 61  ? 7.393   8.748   -6.456  1.00 83.23 61  A 1 
ATOM   476  C  CA  . LEU A 1 61  ? 7.428   7.290   -6.416  1.00 81.38 61  A 1 
ATOM   477  C  C   . LEU A 1 61  ? 8.804   6.791   -5.949  1.00 82.51 61  A 1 
ATOM   478  O  O   . LEU A 1 61  ? 9.764   7.554   -5.864  1.00 81.85 61  A 1 
ATOM   479  C  CB  . LEU A 1 61  ? 7.070   6.720   -7.799  1.00 79.16 61  A 1 
ATOM   480  C  CG  . LEU A 1 61  ? 5.683   7.105   -8.335  1.00 75.18 61  A 1 
ATOM   481  C  CD1 . LEU A 1 61  ? 5.466   6.448   -9.702  1.00 74.78 61  A 1 
ATOM   482  C  CD2 . LEU A 1 61  ? 4.555   6.677   -7.394  1.00 72.28 61  A 1 
ATOM   483  N  N   . ALA A 1 62  ? 8.905   5.492   -5.663  1.00 76.08 62  A 1 
ATOM   484  C  CA  . ALA A 1 62  ? 10.155  4.887   -5.203  1.00 74.24 62  A 1 
ATOM   485  C  C   . ALA A 1 62  ? 11.311  5.028   -6.215  1.00 74.28 62  A 1 
ATOM   486  O  O   . ALA A 1 62  ? 12.463  5.158   -5.820  1.00 72.22 62  A 1 
ATOM   487  C  CB  . ALA A 1 62  ? 9.885   3.417   -4.893  1.00 72.67 62  A 1 
ATOM   488  N  N   . ASN A 1 63  ? 11.006  5.067   -7.509  1.00 71.95 63  A 1 
ATOM   489  C  CA  . ASN A 1 63  ? 11.979  5.288   -8.583  1.00 70.09 63  A 1 
ATOM   490  C  C   . ASN A 1 63  ? 12.302  6.777   -8.824  1.00 71.43 63  A 1 
ATOM   491  O  O   . ASN A 1 63  ? 13.040  7.099   -9.749  1.00 68.82 63  A 1 
ATOM   492  C  CB  . ASN A 1 63  ? 11.473  4.591   -9.860  1.00 66.46 63  A 1 
ATOM   493  C  CG  . ASN A 1 63  ? 10.174  5.165   -10.396 1.00 63.66 63  A 1 
ATOM   494  O  OD1 . ASN A 1 63  ? 9.708   6.216   -9.988  1.00 60.92 63  A 1 
ATOM   495  N  ND2 . ASN A 1 63  ? 9.543   4.481   -11.325 1.00 59.63 63  A 1 
ATOM   496  N  N   . GLY A 1 64  ? 11.743  7.693   -8.026  1.00 78.83 64  A 1 
ATOM   497  C  CA  . GLY A 1 64  ? 11.953  9.131   -8.144  1.00 79.34 64  A 1 
ATOM   498  C  C   . GLY A 1 64  ? 11.063  9.845   -9.161  1.00 80.78 64  A 1 
ATOM   499  O  O   . GLY A 1 64  ? 11.035  11.078  -9.175  1.00 79.22 64  A 1 
ATOM   500  N  N   . LYS A 1 65  ? 10.327  9.115   -9.999  1.00 79.17 65  A 1 
ATOM   501  C  CA  . LYS A 1 65  ? 9.334   9.683   -10.919 1.00 78.80 65  A 1 
ATOM   502  C  C   . LYS A 1 65  ? 8.097   10.148  -10.141 1.00 81.89 65  A 1 
ATOM   503  O  O   . LYS A 1 65  ? 7.929   9.835   -8.962  1.00 81.69 65  A 1 
ATOM   504  C  CB  . LYS A 1 65  ? 8.969   8.669   -12.023 1.00 75.48 65  A 1 
ATOM   505  C  CG  . LYS A 1 65  ? 10.150  8.267   -12.931 1.00 69.66 65  A 1 
ATOM   506  C  CD  . LYS A 1 65  ? 9.718   7.295   -14.035 1.00 66.22 65  A 1 
ATOM   507  C  CE  . LYS A 1 65  ? 10.897  6.888   -14.934 1.00 59.61 65  A 1 
ATOM   508  N  NZ  . LYS A 1 65  ? 10.518  5.920   -16.006 1.00 53.93 65  A 1 
ATOM   509  N  N   . LYS A 1 66  ? 7.210   10.911  -10.795 1.00 85.43 66  A 1 
ATOM   510  C  CA  . LYS A 1 66  ? 5.923   11.308  -10.224 1.00 86.18 66  A 1 
ATOM   511  C  C   . LYS A 1 66  ? 4.832   10.328  -10.645 1.00 85.52 66  A 1 
ATOM   512  O  O   . LYS A 1 66  ? 4.804   9.888   -11.787 1.00 82.70 66  A 1 
ATOM   513  C  CB  . LYS A 1 66  ? 5.565   12.739  -10.650 1.00 86.28 66  A 1 
ATOM   514  C  CG  . LYS A 1 66  ? 6.497   13.818  -10.088 1.00 84.26 66  A 1 
ATOM   515  C  CD  . LYS A 1 66  ? 6.284   14.048  -8.596  1.00 80.35 66  A 1 
ATOM   516  C  CE  . LYS A 1 66  ? 7.048   15.281  -8.125  1.00 75.16 66  A 1 
ATOM   517  N  NZ  . LYS A 1 66  ? 6.596   15.739  -6.794  1.00 67.96 66  A 1 
ATOM   518  N  N   . GLY A 1 67  ? 3.918   10.015  -9.725  1.00 84.00 67  A 1 
ATOM   519  C  CA  . GLY A 1 67  ? 2.817   9.094   -9.995  1.00 83.98 67  A 1 
ATOM   520  C  C   . GLY A 1 67  ? 1.628   9.297   -9.064  1.00 86.79 67  A 1 
ATOM   521  O  O   . GLY A 1 67  ? 1.653   10.155  -8.179  1.00 86.52 67  A 1 
ATOM   522  N  N   . GLY A 1 68  ? 0.576   8.511   -9.271  1.00 82.87 68  A 1 
ATOM   523  C  CA  . GLY A 1 68  ? -0.628  8.550   -8.452  1.00 83.26 68  A 1 
ATOM   524  C  C   . GLY A 1 68  ? -0.405  8.079   -7.015  1.00 85.54 68  A 1 
ATOM   525  O  O   . GLY A 1 68  ? 0.647   7.530   -6.680  1.00 85.60 68  A 1 
ATOM   526  N  N   . LEU A 1 69  ? -1.400  8.308   -6.165  1.00 88.42 69  A 1 
ATOM   527  C  CA  . LEU A 1 69  ? -1.384  7.852   -4.781  1.00 89.63 69  A 1 
ATOM   528  C  C   . LEU A 1 69  ? -2.217  6.571   -4.646  1.00 88.34 69  A 1 
ATOM   529  O  O   . LEU A 1 69  ? -3.294  6.461   -5.237  1.00 87.41 69  A 1 
ATOM   530  C  CB  . LEU A 1 69  ? -1.918  8.936   -3.834  1.00 92.12 69  A 1 
ATOM   531  C  CG  . LEU A 1 69  ? -0.964  10.105  -3.532  1.00 92.43 69  A 1 
ATOM   532  C  CD1 . LEU A 1 69  ? -0.765  11.042  -4.722  1.00 90.43 69  A 1 
ATOM   533  C  CD2 . LEU A 1 69  ? -1.486  10.926  -2.365  1.00 90.52 69  A 1 
ATOM   534  N  N   . ASN A 1 70  ? -1.735  5.632   -3.835  1.00 87.73 70  A 1 
ATOM   535  C  CA  . ASN A 1 70  ? -2.536  4.507   -3.364  1.00 88.07 70  A 1 
ATOM   536  C  C   . ASN A 1 70  ? -3.085  4.800   -1.970  1.00 90.51 70  A 1 
ATOM   537  O  O   . ASN A 1 70  ? -2.528  5.605   -1.214  1.00 90.91 70  A 1 
ATOM   538  C  CB  . ASN A 1 70  ? -1.719  3.208   -3.389  1.00 85.34 70  A 1 
ATOM   539  C  CG  . ASN A 1 70  ? -1.157  2.897   -4.758  1.00 83.22 70  A 1 
ATOM   540  O  OD1 . ASN A 1 70  ? -1.873  2.651   -5.715  1.00 78.66 70  A 1 
ATOM   541  N  ND2 . ASN A 1 70  ? 0.156   2.922   -4.883  1.00 75.55 70  A 1 
ATOM   542  N  N   . VAL A 1 71  ? -4.182  4.129   -1.627  1.00 91.78 71  A 1 
ATOM   543  C  CA  . VAL A 1 71  ? -4.831  4.234   -0.316  1.00 92.27 71  A 1 
ATOM   544  C  C   . VAL A 1 71  ? -4.868  2.877   0.381   1.00 91.07 71  A 1 
ATOM   545  O  O   . VAL A 1 71  ? -4.744  1.826   -0.246  1.00 90.15 71  A 1 
ATOM   546  C  CB  . VAL A 1 71  ? -6.246  4.840   -0.406  1.00 93.00 71  A 1 
ATOM   547  C  CG1 . VAL A 1 71  ? -6.185  6.264   -0.970  1.00 91.51 71  A 1 
ATOM   548  C  CG2 . VAL A 1 71  ? -7.194  3.984   -1.244  1.00 91.68 71  A 1 
ATOM   549  N  N   . GLY A 1 72  ? -5.034  2.917   1.698   1.00 93.31 72  A 1 
ATOM   550  C  CA  . GLY A 1 72  ? -5.242  1.731   2.512   1.00 94.01 72  A 1 
ATOM   551  C  C   . GLY A 1 72  ? -5.803  2.113   3.870   1.00 95.77 72  A 1 
ATOM   552  O  O   . GLY A 1 72  ? -5.742  3.276   4.280   1.00 96.63 72  A 1 
ATOM   553  N  N   . ALA A 1 73  ? -6.364  1.131   4.575   1.00 96.98 73  A 1 
ATOM   554  C  CA  . ALA A 1 73  ? -7.003  1.362   5.861   1.00 97.37 73  A 1 
ATOM   555  C  C   . ALA A 1 73  ? -6.853  0.164   6.798   1.00 97.00 73  A 1 
ATOM   556  O  O   . ALA A 1 73  ? -6.652  -0.969  6.375   1.00 96.67 73  A 1 
ATOM   557  C  CB  . ALA A 1 73  ? -8.480  1.713   5.641   1.00 97.62 73  A 1 
ATOM   558  N  N   . VAL A 1 74  ? -6.980  0.444   8.093   1.00 97.94 74  A 1 
ATOM   559  C  CA  . VAL A 1 74  ? -7.234  -0.538  9.141   1.00 98.21 74  A 1 
ATOM   560  C  C   . VAL A 1 74  ? -8.530  -0.154  9.850   1.00 98.34 74  A 1 
ATOM   561  O  O   . VAL A 1 74  ? -8.718  1.005   10.221  1.00 98.27 74  A 1 
ATOM   562  C  CB  . VAL A 1 74  ? -6.032  -0.669  10.107  1.00 98.04 74  A 1 
ATOM   563  C  CG1 . VAL A 1 74  ? -5.690  0.636   10.830  1.00 97.11 74  A 1 
ATOM   564  C  CG2 . VAL A 1 74  ? -6.282  -1.775  11.138  1.00 96.77 74  A 1 
ATOM   565  N  N   . LEU A 1 75  ? -9.437  -1.126  10.011  1.00 98.41 75  A 1 
ATOM   566  C  CA  . LEU A 1 75  ? -10.722 -0.954  10.676  1.00 98.44 75  A 1 
ATOM   567  C  C   . LEU A 1 75  ? -10.752 -1.842  11.914  1.00 98.33 75  A 1 
ATOM   568  O  O   . LEU A 1 75  ? -10.599 -3.060  11.813  1.00 97.88 75  A 1 
ATOM   569  C  CB  . LEU A 1 75  ? -11.856 -1.288  9.698   1.00 98.28 75  A 1 
ATOM   570  C  CG  . LEU A 1 75  ? -13.265 -1.030  10.244  1.00 97.68 75  A 1 
ATOM   571  C  CD1 . LEU A 1 75  ? -13.529 0.461   10.445  1.00 96.51 75  A 1 
ATOM   572  C  CD2 . LEU A 1 75  ? -14.305 -1.578  9.266   1.00 96.48 75  A 1 
ATOM   573  N  N   . ILE A 1 76  ? -10.933 -1.240  13.089  1.00 98.46 76  A 1 
ATOM   574  C  CA  . ILE A 1 76  ? -10.921 -1.911  14.389  1.00 98.36 76  A 1 
ATOM   575  C  C   . ILE A 1 76  ? -12.355 -1.951  14.908  1.00 98.27 76  A 1 
ATOM   576  O  O   . ILE A 1 76  ? -12.920 -0.932  15.314  1.00 97.81 76  A 1 
ATOM   577  C  CB  . ILE A 1 76  ? -9.964  -1.202  15.368  1.00 98.29 76  A 1 
ATOM   578  C  CG1 . ILE A 1 76  ? -8.535  -1.131  14.788  1.00 97.64 76  A 1 
ATOM   579  C  CG2 . ILE A 1 76  ? -9.963  -1.927  16.721  1.00 97.89 76  A 1 
ATOM   580  C  CD1 . ILE A 1 76  ? -7.601  -0.184  15.545  1.00 94.92 76  A 1 
ATOM   581  N  N   . LEU A 1 77  ? -12.931 -3.152  14.880  1.00 97.91 77  A 1 
ATOM   582  C  CA  . LEU A 1 77  ? -14.302 -3.426  15.296  1.00 97.64 77  A 1 
ATOM   583  C  C   . LEU A 1 77  ? -14.332 -3.948  16.734  1.00 97.29 77  A 1 
ATOM   584  O  O   . LEU A 1 77  ? -13.312 -4.422  17.247  1.00 96.40 77  A 1 
ATOM   585  C  CB  . LEU A 1 77  ? -14.914 -4.455  14.333  1.00 97.51 77  A 1 
ATOM   586  C  CG  . LEU A 1 77  ? -14.967 -4.026  12.856  1.00 96.94 77  A 1 
ATOM   587  C  CD1 . LEU A 1 77  ? -15.345 -5.218  11.986  1.00 95.77 77  A 1 
ATOM   588  C  CD2 . LEU A 1 77  ? -15.973 -2.903  12.650  1.00 95.29 77  A 1 
ATOM   589  N  N   . PRO A 1 78  ? -15.497 -3.914  17.408  1.00 96.57 78  A 1 
ATOM   590  C  CA  . PRO A 1 78  ? -15.678 -4.596  18.685  1.00 95.82 78  A 1 
ATOM   591  C  C   . PRO A 1 78  ? -15.514 -6.114  18.518  1.00 95.73 78  A 1 
ATOM   592  O  O   . PRO A 1 78  ? -15.754 -6.659  17.446  1.00 95.01 78  A 1 
ATOM   593  C  CB  . PRO A 1 78  ? -17.100 -4.247  19.142  1.00 94.99 78  A 1 
ATOM   594  C  CG  . PRO A 1 78  ? -17.511 -3.089  18.252  1.00 93.30 78  A 1 
ATOM   595  C  CD  . PRO A 1 78  ? -16.732 -3.296  16.964  1.00 95.54 78  A 1 
ATOM   596  N  N   . GLU A 1 79  ? -15.128 -6.811  19.604  1.00 94.24 79  A 1 
ATOM   597  C  CA  . GLU A 1 79  ? -15.059 -8.269  19.578  1.00 93.61 79  A 1 
ATOM   598  C  C   . GLU A 1 79  ? -16.411 -8.887  19.209  1.00 94.17 79  A 1 
ATOM   599  O  O   . GLU A 1 79  ? -17.471 -8.407  19.607  1.00 92.52 79  A 1 
ATOM   600  C  CB  . GLU A 1 79  ? -14.562 -8.835  20.911  1.00 91.66 79  A 1 
ATOM   601  C  CG  . GLU A 1 79  ? -13.098 -8.488  21.174  1.00 80.92 79  A 1 
ATOM   602  C  CD  . GLU A 1 79  ? -12.499 -9.216  22.379  1.00 72.95 79  A 1 
ATOM   603  O  OE1 . GLU A 1 79  ? -11.284 -9.030  22.610  1.00 66.63 79  A 1 
ATOM   604  O  OE2 . GLU A 1 79  ? -13.229 -9.977  23.063  1.00 65.11 79  A 1 
ATOM   605  N  N   . GLY A 1 80  ? -16.357 -9.964  18.410  1.00 94.62 80  A 1 
ATOM   606  C  CA  . GLY A 1 80  ? -17.541 -10.626 17.880  1.00 94.58 80  A 1 
ATOM   607  C  C   . GLY A 1 80  ? -17.976 -10.125 16.502  1.00 95.42 80  A 1 
ATOM   608  O  O   . GLY A 1 80  ? -18.578 -10.895 15.755  1.00 94.40 80  A 1 
ATOM   609  N  N   . PHE A 1 81  ? -17.650 -8.885  16.145  1.00 96.18 81  A 1 
ATOM   610  C  CA  . PHE A 1 81  ? -17.855 -8.372  14.792  1.00 96.41 81  A 1 
ATOM   611  C  C   . PHE A 1 81  ? -16.735 -8.886  13.884  1.00 96.22 81  A 1 
ATOM   612  O  O   . PHE A 1 81  ? -15.584 -8.963  14.295  1.00 95.10 81  A 1 
ATOM   613  C  CB  . PHE A 1 81  ? -17.892 -6.840  14.790  1.00 96.77 81  A 1 
ATOM   614  C  CG  . PHE A 1 81  ? -19.100 -6.212  15.446  1.00 96.92 81  A 1 
ATOM   615  C  CD1 . PHE A 1 81  ? -19.279 -6.272  16.840  1.00 96.02 81  A 1 
ATOM   616  C  CD2 . PHE A 1 81  ? -20.046 -5.531  14.677  1.00 95.93 81  A 1 
ATOM   617  C  CE1 . PHE A 1 81  ? -20.390 -5.689  17.446  1.00 95.49 81  A 1 
ATOM   618  C  CE2 . PHE A 1 81  ? -21.164 -4.935  15.275  1.00 95.60 81  A 1 
ATOM   619  C  CZ  . PHE A 1 81  ? -21.337 -5.009  16.657  1.00 96.26 81  A 1 
ATOM   620  N  N   . GLU A 1 82  ? -17.075 -9.232  12.642  1.00 96.39 82  A 1 
ATOM   621  C  CA  . GLU A 1 82  ? -16.117 -9.809  11.706  1.00 95.93 82  A 1 
ATOM   622  C  C   . GLU A 1 82  ? -16.448 -9.423  10.263  1.00 96.49 82  A 1 
ATOM   623  O  O   . GLU A 1 82  ? -17.505 -8.848  9.972   1.00 95.69 82  A 1 
ATOM   624  C  CB  . GLU A 1 82  ? -16.068 -11.341 11.891  1.00 92.94 82  A 1 
ATOM   625  C  CG  . GLU A 1 82  ? -17.392 -12.070 11.634  1.00 83.81 82  A 1 
ATOM   626  C  CD  . GLU A 1 82  ? -17.343 -13.525 12.104  1.00 85.02 82  A 1 
ATOM   627  O  OE1 . GLU A 1 82  ? -18.182 -13.911 12.939  1.00 78.17 82  A 1 
ATOM   628  O  OE2 . GLU A 1 82  ? -16.438 -14.264 11.653  1.00 77.99 82  A 1 
ATOM   629  N  N   . LEU A 1 83  ? -15.537 -9.732  9.351   1.00 94.93 83  A 1 
ATOM   630  C  CA  . LEU A 1 83  ? -15.788 -9.586  7.919   1.00 94.34 83  A 1 
ATOM   631  C  C   . LEU A 1 83  ? -16.962 -10.480 7.512   1.00 94.31 83  A 1 
ATOM   632  O  O   . LEU A 1 83  ? -16.986 -11.665 7.835   1.00 93.46 83  A 1 
ATOM   633  C  CB  . LEU A 1 83  ? -14.519 -9.966  7.145   1.00 92.80 83  A 1 
ATOM   634  C  CG  . LEU A 1 83  ? -14.596 -9.743  5.622   1.00 89.87 83  A 1 
ATOM   635  C  CD1 . LEU A 1 83  ? -14.640 -8.262  5.274   1.00 86.98 83  A 1 
ATOM   636  C  CD2 . LEU A 1 83  ? -13.375 -10.374 4.953   1.00 86.03 83  A 1 
ATOM   637  N  N   . ALA A 1 84  ? -17.935 -9.922  6.790   1.00 95.41 84  A 1 
ATOM   638  C  CA  . ALA A 1 84  ? -19.053 -10.707 6.301   1.00 95.12 84  A 1 
ATOM   639  C  C   . ALA A 1 84  ? -18.560 -11.767 5.302   1.00 94.36 84  A 1 
ATOM   640  O  O   . ALA A 1 84  ? -17.789 -11.440 4.394   1.00 93.01 84  A 1 
ATOM   641  C  CB  . ALA A 1 84  ? -20.092 -9.788  5.658   1.00 95.24 84  A 1 
ATOM   642  N  N   . PRO A 1 85  ? -19.005 -13.033 5.432   1.00 93.60 85  A 1 
ATOM   643  C  CA  . PRO A 1 85  ? -18.639 -14.053 4.462   1.00 92.71 85  A 1 
ATOM   644  C  C   . PRO A 1 85  ? -19.259 -13.758 3.090   1.00 92.71 85  A 1 
ATOM   645  O  O   . PRO A 1 85  ? -20.349 -13.179 3.023   1.00 91.69 85  A 1 
ATOM   646  C  CB  . PRO A 1 85  ? -19.130 -15.371 5.075   1.00 91.45 85  A 1 
ATOM   647  C  CG  . PRO A 1 85  ? -20.276 -14.946 5.972   1.00 89.71 85  A 1 
ATOM   648  C  CD  . PRO A 1 85  ? -19.873 -13.566 6.470   1.00 92.82 85  A 1 
ATOM   649  N  N   . PRO A 1 86  ? -18.610 -14.147 1.981   1.00 89.62 86  A 1 
ATOM   650  C  CA  . PRO A 1 86  ? -19.038 -13.753 0.625   1.00 88.16 86  A 1 
ATOM   651  C  C   . PRO A 1 86  ? -20.490 -14.108 0.271   1.00 89.90 86  A 1 
ATOM   652  O  O   . PRO A 1 86  ? -21.141 -13.364 -0.454  1.00 88.33 86  A 1 
ATOM   653  C  CB  . PRO A 1 86  ? -18.063 -14.472 -0.312  1.00 84.79 86  A 1 
ATOM   654  C  CG  . PRO A 1 86  ? -16.807 -14.614 0.520   1.00 81.37 86  A 1 
ATOM   655  C  CD  . PRO A 1 86  ? -17.330 -14.847 1.931   1.00 84.18 86  A 1 
ATOM   656  N  N   . ASP A 1 87  ? -20.996 -15.218 0.787   1.00 92.16 87  A 1 
ATOM   657  C  CA  . ASP A 1 87  ? -22.361 -15.687 0.559   1.00 93.00 87  A 1 
ATOM   658  C  C   . ASP A 1 87  ? -23.429 -14.844 1.278   1.00 93.92 87  A 1 
ATOM   659  O  O   . ASP A 1 87  ? -24.602 -14.899 0.912   1.00 91.94 87  A 1 
ATOM   660  C  CB  . ASP A 1 87  ? -22.466 -17.164 0.974   1.00 91.72 87  A 1 
ATOM   661  C  CG  . ASP A 1 87  ? -22.203 -17.401 2.459   1.00 82.85 87  A 1 
ATOM   662  O  OD1 . ASP A 1 87  ? -21.209 -16.855 2.979   1.00 73.68 87  A 1 
ATOM   663  O  OD2 . ASP A 1 87  ? -22.988 -18.146 3.083   1.00 75.98 87  A 1 
ATOM   664  N  N   . ARG A 1 88  ? -23.021 -14.036 2.272   1.00 94.76 88  A 1 
ATOM   665  C  CA  . ARG A 1 88  ? -23.917 -13.133 3.003   1.00 95.45 88  A 1 
ATOM   666  C  C   . ARG A 1 88  ? -23.955 -11.722 2.415   1.00 95.75 88  A 1 
ATOM   667  O  O   . ARG A 1 88  ? -24.783 -10.906 2.827   1.00 93.61 88  A 1 
ATOM   668  C  CB  . ARG A 1 88  ? -23.510 -13.088 4.488   1.00 94.69 88  A 1 
ATOM   669  C  CG  . ARG A 1 88  ? -23.637 -14.439 5.230   1.00 92.04 88  A 1 
ATOM   670  C  CD  . ARG A 1 88  ? -25.085 -14.870 5.463   1.00 90.35 88  A 1 
ATOM   671  N  NE  . ARG A 1 88  ? -25.817 -13.937 6.334   1.00 89.54 88  A 1 
ATOM   672  C  CZ  . ARG A 1 88  ? -25.860 -13.948 7.667   1.00 89.86 88  A 1 
ATOM   673  N  NH1 . ARG A 1 88  ? -25.234 -14.863 8.382   1.00 83.60 88  A 1 
ATOM   674  N  NH2 . ARG A 1 88  ? -26.554 -13.056 8.320   1.00 83.58 88  A 1 
ATOM   675  N  N   . ILE A 1 89  ? -23.082 -11.406 1.476   1.00 94.62 89  A 1 
ATOM   676  C  CA  . ILE A 1 89  ? -22.977 -10.068 0.889   1.00 94.25 89  A 1 
ATOM   677  C  C   . ILE A 1 89  ? -23.928 -9.951  -0.308  1.00 94.17 89  A 1 
ATOM   678  O  O   . ILE A 1 89  ? -23.855 -10.738 -1.246  1.00 92.81 89  A 1 
ATOM   679  C  CB  . ILE A 1 89  ? -21.523 -9.743  0.497   1.00 92.78 89  A 1 
ATOM   680  C  CG1 . ILE A 1 89  ? -20.576 -9.907  1.704   1.00 90.51 89  A 1 
ATOM   681  C  CG2 . ILE A 1 89  ? -21.433 -8.315  -0.053  1.00 90.36 89  A 1 
ATOM   682  C  CD1 . ILE A 1 89  ? -19.100 -9.713  1.382   1.00 86.98 89  A 1 
ATOM   683  N  N   . SER A 1 90  ? -24.807 -8.950  -0.268  1.00 94.76 90  A 1 
ATOM   684  C  CA  . SER A 1 90  ? -25.756 -8.707  -1.350  1.00 94.45 90  A 1 
ATOM   685  C  C   . SER A 1 90  ? -25.047 -8.307  -2.657  1.00 94.45 90  A 1 
ATOM   686  O  O   . SER A 1 90  ? -23.944 -7.750  -2.614  1.00 93.74 90  A 1 
ATOM   687  C  CB  . SER A 1 90  ? -26.768 -7.632  -0.946  1.00 93.68 90  A 1 
ATOM   688  O  OG  . SER A 1 90  ? -26.167 -6.353  -0.892  1.00 89.56 90  A 1 
ATOM   689  N  N   . PRO A 1 91  ? -25.671 -8.529  -3.831  1.00 94.56 91  A 1 
ATOM   690  C  CA  . PRO A 1 91  ? -25.116 -8.073  -5.106  1.00 94.11 91  A 1 
ATOM   691  C  C   . PRO A 1 91  ? -24.844 -6.567  -5.145  1.00 93.86 91  A 1 
ATOM   692  O  O   . PRO A 1 91  ? -23.810 -6.139  -5.654  1.00 92.19 91  A 1 
ATOM   693  C  CB  . PRO A 1 91  ? -26.159 -8.484  -6.152  1.00 93.67 91  A 1 
ATOM   694  C  CG  . PRO A 1 91  ? -26.848 -9.672  -5.527  1.00 91.70 91  A 1 
ATOM   695  C  CD  . PRO A 1 91  ? -26.877 -9.330  -4.051  1.00 94.09 91  A 1 
ATOM   696  N  N   . GLU A 1 92  ? -25.728 -5.766  -4.563  1.00 94.38 92  A 1 
ATOM   697  C  CA  . GLU A 1 92  ? -25.576 -4.314  -4.484  1.00 93.82 92  A 1 
ATOM   698  C  C   . GLU A 1 92  ? -24.338 -3.918  -3.668  1.00 93.65 92  A 1 
ATOM   699  O  O   . GLU A 1 92  ? -23.550 -3.061  -4.081  1.00 91.95 92  A 1 
ATOM   700  C  CB  . GLU A 1 92  ? -26.857 -3.725  -3.871  1.00 92.96 92  A 1 
ATOM   701  C  CG  . GLU A 1 92  ? -26.863 -2.199  -3.814  1.00 78.10 92  A 1 
ATOM   702  C  CD  . GLU A 1 92  ? -28.128 -1.621  -3.160  1.00 70.97 92  A 1 
ATOM   703  O  OE1 . GLU A 1 92  ? -28.217 -0.381  -3.068  1.00 64.59 92  A 1 
ATOM   704  O  OE2 . GLU A 1 92  ? -29.001 -2.406  -2.742  1.00 64.24 92  A 1 
ATOM   705  N  N   . MET A 1 93  ? -24.132 -4.572  -2.530  1.00 94.69 93  A 1 
ATOM   706  C  CA  . MET A 1 93  ? -22.958 -4.325  -1.697  1.00 94.38 93  A 1 
ATOM   707  C  C   . MET A 1 93  ? -21.668 -4.769  -2.406  1.00 93.60 93  A 1 
ATOM   708  O  O   . MET A 1 93  ? -20.666 -4.058  -2.350  1.00 91.95 93  A 1 
ATOM   709  C  CB  . MET A 1 93  ? -23.133 -5.020  -0.344  1.00 93.77 93  A 1 
ATOM   710  C  CG  . MET A 1 93  ? -22.077 -4.592  0.673   1.00 86.71 93  A 1 
ATOM   711  S  SD  . MET A 1 93  ? -22.284 -5.366  2.303   1.00 83.32 93  A 1 
ATOM   712  C  CE  . MET A 1 93  ? -23.856 -4.681  2.827   1.00 73.20 93  A 1 
ATOM   713  N  N   . LYS A 1 94  ? -21.699 -5.899  -3.115  1.00 92.44 94  A 1 
ATOM   714  C  CA  . LYS A 1 94  ? -20.556 -6.357  -3.920  1.00 90.70 94  A 1 
ATOM   715  C  C   . LYS A 1 94  ? -20.164 -5.338  -4.984  1.00 89.88 94  A 1 
ATOM   716  O  O   . LYS A 1 94  ? -18.971 -5.106  -5.189  1.00 88.07 94  A 1 
ATOM   717  C  CB  . LYS A 1 94  ? -20.865 -7.709  -4.579  1.00 89.00 94  A 1 
ATOM   718  C  CG  . LYS A 1 94  ? -20.800 -8.856  -3.578  1.00 80.69 94  A 1 
ATOM   719  C  CD  . LYS A 1 94  ? -21.189 -10.195 -4.206  1.00 75.91 94  A 1 
ATOM   720  C  CE  . LYS A 1 94  ? -21.063 -11.291 -3.156  1.00 68.35 94  A 1 
ATOM   721  N  NZ  . LYS A 1 94  ? -21.612 -12.588 -3.598  1.00 61.92 94  A 1 
ATOM   722  N  N   . GLU A 1 95  ? -21.127 -4.702  -5.611  1.00 91.62 95  A 1 
ATOM   723  C  CA  . GLU A 1 95  ? -20.866 -3.649  -6.593  1.00 90.83 95  A 1 
ATOM   724  C  C   . GLU A 1 95  ? -20.188 -2.432  -5.938  1.00 89.91 95  A 1 
ATOM   725  O  O   . GLU A 1 95  ? -19.199 -1.920  -6.468  1.00 87.86 95  A 1 
ATOM   726  C  CB  . GLU A 1 95  ? -22.170 -3.271  -7.295  1.00 90.25 95  A 1 
ATOM   727  C  CG  . GLU A 1 95  ? -21.948 -2.313  -8.468  1.00 78.01 95  A 1 
ATOM   728  C  CD  . GLU A 1 95  ? -23.216 -2.010  -9.273  1.00 71.66 95  A 1 
ATOM   729  O  OE1 . GLU A 1 95  ? -23.095 -1.269  -10.274 1.00 65.46 95  A 1 
ATOM   730  O  OE2 . GLU A 1 95  ? -24.303 -2.514  -8.918  1.00 64.49 95  A 1 
ATOM   731  N  N   . LYS A 1 96  ? -20.663 -2.001  -4.759  1.00 91.59 96  A 1 
ATOM   732  C  CA  . LYS A 1 96  ? -20.072 -0.884  -4.014  1.00 91.28 96  A 1 
ATOM   733  C  C   . LYS A 1 96  ? -18.651 -1.183  -3.528  1.00 90.26 96  A 1 
ATOM   734  O  O   . LYS A 1 96  ? -17.804 -0.297  -3.520  1.00 87.71 96  A 1 
ATOM   735  C  CB  . LYS A 1 96  ? -20.951 -0.503  -2.823  1.00 90.88 96  A 1 
ATOM   736  C  CG  . LYS A 1 96  ? -22.278 0.147   -3.239  1.00 82.87 96  A 1 
ATOM   737  C  CD  . LYS A 1 96  ? -23.139 0.513   -2.029  1.00 80.98 96  A 1 
ATOM   738  C  CE  . LYS A 1 96  ? -22.533 1.656   -1.233  1.00 73.75 96  A 1 
ATOM   739  N  NZ  . LYS A 1 96  ? -23.315 1.933   -0.002  1.00 67.53 96  A 1 
ATOM   740  N  N   . MET A 1 97  ? -18.380 -2.416  -3.129  1.00 89.46 97  A 1 
ATOM   741  C  CA  . MET A 1 97  ? -17.041 -2.848  -2.708  1.00 87.49 97  A 1 
ATOM   742  C  C   . MET A 1 97  ? -16.034 -2.828  -3.852  1.00 85.08 97  A 1 
ATOM   743  O  O   . MET A 1 97  ? -14.840 -2.631  -3.620  1.00 79.79 97  A 1 
ATOM   744  C  CB  . MET A 1 97  ? -17.107 -4.273  -2.149  1.00 85.91 97  A 1 
ATOM   745  C  CG  . MET A 1 97  ? -17.817 -4.391  -0.811  1.00 81.25 97  A 1 
ATOM   746  S  SD  . MET A 1 97  ? -18.195 -6.115  -0.373  1.00 80.07 97  A 1 
ATOM   747  C  CE  . MET A 1 97  ? -16.552 -6.843  -0.372  1.00 72.32 97  A 1 
ATOM   748  N  N   . GLY A 1 98  ? -16.496 -3.068  -5.073  1.00 82.86 98  A 1 
ATOM   749  C  CA  . GLY A 1 98  ? -15.604 -3.282  -6.206  1.00 80.09 98  A 1 
ATOM   750  C  C   . GLY A 1 98  ? -14.823 -4.596  -6.063  1.00 79.77 98  A 1 
ATOM   751  O  O   . GLY A 1 98  ? -15.239 -5.525  -5.378  1.00 75.03 98  A 1 
ATOM   752  N  N   . ASN A 1 99  ? -13.659 -4.672  -6.721  1.00 72.02 99  A 1 
ATOM   753  C  CA  . ASN A 1 99  ? -12.817 -5.875  -6.709  1.00 69.99 99  A 1 
ATOM   754  C  C   . ASN A 1 99  ? -11.838 -5.892  -5.517  1.00 71.36 99  A 1 
ATOM   755  O  O   . ASN A 1 99  ? -10.651 -6.158  -5.686  1.00 68.48 99  A 1 
ATOM   756  C  CB  . ASN A 1 99  ? -12.107 -6.024  -8.068  1.00 65.03 99  A 1 
ATOM   757  C  CG  . ASN A 1 99  ? -11.500 -7.406  -8.234  1.00 58.27 99  A 1 
ATOM   758  O  OD1 . ASN A 1 99  ? -12.058 -8.397  -7.784  1.00 51.42 99  A 1 
ATOM   759  N  ND2 . ASN A 1 99  ? -10.360 -7.514  -8.877  1.00 50.34 99  A 1 
ATOM   760  N  N   . LEU A 1 100 ? -12.305 -5.553  -4.312  1.00 75.72 100 A 1 
ATOM   761  C  CA  . LEU A 1 100 ? -11.464 -5.511  -3.122  1.00 77.36 100 A 1 
ATOM   762  C  C   . LEU A 1 100 ? -11.577 -6.795  -2.295  1.00 77.25 100 A 1 
ATOM   763  O  O   . LEU A 1 100 ? -12.681 -7.265  -2.015  1.00 76.08 100 A 1 
ATOM   764  C  CB  . LEU A 1 100 ? -11.800 -4.288  -2.256  1.00 78.29 100 A 1 
ATOM   765  C  CG  . LEU A 1 100 ? -11.538 -2.923  -2.908  1.00 78.23 100 A 1 
ATOM   766  C  CD1 . LEU A 1 100 ? -11.799 -1.820  -1.888  1.00 76.33 100 A 1 
ATOM   767  C  CD2 . LEU A 1 100 ? -10.105 -2.794  -3.425  1.00 76.76 100 A 1 
ATOM   768  N  N   . SER A 1 101 ? -10.433 -7.314  -1.859  1.00 75.84 101 A 1 
ATOM   769  C  CA  . SER A 1 101 ? -10.346 -8.429  -0.914  1.00 75.66 101 A 1 
ATOM   770  C  C   . SER A 1 101 ? -9.815  -7.923  0.426   1.00 78.14 101 A 1 
ATOM   771  O  O   . SER A 1 101 ? -8.656  -7.526  0.538   1.00 76.77 101 A 1 
ATOM   772  C  CB  . SER A 1 101 ? -9.462  -9.539  -1.460  1.00 70.66 101 A 1 
ATOM   773  O  OG  . SER A 1 101 ? -10.091 -10.144 -2.575  1.00 62.26 101 A 1 
ATOM   774  N  N   . PHE A 1 102 ? -10.665 -7.946  1.438   1.00 83.32 102 A 1 
ATOM   775  C  CA  . PHE A 1 102 ? -10.298 -7.582  2.798   1.00 84.45 102 A 1 
ATOM   776  C  C   . PHE A 1 102 ? -9.655  -8.763  3.517   1.00 83.21 102 A 1 
ATOM   777  O  O   . PHE A 1 102 ? -9.941  -9.921  3.215   1.00 81.55 102 A 1 
ATOM   778  C  CB  . PHE A 1 102 ? -11.543 -7.095  3.559   1.00 86.10 102 A 1 
ATOM   779  C  CG  . PHE A 1 102 ? -12.195 -5.895  2.942   1.00 88.16 102 A 1 
ATOM   780  C  CD1 . PHE A 1 102 ? -13.191 -6.041  1.963   1.00 86.35 102 A 1 
ATOM   781  C  CD2 . PHE A 1 102 ? -11.803 -4.606  3.312   1.00 86.88 102 A 1 
ATOM   782  C  CE1 . PHE A 1 102 ? -13.785 -4.922  1.372   1.00 85.80 102 A 1 
ATOM   783  C  CE2 . PHE A 1 102 ? -12.392 -3.481  2.721   1.00 86.26 102 A 1 
ATOM   784  C  CZ  . PHE A 1 102 ? -13.384 -3.636  1.755   1.00 87.82 102 A 1 
ATOM   785  N  N   . GLN A 1 103 ? -8.803  -8.469  4.494   1.00 82.51 103 A 1 
ATOM   786  C  CA  . GLN A 1 103 ? -8.169  -9.491  5.322   1.00 81.93 103 A 1 
ATOM   787  C  C   . GLN A 1 103 ? -8.280  -9.125  6.797   1.00 85.64 103 A 1 
ATOM   788  O  O   . GLN A 1 103 ? -8.322  -7.948  7.155   1.00 86.29 103 A 1 
ATOM   789  C  CB  . GLN A 1 103 ? -6.695  -9.642  4.940   1.00 76.49 103 A 1 
ATOM   790  C  CG  . GLN A 1 103 ? -6.488  -10.125 3.506   1.00 67.74 103 A 1 
ATOM   791  C  CD  . GLN A 1 103 ? -5.021  -10.303 3.149   1.00 64.32 103 A 1 
ATOM   792  O  OE1 . GLN A 1 103 ? -4.132  -10.282 3.990   1.00 57.87 103 A 1 
ATOM   793  N  NE2 . GLN A 1 103 ? -4.710  -10.492 1.887   1.00 54.57 103 A 1 
ATOM   794  N  N   . SER A 1 104 ? -8.278  -10.139 7.668   1.00 86.46 104 A 1 
ATOM   795  C  CA  . SER A 1 104 ? -8.086  -9.929  9.101   1.00 86.70 104 A 1 
ATOM   796  C  C   . SER A 1 104 ? -6.653  -9.457  9.362   1.00 87.58 104 A 1 
ATOM   797  O  O   . SER A 1 104 ? -5.717  -9.894  8.695   1.00 86.79 104 A 1 
ATOM   798  C  CB  . SER A 1 104 ? -8.359  -11.209 9.891   1.00 84.80 104 A 1 
ATOM   799  O  OG  . SER A 1 104 ? -9.628  -11.731 9.555   1.00 76.87 104 A 1 
ATOM   800  N  N   . TYR A 1 105 ? -6.471  -8.593  10.356  1.00 89.23 105 A 1 
ATOM   801  C  CA  . TYR A 1 105 ? -5.163  -8.064  10.727  1.00 90.03 105 A 1 
ATOM   802  C  C   . TYR A 1 105 ? -4.157  -9.175  11.030  1.00 88.27 105 A 1 
ATOM   803  O  O   . TYR A 1 105 ? -3.016  -9.137  10.576  1.00 85.79 105 A 1 
ATOM   804  C  CB  . TYR A 1 105 ? -5.323  -7.137  11.930  1.00 91.61 105 A 1 
ATOM   805  C  CG  . TYR A 1 105 ? -4.054  -6.424  12.328  1.00 92.69 105 A 1 
ATOM   806  C  CD1 . TYR A 1 105 ? -3.614  -5.293  11.615  1.00 92.71 105 A 1 
ATOM   807  C  CD2 . TYR A 1 105 ? -3.289  -6.873  13.419  1.00 92.78 105 A 1 
ATOM   808  C  CE1 . TYR A 1 105 ? -2.447  -4.620  11.986  1.00 92.89 105 A 1 
ATOM   809  C  CE2 . TYR A 1 105 ? -2.115  -6.204  13.799  1.00 93.04 105 A 1 
ATOM   810  C  CZ  . TYR A 1 105 ? -1.701  -5.079  13.082  1.00 94.46 105 A 1 
ATOM   811  O  OH  . TYR A 1 105 ? -0.553  -4.415  13.455  1.00 95.02 105 A 1 
ATOM   812  N  N   . ARG A 1 106 ? -4.615  -10.185 11.784  1.00 88.61 106 A 1 
ATOM   813  C  CA  . ARG A 1 106 ? -3.923  -11.459 12.008  1.00 87.95 106 A 1 
ATOM   814  C  C   . ARG A 1 106 ? -4.973  -12.574 12.066  1.00 88.19 106 A 1 
ATOM   815  O  O   . ARG A 1 106 ? -6.142  -12.276 12.326  1.00 86.25 106 A 1 
ATOM   816  C  CB  . ARG A 1 106 ? -3.091  -11.423 13.303  1.00 85.47 106 A 1 
ATOM   817  C  CG  . ARG A 1 106 ? -1.896  -10.469 13.188  1.00 81.51 106 A 1 
ATOM   818  C  CD  . ARG A 1 106 ? -0.937  -10.604 14.370  1.00 80.62 106 A 1 
ATOM   819  N  NE  . ARG A 1 106 ? 0.208   -9.716  14.197  1.00 80.48 106 A 1 
ATOM   820  C  CZ  . ARG A 1 106 ? 1.256   -9.605  14.987  1.00 79.94 106 A 1 
ATOM   821  N  NH1 . ARG A 1 106 ? 1.372   -10.333 16.082  1.00 72.80 106 A 1 
ATOM   822  N  NH2 . ARG A 1 106 ? 2.217   -8.760  14.701  1.00 74.69 106 A 1 
ATOM   823  N  N   . PRO A 1 107 ? -4.581  -13.854 11.868  1.00 83.77 107 A 1 
ATOM   824  C  CA  . PRO A 1 107 ? -5.538  -14.968 11.911  1.00 83.05 107 A 1 
ATOM   825  C  C   . PRO A 1 107 ? -6.383  -15.035 13.189  1.00 85.53 107 A 1 
ATOM   826  O  O   . PRO A 1 107 ? -7.532  -15.460 13.141  1.00 83.38 107 A 1 
ATOM   827  C  CB  . PRO A 1 107 ? -4.664  -16.214 11.747  1.00 80.26 107 A 1 
ATOM   828  C  CG  . PRO A 1 107 ? -3.482  -15.714 10.936  1.00 78.74 107 A 1 
ATOM   829  C  CD  . PRO A 1 107 ? -3.262  -14.311 11.457  1.00 80.12 107 A 1 
ATOM   830  N  N   . ASN A 1 108 ? -5.826  -14.608 14.322  1.00 88.74 108 A 1 
ATOM   831  C  CA  . ASN A 1 108 ? -6.501  -14.582 15.620  1.00 89.40 108 A 1 
ATOM   832  C  C   . ASN A 1 108 ? -7.169  -13.235 15.956  1.00 91.11 108 A 1 
ATOM   833  O  O   . ASN A 1 108 ? -7.588  -13.028 17.093  1.00 88.45 108 A 1 
ATOM   834  C  CB  . ASN A 1 108 ? -5.505  -15.009 16.709  1.00 86.12 108 A 1 
ATOM   835  C  CG  . ASN A 1 108 ? -4.392  -13.992 16.929  1.00 77.94 108 A 1 
ATOM   836  O  OD1 . ASN A 1 108 ? -4.021  -13.229 16.053  1.00 66.61 108 A 1 
ATOM   837  N  ND2 . ASN A 1 108 ? -3.818  -13.979 18.111  1.00 71.67 108 A 1 
ATOM   838  N  N   . LYS A 1 109 ? -7.261  -12.305 14.992  1.00 91.27 109 A 1 
ATOM   839  C  CA  . LYS A 1 109 ? -7.875  -10.983 15.181  1.00 92.63 109 A 1 
ATOM   840  C  C   . LYS A 1 109 ? -8.919  -10.723 14.086  1.00 93.43 109 A 1 
ATOM   841  O  O   . LYS A 1 109 ? -8.743  -9.869  13.226  1.00 91.98 109 A 1 
ATOM   842  C  CB  . LYS A 1 109 ? -6.801  -9.884  15.227  1.00 91.51 109 A 1 
ATOM   843  C  CG  . LYS A 1 109 ? -5.910  -9.961  16.474  1.00 87.02 109 A 1 
ATOM   844  C  CD  . LYS A 1 109 ? -4.906  -8.804  16.493  1.00 80.45 109 A 1 
ATOM   845  C  CE  . LYS A 1 109 ? -3.983  -8.860  17.699  1.00 76.26 109 A 1 
ATOM   846  N  NZ  . LYS A 1 109 ? -4.649  -8.452  18.970  1.00 67.29 109 A 1 
ATOM   847  N  N   . GLN A 1 110 ? -10.006 -11.493 14.150  1.00 93.26 110 A 1 
ATOM   848  C  CA  . GLN A 1 110 ? -11.072 -11.449 13.142  1.00 93.33 110 A 1 
ATOM   849  C  C   . GLN A 1 110 ? -11.867 -10.136 13.165  1.00 94.56 110 A 1 
ATOM   850  O  O   . GLN A 1 110 ? -12.492 -9.771  12.168  1.00 92.69 110 A 1 
ATOM   851  C  CB  . GLN A 1 110 ? -12.026 -12.639 13.347  1.00 90.74 110 A 1 
ATOM   852  C  CG  . GLN A 1 110 ? -11.343 -14.006 13.166  1.00 86.27 110 A 1 
ATOM   853  C  CD  . GLN A 1 110 ? -10.832 -14.215 11.744  1.00 76.18 110 A 1 
ATOM   854  O  OE1 . GLN A 1 110 ? -11.534 -13.948 10.775  1.00 67.09 110 A 1 
ATOM   855  N  NE2 . GLN A 1 110 ? -9.607  -14.668 11.581  1.00 64.07 110 A 1 
ATOM   856  N  N   . ASN A 1 111 ? -11.830 -9.410  14.278  1.00 95.53 111 A 1 
ATOM   857  C  CA  . ASN A 1 111 ? -12.510 -8.122  14.438  1.00 96.00 111 A 1 
ATOM   858  C  C   . ASN A 1 111 ? -11.686 -6.927  13.922  1.00 96.72 111 A 1 
ATOM   859  O  O   . ASN A 1 111 ? -12.166 -5.803  13.955  1.00 96.36 111 A 1 
ATOM   860  C  CB  . ASN A 1 111 ? -12.892 -7.931  15.912  1.00 95.33 111 A 1 
ATOM   861  C  CG  . ASN A 1 111 ? -11.680 -7.753  16.809  1.00 94.96 111 A 1 
ATOM   862  O  OD1 . ASN A 1 111 ? -10.787 -8.584  16.846  1.00 89.11 111 A 1 
ATOM   863  N  ND2 . ASN A 1 111 ? -11.631 -6.663  17.540  1.00 89.57 111 A 1 
ATOM   864  N  N   . ILE A 1 112 ? -10.451 -7.151  13.451  1.00 96.35 112 A 1 
ATOM   865  C  CA  . ILE A 1 112 ? -9.616  -6.085  12.899  1.00 96.63 112 A 1 
ATOM   866  C  C   . ILE A 1 112 ? -9.350  -6.387  11.422  1.00 95.97 112 A 1 
ATOM   867  O  O   . ILE A 1 112 ? -8.779  -7.426  11.099  1.00 94.94 112 A 1 
ATOM   868  C  CB  . ILE A 1 112 ? -8.295  -5.900  13.682  1.00 97.15 112 A 1 
ATOM   869  C  CG1 . ILE A 1 112 ? -8.579  -5.722  15.191  1.00 96.59 112 A 1 
ATOM   870  C  CG2 . ILE A 1 112 ? -7.527  -4.701  13.107  1.00 96.64 112 A 1 
ATOM   871  C  CD1 . ILE A 1 112 ? -7.329  -5.563  16.054  1.00 95.37 112 A 1 
ATOM   872  N  N   . LEU A 1 113 ? -9.774  -5.500  10.547  1.00 95.70 113 A 1 
ATOM   873  C  CA  . LEU A 1 113 ? -9.696  -5.689  9.105   1.00 95.85 113 A 1 
ATOM   874  C  C   . LEU A 1 113 ? -8.703  -4.710  8.481   1.00 96.00 113 A 1 
ATOM   875  O  O   . LEU A 1 113 ? -8.572  -3.575  8.938   1.00 95.77 113 A 1 
ATOM   876  C  CB  . LEU A 1 113 ? -11.088 -5.532  8.470   1.00 95.70 113 A 1 
ATOM   877  C  CG  . LEU A 1 113 ? -12.200 -6.388  9.099   1.00 94.60 113 A 1 
ATOM   878  C  CD1 . LEU A 1 113 ? -13.519 -6.142  8.373   1.00 92.54 113 A 1 
ATOM   879  C  CD2 . LEU A 1 113 ? -11.873 -7.882  9.047   1.00 92.09 113 A 1 
ATOM   880  N  N   . VAL A 1 114 ? -8.019  -5.159  7.424   1.00 93.06 114 A 1 
ATOM   881  C  CA  . VAL A 1 114 ? -7.095  -4.324  6.656   1.00 91.80 114 A 1 
ATOM   882  C  C   . VAL A 1 114 ? -7.390  -4.413  5.164   1.00 90.27 114 A 1 
ATOM   883  O  O   . VAL A 1 114 ? -7.878  -5.427  4.661   1.00 88.86 114 A 1 
ATOM   884  C  CB  . VAL A 1 114 ? -5.610  -4.646  6.924   1.00 90.97 114 A 1 
ATOM   885  C  CG1 . VAL A 1 114 ? -5.227  -4.313  8.364   1.00 88.04 114 A 1 
ATOM   886  C  CG2 . VAL A 1 114 ? -5.261  -6.108  6.630   1.00 88.19 114 A 1 
ATOM   887  N  N   . ILE A 1 115 ? -7.070  -3.330  4.450   1.00 90.69 115 A 1 
ATOM   888  C  CA  . ILE A 1 115 ? -7.161  -3.254  2.992   1.00 90.02 115 A 1 
ATOM   889  C  C   . ILE A 1 115 ? -6.072  -2.322  2.455   1.00 90.26 115 A 1 
ATOM   890  O  O   . ILE A 1 115 ? -5.697  -1.351  3.113   1.00 89.94 115 A 1 
ATOM   891  C  CB  . ILE A 1 115 ? -8.578  -2.807  2.567   1.00 88.79 115 A 1 
ATOM   892  C  CG1 . ILE A 1 115 ? -8.802  -2.864  1.044   1.00 86.30 115 A 1 
ATOM   893  C  CG2 . ILE A 1 115 ? -8.899  -1.390  3.087   1.00 86.00 115 A 1 
ATOM   894  C  CD1 . ILE A 1 115 ? -8.653  -4.249  0.446   1.00 82.93 115 A 1 
ATOM   895  N  N   . GLY A 1 116 ? -5.573  -2.612  1.266   1.00 85.34 116 A 1 
ATOM   896  C  CA  . GLY A 1 116 ? -4.584  -1.787  0.571   1.00 84.56 116 A 1 
ATOM   897  C  C   . GLY A 1 116 ? -3.202  -2.437  0.502   1.00 83.91 116 A 1 
ATOM   898  O  O   . GLY A 1 116 ? -2.913  -3.390  1.221   1.00 82.09 116 A 1 
ATOM   899  N  N   . PRO A 1 117 ? -2.323  -1.886  -0.355  1.00 81.05 117 A 1 
ATOM   900  C  CA  . PRO A 1 117 ? -2.513  -0.676  -1.158  1.00 79.82 117 A 1 
ATOM   901  C  C   . PRO A 1 117 ? -3.419  -0.901  -2.374  1.00 80.13 117 A 1 
ATOM   902  O  O   . PRO A 1 117 ? -3.259  -1.873  -3.097  1.00 79.11 117 A 1 
ATOM   903  C  CB  . PRO A 1 117 ? -1.092  -0.300  -1.589  1.00 77.97 117 A 1 
ATOM   904  C  CG  . PRO A 1 117 ? -0.384  -1.634  -1.682  1.00 74.26 117 A 1 
ATOM   905  C  CD  . PRO A 1 117 ? -1.007  -2.465  -0.565  1.00 75.72 117 A 1 
ATOM   906  N  N   . VAL A 1 118 ? -4.352  0.019   -2.589  1.00 80.68 118 A 1 
ATOM   907  C  CA  . VAL A 1 118 ? -5.245  0.028   -3.758  1.00 80.64 118 A 1 
ATOM   908  C  C   . VAL A 1 118 ? -5.258  1.434   -4.383  1.00 81.67 118 A 1 
ATOM   909  O  O   . VAL A 1 118 ? -5.002  2.408   -3.672  1.00 82.19 118 A 1 
ATOM   910  C  CB  . VAL A 1 118 ? -6.668  -0.449  -3.415  1.00 79.85 118 A 1 
ATOM   911  C  CG1 . VAL A 1 118 ? -6.663  -1.921  -2.983  1.00 77.45 118 A 1 
ATOM   912  C  CG2 . VAL A 1 118 ? -7.331  0.403   -2.327  1.00 77.34 118 A 1 
ATOM   913  N  N   . PRO A 1 119 ? -5.547  1.586   -5.689  1.00 79.97 119 A 1 
ATOM   914  C  CA  . PRO A 1 119 ? -5.471  2.891   -6.360  1.00 78.93 119 A 1 
ATOM   915  C  C   . PRO A 1 119 ? -6.417  3.926   -5.741  1.00 81.53 119 A 1 
ATOM   916  O  O   . PRO A 1 119 ? -7.637  3.733   -5.705  1.00 81.34 119 A 1 
ATOM   917  C  CB  . PRO A 1 119 ? -5.828  2.600   -7.822  1.00 75.84 119 A 1 
ATOM   918  C  CG  . PRO A 1 119 ? -5.451  1.151   -8.001  1.00 72.40 119 A 1 
ATOM   919  C  CD  . PRO A 1 119 ? -5.788  0.531   -6.663  1.00 73.96 119 A 1 
ATOM   920  N  N   . GLY A 1 120 ? -5.869  5.052   -5.277  1.00 87.47 120 A 1 
ATOM   921  C  CA  . GLY A 1 120 ? -6.645  6.098   -4.628  1.00 88.41 120 A 1 
ATOM   922  C  C   . GLY A 1 120 ? -7.673  6.754   -5.542  1.00 88.47 120 A 1 
ATOM   923  O  O   . GLY A 1 120 ? -8.761  7.109   -5.093  1.00 87.51 120 A 1 
ATOM   924  N  N   . GLN A 1 121 ? -7.371  6.850   -6.835  1.00 87.31 121 A 1 
ATOM   925  C  CA  . GLN A 1 121 ? -8.289  7.390   -7.837  1.00 86.00 121 A 1 
ATOM   926  C  C   . GLN A 1 121 ? -9.622  6.635   -7.877  1.00 86.59 121 A 1 
ATOM   927  O  O   . GLN A 1 121 ? -10.670 7.227   -8.137  1.00 84.41 121 A 1 
ATOM   928  C  CB  . GLN A 1 121 ? -7.601  7.340   -9.211  1.00 83.32 121 A 1 
ATOM   929  C  CG  . GLN A 1 121 ? -8.341  8.121   -10.307 1.00 73.21 121 A 1 
ATOM   930  C  CD  . GLN A 1 121 ? -8.294  9.631   -10.093 1.00 65.79 121 A 1 
ATOM   931  O  OE1 . GLN A 1 121 ? -7.393  10.161  -9.471  1.00 58.24 121 A 1 
ATOM   932  N  NE2 . GLN A 1 121 ? -9.259  10.349  -10.614 1.00 55.54 121 A 1 
ATOM   933  N  N   . LYS A 1 122 ? -9.597  5.333   -7.592  1.00 86.62 122 A 1 
ATOM   934  C  CA  . LYS A 1 122 ? -10.758 4.447   -7.655  1.00 86.10 122 A 1 
ATOM   935  C  C   . LYS A 1 122 ? -11.372 4.168   -6.279  1.00 87.74 122 A 1 
ATOM   936  O  O   . LYS A 1 122 ? -12.581 3.976   -6.181  1.00 86.86 122 A 1 
ATOM   937  C  CB  . LYS A 1 122 ? -10.332 3.150   -8.359  1.00 82.82 122 A 1 
ATOM   938  C  CG  . LYS A 1 122 ? -11.497 2.252   -8.748  1.00 72.99 122 A 1 
ATOM   939  C  CD  . LYS A 1 122 ? -10.999 1.091   -9.619  1.00 68.72 122 A 1 
ATOM   940  C  CE  . LYS A 1 122 ? -12.154 0.194   -10.050 1.00 59.96 122 A 1 
ATOM   941  N  NZ  . LYS A 1 122 ? -11.676 -0.932  -10.880 1.00 53.75 122 A 1 
ATOM   942  N  N   . TYR A 1 123 ? -10.559 4.163   -5.225  1.00 89.17 123 A 1 
ATOM   943  C  CA  . TYR A 1 123 ? -10.945 3.688   -3.892  1.00 90.21 123 A 1 
ATOM   944  C  C   . TYR A 1 123 ? -10.729 4.725   -2.779  1.00 92.53 123 A 1 
ATOM   945  O  O   . TYR A 1 123 ? -10.435 4.365   -1.644  1.00 92.77 123 A 1 
ATOM   946  C  CB  . TYR A 1 123 ? -10.233 2.368   -3.595  1.00 88.29 123 A 1 
ATOM   947  C  CG  . TYR A 1 123 ? -10.569 1.251   -4.556  1.00 86.67 123 A 1 
ATOM   948  C  CD1 . TYR A 1 123 ? -11.843 0.661   -4.550  1.00 84.25 123 A 1 
ATOM   949  C  CD2 . TYR A 1 123 ? -9.614  0.775   -5.463  1.00 84.09 123 A 1 
ATOM   950  C  CE1 . TYR A 1 123 ? -12.153 -0.391  -5.417  1.00 82.39 123 A 1 
ATOM   951  C  CE2 . TYR A 1 123 ? -9.910  -0.280  -6.334  1.00 81.91 123 A 1 
ATOM   952  C  CZ  . TYR A 1 123 ? -11.184 -0.864  -6.302  1.00 81.05 123 A 1 
ATOM   953  O  OH  . TYR A 1 123 ? -11.477 -1.904  -7.145  1.00 77.93 123 A 1 
ATOM   954  N  N   . SER A 1 124 ? -10.913 6.014   -3.078  1.00 94.33 124 A 1 
ATOM   955  C  CA  . SER A 1 124 ? -10.930 7.044   -2.031  1.00 95.42 124 A 1 
ATOM   956  C  C   . SER A 1 124 ? -12.100 6.863   -1.050  1.00 96.60 124 A 1 
ATOM   957  O  O   . SER A 1 124 ? -12.066 7.390   0.058   1.00 96.52 124 A 1 
ATOM   958  C  CB  . SER A 1 124 ? -10.989 8.439   -2.657  1.00 94.19 124 A 1 
ATOM   959  O  OG  . SER A 1 124 ? -12.159 8.597   -3.428  1.00 82.57 124 A 1 
ATOM   960  N  N   . GLU A 1 125 ? -13.108 6.087   -1.447  1.00 96.43 125 A 1 
ATOM   961  C  CA  . GLU A 1 125 ? -14.170 5.578   -0.591  1.00 96.25 125 A 1 
ATOM   962  C  C   . GLU A 1 125 ? -14.129 4.049   -0.618  1.00 95.78 125 A 1 
ATOM   963  O  O   . GLU A 1 125 ? -14.093 3.438   -1.689  1.00 93.85 125 A 1 
ATOM   964  C  CB  . GLU A 1 125 ? -15.518 6.131   -1.065  1.00 95.24 125 A 1 
ATOM   965  C  CG  . GLU A 1 125 ? -16.673 5.742   -0.141  1.00 86.23 125 A 1 
ATOM   966  C  CD  . GLU A 1 125 ? -17.979 6.437   -0.527  1.00 86.07 125 A 1 
ATOM   967  O  OE1 . GLU A 1 125 ? -18.887 5.744   -0.997  1.00 80.57 125 A 1 
ATOM   968  O  OE2 . GLU A 1 125 ? -18.068 7.665   -0.337  1.00 79.82 125 A 1 
ATOM   969  N  N   . ILE A 1 126 ? -14.077 3.416   0.557   1.00 96.69 126 A 1 
ATOM   970  C  CA  . ILE A 1 126 ? -13.975 1.962   0.720   1.00 96.32 126 A 1 
ATOM   971  C  C   . ILE A 1 126 ? -15.147 1.478   1.558   1.00 96.72 126 A 1 
ATOM   972  O  O   . ILE A 1 126 ? -15.336 1.932   2.685   1.00 96.47 126 A 1 
ATOM   973  C  CB  . ILE A 1 126 ? -12.625 1.575   1.368   1.00 95.45 126 A 1 
ATOM   974  C  CG1 . ILE A 1 126 ? -11.440 2.038   0.494   1.00 93.90 126 A 1 
ATOM   975  C  CG2 . ILE A 1 126 ? -12.569 0.057   1.604   1.00 94.20 126 A 1 
ATOM   976  C  CD1 . ILE A 1 126 ? -10.070 1.854   1.146   1.00 90.46 126 A 1 
ATOM   977  N  N   . THR A 1 127 ? -15.914 0.519   1.039   1.00 96.89 127 A 1 
ATOM   978  C  CA  . THR A 1 127 ? -17.054 -0.081  1.722   1.00 96.63 127 A 1 
ATOM   979  C  C   . THR A 1 127 ? -16.653 -1.424  2.329   1.00 96.27 127 A 1 
ATOM   980  O  O   . THR A 1 127 ? -16.408 -2.388  1.605   1.00 95.13 127 A 1 
ATOM   981  C  CB  . THR A 1 127 ? -18.232 -0.259  0.753   1.00 95.97 127 A 1 
ATOM   982  O  OG1 . THR A 1 127 ? -18.609 0.999   0.226   1.00 92.96 127 A 1 
ATOM   983  C  CG2 . THR A 1 127 ? -19.466 -0.846  1.444   1.00 92.91 127 A 1 
ATOM   984  N  N   . PHE A 1 128 ? -16.588 -1.492  3.657   1.00 96.96 128 A 1 
ATOM   985  C  CA  . PHE A 1 128 ? -16.325 -2.726  4.394   1.00 97.24 128 A 1 
ATOM   986  C  C   . PHE A 1 128 ? -17.646 -3.457  4.678   1.00 97.26 128 A 1 
ATOM   987  O  O   . PHE A 1 128 ? -18.527 -2.871  5.309   1.00 96.81 128 A 1 
ATOM   988  C  CB  . PHE A 1 128 ? -15.629 -2.434  5.729   1.00 97.20 128 A 1 
ATOM   989  C  CG  . PHE A 1 128 ? -14.201 -1.954  5.627   1.00 97.17 128 A 1 
ATOM   990  C  CD1 . PHE A 1 128 ? -13.908 -0.628  5.270   1.00 95.94 128 A 1 
ATOM   991  C  CD2 . PHE A 1 128 ? -13.146 -2.819  5.946   1.00 95.95 128 A 1 
ATOM   992  C  CE1 . PHE A 1 128 ? -12.583 -0.182  5.217   1.00 95.26 128 A 1 
ATOM   993  C  CE2 . PHE A 1 128 ? -11.817 -2.382  5.899   1.00 95.23 128 A 1 
ATOM   994  C  CZ  . PHE A 1 128 ? -11.535 -1.057  5.526   1.00 95.97 128 A 1 
ATOM   995  N  N   . PRO A 1 129 ? -17.801 -4.736  4.277   1.00 96.88 129 A 1 
ATOM   996  C  CA  . PRO A 1 129 ? -18.959 -5.543  4.641   1.00 96.42 129 A 1 
ATOM   997  C  C   . PRO A 1 129 ? -18.712 -6.215  6.000   1.00 96.62 129 A 1 
ATOM   998  O  O   . PRO A 1 129 ? -17.774 -6.994  6.168   1.00 95.77 129 A 1 
ATOM   999  C  CB  . PRO A 1 129 ? -19.065 -6.562  3.505   1.00 95.22 129 A 1 
ATOM   1000 C  CG  . PRO A 1 129 ? -17.618 -6.806  3.115   1.00 93.23 129 A 1 
ATOM   1001 C  CD  . PRO A 1 129 ? -16.913 -5.476  3.380   1.00 95.15 129 A 1 
ATOM   1002 N  N   . ILE A 1 130 ? -19.564 -5.924  6.994   1.00 97.36 130 A 1 
ATOM   1003 C  CA  . ILE A 1 130 ? -19.377 -6.405  8.364   1.00 97.69 130 A 1 
ATOM   1004 C  C   . ILE A 1 130 ? -20.570 -7.250  8.786   1.00 97.60 130 A 1 
ATOM   1005 O  O   . ILE A 1 130 ? -21.714 -6.852  8.586   1.00 97.25 130 A 1 
ATOM   1006 C  CB  . ILE A 1 130 ? -19.169 -5.226  9.339   1.00 97.45 130 A 1 
ATOM   1007 C  CG1 . ILE A 1 130 ? -17.993 -4.341  8.877   1.00 95.33 130 A 1 
ATOM   1008 C  CG2 . ILE A 1 130 ? -18.916 -5.748  10.762  1.00 95.93 130 A 1 
ATOM   1009 C  CD1 . ILE A 1 130 ? -17.896 -3.019  9.635   1.00 86.19 130 A 1 
ATOM   1010 N  N   . LEU A 1 131 ? -20.296 -8.409  9.392   1.00 97.04 131 A 1 
ATOM   1011 C  CA  . LEU A 1 131 ? -21.315 -9.249  10.009  1.00 97.00 131 A 1 
ATOM   1012 C  C   . LEU A 1 131 ? -21.427 -8.900  11.499  1.00 96.96 131 A 1 
ATOM   1013 O  O   . LEU A 1 131 ? -20.467 -9.064  12.256  1.00 96.32 131 A 1 
ATOM   1014 C  CB  . LEU A 1 131 ? -20.969 -10.728 9.793   1.00 96.56 131 A 1 
ATOM   1015 C  CG  . LEU A 1 131 ? -22.006 -11.715 10.361  1.00 95.78 131 A 1 
ATOM   1016 C  CD1 . LEU A 1 131 ? -23.366 -11.569 9.687   1.00 93.86 131 A 1 
ATOM   1017 C  CD2 . LEU A 1 131 ? -21.512 -13.149 10.158  1.00 93.37 131 A 1 
ATOM   1018 N  N   . ALA A 1 132 ? -22.603 -8.442  11.917  1.00 97.10 132 A 1 
ATOM   1019 C  CA  . ALA A 1 132 ? -22.898 -8.195  13.324  1.00 96.90 132 A 1 
ATOM   1020 C  C   . ALA A 1 132 ? -23.045 -9.525  14.080  1.00 96.89 132 A 1 
ATOM   1021 O  O   . ALA A 1 132 ? -23.658 -10.463 13.566  1.00 96.00 132 A 1 
ATOM   1022 C  CB  . ALA A 1 132 ? -24.166 -7.353  13.445  1.00 96.59 132 A 1 
ATOM   1023 N  N   . PRO A 1 133 ? -22.506 -9.640  15.311  1.00 96.63 133 A 1 
ATOM   1024 C  CA  . PRO A 1 133 ? -22.629 -10.862 16.102  1.00 96.49 133 A 1 
ATOM   1025 C  C   . PRO A 1 133 ? -24.044 -11.038 16.649  1.00 96.36 133 A 1 
ATOM   1026 O  O   . PRO A 1 133 ? -24.845 -10.104 16.693  1.00 95.29 133 A 1 
ATOM   1027 C  CB  . PRO A 1 133 ? -21.613 -10.684 17.233  1.00 95.70 133 A 1 
ATOM   1028 C  CG  . PRO A 1 133 ? -21.599 -9.185  17.450  1.00 95.03 133 A 1 
ATOM   1029 C  CD  . PRO A 1 133 ? -21.766 -8.617  16.048  1.00 96.11 133 A 1 
ATOM   1030 N  N   . ASP A 1 134 ? -24.348 -12.261 17.115  1.00 95.22 134 A 1 
ATOM   1031 C  CA  . ASP A 1 134 ? -25.617 -12.597 17.740  1.00 94.98 134 A 1 
ATOM   1032 C  C   . ASP A 1 134 ? -25.407 -12.925 19.228  1.00 95.05 134 A 1 
ATOM   1033 O  O   . ASP A 1 134 ? -24.784 -13.942 19.545  1.00 93.47 134 A 1 
ATOM   1034 C  CB  . ASP A 1 134 ? -26.268 -13.764 16.985  1.00 93.67 134 A 1 
ATOM   1035 C  CG  . ASP A 1 134 ? -27.656 -14.120 17.519  1.00 92.21 134 A 1 
ATOM   1036 O  OD1 . ASP A 1 134 ? -28.133 -13.454 18.466  1.00 89.25 134 A 1 
ATOM   1037 O  OD2 . ASP A 1 134 ? -28.255 -15.082 16.995  1.00 88.10 134 A 1 
ATOM   1038 N  N   . PRO A 1 135 ? -25.941 -12.114 20.160  1.00 94.14 135 A 1 
ATOM   1039 C  CA  . PRO A 1 135 ? -25.855 -12.406 21.593  1.00 93.37 135 A 1 
ATOM   1040 C  C   . PRO A 1 135 ? -26.502 -13.730 22.002  1.00 92.85 135 A 1 
ATOM   1041 O  O   . PRO A 1 135 ? -26.132 -14.297 23.033  1.00 90.00 135 A 1 
ATOM   1042 C  CB  . PRO A 1 135 ? -26.550 -11.226 22.279  1.00 92.01 135 A 1 
ATOM   1043 C  CG  . PRO A 1 135 ? -26.415 -10.096 21.279  1.00 91.02 135 A 1 
ATOM   1044 C  CD  . PRO A 1 135 ? -26.540 -10.811 19.940  1.00 93.10 135 A 1 
ATOM   1045 N  N   . ALA A 1 136 ? -27.442 -14.261 21.214  1.00 92.46 136 A 1 
ATOM   1046 C  CA  . ALA A 1 136 ? -28.056 -15.560 21.495  1.00 91.38 136 A 1 
ATOM   1047 C  C   . ALA A 1 136 ? -27.077 -16.732 21.315  1.00 91.16 136 A 1 
ATOM   1048 O  O   . ALA A 1 136 ? -27.266 -17.786 21.917  1.00 87.80 136 A 1 
ATOM   1049 C  CB  . ALA A 1 136 ? -29.286 -15.731 20.601  1.00 89.87 136 A 1 
ATOM   1050 N  N   . THR A 1 137 ? -26.016 -16.546 20.510  1.00 91.64 137 A 1 
ATOM   1051 C  CA  . THR A 1 137 ? -25.030 -17.589 20.211  1.00 90.35 137 A 1 
ATOM   1052 C  C   . THR A 1 137 ? -23.648 -17.291 20.795  1.00 89.83 137 A 1 
ATOM   1053 O  O   . THR A 1 137 ? -22.870 -18.231 21.022  1.00 85.54 137 A 1 
ATOM   1054 C  CB  . THR A 1 137 ? -24.921 -17.823 18.699  1.00 88.07 137 A 1 
ATOM   1055 O  OG1 . THR A 1 137 ? -24.522 -16.642 18.040  1.00 81.22 137 A 1 
ATOM   1056 C  CG2 . THR A 1 137 ? -26.254 -18.262 18.100  1.00 78.71 137 A 1 
ATOM   1057 N  N   . LYS A 1 138 ? -23.326 -16.029 21.087  1.00 89.62 138 A 1 
ATOM   1058 C  CA  . LYS A 1 138 ? -22.033 -15.596 21.626  1.00 88.10 138 A 1 
ATOM   1059 C  C   . LYS A 1 138 ? -22.222 -14.965 23.010  1.00 88.57 138 A 1 
ATOM   1060 O  O   . LYS A 1 138 ? -22.750 -13.861 23.137  1.00 84.76 138 A 1 
ATOM   1061 C  CB  . LYS A 1 138 ? -21.342 -14.629 20.653  1.00 83.77 138 A 1 
ATOM   1062 C  CG  . LYS A 1 138 ? -20.908 -15.293 19.339  1.00 75.64 138 A 1 
ATOM   1063 C  CD  . LYS A 1 138 ? -20.126 -14.325 18.436  1.00 70.24 138 A 1 
ATOM   1064 C  CE  . LYS A 1 138 ? -19.684 -15.002 17.143  1.00 62.98 138 A 1 
ATOM   1065 N  NZ  . LYS A 1 138 ? -18.939 -14.088 16.235  1.00 57.08 138 A 1 
ATOM   1066 N  N   . LYS A 1 139 ? -21.760 -15.659 24.069  1.00 88.00 139 A 1 
ATOM   1067 C  CA  . LYS A 1 139 ? -22.005 -15.273 25.470  1.00 87.68 139 A 1 
ATOM   1068 C  C   . LYS A 1 139 ? -21.428 -13.910 25.865  1.00 87.60 139 A 1 
ATOM   1069 O  O   . LYS A 1 139 ? -22.014 -13.224 26.700  1.00 80.63 139 A 1 
ATOM   1070 C  CB  . LYS A 1 139 ? -21.439 -16.339 26.421  1.00 83.98 139 A 1 
ATOM   1071 C  CG  . LYS A 1 139 ? -22.210 -17.657 26.360  1.00 72.29 139 A 1 
ATOM   1072 C  CD  . LYS A 1 139 ? -21.645 -18.634 27.390  1.00 62.67 139 A 1 
ATOM   1073 C  CE  . LYS A 1 139 ? -22.429 -19.942 27.371  1.00 53.32 139 A 1 
ATOM   1074 N  NZ  . LYS A 1 139 ? -21.892 -20.904 28.356  1.00 44.64 139 A 1 
ATOM   1075 N  N   . ASP A 1 140 ? -20.302 -13.522 25.274  1.00 87.86 140 A 1 
ATOM   1076 C  CA  . ASP A 1 140 ? -19.600 -12.289 25.639  1.00 87.12 140 A 1 
ATOM   1077 C  C   . ASP A 1 140 ? -20.051 -11.076 24.803  1.00 88.91 140 A 1 
ATOM   1078 O  O   . ASP A 1 140 ? -19.466 -9.993  24.887  1.00 84.72 140 A 1 
ATOM   1079 C  CB  . ASP A 1 140 ? -18.087 -12.521 25.556  1.00 83.01 140 A 1 
ATOM   1080 C  CG  . ASP A 1 140 ? -17.632 -13.669 26.453  1.00 75.37 140 A 1 
ATOM   1081 O  OD1 . ASP A 1 140 ? -18.121 -13.766 27.601  1.00 67.22 140 A 1 
ATOM   1082 O  OD2 . ASP A 1 140 ? -16.824 -14.497 25.984  1.00 68.80 140 A 1 
ATOM   1083 N  N   . VAL A 1 141 ? -21.100 -11.245 24.008  1.00 88.88 141 A 1 
ATOM   1084 C  CA  . VAL A 1 141 ? -21.688 -10.179 23.198  1.00 90.67 141 A 1 
ATOM   1085 C  C   . VAL A 1 141 ? -23.021 -9.761  23.805  1.00 91.72 141 A 1 
ATOM   1086 O  O   . VAL A 1 141 ? -23.862 -10.606 24.132  1.00 89.49 141 A 1 
ATOM   1087 C  CB  . VAL A 1 141 ? -21.852 -10.616 21.730  1.00 88.38 141 A 1 
ATOM   1088 C  CG1 . VAL A 1 141 ? -22.479 -9.507  20.890  1.00 82.17 141 A 1 
ATOM   1089 C  CG2 . VAL A 1 141 ? -20.499 -10.979 21.118  1.00 83.99 141 A 1 
ATOM   1090 N  N   . HIS A 1 142 ? -23.227 -8.452  23.945  1.00 93.19 142 A 1 
ATOM   1091 C  CA  . HIS A 1 142 ? -24.424 -7.890  24.558  1.00 93.54 142 A 1 
ATOM   1092 C  C   . HIS A 1 142 ? -25.053 -6.812  23.664  1.00 94.59 142 A 1 
ATOM   1093 O  O   . HIS A 1 142 ? -24.403 -6.277  22.766  1.00 92.24 142 A 1 
ATOM   1094 C  CB  . HIS A 1 142 ? -24.075 -7.324  25.932  1.00 91.78 142 A 1 
ATOM   1095 C  CG  . HIS A 1 142 ? -23.442 -8.335  26.851  1.00 90.53 142 A 1 
ATOM   1096 N  ND1 . HIS A 1 142 ? -24.028 -9.497  27.291  1.00 78.89 142 A 1 
ATOM   1097 C  CD2 . HIS A 1 142 ? -22.186 -8.312  27.387  1.00 79.37 142 A 1 
ATOM   1098 C  CE1 . HIS A 1 142 ? -23.159 -10.149 28.066  1.00 80.52 142 A 1 
ATOM   1099 N  NE2 . HIS A 1 142 ? -22.031 -9.456  28.150  1.00 81.72 142 A 1 
ATOM   1100 N  N   . PHE A 1 143 ? -26.306 -6.484  23.913  1.00 93.67 143 A 1 
ATOM   1101 C  CA  . PHE A 1 143 ? -26.985 -5.370  23.252  1.00 93.43 143 A 1 
ATOM   1102 C  C   . PHE A 1 143 ? -26.498 -4.048  23.848  1.00 92.53 143 A 1 
ATOM   1103 O  O   . PHE A 1 143 ? -27.057 -3.532  24.808  1.00 88.96 143 A 1 
ATOM   1104 C  CB  . PHE A 1 143 ? -28.515 -5.541  23.366  1.00 92.25 143 A 1 
ATOM   1105 C  CG  . PHE A 1 143 ? -29.039 -6.787  22.710  1.00 92.13 143 A 1 
ATOM   1106 C  CD1 . PHE A 1 143 ? -28.984 -6.940  21.322  1.00 89.47 143 A 1 
ATOM   1107 C  CD2 . PHE A 1 143 ? -29.577 -7.823  23.486  1.00 90.06 143 A 1 
ATOM   1108 C  CE1 . PHE A 1 143 ? -29.471 -8.097  20.713  1.00 88.78 143 A 1 
ATOM   1109 C  CE2 . PHE A 1 143 ? -30.069 -8.987  22.886  1.00 88.49 143 A 1 
ATOM   1110 C  CZ  . PHE A 1 143 ? -30.015 -9.119  21.498  1.00 89.23 143 A 1 
ATOM   1111 N  N   . LEU A 1 144 ? -25.409 -3.541  23.299  1.00 92.62 144 A 1 
ATOM   1112 C  CA  . LEU A 1 144 ? -24.730 -2.338  23.773  1.00 92.83 144 A 1 
ATOM   1113 C  C   . LEU A 1 144 ? -24.408 -1.401  22.607  1.00 94.42 144 A 1 
ATOM   1114 O  O   . LEU A 1 144 ? -24.527 -1.769  21.439  1.00 92.92 144 A 1 
ATOM   1115 C  CB  . LEU A 1 144 ? -23.439 -2.730  24.514  1.00 89.45 144 A 1 
ATOM   1116 C  CG  . LEU A 1 144 ? -23.623 -3.520  25.824  1.00 85.78 144 A 1 
ATOM   1117 C  CD1 . LEU A 1 144 ? -22.260 -3.940  26.367  1.00 81.09 144 A 1 
ATOM   1118 C  CD2 . LEU A 1 144 ? -24.344 -2.695  26.889  1.00 80.81 144 A 1 
ATOM   1119 N  N   . LYS A 1 145 ? -23.969 -0.198  22.964  1.00 95.98 145 A 1 
ATOM   1120 C  CA  . LYS A 1 145 ? -23.361 0.742   22.037  1.00 96.29 145 A 1 
ATOM   1121 C  C   . LYS A 1 145 ? -21.856 0.454   21.969  1.00 95.90 145 A 1 
ATOM   1122 O  O   . LYS A 1 145 ? -21.192 0.467   23.008  1.00 94.59 145 A 1 
ATOM   1123 C  CB  . LYS A 1 145 ? -23.656 2.171   22.488  1.00 95.53 145 A 1 
ATOM   1124 C  CG  . LYS A 1 145 ? -23.320 3.206   21.427  1.00 90.27 145 A 1 
ATOM   1125 C  CD  . LYS A 1 145 ? -23.608 4.615   21.953  1.00 87.69 145 A 1 
ATOM   1126 C  CE  . LYS A 1 145 ? -23.579 5.610   20.813  1.00 77.95 145 A 1 
ATOM   1127 N  NZ  . LYS A 1 145 ? -23.474 7.012   21.280  1.00 71.87 145 A 1 
ATOM   1128 N  N   . TYR A 1 146 ? -21.342 0.175   20.791  1.00 96.93 146 A 1 
ATOM   1129 C  CA  . TYR A 1 146 ? -19.961 -0.245  20.587  1.00 96.87 146 A 1 
ATOM   1130 C  C   . TYR A 1 146 ? -19.168 0.794   19.785  1.00 97.10 146 A 1 
ATOM   1131 O  O   . TYR A 1 146 ? -19.671 1.300   18.789  1.00 96.53 146 A 1 
ATOM   1132 C  CB  . TYR A 1 146 ? -19.947 -1.584  19.859  1.00 96.04 146 A 1 
ATOM   1133 C  CG  . TYR A 1 146 ? -20.386 -2.757  20.708  1.00 95.48 146 A 1 
ATOM   1134 C  CD1 . TYR A 1 146 ? -19.509 -3.309  21.646  1.00 93.53 146 A 1 
ATOM   1135 C  CD2 . TYR A 1 146 ? -21.661 -3.313  20.553  1.00 93.64 146 A 1 
ATOM   1136 C  CE1 . TYR A 1 146 ? -19.881 -4.411  22.416  1.00 91.96 146 A 1 
ATOM   1137 C  CE2 . TYR A 1 146 ? -22.047 -4.418  21.321  1.00 91.67 146 A 1 
ATOM   1138 C  CZ  . TYR A 1 146 ? -21.159 -4.971  22.251  1.00 92.03 146 A 1 
ATOM   1139 O  OH  . TYR A 1 146 ? -21.515 -6.057  22.993  1.00 89.27 146 A 1 
ATOM   1140 N  N   . PRO A 1 147 ? -17.915 1.074   20.184  1.00 97.28 147 A 1 
ATOM   1141 C  CA  . PRO A 1 147 ? -17.047 1.949   19.394  1.00 97.16 147 A 1 
ATOM   1142 C  C   . PRO A 1 147 ? -16.423 1.209   18.207  1.00 97.62 147 A 1 
ATOM   1143 O  O   . PRO A 1 147 ? -16.078 0.026   18.294  1.00 97.24 147 A 1 
ATOM   1144 C  CB  . PRO A 1 147 ? -15.978 2.416   20.395  1.00 95.78 147 A 1 
ATOM   1145 C  CG  . PRO A 1 147 ? -15.840 1.230   21.325  1.00 92.41 147 A 1 
ATOM   1146 C  CD  . PRO A 1 147 ? -17.242 0.632   21.404  1.00 95.83 147 A 1 
ATOM   1147 N  N   . ILE A 1 148 ? -16.229 1.929   17.112  1.00 98.02 148 A 1 
ATOM   1148 C  CA  . ILE A 1 148 ? -15.481 1.492   15.936  1.00 98.24 148 A 1 
ATOM   1149 C  C   . ILE A 1 148 ? -14.386 2.519   15.681  1.00 98.35 148 A 1 
ATOM   1150 O  O   . ILE A 1 148 ? -14.646 3.720   15.724  1.00 98.03 148 A 1 
ATOM   1151 C  CB  . ILE A 1 148 ? -16.416 1.342   14.716  1.00 98.00 148 A 1 
ATOM   1152 C  CG1 . ILE A 1 148 ? -17.456 0.235   14.970  1.00 96.78 148 A 1 
ATOM   1153 C  CG2 . ILE A 1 148 ? -15.613 1.055   13.441  1.00 96.73 148 A 1 
ATOM   1154 C  CD1 . ILE A 1 148 ? -18.513 0.090   13.872  1.00 93.89 148 A 1 
ATOM   1155 N  N   . TYR A 1 149 ? -13.162 2.066   15.400  1.00 98.49 149 A 1 
ATOM   1156 C  CA  . TYR A 1 149 ? -12.030 2.936   15.095  1.00 98.48 149 A 1 
ATOM   1157 C  C   . TYR A 1 149 ? -11.508 2.658   13.692  1.00 98.53 149 A 1 
ATOM   1158 O  O   . TYR A 1 149 ? -11.455 1.510   13.250  1.00 98.37 149 A 1 
ATOM   1159 C  CB  . TYR A 1 149 ? -10.915 2.753   16.128  1.00 98.34 149 A 1 
ATOM   1160 C  CG  . TYR A 1 149 ? -11.373 2.867   17.562  1.00 98.03 149 A 1 
ATOM   1161 C  CD1 . TYR A 1 149 ? -11.593 4.125   18.139  1.00 96.94 149 A 1 
ATOM   1162 C  CD2 . TYR A 1 149 ? -11.610 1.714   18.331  1.00 96.91 149 A 1 
ATOM   1163 C  CE1 . TYR A 1 149 ? -12.028 4.237   19.469  1.00 95.88 149 A 1 
ATOM   1164 C  CE2 . TYR A 1 149 ? -12.044 1.817   19.653  1.00 95.87 149 A 1 
ATOM   1165 C  CZ  . TYR A 1 149 ? -12.250 3.084   20.221  1.00 95.97 149 A 1 
ATOM   1166 O  OH  . TYR A 1 149 ? -12.677 3.188   21.523  1.00 94.45 149 A 1 
ATOM   1167 N  N   . VAL A 1 150 ? -11.066 3.703   12.995  1.00 98.56 150 A 1 
ATOM   1168 C  CA  . VAL A 1 150 ? -10.466 3.574   11.667  1.00 98.68 150 A 1 
ATOM   1169 C  C   . VAL A 1 150 ? -9.174  4.368   11.570  1.00 98.63 150 A 1 
ATOM   1170 O  O   . VAL A 1 150 ? -9.056  5.464   12.117  1.00 98.39 150 A 1 
ATOM   1171 C  CB  . VAL A 1 150 ? -11.466 3.958   10.554  1.00 98.19 150 A 1 
ATOM   1172 C  CG1 . VAL A 1 150 ? -11.816 5.446   10.554  1.00 95.65 150 A 1 
ATOM   1173 C  CG2 . VAL A 1 150 ? -10.933 3.569   9.178   1.00 94.81 150 A 1 
ATOM   1174 N  N   . GLY A 1 151 ? -8.192  3.811   10.867  1.00 98.70 151 A 1 
ATOM   1175 C  CA  . GLY A 1 151 ? -7.038  4.542   10.363  1.00 98.61 151 A 1 
ATOM   1176 C  C   . GLY A 1 151 ? -7.021  4.452   8.848   1.00 98.78 151 A 1 
ATOM   1177 O  O   . GLY A 1 151 ? -7.107  3.356   8.297   1.00 98.52 151 A 1 
ATOM   1178 N  N   . GLY A 1 152 ? -6.913  5.581   8.154   1.00 98.61 152 A 1 
ATOM   1179 C  CA  . GLY A 1 152 ? -6.888  5.654   6.701   1.00 98.70 152 A 1 
ATOM   1180 C  C   . GLY A 1 152 ? -5.674  6.427   6.199   1.00 98.89 152 A 1 
ATOM   1181 O  O   . GLY A 1 152 ? -5.338  7.488   6.725   1.00 98.60 152 A 1 
ATOM   1182 N  N   . ASN A 1 153 ? -5.004  5.898   5.186   1.00 98.41 153 A 1 
ATOM   1183 C  CA  . ASN A 1 153 ? -3.802  6.504   4.635   1.00 98.31 153 A 1 
ATOM   1184 C  C   . ASN A 1 153 ? -3.892  6.667   3.122   1.00 98.08 153 A 1 
ATOM   1185 O  O   . ASN A 1 153 ? -4.424  5.802   2.424   1.00 97.18 153 A 1 
ATOM   1186 C  CB  . ASN A 1 153 ? -2.569  5.671   5.013   1.00 98.14 153 A 1 
ATOM   1187 C  CG  . ASN A 1 153 ? -1.307  6.332   4.495   1.00 97.85 153 A 1 
ATOM   1188 O  OD1 . ASN A 1 153 ? -0.870  7.345   5.013   1.00 89.49 153 A 1 
ATOM   1189 N  ND2 . ASN A 1 153 ? -0.751  5.812   3.420   1.00 89.91 153 A 1 
ATOM   1190 N  N   . ARG A 1 154 ? -3.316  7.759   2.611   1.00 97.87 154 A 1 
ATOM   1191 C  CA  . ARG A 1 154 ? -3.028  7.951   1.194   1.00 97.82 154 A 1 
ATOM   1192 C  C   . ARG A 1 154 ? -1.576  8.395   1.028   1.00 97.81 154 A 1 
ATOM   1193 O  O   . ARG A 1 154 ? -1.089  9.249   1.766   1.00 97.27 154 A 1 
ATOM   1194 C  CB  . ARG A 1 154 ? -4.034  8.926   0.528   1.00 97.39 154 A 1 
ATOM   1195 C  CG  . ARG A 1 154 ? -3.855  10.419  0.832   1.00 95.90 154 A 1 
ATOM   1196 C  CD  . ARG A 1 154 ? -4.288  10.852  2.242   1.00 96.49 154 A 1 
ATOM   1197 N  NE  . ARG A 1 154 ? -5.736  11.103  2.328   1.00 96.89 154 A 1 
ATOM   1198 C  CZ  . ARG A 1 154 ? -6.450  11.144  3.435   1.00 97.64 154 A 1 
ATOM   1199 N  NH1 . ARG A 1 154 ? -5.934  10.877  4.615   1.00 92.44 154 A 1 
ATOM   1200 N  NH2 . ARG A 1 154 ? -7.709  11.459  3.387   1.00 94.25 154 A 1 
ATOM   1201 N  N   . GLY A 1 155 ? -0.876  7.819   0.055   1.00 95.04 155 A 1 
ATOM   1202 C  CA  . GLY A 1 155 ? 0.508   8.159   -0.249  1.00 95.26 155 A 1 
ATOM   1203 C  C   . GLY A 1 155 ? 1.546   7.319   0.492   1.00 95.72 155 A 1 
ATOM   1204 O  O   . GLY A 1 155 ? 1.259   6.649   1.487   1.00 95.83 155 A 1 
ATOM   1205 N  N   . ARG A 1 156 ? 2.775   7.385   -0.013  1.00 93.28 156 A 1 
ATOM   1206 C  CA  . ARG A 1 156 ? 3.905   6.610   0.496   1.00 92.54 156 A 1 
ATOM   1207 C  C   . ARG A 1 156 ? 4.356   7.122   1.863   1.00 93.20 156 A 1 
ATOM   1208 O  O   . ARG A 1 156 ? 4.286   8.317   2.145   1.00 92.87 156 A 1 
ATOM   1209 C  CB  . ARG A 1 156 ? 5.061   6.644   -0.511  1.00 90.78 156 A 1 
ATOM   1210 C  CG  . ARG A 1 156 ? 4.700   6.017   -1.871  1.00 87.66 156 A 1 
ATOM   1211 C  CD  . ARG A 1 156 ? 5.817   6.156   -2.896  1.00 86.55 156 A 1 
ATOM   1212 N  NE  . ARG A 1 156 ? 7.052   5.522   -2.437  1.00 85.34 156 A 1 
ATOM   1213 C  CZ  . ARG A 1 156 ? 8.240   6.092   -2.289  1.00 85.80 156 A 1 
ATOM   1214 N  NH1 . ARG A 1 156 ? 8.482   7.334   -2.633  1.00 79.93 156 A 1 
ATOM   1215 N  NH2 . ARG A 1 156 ? 9.225   5.404   -1.783  1.00 81.01 156 A 1 
ATOM   1216 N  N   . GLY A 1 157 ? 4.854   6.213   2.700   1.00 94.66 157 A 1 
ATOM   1217 C  CA  . GLY A 1 157 ? 5.405   6.532   4.005   1.00 94.71 157 A 1 
ATOM   1218 C  C   . GLY A 1 157 ? 6.782   7.195   3.937   1.00 94.65 157 A 1 
ATOM   1219 O  O   . GLY A 1 157 ? 7.395   7.307   2.873   1.00 94.18 157 A 1 
ATOM   1220 N  N   . GLN A 1 158 ? 7.259   7.627   5.101   1.00 95.82 158 A 1 
ATOM   1221 C  CA  . GLN A 1 158 ? 8.511   8.351   5.262   1.00 95.84 158 A 1 
ATOM   1222 C  C   . GLN A 1 158 ? 9.620   7.478   5.859   1.00 95.58 158 A 1 
ATOM   1223 O  O   . GLN A 1 158 ? 10.796  7.784   5.670   1.00 94.72 158 A 1 
ATOM   1224 C  CB  . GLN A 1 158 ? 8.273   9.586   6.154   1.00 96.15 158 A 1 
ATOM   1225 C  CG  . GLN A 1 158 ? 7.487   10.723  5.481   1.00 96.12 158 A 1 
ATOM   1226 C  CD  . GLN A 1 158 ? 6.064   10.361  5.092   1.00 97.14 158 A 1 
ATOM   1227 O  OE1 . GLN A 1 158 ? 5.227   10.048  5.934   1.00 92.96 158 A 1 
ATOM   1228 N  NE2 . GLN A 1 158 ? 5.750   10.380  3.806   1.00 93.09 158 A 1 
ATOM   1229 N  N   . ILE A 1 159 ? 9.259   6.419   6.566   1.00 95.67 159 A 1 
ATOM   1230 C  CA  . ILE A 1 159 ? 10.179  5.539   7.285   1.00 95.04 159 A 1 
ATOM   1231 C  C   . ILE A 1 159 ? 9.824   4.085   6.963   1.00 93.93 159 A 1 
ATOM   1232 O  O   . ILE A 1 159 ? 8.648   3.717   6.955   1.00 92.49 159 A 1 
ATOM   1233 C  CB  . ILE A 1 159 ? 10.114  5.812   8.811   1.00 94.97 159 A 1 
ATOM   1234 C  CG1 . ILE A 1 159 ? 10.372  7.300   9.130   1.00 92.28 159 A 1 
ATOM   1235 C  CG2 . ILE A 1 159 ? 11.118  4.930   9.564   1.00 92.17 159 A 1 
ATOM   1236 C  CD1 . ILE A 1 159 ? 10.178  7.678   10.600  1.00 84.30 159 A 1 
ATOM   1237 N  N   . TYR A 1 160 ? 10.837  3.266   6.693   1.00 87.60 160 A 1 
ATOM   1238 C  CA  . TYR A 1 160 ? 10.679  1.825   6.487   1.00 86.46 160 A 1 
ATOM   1239 C  C   . TYR A 1 160 ? 10.763  1.056   7.817   1.00 87.33 160 A 1 
ATOM   1240 O  O   . TYR A 1 160 ? 11.215  1.607   8.825   1.00 86.59 160 A 1 
ATOM   1241 C  CB  . TYR A 1 160 ? 11.742  1.334   5.498   1.00 84.45 160 A 1 
ATOM   1242 C  CG  . TYR A 1 160 ? 11.496  1.778   4.071   1.00 81.99 160 A 1 
ATOM   1243 C  CD1 . TYR A 1 160 ? 10.544  1.118   3.271   1.00 80.06 160 A 1 
ATOM   1244 C  CD2 . TYR A 1 160 ? 12.226  2.839   3.516   1.00 79.58 160 A 1 
ATOM   1245 C  CE1 . TYR A 1 160 ? 10.315  1.514   1.952   1.00 77.68 160 A 1 
ATOM   1246 C  CE2 . TYR A 1 160 ? 12.004  3.247   2.195   1.00 77.40 160 A 1 
ATOM   1247 C  CZ  . TYR A 1 160 ? 11.049  2.580   1.416   1.00 77.92 160 A 1 
ATOM   1248 O  OH  . TYR A 1 160 ? 10.828  2.979   0.119   1.00 74.06 160 A 1 
ATOM   1249 N  N   . PRO A 1 161 ? 10.364  -0.227  7.854   1.00 82.82 161 A 1 
ATOM   1250 C  CA  . PRO A 1 161 ? 10.441  -1.045  9.076   1.00 83.23 161 A 1 
ATOM   1251 C  C   . PRO A 1 161 ? 11.845  -1.145  9.690   1.00 84.92 161 A 1 
ATOM   1252 O  O   . PRO A 1 161 ? 11.963  -1.327  10.899  1.00 83.67 161 A 1 
ATOM   1253 C  CB  . PRO A 1 161 ? 9.930   -2.422  8.650   1.00 81.13 161 A 1 
ATOM   1254 C  CG  . PRO A 1 161 ? 8.975   -2.107  7.513   1.00 79.23 161 A 1 
ATOM   1255 C  CD  . PRO A 1 161 ? 9.652   -0.947  6.802   1.00 80.82 161 A 1 
ATOM   1256 N  N   . ASP A 1 162 ? 12.902  -1.011  8.896   1.00 85.62 162 A 1 
ATOM   1257 C  CA  . ASP A 1 162 ? 14.295  -1.018  9.362   1.00 85.56 162 A 1 
ATOM   1258 C  C   . ASP A 1 162 ? 14.761  0.337   9.926   1.00 87.66 162 A 1 
ATOM   1259 O  O   . ASP A 1 162 ? 15.907  0.471   10.348  1.00 86.21 162 A 1 
ATOM   1260 C  CB  . ASP A 1 162 ? 15.214  -1.502  8.220   1.00 82.33 162 A 1 
ATOM   1261 C  CG  . ASP A 1 162 ? 15.320  -0.534  7.039   1.00 79.25 162 A 1 
ATOM   1262 O  OD1 . ASP A 1 162 ? 14.600  0.484   7.012   1.00 76.91 162 A 1 
ATOM   1263 O  OD2 . ASP A 1 162 ? 16.124  -0.804  6.134   1.00 76.85 162 A 1 
ATOM   1264 N  N   . GLY A 1 163 ? 13.893  1.351   9.942   1.00 90.78 163 A 1 
ATOM   1265 C  CA  . GLY A 1 163 ? 14.207  2.699   10.410  1.00 91.62 163 A 1 
ATOM   1266 C  C   . GLY A 1 163 ? 14.789  3.628   9.345   1.00 92.88 163 A 1 
ATOM   1267 O  O   . GLY A 1 163 ? 14.952  4.820   9.613   1.00 91.68 163 A 1 
ATOM   1268 N  N   . SER A 1 164 ? 15.101  3.135   8.144   1.00 90.31 164 A 1 
ATOM   1269 C  CA  . SER A 1 164 ? 15.644  3.960   7.069   1.00 89.64 164 A 1 
ATOM   1270 C  C   . SER A 1 164 ? 14.591  4.927   6.504   1.00 90.92 164 A 1 
ATOM   1271 O  O   . SER A 1 164 ? 13.387  4.636   6.504   1.00 90.84 164 A 1 
ATOM   1272 C  CB  . SER A 1 164 ? 16.255  3.105   5.960   1.00 86.83 164 A 1 
ATOM   1273 O  OG  . SER A 1 164 ? 15.276  2.356   5.271   1.00 81.11 164 A 1 
ATOM   1274 N  N   . LYS A 1 165 ? 15.035  6.093   6.022   1.00 93.03 165 A 1 
ATOM   1275 C  CA  . LYS A 1 165 ? 14.155  7.060   5.363   1.00 93.42 165 A 1 
ATOM   1276 C  C   . LYS A 1 165 ? 13.816  6.613   3.942   1.00 93.35 165 A 1 
ATOM   1277 O  O   . LYS A 1 165 ? 14.685  6.149   3.208   1.00 92.36 165 A 1 
ATOM   1278 C  CB  . LYS A 1 165 ? 14.801  8.450   5.337   1.00 92.75 165 A 1 
ATOM   1279 C  CG  . LYS A 1 165 ? 14.894  9.109   6.713   1.00 87.82 165 A 1 
ATOM   1280 C  CD  . LYS A 1 165 ? 15.460  10.530  6.577   1.00 87.81 165 A 1 
ATOM   1281 C  CE  . LYS A 1 165 ? 15.461  11.257  7.920   1.00 80.90 165 A 1 
ATOM   1282 N  NZ  . LYS A 1 165 ? 15.859  12.676  7.753   1.00 75.91 165 A 1 
ATOM   1283 N  N   . SER A 1 166 ? 12.579  6.824   3.527   1.00 91.96 166 A 1 
ATOM   1284 C  CA  . SER A 1 166 ? 12.211  6.748   2.114   1.00 92.09 166 A 1 
ATOM   1285 C  C   . SER A 1 166 ? 12.684  8.013   1.371   1.00 92.63 166 A 1 
ATOM   1286 O  O   . SER A 1 166 ? 13.144  8.981   1.982   1.00 92.63 166 A 1 
ATOM   1287 C  CB  . SER A 1 166 ? 10.701  6.545   1.973   1.00 91.60 166 A 1 
ATOM   1288 O  OG  . SER A 1 166 ? 9.988   7.746   2.181   1.00 89.70 166 A 1 
ATOM   1289 N  N   . ASN A 1 167 ? 12.523  8.035   0.050   1.00 91.87 167 A 1 
ATOM   1290 C  CA  . ASN A 1 167 ? 12.744  9.244   -0.750  1.00 91.89 167 A 1 
ATOM   1291 C  C   . ASN A 1 167 ? 11.552  10.214  -0.725  1.00 93.17 167 A 1 
ATOM   1292 O  O   . ASN A 1 167 ? 11.536  11.202  -1.461  1.00 92.71 167 A 1 
ATOM   1293 C  CB  . ASN A 1 167 ? 13.132  8.849   -2.191  1.00 89.67 167 A 1 
ATOM   1294 C  CG  . ASN A 1 167 ? 11.983  8.257   -2.986  1.00 88.47 167 A 1 
ATOM   1295 O  OD1 . ASN A 1 167 ? 11.081  7.626   -2.461  1.00 85.10 167 A 1 
ATOM   1296 N  ND2 . ASN A 1 167 ? 11.998  8.444   -4.290  1.00 84.40 167 A 1 
ATOM   1297 N  N   . ASN A 1 168 ? 10.542  9.955   0.111   1.00 95.18 168 A 1 
ATOM   1298 C  CA  . ASN A 1 168 ? 9.341   10.771  0.244   1.00 95.99 168 A 1 
ATOM   1299 C  C   . ASN A 1 168 ? 9.321   11.528  1.581   1.00 96.61 168 A 1 
ATOM   1300 O  O   . ASN A 1 168 ? 8.301   11.579  2.283   1.00 96.36 168 A 1 
ATOM   1301 C  CB  . ASN A 1 168 ? 8.094   9.898   0.014   1.00 95.59 168 A 1 
ATOM   1302 C  CG  . ASN A 1 168 ? 6.845   10.731  -0.229  1.00 95.14 168 A 1 
ATOM   1303 O  OD1 . ASN A 1 168 ? 6.881   11.779  -0.853  1.00 90.32 168 A 1 
ATOM   1304 N  ND2 . ASN A 1 168 ? 5.702   10.265  0.245   1.00 89.77 168 A 1 
ATOM   1305 N  N   . THR A 1 169 ? 10.466  12.093  1.961   1.00 96.95 169 A 1 
ATOM   1306 C  CA  . THR A 1 169 ? 10.632  12.856  3.204   1.00 97.14 169 A 1 
ATOM   1307 C  C   . THR A 1 169 ? 11.721  13.914  3.051   1.00 97.46 169 A 1 
ATOM   1308 O  O   . THR A 1 169 ? 12.441  13.937  2.052   1.00 96.95 169 A 1 
ATOM   1309 C  CB  . THR A 1 169 ? 10.922  11.903  4.382   1.00 96.62 169 A 1 
ATOM   1310 O  OG1 . THR A 1 169 ? 10.825  12.595  5.610   1.00 93.23 169 A 1 
ATOM   1311 C  CG2 . THR A 1 169 ? 12.297  11.248  4.303   1.00 93.23 169 A 1 
ATOM   1312 N  N   . VAL A 1 170 ? 11.847  14.802  4.045   1.00 97.38 170 A 1 
ATOM   1313 C  CA  . VAL A 1 170 ? 12.917  15.808  4.110   1.00 97.48 170 A 1 
ATOM   1314 C  C   . VAL A 1 170 ? 14.247  15.125  4.444   1.00 97.43 170 A 1 
ATOM   1315 O  O   . VAL A 1 170 ? 14.318  14.265  5.320   1.00 96.51 170 A 1 
ATOM   1316 C  CB  . VAL A 1 170 ? 12.596  16.893  5.160   1.00 96.77 170 A 1 
ATOM   1317 C  CG1 . VAL A 1 170 ? 13.712  17.921  5.283   1.00 91.99 170 A 1 
ATOM   1318 C  CG2 . VAL A 1 170 ? 11.313  17.622  4.809   1.00 92.15 170 A 1 
ATOM   1319 N  N   . TYR A 1 171 ? 15.311  15.548  3.758   1.00 97.57 171 A 1 
ATOM   1320 C  CA  . TYR A 1 171 ? 16.684  15.167  4.080   1.00 97.29 171 A 1 
ATOM   1321 C  C   . TYR A 1 171 ? 17.383  16.363  4.730   1.00 97.18 171 A 1 
ATOM   1322 O  O   . TYR A 1 171 ? 17.357  17.471  4.198   1.00 95.80 171 A 1 
ATOM   1323 C  CB  . TYR A 1 171 ? 17.414  14.675  2.827   1.00 96.76 171 A 1 
ATOM   1324 C  CG  . TYR A 1 171 ? 17.035  13.252  2.477   1.00 96.68 171 A 1 
ATOM   1325 C  CD1 . TYR A 1 171 ? 15.755  12.944  1.976   1.00 95.37 171 A 1 
ATOM   1326 C  CD2 . TYR A 1 171 ? 17.934  12.202  2.716   1.00 95.33 171 A 1 
ATOM   1327 C  CE1 . TYR A 1 171 ? 15.372  11.627  1.740   1.00 94.21 171 A 1 
ATOM   1328 C  CE2 . TYR A 1 171 ? 17.559  10.869  2.477   1.00 94.34 171 A 1 
ATOM   1329 C  CZ  . TYR A 1 171 ? 16.280  10.584  2.000   1.00 95.04 171 A 1 
ATOM   1330 O  OH  . TYR A 1 171 ? 15.897  9.287   1.802   1.00 93.73 171 A 1 
ATOM   1331 N  N   . ASN A 1 172 ? 17.985  16.125  5.903   1.00 96.88 172 A 1 
ATOM   1332 C  CA  . ASN A 1 172 ? 18.653  17.136  6.709   1.00 96.52 172 A 1 
ATOM   1333 C  C   . ASN A 1 172 ? 20.169  16.906  6.702   1.00 96.20 172 A 1 
ATOM   1334 O  O   . ASN A 1 172 ? 20.627  15.775  6.554   1.00 95.14 172 A 1 
ATOM   1335 C  CB  . ASN A 1 172 ? 18.108  17.106  8.144   1.00 95.99 172 A 1 
ATOM   1336 C  CG  . ASN A 1 172 ? 16.612  17.332  8.235   1.00 94.90 172 A 1 
ATOM   1337 O  OD1 . ASN A 1 172 ? 15.993  18.011  7.437   1.00 87.04 172 A 1 
ATOM   1338 N  ND2 . ASN A 1 172 ? 15.978  16.760  9.240   1.00 86.26 172 A 1 
ATOM   1339 N  N   . SER A 1 173 ? 20.935  17.977  6.906   1.00 96.18 173 A 1 
ATOM   1340 C  CA  . SER A 1 173 ? 22.387  17.900  7.034   1.00 95.53 173 A 1 
ATOM   1341 C  C   . SER A 1 173 ? 22.792  17.043  8.243   1.00 95.02 173 A 1 
ATOM   1342 O  O   . SER A 1 173 ? 22.238  17.196  9.328   1.00 93.66 173 A 1 
ATOM   1343 C  CB  . SER A 1 173 ? 22.980  19.294  7.180   1.00 94.96 173 A 1 
ATOM   1344 O  OG  . SER A 1 173 ? 24.392  19.210  7.233   1.00 90.79 173 A 1 
ATOM   1345 N  N   . THR A 1 174 ? 23.805  16.200  8.056   1.00 93.97 174 A 1 
ATOM   1346 C  CA  . THR A 1 174 ? 24.398  15.420  9.152   1.00 92.51 174 A 1 
ATOM   1347 C  C   . THR A 1 174 ? 25.531  16.162  9.856   1.00 92.12 174 A 1 
ATOM   1348 O  O   . THR A 1 174 ? 26.104  15.635  10.812  1.00 89.59 174 A 1 
ATOM   1349 C  CB  . THR A 1 174 ? 24.887  14.050  8.661   1.00 91.14 174 A 1 
ATOM   1350 O  OG1 . THR A 1 174 ? 25.892  14.210  7.681   1.00 85.57 174 A 1 
ATOM   1351 C  CG2 . THR A 1 174 ? 23.750  13.220  8.077   1.00 84.38 174 A 1 
ATOM   1352 N  N   . ALA A 1 175 ? 25.856  17.383  9.427   1.00 92.62 175 A 1 
ATOM   1353 C  CA  . ALA A 1 175 ? 26.930  18.176  9.999   1.00 92.28 175 A 1 
ATOM   1354 C  C   . ALA A 1 175 ? 26.635  19.681  9.939   1.00 93.31 175 A 1 
ATOM   1355 O  O   . ALA A 1 175 ? 25.824  20.152  9.152   1.00 92.30 175 A 1 
ATOM   1356 C  CB  . ALA A 1 175 ? 28.236  17.848  9.266   1.00 89.97 175 A 1 
ATOM   1357 N  N   . THR A 1 176 ? 27.362  20.456  10.773  1.00 92.26 176 A 1 
ATOM   1358 C  CA  . THR A 1 176 ? 27.469  21.911  10.646  1.00 92.28 176 A 1 
ATOM   1359 C  C   . THR A 1 176 ? 28.714  22.235  9.832   1.00 92.34 176 A 1 
ATOM   1360 O  O   . THR A 1 176 ? 29.791  21.705  10.106  1.00 90.05 176 A 1 
ATOM   1361 C  CB  . THR A 1 176 ? 27.553  22.578  12.028  1.00 91.07 176 A 1 
ATOM   1362 O  OG1 . THR A 1 176 ? 26.346  22.340  12.730  1.00 85.34 176 A 1 
ATOM   1363 C  CG2 . THR A 1 176 ? 27.744  24.088  11.949  1.00 84.27 176 A 1 
ATOM   1364 N  N   . GLY A 1 177 ? 28.589  23.103  8.824   1.00 93.84 177 A 1 
ATOM   1365 C  CA  . GLY A 1 177 ? 29.724  23.445  7.978   1.00 93.78 177 A 1 
ATOM   1366 C  C   . GLY A 1 177 ? 29.332  24.241  6.740   1.00 94.62 177 A 1 
ATOM   1367 O  O   . GLY A 1 177 ? 28.312  24.932  6.725   1.00 93.53 177 A 1 
ATOM   1368 N  N   . ILE A 1 178 ? 30.168  24.154  5.709   1.00 93.77 178 A 1 
ATOM   1369 C  CA  . ILE A 1 178 ? 29.958  24.818  4.429   1.00 93.96 178 A 1 
ATOM   1370 C  C   . ILE A 1 178 ? 29.758  23.760  3.349   1.00 94.69 178 A 1 
ATOM   1371 O  O   . ILE A 1 178 ? 30.522  22.798  3.267   1.00 93.29 178 A 1 
ATOM   1372 C  CB  . ILE A 1 178 ? 31.139  25.763  4.097   1.00 92.28 178 A 1 
ATOM   1373 C  CG1 . ILE A 1 178 ? 31.244  26.869  5.169   1.00 86.04 178 A 1 
ATOM   1374 C  CG2 . ILE A 1 178 ? 30.971  26.381  2.700   1.00 84.75 178 A 1 
ATOM   1375 C  CD1 . ILE A 1 178 ? 32.459  27.782  5.021   1.00 73.75 178 A 1 
ATOM   1376 N  N   . VAL A 1 179 ? 28.758  23.965  2.505   1.00 94.55 179 A 1 
ATOM   1377 C  CA  . VAL A 1 179 ? 28.541  23.121  1.325   1.00 94.77 179 A 1 
ATOM   1378 C  C   . VAL A 1 179 ? 29.676  23.373  0.336   1.00 94.46 179 A 1 
ATOM   1379 O  O   . VAL A 1 179 ? 29.737  24.410  -0.318  1.00 92.97 179 A 1 
ATOM   1380 C  CB  . VAL A 1 179 ? 27.173  23.399  0.676   1.00 94.10 179 A 1 
ATOM   1381 C  CG1 . VAL A 1 179 ? 26.959  22.492  -0.531  1.00 91.77 179 A 1 
ATOM   1382 C  CG2 . VAL A 1 179 ? 26.030  23.163  1.667   1.00 92.33 179 A 1 
ATOM   1383 N  N   . LYS A 1 180 ? 30.608  22.429  0.228   1.00 94.64 180 A 1 
ATOM   1384 C  CA  . LYS A 1 180 ? 31.770  22.535  -0.660  1.00 93.86 180 A 1 
ATOM   1385 C  C   . LYS A 1 180 ? 31.432  22.188  -2.097  1.00 94.46 180 A 1 
ATOM   1386 O  O   . LYS A 1 180 ? 31.910  22.845  -3.024  1.00 92.26 180 A 1 
ATOM   1387 C  CB  . LYS A 1 180 ? 32.875  21.591  -0.157  1.00 91.80 180 A 1 
ATOM   1388 C  CG  . LYS A 1 180 ? 33.666  22.151  1.021   1.00 82.61 180 A 1 
ATOM   1389 C  CD  . LYS A 1 180 ? 34.789  23.066  0.549   1.00 74.73 180 A 1 
ATOM   1390 C  CE  . LYS A 1 180 ? 35.634  23.499  1.737   1.00 66.66 180 A 1 
ATOM   1391 N  NZ  . LYS A 1 180 ? 36.895  24.146  1.313   1.00 58.87 180 A 1 
ATOM   1392 N  N   . LYS A 1 181 ? 30.629  21.142  -2.295  1.00 95.06 181 A 1 
ATOM   1393 C  CA  . LYS A 1 181 ? 30.322  20.614  -3.615  1.00 95.41 181 A 1 
ATOM   1394 C  C   . LYS A 1 181 ? 28.979  19.895  -3.605  1.00 95.80 181 A 1 
ATOM   1395 O  O   . LYS A 1 181 ? 28.675  19.159  -2.669  1.00 94.44 181 A 1 
ATOM   1396 C  CB  . LYS A 1 181 ? 31.456  19.659  -4.041  1.00 93.96 181 A 1 
ATOM   1397 C  CG  . LYS A 1 181 ? 31.355  19.217  -5.496  1.00 86.38 181 A 1 
ATOM   1398 C  CD  . LYS A 1 181 ? 32.538  18.326  -5.860  1.00 82.76 181 A 1 
ATOM   1399 C  CE  . LYS A 1 181 ? 32.463  17.916  -7.317  1.00 71.89 181 A 1 
ATOM   1400 N  NZ  . LYS A 1 181 ? 33.578  17.006  -7.688  1.00 63.66 181 A 1 
ATOM   1401 N  N   . ILE A 1 182 ? 28.218  20.083  -4.676  1.00 95.89 182 A 1 
ATOM   1402 C  CA  . ILE A 1 182 ? 26.996  19.330  -4.936  1.00 95.93 182 A 1 
ATOM   1403 C  C   . ILE A 1 182 ? 27.166  18.600  -6.270  1.00 95.92 182 A 1 
ATOM   1404 O  O   . ILE A 1 182 ? 27.277  19.231  -7.319  1.00 94.44 182 A 1 
ATOM   1405 C  CB  . ILE A 1 182 ? 25.752  20.242  -4.952  1.00 95.42 182 A 1 
ATOM   1406 C  CG1 . ILE A 1 182 ? 25.582  20.958  -3.597  1.00 93.89 182 A 1 
ATOM   1407 C  CG2 . ILE A 1 182 ? 24.508  19.416  -5.309  1.00 93.80 182 A 1 
ATOM   1408 C  CD1 . ILE A 1 182 ? 24.460  22.001  -3.569  1.00 92.23 182 A 1 
ATOM   1409 N  N   . VAL A 1 183 ? 27.198  17.285  -6.231  1.00 96.01 183 A 1 
ATOM   1410 C  CA  . VAL A 1 183 ? 27.223  16.444  -7.429  1.00 95.42 183 A 1 
ATOM   1411 C  C   . VAL A 1 183 ? 25.789  16.020  -7.745  1.00 95.42 183 A 1 
ATOM   1412 O  O   . VAL A 1 183 ? 25.158  15.333  -6.952  1.00 94.57 183 A 1 
ATOM   1413 C  CB  . VAL A 1 183 ? 28.133  15.214  -7.253  1.00 94.16 183 A 1 
ATOM   1414 C  CG1 . VAL A 1 183 ? 28.165  14.363  -8.521  1.00 88.96 183 A 1 
ATOM   1415 C  CG2 . VAL A 1 183 ? 29.562  15.640  -6.915  1.00 89.62 183 A 1 
ATOM   1416 N  N   . ARG A 1 184 ? 25.298  16.447  -8.913  1.00 94.31 184 A 1 
ATOM   1417 C  CA  . ARG A 1 184 ? 24.008  15.991  -9.432  1.00 93.26 184 A 1 
ATOM   1418 C  C   . ARG A 1 184 ? 24.236  14.680  -10.184 1.00 92.93 184 A 1 
ATOM   1419 O  O   . ARG A 1 184 ? 24.992  14.652  -11.147 1.00 90.01 184 A 1 
ATOM   1420 C  CB  . ARG A 1 184 ? 23.381  17.066  -10.328 1.00 90.52 184 A 1 
ATOM   1421 C  CG  . ARG A 1 184 ? 22.991  18.311  -9.535  1.00 74.15 184 A 1 
ATOM   1422 C  CD  . ARG A 1 184 ? 22.432  19.417  -10.440 1.00 69.14 184 A 1 
ATOM   1423 N  NE  . ARG A 1 184 ? 21.954  20.567  -9.671  1.00 61.08 184 A 1 
ATOM   1424 C  CZ  . ARG A 1 184 ? 22.704  21.503  -9.083  1.00 53.80 184 A 1 
ATOM   1425 N  NH1 . ARG A 1 184 ? 24.024  21.500  -9.174  1.00 48.94 184 A 1 
ATOM   1426 N  NH2 . ARG A 1 184 ? 22.153  22.464  -8.386  1.00 47.20 184 A 1 
ATOM   1427 N  N   . LYS A 1 185 ? 23.615  13.603  -9.727  1.00 91.74 185 A 1 
ATOM   1428 C  CA  . LYS A 1 185 ? 23.831  12.279  -10.313 1.00 90.10 185 A 1 
ATOM   1429 C  C   . LYS A 1 185 ? 23.008  12.125  -11.596 1.00 89.39 185 A 1 
ATOM   1430 O  O   . LYS A 1 185 ? 21.897  12.633  -11.700 1.00 86.20 185 A 1 
ATOM   1431 C  CB  . LYS A 1 185 ? 23.526  11.172  -9.299  1.00 87.87 185 A 1 
ATOM   1432 C  CG  . LYS A 1 185 ? 24.252  11.384  -7.960  1.00 80.17 185 A 1 
ATOM   1433 C  CD  . LYS A 1 185 ? 24.310  10.126  -7.089  1.00 74.26 185 A 1 
ATOM   1434 C  CE  . LYS A 1 185 ? 25.475  9.246   -7.523  1.00 65.44 185 A 1 
ATOM   1435 N  NZ  . LYS A 1 185 ? 25.865  8.278   -6.471  1.00 58.16 185 A 1 
ATOM   1436 N  N   . GLU A 1 186 ? 23.557  11.394  -12.569 1.00 87.11 186 A 1 
ATOM   1437 C  CA  . GLU A 1 186 ? 22.956  11.219  -13.892 1.00 84.41 186 A 1 
ATOM   1438 C  C   . GLU A 1 186 ? 21.528  10.666  -13.830 1.00 82.12 186 A 1 
ATOM   1439 O  O   . GLU A 1 186 ? 20.624  11.163  -14.503 1.00 76.28 186 A 1 
ATOM   1440 C  CB  . GLU A 1 186 ? 23.864  10.297  -14.707 1.00 82.14 186 A 1 
ATOM   1441 C  CG  . GLU A 1 186 ? 23.434  10.145  -16.168 1.00 70.79 186 A 1 
ATOM   1442 C  CD  . GLU A 1 186 ? 24.331  9.189   -16.963 1.00 62.50 186 A 1 
ATOM   1443 O  OE1 . GLU A 1 186 ? 24.071  9.024   -18.168 1.00 55.69 186 A 1 
ATOM   1444 O  OE2 . GLU A 1 186 ? 25.261  8.613   -16.368 1.00 56.19 186 A 1 
ATOM   1445 N  N   . LYS A 1 187 ? 21.299  9.666   -12.973 1.00 80.13 187 A 1 
ATOM   1446 C  CA  . LYS A 1 187 ? 19.974  9.056   -12.784 1.00 78.97 187 A 1 
ATOM   1447 C  C   . LYS A 1 187 ? 19.101  9.790   -11.746 1.00 80.79 187 A 1 
ATOM   1448 O  O   . LYS A 1 187 ? 18.047  9.288   -11.360 1.00 75.59 187 A 1 
ATOM   1449 C  CB  . LYS A 1 187 ? 20.118  7.558   -12.470 1.00 74.23 187 A 1 
ATOM   1450 C  CG  . LYS A 1 187 ? 20.724  6.790   -13.651 1.00 67.57 187 A 1 
ATOM   1451 C  CD  . LYS A 1 187 ? 20.651  5.273   -13.427 1.00 60.74 187 A 1 
ATOM   1452 C  CE  . LYS A 1 187 ? 21.182  4.544   -14.659 1.00 54.19 187 A 1 
ATOM   1453 N  NZ  . LYS A 1 187 ? 21.008  3.064   -14.560 1.00 48.29 187 A 1 
ATOM   1454 N  N   . GLY A 1 188 ? 19.518  10.987  -11.317 1.00 84.44 188 A 1 
ATOM   1455 C  CA  . GLY A 1 188 ? 18.848  11.772  -10.291 1.00 86.08 188 A 1 
ATOM   1456 C  C   . GLY A 1 188 ? 19.398  11.522  -8.889  1.00 88.78 188 A 1 
ATOM   1457 O  O   . GLY A 1 188 ? 20.096  10.544  -8.633  1.00 85.87 188 A 1 
ATOM   1458 N  N   . GLY A 1 189 ? 19.061  12.433  -7.969  1.00 90.91 189 A 1 
ATOM   1459 C  CA  . GLY A 1 189 ? 19.639  12.467  -6.633  1.00 92.67 189 A 1 
ATOM   1460 C  C   . GLY A 1 189 ? 20.934  13.273  -6.598  1.00 94.58 189 A 1 
ATOM   1461 O  O   . GLY A 1 189 ? 21.397  13.782  -7.619  1.00 93.60 189 A 1 
ATOM   1462 N  N   . TYR A 1 190 ? 21.509  13.404  -5.395  1.00 95.74 190 A 1 
ATOM   1463 C  CA  . TYR A 1 190 ? 22.638  14.284  -5.140  1.00 96.16 190 A 1 
ATOM   1464 C  C   . TYR A 1 190 ? 23.621  13.666  -4.144  1.00 96.63 190 A 1 
ATOM   1465 O  O   . TYR A 1 190 ? 23.235  12.921  -3.252  1.00 95.82 190 A 1 
ATOM   1466 C  CB  . TYR A 1 190 ? 22.142  15.635  -4.608  1.00 95.41 190 A 1 
ATOM   1467 C  CG  . TYR A 1 190 ? 21.015  16.259  -5.411  1.00 94.71 190 A 1 
ATOM   1468 C  CD1 . TYR A 1 190 ? 21.281  17.050  -6.534  1.00 91.26 190 A 1 
ATOM   1469 C  CD2 . TYR A 1 190 ? 19.678  16.026  -5.052  1.00 91.15 190 A 1 
ATOM   1470 C  CE1 . TYR A 1 190 ? 20.248  17.614  -7.285  1.00 88.88 190 A 1 
ATOM   1471 C  CE2 . TYR A 1 190 ? 18.621  16.581  -5.800  1.00 89.14 190 A 1 
ATOM   1472 C  CZ  . TYR A 1 190 ? 18.917  17.379  -6.913  1.00 89.92 190 A 1 
ATOM   1473 O  OH  . TYR A 1 190 ? 17.893  17.940  -7.635  1.00 87.00 190 A 1 
ATOM   1474 N  N   . GLU A 1 191 ? 24.893  14.054  -4.285  1.00 96.23 191 A 1 
ATOM   1475 C  CA  . GLU A 1 191 ? 25.913  13.879  -3.251  1.00 96.29 191 A 1 
ATOM   1476 C  C   . GLU A 1 191 ? 26.378  15.268  -2.825  1.00 96.35 191 A 1 
ATOM   1477 O  O   . GLU A 1 191 ? 26.791  16.069  -3.663  1.00 95.01 191 A 1 
ATOM   1478 C  CB  . GLU A 1 191 ? 27.084  13.041  -3.766  1.00 94.86 191 A 1 
ATOM   1479 C  CG  . GLU A 1 191 ? 26.679  11.603  -4.073  1.00 86.76 191 A 1 
ATOM   1480 C  CD  . GLU A 1 191 ? 27.798  10.744  -4.651  1.00 85.20 191 A 1 
ATOM   1481 O  OE1 . GLU A 1 191 ? 27.482  9.602   -5.075  1.00 79.16 191 A 1 
ATOM   1482 O  OE2 . GLU A 1 191 ? 28.956  11.202  -4.721  1.00 78.59 191 A 1 
ATOM   1483 N  N   . ILE A 1 192 ? 26.303  15.571  -1.530  1.00 96.31 192 A 1 
ATOM   1484 C  CA  . ILE A 1 192 ? 26.624  16.886  -0.989  1.00 96.10 192 A 1 
ATOM   1485 C  C   . ILE A 1 192 ? 27.816  16.751  -0.048  1.00 95.90 192 A 1 
ATOM   1486 O  O   . ILE A 1 192 ? 27.717  16.104  0.992   1.00 94.87 192 A 1 
ATOM   1487 C  CB  . ILE A 1 192 ? 25.413  17.516  -0.267  1.00 95.47 192 A 1 
ATOM   1488 C  CG1 . ILE A 1 192 ? 24.186  17.549  -1.210  1.00 92.33 192 A 1 
ATOM   1489 C  CG2 . ILE A 1 192 ? 25.776  18.925  0.224   1.00 91.90 192 A 1 
ATOM   1490 C  CD1 . ILE A 1 192 ? 22.964  18.223  -0.605  1.00 85.54 192 A 1 
ATOM   1491 N  N   . ASN A 1 193 ? 28.937  17.393  -0.404  1.00 96.19 193 A 1 
ATOM   1492 C  CA  . ASN A 1 193 ? 30.113  17.464  0.456   1.00 95.85 193 A 1 
ATOM   1493 C  C   . ASN A 1 193 ? 29.969  18.662  1.395   1.00 95.86 193 A 1 
ATOM   1494 O  O   . ASN A 1 193 ? 29.828  19.799  0.940   1.00 94.47 193 A 1 
ATOM   1495 C  CB  . ASN A 1 193 ? 31.392  17.576  -0.381  1.00 94.37 193 A 1 
ATOM   1496 C  CG  . ASN A 1 193 ? 31.768  16.307  -1.114  1.00 86.31 193 A 1 
ATOM   1497 O  OD1 . ASN A 1 193 ? 30.944  15.519  -1.540  1.00 74.66 193 A 1 
ATOM   1498 N  ND2 . ASN A 1 193 ? 33.058  16.083  -1.302  1.00 73.63 193 A 1 
ATOM   1499 N  N   . ILE A 1 194 ? 30.039  18.410  2.698   1.00 95.43 194 A 1 
ATOM   1500 C  CA  . ILE A 1 194 ? 29.936  19.422  3.741   1.00 95.04 194 A 1 
ATOM   1501 C  C   . ILE A 1 194 ? 31.245  19.428  4.526   1.00 94.53 194 A 1 
ATOM   1502 O  O   . ILE A 1 194 ? 31.624  18.405  5.105   1.00 93.30 194 A 1 
ATOM   1503 C  CB  . ILE A 1 194 ? 28.727  19.154  4.660   1.00 94.25 194 A 1 
ATOM   1504 C  CG1 . ILE A 1 194 ? 27.413  19.115  3.858   1.00 92.05 194 A 1 
ATOM   1505 C  CG2 . ILE A 1 194 ? 28.650  20.219  5.770   1.00 91.95 194 A 1 
ATOM   1506 C  CD1 . ILE A 1 194 ? 26.301  18.347  4.568   1.00 85.27 194 A 1 
ATOM   1507 N  N   . ALA A 1 195 ? 31.933  20.567  4.549   1.00 94.80 195 A 1 
ATOM   1508 C  CA  . ALA A 1 195 ? 33.168  20.734  5.302   1.00 93.82 195 A 1 
ATOM   1509 C  C   . ALA A 1 195 ? 32.885  21.465  6.612   1.00 93.21 195 A 1 
ATOM   1510 O  O   . ALA A 1 195 ? 32.360  22.580  6.606   1.00 90.22 195 A 1 
ATOM   1511 C  CB  . ALA A 1 195 ? 34.200  21.471  4.459   1.00 91.95 195 A 1 
ATOM   1512 N  N   . ASP A 1 196 ? 33.294  20.861  7.736   1.00 91.29 196 A 1 
ATOM   1513 C  CA  . ASP A 1 196 ? 33.238  21.510  9.040   1.00 88.23 196 A 1 
ATOM   1514 C  C   . ASP A 1 196 ? 34.143  22.748  9.034   1.00 87.20 196 A 1 
ATOM   1515 O  O   . ASP A 1 196 ? 35.319  22.684  8.675   1.00 82.76 196 A 1 
ATOM   1516 C  CB  . ASP A 1 196 ? 33.649  20.506  10.124  1.00 83.94 196 A 1 
ATOM   1517 C  CG  . ASP A 1 196 ? 33.424  21.040  11.535  1.00 75.98 196 A 1 
ATOM   1518 O  OD1 . ASP A 1 196 ? 33.977  22.107  11.858  1.00 67.71 196 A 1 
ATOM   1519 O  OD2 . ASP A 1 196 ? 32.697  20.387  12.299  1.00 69.05 196 A 1 
ATOM   1520 N  N   . ALA A 1 197 ? 33.605  23.906  9.431   1.00 82.00 197 A 1 
ATOM   1521 C  CA  . ALA A 1 197 ? 34.325  25.174  9.396   1.00 79.71 197 A 1 
ATOM   1522 C  C   . ALA A 1 197 ? 35.449  25.270  10.443  1.00 80.05 197 A 1 
ATOM   1523 O  O   . ALA A 1 197 ? 36.339  26.108  10.304  1.00 74.38 197 A 1 
ATOM   1524 C  CB  . ALA A 1 197 ? 33.314  26.306  9.565   1.00 75.22 197 A 1 
ATOM   1525 N  N   . SER A 1 198 ? 35.416  24.436  11.487  1.00 83.33 198 A 1 
ATOM   1526 C  CA  . SER A 1 198 ? 36.359  24.498  12.597  1.00 81.52 198 A 1 
ATOM   1527 C  C   . SER A 1 198 ? 37.561  23.571  12.422  1.00 81.39 198 A 1 
ATOM   1528 O  O   . SER A 1 198 ? 38.688  23.965  12.725  1.00 75.11 198 A 1 
ATOM   1529 C  CB  . SER A 1 198 ? 35.642  24.207  13.922  1.00 78.09 198 A 1 
ATOM   1530 O  OG  . SER A 1 198 ? 35.188  22.879  14.012  1.00 70.20 198 A 1 
ATOM   1531 N  N   . ASP A 1 199 ? 37.356  22.351  11.915  1.00 83.54 199 A 1 
ATOM   1532 C  CA  . ASP A 1 199 ? 38.408  21.341  11.784  1.00 83.46 199 A 1 
ATOM   1533 C  C   . ASP A 1 199 ? 38.629  20.845  10.348  1.00 84.49 199 A 1 
ATOM   1534 O  O   . ASP A 1 199 ? 39.563  20.083  10.095  1.00 77.66 199 A 1 
ATOM   1535 C  CB  . ASP A 1 199 ? 38.166  20.196  12.776  1.00 78.33 199 A 1 
ATOM   1536 C  CG  . ASP A 1 199 ? 36.887  19.396  12.534  1.00 72.90 199 A 1 
ATOM   1537 O  OD1 . ASP A 1 199 ? 36.353  19.439  11.409  1.00 67.80 199 A 1 
ATOM   1538 O  OD2 . ASP A 1 199 ? 36.457  18.687  13.464  1.00 68.95 199 A 1 
ATOM   1539 N  N   . GLY A 1 200 ? 37.805  21.289  9.403   1.00 82.08 200 A 1 
ATOM   1540 C  CA  . GLY A 1 200 ? 37.939  20.938  7.995   1.00 81.56 200 A 1 
ATOM   1541 C  C   . GLY A 1 200 ? 37.518  19.518  7.636   1.00 83.71 200 A 1 
ATOM   1542 O  O   . GLY A 1 200 ? 37.698  19.110  6.488   1.00 79.35 200 A 1 
ATOM   1543 N  N   . ARG A 1 201 ? 36.969  18.758  8.575   1.00 88.02 201 A 1 
ATOM   1544 C  CA  . ARG A 1 201 ? 36.454  17.418  8.274   1.00 89.12 201 A 1 
ATOM   1545 C  C   . ARG A 1 201 ? 35.331  17.501  7.250   1.00 90.99 201 A 1 
ATOM   1546 O  O   . ARG A 1 201 ? 34.448  18.353  7.359   1.00 88.22 201 A 1 
ATOM   1547 C  CB  . ARG A 1 201 ? 35.948  16.715  9.535   1.00 84.74 201 A 1 
ATOM   1548 C  CG  . ARG A 1 201 ? 37.097  16.275  10.459  1.00 70.41 201 A 1 
ATOM   1549 C  CD  . ARG A 1 201 ? 36.558  15.496  11.659  1.00 66.18 201 A 1 
ATOM   1550 N  NE  . ARG A 1 201 ? 35.795  16.377  12.536  1.00 57.67 201 A 1 
ATOM   1551 C  CZ  . ARG A 1 201 ? 34.832  16.045  13.373  1.00 51.57 201 A 1 
ATOM   1552 N  NH1 . ARG A 1 201 ? 34.460  14.791  13.533  1.00 48.77 201 A 1 
ATOM   1553 N  NH2 . ARG A 1 201 ? 34.248  16.976  14.054  1.00 45.09 201 A 1 
ATOM   1554 N  N   . GLU A 1 202 ? 35.345  16.599  6.277   1.00 91.80 202 A 1 
ATOM   1555 C  CA  . GLU A 1 202 ? 34.312  16.521  5.263   1.00 92.40 202 A 1 
ATOM   1556 C  C   . GLU A 1 202 ? 33.419  15.300  5.497   1.00 93.21 202 A 1 
ATOM   1557 O  O   . GLU A 1 202 ? 33.899  14.203  5.786   1.00 90.78 202 A 1 
ATOM   1558 C  CB  . GLU A 1 202 ? 34.901  16.515  3.849   1.00 89.23 202 A 1 
ATOM   1559 C  CG  . GLU A 1 202 ? 35.618  17.826  3.521   1.00 80.89 202 A 1 
ATOM   1560 C  CD  . GLU A 1 202 ? 35.975  18.001  2.035   1.00 80.67 202 A 1 
ATOM   1561 O  OE1 . GLU A 1 202 ? 36.374  19.122  1.673   1.00 75.38 202 A 1 
ATOM   1562 O  OE2 . GLU A 1 202 ? 35.833  17.038  1.252   1.00 75.91 202 A 1 
ATOM   1563 N  N   . VAL A 1 203 ? 32.119  15.524  5.340   1.00 93.79 203 A 1 
ATOM   1564 C  CA  . VAL A 1 203 ? 31.134  14.447  5.277   1.00 93.65 203 A 1 
ATOM   1565 C  C   . VAL A 1 203 ? 30.410  14.526  3.943   1.00 94.69 203 A 1 
ATOM   1566 O  O   . VAL A 1 203 ? 30.341  15.590  3.319   1.00 93.76 203 A 1 
ATOM   1567 C  CB  . VAL A 1 203 ? 30.141  14.478  6.459   1.00 91.03 203 A 1 
ATOM   1568 C  CG1 . VAL A 1 203 ? 30.870  14.316  7.790   1.00 79.29 203 A 1 
ATOM   1569 C  CG2 . VAL A 1 203 ? 29.309  15.752  6.478   1.00 79.77 203 A 1 
ATOM   1570 N  N   . VAL A 1 204 ? 29.888  13.397  3.496   1.00 95.35 204 A 1 
ATOM   1571 C  CA  . VAL A 1 204 ? 29.111  13.314  2.259   1.00 95.26 204 A 1 
ATOM   1572 C  C   . VAL A 1 204 ? 27.701  12.867  2.602   1.00 95.27 204 A 1 
ATOM   1573 O  O   . VAL A 1 204 ? 27.491  11.738  3.054   1.00 93.97 204 A 1 
ATOM   1574 C  CB  . VAL A 1 204 ? 29.751  12.367  1.227   1.00 94.00 204 A 1 
ATOM   1575 C  CG1 . VAL A 1 204 ? 28.957  12.378  -0.087  1.00 88.21 204 A 1 
ATOM   1576 C  CG2 . VAL A 1 204 ? 31.190  12.780  0.920   1.00 88.93 204 A 1 
ATOM   1577 N  N   . ASP A 1 205 ? 26.733  13.759  2.387   1.00 95.41 205 A 1 
ATOM   1578 C  CA  . ASP A 1 205 ? 25.320  13.431  2.535   1.00 95.31 205 A 1 
ATOM   1579 C  C   . ASP A 1 205 ? 24.760  12.980  1.183   1.00 95.68 205 A 1 
ATOM   1580 O  O   . ASP A 1 205 ? 24.893  13.669  0.169   1.00 94.61 205 A 1 
ATOM   1581 C  CB  . ASP A 1 205 ? 24.541  14.623  3.116   1.00 94.41 205 A 1 
ATOM   1582 C  CG  . ASP A 1 205 ? 24.699  14.797  4.623   1.00 92.85 205 A 1 
ATOM   1583 O  OD1 . ASP A 1 205 ? 25.328  13.950  5.293   1.00 88.16 205 A 1 
ATOM   1584 O  OD2 . ASP A 1 205 ? 24.140  15.773  5.171   1.00 87.81 205 A 1 
ATOM   1585 N  N   . ILE A 1 206 ? 24.130  11.802  1.166   1.00 95.55 206 A 1 
ATOM   1586 C  CA  . ILE A 1 206 ? 23.517  11.211  -0.027  1.00 95.14 206 A 1 
ATOM   1587 C  C   . ILE A 1 206 ? 22.015  11.504  -0.006  1.00 95.56 206 A 1 
ATOM   1588 O  O   . ILE A 1 206 ? 21.325  11.162  0.946   1.00 94.64 206 A 1 
ATOM   1589 C  CB  . ILE A 1 206 ? 23.775  9.691   -0.102  1.00 93.64 206 A 1 
ATOM   1590 C  CG1 . ILE A 1 206 ? 25.278  9.334   0.025   1.00 90.43 206 A 1 
ATOM   1591 C  CG2 . ILE A 1 206 ? 23.188  9.101   -1.386  1.00 89.30 206 A 1 
ATOM   1592 C  CD1 . ILE A 1 206 ? 26.165  9.912   -1.065  1.00 79.12 206 A 1 
ATOM   1593 N  N   . ILE A 1 207 ? 21.524  12.124  -1.084  1.00 95.77 207 A 1 
ATOM   1594 C  CA  . ILE A 1 207 ? 20.110  12.439  -1.246  1.00 95.86 207 A 1 
ATOM   1595 C  C   . ILE A 1 207 ? 19.564  11.643  -2.433  1.00 95.61 207 A 1 
ATOM   1596 O  O   . ILE A 1 207 ? 20.085  11.775  -3.541  1.00 94.59 207 A 1 
ATOM   1597 C  CB  . ILE A 1 207 ? 19.896  13.963  -1.410  1.00 95.37 207 A 1 
ATOM   1598 C  CG1 . ILE A 1 207 ? 20.397  14.677  -0.142  1.00 93.17 207 A 1 
ATOM   1599 C  CG2 . ILE A 1 207 ? 18.420  14.275  -1.691  1.00 93.81 207 A 1 
ATOM   1600 C  CD1 . ILE A 1 207 ? 20.255  16.193  -0.179  1.00 85.75 207 A 1 
ATOM   1601 N  N   . PRO A 1 208 ? 18.528  10.810  -2.240  1.00 94.50 208 A 1 
ATOM   1602 C  CA  . PRO A 1 208 ? 17.946  10.052  -3.335  1.00 93.64 208 A 1 
ATOM   1603 C  C   . PRO A 1 208 ? 17.162  10.958  -4.294  1.00 93.74 208 A 1 
ATOM   1604 O  O   . PRO A 1 208 ? 16.801  12.090  -3.971  1.00 92.86 208 A 1 
ATOM   1605 C  CB  . PRO A 1 208 ? 17.033  9.033   -2.646  1.00 92.43 208 A 1 
ATOM   1606 C  CG  . PRO A 1 208 ? 16.582  9.777   -1.413  1.00 91.08 208 A 1 
ATOM   1607 C  CD  . PRO A 1 208 ? 17.812  10.568  -1.000  1.00 92.96 208 A 1 
ATOM   1608 N  N   . ARG A 1 209 ? 16.854  10.445  -5.483  1.00 92.58 209 A 1 
ATOM   1609 C  CA  . ARG A 1 209 ? 15.978  11.127  -6.430  1.00 91.46 209 A 1 
ATOM   1610 C  C   . ARG A 1 209 ? 14.573  11.279  -5.838  1.00 91.66 209 A 1 
ATOM   1611 O  O   . ARG A 1 209 ? 14.016  10.329  -5.302  1.00 89.59 209 A 1 
ATOM   1612 C  CB  . ARG A 1 209 ? 15.948  10.344  -7.746  1.00 88.29 209 A 1 
ATOM   1613 C  CG  . ARG A 1 209 ? 15.152  11.042  -8.841  1.00 76.30 209 A 1 
ATOM   1614 C  CD  . ARG A 1 209 ? 15.167  10.226  -10.134 1.00 73.94 209 A 1 
ATOM   1615 N  NE  . ARG A 1 209 ? 14.375  10.860  -11.182 1.00 66.03 209 A 1 
ATOM   1616 C  CZ  . ARG A 1 209 ? 13.971  10.282  -12.297 1.00 59.53 209 A 1 
ATOM   1617 N  NH1 . ARG A 1 209 ? 14.287  9.041   -12.568 1.00 55.29 209 A 1 
ATOM   1618 N  NH2 . ARG A 1 209 ? 13.249  10.945  -13.150 1.00 51.51 209 A 1 
ATOM   1619 N  N   . GLY A 1 210 ? 14.003  12.475  -5.964  1.00 92.02 210 A 1 
ATOM   1620 C  CA  . GLY A 1 210 ? 12.664  12.784  -5.480  1.00 91.70 210 A 1 
ATOM   1621 C  C   . GLY A 1 210 ? 12.580  14.163  -4.826  1.00 92.94 210 A 1 
ATOM   1622 O  O   . GLY A 1 210 ? 11.946  15.057  -5.388  1.00 91.44 210 A 1 
ATOM   1623 N  N   . PRO A 1 211 ? 13.210  14.375  -3.662  1.00 93.99 211 A 1 
ATOM   1624 C  CA  . PRO A 1 211 ? 13.237  15.688  -3.017  1.00 94.36 211 A 1 
ATOM   1625 C  C   . PRO A 1 211 ? 14.044  16.712  -3.826  1.00 94.37 211 A 1 
ATOM   1626 O  O   . PRO A 1 211 ? 15.040  16.370  -4.460  1.00 92.91 211 A 1 
ATOM   1627 C  CB  . PRO A 1 211 ? 13.888  15.445  -1.648  1.00 93.44 211 A 1 
ATOM   1628 C  CG  . PRO A 1 211 ? 13.757  13.953  -1.425  1.00 91.27 211 A 1 
ATOM   1629 C  CD  . PRO A 1 211 ? 13.838  13.372  -2.821  1.00 93.69 211 A 1 
ATOM   1630 N  N   . GLU A 1 212 ? 13.622  17.987  -3.783  1.00 93.92 212 A 1 
ATOM   1631 C  CA  . GLU A 1 212 ? 14.321  19.089  -4.435  1.00 93.64 212 A 1 
ATOM   1632 C  C   . GLU A 1 212 ? 15.267  19.797  -3.464  1.00 94.51 212 A 1 
ATOM   1633 O  O   . GLU A 1 212 ? 14.925  19.998  -2.299  1.00 93.54 212 A 1 
ATOM   1634 C  CB  . GLU A 1 212 ? 13.322  20.088  -5.034  1.00 91.48 212 A 1 
ATOM   1635 C  CG  . GLU A 1 212 ? 12.561  19.533  -6.243  1.00 79.60 212 A 1 
ATOM   1636 C  CD  . GLU A 1 212 ? 13.512  19.036  -7.332  1.00 70.66 212 A 1 
ATOM   1637 O  OE1 . GLU A 1 212 ? 14.365  19.828  -7.784  1.00 63.63 212 A 1 
ATOM   1638 O  OE2 . GLU A 1 212 ? 13.435  17.851  -7.687  1.00 62.02 212 A 1 
ATOM   1639 N  N   . LEU A 1 213 ? 16.459  20.198  -3.944  1.00 94.56 213 A 1 
ATOM   1640 C  CA  . LEU A 1 213 ? 17.443  20.892  -3.118  1.00 94.51 213 A 1 
ATOM   1641 C  C   . LEU A 1 213 ? 16.970  22.288  -2.708  1.00 94.89 213 A 1 
ATOM   1642 O  O   . LEU A 1 213 ? 16.387  23.019  -3.497  1.00 92.81 213 A 1 
ATOM   1643 C  CB  . LEU A 1 213 ? 18.783  21.006  -3.849  1.00 92.84 213 A 1 
ATOM   1644 C  CG  . LEU A 1 213 ? 19.608  19.723  -3.910  1.00 87.79 213 A 1 
ATOM   1645 C  CD1 . LEU A 1 213 ? 20.846  19.977  -4.759  1.00 85.33 213 A 1 
ATOM   1646 C  CD2 . LEU A 1 213 ? 20.058  19.269  -2.524  1.00 84.69 213 A 1 
ATOM   1647 N  N   . LEU A 1 214 ? 17.312  22.672  -1.470  1.00 95.74 214 A 1 
ATOM   1648 C  CA  . LEU A 1 214 ? 17.134  24.024  -0.935  1.00 95.41 214 A 1 
ATOM   1649 C  C   . LEU A 1 214 ? 18.456  24.769  -0.745  1.00 95.67 214 A 1 
ATOM   1650 O  O   . LEU A 1 214 ? 18.441  25.957  -0.427  1.00 93.40 214 A 1 
ATOM   1651 C  CB  . LEU A 1 214 ? 16.402  23.942  0.415   1.00 94.62 214 A 1 
ATOM   1652 C  CG  . LEU A 1 214 ? 14.980  23.366  0.367   1.00 93.11 214 A 1 
ATOM   1653 C  CD1 . LEU A 1 214 ? 14.406  23.352  1.785   1.00 90.41 214 A 1 
ATOM   1654 C  CD2 . LEU A 1 214 ? 14.060  24.184  -0.540  1.00 90.03 214 A 1 
ATOM   1655 N  N   . VAL A 1 215 ? 19.594  24.091  -0.921  1.00 95.81 215 A 1 
ATOM   1656 C  CA  . VAL A 1 215 ? 20.922  24.636  -0.624  1.00 95.84 215 A 1 
ATOM   1657 C  C   . VAL A 1 215 ? 21.784  24.722  -1.887  1.00 96.16 215 A 1 
ATOM   1658 O  O   . VAL A 1 215 ? 21.539  24.023  -2.871  1.00 95.47 215 A 1 
ATOM   1659 C  CB  . VAL A 1 215 ? 21.635  23.835  0.482   1.00 94.76 215 A 1 
ATOM   1660 C  CG1 . VAL A 1 215 ? 20.826  23.861  1.775   1.00 90.46 215 A 1 
ATOM   1661 C  CG2 . VAL A 1 215 ? 21.910  22.386  0.078   1.00 90.57 215 A 1 
ATOM   1662 N  N   . SER A 1 216 ? 22.806  25.581  -1.825  1.00 95.59 216 A 1 
ATOM   1663 C  CA  . SER A 1 216 ? 23.755  25.824  -2.916  1.00 95.32 216 A 1 
ATOM   1664 C  C   . SER A 1 216 ? 25.192  25.671  -2.428  1.00 95.67 216 A 1 
ATOM   1665 O  O   . SER A 1 216 ? 25.475  25.778  -1.239  1.00 94.47 216 A 1 
ATOM   1666 C  CB  . SER A 1 216 ? 23.546  27.232  -3.481  1.00 94.05 216 A 1 
ATOM   1667 O  OG  . SER A 1 216 ? 22.251  27.348  -4.042  1.00 85.98 216 A 1 
ATOM   1668 N  N   . GLU A 1 217 ? 26.132  25.456  -3.357  1.00 94.73 217 A 1 
ATOM   1669 C  CA  . GLU A 1 217 ? 27.556  25.448  -3.045  1.00 94.84 217 A 1 
ATOM   1670 C  C   . GLU A 1 217 ? 27.994  26.793  -2.442  1.00 94.35 217 A 1 
ATOM   1671 O  O   . GLU A 1 217 ? 27.560  27.861  -2.885  1.00 92.08 217 A 1 
ATOM   1672 C  CB  . GLU A 1 217 ? 28.392  25.136  -4.296  1.00 93.50 217 A 1 
ATOM   1673 C  CG  . GLU A 1 217 ? 28.213  23.698  -4.775  1.00 89.00 217 A 1 
ATOM   1674 C  CD  . GLU A 1 217 ? 29.053  23.345  -6.008  1.00 91.19 217 A 1 
ATOM   1675 O  OE1 . GLU A 1 217 ? 29.131  22.141  -6.324  1.00 86.66 217 A 1 
ATOM   1676 O  OE2 . GLU A 1 217 ? 29.605  24.254  -6.661  1.00 87.67 217 A 1 
ATOM   1677 N  N   . GLY A 1 218 ? 28.844  26.725  -1.410  1.00 94.97 218 A 1 
ATOM   1678 C  CA  . GLY A 1 218 ? 29.316  27.885  -0.662  1.00 94.42 218 A 1 
ATOM   1679 C  C   . GLY A 1 218 ? 28.415  28.303  0.501   1.00 95.04 218 A 1 
ATOM   1680 O  O   . GLY A 1 218 ? 28.822  29.143  1.306   1.00 92.81 218 A 1 
ATOM   1681 N  N   . GLU A 1 219 ? 27.226  27.731  0.630   1.00 94.67 219 A 1 
ATOM   1682 C  CA  . GLU A 1 219 ? 26.291  28.086  1.694   1.00 94.52 219 A 1 
ATOM   1683 C  C   . GLU A 1 219 ? 26.705  27.479  3.041   1.00 94.86 219 A 1 
ATOM   1684 O  O   . GLU A 1 219 ? 27.140  26.326  3.110   1.00 93.62 219 A 1 
ATOM   1685 C  CB  . GLU A 1 219 ? 24.878  27.648  1.290   1.00 92.96 219 A 1 
ATOM   1686 C  CG  . GLU A 1 219 ? 23.788  28.201  2.201   1.00 85.16 219 A 1 
ATOM   1687 C  CD  . GLU A 1 219 ? 22.375  27.880  1.713   1.00 87.27 219 A 1 
ATOM   1688 O  OE1 . GLU A 1 219 ? 21.441  27.933  2.538   1.00 81.88 219 A 1 
ATOM   1689 O  OE2 . GLU A 1 219 ? 22.204  27.581  0.510   1.00 83.48 219 A 1 
ATOM   1690 N  N   . SER A 1 220 ? 26.572  28.271  4.115   1.00 94.71 220 A 1 
ATOM   1691 C  CA  . SER A 1 220 ? 26.764  27.781  5.478   1.00 94.57 220 A 1 
ATOM   1692 C  C   . SER A 1 220 ? 25.491  27.116  5.984   1.00 94.53 220 A 1 
ATOM   1693 O  O   . SER A 1 220 ? 24.413  27.710  5.921   1.00 92.73 220 A 1 
ATOM   1694 C  CB  . SER A 1 220 ? 27.150  28.920  6.421   1.00 93.01 220 A 1 
ATOM   1695 O  OG  . SER A 1 220 ? 28.393  29.473  6.044   1.00 80.73 220 A 1 
ATOM   1696 N  N   . ILE A 1 221 ? 25.619  25.901  6.501   1.00 94.23 221 A 1 
ATOM   1697 C  CA  . ILE A 1 221 ? 24.501  25.111  7.008   1.00 93.93 221 A 1 
ATOM   1698 C  C   . ILE A 1 221 ? 24.780  24.605  8.417   1.00 94.33 221 A 1 
ATOM   1699 O  O   . ILE A 1 221 ? 25.931  24.527  8.857   1.00 93.19 221 A 1 
ATOM   1700 C  CB  . ILE A 1 221 ? 24.150  23.955  6.045   1.00 91.32 221 A 1 
ATOM   1701 C  CG1 . ILE A 1 221 ? 25.353  23.023  5.823   1.00 79.90 221 A 1 
ATOM   1702 C  CG2 . ILE A 1 221 ? 23.608  24.498  4.725   1.00 75.79 221 A 1 
ATOM   1703 C  CD1 . ILE A 1 221 ? 24.989  21.774  5.031   1.00 72.18 221 A 1 
ATOM   1704 N  N   . LYS A 1 222 ? 23.727  24.264  9.139   1.00 94.26 222 A 1 
ATOM   1705 C  CA  . LYS A 1 222 ? 23.792  23.715  10.490  1.00 94.33 222 A 1 
ATOM   1706 C  C   . LYS A 1 222 ? 23.396  22.243  10.497  1.00 94.65 222 A 1 
ATOM   1707 O  O   . LYS A 1 222 ? 22.673  21.787  9.619   1.00 93.62 222 A 1 
ATOM   1708 C  CB  . LYS A 1 222 ? 22.889  24.524  11.434  1.00 93.18 222 A 1 
ATOM   1709 C  CG  . LYS A 1 222 ? 23.344  25.983  11.568  1.00 85.61 222 A 1 
ATOM   1710 C  CD  . LYS A 1 222 ? 22.444  26.744  12.533  1.00 79.55 222 A 1 
ATOM   1711 C  CE  . LYS A 1 222 ? 22.909  28.195  12.654  1.00 68.37 222 A 1 
ATOM   1712 N  NZ  . LYS A 1 222 ? 22.048  28.974  13.569  1.00 59.95 222 A 1 
ATOM   1713 N  N   . LEU A 1 223 ? 23.850  21.515  11.523  1.00 93.47 223 A 1 
ATOM   1714 C  CA  . LEU A 1 223 ? 23.359  20.172  11.826  1.00 93.26 223 A 1 
ATOM   1715 C  C   . LEU A 1 223 ? 21.824  20.178  11.852  1.00 93.78 223 A 1 
ATOM   1716 O  O   . LEU A 1 223 ? 21.216  21.097  12.408  1.00 91.91 223 A 1 
ATOM   1717 C  CB  . LEU A 1 223 ? 23.943  19.721  13.170  1.00 91.82 223 A 1 
ATOM   1718 C  CG  . LEU A 1 223 ? 23.484  18.329  13.652  1.00 90.07 223 A 1 
ATOM   1719 C  CD1 . LEU A 1 223 ? 23.987  17.222  12.733  1.00 84.67 223 A 1 
ATOM   1720 C  CD2 . LEU A 1 223 ? 24.015  18.075  15.058  1.00 84.30 223 A 1 
ATOM   1721 N  N   . ASP A 1 224 ? 21.222  19.175  11.231  1.00 94.93 224 A 1 
ATOM   1722 C  CA  . ASP A 1 224 ? 19.775  18.980  11.090  1.00 95.46 224 A 1 
ATOM   1723 C  C   . ASP A 1 224 ? 19.038  20.049  10.266  1.00 96.27 224 A 1 
ATOM   1724 O  O   . ASP A 1 224 ? 17.813  20.000  10.150  1.00 95.16 224 A 1 
ATOM   1725 C  CB  . ASP A 1 224 ? 19.111  18.747  12.458  1.00 94.40 224 A 1 
ATOM   1726 C  CG  . ASP A 1 224 ? 19.624  17.492  13.160  1.00 89.64 224 A 1 
ATOM   1727 O  OD1 . ASP A 1 224 ? 19.815  16.472  12.468  1.00 85.04 224 A 1 
ATOM   1728 O  OD2 . ASP A 1 224 ? 19.806  17.546  14.391  1.00 83.13 224 A 1 
ATOM   1729 N  N   . GLN A 1 225 ? 19.754  20.991  9.631   1.00 95.70 225 A 1 
ATOM   1730 C  CA  . GLN A 1 225 ? 19.118  21.933  8.711   1.00 95.91 225 A 1 
ATOM   1731 C  C   . GLN A 1 225 ? 18.592  21.182  7.474   1.00 96.49 225 A 1 
ATOM   1732 O  O   . GLN A 1 225 ? 19.327  20.377  6.893   1.00 95.62 225 A 1 
ATOM   1733 C  CB  . GLN A 1 225 ? 20.106  23.042  8.314   1.00 94.78 225 A 1 
ATOM   1734 C  CG  . GLN A 1 225 ? 19.507  24.063  7.342   1.00 92.63 225 A 1 
ATOM   1735 C  CD  . GLN A 1 225 ? 20.453  25.201  7.010   1.00 93.00 225 A 1 
ATOM   1736 O  OE1 . GLN A 1 225 ? 21.290  25.605  7.807   1.00 87.58 225 A 1 
ATOM   1737 N  NE2 . GLN A 1 225 ? 20.355  25.765  5.826   1.00 85.68 225 A 1 
ATOM   1738 N  N   . PRO A 1 226 ? 17.354  21.457  7.028   1.00 96.80 226 A 1 
ATOM   1739 C  CA  . PRO A 1 226 ? 16.837  20.856  5.802   1.00 96.66 226 A 1 
ATOM   1740 C  C   . PRO A 1 226 ? 17.701  21.187  4.579   1.00 96.68 226 A 1 
ATOM   1741 O  O   . PRO A 1 226 ? 17.916  22.353  4.253   1.00 95.67 226 A 1 
ATOM   1742 C  CB  . PRO A 1 226 ? 15.419  21.410  5.654   1.00 96.15 226 A 1 
ATOM   1743 C  CG  . PRO A 1 226 ? 15.016  21.732  7.084   1.00 94.18 226 A 1 
ATOM   1744 C  CD  . PRO A 1 226 ? 16.312  22.210  7.713   1.00 96.04 226 A 1 
ATOM   1745 N  N   . LEU A 1 227 ? 18.168  20.146  3.884   1.00 96.74 227 A 1 
ATOM   1746 C  CA  . LEU A 1 227 ? 18.845  20.253  2.596   1.00 96.48 227 A 1 
ATOM   1747 C  C   . LEU A 1 227 ? 17.853  20.203  1.432   1.00 96.43 227 A 1 
ATOM   1748 O  O   . LEU A 1 227 ? 18.175  20.645  0.331   1.00 95.24 227 A 1 
ATOM   1749 C  CB  . LEU A 1 227 ? 19.860  19.107  2.461   1.00 95.98 227 A 1 
ATOM   1750 C  CG  . LEU A 1 227 ? 20.987  19.089  3.504   1.00 95.14 227 A 1 
ATOM   1751 C  CD1 . LEU A 1 227 ? 21.845  17.838  3.314   1.00 93.72 227 A 1 
ATOM   1752 C  CD2 . LEU A 1 227 ? 21.874  20.329  3.395   1.00 93.27 227 A 1 
ATOM   1753 N  N   . THR A 1 228 ? 16.657  19.681  1.674   1.00 96.31 228 A 1 
ATOM   1754 C  CA  . THR A 1 228 ? 15.623  19.488  0.659   1.00 96.41 228 A 1 
ATOM   1755 C  C   . THR A 1 228 ? 14.266  20.016  1.117   1.00 96.65 228 A 1 
ATOM   1756 O  O   . THR A 1 228 ? 13.996  20.128  2.317   1.00 96.20 228 A 1 
ATOM   1757 C  CB  . THR A 1 228 ? 15.464  18.014  0.251   1.00 95.96 228 A 1 
ATOM   1758 O  OG1 . THR A 1 228 ? 14.837  17.258  1.269   1.00 92.98 228 A 1 
ATOM   1759 C  CG2 . THR A 1 228 ? 16.782  17.346  -0.085  1.00 93.00 228 A 1 
ATOM   1760 N  N   . SER A 1 229 ? 13.394  20.260  0.153   1.00 95.60 229 A 1 
ATOM   1761 C  CA  . SER A 1 229 ? 11.965  20.416  0.392   1.00 95.02 229 A 1 
ATOM   1762 C  C   . SER A 1 229 ? 11.359  19.126  0.966   1.00 95.99 229 A 1 
ATOM   1763 O  O   . SER A 1 229 ? 11.982  18.056  0.934   1.00 95.73 229 A 1 
ATOM   1764 C  CB  . SER A 1 229 ? 11.250  20.805  -0.904  1.00 93.10 229 A 1 
ATOM   1765 O  OG  . SER A 1 229 ? 11.363  19.785  -1.874  1.00 88.60 229 A 1 
ATOM   1766 N  N   . ASN A 1 230 ? 10.128  19.231  1.484   1.00 95.97 230 A 1 
ATOM   1767 C  CA  . ASN A 1 230 ? 9.342   18.058  1.834   1.00 96.30 230 A 1 
ATOM   1768 C  C   . ASN A 1 230 ? 8.513   17.627  0.613   1.00 96.61 230 A 1 
ATOM   1769 O  O   . ASN A 1 230 ? 7.570   18.334  0.254   1.00 96.25 230 A 1 
ATOM   1770 C  CB  . ASN A 1 230 ? 8.456   18.358  3.050   1.00 95.81 230 A 1 
ATOM   1771 C  CG  . ASN A 1 230 ? 7.729   17.114  3.546   1.00 95.20 230 A 1 
ATOM   1772 O  OD1 . ASN A 1 230 ? 7.813   16.037  2.977   1.00 92.57 230 A 1 
ATOM   1773 N  ND2 . ASN A 1 230 ? 7.005   17.227  4.638   1.00 90.81 230 A 1 
ATOM   1774 N  N   . PRO A 1 231 ? 8.820   16.486  -0.027  1.00 96.97 231 A 1 
ATOM   1775 C  CA  . PRO A 1 231 ? 8.095   16.047  -1.214  1.00 96.64 231 A 1 
ATOM   1776 C  C   . PRO A 1 231 ? 6.763   15.368  -0.895  1.00 96.95 231 A 1 
ATOM   1777 O  O   . PRO A 1 231 ? 5.989   15.102  -1.810  1.00 95.96 231 A 1 
ATOM   1778 C  CB  . PRO A 1 231 ? 9.074   15.077  -1.888  1.00 95.75 231 A 1 
ATOM   1779 C  CG  . PRO A 1 231 ? 9.780   14.431  -0.716  1.00 94.40 231 A 1 
ATOM   1780 C  CD  . PRO A 1 231 ? 9.905   15.564  0.299   1.00 96.14 231 A 1 
ATOM   1781 N  N   . ASN A 1 232 ? 6.474   15.081  0.375   1.00 97.14 232 A 1 
ATOM   1782 C  CA  . ASN A 1 232 ? 5.291   14.329  0.759   1.00 97.65 232 A 1 
ATOM   1783 C  C   . ASN A 1 232 ? 4.009   15.152  0.568   1.00 97.66 232 A 1 
ATOM   1784 O  O   . ASN A 1 232 ? 3.832   16.199  1.182   1.00 97.18 232 A 1 
ATOM   1785 C  CB  . ASN A 1 232 ? 5.421   13.846  2.209   1.00 97.62 232 A 1 
ATOM   1786 C  CG  . ASN A 1 232 ? 4.209   13.052  2.658   1.00 97.44 232 A 1 
ATOM   1787 O  OD1 . ASN A 1 232 ? 3.577   12.347  1.880   1.00 92.57 232 A 1 
ATOM   1788 N  ND2 . ASN A 1 232 ? 3.844   13.150  3.915   1.00 92.14 232 A 1 
ATOM   1789 N  N   . VAL A 1 233 ? 3.091   14.633  -0.251  1.00 97.95 233 A 1 
ATOM   1790 C  CA  . VAL A 1 233 ? 1.769   15.217  -0.494  1.00 97.89 233 A 1 
ATOM   1791 C  C   . VAL A 1 233 ? 0.636   14.380  0.115   1.00 98.05 233 A 1 
ATOM   1792 O  O   . VAL A 1 233 ? -0.523  14.782  0.064   1.00 97.28 233 A 1 
ATOM   1793 C  CB  . VAL A 1 233 ? 1.521   15.443  -1.998  1.00 97.09 233 A 1 
ATOM   1794 C  CG1 . VAL A 1 233 ? 2.563   16.393  -2.590  1.00 94.54 233 A 1 
ATOM   1795 C  CG2 . VAL A 1 233 ? 1.523   14.130  -2.790  1.00 94.41 233 A 1 
ATOM   1796 N  N   . GLY A 1 234 ? 0.967   13.228  0.682   1.00 98.03 234 A 1 
ATOM   1797 C  CA  . GLY A 1 234 ? 0.014   12.323  1.305   1.00 98.11 234 A 1 
ATOM   1798 C  C   . GLY A 1 234 ? -0.181  12.587  2.797   1.00 98.46 234 A 1 
ATOM   1799 O  O   . GLY A 1 234 ? 0.179   13.634  3.324   1.00 97.96 234 A 1 
ATOM   1800 N  N   . GLY A 1 235 ? -0.770  11.613  3.478   1.00 98.26 235 A 1 
ATOM   1801 C  CA  . GLY A 1 235 ? -0.957  11.681  4.922   1.00 98.47 235 A 1 
ATOM   1802 C  C   . GLY A 1 235 ? -1.904  10.632  5.472   1.00 98.68 235 A 1 
ATOM   1803 O  O   . GLY A 1 235 ? -2.687  10.020  4.739   1.00 98.32 235 A 1 
ATOM   1804 N  N   . PHE A 1 236 ? -1.805  10.435  6.780   1.00 98.52 236 A 1 
ATOM   1805 C  CA  . PHE A 1 236 ? -2.602  9.496   7.550   1.00 98.62 236 A 1 
ATOM   1806 C  C   . PHE A 1 236 ? -3.583  10.248  8.453   1.00 98.54 236 A 1 
ATOM   1807 O  O   . PHE A 1 236 ? -3.274  11.331  8.955   1.00 98.10 236 A 1 
ATOM   1808 C  CB  . PHE A 1 236 ? -1.658  8.604   8.363   1.00 98.56 236 A 1 
ATOM   1809 C  CG  . PHE A 1 236 ? -2.376  7.654   9.290   1.00 98.65 236 A 1 
ATOM   1810 C  CD1 . PHE A 1 236 ? -3.017  6.518   8.778   1.00 98.27 236 A 1 
ATOM   1811 C  CD2 . PHE A 1 236 ? -2.426  7.911   10.664  1.00 98.25 236 A 1 
ATOM   1812 C  CE1 . PHE A 1 236 ? -3.711  5.653   9.631   1.00 98.05 236 A 1 
ATOM   1813 C  CE2 . PHE A 1 236 ? -3.116  7.047   11.522  1.00 97.93 236 A 1 
ATOM   1814 C  CZ  . PHE A 1 236 ? -3.761  5.919   11.010  1.00 98.17 236 A 1 
ATOM   1815 N  N   . GLY A 1 237 ? -4.747  9.671   8.674   1.00 98.59 237 A 1 
ATOM   1816 C  CA  . GLY A 1 237 ? -5.715  10.199  9.626   1.00 98.42 237 A 1 
ATOM   1817 C  C   . GLY A 1 237 ? -6.473  9.094   10.336  1.00 98.65 237 A 1 
ATOM   1818 O  O   . GLY A 1 237 ? -6.470  7.934   9.905   1.00 98.20 237 A 1 
ATOM   1819 N  N   . GLN A 1 238 ? -7.113  9.447   11.442  1.00 98.22 238 A 1 
ATOM   1820 C  CA  . GLN A 1 238 ? -7.943  8.551   12.233  1.00 97.91 238 A 1 
ATOM   1821 C  C   . GLN A 1 238 ? -9.357  9.105   12.363  1.00 98.08 238 A 1 
ATOM   1822 O  O   . GLN A 1 238 ? -9.560  10.317  12.340  1.00 97.16 238 A 1 
ATOM   1823 C  CB  . GLN A 1 238 ? -7.335  8.330   13.626  1.00 95.25 238 A 1 
ATOM   1824 C  CG  . GLN A 1 238 ? -6.001  7.603   13.576  1.00 89.33 238 A 1 
ATOM   1825 C  CD  . GLN A 1 238 ? -5.406  7.328   14.951  1.00 94.04 238 A 1 
ATOM   1826 O  OE1 . GLN A 1 238 ? -4.197  7.286   15.102  1.00 86.48 238 A 1 
ATOM   1827 N  NE2 . GLN A 1 238 ? -6.205  7.091   15.964  1.00 85.27 238 A 1 
ATOM   1828 N  N   . GLY A 1 239 ? -10.313 8.196   12.536  1.00 98.27 239 A 1 
ATOM   1829 C  CA  . GLY A 1 239 ? -11.681 8.533   12.871  1.00 98.03 239 A 1 
ATOM   1830 C  C   . GLY A 1 239 ? -12.276 7.475   13.787  1.00 98.22 239 A 1 
ATOM   1831 O  O   . GLY A 1 239 ? -11.706 6.400   13.970  1.00 97.61 239 A 1 
ATOM   1832 N  N   . ASP A 1 240 ? -13.414 7.794   14.372  1.00 97.64 240 A 1 
ATOM   1833 C  CA  . ASP A 1 240 ? -14.188 6.849   15.159  1.00 97.30 240 A 1 
ATOM   1834 C  C   . ASP A 1 240 ? -15.680 7.031   14.903  1.00 97.60 240 A 1 
ATOM   1835 O  O   . ASP A 1 240 ? -16.130 8.057   14.400  1.00 96.06 240 A 1 
ATOM   1836 C  CB  . ASP A 1 240 ? -13.836 6.944   16.654  1.00 94.45 240 A 1 
ATOM   1837 C  CG  . ASP A 1 240 ? -14.033 8.327   17.236  1.00 85.83 240 A 1 
ATOM   1838 O  OD1 . ASP A 1 240 ? -15.175 8.639   17.628  1.00 78.64 240 A 1 
ATOM   1839 O  OD2 . ASP A 1 240 ? -13.031 9.071   17.319  1.00 79.74 240 A 1 
ATOM   1840 N  N   . ALA A 1 241 ? -16.438 5.980   15.210  1.00 98.04 241 A 1 
ATOM   1841 C  CA  . ALA A 1 241 ? -17.885 5.952   15.122  1.00 97.82 241 A 1 
ATOM   1842 C  C   . ALA A 1 241 ? -18.428 5.043   16.219  1.00 98.10 241 A 1 
ATOM   1843 O  O   . ALA A 1 241 ? -17.681 4.372   16.926  1.00 97.29 241 A 1 
ATOM   1844 C  CB  . ALA A 1 241 ? -18.302 5.472   13.729  1.00 96.93 241 A 1 
ATOM   1845 N  N   . GLU A 1 242 ? -19.750 5.020   16.362  1.00 97.60 242 A 1 
ATOM   1846 C  CA  . GLU A 1 242 ? -20.427 4.141   17.305  1.00 97.61 242 A 1 
ATOM   1847 C  C   . GLU A 1 242 ? -21.600 3.454   16.609  1.00 97.78 242 A 1 
ATOM   1848 O  O   . GLU A 1 242 ? -22.292 4.064   15.792  1.00 96.57 242 A 1 
ATOM   1849 C  CB  . GLU A 1 242 ? -20.915 4.920   18.522  1.00 95.96 242 A 1 
ATOM   1850 C  CG  . GLU A 1 242 ? -19.779 5.511   19.377  1.00 86.48 242 A 1 
ATOM   1851 C  CD  . GLU A 1 242 ? -20.353 6.285   20.567  1.00 85.86 242 A 1 
ATOM   1852 O  OE1 . GLU A 1 242 ? -20.154 5.859   21.722  1.00 79.13 242 A 1 
ATOM   1853 O  OE2 . GLU A 1 242 ? -21.096 7.264   20.351  1.00 78.99 242 A 1 
ATOM   1854 N  N   . VAL A 1 243 ? -21.842 2.180   16.966  1.00 97.68 243 A 1 
ATOM   1855 C  CA  . VAL A 1 243 ? -22.974 1.408   16.469  1.00 97.68 243 A 1 
ATOM   1856 C  C   . VAL A 1 243 ? -23.682 0.725   17.635  1.00 97.57 243 A 1 
ATOM   1857 O  O   . VAL A 1 243 ? -23.036 0.188   18.535  1.00 96.89 243 A 1 
ATOM   1858 C  CB  . VAL A 1 243 ? -22.541 0.406   15.372  1.00 96.97 243 A 1 
ATOM   1859 C  CG1 . VAL A 1 243 ? -21.624 -0.705  15.904  1.00 93.86 243 A 1 
ATOM   1860 C  CG2 . VAL A 1 243 ? -23.753 -0.211  14.683  1.00 92.85 243 A 1 
ATOM   1861 N  N   . VAL A 1 244 ? -25.006 0.751   17.637  1.00 97.45 244 A 1 
ATOM   1862 C  CA  . VAL A 1 244 ? -25.821 0.031   18.625  1.00 97.24 244 A 1 
ATOM   1863 C  C   . VAL A 1 244 ? -26.159 -1.349  18.079  1.00 97.34 244 A 1 
ATOM   1864 O  O   . VAL A 1 244 ? -26.761 -1.464  17.016  1.00 96.81 244 A 1 
ATOM   1865 C  CB  . VAL A 1 244 ? -27.102 0.814   18.971  1.00 96.53 244 A 1 
ATOM   1866 C  CG1 . VAL A 1 244 ? -28.000 0.037   19.925  1.00 93.74 244 A 1 
ATOM   1867 C  CG2 . VAL A 1 244 ? -26.756 2.163   19.616  1.00 94.24 244 A 1 
ATOM   1868 N  N   . LEU A 1 245 ? -25.801 -2.414  18.814  1.00 96.64 245 A 1 
ATOM   1869 C  CA  . LEU A 1 245 ? -26.325 -3.743  18.541  1.00 96.41 245 A 1 
ATOM   1870 C  C   . LEU A 1 245 ? -27.718 -3.831  19.170  1.00 95.99 245 A 1 
ATOM   1871 O  O   . LEU A 1 245 ? -27.856 -3.833  20.404  1.00 94.23 245 A 1 
ATOM   1872 C  CB  . LEU A 1 245 ? -25.369 -4.822  19.062  1.00 96.03 245 A 1 
ATOM   1873 C  CG  . LEU A 1 245 ? -25.785 -6.259  18.683  1.00 95.30 245 A 1 
ATOM   1874 C  CD1 . LEU A 1 245 ? -25.763 -6.488  17.174  1.00 93.73 245 A 1 
ATOM   1875 C  CD2 . LEU A 1 245 ? -24.829 -7.256  19.336  1.00 93.27 245 A 1 
ATOM   1876 N  N   . GLN A 1 246 ? -28.741 -3.839  18.339  1.00 95.72 246 A 1 
ATOM   1877 C  CA  . GLN A 1 246 ? -30.124 -3.664  18.767  1.00 95.05 246 A 1 
ATOM   1878 C  C   . GLN A 1 246 ? -30.791 -5.003  19.097  1.00 95.35 246 A 1 
ATOM   1879 O  O   . GLN A 1 246 ? -30.701 -5.965  18.345  1.00 93.78 246 A 1 
ATOM   1880 C  CB  . GLN A 1 246 ? -30.901 -2.903  17.679  1.00 92.56 246 A 1 
ATOM   1881 C  CG  . GLN A 1 246 ? -32.330 -2.561  18.101  1.00 84.68 246 A 1 
ATOM   1882 C  CD  . GLN A 1 246 ? -33.078 -1.674  17.100  1.00 80.09 246 A 1 
ATOM   1883 O  OE1 . GLN A 1 246 ? -32.565 -1.292  16.062  1.00 72.46 246 A 1 
ATOM   1884 N  NE2 . GLN A 1 246 ? -34.300 -1.327  17.406  1.00 68.20 246 A 1 
ATOM   1885 N  N   . ASP A 1 247 ? -31.515 -5.030  20.226  1.00 94.02 247 A 1 
ATOM   1886 C  CA  . ASP A 1 247 ? -32.375 -6.161  20.583  1.00 93.36 247 A 1 
ATOM   1887 C  C   . ASP A 1 247 ? -33.577 -6.223  19.626  1.00 93.16 247 A 1 
ATOM   1888 O  O   . ASP A 1 247 ? -34.338 -5.250  19.548  1.00 91.00 247 A 1 
ATOM   1889 C  CB  . ASP A 1 247 ? -32.822 -5.994  22.046  1.00 91.39 247 A 1 
ATOM   1890 C  CG  . ASP A 1 247 ? -33.636 -7.160  22.592  1.00 89.87 247 A 1 
ATOM   1891 O  OD1 . ASP A 1 247 ? -34.161 -7.978  21.806  1.00 85.87 247 A 1 
ATOM   1892 O  OD2 . ASP A 1 247 ? -33.770 -7.231  23.831  1.00 85.10 247 A 1 
ATOM   1893 N  N   . PRO A 1 248 ? -33.780 -7.338  18.892  1.00 92.44 248 A 1 
ATOM   1894 C  CA  . PRO A 1 248 ? -34.878 -7.451  17.929  1.00 91.04 248 A 1 
ATOM   1895 C  C   . PRO A 1 248 ? -36.274 -7.464  18.561  1.00 90.32 248 A 1 
ATOM   1896 O  O   . PRO A 1 248 ? -37.263 -7.335  17.839  1.00 84.81 248 A 1 
ATOM   1897 C  CB  . PRO A 1 248 ? -34.596 -8.756  17.176  1.00 88.55 248 A 1 
ATOM   1898 C  CG  . PRO A 1 248 ? -33.817 -9.589  18.182  1.00 87.02 248 A 1 
ATOM   1899 C  CD  . PRO A 1 248 ? -32.981 -8.549  18.915  1.00 90.34 248 A 1 
ATOM   1900 N  N   . LEU A 1 249 ? -36.379 -7.610  19.882  1.00 88.63 249 A 1 
ATOM   1901 C  CA  . LEU A 1 249 ? -37.653 -7.609  20.608  1.00 86.51 249 A 1 
ATOM   1902 C  C   . LEU A 1 249 ? -38.125 -6.205  21.006  1.00 83.93 249 A 1 
ATOM   1903 O  O   . LEU A 1 249 ? -39.197 -6.071  21.603  1.00 74.55 249 A 1 
ATOM   1904 C  CB  . LEU A 1 249 ? -37.537 -8.512  21.846  1.00 83.02 249 A 1 
ATOM   1905 C  CG  . LEU A 1 249 ? -37.212 -9.981  21.553  1.00 78.69 249 A 1 
ATOM   1906 C  CD1 . LEU A 1 249 ? -37.028 -10.738 22.864  1.00 73.21 249 A 1 
ATOM   1907 C  CD2 . LEU A 1 249 ? -38.312 -10.660 20.749  1.00 73.06 249 A 1 
ATOM   1908 N  N   . ARG A 1 250 ? -37.345 -5.149  20.712  1.00 77.19 250 A 1 
ATOM   1909 C  CA  . ARG A 1 250 ? -37.702 -3.766  21.018  1.00 74.87 250 A 1 
ATOM   1910 C  C   . ARG A 1 250 ? -38.327 -3.028  19.837  1.00 69.76 250 A 1 
ATOM   1911 O  O   . ARG A 1 250 ? -37.948 -3.306  18.694  1.00 63.32 250 A 1 
ATOM   1912 C  CB  . ARG A 1 250 ? -36.486 -2.990  21.533  1.00 68.40 250 A 1 
ATOM   1913 C  CG  . ARG A 1 250 ? -36.092 -3.438  22.935  1.00 61.75 250 A 1 
ATOM   1914 C  CD  . ARG A 1 250 ? -35.045 -2.490  23.496  1.00 54.90 250 A 1 
ATOM   1915 N  NE  . ARG A 1 250 ? -34.701 -2.841  24.875  1.00 50.65 250 A 1 
ATOM   1916 C  CZ  . ARG A 1 250 ? -34.020 -2.078  25.708  1.00 47.70 250 A 1 
ATOM   1917 N  NH1 . ARG A 1 250 ? -33.581 -0.895  25.352  1.00 49.46 250 A 1 
ATOM   1918 N  NH2 . ARG A 1 250 ? -33.769 -2.488  26.922  1.00 44.54 250 A 1 
ATOM   1919 O  OXT . ARG A 1 250 ? -39.157 -2.146  20.134  1.00 51.50 250 A 1 
ATOM   1920 N  N   . VAL B 2 1   ? 6.442   -21.835 -16.848 1.00 91.47 1   B 1 
ATOM   1921 C  CA  . VAL B 2 1   ? 6.928   -21.657 -15.463 1.00 95.23 1   B 1 
ATOM   1922 C  C   . VAL B 2 1   ? 5.878   -20.929 -14.632 1.00 96.66 1   B 1 
ATOM   1923 O  O   . VAL B 2 1   ? 5.135   -20.094 -15.162 1.00 95.99 1   B 1 
ATOM   1924 C  CB  . VAL B 2 1   ? 8.288   -20.933 -15.448 1.00 91.67 1   B 1 
ATOM   1925 C  CG1 . VAL B 2 1   ? 8.177   -19.470 -15.851 1.00 83.42 1   B 1 
ATOM   1926 C  CG2 . VAL B 2 1   ? 8.967   -21.037 -14.088 1.00 82.32 1   B 1 
ATOM   1927 N  N   . GLU B 2 2   ? 5.779   -21.249 -13.334 1.00 97.39 2   B 1 
ATOM   1928 C  CA  . GLU B 2 2   ? 4.934   -20.533 -12.386 1.00 97.52 2   B 1 
ATOM   1929 C  C   . GLU B 2 2   ? 5.806   -19.637 -11.497 1.00 97.60 2   B 1 
ATOM   1930 O  O   . GLU B 2 2   ? 6.847   -20.068 -10.990 1.00 96.59 2   B 1 
ATOM   1931 C  CB  . GLU B 2 2   ? 4.091   -21.509 -11.550 1.00 96.35 2   B 1 
ATOM   1932 C  CG  . GLU B 2 2   ? 3.078   -20.804 -10.642 1.00 90.45 2   B 1 
ATOM   1933 C  CD  . GLU B 2 2   ? 2.163   -21.776 -9.869  1.00 87.76 2   B 1 
ATOM   1934 O  OE1 . GLU B 2 2   ? 1.059   -22.075 -10.356 1.00 80.67 2   B 1 
ATOM   1935 O  OE2 . GLU B 2 2   ? 2.552   -22.205 -8.766  1.00 80.37 2   B 1 
ATOM   1936 N  N   . VAL B 2 3   ? 5.383   -18.386 -11.318 1.00 97.80 3   B 1 
ATOM   1937 C  CA  . VAL B 2 3   ? 6.040   -17.400 -10.460 1.00 97.84 3   B 1 
ATOM   1938 C  C   . VAL B 2 3   ? 5.042   -16.946 -9.407  1.00 97.71 3   B 1 
ATOM   1939 O  O   . VAL B 2 3   ? 3.977   -16.428 -9.740  1.00 97.08 3   B 1 
ATOM   1940 C  CB  . VAL B 2 3   ? 6.559   -16.198 -11.274 1.00 97.60 3   B 1 
ATOM   1941 C  CG1 . VAL B 2 3   ? 7.248   -15.175 -10.377 1.00 95.28 3   B 1 
ATOM   1942 C  CG2 . VAL B 2 3   ? 7.539   -16.645 -12.352 1.00 95.16 3   B 1 
ATOM   1943 N  N   . LEU B 2 4   ? 5.374   -17.128 -8.130  1.00 97.34 4   B 1 
ATOM   1944 C  CA  . LEU B 2 4   ? 4.515   -16.701 -7.038  1.00 96.92 4   B 1 
ATOM   1945 C  C   . LEU B 2 4   ? 4.688   -15.202 -6.750  1.00 96.98 4   B 1 
ATOM   1946 O  O   . LEU B 2 4   ? 5.805   -14.685 -6.748  1.00 96.41 4   B 1 
ATOM   1947 C  CB  . LEU B 2 4   ? 4.786   -17.532 -5.773  1.00 96.13 4   B 1 
ATOM   1948 C  CG  . LEU B 2 4   ? 4.514   -19.042 -5.906  1.00 93.21 4   B 1 
ATOM   1949 C  CD1 . LEU B 2 4   ? 4.840   -19.738 -4.589  1.00 88.42 4   B 1 
ATOM   1950 C  CD2 . LEU B 2 4   ? 3.067   -19.335 -6.276  1.00 87.29 4   B 1 
ATOM   1951 N  N   . LEU B 2 5   ? 3.572   -14.523 -6.484  1.00 95.82 5   B 1 
ATOM   1952 C  CA  . LEU B 2 5   ? 3.529   -13.131 -6.071  1.00 95.22 5   B 1 
ATOM   1953 C  C   . LEU B 2 5   ? 3.367   -13.080 -4.553  1.00 93.52 5   B 1 
ATOM   1954 O  O   . LEU B 2 5   ? 2.296   -13.373 -4.019  1.00 91.06 5   B 1 
ATOM   1955 C  CB  . LEU B 2 5   ? 2.381   -12.409 -6.790  1.00 95.69 5   B 1 
ATOM   1956 C  CG  . LEU B 2 5   ? 2.396   -12.500 -8.324  1.00 94.71 5   B 1 
ATOM   1957 C  CD1 . LEU B 2 5   ? 1.152   -11.836 -8.900  1.00 90.04 5   B 1 
ATOM   1958 C  CD2 . LEU B 2 5   ? 3.623   -11.832 -8.919  1.00 89.58 5   B 1 
ATOM   1959 N  N   . GLY B 2 6   ? 4.443   -12.715 -3.860  1.00 89.49 6   B 1 
ATOM   1960 C  CA  . GLY B 2 6   ? 4.517   -12.702 -2.408  1.00 88.08 6   B 1 
ATOM   1961 C  C   . GLY B 2 6   ? 4.894   -14.068 -1.820  1.00 88.11 6   B 1 
ATOM   1962 O  O   . GLY B 2 6   ? 4.388   -15.107 -2.244  1.00 86.38 6   B 1 
ATOM   1963 N  N   . GLY B 2 7   ? 5.779   -14.057 -0.826  1.00 83.75 7   B 1 
ATOM   1964 C  CA  . GLY B 2 7   ? 6.171   -15.258 -0.092  1.00 81.29 7   B 1 
ATOM   1965 C  C   . GLY B 2 7   ? 5.155   -15.640 0.975   1.00 79.25 7   B 1 
ATOM   1966 O  O   . GLY B 2 7   ? 4.430   -14.795 1.497   1.00 75.86 7   B 1 
ATOM   1967 N  N   . GLY B 2 8   ? 5.124   -16.928 1.338   1.00 76.17 8   B 1 
ATOM   1968 C  CA  . GLY B 2 8   ? 4.265   -17.420 2.421   1.00 72.25 8   B 1 
ATOM   1969 C  C   . GLY B 2 8   ? 4.582   -16.795 3.779   1.00 71.54 8   B 1 
ATOM   1970 O  O   . GLY B 2 8   ? 3.734   -16.787 4.668   1.00 68.51 8   B 1 
ATOM   1971 N  N   . ASP B 2 9   ? 5.782   -16.248 3.930   1.00 70.39 9   B 1 
ATOM   1972 C  CA  . ASP B 2 9   ? 6.225   -15.474 5.095   1.00 66.83 9   B 1 
ATOM   1973 C  C   . ASP B 2 9   ? 5.797   -13.995 5.045   1.00 66.61 9   B 1 
ATOM   1974 O  O   . ASP B 2 9   ? 6.127   -13.222 5.942   1.00 61.83 9   B 1 
ATOM   1975 C  CB  . ASP B 2 9   ? 7.755   -15.605 5.214   1.00 64.19 9   B 1 
ATOM   1976 C  CG  . ASP B 2 9   ? 8.521   -14.988 4.037   1.00 59.81 9   B 1 
ATOM   1977 O  OD1 . ASP B 2 9   ? 7.903   -14.681 2.997   1.00 55.01 9   B 1 
ATOM   1978 O  OD2 . ASP B 2 9   ? 9.755   -14.834 4.154   1.00 54.59 9   B 1 
ATOM   1979 N  N   . GLY B 2 10  ? 5.075   -13.582 4.004   1.00 66.79 10  B 1 
ATOM   1980 C  CA  . GLY B 2 10  ? 4.665   -12.199 3.786   1.00 64.21 10  B 1 
ATOM   1981 C  C   . GLY B 2 10  ? 5.703   -11.336 3.064   1.00 66.95 10  B 1 
ATOM   1982 O  O   . GLY B 2 10  ? 5.510   -10.129 2.952   1.00 64.59 10  B 1 
ATOM   1983 N  N   . SER B 2 11  ? 6.797   -11.925 2.562   1.00 71.14 11  B 1 
ATOM   1984 C  CA  . SER B 2 11  ? 7.790   -11.178 1.790   1.00 73.46 11  B 1 
ATOM   1985 C  C   . SER B 2 11  ? 7.186   -10.621 0.495   1.00 76.44 11  B 1 
ATOM   1986 O  O   . SER B 2 11  ? 6.435   -11.301 -0.208  1.00 75.86 11  B 1 
ATOM   1987 C  CB  . SER B 2 11  ? 9.034   -12.025 1.503   1.00 70.88 11  B 1 
ATOM   1988 O  OG  . SER B 2 11  ? 8.720   -13.199 0.782   1.00 64.70 11  B 1 
ATOM   1989 N  N   . LEU B 2 12  ? 7.509   -9.372  0.171   1.00 77.47 12  B 1 
ATOM   1990 C  CA  . LEU B 2 12  ? 7.050   -8.700  -1.041  1.00 78.41 12  B 1 
ATOM   1991 C  C   . LEU B 2 12  ? 8.045   -8.974  -2.176  1.00 81.79 12  B 1 
ATOM   1992 O  O   . LEU B 2 12  ? 8.880   -8.146  -2.515  1.00 81.78 12  B 1 
ATOM   1993 C  CB  . LEU B 2 12  ? 6.861   -7.200  -0.766  1.00 75.91 12  B 1 
ATOM   1994 C  CG  . LEU B 2 12  ? 5.829   -6.867  0.322   1.00 71.84 12  B 1 
ATOM   1995 C  CD1 . LEU B 2 12  ? 5.800   -5.359  0.568   1.00 68.86 12  B 1 
ATOM   1996 C  CD2 . LEU B 2 12  ? 4.425   -7.331  -0.053  1.00 67.77 12  B 1 
ATOM   1997 N  N   . ALA B 2 13  ? 7.968   -10.182 -2.733  1.00 88.61 13  B 1 
ATOM   1998 C  CA  . ALA B 2 13  ? 8.912   -10.665 -3.731  1.00 89.87 13  B 1 
ATOM   1999 C  C   . ALA B 2 13  ? 8.230   -11.522 -4.796  1.00 91.49 13  B 1 
ATOM   2000 O  O   . ALA B 2 13  ? 7.215   -12.173 -4.531  1.00 91.18 13  B 1 
ATOM   2001 C  CB  . ALA B 2 13  ? 10.021  -11.453 -3.032  1.00 88.03 13  B 1 
ATOM   2002 N  N   . PHE B 2 14  ? 8.808   -11.563 -5.993  1.00 95.79 14  B 1 
ATOM   2003 C  CA  . PHE B 2 14  ? 8.525   -12.585 -6.985  1.00 96.60 14  B 1 
ATOM   2004 C  C   . PHE B 2 14  ? 9.345   -13.833 -6.655  1.00 96.80 14  B 1 
ATOM   2005 O  O   . PHE B 2 14  ? 10.541  -13.729 -6.366  1.00 96.02 14  B 1 
ATOM   2006 C  CB  . PHE B 2 14  ? 8.863   -12.075 -8.389  1.00 96.80 14  B 1 
ATOM   2007 C  CG  . PHE B 2 14  ? 8.026   -10.889 -8.835  1.00 96.90 14  B 1 
ATOM   2008 C  CD1 . PHE B 2 14  ? 6.738   -11.092 -9.338  1.00 95.43 14  B 1 
ATOM   2009 C  CD2 . PHE B 2 14  ? 8.534   -9.589  -8.747  1.00 95.35 14  B 1 
ATOM   2010 C  CE1 . PHE B 2 14  ? 5.961   -10.004 -9.759  1.00 94.98 14  B 1 
ATOM   2011 C  CE2 . PHE B 2 14  ? 7.767   -8.503  -9.167  1.00 94.81 14  B 1 
ATOM   2012 C  CZ  . PHE B 2 14  ? 6.473   -8.704  -9.673  1.00 95.83 14  B 1 
ATOM   2013 N  N   . LEU B 2 15  ? 8.717   -15.006 -6.704  1.00 96.82 15  B 1 
ATOM   2014 C  CA  . LEU B 2 15  ? 9.385   -16.262 -6.376  1.00 96.67 15  B 1 
ATOM   2015 C  C   . LEU B 2 15  ? 9.175   -17.290 -7.503  1.00 96.96 15  B 1 
ATOM   2016 O  O   . LEU B 2 15  ? 8.104   -17.894 -7.602  1.00 96.21 15  B 1 
ATOM   2017 C  CB  . LEU B 2 15  ? 8.837   -16.802 -5.036  1.00 95.47 15  B 1 
ATOM   2018 C  CG  . LEU B 2 15  ? 9.101   -15.915 -3.816  1.00 89.95 15  B 1 
ATOM   2019 C  CD1 . LEU B 2 15  ? 8.361   -16.480 -2.609  1.00 79.91 15  B 1 
ATOM   2020 C  CD2 . LEU B 2 15  ? 10.581  -15.820 -3.478  1.00 78.78 15  B 1 
ATOM   2021 N  N   . PRO B 2 16  ? 10.197  -17.522 -8.375  1.00 96.51 16  B 1 
ATOM   2022 C  CA  . PRO B 2 16  ? 11.534  -16.919 -8.354  1.00 96.82 16  B 1 
ATOM   2023 C  C   . PRO B 2 16  ? 11.558  -15.471 -8.864  1.00 97.28 16  B 1 
ATOM   2024 O  O   . PRO B 2 16  ? 10.725  -15.077 -9.676  1.00 96.70 16  B 1 
ATOM   2025 C  CB  . PRO B 2 16  ? 12.365  -17.842 -9.250  1.00 96.06 16  B 1 
ATOM   2026 C  CG  . PRO B 2 16  ? 11.354  -18.354 -10.262 1.00 94.25 16  B 1 
ATOM   2027 C  CD  . PRO B 2 16  ? 10.083  -18.502 -9.445  1.00 95.93 16  B 1 
ATOM   2028 N  N   . GLY B 2 17  ? 12.542  -14.689 -8.413  1.00 96.45 17  B 1 
ATOM   2029 C  CA  . GLY B 2 17  ? 12.732  -13.301 -8.826  1.00 96.50 17  B 1 
ATOM   2030 C  C   . GLY B 2 17  ? 13.713  -13.104 -9.983  1.00 97.26 17  B 1 
ATOM   2031 O  O   . GLY B 2 17  ? 13.751  -12.038 -10.584 1.00 96.09 17  B 1 
ATOM   2032 N  N   . ASP B 2 18  ? 14.526  -14.136 -10.309 1.00 97.42 18  B 1 
ATOM   2033 C  CA  . ASP B 2 18  ? 15.411  -14.176 -11.475 1.00 97.72 18  B 1 
ATOM   2034 C  C   . ASP B 2 18  ? 15.362  -15.592 -12.048 1.00 97.65 18  B 1 
ATOM   2035 O  O   . ASP B 2 18  ? 15.672  -16.558 -11.345 1.00 96.03 18  B 1 
ATOM   2036 C  CB  . ASP B 2 18  ? 16.836  -13.747 -11.096 1.00 96.98 18  B 1 
ATOM   2037 C  CG  . ASP B 2 18  ? 17.766  -13.496 -12.297 1.00 94.66 18  B 1 
ATOM   2038 O  OD1 . ASP B 2 18  ? 17.485  -13.990 -13.408 1.00 89.56 18  B 1 
ATOM   2039 O  OD2 . ASP B 2 18  ? 18.778  -12.787 -12.121 1.00 87.89 18  B 1 
ATOM   2040 N  N   . PHE B 2 19  ? 14.916  -15.718 -13.288 1.00 97.85 19  B 1 
ATOM   2041 C  CA  . PHE B 2 19  ? 14.709  -17.014 -13.924 1.00 97.85 19  B 1 
ATOM   2042 C  C   . PHE B 2 19  ? 14.861  -16.924 -15.440 1.00 98.14 19  B 1 
ATOM   2043 O  O   . PHE B 2 19  ? 14.956  -15.835 -16.008 1.00 97.67 19  B 1 
ATOM   2044 C  CB  . PHE B 2 19  ? 13.329  -17.586 -13.523 1.00 97.41 19  B 1 
ATOM   2045 C  CG  . PHE B 2 19  ? 12.139  -16.752 -13.946 1.00 97.88 19  B 1 
ATOM   2046 C  CD1 . PHE B 2 19  ? 11.730  -15.647 -13.176 1.00 95.78 19  B 1 
ATOM   2047 C  CD2 . PHE B 2 19  ? 11.415  -17.087 -15.092 1.00 95.18 19  B 1 
ATOM   2048 C  CE1 . PHE B 2 19  ? 10.622  -14.886 -13.558 1.00 94.66 19  B 1 
ATOM   2049 C  CE2 . PHE B 2 19  ? 10.302  -16.321 -15.482 1.00 94.82 19  B 1 
ATOM   2050 C  CZ  . PHE B 2 19  ? 9.907   -15.219 -14.714 1.00 96.64 19  B 1 
ATOM   2051 N  N   . SER B 2 20  ? 14.900  -18.078 -16.092 1.00 98.05 20  B 1 
ATOM   2052 C  CA  . SER B 2 20  ? 14.978  -18.175 -17.551 1.00 97.96 20  B 1 
ATOM   2053 C  C   . SER B 2 20  ? 13.815  -18.997 -18.099 1.00 97.97 20  B 1 
ATOM   2054 O  O   . SER B 2 20  ? 13.334  -19.926 -17.442 1.00 96.80 20  B 1 
ATOM   2055 C  CB  . SER B 2 20  ? 16.301  -18.802 -17.987 1.00 97.06 20  B 1 
ATOM   2056 O  OG  . SER B 2 20  ? 17.394  -17.980 -17.618 1.00 87.82 20  B 1 
ATOM   2057 N  N   . VAL B 2 21  ? 13.381  -18.645 -19.313 1.00 97.97 21  B 1 
ATOM   2058 C  CA  . VAL B 2 21  ? 12.373  -19.383 -20.077 1.00 97.82 21  B 1 
ATOM   2059 C  C   . VAL B 2 21  ? 12.816  -19.526 -21.527 1.00 97.80 21  B 1 
ATOM   2060 O  O   . VAL B 2 21  ? 13.626  -18.731 -22.019 1.00 97.19 21  B 1 
ATOM   2061 C  CB  . VAL B 2 21  ? 10.975  -18.719 -20.016 1.00 96.85 21  B 1 
ATOM   2062 C  CG1 . VAL B 2 21  ? 10.436  -18.681 -18.594 1.00 92.76 21  B 1 
ATOM   2063 C  CG2 . VAL B 2 21  ? 10.979  -17.297 -20.592 1.00 92.58 21  B 1 
ATOM   2064 N  N   . ALA B 2 22  ? 12.275  -20.505 -22.228 1.00 97.86 22  B 1 
ATOM   2065 C  CA  . ALA B 2 22  ? 12.417  -20.575 -23.672 1.00 97.73 22  B 1 
ATOM   2066 C  C   . ALA B 2 22  ? 11.504  -19.544 -24.351 1.00 97.74 22  B 1 
ATOM   2067 O  O   . ALA B 2 22  ? 10.447  -19.180 -23.826 1.00 96.48 22  B 1 
ATOM   2068 C  CB  . ALA B 2 22  ? 12.105  -21.999 -24.146 1.00 97.09 22  B 1 
ATOM   2069 N  N   . SER B 2 23  ? 11.888  -19.077 -25.546 1.00 97.20 23  B 1 
ATOM   2070 C  CA  . SER B 2 23  ? 11.006  -18.264 -26.375 1.00 97.37 23  B 1 
ATOM   2071 C  C   . SER B 2 23  ? 9.693   -19.003 -26.640 1.00 97.39 23  B 1 
ATOM   2072 O  O   . SER B 2 23  ? 9.699   -20.146 -27.085 1.00 95.50 23  B 1 
ATOM   2073 C  CB  . SER B 2 23  ? 11.702  -17.942 -27.697 1.00 96.55 23  B 1 
ATOM   2074 O  OG  . SER B 2 23  ? 10.861  -17.185 -28.547 1.00 93.74 23  B 1 
ATOM   2075 N  N   . GLY B 2 24  ? 8.561   -18.346 -26.347 1.00 97.07 24  B 1 
ATOM   2076 C  CA  . GLY B 2 24  ? 7.230   -18.931 -26.483 1.00 97.04 24  B 1 
ATOM   2077 C  C   . GLY B 2 24  ? 6.733   -19.723 -25.278 1.00 97.56 24  B 1 
ATOM   2078 O  O   . GLY B 2 24  ? 5.587   -20.184 -25.296 1.00 95.86 24  B 1 
ATOM   2079 N  N   . GLU B 2 25  ? 7.531   -19.890 -24.232 1.00 97.02 25  B 1 
ATOM   2080 C  CA  . GLU B 2 25  ? 7.105   -20.550 -22.995 1.00 97.21 25  B 1 
ATOM   2081 C  C   . GLU B 2 25  ? 6.225   -19.606 -22.164 1.00 97.58 25  B 1 
ATOM   2082 O  O   . GLU B 2 25  ? 6.599   -18.465 -21.897 1.00 96.61 25  B 1 
ATOM   2083 C  CB  . GLU B 2 25  ? 8.333   -21.018 -22.204 1.00 96.56 25  B 1 
ATOM   2084 C  CG  . GLU B 2 25  ? 7.979   -21.828 -20.943 1.00 94.31 25  B 1 
ATOM   2085 C  CD  . GLU B 2 25  ? 9.210   -22.282 -20.155 1.00 94.08 25  B 1 
ATOM   2086 O  OE1 . GLU B 2 25  ? 9.038   -22.663 -18.974 1.00 88.64 25  B 1 
ATOM   2087 O  OE2 . GLU B 2 25  ? 10.332  -22.266 -20.702 1.00 88.53 25  B 1 
ATOM   2088 N  N   . GLU B 2 26  ? 5.049   -20.082 -21.740 1.00 97.53 26  B 1 
ATOM   2089 C  CA  . GLU B 2 26  ? 4.138   -19.279 -20.926 1.00 97.60 26  B 1 
ATOM   2090 C  C   . GLU B 2 26  ? 4.680   -19.092 -19.502 1.00 97.89 26  B 1 
ATOM   2091 O  O   . GLU B 2 26  ? 5.110   -20.040 -18.854 1.00 97.04 26  B 1 
ATOM   2092 C  CB  . GLU B 2 26  ? 2.730   -19.917 -20.901 1.00 96.61 26  B 1 
ATOM   2093 C  CG  . GLU B 2 26  ? 1.689   -19.050 -20.175 1.00 93.86 26  B 1 
ATOM   2094 C  CD  . GLU B 2 26  ? 0.275   -19.637 -20.224 1.00 92.79 26  B 1 
ATOM   2095 O  OE1 . GLU B 2 26  ? -0.006  -20.607 -19.485 1.00 86.76 26  B 1 
ATOM   2096 O  OE2 . GLU B 2 26  ? -0.573  -19.100 -20.974 1.00 86.70 26  B 1 
ATOM   2097 N  N   . ILE B 2 27  ? 4.606   -17.849 -19.005 1.00 97.78 27  B 1 
ATOM   2098 C  CA  . ILE B 2 27  ? 4.870   -17.502 -17.608 1.00 97.91 27  B 1 
ATOM   2099 C  C   . ILE B 2 27  ? 3.526   -17.260 -16.928 1.00 98.07 27  B 1 
ATOM   2100 O  O   . ILE B 2 27  ? 2.734   -16.422 -17.374 1.00 97.47 27  B 1 
ATOM   2101 C  CB  . ILE B 2 27  ? 5.779   -16.265 -17.485 1.00 97.64 27  B 1 
ATOM   2102 C  CG1 . ILE B 2 27  ? 7.081   -16.427 -18.294 1.00 96.20 27  B 1 
ATOM   2103 C  CG2 . ILE B 2 27  ? 6.093   -15.995 -16.008 1.00 96.45 27  B 1 
ATOM   2104 C  CD1 . ILE B 2 27  ? 7.871   -15.121 -18.452 1.00 94.42 27  B 1 
ATOM   2105 N  N   . VAL B 2 28  ? 3.261   -17.988 -15.843 1.00 98.16 28  B 1 
ATOM   2106 C  CA  . VAL B 2 28  ? 2.053   -17.833 -15.032 1.00 98.13 28  B 1 
ATOM   2107 C  C   . VAL B 2 28  ? 2.435   -17.168 -13.715 1.00 98.13 28  B 1 
ATOM   2108 O  O   . VAL B 2 28  ? 3.015   -17.802 -12.833 1.00 97.69 28  B 1 
ATOM   2109 C  CB  . VAL B 2 28  ? 1.353   -19.192 -14.793 1.00 97.69 28  B 1 
ATOM   2110 C  CG1 . VAL B 2 28  ? 0.058   -18.996 -14.007 1.00 94.37 28  B 1 
ATOM   2111 C  CG2 . VAL B 2 28  ? 1.027   -19.883 -16.118 1.00 95.02 28  B 1 
ATOM   2112 N  N   . PHE B 2 29  ? 2.111   -15.888 -13.585 1.00 98.04 29  B 1 
ATOM   2113 C  CA  . PHE B 2 29  ? 2.239   -15.166 -12.323 1.00 98.08 29  B 1 
ATOM   2114 C  C   . PHE B 2 29  ? 1.011   -15.453 -11.474 1.00 97.72 29  B 1 
ATOM   2115 O  O   . PHE B 2 29  ? -0.113  -15.175 -11.884 1.00 97.00 29  B 1 
ATOM   2116 C  CB  . PHE B 2 29  ? 2.377   -13.671 -12.584 1.00 97.90 29  B 1 
ATOM   2117 C  CG  . PHE B 2 29  ? 3.664   -13.284 -13.272 1.00 97.93 29  B 1 
ATOM   2118 C  CD1 . PHE B 2 29  ? 4.834   -13.100 -12.526 1.00 96.14 29  B 1 
ATOM   2119 C  CD2 . PHE B 2 29  ? 3.708   -13.089 -14.661 1.00 96.11 29  B 1 
ATOM   2120 C  CE1 . PHE B 2 29  ? 6.028   -12.724 -13.151 1.00 95.75 29  B 1 
ATOM   2121 C  CE2 . PHE B 2 29  ? 4.899   -12.713 -15.292 1.00 95.47 29  B 1 
ATOM   2122 C  CZ  . PHE B 2 29  ? 6.056   -12.530 -14.529 1.00 96.89 29  B 1 
ATOM   2123 N  N   . LYS B 2 30  ? 1.204   -16.023 -10.282 1.00 97.39 30  B 1 
ATOM   2124 C  CA  . LYS B 2 30  ? 0.116   -16.468 -9.409  1.00 96.96 30  B 1 
ATOM   2125 C  C   . LYS B 2 30  ? 0.150   -15.743 -8.071  1.00 96.22 30  B 1 
ATOM   2126 O  O   . LYS B 2 30  ? 1.144   -15.796 -7.348  1.00 95.12 30  B 1 
ATOM   2127 C  CB  . LYS B 2 30  ? 0.204   -17.993 -9.232  1.00 96.30 30  B 1 
ATOM   2128 C  CG  . LYS B 2 30  ? -0.934  -18.565 -8.397  1.00 92.20 30  B 1 
ATOM   2129 C  CD  . LYS B 2 30  ? -0.753  -20.077 -8.352  1.00 89.64 30  B 1 
ATOM   2130 C  CE  . LYS B 2 30  ? -1.803  -20.769 -7.504  1.00 80.34 30  B 1 
ATOM   2131 N  NZ  . LYS B 2 30  ? -1.506  -22.225 -7.487  1.00 73.23 30  B 1 
ATOM   2132 N  N   . ASN B 2 31  ? -0.959  -15.097 -7.731  1.00 94.39 31  B 1 
ATOM   2133 C  CA  . ASN B 2 31  ? -1.114  -14.384 -6.476  1.00 92.65 31  B 1 
ATOM   2134 C  C   . ASN B 2 31  ? -1.024  -15.363 -5.297  1.00 91.75 31  B 1 
ATOM   2135 O  O   . ASN B 2 31  ? -1.703  -16.395 -5.304  1.00 89.56 31  B 1 
ATOM   2136 C  CB  . ASN B 2 31  ? -2.455  -13.638 -6.490  1.00 90.27 31  B 1 
ATOM   2137 C  CG  . ASN B 2 31  ? -2.411  -12.303 -5.791  1.00 87.37 31  B 1 
ATOM   2138 O  OD1 . ASN B 2 31  ? -1.372  -11.680 -5.643  1.00 81.40 31  B 1 
ATOM   2139 N  ND2 . ASN B 2 31  ? -3.559  -11.807 -5.396  1.00 80.05 31  B 1 
ATOM   2140 N  N   . ASN B 2 32  ? -0.186  -15.059 -4.307  1.00 90.70 32  B 1 
ATOM   2141 C  CA  . ASN B 2 32  ? 0.089   -15.984 -3.214  1.00 88.59 32  B 1 
ATOM   2142 C  C   . ASN B 2 32  ? -0.147  -15.344 -1.837  1.00 85.52 32  B 1 
ATOM   2143 O  O   . ASN B 2 32  ? -1.025  -15.780 -1.099  1.00 80.68 32  B 1 
ATOM   2144 C  CB  . ASN B 2 32  ? 1.514   -16.534 -3.357  1.00 88.34 32  B 1 
ATOM   2145 C  CG  . ASN B 2 32  ? 1.858   -17.546 -2.286  1.00 87.57 32  B 1 
ATOM   2146 O  OD1 . ASN B 2 32  ? 1.122   -18.494 -2.043  1.00 83.40 32  B 1 
ATOM   2147 N  ND2 . ASN B 2 32  ? 2.973   -17.365 -1.617  1.00 82.83 32  B 1 
ATOM   2148 N  N   . ALA B 2 33  ? 0.618   -14.303 -1.491  1.00 81.54 33  B 1 
ATOM   2149 C  CA  . ALA B 2 33  ? 0.505   -13.627 -0.203  1.00 78.82 33  B 1 
ATOM   2150 C  C   . ALA B 2 33  ? 0.914   -12.155 -0.328  1.00 80.33 33  B 1 
ATOM   2151 O  O   . ALA B 2 33  ? 1.592   -11.769 -1.279  1.00 78.53 33  B 1 
ATOM   2152 C  CB  . ALA B 2 33  ? 1.389   -14.350 0.819   1.00 75.11 33  B 1 
ATOM   2153 N  N   . GLY B 2 34  ? 0.505   -11.322 0.640   1.00 74.02 34  B 1 
ATOM   2154 C  CA  . GLY B 2 34  ? 0.857   -9.897  0.641   1.00 72.37 34  B 1 
ATOM   2155 C  C   . GLY B 2 34  ? 0.226   -9.087  -0.488  1.00 74.66 34  B 1 
ATOM   2156 O  O   . GLY B 2 34  ? 0.644   -7.961  -0.747  1.00 73.68 34  B 1 
ATOM   2157 N  N   . PHE B 2 35  ? -0.779  -9.642  -1.159  1.00 74.95 35  B 1 
ATOM   2158 C  CA  . PHE B 2 35  ? -1.556  -8.957  -2.194  1.00 73.91 35  B 1 
ATOM   2159 C  C   . PHE B 2 35  ? -2.313  -7.750  -1.622  1.00 74.89 35  B 1 
ATOM   2160 O  O   . PHE B 2 35  ? -2.524  -7.659  -0.413  1.00 72.94 35  B 1 
ATOM   2161 C  CB  . PHE B 2 35  ? -2.496  -9.960  -2.902  1.00 71.94 35  B 1 
ATOM   2162 C  CG  . PHE B 2 35  ? -3.275  -10.879 -1.988  1.00 71.53 35  B 1 
ATOM   2163 C  CD1 . PHE B 2 35  ? -4.445  -10.453 -1.363  1.00 67.94 35  B 1 
ATOM   2164 C  CD2 . PHE B 2 35  ? -2.828  -12.188 -1.769  1.00 67.17 35  B 1 
ATOM   2165 C  CE1 . PHE B 2 35  ? -5.152  -11.313 -0.516  1.00 64.52 35  B 1 
ATOM   2166 C  CE2 . PHE B 2 35  ? -3.527  -13.054 -0.930  1.00 64.00 35  B 1 
ATOM   2167 C  CZ  . PHE B 2 35  ? -4.696  -12.612 -0.298  1.00 65.28 35  B 1 
ATOM   2168 N  N   . PRO B 2 36  ? -2.739  -6.805  -2.505  1.00 77.11 36  B 1 
ATOM   2169 C  CA  . PRO B 2 36  ? -2.757  -6.887  -3.967  1.00 77.50 36  B 1 
ATOM   2170 C  C   . PRO B 2 36  ? -1.380  -6.731  -4.629  1.00 81.47 36  B 1 
ATOM   2171 O  O   . PRO B 2 36  ? -0.509  -6.016  -4.128  1.00 81.65 36  B 1 
ATOM   2172 C  CB  . PRO B 2 36  ? -3.702  -5.766  -4.390  1.00 74.18 36  B 1 
ATOM   2173 C  CG  . PRO B 2 36  ? -3.537  -4.729  -3.306  1.00 69.95 36  B 1 
ATOM   2174 C  CD  . PRO B 2 36  ? -3.349  -5.562  -2.048  1.00 70.85 36  B 1 
ATOM   2175 N  N   . HIS B 2 37  ? -1.231  -7.357  -5.783  1.00 87.33 37  B 1 
ATOM   2176 C  CA  . HIS B 2 37  ? -0.059  -7.243  -6.649  1.00 89.08 37  B 1 
ATOM   2177 C  C   . HIS B 2 37  ? -0.475  -7.021  -8.103  1.00 89.61 37  B 1 
ATOM   2178 O  O   . HIS B 2 37  ? -1.614  -7.270  -8.486  1.00 88.98 37  B 1 
ATOM   2179 C  CB  . HIS B 2 37  ? 0.790   -8.516  -6.564  1.00 89.60 37  B 1 
ATOM   2180 C  CG  . HIS B 2 37  ? 1.287   -8.851  -5.190  1.00 89.68 37  B 1 
ATOM   2181 N  ND1 . HIS B 2 37  ? 2.161   -8.078  -4.458  1.00 87.88 37  B 1 
ATOM   2182 C  CD2 . HIS B 2 37  ? 1.011   -9.955  -4.430  1.00 88.07 37  B 1 
ATOM   2183 C  CE1 . HIS B 2 37  ? 2.403   -8.691  -3.300  1.00 87.26 37  B 1 
ATOM   2184 N  NE2 . HIS B 2 37  ? 1.720   -9.845  -3.250  1.00 87.81 37  B 1 
ATOM   2185 N  N   . ASN B 2 38  ? 0.468   -6.585  -8.927  1.00 92.03 38  B 1 
ATOM   2186 C  CA  . ASN B 2 38  ? 0.379   -6.644  -10.379 1.00 92.65 38  B 1 
ATOM   2187 C  C   . ASN B 2 38  ? 1.756   -6.938  -10.984 1.00 94.34 38  B 1 
ATOM   2188 O  O   . ASN B 2 38  ? 2.733   -7.132  -10.259 1.00 94.62 38  B 1 
ATOM   2189 C  CB  . ASN B 2 38  ? -0.292  -5.376  -10.950 1.00 90.51 38  B 1 
ATOM   2190 C  CG  . ASN B 2 38  ? 0.505   -4.091  -10.810 1.00 89.40 38  B 1 
ATOM   2191 O  OD1 . ASN B 2 38  ? 1.644   -4.070  -10.365 1.00 86.00 38  B 1 
ATOM   2192 N  ND2 . ASN B 2 38  ? -0.092  -2.987  -11.201 1.00 84.77 38  B 1 
ATOM   2193 N  N   . VAL B 2 39  ? 1.819   -7.015  -12.317 1.00 95.72 39  B 1 
ATOM   2194 C  CA  . VAL B 2 39  ? 3.055   -7.269  -13.057 1.00 96.83 39  B 1 
ATOM   2195 C  C   . VAL B 2 39  ? 3.156   -6.247  -14.183 1.00 96.88 39  B 1 
ATOM   2196 O  O   . VAL B 2 39  ? 2.346   -6.260  -15.111 1.00 96.13 39  B 1 
ATOM   2197 C  CB  . VAL B 2 39  ? 3.105   -8.700  -13.627 1.00 96.98 39  B 1 
ATOM   2198 C  CG1 . VAL B 2 39  ? 4.433   -8.960  -14.335 1.00 95.24 39  B 1 
ATOM   2199 C  CG2 . VAL B 2 39  ? 2.922   -9.743  -12.530 1.00 94.79 39  B 1 
ATOM   2200 N  N   . VAL B 2 40  ? 4.152   -5.367  -14.100 1.00 95.00 40  B 1 
ATOM   2201 C  CA  . VAL B 2 40  ? 4.405   -4.320  -15.089 1.00 94.46 40  B 1 
ATOM   2202 C  C   . VAL B 2 40  ? 5.842   -4.464  -15.579 1.00 95.03 40  B 1 
ATOM   2203 O  O   . VAL B 2 40  ? 6.767   -4.528  -14.775 1.00 95.01 40  B 1 
ATOM   2204 C  CB  . VAL B 2 40  ? 4.176   -2.912  -14.490 1.00 92.62 40  B 1 
ATOM   2205 C  CG1 . VAL B 2 40  ? 4.354   -1.825  -15.549 1.00 89.39 40  B 1 
ATOM   2206 C  CG2 . VAL B 2 40  ? 2.761   -2.783  -13.903 1.00 89.13 40  B 1 
ATOM   2207 N  N   . PHE B 2 41  ? 6.027   -4.528  -16.884 1.00 95.32 41  B 1 
ATOM   2208 C  CA  . PHE B 2 41  ? 7.362   -4.564  -17.484 1.00 95.84 41  B 1 
ATOM   2209 C  C   . PHE B 2 41  ? 7.895   -3.142  -17.654 1.00 94.68 41  B 1 
ATOM   2210 O  O   . PHE B 2 41  ? 7.164   -2.231  -18.041 1.00 93.05 41  B 1 
ATOM   2211 C  CB  . PHE B 2 41  ? 7.338   -5.330  -18.811 1.00 96.72 41  B 1 
ATOM   2212 C  CG  . PHE B 2 41  ? 7.196   -6.825  -18.637 1.00 97.32 41  B 1 
ATOM   2213 C  CD1 . PHE B 2 41  ? 5.941   -7.411  -18.404 1.00 96.25 41  B 1 
ATOM   2214 C  CD2 . PHE B 2 41  ? 8.330   -7.653  -18.677 1.00 96.03 41  B 1 
ATOM   2215 C  CE1 . PHE B 2 41  ? 5.820   -8.790  -18.216 1.00 96.19 41  B 1 
ATOM   2216 C  CE2 . PHE B 2 41  ? 8.215   -9.032  -18.491 1.00 96.15 41  B 1 
ATOM   2217 C  CZ  . PHE B 2 41  ? 6.960   -9.599  -18.263 1.00 97.34 41  B 1 
ATOM   2218 N  N   . ASP B 2 42  ? 9.180   -2.956  -17.348 1.00 92.82 42  B 1 
ATOM   2219 C  CA  . ASP B 2 42  ? 9.842   -1.668  -17.485 1.00 91.58 42  B 1 
ATOM   2220 C  C   . ASP B 2 42  ? 10.210  -1.436  -18.957 1.00 91.74 42  B 1 
ATOM   2221 O  O   . ASP B 2 42  ? 11.017  -2.167  -19.523 1.00 90.58 42  B 1 
ATOM   2222 C  CB  . ASP B 2 42  ? 11.077  -1.626  -16.569 1.00 89.27 42  B 1 
ATOM   2223 C  CG  . ASP B 2 42  ? 11.714  -0.245  -16.470 1.00 85.21 42  B 1 
ATOM   2224 O  OD1 . ASP B 2 42  ? 11.580  0.563   -17.417 1.00 80.80 42  B 1 
ATOM   2225 O  OD2 . ASP B 2 42  ? 12.346  0.022   -15.424 1.00 79.16 42  B 1 
ATOM   2226 N  N   . GLU B 2 43  ? 9.623   -0.406  -19.577 1.00 91.27 43  B 1 
ATOM   2227 C  CA  . GLU B 2 43  ? 9.801   -0.097  -20.995 1.00 90.31 43  B 1 
ATOM   2228 C  C   . GLU B 2 43  ? 11.255  0.206   -21.376 1.00 91.28 43  B 1 
ATOM   2229 O  O   . GLU B 2 43  ? 11.643  -0.011  -22.524 1.00 89.47 43  B 1 
ATOM   2230 C  CB  . GLU B 2 43  ? 8.876   1.069   -21.390 1.00 87.17 43  B 1 
ATOM   2231 C  CG  . GLU B 2 43  ? 9.247   2.408   -20.732 1.00 75.70 43  B 1 
ATOM   2232 C  CD  . GLU B 2 43  ? 8.247   3.536   -21.029 1.00 71.52 43  B 1 
ATOM   2233 O  OE1 . GLU B 2 43  ? 8.363   4.585   -20.367 1.00 64.40 43  B 1 
ATOM   2234 O  OE2 . GLU B 2 43  ? 7.367   3.368   -21.894 1.00 63.54 43  B 1 
ATOM   2235 N  N   . ASP B 2 44  ? 12.072  0.649   -20.412 1.00 89.55 44  B 1 
ATOM   2236 C  CA  . ASP B 2 44  ? 13.489  0.955   -20.619 1.00 89.09 44  B 1 
ATOM   2237 C  C   . ASP B 2 44  ? 14.400  -0.268  -20.424 1.00 90.93 44  B 1 
ATOM   2238 O  O   . ASP B 2 44  ? 15.609  -0.189  -20.657 1.00 89.54 44  B 1 
ATOM   2239 C  CB  . ASP B 2 44  ? 13.914  2.096   -19.673 1.00 86.32 44  B 1 
ATOM   2240 C  CG  . ASP B 2 44  ? 13.197  3.424   -19.929 1.00 82.23 44  B 1 
ATOM   2241 O  OD1 . ASP B 2 44  ? 13.017  3.784   -21.116 1.00 77.05 44  B 1 
ATOM   2242 O  OD2 . ASP B 2 44  ? 12.878  4.116   -18.938 1.00 75.57 44  B 1 
ATOM   2243 N  N   . GLU B 2 45  ? 13.834  -1.396  -19.986 1.00 91.65 45  B 1 
ATOM   2244 C  CA  . GLU B 2 45  ? 14.596  -2.580  -19.556 1.00 93.38 45  B 1 
ATOM   2245 C  C   . GLU B 2 45  ? 14.044  -3.884  -20.165 1.00 95.41 45  B 1 
ATOM   2246 O  O   . GLU B 2 45  ? 14.030  -4.944  -19.529 1.00 94.57 45  B 1 
ATOM   2247 C  CB  . GLU B 2 45  ? 14.627  -2.622  -18.014 1.00 91.94 45  B 1 
ATOM   2248 C  CG  . GLU B 2 45  ? 15.426  -1.463  -17.375 1.00 87.68 45  B 1 
ATOM   2249 C  CD  . GLU B 2 45  ? 16.950  -1.710  -17.287 1.00 81.73 45  B 1 
ATOM   2250 O  OE1 . GLU B 2 45  ? 17.646  -0.841  -16.723 1.00 73.82 45  B 1 
ATOM   2251 O  OE2 . GLU B 2 45  ? 17.436  -2.800  -17.648 1.00 72.26 45  B 1 
ATOM   2252 N  N   . ILE B 2 46  ? 13.583  -3.797  -21.419 1.00 95.69 46  B 1 
ATOM   2253 C  CA  . ILE B 2 46  ? 13.101  -4.916  -22.229 1.00 96.56 46  B 1 
ATOM   2254 C  C   . ILE B 2 46  ? 13.793  -4.905  -23.604 1.00 96.93 46  B 1 
ATOM   2255 O  O   . ILE B 2 46  ? 14.347  -3.874  -24.000 1.00 96.23 46  B 1 
ATOM   2256 C  CB  . ILE B 2 46  ? 11.558  -4.888  -22.374 1.00 95.91 46  B 1 
ATOM   2257 C  CG1 . ILE B 2 46  ? 11.066  -3.593  -23.046 1.00 93.43 46  B 1 
ATOM   2258 C  CG2 . ILE B 2 46  ? 10.896  -5.121  -21.006 1.00 93.26 46  B 1 
ATOM   2259 C  CD1 . ILE B 2 46  ? 9.553   -3.534  -23.283 1.00 91.04 46  B 1 
ATOM   2260 N  N   . PRO B 2 47  ? 13.783  -6.016  -24.361 1.00 96.91 47  B 1 
ATOM   2261 C  CA  . PRO B 2 47  ? 14.417  -6.057  -25.677 1.00 96.96 47  B 1 
ATOM   2262 C  C   . PRO B 2 47  ? 13.820  -5.055  -26.674 1.00 96.63 47  B 1 
ATOM   2263 O  O   . PRO B 2 47  ? 12.631  -4.730  -26.629 1.00 95.02 47  B 1 
ATOM   2264 C  CB  . PRO B 2 47  ? 14.241  -7.500  -26.161 1.00 96.50 47  B 1 
ATOM   2265 C  CG  . PRO B 2 47  ? 14.119  -8.283  -24.872 1.00 95.10 47  B 1 
ATOM   2266 C  CD  . PRO B 2 47  ? 13.343  -7.346  -23.969 1.00 96.85 47  B 1 
ATOM   2267 N  N   . SER B 2 48  ? 14.648  -4.574  -27.595 1.00 95.70 48  B 1 
ATOM   2268 C  CA  . SER B 2 48  ? 14.218  -3.654  -28.645 1.00 94.86 48  B 1 
ATOM   2269 C  C   . SER B 2 48  ? 13.074  -4.244  -29.478 1.00 94.97 48  B 1 
ATOM   2270 O  O   . SER B 2 48  ? 13.094  -5.421  -29.834 1.00 92.09 48  B 1 
ATOM   2271 C  CB  . SER B 2 48  ? 15.406  -3.307  -29.550 1.00 93.02 48  B 1 
ATOM   2272 O  OG  . SER B 2 48  ? 15.039  -2.317  -30.482 1.00 78.83 48  B 1 
ATOM   2273 N  N   . GLY B 2 49  ? 12.079  -3.399  -29.786 1.00 93.53 49  B 1 
ATOM   2274 C  CA  . GLY B 2 49  ? 10.915  -3.792  -30.574 1.00 93.25 49  B 1 
ATOM   2275 C  C   . GLY B 2 49  ? 9.778   -4.424  -29.779 1.00 94.59 49  B 1 
ATOM   2276 O  O   . GLY B 2 49  ? 8.717   -4.667  -30.345 1.00 92.09 49  B 1 
ATOM   2277 N  N   . VAL B 2 50  ? 9.967   -4.676  -28.494 1.00 96.39 50  B 1 
ATOM   2278 C  CA  . VAL B 2 50  ? 8.896   -5.174  -27.625 1.00 96.71 50  B 1 
ATOM   2279 C  C   . VAL B 2 50  ? 8.090   -3.999  -27.077 1.00 96.75 50  B 1 
ATOM   2280 O  O   . VAL B 2 50  ? 8.652   -3.031  -26.570 1.00 95.29 50  B 1 
ATOM   2281 C  CB  . VAL B 2 50  ? 9.447   -6.048  -26.491 1.00 96.37 50  B 1 
ATOM   2282 C  CG1 . VAL B 2 50  ? 8.328   -6.575  -25.599 1.00 92.99 50  B 1 
ATOM   2283 C  CG2 . VAL B 2 50  ? 10.210  -7.243  -27.061 1.00 92.90 50  B 1 
ATOM   2284 N  N   . ASP B 2 51  ? 6.769   -4.095  -27.174 1.00 96.90 51  B 1 
ATOM   2285 C  CA  . ASP B 2 51  ? 5.843   -3.110  -26.620 1.00 96.94 51  B 1 
ATOM   2286 C  C   . ASP B 2 51  ? 5.471   -3.497  -25.183 1.00 97.19 51  B 1 
ATOM   2287 O  O   . ASP B 2 51  ? 4.734   -4.472  -24.959 1.00 96.40 51  B 1 
ATOM   2288 C  CB  . ASP B 2 51  ? 4.621   -3.013  -27.546 1.00 95.82 51  B 1 
ATOM   2289 C  CG  . ASP B 2 51  ? 3.573   -2.002  -27.108 1.00 92.84 51  B 1 
ATOM   2290 O  OD1 . ASP B 2 51  ? 3.712   -1.389  -26.030 1.00 87.84 51  B 1 
ATOM   2291 O  OD2 . ASP B 2 51  ? 2.575   -1.875  -27.858 1.00 86.72 51  B 1 
ATOM   2292 N  N   . ALA B 2 52  ? 5.958   -2.744  -24.208 1.00 95.96 52  B 1 
ATOM   2293 C  CA  . ALA B 2 52  ? 5.710   -2.996  -22.793 1.00 95.78 52  B 1 
ATOM   2294 C  C   . ALA B 2 52  ? 4.216   -3.010  -22.448 1.00 96.21 52  B 1 
ATOM   2295 O  O   . ALA B 2 52  ? 3.792   -3.795  -21.603 1.00 95.37 52  B 1 
ATOM   2296 C  CB  . ALA B 2 52  ? 6.450   -1.940  -21.960 1.00 94.07 52  B 1 
ATOM   2297 N  N   . ALA B 2 53  ? 3.402   -2.188  -23.123 1.00 95.58 53  B 1 
ATOM   2298 C  CA  . ALA B 2 53  ? 1.969   -2.116  -22.863 1.00 95.11 53  B 1 
ATOM   2299 C  C   . ALA B 2 53  ? 1.222   -3.416  -23.223 1.00 95.63 53  B 1 
ATOM   2300 O  O   . ALA B 2 53  ? 0.182   -3.704  -22.643 1.00 94.51 53  B 1 
ATOM   2301 C  CB  . ALA B 2 53  ? 1.386   -0.923  -23.627 1.00 93.63 53  B 1 
ATOM   2302 N  N   . LYS B 2 54  ? 1.757   -4.217  -24.156 1.00 96.29 54  B 1 
ATOM   2303 C  CA  . LYS B 2 54  ? 1.138   -5.488  -24.562 1.00 96.22 54  B 1 
ATOM   2304 C  C   . LYS B 2 54  ? 1.435   -6.641  -23.608 1.00 96.44 54  B 1 
ATOM   2305 O  O   . LYS B 2 54  ? 0.662   -7.598  -23.553 1.00 95.18 54  B 1 
ATOM   2306 C  CB  . LYS B 2 54  ? 1.589   -5.864  -25.976 1.00 95.38 54  B 1 
ATOM   2307 C  CG  . LYS B 2 54  ? 1.014   -4.924  -27.023 1.00 88.70 54  B 1 
ATOM   2308 C  CD  . LYS B 2 54  ? 1.456   -5.342  -28.421 1.00 82.11 54  B 1 
ATOM   2309 C  CE  . LYS B 2 54  ? 0.889   -4.372  -29.442 1.00 72.41 54  B 1 
ATOM   2310 N  NZ  . LYS B 2 54  ? 1.422   -4.634  -30.793 1.00 63.93 54  B 1 
ATOM   2311 N  N   . ILE B 2 55  ? 2.539   -6.574  -22.876 1.00 97.38 55  B 1 
ATOM   2312 C  CA  . ILE B 2 55  ? 2.978   -7.648  -21.984 1.00 97.66 55  B 1 
ATOM   2313 C  C   . ILE B 2 55  ? 2.755   -7.315  -20.506 1.00 97.71 55  B 1 
ATOM   2314 O  O   . ILE B 2 55  ? 2.861   -8.197  -19.659 1.00 97.06 55  B 1 
ATOM   2315 C  CB  . ILE B 2 55  ? 4.448   -8.040  -22.269 1.00 97.34 55  B 1 
ATOM   2316 C  CG1 . ILE B 2 55  ? 5.408   -6.856  -22.053 1.00 95.76 55  B 1 
ATOM   2317 C  CG2 . ILE B 2 55  ? 4.567   -8.599  -23.700 1.00 95.56 55  B 1 
ATOM   2318 C  CD1 . ILE B 2 55  ? 6.895   -7.219  -22.140 1.00 93.87 55  B 1 
ATOM   2319 N  N   . SER B 2 56  ? 2.438   -6.055  -20.179 1.00 97.17 56  B 1 
ATOM   2320 C  CA  . SER B 2 56  ? 2.171   -5.598  -18.821 1.00 96.86 56  B 1 
ATOM   2321 C  C   . SER B 2 56  ? 0.687   -5.655  -18.489 1.00 96.91 56  B 1 
ATOM   2322 O  O   . SER B 2 56  ? -0.169  -5.517  -19.365 1.00 95.88 56  B 1 
ATOM   2323 C  CB  . SER B 2 56  ? 2.661   -4.160  -18.633 1.00 95.68 56  B 1 
ATOM   2324 O  OG  . SER B 2 56  ? 4.046   -4.064  -18.885 1.00 92.14 56  B 1 
ATOM   2325 N  N   . MET B 2 57  ? 0.363   -5.796  -17.199 1.00 95.08 57  B 1 
ATOM   2326 C  CA  . MET B 2 57  ? -0.960  -5.432  -16.693 1.00 94.09 57  B 1 
ATOM   2327 C  C   . MET B 2 57  ? -1.142  -3.911  -16.772 1.00 92.39 57  B 1 
ATOM   2328 O  O   . MET B 2 57  ? -0.158  -3.157  -16.782 1.00 90.26 57  B 1 
ATOM   2329 C  CB  . MET B 2 57  ? -1.132  -5.911  -15.246 1.00 93.91 57  B 1 
ATOM   2330 C  CG  . MET B 2 57  ? -1.126  -7.428  -15.124 1.00 92.45 57  B 1 
ATOM   2331 S  SD  . MET B 2 57  ? -1.271  -8.057  -13.431 1.00 92.33 57  B 1 
ATOM   2332 C  CE  . MET B 2 57  ? -2.903  -7.456  -12.981 1.00 87.85 57  B 1 
ATOM   2333 N  N   . SER B 2 58  ? -2.381  -3.448  -16.794 1.00 87.84 58  B 1 
ATOM   2334 C  CA  . SER B 2 58  ? -2.668  -2.028  -16.595 1.00 83.87 58  B 1 
ATOM   2335 C  C   . SER B 2 58  ? -2.188  -1.586  -15.208 1.00 82.42 58  B 1 
ATOM   2336 O  O   . SER B 2 58  ? -2.295  -2.343  -14.244 1.00 79.59 58  B 1 
ATOM   2337 C  CB  . SER B 2 58  ? -4.170  -1.770  -16.738 1.00 80.45 58  B 1 
ATOM   2338 O  OG  . SER B 2 58  ? -4.470  -0.424  -16.441 1.00 70.68 58  B 1 
ATOM   2339 N  N   . GLU B 2 59  ? -1.696  -0.350  -15.090 1.00 76.65 59  B 1 
ATOM   2340 C  CA  . GLU B 2 59  ? -1.287  0.242   -13.809 1.00 73.15 59  B 1 
ATOM   2341 C  C   . GLU B 2 59  ? -2.415  0.211   -12.755 1.00 73.12 59  B 1 
ATOM   2342 O  O   . GLU B 2 59  ? -2.145  0.127   -11.562 1.00 70.38 59  B 1 
ATOM   2343 C  CB  . GLU B 2 59  ? -0.855  1.700   -14.042 1.00 69.35 59  B 1 
ATOM   2344 C  CG  . GLU B 2 59  ? 0.521   1.863   -14.698 1.00 62.44 59  B 1 
ATOM   2345 C  CD  . GLU B 2 59  ? 1.711   1.791   -13.725 1.00 57.60 59  B 1 
ATOM   2346 O  OE1 . GLU B 2 59  ? 2.843   1.583   -14.202 1.00 51.86 59  B 1 
ATOM   2347 O  OE2 . GLU B 2 59  ? 1.524   1.957   -12.499 1.00 51.45 59  B 1 
ATOM   2348 N  N   . GLU B 2 60  ? -3.676  0.268   -13.188 1.00 71.64 60  B 1 
ATOM   2349 C  CA  . GLU B 2 60  ? -4.842  0.257   -12.305 1.00 70.45 60  B 1 
ATOM   2350 C  C   . GLU B 2 60  ? -5.346  -1.150  -11.964 1.00 73.04 60  B 1 
ATOM   2351 O  O   . GLU B 2 60  ? -6.102  -1.312  -11.003 1.00 71.25 60  B 1 
ATOM   2352 C  CB  . GLU B 2 60  ? -5.990  1.067   -12.926 1.00 66.44 60  B 1 
ATOM   2353 C  CG  . GLU B 2 60  ? -5.636  2.540   -13.116 1.00 58.84 60  B 1 
ATOM   2354 C  CD  . GLU B 2 60  ? -6.816  3.394   -13.588 1.00 53.48 60  B 1 
ATOM   2355 O  OE1 . GLU B 2 60  ? -6.580  4.572   -13.933 1.00 47.94 60  B 1 
ATOM   2356 O  OE2 . GLU B 2 60  ? -7.969  2.901   -13.603 1.00 46.20 60  B 1 
ATOM   2357 N  N   . ASP B 2 61  ? -4.951  -2.159  -12.735 1.00 77.66 61  B 1 
ATOM   2358 C  CA  . ASP B 2 61  ? -5.375  -3.532  -12.496 1.00 78.95 61  B 1 
ATOM   2359 C  C   . ASP B 2 61  ? -4.507  -4.182  -11.421 1.00 81.65 61  B 1 
ATOM   2360 O  O   . ASP B 2 61  ? -3.281  -4.086  -11.440 1.00 81.73 61  B 1 
ATOM   2361 C  CB  . ASP B 2 61  ? -5.361  -4.359  -13.784 1.00 77.42 61  B 1 
ATOM   2362 C  CG  . ASP B 2 61  ? -6.464  -3.987  -14.772 1.00 71.95 61  B 1 
ATOM   2363 O  OD1 . ASP B 2 61  ? -7.491  -3.426  -14.346 1.00 66.77 61  B 1 
ATOM   2364 O  OD2 . ASP B 2 61  ? -6.284  -4.304  -15.965 1.00 64.98 61  B 1 
ATOM   2365 N  N   . LEU B 2 62  ? -5.164  -4.853  -10.475 1.00 81.95 62  B 1 
ATOM   2366 C  CA  . LEU B 2 62  ? -4.506  -5.543  -9.372  1.00 81.84 62  B 1 
ATOM   2367 C  C   . LEU B 2 62  ? -5.084  -6.944  -9.209  1.00 83.80 62  B 1 
ATOM   2368 O  O   . LEU B 2 62  ? -6.299  -7.146  -9.329  1.00 83.57 62  B 1 
ATOM   2369 C  CB  . LEU B 2 62  ? -4.672  -4.745  -8.070  1.00 79.77 62  B 1 
ATOM   2370 C  CG  . LEU B 2 62  ? -4.043  -3.347  -8.043  1.00 76.52 62  B 1 
ATOM   2371 C  CD1 . LEU B 2 62  ? -4.388  -2.655  -6.725  1.00 74.30 62  B 1 
ATOM   2372 C  CD2 . LEU B 2 62  ? -2.521  -3.399  -8.163  1.00 73.28 62  B 1 
ATOM   2373 N  N   . LEU B 2 63  ? -4.225  -7.905  -8.883  1.00 86.42 63  B 1 
ATOM   2374 C  CA  . LEU B 2 63  ? -4.618  -9.227  -8.418  1.00 87.48 63  B 1 
ATOM   2375 C  C   . LEU B 2 63  ? -4.886  -9.130  -6.915  1.00 85.39 63  B 1 
ATOM   2376 O  O   . LEU B 2 63  ? -3.966  -8.916  -6.129  1.00 83.52 63  B 1 
ATOM   2377 C  CB  . LEU B 2 63  ? -3.528  -10.252 -8.745  1.00 90.28 63  B 1 
ATOM   2378 C  CG  . LEU B 2 63  ? -3.119  -10.338 -10.231 1.00 91.42 63  B 1 
ATOM   2379 C  CD1 . LEU B 2 63  ? -1.985  -11.338 -10.407 1.00 89.11 63  B 1 
ATOM   2380 C  CD2 . LEU B 2 63  ? -4.286  -10.754 -11.116 1.00 89.32 63  B 1 
ATOM   2381 N  N   . ASN B 2 64  ? -6.152  -9.246  -6.526  1.00 80.77 64  B 1 
ATOM   2382 C  CA  . ASN B 2 64  ? -6.600  -8.957  -5.167  1.00 76.40 64  B 1 
ATOM   2383 C  C   . ASN B 2 64  ? -6.867  -10.205 -4.318  1.00 75.75 64  B 1 
ATOM   2384 O  O   . ASN B 2 64  ? -6.922  -10.101 -3.097  1.00 72.13 64  B 1 
ATOM   2385 C  CB  . ASN B 2 64  ? -7.860  -8.077  -5.227  1.00 73.04 64  B 1 
ATOM   2386 C  CG  . ASN B 2 64  ? -7.570  -6.682  -5.735  1.00 66.89 64  B 1 
ATOM   2387 O  OD1 . ASN B 2 64  ? -6.910  -5.886  -5.078  1.00 61.24 64  B 1 
ATOM   2388 N  ND2 . ASN B 2 64  ? -8.055  -6.341  -6.909  1.00 58.83 64  B 1 
ATOM   2389 N  N   . ALA B 2 65  ? -7.043  -11.365 -4.932  1.00 77.83 65  B 1 
ATOM   2390 C  CA  . ALA B 2 65  ? -7.416  -12.596 -4.233  1.00 78.59 65  B 1 
ATOM   2391 C  C   . ALA B 2 65  ? -6.365  -13.702 -4.399  1.00 82.26 65  B 1 
ATOM   2392 O  O   . ALA B 2 65  ? -5.633  -13.726 -5.394  1.00 82.33 65  B 1 
ATOM   2393 C  CB  . ALA B 2 65  ? -8.792  -13.049 -4.725  1.00 74.72 65  B 1 
ATOM   2394 N  N   . PRO B 2 66  ? -6.273  -14.652 -3.443  1.00 78.79 66  B 1 
ATOM   2395 C  CA  . PRO B 2 66  ? -5.343  -15.772 -3.559  1.00 79.30 66  B 1 
ATOM   2396 C  C   . PRO B 2 66  ? -5.627  -16.617 -4.804  1.00 82.96 66  B 1 
ATOM   2397 O  O   . PRO B 2 66  ? -6.778  -16.916 -5.116  1.00 82.66 66  B 1 
ATOM   2398 C  CB  . PRO B 2 66  ? -5.554  -16.601 -2.286  1.00 76.47 66  B 1 
ATOM   2399 C  CG  . PRO B 2 66  ? -6.261  -15.670 -1.326  1.00 73.46 66  B 1 
ATOM   2400 C  CD  . PRO B 2 66  ? -7.054  -14.736 -2.217  1.00 75.62 66  B 1 
ATOM   2401 N  N   . GLY B 2 67  ? -4.568  -17.017 -5.501  1.00 86.15 67  B 1 
ATOM   2402 C  CA  . GLY B 2 67  ? -4.675  -17.885 -6.671  1.00 88.65 67  B 1 
ATOM   2403 C  C   . GLY B 2 67  ? -5.068  -17.194 -7.974  1.00 91.51 67  B 1 
ATOM   2404 O  O   . GLY B 2 67  ? -5.026  -17.847 -9.019  1.00 91.02 67  B 1 
ATOM   2405 N  N   . GLU B 2 68  ? -5.415  -15.905 -7.957  1.00 91.29 68  B 1 
ATOM   2406 C  CA  . GLU B 2 68  ? -5.598  -15.136 -9.190  1.00 91.94 68  B 1 
ATOM   2407 C  C   . GLU B 2 68  ? -4.284  -15.105 -9.978  1.00 93.96 68  B 1 
ATOM   2408 O  O   . GLU B 2 68  ? -3.196  -15.031 -9.399  1.00 94.35 68  B 1 
ATOM   2409 C  CB  . GLU B 2 68  ? -6.070  -13.702 -8.916  1.00 89.65 68  B 1 
ATOM   2410 C  CG  . GLU B 2 68  ? -7.536  -13.631 -8.466  1.00 83.27 68  B 1 
ATOM   2411 C  CD  . GLU B 2 68  ? -8.041  -12.186 -8.324  1.00 80.44 68  B 1 
ATOM   2412 O  OE1 . GLU B 2 68  ? -9.270  -12.002 -8.328  1.00 74.21 68  B 1 
ATOM   2413 O  OE2 . GLU B 2 68  ? -7.214  -11.262 -8.198  1.00 73.36 68  B 1 
ATOM   2414 N  N   . THR B 2 69  ? -4.384  -15.158 -11.311 1.00 95.46 69  B 1 
ATOM   2415 C  CA  . THR B 2 69  ? -3.209  -15.278 -12.177 1.00 96.14 69  B 1 
ATOM   2416 C  C   . THR B 2 69  ? -3.169  -14.210 -13.253 1.00 96.01 69  B 1 
ATOM   2417 O  O   . THR B 2 69  ? -4.202  -13.811 -13.794 1.00 95.20 69  B 1 
ATOM   2418 C  CB  . THR B 2 69  ? -3.115  -16.655 -12.847 1.00 95.67 69  B 1 
ATOM   2419 O  OG1 . THR B 2 69  ? -4.264  -16.910 -13.643 1.00 90.44 69  B 1 
ATOM   2420 C  CG2 . THR B 2 69  ? -2.970  -17.786 -11.836 1.00 89.85 69  B 1 
ATOM   2421 N  N   . TYR B 2 70  ? -1.957  -13.809 -13.620 1.00 96.91 70  B 1 
ATOM   2422 C  CA  . TYR B 2 70  ? -1.668  -13.095 -14.843 1.00 97.57 70  B 1 
ATOM   2423 C  C   . TYR B 2 70  ? -0.730  -13.947 -15.694 1.00 97.90 70  B 1 
ATOM   2424 O  O   . TYR B 2 70  ? 0.297   -14.418 -15.210 1.00 97.74 70  B 1 
ATOM   2425 C  CB  . TYR B 2 70  ? -1.051  -11.724 -14.545 1.00 97.47 70  B 1 
ATOM   2426 C  CG  . TYR B 2 70  ? -0.629  -10.992 -15.801 1.00 97.35 70  B 1 
ATOM   2427 C  CD1 . TYR B 2 70  ? -1.588  -10.555 -16.730 1.00 96.06 70  B 1 
ATOM   2428 C  CD2 . TYR B 2 70  ? 0.728   -10.773 -16.076 1.00 96.24 70  B 1 
ATOM   2429 C  CE1 . TYR B 2 70  ? -1.202  -9.916  -17.912 1.00 95.52 70  B 1 
ATOM   2430 C  CE2 . TYR B 2 70  ? 1.129   -10.129 -17.257 1.00 95.51 70  B 1 
ATOM   2431 C  CZ  . TYR B 2 70  ? 0.159   -9.708  -18.176 1.00 96.00 70  B 1 
ATOM   2432 O  OH  . TYR B 2 70  ? 0.544   -9.088  -19.331 1.00 94.56 70  B 1 
ATOM   2433 N  N   . LYS B 2 71  ? -1.103  -14.176 -16.953 1.00 97.76 71  B 1 
ATOM   2434 C  CA  . LYS B 2 71  ? -0.341  -15.021 -17.870 1.00 97.69 71  B 1 
ATOM   2435 C  C   . LYS B 2 71  ? 0.236   -14.184 -18.987 1.00 97.46 71  B 1 
ATOM   2436 O  O   . LYS B 2 71  ? -0.459  -13.359 -19.572 1.00 96.55 71  B 1 
ATOM   2437 C  CB  . LYS B 2 71  ? -1.227  -16.134 -18.436 1.00 97.06 71  B 1 
ATOM   2438 C  CG  . LYS B 2 71  ? -1.791  -17.058 -17.362 1.00 93.76 71  B 1 
ATOM   2439 C  CD  . LYS B 2 71  ? -2.575  -18.175 -18.023 1.00 92.35 71  B 1 
ATOM   2440 C  CE  . LYS B 2 71  ? -3.054  -19.193 -16.999 1.00 85.47 71  B 1 
ATOM   2441 N  NZ  . LYS B 2 71  ? -3.522  -20.420 -17.684 1.00 77.86 71  B 1 
ATOM   2442 N  N   . VAL B 2 72  ? 1.508   -14.417 -19.315 1.00 97.93 72  B 1 
ATOM   2443 C  CA  . VAL B 2 72  ? 2.176   -13.743 -20.415 1.00 97.85 72  B 1 
ATOM   2444 C  C   . VAL B 2 72  ? 3.115   -14.707 -21.131 1.00 97.93 72  B 1 
ATOM   2445 O  O   . VAL B 2 72  ? 3.728   -15.576 -20.507 1.00 97.33 72  B 1 
ATOM   2446 C  CB  . VAL B 2 72  ? 2.896   -12.467 -19.928 1.00 96.81 72  B 1 
ATOM   2447 C  CG1 . VAL B 2 72  ? 4.074   -12.767 -19.003 1.00 91.77 72  B 1 
ATOM   2448 C  CG2 . VAL B 2 72  ? 3.363   -11.605 -21.100 1.00 90.83 72  B 1 
ATOM   2449 N  N   . THR B 2 73  ? 3.219   -14.555 -22.455 1.00 97.68 73  B 1 
ATOM   2450 C  CA  . THR B 2 73  ? 4.156   -15.311 -23.282 1.00 97.43 73  B 1 
ATOM   2451 C  C   . THR B 2 73  ? 5.098   -14.333 -23.968 1.00 97.35 73  B 1 
ATOM   2452 O  O   . THR B 2 73  ? 4.655   -13.440 -24.689 1.00 96.00 73  B 1 
ATOM   2453 C  CB  . THR B 2 73  ? 3.421   -16.177 -24.308 1.00 96.40 73  B 1 
ATOM   2454 O  OG1 . THR B 2 73  ? 2.536   -17.055 -23.651 1.00 88.97 73  B 1 
ATOM   2455 C  CG2 . THR B 2 73  ? 4.384   -17.032 -25.127 1.00 87.02 73  B 1 
ATOM   2456 N  N   . LEU B 2 74  ? 6.394   -14.498 -23.725 1.00 97.12 74  B 1 
ATOM   2457 C  CA  . LEU B 2 74  ? 7.436   -13.662 -24.311 1.00 97.24 74  B 1 
ATOM   2458 C  C   . LEU B 2 74  ? 8.125   -14.433 -25.440 1.00 97.17 74  B 1 
ATOM   2459 O  O   . LEU B 2 74  ? 8.453   -15.614 -25.288 1.00 95.96 74  B 1 
ATOM   2460 C  CB  . LEU B 2 74  ? 8.445   -13.241 -23.230 1.00 97.16 74  B 1 
ATOM   2461 C  CG  . LEU B 2 74  ? 7.834   -12.548 -22.004 1.00 96.75 74  B 1 
ATOM   2462 C  CD1 . LEU B 2 74  ? 8.916   -12.244 -20.972 1.00 94.61 74  B 1 
ATOM   2463 C  CD2 . LEU B 2 74  ? 7.120   -11.252 -22.371 1.00 93.95 74  B 1 
ATOM   2464 N  N   . THR B 2 75  ? 8.349   -13.775 -26.579 1.00 97.17 75  B 1 
ATOM   2465 C  CA  . THR B 2 75  ? 8.955   -14.412 -27.757 1.00 96.88 75  B 1 
ATOM   2466 C  C   . THR B 2 75  ? 10.308  -13.825 -28.113 1.00 97.04 75  B 1 
ATOM   2467 O  O   . THR B 2 75  ? 11.228  -14.571 -28.449 1.00 95.64 75  B 1 
ATOM   2468 C  CB  . THR B 2 75  ? 8.015   -14.339 -28.971 1.00 95.44 75  B 1 
ATOM   2469 O  OG1 . THR B 2 75  ? 7.635   -13.001 -29.213 1.00 89.56 75  B 1 
ATOM   2470 C  CG2 . THR B 2 75  ? 6.751   -15.156 -28.743 1.00 86.91 75  B 1 
ATOM   2471 N  N   . GLU B 2 76  ? 10.455  -12.503 -28.032 1.00 96.68 76  B 1 
ATOM   2472 C  CA  . GLU B 2 76  ? 11.716  -11.845 -28.361 1.00 96.73 76  B 1 
ATOM   2473 C  C   . GLU B 2 76  ? 12.787  -12.181 -27.324 1.00 97.14 76  B 1 
ATOM   2474 O  O   . GLU B 2 76  ? 12.590  -12.001 -26.128 1.00 96.58 76  B 1 
ATOM   2475 C  CB  . GLU B 2 76  ? 11.485  -10.325 -28.454 1.00 95.85 76  B 1 
ATOM   2476 C  CG  . GLU B 2 76  ? 12.661  -9.569  -29.073 1.00 83.74 76  B 1 
ATOM   2477 C  CD  . GLU B 2 76  ? 12.959  -10.013 -30.514 1.00 80.12 76  B 1 
ATOM   2478 O  OE1 . GLU B 2 76  ? 14.157  -10.016 -30.890 1.00 73.18 76  B 1 
ATOM   2479 O  OE2 . GLU B 2 76  ? 12.012  -10.364 -31.241 1.00 71.25 76  B 1 
ATOM   2480 N  N   . LYS B 2 77  ? 13.915  -12.716 -27.794 1.00 97.24 77  B 1 
ATOM   2481 C  CA  . LYS B 2 77  ? 14.996  -13.143 -26.906 1.00 97.66 77  B 1 
ATOM   2482 C  C   . LYS B 2 77  ? 15.675  -11.956 -26.235 1.00 97.67 77  B 1 
ATOM   2483 O  O   . LYS B 2 77  ? 15.841  -10.894 -26.835 1.00 96.30 77  B 1 
ATOM   2484 C  CB  . LYS B 2 77  ? 16.025  -13.992 -27.657 1.00 97.02 77  B 1 
ATOM   2485 C  CG  . LYS B 2 77  ? 15.432  -15.310 -28.148 1.00 95.08 77  B 1 
ATOM   2486 C  CD  . LYS B 2 77  ? 16.521  -16.205 -28.729 1.00 93.01 77  B 1 
ATOM   2487 C  CE  . LYS B 2 77  ? 15.905  -17.521 -29.160 1.00 87.78 77  B 1 
ATOM   2488 N  NZ  . LYS B 2 77  ? 16.944  -18.562 -29.389 1.00 79.53 77  B 1 
ATOM   2489 N  N   . GLY B 2 78  ? 16.098  -12.145 -24.993 1.00 97.43 78  B 1 
ATOM   2490 C  CA  . GLY B 2 78  ? 16.793  -11.135 -24.218 1.00 97.56 78  B 1 
ATOM   2491 C  C   . GLY B 2 78  ? 16.345  -11.090 -22.767 1.00 98.14 78  B 1 
ATOM   2492 O  O   . GLY B 2 78  ? 15.679  -12.004 -22.275 1.00 97.49 78  B 1 
ATOM   2493 N  N   . THR B 2 79  ? 16.728  -10.020 -22.088 1.00 98.02 79  B 1 
ATOM   2494 C  CA  . THR B 2 79  ? 16.406  -9.816  -20.677 1.00 98.09 79  B 1 
ATOM   2495 C  C   . THR B 2 79  ? 15.253  -8.829  -20.527 1.00 98.04 79  B 1 
ATOM   2496 O  O   . THR B 2 79  ? 15.240  -7.787  -21.181 1.00 97.04 79  B 1 
ATOM   2497 C  CB  . THR B 2 79  ? 17.634  -9.325  -19.903 1.00 97.03 79  B 1 
ATOM   2498 O  OG1 . THR B 2 79  ? 18.672  -10.283 -20.007 1.00 85.42 79  B 1 
ATOM   2499 C  CG2 . THR B 2 79  ? 17.352  -9.119  -18.428 1.00 82.51 79  B 1 
ATOM   2500 N  N   . TYR B 2 80  ? 14.316  -9.153  -19.652 1.00 98.11 80  B 1 
ATOM   2501 C  CA  . TYR B 2 80  ? 13.168  -8.322  -19.318 1.00 98.27 80  B 1 
ATOM   2502 C  C   . TYR B 2 80  ? 13.178  -8.053  -17.819 1.00 98.24 80  B 1 
ATOM   2503 O  O   . TYR B 2 80  ? 13.211  -8.994  -17.026 1.00 97.68 80  B 1 
ATOM   2504 C  CB  . TYR B 2 80  ? 11.867  -9.025  -19.688 1.00 98.11 80  B 1 
ATOM   2505 C  CG  . TYR B 2 80  ? 11.661  -9.360  -21.150 1.00 98.18 80  B 1 
ATOM   2506 C  CD1 . TYR B 2 80  ? 12.440  -10.337 -21.793 1.00 97.22 80  B 1 
ATOM   2507 C  CD2 . TYR B 2 80  ? 10.632  -8.744  -21.871 1.00 97.12 80  B 1 
ATOM   2508 C  CE1 . TYR B 2 80  ? 12.223  -10.676 -23.133 1.00 96.64 80  B 1 
ATOM   2509 C  CE2 . TYR B 2 80  ? 10.395  -9.081  -23.211 1.00 96.60 80  B 1 
ATOM   2510 C  CZ  . TYR B 2 80  ? 11.194  -10.041 -23.841 1.00 97.65 80  B 1 
ATOM   2511 O  OH  . TYR B 2 80  ? 10.971  -10.370 -25.150 1.00 97.07 80  B 1 
ATOM   2512 N  N   . LYS B 2 81  ? 13.123  -6.781  -17.415 1.00 97.14 81  B 1 
ATOM   2513 C  CA  . LYS B 2 81  ? 12.868  -6.420  -16.023 1.00 96.50 81  B 1 
ATOM   2514 C  C   . LYS B 2 81  ? 11.401  -6.062  -15.837 1.00 96.13 81  B 1 
ATOM   2515 O  O   . LYS B 2 81  ? 10.782  -5.442  -16.701 1.00 95.35 81  B 1 
ATOM   2516 C  CB  . LYS B 2 81  ? 13.784  -5.293  -15.550 1.00 95.90 81  B 1 
ATOM   2517 C  CG  . LYS B 2 81  ? 15.257  -5.707  -15.512 1.00 90.34 81  B 1 
ATOM   2518 C  CD  . LYS B 2 81  ? 16.093  -4.594  -14.886 1.00 84.14 81  B 1 
ATOM   2519 C  CE  . LYS B 2 81  ? 17.583  -4.832  -15.064 1.00 75.31 81  B 1 
ATOM   2520 N  NZ  . LYS B 2 81  ? 18.312  -3.541  -15.068 1.00 65.78 81  B 1 
ATOM   2521 N  N   . PHE B 2 82  ? 10.851  -6.458  -14.698 1.00 96.54 82  B 1 
ATOM   2522 C  CA  . PHE B 2 82  ? 9.465   -6.194  -14.345 1.00 96.69 82  B 1 
ATOM   2523 C  C   . PHE B 2 82  ? 9.346   -5.900  -12.856 1.00 96.10 82  B 1 
ATOM   2524 O  O   . PHE B 2 82  ? 10.266  -6.161  -12.079 1.00 95.38 82  B 1 
ATOM   2525 C  CB  . PHE B 2 82  ? 8.566   -7.362  -14.786 1.00 96.98 82  B 1 
ATOM   2526 C  CG  . PHE B 2 82  ? 8.947   -8.696  -14.200 1.00 97.63 82  B 1 
ATOM   2527 C  CD1 . PHE B 2 82  ? 9.813   -9.561  -14.895 1.00 95.93 82  B 1 
ATOM   2528 C  CD2 . PHE B 2 82  ? 8.439   -9.107  -12.964 1.00 95.68 82  B 1 
ATOM   2529 C  CE1 . PHE B 2 82  ? 10.173  -10.794 -14.354 1.00 95.61 82  B 1 
ATOM   2530 C  CE2 . PHE B 2 82  ? 8.800   -10.338 -12.415 1.00 95.52 82  B 1 
ATOM   2531 C  CZ  . PHE B 2 82  ? 9.665   -11.184 -13.109 1.00 97.30 82  B 1 
ATOM   2532 N  N   . TYR B 2 83  ? 8.219   -5.335  -12.460 1.00 94.91 83  B 1 
ATOM   2533 C  CA  . TYR B 2 83  ? 7.973   -4.968  -11.071 1.00 93.66 83  B 1 
ATOM   2534 C  C   . TYR B 2 83  ? 6.489   -5.058  -10.732 1.00 93.88 83  B 1 
ATOM   2535 O  O   . TYR B 2 83  ? 5.627   -5.073  -11.607 1.00 93.34 83  B 1 
ATOM   2536 C  CB  . TYR B 2 83  ? 8.526   -3.558  -10.786 1.00 91.63 83  B 1 
ATOM   2537 C  CG  . TYR B 2 83  ? 7.946   -2.461  -11.651 1.00 90.28 83  B 1 
ATOM   2538 C  CD1 . TYR B 2 83  ? 8.538   -2.127  -12.880 1.00 88.08 83  B 1 
ATOM   2539 C  CD2 . TYR B 2 83  ? 6.809   -1.754  -11.245 1.00 87.02 83  B 1 
ATOM   2540 C  CE1 . TYR B 2 83  ? 8.007   -1.119  -13.683 1.00 84.78 83  B 1 
ATOM   2541 C  CE2 . TYR B 2 83  ? 6.258   -0.739  -12.046 1.00 84.61 83  B 1 
ATOM   2542 C  CZ  . TYR B 2 83  ? 6.863   -0.428  -13.265 1.00 84.54 83  B 1 
ATOM   2543 O  OH  . TYR B 2 83  ? 6.328   0.559   -14.053 1.00 80.75 83  B 1 
ATOM   2544 N  N   . CYS B 2 84  ? 6.202   -5.100  -9.430  1.00 91.99 84  B 1 
ATOM   2545 C  CA  . CYS B 2 84  ? 4.870   -4.898  -8.899  1.00 91.27 84  B 1 
ATOM   2546 C  C   . CYS B 2 84  ? 4.700   -3.411  -8.578  1.00 89.61 84  B 1 
ATOM   2547 O  O   . CYS B 2 84  ? 5.392   -2.888  -7.697  1.00 87.43 84  B 1 
ATOM   2548 C  CB  . CYS B 2 84  ? 4.687   -5.773  -7.656  1.00 91.41 84  B 1 
ATOM   2549 S  SG  . CYS B 2 84  ? 3.099   -5.442  -6.868  1.00 90.94 84  B 1 
ATOM   2550 N  N   . SER B 2 85  ? 3.794   -2.732  -9.274  1.00 83.14 85  B 1 
ATOM   2551 C  CA  . SER B 2 85  ? 3.600   -1.277  -9.154  1.00 80.54 85  B 1 
ATOM   2552 C  C   . SER B 2 85  ? 3.388   -0.804  -7.704  1.00 80.49 85  B 1 
ATOM   2553 O  O   . SER B 2 85  ? 4.153   0.050   -7.249  1.00 78.85 85  B 1 
ATOM   2554 C  CB  . SER B 2 85  ? 2.468   -0.823  -10.084 1.00 78.03 85  B 1 
ATOM   2555 O  OG  . SER B 2 85  ? 2.277   0.573   -10.031 1.00 69.87 85  B 1 
ATOM   2556 N  N   . PRO B 2 86  ? 2.438   -1.360  -6.907  1.00 75.99 86  B 1 
ATOM   2557 C  CA  . PRO B 2 86  ? 2.259   -0.901  -5.526  1.00 74.63 86  B 1 
ATOM   2558 C  C   . PRO B 2 86  ? 3.448   -1.202  -4.605  1.00 75.65 86  B 1 
ATOM   2559 O  O   . PRO B 2 86  ? 3.649   -0.475  -3.636  1.00 74.49 86  B 1 
ATOM   2560 C  CB  . PRO B 2 86  ? 0.982   -1.599  -5.045  1.00 73.04 86  B 1 
ATOM   2561 C  CG  . PRO B 2 86  ? 0.854   -2.809  -5.932  1.00 71.31 86  B 1 
ATOM   2562 C  CD  . PRO B 2 86  ? 1.420   -2.339  -7.263  1.00 73.15 86  B 1 
ATOM   2563 N  N   . HIS B 2 87  ? 4.253   -2.233  -4.900  1.00 78.71 87  B 1 
ATOM   2564 C  CA  . HIS B 2 87  ? 5.348   -2.672  -4.035  1.00 79.51 87  B 1 
ATOM   2565 C  C   . HIS B 2 87  ? 6.744   -2.443  -4.616  1.00 78.87 87  B 1 
ATOM   2566 O  O   . HIS B 2 87  ? 7.730   -2.907  -4.042  1.00 77.29 87  B 1 
ATOM   2567 C  CB  . HIS B 2 87  ? 5.149   -4.145  -3.673  1.00 81.12 87  B 1 
ATOM   2568 C  CG  . HIS B 2 87  ? 3.867   -4.414  -2.940  1.00 79.42 87  B 1 
ATOM   2569 N  ND1 . HIS B 2 87  ? 2.982   -5.423  -3.245  1.00 76.56 87  B 1 
ATOM   2570 C  CD2 . HIS B 2 87  ? 3.344   -3.760  -1.871  1.00 77.43 87  B 1 
ATOM   2571 C  CE1 . HIS B 2 87  ? 1.971   -5.376  -2.382  1.00 77.50 87  B 1 
ATOM   2572 N  NE2 . HIS B 2 87  ? 2.154   -4.375  -1.533  1.00 77.90 87  B 1 
ATOM   2573 N  N   . GLN B 2 88  ? 6.873   -1.695  -5.715  1.00 79.69 88  B 1 
ATOM   2574 C  CA  . GLN B 2 88  ? 8.168   -1.421  -6.337  1.00 77.20 88  B 1 
ATOM   2575 C  C   . GLN B 2 88  ? 9.161   -0.821  -5.332  1.00 76.20 88  B 1 
ATOM   2576 O  O   . GLN B 2 88  ? 10.322  -1.227  -5.274  1.00 73.46 88  B 1 
ATOM   2577 C  CB  . GLN B 2 88  ? 7.968   -0.469  -7.530  1.00 74.46 88  B 1 
ATOM   2578 C  CG  . GLN B 2 88  ? 9.254   -0.238  -8.324  1.00 68.71 88  B 1 
ATOM   2579 C  CD  . GLN B 2 88  ? 9.108   0.814   -9.426  1.00 68.59 88  B 1 
ATOM   2580 O  OE1 . GLN B 2 88  ? 8.331   1.750   -9.319  1.00 61.97 88  B 1 
ATOM   2581 N  NE2 . GLN B 2 88  ? 9.880   0.699   -10.490 1.00 61.50 88  B 1 
ATOM   2582 N  N   . GLY B 2 89  ? 8.704   0.107   -4.491  1.00 71.29 89  B 1 
ATOM   2583 C  CA  . GLY B 2 89  ? 9.544   0.733   -3.474  1.00 67.26 89  B 1 
ATOM   2584 C  C   . GLY B 2 89  ? 9.963   -0.178  -2.331  1.00 68.19 89  B 1 
ATOM   2585 O  O   . GLY B 2 89  ? 10.940  0.119   -1.641  1.00 65.29 89  B 1 
ATOM   2586 N  N   . ALA B 2 90  ? 9.272   -1.298  -2.137  1.00 71.33 90  B 1 
ATOM   2587 C  CA  . ALA B 2 90  ? 9.659   -2.333  -1.191  1.00 69.55 90  B 1 
ATOM   2588 C  C   . ALA B 2 90  ? 10.593  -3.389  -1.812  1.00 71.34 90  B 1 
ATOM   2589 O  O   . ALA B 2 90  ? 10.924  -4.375  -1.161  1.00 69.60 90  B 1 
ATOM   2590 C  CB  . ALA B 2 90  ? 8.389   -2.966  -0.611  1.00 67.40 90  B 1 
ATOM   2591 N  N   . GLY B 2 91  ? 11.016  -3.191  -3.059  1.00 76.00 91  B 1 
ATOM   2592 C  CA  . GLY B 2 91  ? 11.943  -4.092  -3.747  1.00 77.79 91  B 1 
ATOM   2593 C  C   . GLY B 2 91  ? 11.282  -5.262  -4.468  1.00 82.64 91  B 1 
ATOM   2594 O  O   . GLY B 2 91  ? 11.979  -6.193  -4.866  1.00 82.08 91  B 1 
ATOM   2595 N  N   . MET B 2 92  ? 9.955   -5.235  -4.673  1.00 87.00 92  B 1 
ATOM   2596 C  CA  . MET B 2 92  ? 9.269   -6.272  -5.441  1.00 89.63 92  B 1 
ATOM   2597 C  C   . MET B 2 92  ? 9.491   -6.056  -6.945  1.00 90.31 92  B 1 
ATOM   2598 O  O   . MET B 2 92  ? 8.654   -5.507  -7.664  1.00 90.17 92  B 1 
ATOM   2599 C  CB  . MET B 2 92  ? 7.786   -6.349  -5.061  1.00 90.63 92  B 1 
ATOM   2600 C  CG  . MET B 2 92  ? 7.126   -7.595  -5.651  1.00 89.61 92  B 1 
ATOM   2601 S  SD  . MET B 2 92  ? 5.475   -7.892  -4.995  1.00 90.16 92  B 1 
ATOM   2602 C  CE  . MET B 2 92  ? 5.050   -9.382  -5.910  1.00 88.81 92  B 1 
ATOM   2603 N  N   . VAL B 2 93  ? 10.682  -6.473  -7.380  1.00 92.59 93  B 1 
ATOM   2604 C  CA  . VAL B 2 93  ? 11.156  -6.396  -8.761  1.00 93.84 93  B 1 
ATOM   2605 C  C   . VAL B 2 93  ? 11.662  -7.777  -9.187  1.00 95.45 93  B 1 
ATOM   2606 O  O   . VAL B 2 93  ? 12.055  -8.589  -8.346  1.00 95.51 93  B 1 
ATOM   2607 C  CB  . VAL B 2 93  ? 12.252  -5.327  -8.938  1.00 91.81 93  B 1 
ATOM   2608 C  CG1 . VAL B 2 93  ? 11.723  -3.943  -8.545  1.00 82.18 93  B 1 
ATOM   2609 C  CG2 . VAL B 2 93  ? 13.505  -5.633  -8.113  1.00 81.70 93  B 1 
ATOM   2610 N  N   . GLY B 2 94  ? 11.637  -8.043  -10.482 1.00 96.09 94  B 1 
ATOM   2611 C  CA  . GLY B 2 94  ? 12.065  -9.324  -11.021 1.00 96.93 94  B 1 
ATOM   2612 C  C   . GLY B 2 94  ? 12.735  -9.188  -12.377 1.00 97.56 94  B 1 
ATOM   2613 O  O   . GLY B 2 94  ? 12.725  -8.126  -13.008 1.00 97.15 94  B 1 
ATOM   2614 N  N   . LYS B 2 95  ? 13.329  -10.295 -12.808 1.00 97.92 95  B 1 
ATOM   2615 C  CA  . LYS B 2 95  ? 14.013  -10.393 -14.087 1.00 98.22 95  B 1 
ATOM   2616 C  C   . LYS B 2 95  ? 13.754  -11.758 -14.704 1.00 98.21 95  B 1 
ATOM   2617 O  O   . LYS B 2 95  ? 13.833  -12.781 -14.035 1.00 97.78 95  B 1 
ATOM   2618 C  CB  . LYS B 2 95  ? 15.511  -10.156 -13.857 1.00 97.45 95  B 1 
ATOM   2619 C  CG  . LYS B 2 95  ? 16.359  -10.247 -15.120 1.00 93.87 95  B 1 
ATOM   2620 C  CD  . LYS B 2 95  ? 17.838  -10.116 -14.747 1.00 92.46 95  B 1 
ATOM   2621 C  CE  . LYS B 2 95  ? 18.719  -10.537 -15.913 1.00 81.45 95  B 1 
ATOM   2622 N  NZ  . LYS B 2 95  ? 20.081  -10.879 -15.451 1.00 75.06 95  B 1 
ATOM   2623 N  N   . VAL B 2 96  ? 13.470  -11.767 -16.007 1.00 98.13 96  B 1 
ATOM   2624 C  CA  . VAL B 2 96  ? 13.392  -12.997 -16.787 1.00 98.25 96  B 1 
ATOM   2625 C  C   . VAL B 2 96  ? 14.312  -12.893 -17.998 1.00 98.31 96  B 1 
ATOM   2626 O  O   . VAL B 2 96  ? 14.380  -11.853 -18.648 1.00 98.03 96  B 1 
ATOM   2627 C  CB  . VAL B 2 96  ? 11.941  -13.342 -17.179 1.00 97.70 96  B 1 
ATOM   2628 C  CG1 . VAL B 2 96  ? 11.249  -12.249 -17.989 1.00 96.00 96  B 1 
ATOM   2629 C  CG2 . VAL B 2 96  ? 11.874  -14.668 -17.945 1.00 94.21 96  B 1 
ATOM   2630 N  N   . THR B 2 97  ? 15.026  -13.982 -18.303 1.00 98.04 97  B 1 
ATOM   2631 C  CA  . THR B 2 97  ? 15.824  -14.111 -19.523 1.00 98.04 97  B 1 
ATOM   2632 C  C   . THR B 2 97  ? 15.135  -15.088 -20.467 1.00 98.07 97  B 1 
ATOM   2633 O  O   . THR B 2 97  ? 14.864  -16.225 -20.094 1.00 97.29 97  B 1 
ATOM   2634 C  CB  . THR B 2 97  ? 17.253  -14.570 -19.210 1.00 97.54 97  B 1 
ATOM   2635 O  OG1 . THR B 2 97  ? 17.854  -13.641 -18.330 1.00 94.48 97  B 1 
ATOM   2636 C  CG2 . THR B 2 97  ? 18.118  -14.644 -20.461 1.00 93.80 97  B 1 
ATOM   2637 N  N   . VAL B 2 98  ? 14.842  -14.631 -21.684 1.00 97.90 98  B 1 
ATOM   2638 C  CA  . VAL B 2 98  ? 14.252  -15.456 -22.743 1.00 97.86 98  B 1 
ATOM   2639 C  C   . VAL B 2 98  ? 15.371  -15.957 -23.653 1.00 97.67 98  B 1 
ATOM   2640 O  O   . VAL B 2 98  ? 16.126  -15.157 -24.202 1.00 96.48 98  B 1 
ATOM   2641 C  CB  . VAL B 2 98  ? 13.193  -14.673 -23.541 1.00 97.35 98  B 1 
ATOM   2642 C  CG1 . VAL B 2 98  ? 12.542  -15.557 -24.601 1.00 94.72 98  B 1 
ATOM   2643 C  CG2 . VAL B 2 98  ? 12.102  -14.133 -22.623 1.00 94.90 98  B 1 
ATOM   2644 N  N   . ASN B 2 99  ? 15.478  -17.273 -23.800 1.00 96.95 99  B 1 
ATOM   2645 C  CA  . ASN B 2 99  ? 16.522  -17.951 -24.576 1.00 96.03 99  B 1 
ATOM   2646 C  C   . ASN B 2 99  ? 15.993  -18.586 -25.865 1.00 94.44 99  B 1 
ATOM   2647 O  O   . ASN B 2 99  ? 14.848  -19.050 -25.903 1.00 87.05 99  B 1 
ATOM   2648 C  CB  . ASN B 2 99  ? 17.211  -18.998 -23.701 1.00 92.74 99  B 1 
ATOM   2649 C  CG  . ASN B 2 99  ? 17.969  -18.386 -22.537 1.00 90.62 99  B 1 
ATOM   2650 O  OD1 . ASN B 2 99  ? 18.845  -17.537 -22.696 1.00 77.99 99  B 1 
ATOM   2651 N  ND2 . ASN B 2 99  ? 17.671  -18.811 -21.323 1.00 76.37 99  B 1 
ATOM   2652 O  OXT . ASN B 2 99  ? 16.772  -18.661 -26.850 1.00 75.92 99  B 1 
HETATM 2653 FE FE  . HEC C 3 .   ? 2.383   2.312   5.029   1.00 92.50 1   C 1 
HETATM 2654 C  CHA . HEC C 3 .   ? 3.190   2.729   1.719   1.00 89.43 1   C 1 
HETATM 2655 C  CHB . HEC C 3 .   ? -0.937  2.317   4.230   1.00 93.91 1   C 1 
HETATM 2656 C  CHC . HEC C 3 .   ? 1.630   1.251   8.161   1.00 95.69 1   C 1 
HETATM 2657 C  CHD . HEC C 3 .   ? 5.666   2.611   5.882   1.00 90.53 1   C 1 
HETATM 2658 N  NA  . HEC C 3 .   ? 1.325   2.476   3.307   1.00 91.58 1   C 1 
HETATM 2659 C  C1A . HEC C 3 .   ? 1.845   2.636   2.032   1.00 90.46 1   C 1 
HETATM 2660 C  C2A . HEC C 3 .   ? 0.768   2.697   1.090   1.00 88.66 1   C 1 
HETATM 2661 C  C3A . HEC C 3 .   ? -0.393  2.596   1.805   1.00 90.70 1   C 1 
HETATM 2662 C  C4A . HEC C 3 .   ? -0.046  2.452   3.187   1.00 92.12 1   C 1 
HETATM 2663 C  CMA . HEC C 3 .   ? -1.808  2.632   1.245   1.00 89.06 1   C 1 
HETATM 2664 C  CAA . HEC C 3 .   ? 0.909   2.876   -0.423  1.00 84.45 1   C 1 
HETATM 2665 C  CBA . HEC C 3 .   ? 1.034   4.360   -0.691  1.00 85.70 1   C 1 
HETATM 2666 C  CGA . HEC C 3 .   ? 1.188   4.677   -2.160  1.00 83.11 1   C 1 
HETATM 2667 O  O1A . HEC C 3 .   ? 0.686   5.735   -2.584  1.00 81.92 1   C 1 
HETATM 2668 O  O2A . HEC C 3 .   ? 1.799   3.876   -2.901  1.00 79.90 1   C 1 
HETATM 2669 N  NB  . HEC C 3 .   ? 0.669   1.859   6.005   1.00 95.18 1   C 1 
HETATM 2670 C  C1B . HEC C 3 .   ? -0.607  1.991   5.522   1.00 95.31 1   C 1 
HETATM 2671 C  C2B . HEC C 3 .   ? -1.544  1.719   6.562   1.00 96.47 1   C 1 
HETATM 2672 C  C3B . HEC C 3 .   ? -0.832  1.408   7.676   1.00 96.68 1   C 1 
HETATM 2673 C  C4B . HEC C 3 .   ? 0.566   1.493   7.316   1.00 95.91 1   C 1 
HETATM 2674 C  CMB . HEC C 3 .   ? -3.073  1.795   6.412   1.00 96.15 1   C 1 
HETATM 2675 C  CAB . HEC C 3 .   ? -1.346  1.048   9.077   1.00 95.94 1   C 1 
HETATM 2676 C  CBB . HEC C 3 .   ? -2.313  -0.007  9.156   1.00 95.21 1   C 1 
HETATM 2677 N  NC  . HEC C 3 .   ? 3.456   1.979   6.702   1.00 93.36 1   C 1 
HETATM 2678 C  C1C . HEC C 3 .   ? 2.959   1.512   7.891   1.00 94.97 1   C 1 
HETATM 2679 C  C2C . HEC C 3 .   ? 4.041   1.364   8.817   1.00 94.58 1   C 1 
HETATM 2680 C  C3C . HEC C 3 .   ? 5.179   1.745   8.185   1.00 92.93 1   C 1 
HETATM 2681 C  C4C . HEC C 3 .   ? 4.808   2.142   6.855   1.00 92.51 1   C 1 
HETATM 2682 C  CMC . HEC C 3 .   ? 3.886   0.872   10.264  1.00 94.58 1   C 1 
HETATM 2683 C  CAC . HEC C 3 .   ? 6.627   1.831   8.738   1.00 90.49 1   C 1 
HETATM 2684 C  CBC . HEC C 3 .   ? 7.154   0.694   9.407   1.00 87.45 1   C 1 
HETATM 2685 N  ND  . HEC C 3 .   ? 4.103   2.628   3.993   1.00 90.79 1   C 1 
HETATM 2686 C  C1D . HEC C 3 .   ? 5.347   2.771   4.546   1.00 90.16 1   C 1 
HETATM 2687 C  C2D . HEC C 3 .   ? 6.299   3.094   3.509   1.00 89.11 1   C 1 
HETATM 2688 C  C3D . HEC C 3 .   ? 5.577   3.130   2.307   1.00 87.30 1   C 1 
HETATM 2689 C  C4D . HEC C 3 .   ? 4.212   2.818   2.638   1.00 89.41 1   C 1 
HETATM 2690 C  CMD . HEC C 3 .   ? 7.788   3.369   3.705   1.00 87.20 1   C 1 
HETATM 2691 C  CAD . HEC C 3 .   ? 6.169   3.429   0.920   1.00 82.30 1   C 1 
HETATM 2692 C  CBD . HEC C 3 .   ? 6.772   2.164   0.339   1.00 78.77 1   C 1 
HETATM 2693 C  CGD . HEC C 3 .   ? 7.449   2.476   -0.982  1.00 74.22 1   C 1 
HETATM 2694 O  O1D . HEC C 3 .   ? 8.682   2.607   -1.003  1.00 71.22 1   C 1 
HETATM 2695 O  O2D . HEC C 3 .   ? 6.746   2.655   -1.992  1.00 71.27 1   C 1 
HETATM 2696 CU CU  . CU  D 4 .   ? 3.212   -6.450  -5.015  1.00 86.75 1   D 1 
#
