# Supplementary material for: Plastocyanin and Cytochrome f Complex Structures Obtained by NMR, Molecular Dynamics, and AlphaFold 3 Methods Compared to Cryo-EM Data
Source: Int J Mol Sci. 2024 Oct 15;25(20):11083. doi: 10.3390/ijms252011083 (PMC11507376; doi:10.3390/ijms252011083)
Supplement: Supplementary file 1 [file ijms-25-11083-s001.zip › Supplementary/AF3_results/fold_pc_cyt_spinach/fold_pc_cyt_spinach_model_1.cif]

# By using this file you agree to the legally binding terms of use found at alphafoldserver.com/output-terms
data_9eeb3b7467ff1c1
#
_entry.id 9eeb3b7467ff1c1
#
loop_
_atom_type.symbol
C  
CU 
FE 
N  
O  
S  
#
loop_
_audit_author.name
_audit_author.pdbx_ordinal
"Google DeepMind" 1 
"Isomorphic Labs" 2 
#
_audit_conform.dict_location https://raw.githubusercontent.com/ihmwg/ModelCIF/master/dist/mmcif_ma.dic
_audit_conform.dict_name     mmcif_ma.dic
_audit_conform.dict_version  1.4.5
#
loop_
_chem_comp.formula
_chem_comp.formula_weight
_chem_comp.id
_chem_comp.mon_nstd_flag
_chem_comp.name
_chem_comp.pdbx_smiles
_chem_comp.pdbx_synonyms
_chem_comp.type
"C3 H7 N O2"       89.093  ALA y ALANINE           C[C@H](N)C(O)=O                                                                                   ? "L-PEPTIDE LINKING" 
"C6 H15 N4 O2"     175.209 ARG y ARGININE          N[C@@H](CCCNC(N)=[NH2+])C(O)=O                                                                    ? "L-PEPTIDE LINKING" 
"C4 H8 N2 O3"      132.118 ASN y ASPARAGINE        N[C@@H](CC(N)=O)C(O)=O                                                                            ? "L-PEPTIDE LINKING" 
"C4 H7 N O4"       133.103 ASP y "ASPARTIC ACID"   N[C@@H](CC(O)=O)C(O)=O                                                                            ? "L-PEPTIDE LINKING" 
Cu                 63.546  CU  . "COPPER (II) ION" "[Cu++]"                                                                                          ? NON-POLYMER         
"C3 H7 N O2 S"     121.158 CYS y CYSTEINE          N[C@@H](CS)C(O)=O                                                                                 ? "L-PEPTIDE LINKING" 
"C5 H10 N2 O3"     146.144 GLN y GLUTAMINE         N[C@@H](CCC(N)=O)C(O)=O                                                                           ? "L-PEPTIDE LINKING" 
"C5 H9 N O4"       147.129 GLU y "GLUTAMIC ACID"   N[C@@H](CCC(O)=O)C(O)=O                                                                           ? "L-PEPTIDE LINKING" 
"C2 H5 N O2"       75.067  GLY y GLYCINE           NCC(O)=O                                                                                          ? "PEPTIDE LINKING"   
"C34 H34 Fe N4 O4" 618.503 HEC . "HEME C"          C\C=C1/C(=C2C=C3N4C(=Cc5n6c(C=C7N8C(=C(C)\C7=C/C)C=C1N2[Fe@@]468)c(C)c5CCC(O)=O)C(=C3C)CCC(O)=O)C ? NON-POLYMER         
"C6 H10 N3 O2"     156.162 HIS y HISTIDINE         N[C@@H](Cc1c[nH]c[nH+]1)C(O)=O                                                                    ? "L-PEPTIDE LINKING" 
"C6 H13 N O2"      131.173 ILE y ISOLEUCINE        CC[C@H](C)[C@H](N)C(O)=O                                                                          ? "L-PEPTIDE LINKING" 
"C6 H13 N O2"      131.173 LEU y LEUCINE           CC(C)C[C@H](N)C(O)=O                                                                              ? "L-PEPTIDE LINKING" 
"C6 H15 N2 O2"     147.195 LYS y LYSINE            N[C@@H](CCCC[NH3+])C(O)=O                                                                         ? "L-PEPTIDE LINKING" 
"C5 H11 N O2 S"    149.211 MET y METHIONINE        CSCC[C@H](N)C(O)=O                                                                                ? "L-PEPTIDE LINKING" 
"C9 H11 N O2"      165.189 PHE y PHENYLALANINE     N[C@@H](Cc1ccccc1)C(O)=O                                                                          ? "L-PEPTIDE LINKING" 
"C5 H9 N O2"       115.130 PRO y PROLINE           OC(=O)[C@@H]1CCCN1                                                                                ? "L-PEPTIDE LINKING" 
"C3 H7 N O3"       105.093 SER y SERINE            N[C@@H](CO)C(O)=O                                                                                 ? "L-PEPTIDE LINKING" 
"C4 H9 N O3"       119.119 THR y THREONINE         C[C@@H](O)[C@H](N)C(O)=O                                                                          ? "L-PEPTIDE LINKING" 
"C9 H11 N O3"      181.189 TYR y TYROSINE          N[C@@H](Cc1ccc(O)cc1)C(O)=O                                                                       ? "L-PEPTIDE LINKING" 
"C5 H11 N O2"      117.146 VAL y VALINE            CC(C)[C@H](N)C(O)=O                                                                               ? "L-PEPTIDE LINKING" 
#
_citation.book_publisher          ?
_citation.country                 UK
_citation.id                      primary
_citation.journal_full            Nature
_citation.journal_id_ASTM         NATUAS
_citation.journal_id_CSD          0006
_citation.journal_id_ISSN         0028-0836
_citation.journal_volume          ?
_citation.page_first              ?
_citation.page_last               ?
_citation.pdbx_database_id_DOI    ?
_citation.pdbx_database_id_PubMed ?
_citation.title                   "Accurate structure prediction of biomolecular interactions with AlphaFold 3"
_citation.year                    2024
#
loop_
_citation_author.citation_id
_citation_author.name
_citation_author.ordinal
primary "Google DeepMind" 1 
primary "Isomorphic Labs" 2 
#
loop_
_entity.id
_entity.pdbx_description
_entity.type
1 . polymer     
2 . polymer     
3 . non-polymer 
4 . non-polymer 
#
loop_
_entity_poly.entity_id
_entity_poly.pdbx_strand_id
_entity_poly.type
1 A polypeptide(L) 
2 B polypeptide(L) 
#
loop_
_entity_poly_seq.entity_id
_entity_poly_seq.hetero
_entity_poly_seq.mon_id
_entity_poly_seq.num
1 n TYR 1   
1 n PRO 2   
1 n ILE 3   
1 n PHE 4   
1 n ALA 5   
1 n GLN 6   
1 n GLN 7   
1 n GLY 8   
1 n TYR 9   
1 n GLU 10  
1 n ASN 11  
1 n PRO 12  
1 n ARG 13  
1 n GLU 14  
1 n ALA 15  
1 n THR 16  
1 n GLY 17  
1 n ARG 18  
1 n ILE 19  
1 n VAL 20  
1 n CYS 21  
1 n ALA 22  
1 n ASN 23  
1 n CYS 24  
1 n HIS 25  
1 n LEU 26  
1 n ALA 27  
1 n ASN 28  
1 n LYS 29  
1 n PRO 30  
1 n VAL 31  
1 n ASP 32  
1 n ILE 33  
1 n GLU 34  
1 n VAL 35  
1 n PRO 36  
1 n GLN 37  
1 n ALA 38  
1 n VAL 39  
1 n LEU 40  
1 n PRO 41  
1 n ASP 42  
1 n THR 43  
1 n VAL 44  
1 n PHE 45  
1 n GLU 46  
1 n ALA 47  
1 n VAL 48  
1 n VAL 49  
1 n ARG 50  
1 n ILE 51  
1 n PRO 52  
1 n TYR 53  
1 n ASP 54  
1 n MET 55  
1 n GLN 56  
1 n LEU 57  
1 n LYS 58  
1 n GLN 59  
1 n VAL 60  
1 n LEU 61  
1 n ALA 62  
1 n ASN 63  
1 n GLY 64  
1 n LYS 65  
1 n LYS 66  
1 n GLY 67  
1 n GLY 68  
1 n LEU 69  
1 n ASN 70  
1 n VAL 71  
1 n GLY 72  
1 n ALA 73  
1 n VAL 74  
1 n LEU 75  
1 n ILE 76  
1 n LEU 77  
1 n PRO 78  
1 n GLU 79  
1 n GLY 80  
1 n PHE 81  
1 n GLU 82  
1 n LEU 83  
1 n ALA 84  
1 n PRO 85  
1 n PRO 86  
1 n ASP 87  
1 n ARG 88  
1 n ILE 89  
1 n SER 90  
1 n PRO 91  
1 n GLU 92  
1 n MET 93  
1 n LYS 94  
1 n GLU 95  
1 n LYS 96  
1 n MET 97  
1 n GLY 98  
1 n ASN 99  
1 n LEU 100 
1 n SER 101 
1 n PHE 102 
1 n GLN 103 
1 n SER 104 
1 n TYR 105 
1 n ARG 106 
1 n PRO 107 
1 n ASN 108 
1 n LYS 109 
1 n GLN 110 
1 n ASN 111 
1 n ILE 112 
1 n LEU 113 
1 n VAL 114 
1 n ILE 115 
1 n GLY 116 
1 n PRO 117 
1 n VAL 118 
1 n PRO 119 
1 n GLY 120 
1 n GLN 121 
1 n LYS 122 
1 n TYR 123 
1 n SER 124 
1 n GLU 125 
1 n ILE 126 
1 n THR 127 
1 n PHE 128 
1 n PRO 129 
1 n ILE 130 
1 n LEU 131 
1 n ALA 132 
1 n PRO 133 
1 n ASP 134 
1 n PRO 135 
1 n ALA 136 
1 n THR 137 
1 n LYS 138 
1 n LYS 139 
1 n ASP 140 
1 n VAL 141 
1 n HIS 142 
1 n PHE 143 
1 n LEU 144 
1 n LYS 145 
1 n TYR 146 
1 n PRO 147 
1 n ILE 148 
1 n TYR 149 
1 n VAL 150 
1 n GLY 151 
1 n GLY 152 
1 n ASN 153 
1 n ARG 154 
1 n GLY 155 
1 n ARG 156 
1 n GLY 157 
1 n GLN 158 
1 n ILE 159 
1 n TYR 160 
1 n PRO 161 
1 n ASP 162 
1 n GLY 163 
1 n SER 164 
1 n LYS 165 
1 n SER 166 
1 n ASN 167 
1 n ASN 168 
1 n THR 169 
1 n VAL 170 
1 n TYR 171 
1 n ASN 172 
1 n SER 173 
1 n THR 174 
1 n ALA 175 
1 n THR 176 
1 n GLY 177 
1 n ILE 178 
1 n VAL 179 
1 n LYS 180 
1 n LYS 181 
1 n ILE 182 
1 n VAL 183 
1 n ARG 184 
1 n LYS 185 
1 n GLU 186 
1 n LYS 187 
1 n GLY 188 
1 n GLY 189 
1 n TYR 190 
1 n GLU 191 
1 n ILE 192 
1 n ASN 193 
1 n ILE 194 
1 n ALA 195 
1 n ASP 196 
1 n ALA 197 
1 n SER 198 
1 n ASP 199 
1 n GLY 200 
1 n ARG 201 
1 n GLU 202 
1 n VAL 203 
1 n VAL 204 
1 n ASP 205 
1 n ILE 206 
1 n ILE 207 
1 n PRO 208 
1 n ARG 209 
1 n GLY 210 
1 n PRO 211 
1 n GLU 212 
1 n LEU 213 
1 n LEU 214 
1 n VAL 215 
1 n SER 216 
1 n GLU 217 
1 n GLY 218 
1 n GLU 219 
1 n SER 220 
1 n ILE 221 
1 n LYS 222 
1 n LEU 223 
1 n ASP 224 
1 n GLN 225 
1 n PRO 226 
1 n LEU 227 
1 n THR 228 
1 n SER 229 
1 n ASN 230 
1 n PRO 231 
1 n ASN 232 
1 n VAL 233 
1 n GLY 234 
1 n GLY 235 
1 n PHE 236 
1 n GLY 237 
1 n GLN 238 
1 n GLY 239 
1 n ASP 240 
1 n ALA 241 
1 n GLU 242 
1 n VAL 243 
1 n VAL 244 
1 n LEU 245 
1 n GLN 246 
1 n ASP 247 
1 n PRO 248 
1 n LEU 249 
1 n ARG 250 
2 n VAL 1   
2 n GLU 2   
2 n VAL 3   
2 n LEU 4   
2 n LEU 5   
2 n GLY 6   
2 n GLY 7   
2 n GLY 8   
2 n ASP 9   
2 n GLY 10  
2 n SER 11  
2 n LEU 12  
2 n ALA 13  
2 n PHE 14  
2 n LEU 15  
2 n PRO 16  
2 n GLY 17  
2 n ASP 18  
2 n PHE 19  
2 n SER 20  
2 n VAL 21  
2 n ALA 22  
2 n SER 23  
2 n GLY 24  
2 n GLU 25  
2 n GLU 26  
2 n ILE 27  
2 n VAL 28  
2 n PHE 29  
2 n LYS 30  
2 n ASN 31  
2 n ASN 32  
2 n ALA 33  
2 n GLY 34  
2 n PHE 35  
2 n PRO 36  
2 n HIS 37  
2 n ASN 38  
2 n VAL 39  
2 n VAL 40  
2 n PHE 41  
2 n ASP 42  
2 n GLU 43  
2 n ASP 44  
2 n GLU 45  
2 n ILE 46  
2 n PRO 47  
2 n SER 48  
2 n GLY 49  
2 n VAL 50  
2 n ASP 51  
2 n ALA 52  
2 n ALA 53  
2 n LYS 54  
2 n ILE 55  
2 n SER 56  
2 n MET 57  
2 n SER 58  
2 n GLU 59  
2 n GLU 60  
2 n ASP 61  
2 n LEU 62  
2 n LEU 63  
2 n ASN 64  
2 n ALA 65  
2 n PRO 66  
2 n GLY 67  
2 n GLU 68  
2 n THR 69  
2 n TYR 70  
2 n LYS 71  
2 n VAL 72  
2 n THR 73  
2 n LEU 74  
2 n THR 75  
2 n GLU 76  
2 n LYS 77  
2 n GLY 78  
2 n THR 79  
2 n TYR 80  
2 n LYS 81  
2 n PHE 82  
2 n TYR 83  
2 n CYS 84  
2 n SER 85  
2 n PRO 86  
2 n HIS 87  
2 n GLN 88  
2 n GLY 89  
2 n ALA 90  
2 n GLY 91  
2 n MET 92  
2 n VAL 93  
2 n GLY 94  
2 n LYS 95  
2 n VAL 96  
2 n THR 97  
2 n VAL 98  
2 n ASN 99  
#
_ma_data.content_type "model coordinates"
_ma_data.id           1
_ma_data.name         Model
#
_ma_model_list.data_id          1
_ma_model_list.model_group_id   1
_ma_model_list.model_group_name "AlphaFold-beta-20231127 (7a14c934-fe78-43c1-a552-7fb305b0ebd1 @ 2024-10-01 04:18:17)"
_ma_model_list.model_id         1
_ma_model_list.model_name       "Top ranked model"
_ma_model_list.model_type       "Ab initio model"
_ma_model_list.ordinal_id       1
#
loop_
_ma_protocol_step.method_type
_ma_protocol_step.ordinal_id
_ma_protocol_step.protocol_id
_ma_protocol_step.step_id
"coevolution MSA" 1 1 1 
"template search" 2 1 2 
modeling          3 1 3 
#
loop_
_ma_qa_metric.id
_ma_qa_metric.mode
_ma_qa_metric.name
_ma_qa_metric.software_group_id
_ma_qa_metric.type
1 global pLDDT 1 pLDDT 
2 local  pLDDT 1 pLDDT 
#
_ma_qa_metric_global.metric_id    1
_ma_qa_metric_global.metric_value 89.27
_ma_qa_metric_global.model_id     1
_ma_qa_metric_global.ordinal_id   1
#
_ma_software_group.group_id    1
_ma_software_group.ordinal_id  1
_ma_software_group.software_id 1
#
loop_
_ma_target_entity.data_id
_ma_target_entity.entity_id
_ma_target_entity.origin
1 1 . 
1 2 . 
1 3 . 
1 4 . 
#
loop_
_ma_target_entity_instance.asym_id
_ma_target_entity_instance.details
_ma_target_entity_instance.entity_id
A . 1 
B . 2 
C . 3 
D . 4 
#
loop_
_pdbx_data_usage.details
_pdbx_data_usage.id
_pdbx_data_usage.type
_pdbx_data_usage.url
;NON-COMMERCIAL USE ONLY, BY USING THIS FILE YOU AGREE TO THE TERMS OF USE FOUND
AT alphafoldserver.com/output-terms.
;
1 license    ? 
;THE INFORMATION IS NOT INTENDED FOR, HAS NOT BEEN VALIDATED FOR, AND IS NOT
APPROVED FOR CLINICAL USE. IT SHOULD NOT BE USED FOR CLINICAL PURPOSE OR RELIED
ON FOR MEDICAL OR OTHER PROFESSIONAL ADVICE. IT IS THEORETICAL MODELLING ONLY
AND CAUTION SHOULD BE EXERCISED IN ITS USE. IT IS PROVIDED "AS-IS" WITHOUT ANY
WARRANTY OF ANY KIND, WHETHER EXPRESSED OR IMPLIED. NO WARRANTY IS GIVEN THAT
USE OF THE INFORMATION SHALL NOT INFRINGE THE RIGHTS OF ANY THIRD PARTY.
;
2 disclaimer ? 
#
loop_
_pdbx_nonpoly_scheme.asym_id
_pdbx_nonpoly_scheme.auth_seq_num
_pdbx_nonpoly_scheme.entity_id
_pdbx_nonpoly_scheme.mon_id
_pdbx_nonpoly_scheme.pdb_ins_code
_pdbx_nonpoly_scheme.pdb_seq_num
_pdbx_nonpoly_scheme.pdb_strand_id
C 1 3 HEC . 1 C 
D 1 4 CU  . 1 D 
#
loop_
_pdbx_poly_seq_scheme.asym_id
_pdbx_poly_seq_scheme.auth_seq_num
_pdbx_poly_seq_scheme.entity_id
_pdbx_poly_seq_scheme.hetero
_pdbx_poly_seq_scheme.mon_id
_pdbx_poly_seq_scheme.pdb_ins_code
_pdbx_poly_seq_scheme.pdb_seq_num
_pdbx_poly_seq_scheme.pdb_strand_id
_pdbx_poly_seq_scheme.seq_id
A 1   1 n TYR . 1   A 1   
A 2   1 n PRO . 2   A 2   
A 3   1 n ILE . 3   A 3   
A 4   1 n PHE . 4   A 4   
A 5   1 n ALA . 5   A 5   
A 6   1 n GLN . 6   A 6   
A 7   1 n GLN . 7   A 7   
A 8   1 n GLY . 8   A 8   
A 9   1 n TYR . 9   A 9   
A 10  1 n GLU . 10  A 10  
A 11  1 n ASN . 11  A 11  
A 12  1 n PRO . 12  A 12  
A 13  1 n ARG . 13  A 13  
A 14  1 n GLU . 14  A 14  
A 15  1 n ALA . 15  A 15  
A 16  1 n THR . 16  A 16  
A 17  1 n GLY . 17  A 17  
A 18  1 n ARG . 18  A 18  
A 19  1 n ILE . 19  A 19  
A 20  1 n VAL . 20  A 20  
A 21  1 n CYS . 21  A 21  
A 22  1 n ALA . 22  A 22  
A 23  1 n ASN . 23  A 23  
A 24  1 n CYS . 24  A 24  
A 25  1 n HIS . 25  A 25  
A 26  1 n LEU . 26  A 26  
A 27  1 n ALA . 27  A 27  
A 28  1 n ASN . 28  A 28  
A 29  1 n LYS . 29  A 29  
A 30  1 n PRO . 30  A 30  
A 31  1 n VAL . 31  A 31  
A 32  1 n ASP . 32  A 32  
A 33  1 n ILE . 33  A 33  
A 34  1 n GLU . 34  A 34  
A 35  1 n VAL . 35  A 35  
A 36  1 n PRO . 36  A 36  
A 37  1 n GLN . 37  A 37  
A 38  1 n ALA . 38  A 38  
A 39  1 n VAL . 39  A 39  
A 40  1 n LEU . 40  A 40  
A 41  1 n PRO . 41  A 41  
A 42  1 n ASP . 42  A 42  
A 43  1 n THR . 43  A 43  
A 44  1 n VAL . 44  A 44  
A 45  1 n PHE . 45  A 45  
A 46  1 n GLU . 46  A 46  
A 47  1 n ALA . 47  A 47  
A 48  1 n VAL . 48  A 48  
A 49  1 n VAL . 49  A 49  
A 50  1 n ARG . 50  A 50  
A 51  1 n ILE . 51  A 51  
A 52  1 n PRO . 52  A 52  
A 53  1 n TYR . 53  A 53  
A 54  1 n ASP . 54  A 54  
A 55  1 n MET . 55  A 55  
A 56  1 n GLN . 56  A 56  
A 57  1 n LEU . 57  A 57  
A 58  1 n LYS . 58  A 58  
A 59  1 n GLN . 59  A 59  
A 60  1 n VAL . 60  A 60  
A 61  1 n LEU . 61  A 61  
A 62  1 n ALA . 62  A 62  
A 63  1 n ASN . 63  A 63  
A 64  1 n GLY . 64  A 64  
A 65  1 n LYS . 65  A 65  
A 66  1 n LYS . 66  A 66  
A 67  1 n GLY . 67  A 67  
A 68  1 n GLY . 68  A 68  
A 69  1 n LEU . 69  A 69  
A 70  1 n ASN . 70  A 70  
A 71  1 n VAL . 71  A 71  
A 72  1 n GLY . 72  A 72  
A 73  1 n ALA . 73  A 73  
A 74  1 n VAL . 74  A 74  
A 75  1 n LEU . 75  A 75  
A 76  1 n ILE . 76  A 76  
A 77  1 n LEU . 77  A 77  
A 78  1 n PRO . 78  A 78  
A 79  1 n GLU . 79  A 79  
A 80  1 n GLY . 80  A 80  
A 81  1 n PHE . 81  A 81  
A 82  1 n GLU . 82  A 82  
A 83  1 n LEU . 83  A 83  
A 84  1 n ALA . 84  A 84  
A 85  1 n PRO . 85  A 85  
A 86  1 n PRO . 86  A 86  
A 87  1 n ASP . 87  A 87  
A 88  1 n ARG . 88  A 88  
A 89  1 n ILE . 89  A 89  
A 90  1 n SER . 90  A 90  
A 91  1 n PRO . 91  A 91  
A 92  1 n GLU . 92  A 92  
A 93  1 n MET . 93  A 93  
A 94  1 n LYS . 94  A 94  
A 95  1 n GLU . 95  A 95  
A 96  1 n LYS . 96  A 96  
A 97  1 n MET . 97  A 97  
A 98  1 n GLY . 98  A 98  
A 99  1 n ASN . 99  A 99  
A 100 1 n LEU . 100 A 100 
A 101 1 n SER . 101 A 101 
A 102 1 n PHE . 102 A 102 
A 103 1 n GLN . 103 A 103 
A 104 1 n SER . 104 A 104 
A 105 1 n TYR . 105 A 105 
A 106 1 n ARG . 106 A 106 
A 107 1 n PRO . 107 A 107 
A 108 1 n ASN . 108 A 108 
A 109 1 n LYS . 109 A 109 
A 110 1 n GLN . 110 A 110 
A 111 1 n ASN . 111 A 111 
A 112 1 n ILE . 112 A 112 
A 113 1 n LEU . 113 A 113 
A 114 1 n VAL . 114 A 114 
A 115 1 n ILE . 115 A 115 
A 116 1 n GLY . 116 A 116 
A 117 1 n PRO . 117 A 117 
A 118 1 n VAL . 118 A 118 
A 119 1 n PRO . 119 A 119 
A 120 1 n GLY . 120 A 120 
A 121 1 n GLN . 121 A 121 
A 122 1 n LYS . 122 A 122 
A 123 1 n TYR . 123 A 123 
A 124 1 n SER . 124 A 124 
A 125 1 n GLU . 125 A 125 
A 126 1 n ILE . 126 A 126 
A 127 1 n THR . 127 A 127 
A 128 1 n PHE . 128 A 128 
A 129 1 n PRO . 129 A 129 
A 130 1 n ILE . 130 A 130 
A 131 1 n LEU . 131 A 131 
A 132 1 n ALA . 132 A 132 
A 133 1 n PRO . 133 A 133 
A 134 1 n ASP . 134 A 134 
A 135 1 n PRO . 135 A 135 
A 136 1 n ALA . 136 A 136 
A 137 1 n THR . 137 A 137 
A 138 1 n LYS . 138 A 138 
A 139 1 n LYS . 139 A 139 
A 140 1 n ASP . 140 A 140 
A 141 1 n VAL . 141 A 141 
A 142 1 n HIS . 142 A 142 
A 143 1 n PHE . 143 A 143 
A 144 1 n LEU . 144 A 144 
A 145 1 n LYS . 145 A 145 
A 146 1 n TYR . 146 A 146 
A 147 1 n PRO . 147 A 147 
A 148 1 n ILE . 148 A 148 
A 149 1 n TYR . 149 A 149 
A 150 1 n VAL . 150 A 150 
A 151 1 n GLY . 151 A 151 
A 152 1 n GLY . 152 A 152 
A 153 1 n ASN . 153 A 153 
A 154 1 n ARG . 154 A 154 
A 155 1 n GLY . 155 A 155 
A 156 1 n ARG . 156 A 156 
A 157 1 n GLY . 157 A 157 
A 158 1 n GLN . 158 A 158 
A 159 1 n ILE . 159 A 159 
A 160 1 n TYR . 160 A 160 
A 161 1 n PRO . 161 A 161 
A 162 1 n ASP . 162 A 162 
A 163 1 n GLY . 163 A 163 
A 164 1 n SER . 164 A 164 
A 165 1 n LYS . 165 A 165 
A 166 1 n SER . 166 A 166 
A 167 1 n ASN . 167 A 167 
A 168 1 n ASN . 168 A 168 
A 169 1 n THR . 169 A 169 
A 170 1 n VAL . 170 A 170 
A 171 1 n TYR . 171 A 171 
A 172 1 n ASN . 172 A 172 
A 173 1 n SER . 173 A 173 
A 174 1 n THR . 174 A 174 
A 175 1 n ALA . 175 A 175 
A 176 1 n THR . 176 A 176 
A 177 1 n GLY . 177 A 177 
A 178 1 n ILE . 178 A 178 
A 179 1 n VAL . 179 A 179 
A 180 1 n LYS . 180 A 180 
A 181 1 n LYS . 181 A 181 
A 182 1 n ILE . 182 A 182 
A 183 1 n VAL . 183 A 183 
A 184 1 n ARG . 184 A 184 
A 185 1 n LYS . 185 A 185 
A 186 1 n GLU . 186 A 186 
A 187 1 n LYS . 187 A 187 
A 188 1 n GLY . 188 A 188 
A 189 1 n GLY . 189 A 189 
A 190 1 n TYR . 190 A 190 
A 191 1 n GLU . 191 A 191 
A 192 1 n ILE . 192 A 192 
A 193 1 n ASN . 193 A 193 
A 194 1 n ILE . 194 A 194 
A 195 1 n ALA . 195 A 195 
A 196 1 n ASP . 196 A 196 
A 197 1 n ALA . 197 A 197 
A 198 1 n SER . 198 A 198 
A 199 1 n ASP . 199 A 199 
A 200 1 n GLY . 200 A 200 
A 201 1 n ARG . 201 A 201 
A 202 1 n GLU . 202 A 202 
A 203 1 n VAL . 203 A 203 
A 204 1 n VAL . 204 A 204 
A 205 1 n ASP . 205 A 205 
A 206 1 n ILE . 206 A 206 
A 207 1 n ILE . 207 A 207 
A 208 1 n PRO . 208 A 208 
A 209 1 n ARG . 209 A 209 
A 210 1 n GLY . 210 A 210 
A 211 1 n PRO . 211 A 211 
A 212 1 n GLU . 212 A 212 
A 213 1 n LEU . 213 A 213 
A 214 1 n LEU . 214 A 214 
A 215 1 n VAL . 215 A 215 
A 216 1 n SER . 216 A 216 
A 217 1 n GLU . 217 A 217 
A 218 1 n GLY . 218 A 218 
A 219 1 n GLU . 219 A 219 
A 220 1 n SER . 220 A 220 
A 221 1 n ILE . 221 A 221 
A 222 1 n LYS . 222 A 222 
A 223 1 n LEU . 223 A 223 
A 224 1 n ASP . 224 A 224 
A 225 1 n GLN . 225 A 225 
A 226 1 n PRO . 226 A 226 
A 227 1 n LEU . 227 A 227 
A 228 1 n THR . 228 A 228 
A 229 1 n SER . 229 A 229 
A 230 1 n ASN . 230 A 230 
A 231 1 n PRO . 231 A 231 
A 232 1 n ASN . 232 A 232 
A 233 1 n VAL . 233 A 233 
A 234 1 n GLY . 234 A 234 
A 235 1 n GLY . 235 A 235 
A 236 1 n PHE . 236 A 236 
A 237 1 n GLY . 237 A 237 
A 238 1 n GLN . 238 A 238 
A 239 1 n GLY . 239 A 239 
A 240 1 n ASP . 240 A 240 
A 241 1 n ALA . 241 A 241 
A 242 1 n GLU . 242 A 242 
A 243 1 n VAL . 243 A 243 
A 244 1 n VAL . 244 A 244 
A 245 1 n LEU . 245 A 245 
A 246 1 n GLN . 246 A 246 
A 247 1 n ASP . 247 A 247 
A 248 1 n PRO . 248 A 248 
A 249 1 n LEU . 249 A 249 
A 250 1 n ARG . 250 A 250 
B 1   2 n VAL . 1   B 1   
B 2   2 n GLU . 2   B 2   
B 3   2 n VAL . 3   B 3   
B 4   2 n LEU . 4   B 4   
B 5   2 n LEU . 5   B 5   
B 6   2 n GLY . 6   B 6   
B 7   2 n GLY . 7   B 7   
B 8   2 n GLY . 8   B 8   
B 9   2 n ASP . 9   B 9   
B 10  2 n GLY . 10  B 10  
B 11  2 n SER . 11  B 11  
B 12  2 n LEU . 12  B 12  
B 13  2 n ALA . 13  B 13  
B 14  2 n PHE . 14  B 14  
B 15  2 n LEU . 15  B 15  
B 16  2 n PRO . 16  B 16  
B 17  2 n GLY . 17  B 17  
B 18  2 n ASP . 18  B 18  
B 19  2 n PHE . 19  B 19  
B 20  2 n SER . 20  B 20  
B 21  2 n VAL . 21  B 21  
B 22  2 n ALA . 22  B 22  
B 23  2 n SER . 23  B 23  
B 24  2 n GLY . 24  B 24  
B 25  2 n GLU . 25  B 25  
B 26  2 n GLU . 26  B 26  
B 27  2 n ILE . 27  B 27  
B 28  2 n VAL . 28  B 28  
B 29  2 n PHE . 29  B 29  
B 30  2 n LYS . 30  B 30  
B 31  2 n ASN . 31  B 31  
B 32  2 n ASN . 32  B 32  
B 33  2 n ALA . 33  B 33  
B 34  2 n GLY . 34  B 34  
B 35  2 n PHE . 35  B 35  
B 36  2 n PRO . 36  B 36  
B 37  2 n HIS . 37  B 37  
B 38  2 n ASN . 38  B 38  
B 39  2 n VAL . 39  B 39  
B 40  2 n VAL . 40  B 40  
B 41  2 n PHE . 41  B 41  
B 42  2 n ASP . 42  B 42  
B 43  2 n GLU . 43  B 43  
B 44  2 n ASP . 44  B 44  
B 45  2 n GLU . 45  B 45  
B 46  2 n ILE . 46  B 46  
B 47  2 n PRO . 47  B 47  
B 48  2 n SER . 48  B 48  
B 49  2 n GLY . 49  B 49  
B 50  2 n VAL . 50  B 50  
B 51  2 n ASP . 51  B 51  
B 52  2 n ALA . 52  B 52  
B 53  2 n ALA . 53  B 53  
B 54  2 n LYS . 54  B 54  
B 55  2 n ILE . 55  B 55  
B 56  2 n SER . 56  B 56  
B 57  2 n MET . 57  B 57  
B 58  2 n SER . 58  B 58  
B 59  2 n GLU . 59  B 59  
B 60  2 n GLU . 60  B 60  
B 61  2 n ASP . 61  B 61  
B 62  2 n LEU . 62  B 62  
B 63  2 n LEU . 63  B 63  
B 64  2 n ASN . 64  B 64  
B 65  2 n ALA . 65  B 65  
B 66  2 n PRO . 66  B 66  
B 67  2 n GLY . 67  B 67  
B 68  2 n GLU . 68  B 68  
B 69  2 n THR . 69  B 69  
B 70  2 n TYR . 70  B 70  
B 71  2 n LYS . 71  B 71  
B 72  2 n VAL . 72  B 72  
B 73  2 n THR . 73  B 73  
B 74  2 n LEU . 74  B 74  
B 75  2 n THR . 75  B 75  
B 76  2 n GLU . 76  B 76  
B 77  2 n LYS . 77  B 77  
B 78  2 n GLY . 78  B 78  
B 79  2 n THR . 79  B 79  
B 80  2 n TYR . 80  B 80  
B 81  2 n LYS . 81  B 81  
B 82  2 n PHE . 82  B 82  
B 83  2 n TYR . 83  B 83  
B 84  2 n CYS . 84  B 84  
B 85  2 n SER . 85  B 85  
B 86  2 n PRO . 86  B 86  
B 87  2 n HIS . 87  B 87  
B 88  2 n GLN . 88  B 88  
B 89  2 n GLY . 89  B 89  
B 90  2 n ALA . 90  B 90  
B 91  2 n GLY . 91  B 91  
B 92  2 n MET . 92  B 92  
B 93  2 n VAL . 93  B 93  
B 94  2 n GLY . 94  B 94  
B 95  2 n LYS . 95  B 95  
B 96  2 n VAL . 96  B 96  
B 97  2 n THR . 97  B 97  
B 98  2 n VAL . 98  B 98  
B 99  2 n ASN . 99  B 99  
#
_software.classification other
_software.date           ?
_software.description    "Structure prediction"
_software.name           AlphaFold
_software.pdbx_ordinal   1
_software.type           package
_software.version        "AlphaFold-beta-20231127 (7a14c934-fe78-43c1-a552-7fb305b0ebd1 @ 2024-10-01 04:18:17)"
#
loop_
_struct_asym.entity_id
_struct_asym.id
1 A 
2 B 
3 C 
4 D 
#
loop_
_atom_site.group_PDB
_atom_site.id
_atom_site.type_symbol
_atom_site.label_atom_id
_atom_site.label_alt_id
_atom_site.label_comp_id
_atom_site.label_asym_id
_atom_site.label_entity_id
_atom_site.label_seq_id
_atom_site.pdbx_PDB_ins_code
_atom_site.Cartn_x
_atom_site.Cartn_y
_atom_site.Cartn_z
_atom_site.occupancy
_atom_site.B_iso_or_equiv
_atom_site.auth_seq_id
_atom_site.auth_asym_id
_atom_site.pdbx_PDB_model_num
ATOM   1    N  N   . TYR A 1 1   ? -3.338  -0.975  -1.220  1.00 88.92 1   A 1 
ATOM   2    C  CA  . TYR A 1 1   ? -2.289  -1.994  -1.386  1.00 88.67 1   A 1 
ATOM   3    C  C   . TYR A 1 1   ? -2.795  -3.173  -2.210  1.00 89.31 1   A 1 
ATOM   4    O  O   . TYR A 1 1   ? -3.992  -3.451  -2.147  1.00 88.54 1   A 1 
ATOM   5    C  CB  . TYR A 1 1   ? -1.806  -2.493  -0.021  1.00 86.61 1   A 1 
ATOM   6    C  CG  . TYR A 1 1   ? -1.316  -1.392  0.876   1.00 85.42 1   A 1 
ATOM   7    C  CD1 . TYR A 1 1   ? -0.053  -0.806  0.653   1.00 83.16 1   A 1 
ATOM   8    C  CD2 . TYR A 1 1   ? -2.117  -0.910  1.925   1.00 82.90 1   A 1 
ATOM   9    C  CE1 . TYR A 1 1   ? 0.389   0.248   1.454   1.00 80.60 1   A 1 
ATOM   10   C  CE2 . TYR A 1 1   ? -1.677  0.149   2.734   1.00 80.42 1   A 1 
ATOM   11   C  CZ  . TYR A 1 1   ? -0.423  0.726   2.492   1.00 79.85 1   A 1 
ATOM   12   O  OH  . TYR A 1 1   ? 0.007   1.773   3.266   1.00 76.88 1   A 1 
ATOM   13   N  N   . PRO A 1 2   ? -1.910  -3.951  -2.915  1.00 88.26 2   A 1 
ATOM   14   C  CA  . PRO A 1 2   ? -2.299  -5.188  -3.591  1.00 89.17 2   A 1 
ATOM   15   C  C   . PRO A 1 2   ? -3.082  -6.147  -2.686  1.00 89.12 2   A 1 
ATOM   16   O  O   . PRO A 1 2   ? -4.100  -6.679  -3.114  1.00 88.47 2   A 1 
ATOM   17   C  CB  . PRO A 1 2   ? -0.991  -5.799  -4.086  1.00 89.49 2   A 1 
ATOM   18   C  CG  . PRO A 1 2   ? -0.118  -4.570  -4.321  1.00 88.77 2   A 1 
ATOM   19   C  CD  . PRO A 1 2   ? -0.519  -3.645  -3.177  1.00 89.75 2   A 1 
ATOM   20   N  N   . ILE A 1 3   ? -2.714  -6.275  -1.398  1.00 84.89 3   A 1 
ATOM   21   C  CA  . ILE A 1 3   ? -3.422  -7.131  -0.440  1.00 83.35 3   A 1 
ATOM   22   C  C   . ILE A 1 3   ? -4.902  -6.754  -0.261  1.00 84.52 3   A 1 
ATOM   23   O  O   . ILE A 1 3   ? -5.732  -7.642  -0.108  1.00 84.46 3   A 1 
ATOM   24   C  CB  . ILE A 1 3   ? -2.661  -7.152  0.910   1.00 80.24 3   A 1 
ATOM   25   C  CG1 . ILE A 1 3   ? -3.140  -8.269  1.857   1.00 73.77 3   A 1 
ATOM   26   C  CG2 . ILE A 1 3   ? -2.742  -5.805  1.645   1.00 73.66 3   A 1 
ATOM   27   C  CD1 . ILE A 1 3   ? -2.930  -9.684  1.312   1.00 68.53 3   A 1 
ATOM   28   N  N   . PHE A 1 4   ? -5.280  -5.464  -0.361  1.00 84.38 4   A 1 
ATOM   29   C  CA  . PHE A 1 4   ? -6.682  -5.051  -0.297  1.00 85.13 4   A 1 
ATOM   30   C  C   . PHE A 1 4   ? -7.479  -5.566  -1.504  1.00 87.14 4   A 1 
ATOM   31   O  O   . PHE A 1 4   ? -8.622  -5.993  -1.349  1.00 87.55 4   A 1 
ATOM   32   C  CB  . PHE A 1 4   ? -6.794  -3.527  -0.202  1.00 84.29 4   A 1 
ATOM   33   C  CG  . PHE A 1 4   ? -6.205  -2.860  1.030   1.00 83.39 4   A 1 
ATOM   34   C  CD1 . PHE A 1 4   ? -5.924  -3.576  2.204   1.00 81.44 4   A 1 
ATOM   35   C  CD2 . PHE A 1 4   ? -5.991  -1.461  1.003   1.00 81.19 4   A 1 
ATOM   36   C  CE1 . PHE A 1 4   ? -5.440  -2.917  3.342   1.00 80.03 4   A 1 
ATOM   37   C  CE2 . PHE A 1 4   ? -5.511  -0.796  2.136   1.00 79.83 4   A 1 
ATOM   38   C  CZ  . PHE A 1 4   ? -5.241  -1.522  3.306   1.00 79.99 4   A 1 
ATOM   39   N  N   . ALA A 1 5   ? -6.866  -5.592  -2.681  1.00 90.12 5   A 1 
ATOM   40   C  CA  . ALA A 1 5   ? -7.469  -6.207  -3.852  1.00 91.67 5   A 1 
ATOM   41   C  C   . ALA A 1 5   ? -7.556  -7.724  -3.692  1.00 91.23 5   A 1 
ATOM   42   O  O   . ALA A 1 5   ? -8.628  -8.295  -3.894  1.00 90.73 5   A 1 
ATOM   43   C  CB  . ALA A 1 5   ? -6.670  -5.800  -5.096  1.00 93.54 5   A 1 
ATOM   44   N  N   . GLN A 1 6   ? -6.485  -8.386  -3.249  1.00 87.69 6   A 1 
ATOM   45   C  CA  . GLN A 1 6   ? -6.442  -9.846  -3.050  1.00 86.66 6   A 1 
ATOM   46   C  C   . GLN A 1 6   ? -7.513  -10.347 -2.067  1.00 86.12 6   A 1 
ATOM   47   O  O   . GLN A 1 6   ? -8.121  -11.396 -2.295  1.00 85.10 6   A 1 
ATOM   48   C  CB  . GLN A 1 6   ? -5.048  -10.256 -2.535  1.00 85.05 6   A 1 
ATOM   49   C  CG  . GLN A 1 6   ? -3.934  -10.083 -3.568  1.00 83.05 6   A 1 
ATOM   50   C  CD  . GLN A 1 6   ? -2.553  -10.301 -2.946  1.00 83.77 6   A 1 
ATOM   51   O  OE1 . GLN A 1 6   ? -1.947  -9.388  -2.407  1.00 79.35 6   A 1 
ATOM   52   N  NE2 . GLN A 1 6   ? -2.026  -11.503 -2.977  1.00 77.77 6   A 1 
ATOM   53   N  N   . GLN A 1 7   ? -7.760  -9.584  -0.992  1.00 83.13 7   A 1 
ATOM   54   C  CA  . GLN A 1 7   ? -8.770  -9.910  0.017   1.00 81.81 7   A 1 
ATOM   55   C  C   . GLN A 1 7   ? -10.197 -9.583  -0.455  1.00 83.89 7   A 1 
ATOM   56   O  O   . GLN A 1 7   ? -11.101 -10.383 -0.243  1.00 82.94 7   A 1 
ATOM   57   C  CB  . GLN A 1 7   ? -8.434  -9.160  1.308   1.00 78.15 7   A 1 
ATOM   58   C  CG  . GLN A 1 7   ? -7.201  -9.751  2.020   1.00 72.46 7   A 1 
ATOM   59   C  CD  . GLN A 1 7   ? -6.741  -8.914  3.219   1.00 69.41 7   A 1 
ATOM   60   O  OE1 . GLN A 1 7   ? -7.043  -7.742  3.355   1.00 64.87 7   A 1 
ATOM   61   N  NE2 . GLN A 1 7   ? -5.975  -9.481  4.120   1.00 63.00 7   A 1 
ATOM   62   N  N   . GLY A 1 8   ? -10.402 -8.427  -1.103  1.00 87.43 8   A 1 
ATOM   63   C  CA  . GLY A 1 8   ? -11.725 -7.917  -1.456  1.00 88.85 8   A 1 
ATOM   64   C  C   . GLY A 1 8   ? -12.288 -8.412  -2.791  1.00 91.11 8   A 1 
ATOM   65   O  O   . GLY A 1 8   ? -13.500 -8.397  -2.982  1.00 90.68 8   A 1 
ATOM   66   N  N   . TYR A 1 9   ? -11.438 -8.848  -3.719  1.00 94.51 9   A 1 
ATOM   67   C  CA  . TYR A 1 9   ? -11.836 -9.182  -5.088  1.00 95.47 9   A 1 
ATOM   68   C  C   . TYR A 1 9   ? -11.196 -10.495 -5.541  1.00 95.53 9   A 1 
ATOM   69   O  O   . TYR A 1 9   ? -9.973  -10.597 -5.629  1.00 94.26 9   A 1 
ATOM   70   C  CB  . TYR A 1 9   ? -11.453 -8.045  -6.033  1.00 95.63 9   A 1 
ATOM   71   C  CG  . TYR A 1 9   ? -12.037 -6.694  -5.673  1.00 95.70 9   A 1 
ATOM   72   C  CD1 . TYR A 1 9   ? -13.291 -6.299  -6.169  1.00 93.72 9   A 1 
ATOM   73   C  CD2 . TYR A 1 9   ? -11.331 -5.826  -4.817  1.00 93.71 9   A 1 
ATOM   74   C  CE1 . TYR A 1 9   ? -13.834 -5.052  -5.828  1.00 92.83 9   A 1 
ATOM   75   C  CE2 . TYR A 1 9   ? -11.868 -4.576  -4.462  1.00 93.06 9   A 1 
ATOM   76   C  CZ  . TYR A 1 9   ? -13.121 -4.190  -4.975  1.00 93.60 9   A 1 
ATOM   77   O  OH  . TYR A 1 9   ? -13.643 -2.969  -4.633  1.00 92.11 9   A 1 
ATOM   78   N  N   . GLU A 1 10  ? -12.008 -11.480 -5.908  1.00 94.00 10  A 1 
ATOM   79   C  CA  . GLU A 1 10  ? -11.507 -12.767 -6.413  1.00 94.26 10  A 1 
ATOM   80   C  C   . GLU A 1 10  ? -10.771 -12.618 -7.748  1.00 94.89 10  A 1 
ATOM   81   O  O   . GLU A 1 10  ? -9.721  -13.237 -7.962  1.00 93.49 10  A 1 
ATOM   82   C  CB  . GLU A 1 10  ? -12.678 -13.734 -6.544  1.00 92.64 10  A 1 
ATOM   83   C  CG  . GLU A 1 10  ? -12.190 -15.143 -6.927  1.00 80.35 10  A 1 
ATOM   84   C  CD  . GLU A 1 10  ? -13.307 -16.173 -7.010  1.00 73.47 10  A 1 
ATOM   85   O  OE1 . GLU A 1 10  ? -12.952 -17.354 -7.239  1.00 67.27 10  A 1 
ATOM   86   O  OE2 . GLU A 1 10  ? -14.494 -15.794 -6.853  1.00 66.14 10  A 1 
ATOM   87   N  N   . ASN A 1 11  ? -11.305 -11.771 -8.641  1.00 95.42 11  A 1 
ATOM   88   C  CA  . ASN A 1 11  ? -10.683 -11.441 -9.911  1.00 95.99 11  A 1 
ATOM   89   C  C   . ASN A 1 11  ? -10.319 -9.945  -9.925  1.00 97.12 11  A 1 
ATOM   90   O  O   . ASN A 1 11  ? -11.202 -9.107  -9.758  1.00 96.84 11  A 1 
ATOM   91   C  CB  . ASN A 1 11  ? -11.648 -11.839 -11.041 1.00 94.00 11  A 1 
ATOM   92   C  CG  . ASN A 1 11  ? -10.986 -11.805 -12.404 1.00 85.89 11  A 1 
ATOM   93   O  OD1 . ASN A 1 11  ? -9.957  -11.201 -12.625 1.00 77.90 11  A 1 
ATOM   94   N  ND2 . ASN A 1 11  ? -11.560 -12.483 -13.380 1.00 75.95 11  A 1 
ATOM   95   N  N   . PRO A 1 12  ? -9.043  -9.578  -10.131 1.00 97.35 12  A 1 
ATOM   96   C  CA  . PRO A 1 12  ? -8.622  -8.179  -10.122 1.00 97.81 12  A 1 
ATOM   97   C  C   . PRO A 1 12  ? -9.067  -7.387  -11.355 1.00 98.22 12  A 1 
ATOM   98   O  O   . PRO A 1 12  ? -8.941  -6.170  -11.360 1.00 97.92 12  A 1 
ATOM   99   C  CB  . PRO A 1 12  ? -7.096  -8.224  -10.006 1.00 97.37 12  A 1 
ATOM   100  C  CG  . PRO A 1 12  ? -6.734  -9.533  -10.703 1.00 95.98 12  A 1 
ATOM   101  C  CD  . PRO A 1 12  ? -7.892  -10.449 -10.320 1.00 97.24 12  A 1 
ATOM   102  N  N   . ARG A 1 13  ? -9.591  -8.037  -12.402 1.00 97.90 13  A 1 
ATOM   103  C  CA  . ARG A 1 13  ? -10.078 -7.401  -13.630 1.00 97.87 13  A 1 
ATOM   104  C  C   . ARG A 1 13  ? -11.574 -7.632  -13.795 1.00 97.41 13  A 1 
ATOM   105  O  O   . ARG A 1 13  ? -12.025 -8.766  -13.909 1.00 96.32 13  A 1 
ATOM   106  C  CB  . ARG A 1 13  ? -9.247  -7.903  -14.820 1.00 97.64 13  A 1 
ATOM   107  C  CG  . ARG A 1 13  ? -9.535  -7.119  -16.107 1.00 97.08 13  A 1 
ATOM   108  C  CD  . ARG A 1 13  ? -8.556  -7.542  -17.207 1.00 96.17 13  A 1 
ATOM   109  N  NE  . ARG A 1 13  ? -8.824  -6.850  -18.475 1.00 94.43 13  A 1 
ATOM   110  C  CZ  . ARG A 1 13  ? -9.387  -7.351  -19.569 1.00 94.08 13  A 1 
ATOM   111  N  NH1 . ARG A 1 13  ? -9.812  -8.582  -19.633 1.00 89.12 13  A 1 
ATOM   112  N  NH2 . ARG A 1 13  ? -9.513  -6.617  -20.631 1.00 89.45 13  A 1 
ATOM   113  N  N   . GLU A 1 14  ? -12.337 -6.541  -13.825 1.00 97.63 14  A 1 
ATOM   114  C  CA  . GLU A 1 14  ? -13.774 -6.545  -14.064 1.00 97.15 14  A 1 
ATOM   115  C  C   . GLU A 1 14  ? -14.099 -6.889  -15.529 1.00 97.08 14  A 1 
ATOM   116  O  O   . GLU A 1 14  ? -13.255 -6.777  -16.423 1.00 95.75 14  A 1 
ATOM   117  C  CB  . GLU A 1 14  ? -14.368 -5.177  -13.688 1.00 96.03 14  A 1 
ATOM   118  C  CG  . GLU A 1 14  ? -14.251 -4.839  -12.196 1.00 90.56 14  A 1 
ATOM   119  C  CD  . GLU A 1 14  ? -14.735 -3.405  -11.851 1.00 87.53 14  A 1 
ATOM   120  O  OE1 . GLU A 1 14  ? -14.813 -3.064  -10.657 1.00 81.44 14  A 1 
ATOM   121  O  OE2 . GLU A 1 14  ? -14.979 -2.598  -12.780 1.00 81.33 14  A 1 
ATOM   122  N  N   . ALA A 1 15  ? -15.364 -7.244  -15.804 1.00 96.21 15  A 1 
ATOM   123  C  CA  . ALA A 1 15  ? -15.822 -7.561  -17.157 1.00 95.67 15  A 1 
ATOM   124  C  C   . ALA A 1 15  ? -15.641 -6.400  -18.158 1.00 95.86 15  A 1 
ATOM   125  O  O   . ALA A 1 15  ? -15.451 -6.624  -19.346 1.00 93.80 15  A 1 
ATOM   126  C  CB  . ALA A 1 15  ? -17.299 -7.977  -17.062 1.00 94.39 15  A 1 
ATOM   127  N  N   . THR A 1 16  ? -15.639 -5.156  -17.678 1.00 95.95 16  A 1 
ATOM   128  C  CA  . THR A 1 16  ? -15.368 -3.951  -18.471 1.00 95.76 16  A 1 
ATOM   129  C  C   . THR A 1 16  ? -13.891 -3.799  -18.853 1.00 96.24 16  A 1 
ATOM   130  O  O   . THR A 1 16  ? -13.541 -2.912  -19.623 1.00 94.56 16  A 1 
ATOM   131  C  CB  . THR A 1 16  ? -15.796 -2.699  -17.688 1.00 94.99 16  A 1 
ATOM   132  O  OG1 . THR A 1 16  ? -15.088 -2.643  -16.476 1.00 90.68 16  A 1 
ATOM   133  C  CG2 . THR A 1 16  ? -17.292 -2.693  -17.353 1.00 88.73 16  A 1 
ATOM   134  N  N   . GLY A 1 17  ? -13.013 -4.626  -18.300 1.00 96.77 17  A 1 
ATOM   135  C  CA  . GLY A 1 17  ? -11.561 -4.510  -18.421 1.00 96.89 17  A 1 
ATOM   136  C  C   . GLY A 1 17  ? -10.907 -3.627  -17.361 1.00 97.64 17  A 1 
ATOM   137  O  O   . GLY A 1 17  ? -9.679  -3.602  -17.273 1.00 96.78 17  A 1 
ATOM   138  N  N   . ARG A 1 18  ? -11.693 -2.929  -16.523 1.00 97.99 18  A 1 
ATOM   139  C  CA  . ARG A 1 18  ? -11.161 -2.096  -15.444 1.00 98.13 18  A 1 
ATOM   140  C  C   . ARG A 1 18  ? -10.543 -2.966  -14.362 1.00 98.39 18  A 1 
ATOM   141  O  O   . ARG A 1 18  ? -11.138 -3.947  -13.928 1.00 97.97 18  A 1 
ATOM   142  C  CB  . ARG A 1 18  ? -12.264 -1.192  -14.896 1.00 97.37 18  A 1 
ATOM   143  C  CG  . ARG A 1 18  ? -11.690 -0.102  -13.967 1.00 92.53 18  A 1 
ATOM   144  C  CD  . ARG A 1 18  ? -12.782 0.854   -13.466 1.00 91.36 18  A 1 
ATOM   145  N  NE  . ARG A 1 18  ? -13.643 0.197   -12.473 1.00 85.90 18  A 1 
ATOM   146  C  CZ  . ARG A 1 18  ? -14.535 0.787   -11.710 1.00 83.78 18  A 1 
ATOM   147  N  NH1 . ARG A 1 18  ? -14.782 2.057   -11.802 1.00 73.47 18  A 1 
ATOM   148  N  NH2 . ARG A 1 18  ? -15.197 0.099   -10.822 1.00 74.22 18  A 1 
ATOM   149  N  N   . ILE A 1 19  ? -9.364  -2.584  -13.885 1.00 98.41 19  A 1 
ATOM   150  C  CA  . ILE A 1 19  ? -8.684  -3.263  -12.781 1.00 98.56 19  A 1 
ATOM   151  C  C   . ILE A 1 19  ? -9.133  -2.650  -11.444 1.00 98.69 19  A 1 
ATOM   152  O  O   . ILE A 1 19  ? -9.185  -1.431  -11.300 1.00 98.31 19  A 1 
ATOM   153  C  CB  . ILE A 1 19  ? -7.155  -3.258  -12.998 1.00 98.53 19  A 1 
ATOM   154  C  CG1 . ILE A 1 19  ? -6.817  -4.147  -14.214 1.00 97.95 19  A 1 
ATOM   155  C  CG2 . ILE A 1 19  ? -6.416  -3.748  -11.745 1.00 98.10 19  A 1 
ATOM   156  C  CD1 . ILE A 1 19  ? -5.349  -4.100  -14.658 1.00 96.28 19  A 1 
ATOM   157  N  N   . VAL A 1 20  ? -9.426  -3.493  -10.453 1.00 98.59 20  A 1 
ATOM   158  C  CA  . VAL A 1 20  ? -10.097 -3.130  -9.192  1.00 98.45 20  A 1 
ATOM   159  C  C   . VAL A 1 20  ? -9.344  -2.116  -8.323  1.00 98.44 20  A 1 
ATOM   160  O  O   . VAL A 1 20  ? -9.959  -1.454  -7.494  1.00 97.78 20  A 1 
ATOM   161  C  CB  . VAL A 1 20  ? -10.413 -4.378  -8.353  1.00 98.02 20  A 1 
ATOM   162  C  CG1 . VAL A 1 20  ? -11.331 -5.330  -9.120  1.00 96.38 20  A 1 
ATOM   163  C  CG2 . VAL A 1 20  ? -9.143  -5.120  -7.913  1.00 96.84 20  A 1 
ATOM   164  N  N   . CYS A 1 21  ? -8.043  -1.934  -8.538  1.00 98.51 21  A 1 
ATOM   165  C  CA  . CYS A 1 21  ? -7.271  -0.875  -7.881  1.00 98.42 21  A 1 
ATOM   166  C  C   . CYS A 1 21  ? -7.886  0.513   -8.114  1.00 98.30 21  A 1 
ATOM   167  O  O   . CYS A 1 21  ? -7.841  1.369   -7.237  1.00 97.83 21  A 1 
ATOM   168  C  CB  . CYS A 1 21  ? -5.820  -0.898  -8.407  1.00 98.28 21  A 1 
ATOM   169  S  SG  . CYS A 1 21  ? -5.111  -2.547  -8.597  1.00 98.11 21  A 1 
ATOM   170  N  N   . ALA A 1 22  ? -8.531  0.727   -9.277  1.00 98.50 22  A 1 
ATOM   171  C  CA  . ALA A 1 22  ? -9.215  1.970   -9.638  1.00 98.31 22  A 1 
ATOM   172  C  C   . ALA A 1 22  ? -10.454 2.273   -8.769  1.00 98.24 22  A 1 
ATOM   173  O  O   . ALA A 1 22  ? -10.932 3.403   -8.781  1.00 97.51 22  A 1 
ATOM   174  C  CB  . ALA A 1 22  ? -9.586  1.900   -11.124 1.00 98.22 22  A 1 
ATOM   175  N  N   . ASN A 1 23  ? -10.955 1.317   -7.993  1.00 98.04 23  A 1 
ATOM   176  C  CA  . ASN A 1 23  ? -12.054 1.537   -7.047  1.00 97.66 23  A 1 
ATOM   177  C  C   . ASN A 1 23  ? -11.632 2.385   -5.835  1.00 97.66 23  A 1 
ATOM   178  O  O   . ASN A 1 23  ? -12.484 3.011   -5.207  1.00 96.54 23  A 1 
ATOM   179  C  CB  . ASN A 1 23  ? -12.623 0.177   -6.613  1.00 97.30 23  A 1 
ATOM   180  C  CG  . ASN A 1 23  ? -13.300 -0.573  -7.749  1.00 96.11 23  A 1 
ATOM   181  O  OD1 . ASN A 1 23  ? -13.713 0.002   -8.736  1.00 89.35 23  A 1 
ATOM   182  N  ND2 . ASN A 1 23  ? -13.461 -1.877  -7.645  1.00 87.95 23  A 1 
ATOM   183  N  N   . CYS A 1 24  ? -10.341 2.425   -5.519  1.00 97.85 24  A 1 
ATOM   184  C  CA  . CYS A 1 24  ? -9.805  3.156   -4.374  1.00 97.61 24  A 1 
ATOM   185  C  C   . CYS A 1 24  ? -8.715  4.168   -4.759  1.00 97.71 24  A 1 
ATOM   186  O  O   . CYS A 1 24  ? -8.535  5.174   -4.079  1.00 96.79 24  A 1 
ATOM   187  C  CB  . CYS A 1 24  ? -9.250  2.152   -3.360  1.00 96.75 24  A 1 
ATOM   188  S  SG  . CYS A 1 24  ? -10.449 0.880   -2.899  1.00 95.61 24  A 1 
ATOM   189  N  N   . HIS A 1 25  ? -7.979  3.913   -5.832  1.00 98.32 25  A 1 
ATOM   190  C  CA  . HIS A 1 25  ? -6.987  4.814   -6.414  1.00 98.48 25  A 1 
ATOM   191  C  C   . HIS A 1 25  ? -7.654  5.619   -7.537  1.00 98.49 25  A 1 
ATOM   192  O  O   . HIS A 1 25  ? -7.676  5.197   -8.691  1.00 97.52 25  A 1 
ATOM   193  C  CB  . HIS A 1 25  ? -5.777  4.013   -6.895  1.00 98.21 25  A 1 
ATOM   194  C  CG  . HIS A 1 25  ? -5.005  3.397   -5.773  1.00 98.16 25  A 1 
ATOM   195  N  ND1 . HIS A 1 25  ? -4.126  4.062   -4.935  1.00 95.94 25  A 1 
ATOM   196  C  CD2 . HIS A 1 25  ? -5.065  2.094   -5.363  1.00 96.17 25  A 1 
ATOM   197  C  CE1 . HIS A 1 25  ? -3.663  3.164   -4.051  1.00 95.79 25  A 1 
ATOM   198  N  NE2 . HIS A 1 25  ? -4.208  1.967   -4.286  1.00 95.97 25  A 1 
ATOM   199  N  N   . LEU A 1 26  ? -8.231  6.781   -7.180  1.00 98.27 26  A 1 
ATOM   200  C  CA  . LEU A 1 26  ? -9.210  7.485   -8.022  1.00 97.91 26  A 1 
ATOM   201  C  C   . LEU A 1 26  ? -8.594  8.383   -9.104  1.00 97.90 26  A 1 
ATOM   202  O  O   . LEU A 1 26  ? -9.293  8.784   -10.030 1.00 96.73 26  A 1 
ATOM   203  C  CB  . LEU A 1 26  ? -10.151 8.310   -7.120  1.00 97.61 26  A 1 
ATOM   204  C  CG  . LEU A 1 26  ? -10.881 7.511   -6.026  1.00 96.95 26  A 1 
ATOM   205  C  CD1 . LEU A 1 26  ? -11.825 8.445   -5.268  1.00 95.25 26  A 1 
ATOM   206  C  CD2 . LEU A 1 26  ? -11.694 6.339   -6.584  1.00 94.67 26  A 1 
ATOM   207  N  N   . ALA A 1 27  ? -7.308  8.739   -8.993  1.00 98.15 27  A 1 
ATOM   208  C  CA  . ALA A 1 27  ? -6.627  9.542   -10.005 1.00 98.10 27  A 1 
ATOM   209  C  C   . ALA A 1 27  ? -5.972  8.648   -11.065 1.00 98.38 27  A 1 
ATOM   210  O  O   . ALA A 1 27  ? -5.334  7.648   -10.733 1.00 98.03 27  A 1 
ATOM   211  C  CB  . ALA A 1 27  ? -5.613  10.467  -9.331  1.00 97.83 27  A 1 
ATOM   212  N  N   . ASN A 1 28  ? -6.066  9.064   -12.341 1.00 98.33 28  A 1 
ATOM   213  C  CA  . ASN A 1 28  ? -5.410  8.367   -13.441 1.00 98.20 28  A 1 
ATOM   214  C  C   . ASN A 1 28  ? -4.004  8.921   -13.691 1.00 98.22 28  A 1 
ATOM   215  O  O   . ASN A 1 28  ? -3.806  10.132  -13.804 1.00 97.33 28  A 1 
ATOM   216  C  CB  . ASN A 1 28  ? -6.289  8.452   -14.697 1.00 97.11 28  A 1 
ATOM   217  C  CG  . ASN A 1 28  ? -7.520  7.561   -14.600 1.00 82.59 28  A 1 
ATOM   218  O  OD1 . ASN A 1 28  ? -7.512  6.517   -13.990 1.00 72.36 28  A 1 
ATOM   219  N  ND2 . ASN A 1 28  ? -8.611  7.944   -15.217 1.00 70.35 28  A 1 
ATOM   220  N  N   . LYS A 1 29  ? -3.029  8.023   -13.822 1.00 98.58 29  A 1 
ATOM   221  C  CA  . LYS A 1 29  ? -1.666  8.309   -14.291 1.00 98.47 29  A 1 
ATOM   222  C  C   . LYS A 1 29  ? -1.174  7.164   -15.178 1.00 98.58 29  A 1 
ATOM   223  O  O   . LYS A 1 29  ? -1.469  6.021   -14.872 1.00 98.01 29  A 1 
ATOM   224  C  CB  . LYS A 1 29  ? -0.708  8.534   -13.114 1.00 98.17 29  A 1 
ATOM   225  C  CG  . LYS A 1 29  ? -0.879  9.918   -12.480 1.00 95.85 29  A 1 
ATOM   226  C  CD  . LYS A 1 29  ? 0.173   10.151  -11.389 1.00 89.78 29  A 1 
ATOM   227  C  CE  . LYS A 1 29  ? 0.022   11.538  -10.751 1.00 84.38 29  A 1 
ATOM   228  N  NZ  . LYS A 1 29  ? 0.897   12.556  -11.364 1.00 74.54 29  A 1 
ATOM   229  N  N   . PRO A 1 30  ? -0.408  7.449   -16.232 1.00 98.22 30  A 1 
ATOM   230  C  CA  . PRO A 1 30  ? -0.030  6.446   -17.223 1.00 98.09 30  A 1 
ATOM   231  C  C   . PRO A 1 30  ? 0.836   5.334   -16.618 1.00 98.23 30  A 1 
ATOM   232  O  O   . PRO A 1 30  ? 1.604   5.544   -15.674 1.00 97.72 30  A 1 
ATOM   233  C  CB  . PRO A 1 30  ? 0.695   7.208   -18.336 1.00 96.92 30  A 1 
ATOM   234  C  CG  . PRO A 1 30  ? 1.230   8.442   -17.627 1.00 93.68 30  A 1 
ATOM   235  C  CD  . PRO A 1 30  ? 0.145   8.754   -16.603 1.00 97.29 30  A 1 
ATOM   236  N  N   . VAL A 1 31  ? 0.698   4.141   -17.203 1.00 98.37 31  A 1 
ATOM   237  C  CA  . VAL A 1 31  ? 1.538   2.959   -16.998 1.00 98.24 31  A 1 
ATOM   238  C  C   . VAL A 1 31  ? 1.919   2.434   -18.371 1.00 98.21 31  A 1 
ATOM   239  O  O   . VAL A 1 31  ? 1.112   2.520   -19.294 1.00 97.11 31  A 1 
ATOM   240  C  CB  . VAL A 1 31  ? 0.801   1.893   -16.170 1.00 97.12 31  A 1 
ATOM   241  C  CG1 . VAL A 1 31  ? 1.498   0.533   -16.132 1.00 90.04 31  A 1 
ATOM   242  C  CG2 . VAL A 1 31  ? 0.656   2.373   -14.733 1.00 90.85 31  A 1 
ATOM   243  N  N   . ASP A 1 32  ? 3.112   1.901   -18.488 1.00 98.30 32  A 1 
ATOM   244  C  CA  . ASP A 1 32  ? 3.611   1.274   -19.702 1.00 98.01 32  A 1 
ATOM   245  C  C   . ASP A 1 32  ? 4.077   -0.158  -19.401 1.00 98.27 32  A 1 
ATOM   246  O  O   . ASP A 1 32  ? 4.444   -0.468  -18.260 1.00 97.37 32  A 1 
ATOM   247  C  CB  . ASP A 1 32  ? 4.729   2.149   -20.289 1.00 96.30 32  A 1 
ATOM   248  C  CG  . ASP A 1 32  ? 5.202   1.673   -21.655 1.00 83.13 32  A 1 
ATOM   249  O  OD1 . ASP A 1 32  ? 4.370   1.100   -22.376 1.00 78.58 32  A 1 
ATOM   250  O  OD2 . ASP A 1 32  ? 6.405   1.887   -21.925 1.00 76.76 32  A 1 
ATOM   251  N  N   . ILE A 1 33  ? 4.015   -1.032  -20.403 1.00 98.38 33  A 1 
ATOM   252  C  CA  . ILE A 1 33  ? 4.469   -2.419  -20.297 1.00 98.33 33  A 1 
ATOM   253  C  C   . ILE A 1 33  ? 5.165   -2.830  -21.589 1.00 98.22 33  A 1 
ATOM   254  O  O   . ILE A 1 33  ? 4.628   -2.676  -22.683 1.00 97.44 33  A 1 
ATOM   255  C  CB  . ILE A 1 33  ? 3.327   -3.382  -19.902 1.00 97.91 33  A 1 
ATOM   256  C  CG1 . ILE A 1 33  ? 3.872   -4.823  -19.799 1.00 96.81 33  A 1 
ATOM   257  C  CG2 . ILE A 1 33  ? 2.116   -3.296  -20.847 1.00 96.36 33  A 1 
ATOM   258  C  CD1 . ILE A 1 33  ? 2.887   -5.833  -19.204 1.00 94.69 33  A 1 
ATOM   259  N  N   . GLU A 1 34  ? 6.322   -3.437  -21.428 1.00 98.05 34  A 1 
ATOM   260  C  CA  . GLU A 1 34  ? 7.119   -3.987  -22.512 1.00 97.62 34  A 1 
ATOM   261  C  C   . GLU A 1 34  ? 7.318   -5.485  -22.301 1.00 97.74 34  A 1 
ATOM   262  O  O   . GLU A 1 34  ? 7.772   -5.927  -21.243 1.00 96.74 34  A 1 
ATOM   263  C  CB  . GLU A 1 34  ? 8.431   -3.213  -22.600 1.00 96.05 34  A 1 
ATOM   264  C  CG  . GLU A 1 34  ? 9.254   -3.569  -23.843 1.00 84.56 34  A 1 
ATOM   265  C  CD  . GLU A 1 34  ? 10.524  -2.720  -23.958 1.00 79.99 34  A 1 
ATOM   266  O  OE1 . GLU A 1 34  ? 11.339  -3.017  -24.862 1.00 74.22 34  A 1 
ATOM   267  O  OE2 . GLU A 1 34  ? 10.704  -1.761  -23.163 1.00 73.38 34  A 1 
ATOM   268  N  N   . VAL A 1 35  ? 6.975   -6.279  -23.327 1.00 97.73 35  A 1 
ATOM   269  C  CA  . VAL A 1 35  ? 7.173   -7.730  -23.375 1.00 97.62 35  A 1 
ATOM   270  C  C   . VAL A 1 35  ? 7.783   -8.117  -24.721 1.00 97.72 35  A 1 
ATOM   271  O  O   . VAL A 1 35  ? 7.611   -7.382  -25.700 1.00 96.82 35  A 1 
ATOM   272  C  CB  . VAL A 1 35  ? 5.871   -8.519  -23.118 1.00 96.18 35  A 1 
ATOM   273  C  CG1 . VAL A 1 35  ? 5.300   -8.220  -21.732 1.00 90.50 35  A 1 
ATOM   274  C  CG2 . VAL A 1 35  ? 4.779   -8.252  -24.162 1.00 90.88 35  A 1 
ATOM   275  N  N   . PRO A 1 36  ? 8.461   -9.279  -24.836 1.00 97.84 36  A 1 
ATOM   276  C  CA  . PRO A 1 36  ? 8.872   -9.816  -26.123 1.00 97.52 36  A 1 
ATOM   277  C  C   . PRO A 1 36  ? 7.664   -10.012 -27.053 1.00 97.68 36  A 1 
ATOM   278  O  O   . PRO A 1 36  ? 6.587   -10.402 -26.616 1.00 96.49 36  A 1 
ATOM   279  C  CB  . PRO A 1 36  ? 9.574   -11.144 -25.822 1.00 96.65 36  A 1 
ATOM   280  C  CG  . PRO A 1 36  ? 9.986   -11.010 -24.359 1.00 94.61 36  A 1 
ATOM   281  C  CD  . PRO A 1 36  ? 8.870   -10.158 -23.761 1.00 97.22 36  A 1 
ATOM   282  N  N   . GLN A 1 37  ? 7.850   -9.814  -28.363 1.00 97.04 37  A 1 
ATOM   283  C  CA  . GLN A 1 37  ? 6.777   -10.086 -29.338 1.00 96.62 37  A 1 
ATOM   284  C  C   . GLN A 1 37  ? 6.392   -11.563 -29.371 1.00 97.14 37  A 1 
ATOM   285  O  O   . GLN A 1 37  ? 5.217   -11.894 -29.550 1.00 95.75 37  A 1 
ATOM   286  C  CB  . GLN A 1 37  ? 7.211   -9.654  -30.738 1.00 95.09 37  A 1 
ATOM   287  C  CG  . GLN A 1 37  ? 7.246   -8.130  -30.896 1.00 80.89 37  A 1 
ATOM   288  C  CD  . GLN A 1 37  ? 7.495   -7.703  -32.351 1.00 73.60 37  A 1 
ATOM   289  O  OE1 . GLN A 1 37  ? 7.854   -8.481  -33.213 1.00 65.92 37  A 1 
ATOM   290  N  NE2 . GLN A 1 37  ? 7.301   -6.445  -32.677 1.00 62.56 37  A 1 
ATOM   291  N  N   . ALA A 1 38  ? 7.376   -12.451 -29.218 1.00 97.30 38  A 1 
ATOM   292  C  CA  . ALA A 1 38  ? 7.187   -13.896 -29.216 1.00 97.22 38  A 1 
ATOM   293  C  C   . ALA A 1 38  ? 8.123   -14.562 -28.208 1.00 97.61 38  A 1 
ATOM   294  O  O   . ALA A 1 38  ? 9.237   -14.103 -27.979 1.00 96.70 38  A 1 
ATOM   295  C  CB  . ALA A 1 38  ? 7.411   -14.434 -30.632 1.00 96.04 38  A 1 
ATOM   296  N  N   . VAL A 1 39  ? 7.659   -15.680 -27.632 1.00 97.43 39  A 1 
ATOM   297  C  CA  . VAL A 1 39  ? 8.415   -16.515 -26.689 1.00 97.43 39  A 1 
ATOM   298  C  C   . VAL A 1 39  ? 8.253   -17.987 -27.053 1.00 97.30 39  A 1 
ATOM   299  O  O   . VAL A 1 39  ? 7.212   -18.398 -27.569 1.00 96.48 39  A 1 
ATOM   300  C  CB  . VAL A 1 39  ? 8.002   -16.254 -25.230 1.00 96.77 39  A 1 
ATOM   301  C  CG1 . VAL A 1 39  ? 8.291   -14.803 -24.833 1.00 93.98 39  A 1 
ATOM   302  C  CG2 . VAL A 1 39  ? 6.525   -16.555 -24.948 1.00 93.73 39  A 1 
ATOM   303  N  N   . LEU A 1 40  ? 9.279   -18.787 -26.780 1.00 96.97 40  A 1 
ATOM   304  C  CA  . LEU A 1 40  ? 9.219   -20.233 -26.942 1.00 96.75 40  A 1 
ATOM   305  C  C   . LEU A 1 40  ? 8.593   -20.889 -25.701 1.00 96.92 40  A 1 
ATOM   306  O  O   . LEU A 1 40  ? 8.654   -20.318 -24.610 1.00 96.13 40  A 1 
ATOM   307  C  CB  . LEU A 1 40  ? 10.624  -20.778 -27.219 1.00 96.19 40  A 1 
ATOM   308  C  CG  . LEU A 1 40  ? 11.201  -20.366 -28.587 1.00 94.44 40  A 1 
ATOM   309  C  CD1 . LEU A 1 40  ? 12.652  -20.845 -28.697 1.00 91.15 40  A 1 
ATOM   310  C  CD2 . LEU A 1 40  ? 10.420  -20.964 -29.758 1.00 90.76 40  A 1 
ATOM   311  N  N   . PRO A 1 41  ? 8.005   -22.112 -25.845 1.00 96.76 41  A 1 
ATOM   312  C  CA  . PRO A 1 41  ? 7.536   -22.903 -24.716 1.00 96.48 41  A 1 
ATOM   313  C  C   . PRO A 1 41  ? 8.643   -23.163 -23.679 1.00 96.38 41  A 1 
ATOM   314  O  O   . PRO A 1 41  ? 9.810   -23.309 -24.033 1.00 95.29 41  A 1 
ATOM   315  C  CB  . PRO A 1 41  ? 7.037   -24.219 -25.306 1.00 95.30 41  A 1 
ATOM   316  C  CG  . PRO A 1 41  ? 6.693   -23.864 -26.739 1.00 92.97 41  A 1 
ATOM   317  C  CD  . PRO A 1 41  ? 7.736   -22.810 -27.086 1.00 95.66 41  A 1 
ATOM   318  N  N   . ASP A 1 42  ? 8.266   -23.257 -22.414 1.00 96.30 42  A 1 
ATOM   319  C  CA  . ASP A 1 42  ? 9.161   -23.532 -21.287 1.00 96.22 42  A 1 
ATOM   320  C  C   . ASP A 1 42  ? 10.399  -22.617 -21.226 1.00 96.44 42  A 1 
ATOM   321  O  O   . ASP A 1 42  ? 11.504  -23.022 -20.850 1.00 95.00 42  A 1 
ATOM   322  C  CB  . ASP A 1 42  ? 9.483   -25.041 -21.205 1.00 95.38 42  A 1 
ATOM   323  C  CG  . ASP A 1 42  ? 10.181  -25.387 -19.884 1.00 94.28 42  A 1 
ATOM   324  O  OD1 . ASP A 1 42  ? 9.767   -24.855 -18.832 1.00 90.83 42  A 1 
ATOM   325  O  OD2 . ASP A 1 42  ? 11.201  -26.118 -19.888 1.00 89.51 42  A 1 
ATOM   326  N  N   . THR A 1 43  ? 10.227  -21.340 -21.622 1.00 96.67 43  A 1 
ATOM   327  C  CA  . THR A 1 43  ? 11.275  -20.331 -21.519 1.00 96.60 43  A 1 
ATOM   328  C  C   . THR A 1 43  ? 10.884  -19.227 -20.541 1.00 97.10 43  A 1 
ATOM   329  O  O   . THR A 1 43  ? 9.706   -18.895 -20.387 1.00 96.59 43  A 1 
ATOM   330  C  CB  . THR A 1 43  ? 11.675  -19.730 -22.867 1.00 95.82 43  A 1 
ATOM   331  O  OG1 . THR A 1 43  ? 10.615  -19.059 -23.496 1.00 89.31 43  A 1 
ATOM   332  C  CG2 . THR A 1 43  ? 12.222  -20.784 -23.832 1.00 88.19 43  A 1 
ATOM   333  N  N   . VAL A 1 44  ? 11.886  -18.645 -19.885 1.00 97.28 44  A 1 
ATOM   334  C  CA  . VAL A 1 44  ? 11.705  -17.474 -19.029 1.00 97.42 44  A 1 
ATOM   335  C  C   . VAL A 1 44  ? 11.878  -16.209 -19.860 1.00 97.42 44  A 1 
ATOM   336  O  O   . VAL A 1 44  ? 12.867  -16.066 -20.574 1.00 96.74 44  A 1 
ATOM   337  C  CB  . VAL A 1 44  ? 12.656  -17.492 -17.824 1.00 96.92 44  A 1 
ATOM   338  C  CG1 . VAL A 1 44  ? 12.446  -16.278 -16.925 1.00 95.00 44  A 1 
ATOM   339  C  CG2 . VAL A 1 44  ? 12.420  -18.742 -16.973 1.00 95.08 44  A 1 
ATOM   340  N  N   . PHE A 1 45  ? 10.940  -15.278 -19.738 1.00 97.57 45  A 1 
ATOM   341  C  CA  . PHE A 1 45  ? 11.000  -13.948 -20.344 1.00 97.43 45  A 1 
ATOM   342  C  C   . PHE A 1 45  ? 10.676  -12.857 -19.326 1.00 97.56 45  A 1 
ATOM   343  O  O   . PHE A 1 45  ? 10.154  -13.130 -18.241 1.00 97.18 45  A 1 
ATOM   344  C  CB  . PHE A 1 45  ? 10.094  -13.886 -21.574 1.00 97.42 45  A 1 
ATOM   345  C  CG  . PHE A 1 45  ? 8.610   -13.932 -21.279 1.00 97.80 45  A 1 
ATOM   346  C  CD1 . PHE A 1 45  ? 7.950   -15.166 -21.118 1.00 97.34 45  A 1 
ATOM   347  C  CD2 . PHE A 1 45  ? 7.870   -12.741 -21.186 1.00 97.29 45  A 1 
ATOM   348  C  CE1 . PHE A 1 45  ? 6.572   -15.212 -20.881 1.00 96.89 45  A 1 
ATOM   349  C  CE2 . PHE A 1 45  ? 6.480   -12.782 -20.950 1.00 96.95 45  A 1 
ATOM   350  C  CZ  . PHE A 1 45  ? 5.842   -14.016 -20.807 1.00 97.23 45  A 1 
ATOM   351  N  N   . GLU A 1 46  ? 10.966  -11.612 -19.675 1.00 97.36 46  A 1 
ATOM   352  C  CA  . GLU A 1 46  ? 10.731  -10.455 -18.829 1.00 97.20 46  A 1 
ATOM   353  C  C   . GLU A 1 46  ? 9.496   -9.685  -19.294 1.00 97.50 46  A 1 
ATOM   354  O  O   . GLU A 1 46  ? 9.379   -9.357  -20.478 1.00 96.97 46  A 1 
ATOM   355  C  CB  . GLU A 1 46  ? 11.952  -9.518  -18.840 1.00 95.13 46  A 1 
ATOM   356  C  CG  . GLU A 1 46  ? 13.233  -10.197 -18.337 1.00 85.19 46  A 1 
ATOM   357  C  CD  . GLU A 1 46  ? 14.454  -9.265  -18.348 1.00 87.13 46  A 1 
ATOM   358  O  OE1 . GLU A 1 46  ? 15.524  -9.697  -17.862 1.00 81.27 46  A 1 
ATOM   359  O  OE2 . GLU A 1 46  ? 14.355  -8.108  -18.812 1.00 81.99 46  A 1 
ATOM   360  N  N   . ALA A 1 47  ? 8.614   -9.321  -18.365 1.00 97.78 47  A 1 
ATOM   361  C  CA  . ALA A 1 47  ? 7.656   -8.241  -18.561 1.00 97.84 47  A 1 
ATOM   362  C  C   . ALA A 1 47  ? 8.133   -7.035  -17.745 1.00 97.83 47  A 1 
ATOM   363  O  O   . ALA A 1 47  ? 8.177   -7.087  -16.520 1.00 97.43 47  A 1 
ATOM   364  C  CB  . ALA A 1 47  ? 6.256   -8.700  -18.170 1.00 97.87 47  A 1 
ATOM   365  N  N   . VAL A 1 48  ? 8.490   -5.949  -18.427 1.00 97.96 48  A 1 
ATOM   366  C  CA  . VAL A 1 48  ? 8.960   -4.722  -17.792 1.00 97.97 48  A 1 
ATOM   367  C  C   . VAL A 1 48  ? 7.796   -3.746  -17.673 1.00 98.21 48  A 1 
ATOM   368  O  O   . VAL A 1 48  ? 7.255   -3.293  -18.672 1.00 98.02 48  A 1 
ATOM   369  C  CB  . VAL A 1 48  ? 10.147  -4.106  -18.562 1.00 97.38 48  A 1 
ATOM   370  C  CG1 . VAL A 1 48  ? 10.660  -2.864  -17.841 1.00 95.56 48  A 1 
ATOM   371  C  CG2 . VAL A 1 48  ? 11.306  -5.100  -18.679 1.00 95.81 48  A 1 
ATOM   372  N  N   . VAL A 1 49  ? 7.415   -3.415  -16.437 1.00 98.16 49  A 1 
ATOM   373  C  CA  . VAL A 1 49  ? 6.312   -2.502  -16.134 1.00 98.38 49  A 1 
ATOM   374  C  C   . VAL A 1 49  ? 6.879   -1.175  -15.661 1.00 98.26 49  A 1 
ATOM   375  O  O   . VAL A 1 49  ? 7.638   -1.134  -14.693 1.00 98.02 49  A 1 
ATOM   376  C  CB  . VAL A 1 49  ? 5.370   -3.105  -15.078 1.00 98.24 49  A 1 
ATOM   377  C  CG1 . VAL A 1 49  ? 4.224   -2.149  -14.729 1.00 97.26 49  A 1 
ATOM   378  C  CG2 . VAL A 1 49  ? 4.751   -4.412  -15.590 1.00 97.37 49  A 1 
ATOM   379  N  N   . ARG A 1 50  ? 6.480   -0.073  -16.307 1.00 98.43 50  A 1 
ATOM   380  C  CA  . ARG A 1 50  ? 6.905   1.293   -15.969 1.00 98.51 50  A 1 
ATOM   381  C  C   . ARG A 1 50  ? 5.764   2.056   -15.307 1.00 98.59 50  A 1 
ATOM   382  O  O   . ARG A 1 50  ? 4.661   2.152   -15.851 1.00 98.30 50  A 1 
ATOM   383  C  CB  . ARG A 1 50  ? 7.440   2.015   -17.208 1.00 98.20 50  A 1 
ATOM   384  C  CG  . ARG A 1 50  ? 8.670   1.294   -17.811 1.00 95.62 50  A 1 
ATOM   385  C  CD  . ARG A 1 50  ? 9.250   2.058   -18.996 1.00 93.21 50  A 1 
ATOM   386  N  NE  . ARG A 1 50  ? 10.369  1.325   -19.604 1.00 85.60 50  A 1 
ATOM   387  C  CZ  . ARG A 1 50  ? 10.339  0.567   -20.702 1.00 78.26 50  A 1 
ATOM   388  N  NH1 . ARG A 1 50  ? 9.300   0.477   -21.481 1.00 70.48 50  A 1 
ATOM   389  N  NH2 . ARG A 1 50  ? 11.375  -0.132  -21.035 1.00 72.07 50  A 1 
ATOM   390  N  N   . ILE A 1 51  ? 6.032   2.632   -14.136 1.00 98.53 51  A 1 
ATOM   391  C  CA  . ILE A 1 51  ? 5.087   3.385   -13.307 1.00 98.51 51  A 1 
ATOM   392  C  C   . ILE A 1 51  ? 5.648   4.799   -13.067 1.00 98.45 51  A 1 
ATOM   393  O  O   . ILE A 1 51  ? 5.997   5.155   -11.938 1.00 97.81 51  A 1 
ATOM   394  C  CB  . ILE A 1 51  ? 4.758   2.602   -12.004 1.00 98.44 51  A 1 
ATOM   395  C  CG1 . ILE A 1 51  ? 4.432   1.108   -12.275 1.00 97.72 51  A 1 
ATOM   396  C  CG2 . ILE A 1 51  ? 3.562   3.270   -11.299 1.00 97.58 51  A 1 
ATOM   397  C  CD1 . ILE A 1 51  ? 4.181   0.287   -11.008 1.00 96.03 51  A 1 
ATOM   398  N  N   . PRO A 1 52  ? 5.795   5.643   -14.114 1.00 98.15 52  A 1 
ATOM   399  C  CA  . PRO A 1 52  ? 6.521   6.906   -14.035 1.00 97.96 52  A 1 
ATOM   400  C  C   . PRO A 1 52  ? 5.785   7.955   -13.195 1.00 97.82 52  A 1 
ATOM   401  O  O   . PRO A 1 52  ? 4.560   8.073   -13.243 1.00 97.07 52  A 1 
ATOM   402  C  CB  . PRO A 1 52  ? 6.704   7.365   -15.485 1.00 97.39 52  A 1 
ATOM   403  C  CG  . PRO A 1 52  ? 5.502   6.750   -16.198 1.00 96.09 52  A 1 
ATOM   404  C  CD  . PRO A 1 52  ? 5.342   5.413   -15.479 1.00 97.85 52  A 1 
ATOM   405  N  N   . TYR A 1 53  ? 6.522   8.769   -12.444 1.00 97.98 53  A 1 
ATOM   406  C  CA  . TYR A 1 53  ? 6.031   9.976   -11.773 1.00 97.36 53  A 1 
ATOM   407  C  C   . TYR A 1 53  ? 7.187   10.943  -11.518 1.00 97.36 53  A 1 
ATOM   408  O  O   . TYR A 1 53  ? 8.349   10.567  -11.645 1.00 96.18 53  A 1 
ATOM   409  C  CB  . TYR A 1 53  ? 5.298   9.607   -10.468 1.00 96.00 53  A 1 
ATOM   410  C  CG  . TYR A 1 53  ? 6.177   9.081   -9.356  1.00 95.90 53  A 1 
ATOM   411  C  CD1 . TYR A 1 53  ? 6.616   7.742   -9.345  1.00 94.45 53  A 1 
ATOM   412  C  CD2 . TYR A 1 53  ? 6.564   9.931   -8.300  1.00 94.31 53  A 1 
ATOM   413  C  CE1 . TYR A 1 53  ? 7.434   7.261   -8.319  1.00 92.38 53  A 1 
ATOM   414  C  CE2 . TYR A 1 53  ? 7.384   9.465   -7.268  1.00 92.79 53  A 1 
ATOM   415  C  CZ  . TYR A 1 53  ? 7.824   8.132   -7.278  1.00 92.94 53  A 1 
ATOM   416  O  OH  . TYR A 1 53  ? 8.628   7.680   -6.273  1.00 90.01 53  A 1 
ATOM   417  N  N   . ASP A 1 54  ? 6.874   12.190  -11.159 1.00 97.03 54  A 1 
ATOM   418  C  CA  . ASP A 1 54  ? 7.889   13.149  -10.733 1.00 96.42 54  A 1 
ATOM   419  C  C   . ASP A 1 54  ? 8.446   12.749  -9.362  1.00 95.80 54  A 1 
ATOM   420  O  O   . ASP A 1 54  ? 7.751   12.811  -8.351  1.00 93.98 54  A 1 
ATOM   421  C  CB  . ASP A 1 54  ? 7.299   14.564  -10.745 1.00 95.68 54  A 1 
ATOM   422  C  CG  . ASP A 1 54  ? 8.276   15.649  -10.288 1.00 92.05 54  A 1 
ATOM   423  O  OD1 . ASP A 1 54  ? 9.438   15.317  -9.936  1.00 88.01 54  A 1 
ATOM   424  O  OD2 . ASP A 1 54  ? 7.848   16.819  -10.262 1.00 87.45 54  A 1 
ATOM   425  N  N   . MET A 1 55  ? 9.708   12.333  -9.334  1.00 94.69 55  A 1 
ATOM   426  C  CA  . MET A 1 55  ? 10.408  11.865  -8.128  1.00 93.31 55  A 1 
ATOM   427  C  C   . MET A 1 55  ? 10.565  12.955  -7.057  1.00 92.99 55  A 1 
ATOM   428  O  O   . MET A 1 55  ? 10.822  12.640  -5.898  1.00 90.12 55  A 1 
ATOM   429  C  CB  . MET A 1 55  ? 11.789  11.326  -8.524  1.00 90.78 55  A 1 
ATOM   430  C  CG  . MET A 1 55  ? 11.732  10.075  -9.406  1.00 86.26 55  A 1 
ATOM   431  S  SD  . MET A 1 55  ? 11.094  8.611   -8.578  1.00 81.13 55  A 1 
ATOM   432  C  CE  . MET A 1 55  ? 11.333  7.400   -9.891  1.00 72.03 55  A 1 
ATOM   433  N  N   . GLN A 1 56  ? 10.412  14.241  -7.403  1.00 94.29 56  A 1 
ATOM   434  C  CA  . GLN A 1 56  ? 10.457  15.339  -6.436  1.00 93.84 56  A 1 
ATOM   435  C  C   . GLN A 1 56  ? 9.146   15.498  -5.659  1.00 93.97 56  A 1 
ATOM   436  O  O   . GLN A 1 56  ? 9.118   16.164  -4.617  1.00 91.77 56  A 1 
ATOM   437  C  CB  . GLN A 1 56  ? 10.808  16.649  -7.155  1.00 93.11 56  A 1 
ATOM   438  C  CG  . GLN A 1 56  ? 12.170  16.571  -7.869  1.00 86.11 56  A 1 
ATOM   439  C  CD  . GLN A 1 56  ? 12.622  17.911  -8.445  1.00 75.23 56  A 1 
ATOM   440  O  OE1 . GLN A 1 56  ? 11.988  18.948  -8.326  1.00 67.21 56  A 1 
ATOM   441  N  NE2 . GLN A 1 56  ? 13.766  17.955  -9.072  1.00 65.02 56  A 1 
ATOM   442  N  N   . LEU A 1 57  ? 8.050   14.886  -6.132  1.00 92.89 57  A 1 
ATOM   443  C  CA  . LEU A 1 57  ? 6.758   14.971  -5.462  1.00 92.34 57  A 1 
ATOM   444  C  C   . LEU A 1 57  ? 6.779   14.214  -4.135  1.00 92.70 57  A 1 
ATOM   445  O  O   . LEU A 1 57  ? 7.140   13.041  -4.049  1.00 91.49 57  A 1 
ATOM   446  C  CB  . LEU A 1 57  ? 5.629   14.453  -6.369  1.00 90.15 57  A 1 
ATOM   447  C  CG  . LEU A 1 57  ? 5.331   15.344  -7.583  1.00 83.39 57  A 1 
ATOM   448  C  CD1 . LEU A 1 57  ? 4.281   14.657  -8.466  1.00 78.39 57  A 1 
ATOM   449  C  CD2 . LEU A 1 57  ? 4.773   16.714  -7.174  1.00 78.86 57  A 1 
ATOM   450  N  N   . LYS A 1 58  ? 6.255   14.898  -3.098  1.00 93.27 58  A 1 
ATOM   451  C  CA  . LYS A 1 58  ? 5.931   14.295  -1.815  1.00 93.12 58  A 1 
ATOM   452  C  C   . LYS A 1 58  ? 4.417   14.211  -1.652  1.00 94.08 58  A 1 
ATOM   453  O  O   . LYS A 1 58  ? 3.698   15.167  -1.943  1.00 93.29 58  A 1 
ATOM   454  C  CB  . LYS A 1 58  ? 6.589   15.072  -0.667  1.00 91.37 58  A 1 
ATOM   455  C  CG  . LYS A 1 58  ? 8.121   14.995  -0.735  1.00 86.30 58  A 1 
ATOM   456  C  CD  . LYS A 1 58  ? 8.761   15.560  0.532   1.00 79.03 58  A 1 
ATOM   457  C  CE  . LYS A 1 58  ? 10.282  15.412  0.448   1.00 71.10 58  A 1 
ATOM   458  N  NZ  . LYS A 1 58  ? 10.956  15.727  1.742   1.00 62.54 58  A 1 
ATOM   459  N  N   . GLN A 1 59  ? 3.936   13.080  -1.145  1.00 92.11 59  A 1 
ATOM   460  C  CA  . GLN A 1 59  ? 2.524   12.874  -0.822  1.00 91.99 59  A 1 
ATOM   461  C  C   . GLN A 1 59  ? 2.232   13.118  0.658   1.00 91.51 59  A 1 
ATOM   462  O  O   . GLN A 1 59  ? 3.124   13.079  1.500   1.00 90.02 59  A 1 
ATOM   463  C  CB  . GLN A 1 59  ? 2.064   11.487  -1.269  1.00 90.77 59  A 1 
ATOM   464  C  CG  . GLN A 1 59  ? 2.679   10.332  -0.469  1.00 89.71 59  A 1 
ATOM   465  C  CD  . GLN A 1 59  ? 2.079   8.982   -0.846  1.00 91.64 59  A 1 
ATOM   466  O  OE1 . GLN A 1 59  ? 0.965   8.881   -1.345  1.00 88.78 59  A 1 
ATOM   467  N  NE2 . GLN A 1 59  ? 2.781   7.907   -0.599  1.00 87.88 59  A 1 
ATOM   468  N  N   . VAL A 1 60  ? 0.953   13.302  0.976   1.00 90.49 60  A 1 
ATOM   469  C  CA  . VAL A 1 60  ? 0.467   13.255  2.353   1.00 90.20 60  A 1 
ATOM   470  C  C   . VAL A 1 60  ? 0.518   11.809  2.855   1.00 89.05 60  A 1 
ATOM   471  O  O   . VAL A 1 60  ? -0.099  10.922  2.273   1.00 87.76 60  A 1 
ATOM   472  C  CB  . VAL A 1 60  ? -0.968  13.812  2.453   1.00 90.28 60  A 1 
ATOM   473  C  CG1 . VAL A 1 60  ? -1.535  13.682  3.859   1.00 83.97 60  A 1 
ATOM   474  C  CG2 . VAL A 1 60  ? -0.986  15.300  2.083   1.00 84.08 60  A 1 
ATOM   475  N  N   . LEU A 1 61  ? 1.233   11.569  3.963   1.00 81.63 61  A 1 
ATOM   476  C  CA  . LEU A 1 61  ? 1.285   10.284  4.654   1.00 80.49 61  A 1 
ATOM   477  C  C   . LEU A 1 61  ? 0.083   10.102  5.592   1.00 81.81 61  A 1 
ATOM   478  O  O   . LEU A 1 61  ? -0.683  11.039  5.835   1.00 81.56 61  A 1 
ATOM   479  C  CB  . LEU A 1 61  ? 2.621   10.156  5.407   1.00 78.60 61  A 1 
ATOM   480  C  CG  . LEU A 1 61  ? 3.888   10.252  4.535   1.00 74.77 61  A 1 
ATOM   481  C  CD1 . LEU A 1 61  ? 5.119   10.045  5.423   1.00 74.50 61  A 1 
ATOM   482  C  CD2 . LEU A 1 61  ? 3.910   9.207   3.417   1.00 71.98 61  A 1 
ATOM   483  N  N   . ALA A 1 62  ? -0.099  8.901   6.141   1.00 76.45 62  A 1 
ATOM   484  C  CA  . ALA A 1 62  ? -1.215  8.603   7.037   1.00 74.54 62  A 1 
ATOM   485  C  C   . ALA A 1 62  ? -1.191  9.429   8.338   1.00 74.56 62  A 1 
ATOM   486  O  O   . ALA A 1 62  ? -2.246  9.804   8.842   1.00 72.60 62  A 1 
ATOM   487  C  CB  . ALA A 1 62  ? -1.204  7.110   7.342   1.00 73.11 62  A 1 
ATOM   488  N  N   . ASN A 1 63  ? -0.007  9.797   8.834   1.00 73.47 63  A 1 
ATOM   489  C  CA  . ASN A 1 63  ? 0.179   10.689  9.983   1.00 71.45 63  A 1 
ATOM   490  C  C   . ASN A 1 63  ? 0.048   12.191  9.637   1.00 72.73 63  A 1 
ATOM   491  O  O   . ASN A 1 63  ? 0.248   13.044  10.488  1.00 70.29 63  A 1 
ATOM   492  C  CB  . ASN A 1 63  ? 1.526   10.356  10.651  1.00 67.97 63  A 1 
ATOM   493  C  CG  . ASN A 1 63  ? 2.733   10.659  9.784   1.00 65.48 63  A 1 
ATOM   494  O  OD1 . ASN A 1 63  ? 2.637   11.178  8.686   1.00 62.89 63  A 1 
ATOM   495  N  ND2 . ASN A 1 63  ? 3.920   10.334  10.252  1.00 61.74 63  A 1 
ATOM   496  N  N   . GLY A 1 64  ? -0.262  12.534  8.378   1.00 79.93 64  A 1 
ATOM   497  C  CA  . GLY A 1 64  ? -0.391  13.908  7.905   1.00 80.34 64  A 1 
ATOM   498  C  C   . GLY A 1 64  ? 0.915   14.600  7.510   1.00 81.56 64  A 1 
ATOM   499  O  O   . GLY A 1 64  ? 0.866   15.696  6.944   1.00 80.05 64  A 1 
ATOM   500  N  N   . LYS A 1 65  ? 2.082   13.981  7.752   1.00 80.27 65  A 1 
ATOM   501  C  CA  . LYS A 1 65  ? 3.383   14.459  7.268   1.00 79.70 65  A 1 
ATOM   502  C  C   . LYS A 1 65  ? 3.502   14.250  5.751   1.00 82.47 65  A 1 
ATOM   503  O  O   . LYS A 1 65  ? 2.686   13.559  5.128   1.00 82.47 65  A 1 
ATOM   504  C  CB  . LYS A 1 65  ? 4.540   13.795  8.035   1.00 76.70 65  A 1 
ATOM   505  C  CG  . LYS A 1 65  ? 4.558   14.158  9.536   1.00 71.31 65  A 1 
ATOM   506  C  CD  . LYS A 1 65  ? 5.806   13.586  10.236  1.00 67.58 65  A 1 
ATOM   507  C  CE  . LYS A 1 65  ? 5.835   13.986  11.717  1.00 60.91 65  A 1 
ATOM   508  N  NZ  . LYS A 1 65  ? 7.071   13.555  12.429  1.00 55.18 65  A 1 
ATOM   509  N  N   . LYS A 1 66  ? 4.532   14.858  5.137   1.00 85.93 66  A 1 
ATOM   510  C  CA  . LYS A 1 66  ? 4.874   14.634  3.731   1.00 86.37 66  A 1 
ATOM   511  C  C   . LYS A 1 66  ? 5.985   13.594  3.623   1.00 85.72 66  A 1 
ATOM   512  O  O   . LYS A 1 66  ? 6.946   13.657  4.380   1.00 82.93 66  A 1 
ATOM   513  C  CB  . LYS A 1 66  ? 5.290   15.956  3.071   1.00 86.25 66  A 1 
ATOM   514  C  CG  . LYS A 1 66  ? 4.161   16.990  2.925   1.00 83.90 66  A 1 
ATOM   515  C  CD  . LYS A 1 66  ? 3.132   16.590  1.861   1.00 79.78 66  A 1 
ATOM   516  C  CE  . LYS A 1 66  ? 2.180   17.762  1.581   1.00 74.54 66  A 1 
ATOM   517  N  NZ  . LYS A 1 66  ? 1.352   17.546  0.373   1.00 67.09 66  A 1 
ATOM   518  N  N   . GLY A 1 67  ? 5.866   12.674  2.664   1.00 83.30 67  A 1 
ATOM   519  C  CA  . GLY A 1 67  ? 6.850   11.617  2.435   1.00 83.18 67  A 1 
ATOM   520  C  C   . GLY A 1 67  ? 6.874   11.133  0.991   1.00 85.88 67  A 1 
ATOM   521  O  O   . GLY A 1 67  ? 6.089   11.596  0.152   1.00 85.56 67  A 1 
ATOM   522  N  N   . GLY A 1 68  ? 7.778   10.209  0.691   1.00 82.25 68  A 1 
ATOM   523  C  CA  . GLY A 1 68  ? 7.910   9.589   -0.625  1.00 82.69 68  A 1 
ATOM   524  C  C   . GLY A 1 68  ? 6.680   8.784   -1.046  1.00 84.94 68  A 1 
ATOM   525  O  O   . GLY A 1 68  ? 5.797   8.484   -0.245  1.00 84.99 68  A 1 
ATOM   526  N  N   . LEU A 1 69  ? 6.621   8.435   -2.333  1.00 88.12 69  A 1 
ATOM   527  C  CA  . LEU A 1 69  ? 5.580   7.568   -2.873  1.00 89.43 69  A 1 
ATOM   528  C  C   . LEU A 1 69  ? 6.103   6.136   -2.964  1.00 88.34 69  A 1 
ATOM   529  O  O   . LEU A 1 69  ? 7.218   5.909   -3.434  1.00 87.58 69  A 1 
ATOM   530  C  CB  . LEU A 1 69  ? 5.099   8.062   -4.250  1.00 91.82 69  A 1 
ATOM   531  C  CG  . LEU A 1 69  ? 4.173   9.297   -4.224  1.00 92.09 69  A 1 
ATOM   532  C  CD1 . LEU A 1 69  ? 4.907   10.603  -3.912  1.00 89.94 69  A 1 
ATOM   533  C  CD2 . LEU A 1 69  ? 3.496   9.478   -5.575  1.00 90.02 69  A 1 
ATOM   534  N  N   . ASN A 1 70  ? 5.262   5.169   -2.592  1.00 87.83 70  A 1 
ATOM   535  C  CA  . ASN A 1 70  ? 5.467   3.767   -2.914  1.00 88.27 70  A 1 
ATOM   536  C  C   . ASN A 1 70  ? 4.716   3.406   -4.194  1.00 90.61 70  A 1 
ATOM   537  O  O   . ASN A 1 70  ? 3.701   4.019   -4.543  1.00 91.07 70  A 1 
ATOM   538  C  CB  . ASN A 1 70  ? 5.069   2.881   -1.730  1.00 85.81 70  A 1 
ATOM   539  C  CG  . ASN A 1 70  ? 5.837   3.223   -0.468  1.00 83.94 70  A 1 
ATOM   540  O  OD1 . ASN A 1 70  ? 7.045   3.108   -0.397  1.00 79.39 70  A 1 
ATOM   541  N  ND2 . ASN A 1 70  ? 5.166   3.682   0.560   1.00 76.44 70  A 1 
ATOM   542  N  N   . VAL A 1 71  ? 5.210   2.379   -4.886  1.00 92.07 71  A 1 
ATOM   543  C  CA  . VAL A 1 71  ? 4.592   1.809   -6.086  1.00 92.59 71  A 1 
ATOM   544  C  C   . VAL A 1 71  ? 4.187   0.356   -5.853  1.00 91.47 71  A 1 
ATOM   545  O  O   . VAL A 1 71  ? 4.685   -0.314  -4.957  1.00 90.66 71  A 1 
ATOM   546  C  CB  . VAL A 1 71  ? 5.478   1.949   -7.330  1.00 93.29 71  A 1 
ATOM   547  C  CG1 . VAL A 1 71  ? 5.741   3.426   -7.646  1.00 91.72 71  A 1 
ATOM   548  C  CG2 . VAL A 1 71  ? 6.805   1.204   -7.205  1.00 91.90 71  A 1 
ATOM   549  N  N   . GLY A 1 72  ? 3.256   -0.113  -6.673  1.00 93.71 72  A 1 
ATOM   550  C  CA  . GLY A 1 72  ? 2.862   -1.510  -6.723  1.00 94.31 72  A 1 
ATOM   551  C  C   . GLY A 1 72  ? 2.121   -1.801  -8.016  1.00 95.96 72  A 1 
ATOM   552  O  O   . GLY A 1 72  ? 1.617   -0.887  -8.678  1.00 96.65 72  A 1 
ATOM   553  N  N   . ALA A 1 73  ? 2.044   -3.072  -8.376  1.00 97.09 73  A 1 
ATOM   554  C  CA  . ALA A 1 73  ? 1.414   -3.512  -9.604  1.00 97.47 73  A 1 
ATOM   555  C  C   . ALA A 1 73  ? 0.684   -4.849  -9.431  1.00 97.20 73  A 1 
ATOM   556  O  O   . ALA A 1 73  ? 0.985   -5.642  -8.540  1.00 96.84 73  A 1 
ATOM   557  C  CB  . ALA A 1 73  ? 2.466   -3.569  -10.716 1.00 97.66 73  A 1 
ATOM   558  N  N   . VAL A 1 74  ? -0.274  -5.089  -10.331 1.00 97.94 74  A 1 
ATOM   559  C  CA  . VAL A 1 74  ? -0.846  -6.400  -10.624 1.00 98.21 74  A 1 
ATOM   560  C  C   . VAL A 1 74  ? -0.634  -6.687  -12.105 1.00 98.34 74  A 1 
ATOM   561  O  O   . VAL A 1 74  ? -0.929  -5.847  -12.950 1.00 98.32 74  A 1 
ATOM   562  C  CB  . VAL A 1 74  ? -2.323  -6.474  -10.195 1.00 98.08 74  A 1 
ATOM   563  C  CG1 . VAL A 1 74  ? -3.234  -5.460  -10.895 1.00 97.12 74  A 1 
ATOM   564  C  CG2 . VAL A 1 74  ? -2.895  -7.883  -10.419 1.00 96.80 74  A 1 
ATOM   565  N  N   . LEU A 1 75  ? -0.103  -7.870  -12.406 1.00 98.41 75  A 1 
ATOM   566  C  CA  . LEU A 1 75  ? 0.131   -8.358  -13.756 1.00 98.44 75  A 1 
ATOM   567  C  C   . LEU A 1 75  ? -0.764  -9.568  -14.001 1.00 98.43 75  A 1 
ATOM   568  O  O   . LEU A 1 75  ? -0.688  -10.555 -13.272 1.00 97.95 75  A 1 
ATOM   569  C  CB  . LEU A 1 75  ? 1.622   -8.685  -13.910 1.00 98.33 75  A 1 
ATOM   570  C  CG  . LEU A 1 75  ? 2.026   -9.093  -15.336 1.00 97.72 75  A 1 
ATOM   571  C  CD1 . LEU A 1 75  ? 1.934   -7.915  -16.305 1.00 96.58 75  A 1 
ATOM   572  C  CD2 . LEU A 1 75  ? 3.473   -9.578  -15.331 1.00 96.54 75  A 1 
ATOM   573  N  N   . ILE A 1 76  ? -1.631  -9.487  -15.009 1.00 98.46 76  A 1 
ATOM   574  C  CA  . ILE A 1 76  ? -2.605  -10.513 -15.375 1.00 98.47 76  A 1 
ATOM   575  C  C   . ILE A 1 76  ? -2.130  -11.169 -16.668 1.00 98.39 76  A 1 
ATOM   576  O  O   . ILE A 1 76  ? -2.188  -10.569 -17.740 1.00 97.90 76  A 1 
ATOM   577  C  CB  . ILE A 1 76  ? -4.022  -9.917  -15.503 1.00 98.35 76  A 1 
ATOM   578  C  CG1 . ILE A 1 76  ? -4.455  -9.209  -14.201 1.00 97.72 76  A 1 
ATOM   579  C  CG2 . ILE A 1 76  ? -5.025  -11.018 -15.882 1.00 97.96 76  A 1 
ATOM   580  C  CD1 . ILE A 1 76  ? -5.697  -8.325  -14.358 1.00 95.07 76  A 1 
ATOM   581  N  N   . LEU A 1 77  ? -1.654  -12.398 -16.527 1.00 97.91 77  A 1 
ATOM   582  C  CA  . LEU A 1 77  ? -1.134  -13.233 -17.600 1.00 97.74 77  A 1 
ATOM   583  C  C   . LEU A 1 77  ? -2.234  -14.163 -18.127 1.00 97.35 77  A 1 
ATOM   584  O  O   . LEU A 1 77  ? -3.241  -14.386 -17.446 1.00 96.51 77  A 1 
ATOM   585  C  CB  . LEU A 1 77  ? 0.068   -14.026 -17.070 1.00 97.61 77  A 1 
ATOM   586  C  CG  . LEU A 1 77  ? 1.227   -13.169 -16.533 1.00 97.06 77  A 1 
ATOM   587  C  CD1 . LEU A 1 77  ? 2.242   -14.062 -15.834 1.00 95.92 77  A 1 
ATOM   588  C  CD2 . LEU A 1 77  ? 1.929   -12.419 -17.665 1.00 95.44 77  A 1 
ATOM   589  N  N   . PRO A 1 78  ? -2.059  -14.750 -19.321 1.00 96.77 78  A 1 
ATOM   590  C  CA  . PRO A 1 78  ? -2.905  -15.836 -19.788 1.00 96.02 78  A 1 
ATOM   591  C  C   . PRO A 1 78  ? -2.779  -17.062 -18.876 1.00 95.93 78  A 1 
ATOM   592  O  O   . PRO A 1 78  ? -1.754  -17.277 -18.244 1.00 95.18 78  A 1 
ATOM   593  C  CB  . PRO A 1 78  ? -2.440  -16.150 -21.217 1.00 95.16 78  A 1 
ATOM   594  C  CG  . PRO A 1 78  ? -1.570  -14.956 -21.592 1.00 93.48 78  A 1 
ATOM   595  C  CD  . PRO A 1 78  ? -1.006  -14.476 -20.268 1.00 95.71 78  A 1 
ATOM   596  N  N   . GLU A 1 79  ? -3.827  -17.911 -18.855 1.00 94.54 79  A 1 
ATOM   597  C  CA  . GLU A 1 79  ? -3.779  -19.206 -18.168 1.00 93.81 79  A 1 
ATOM   598  C  C   . GLU A 1 79  ? -2.575  -20.038 -18.623 1.00 94.35 79  A 1 
ATOM   599  O  O   . GLU A 1 79  ? -2.240  -20.110 -19.806 1.00 92.69 79  A 1 
ATOM   600  C  CB  . GLU A 1 79  ? -5.079  -19.982 -18.426 1.00 91.88 79  A 1 
ATOM   601  C  CG  . GLU A 1 79  ? -6.255  -19.554 -17.531 1.00 81.09 79  A 1 
ATOM   602  C  CD  . GLU A 1 79  ? -6.177  -20.111 -16.104 1.00 72.93 79  A 1 
ATOM   603  O  OE1 . GLU A 1 79  ? -6.725  -19.439 -15.193 1.00 66.67 79  A 1 
ATOM   604  O  OE2 . GLU A 1 79  ? -5.564  -21.186 -15.907 1.00 65.05 79  A 1 
ATOM   605  N  N   . GLY A 1 80  ? -1.912  -20.677 -17.663 1.00 94.82 80  A 1 
ATOM   606  C  CA  . GLY A 1 80  ? -0.716  -21.484 -17.892 1.00 94.89 80  A 1 
ATOM   607  C  C   . GLY A 1 80  ? 0.606   -20.720 -17.764 1.00 95.62 80  A 1 
ATOM   608  O  O   . GLY A 1 80  ? 1.613   -21.358 -17.448 1.00 94.63 80  A 1 
ATOM   609  N  N   . PHE A 1 81  ? 0.618   -19.392 -17.945 1.00 96.25 81  A 1 
ATOM   610  C  CA  . PHE A 1 81  ? 1.766   -18.561 -17.619 1.00 96.61 81  A 1 
ATOM   611  C  C   . PHE A 1 81  ? 1.838   -18.356 -16.102 1.00 96.42 81  A 1 
ATOM   612  O  O   . PHE A 1 81  ? 0.819   -18.181 -15.445 1.00 95.39 81  A 1 
ATOM   613  C  CB  . PHE A 1 81  ? 1.675   -17.206 -18.332 1.00 96.90 81  A 1 
ATOM   614  C  CG  . PHE A 1 81  ? 1.856   -17.251 -19.838 1.00 97.03 81  A 1 
ATOM   615  C  CD1 . PHE A 1 81  ? 3.024   -16.732 -20.426 1.00 96.13 81  A 1 
ATOM   616  C  CD2 . PHE A 1 81  ? 0.855   -17.788 -20.663 1.00 96.03 81  A 1 
ATOM   617  C  CE1 . PHE A 1 81  ? 3.193   -16.755 -21.811 1.00 95.58 81  A 1 
ATOM   618  C  CE2 . PHE A 1 81  ? 1.020   -17.820 -22.055 1.00 95.68 81  A 1 
ATOM   619  C  CZ  . PHE A 1 81  ? 2.186   -17.302 -22.632 1.00 96.34 81  A 1 
ATOM   620  N  N   . GLU A 1 82  ? 3.050   -18.358 -15.548 1.00 96.49 82  A 1 
ATOM   621  C  CA  . GLU A 1 82  ? 3.261   -18.239 -14.107 1.00 96.03 82  A 1 
ATOM   622  C  C   . GLU A 1 82  ? 4.570   -17.503 -13.779 1.00 96.56 82  A 1 
ATOM   623  O  O   . GLU A 1 82  ? 5.384   -17.205 -14.659 1.00 95.84 82  A 1 
ATOM   624  C  CB  . GLU A 1 82  ? 3.183   -19.629 -13.460 1.00 93.32 82  A 1 
ATOM   625  C  CG  . GLU A 1 82  ? 4.271   -20.633 -13.894 1.00 84.64 82  A 1 
ATOM   626  C  CD  . GLU A 1 82  ? 3.935   -22.072 -13.487 1.00 85.84 82  A 1 
ATOM   627  O  OE1 . GLU A 1 82  ? 4.236   -22.999 -14.270 1.00 78.86 82  A 1 
ATOM   628  O  OE2 . GLU A 1 82  ? 3.297   -22.271 -12.419 1.00 78.91 82  A 1 
ATOM   629  N  N   . LEU A 1 83  ? 4.765   -17.189 -12.507 1.00 95.13 83  A 1 
ATOM   630  C  CA  . LEU A 1 83  ? 6.035   -16.659 -12.017 1.00 94.44 83  A 1 
ATOM   631  C  C   . LEU A 1 83  ? 7.146   -17.685 -12.265 1.00 94.41 83  A 1 
ATOM   632  O  O   . LEU A 1 83  ? 7.014   -18.843 -11.882 1.00 93.57 83  A 1 
ATOM   633  C  CB  . LEU A 1 83  ? 5.892   -16.335 -10.522 1.00 92.86 83  A 1 
ATOM   634  C  CG  . LEU A 1 83  ? 7.145   -15.679 -9.898  1.00 89.90 83  A 1 
ATOM   635  C  CD1 . LEU A 1 83  ? 7.360   -14.260 -10.417 1.00 86.97 83  A 1 
ATOM   636  C  CD2 . LEU A 1 83  ? 6.975   -15.609 -8.380  1.00 86.00 83  A 1 
ATOM   637  N  N   . ALA A 1 84  ? 8.258   -17.262 -12.864 1.00 95.51 84  A 1 
ATOM   638  C  CA  . ALA A 1 84  ? 9.388   -18.137 -13.084 1.00 95.32 84  A 1 
ATOM   639  C  C   . ALA A 1 84  ? 9.975   -18.613 -11.742 1.00 94.59 84  A 1 
ATOM   640  O  O   . ALA A 1 84  ? 10.229  -17.788 -10.861 1.00 93.17 84  A 1 
ATOM   641  C  CB  . ALA A 1 84  ? 10.443  -17.429 -13.931 1.00 95.40 84  A 1 
ATOM   642  N  N   . PRO A 1 85  ? 10.243  -19.922 -11.585 1.00 93.80 85  A 1 
ATOM   643  C  CA  . PRO A 1 85  ? 10.924  -20.434 -10.407 1.00 93.01 85  A 1 
ATOM   644  C  C   . PRO A 1 85  ? 12.322  -19.830 -10.253 1.00 92.91 85  A 1 
ATOM   645  O  O   . PRO A 1 85  ? 12.996  -19.593 -11.260 1.00 91.91 85  A 1 
ATOM   646  C  CB  . PRO A 1 85  ? 10.985  -21.958 -10.583 1.00 91.78 85  A 1 
ATOM   647  C  CG  . PRO A 1 85  ? 9.870   -22.258 -11.571 1.00 90.06 85  A 1 
ATOM   648  C  CD  . PRO A 1 85  ? 9.848   -21.018 -12.452 1.00 93.17 85  A 1 
ATOM   649  N  N   . PRO A 1 86  ? 12.826  -19.622 -9.022  1.00 90.02 86  A 1 
ATOM   650  C  CA  . PRO A 1 86  ? 14.126  -18.961 -8.795  1.00 88.58 86  A 1 
ATOM   651  C  C   . PRO A 1 86  ? 15.326  -19.613 -9.497  1.00 90.30 86  A 1 
ATOM   652  O  O   . PRO A 1 86  ? 16.267  -18.922 -9.872  1.00 88.71 86  A 1 
ATOM   653  C  CB  . PRO A 1 86  ? 14.314  -18.984 -7.275  1.00 85.25 86  A 1 
ATOM   654  C  CG  . PRO A 1 86  ? 12.899  -19.009 -6.734  1.00 81.86 86  A 1 
ATOM   655  C  CD  . PRO A 1 86  ? 12.144  -19.848 -7.763  1.00 84.83 86  A 1 
ATOM   656  N  N   . ASP A 1 87  ? 15.300  -20.932 -9.675  1.00 92.36 87  A 1 
ATOM   657  C  CA  . ASP A 1 87  ? 16.321  -21.724 -10.362 1.00 93.20 87  A 1 
ATOM   658  C  C   . ASP A 1 87  ? 16.323  -21.522 -11.885 1.00 94.12 87  A 1 
ATOM   659  O  O   . ASP A 1 87  ? 17.340  -21.759 -12.537 1.00 92.24 87  A 1 
ATOM   660  C  CB  . ASP A 1 87  ? 16.145  -23.202 -9.998  1.00 91.99 87  A 1 
ATOM   661  C  CG  . ASP A 1 87  ? 14.782  -23.763 -10.424 1.00 83.13 87  A 1 
ATOM   662  O  OD1 . ASP A 1 87  ? 13.760  -23.180 -9.989  1.00 73.95 87  A 1 
ATOM   663  O  OD2 . ASP A 1 87  ? 14.769  -24.767 -11.164 1.00 76.33 87  A 1 
ATOM   664  N  N   . ARG A 1 88  ? 15.216  -21.031 -12.462 1.00 94.86 88  A 1 
ATOM   665  C  CA  . ARG A 1 88  ? 15.089  -20.721 -13.886 1.00 95.56 88  A 1 
ATOM   666  C  C   . ARG A 1 88  ? 15.466  -19.280 -14.228 1.00 95.87 88  A 1 
ATOM   667  O  O   . ARG A 1 88  ? 15.578  -18.947 -15.409 1.00 93.75 88  A 1 
ATOM   668  C  CB  . ARG A 1 88  ? 13.658  -21.040 -14.354 1.00 94.84 88  A 1 
ATOM   669  C  CG  . ARG A 1 88  ? 13.255  -22.531 -14.215 1.00 92.26 88  A 1 
ATOM   670  C  CD  . ARG A 1 88  ? 14.006  -23.446 -15.196 1.00 90.57 88  A 1 
ATOM   671  N  NE  . ARG A 1 88  ? 13.679  -23.148 -16.603 1.00 89.74 88  A 1 
ATOM   672  C  CZ  . ARG A 1 88  ? 12.684  -23.663 -17.337 1.00 90.09 88  A 1 
ATOM   673  N  NH1 . ARG A 1 88  ? 11.843  -24.543 -16.870 1.00 83.89 88  A 1 
ATOM   674  N  NH2 . ARG A 1 88  ? 12.523  -23.306 -18.568 1.00 83.86 88  A 1 
ATOM   675  N  N   . ILE A 1 89  ? 15.654  -18.412 -13.247 1.00 94.72 89  A 1 
ATOM   676  C  CA  . ILE A 1 89  ? 15.957  -16.994 -13.448 1.00 94.25 89  A 1 
ATOM   677  C  C   . ILE A 1 89  ? 17.479  -16.805 -13.575 1.00 94.27 89  A 1 
ATOM   678  O  O   . ILE A 1 89  ? 18.231  -17.189 -12.682 1.00 92.83 89  A 1 
ATOM   679  C  CB  . ILE A 1 89  ? 15.357  -16.129 -12.325 1.00 92.69 89  A 1 
ATOM   680  C  CG1 . ILE A 1 89  ? 13.836  -16.378 -12.182 1.00 90.43 89  A 1 
ATOM   681  C  CG2 . ILE A 1 89  ? 15.623  -14.643 -12.602 1.00 90.28 89  A 1 
ATOM   682  C  CD1 . ILE A 1 89  ? 13.194  -15.636 -11.013 1.00 86.81 89  A 1 
ATOM   683  N  N   . SER A 1 90  ? 17.911  -16.170 -14.676 1.00 94.77 90  A 1 
ATOM   684  C  CA  . SER A 1 90  ? 19.330  -15.892 -14.908 1.00 94.49 90  A 1 
ATOM   685  C  C   . SER A 1 90  ? 19.901  -14.903 -13.873 1.00 94.48 90  A 1 
ATOM   686  O  O   . SER A 1 90  ? 19.144  -14.125 -13.278 1.00 93.69 90  A 1 
ATOM   687  C  CB  . SER A 1 90  ? 19.562  -15.392 -16.344 1.00 93.72 90  A 1 
ATOM   688  O  OG  . SER A 1 90  ? 19.385  -14.001 -16.475 1.00 89.71 90  A 1 
ATOM   689  N  N   . PRO A 1 91  ? 21.226  -14.887 -13.644 1.00 94.48 91  A 1 
ATOM   690  C  CA  . PRO A 1 91  ? 21.870  -13.900 -12.779 1.00 94.01 91  A 1 
ATOM   691  C  C   . PRO A 1 91  ? 21.592  -12.458 -13.201 1.00 93.66 91  A 1 
ATOM   692  O  O   . PRO A 1 91  ? 21.284  -11.627 -12.350 1.00 92.04 91  A 1 
ATOM   693  C  CB  . PRO A 1 91  ? 23.367  -14.227 -12.836 1.00 93.64 91  A 1 
ATOM   694  C  CG  . PRO A 1 91  ? 23.399  -15.709 -13.185 1.00 91.73 91  A 1 
ATOM   695  C  CD  . PRO A 1 91  ? 22.206  -15.862 -14.115 1.00 94.10 91  A 1 
ATOM   696  N  N   . GLU A 1 92  ? 21.618  -12.170 -14.509 1.00 94.36 92  A 1 
ATOM   697  C  CA  . GLU A 1 92  ? 21.366  -10.840 -15.067 1.00 93.72 92  A 1 
ATOM   698  C  C   . GLU A 1 92  ? 19.923  -10.388 -14.793 1.00 93.59 92  A 1 
ATOM   699  O  O   . GLU A 1 92  ? 19.676  -9.248  -14.404 1.00 91.74 92  A 1 
ATOM   700  C  CB  . GLU A 1 92  ? 21.614  -10.828 -16.584 1.00 92.95 92  A 1 
ATOM   701  C  CG  . GLU A 1 92  ? 23.016  -11.267 -17.044 1.00 78.24 92  A 1 
ATOM   702  C  CD  . GLU A 1 92  ? 23.268  -12.786 -17.021 1.00 71.00 92  A 1 
ATOM   703  O  OE1 . GLU A 1 92  ? 24.440  -13.190 -17.132 1.00 64.72 92  A 1 
ATOM   704  O  OE2 . GLU A 1 92  ? 22.282  -13.557 -16.867 1.00 64.48 92  A 1 
ATOM   705  N  N   . MET A 1 93  ? 18.962  -11.302 -14.934 1.00 94.49 93  A 1 
ATOM   706  C  CA  . MET A 1 93  ? 17.566  -11.014 -14.623 1.00 94.19 93  A 1 
ATOM   707  C  C   . MET A 1 93  ? 17.363  -10.792 -13.116 1.00 93.30 93  A 1 
ATOM   708  O  O   . MET A 1 93  ? 16.658  -9.862  -12.734 1.00 91.56 93  A 1 
ATOM   709  C  CB  . MET A 1 93  ? 16.681  -12.146 -15.160 1.00 93.62 93  A 1 
ATOM   710  C  CG  . MET A 1 93  ? 15.197  -11.780 -15.091 1.00 86.44 93  A 1 
ATOM   711  S  SD  . MET A 1 93  ? 14.088  -13.079 -15.714 1.00 83.02 93  A 1 
ATOM   712  C  CE  . MET A 1 93  ? 14.518  -13.083 -17.466 1.00 72.86 93  A 1 
ATOM   713  N  N   . LYS A 1 94  ? 18.036  -11.581 -12.259 1.00 92.24 94  A 1 
ATOM   714  C  CA  . LYS A 1 94  ? 17.992  -11.381 -10.802 1.00 90.50 94  A 1 
ATOM   715  C  C   . LYS A 1 94  ? 18.523  -10.004 -10.394 1.00 89.55 94  A 1 
ATOM   716  O  O   . LYS A 1 94  ? 17.917  -9.364  -9.539  1.00 87.61 94  A 1 
ATOM   717  C  CB  . LYS A 1 94  ? 18.799  -12.473 -10.076 1.00 88.79 94  A 1 
ATOM   718  C  CG  . LYS A 1 94  ? 18.031  -13.793 -10.036 1.00 80.56 94  A 1 
ATOM   719  C  CD  . LYS A 1 94  ? 18.873  -14.925 -9.428  1.00 75.84 94  A 1 
ATOM   720  C  CE  . LYS A 1 94  ? 18.018  -16.188 -9.405  1.00 68.30 94  A 1 
ATOM   721  N  NZ  . LYS A 1 94  ? 18.780  -17.416 -9.100  1.00 61.90 94  A 1 
ATOM   722  N  N   . GLU A 1 95  ? 19.594  -9.545  -11.018 1.00 91.12 95  A 1 
ATOM   723  C  CA  . GLU A 1 95  ? 20.140  -8.208  -10.772 1.00 90.13 95  A 1 
ATOM   724  C  C   . GLU A 1 95  ? 19.140  -7.117  -11.187 1.00 89.21 95  A 1 
ATOM   725  O  O   . GLU A 1 95  ? 18.867  -6.195  -10.420 1.00 87.09 95  A 1 
ATOM   726  C  CB  . GLU A 1 95  ? 21.480  -8.080  -11.500 1.00 89.60 95  A 1 
ATOM   727  C  CG  . GLU A 1 95  ? 22.206  -6.778  -11.126 1.00 77.58 95  A 1 
ATOM   728  C  CD  . GLU A 1 95  ? 23.615  -6.665  -11.735 1.00 71.29 95  A 1 
ATOM   729  O  OE1 . GLU A 1 95  ? 24.333  -5.703  -11.336 1.00 65.15 95  A 1 
ATOM   730  O  OE2 . GLU A 1 95  ? 23.996  -7.515  -12.571 1.00 64.24 95  A 1 
ATOM   731  N  N   . LYS A 1 96  ? 18.500  -7.266  -12.364 1.00 91.19 96  A 1 
ATOM   732  C  CA  . LYS A 1 96  ? 17.509  -6.315  -12.872 1.00 90.67 96  A 1 
ATOM   733  C  C   . LYS A 1 96  ? 16.221  -6.270  -12.032 1.00 89.68 96  A 1 
ATOM   734  O  O   . LYS A 1 96  ? 15.644  -5.204  -11.849 1.00 86.88 96  A 1 
ATOM   735  C  CB  . LYS A 1 96  ? 17.222  -6.673  -14.338 1.00 90.29 96  A 1 
ATOM   736  C  CG  . LYS A 1 96  ? 16.476  -5.556  -15.076 1.00 82.27 96  A 1 
ATOM   737  C  CD  . LYS A 1 96  ? 16.250  -5.969  -16.528 1.00 80.30 96  A 1 
ATOM   738  C  CE  . LYS A 1 96  ? 15.431  -4.933  -17.284 1.00 73.05 96  A 1 
ATOM   739  N  NZ  . LYS A 1 96  ? 15.006  -5.460  -18.604 1.00 66.85 96  A 1 
ATOM   740  N  N   . MET A 1 97  ? 15.782  -7.408  -11.489 1.00 89.08 97  A 1 
ATOM   741  C  CA  . MET A 1 97  ? 14.647  -7.483  -10.560 1.00 87.18 97  A 1 
ATOM   742  C  C   . MET A 1 97  ? 14.921  -6.769  -9.235  1.00 84.75 97  A 1 
ATOM   743  O  O   . MET A 1 97  ? 13.998  -6.283  -8.586  1.00 79.36 97  A 1 
ATOM   744  C  CB  . MET A 1 97  ? 14.334  -8.946  -10.251 1.00 85.55 97  A 1 
ATOM   745  C  CG  . MET A 1 97  ? 13.703  -9.719  -11.407 1.00 80.79 97  A 1 
ATOM   746  S  SD  . MET A 1 97  ? 13.719  -11.525 -11.130 1.00 79.58 97  A 1 
ATOM   747  C  CE  . MET A 1 97  ? 12.771  -11.645 -9.602  1.00 71.88 97  A 1 
ATOM   748  N  N   . GLY A 1 98  ? 16.179  -6.731  -8.810  1.00 82.78 98  A 1 
ATOM   749  C  CA  . GLY A 1 98  ? 16.553  -6.272  -7.484  1.00 79.98 98  A 1 
ATOM   750  C  C   . GLY A 1 98  ? 16.049  -7.224  -6.380  1.00 79.69 98  A 1 
ATOM   751  O  O   . GLY A 1 98  ? 15.817  -8.407  -6.599  1.00 74.78 98  A 1 
ATOM   752  N  N   . ASN A 1 99  ? 15.869  -6.686  -5.169  1.00 72.22 99  A 1 
ATOM   753  C  CA  . ASN A 1 99  ? 15.432  -7.474  -4.009  1.00 69.98 99  A 1 
ATOM   754  C  C   . ASN A 1 99  ? 13.899  -7.545  -3.898  1.00 71.18 99  A 1 
ATOM   755  O  O   . ASN A 1 99  ? 13.335  -7.276  -2.844  1.00 68.19 99  A 1 
ATOM   756  C  CB  . ASN A 1 99  ? 16.131  -6.927  -2.744  1.00 65.23 99  A 1 
ATOM   757  C  CG  . ASN A 1 99  ? 16.124  -7.939  -1.606  1.00 58.47 99  A 1 
ATOM   758  O  OD1 . ASN A 1 99  ? 16.049  -9.132  -1.828  1.00 51.76 99  A 1 
ATOM   759  N  ND2 . ASN A 1 99  ? 16.239  -7.505  -0.373  1.00 50.64 99  A 1 
ATOM   760  N  N   . LEU A 1 100 ? 13.188  -7.837  -5.000  1.00 75.72 100 A 1 
ATOM   761  C  CA  . LEU A 1 100 ? 11.732  -7.902  -5.020  1.00 77.07 100 A 1 
ATOM   762  C  C   . LEU A 1 100 ? 11.226  -9.341  -4.869  1.00 76.68 100 A 1 
ATOM   763  O  O   . LEU A 1 100 ? 11.654  -10.247 -5.578  1.00 75.14 100 A 1 
ATOM   764  C  CB  . LEU A 1 100 ? 11.175  -7.265  -6.305  1.00 78.18 100 A 1 
ATOM   765  C  CG  . LEU A 1 100 ? 11.410  -5.752  -6.438  1.00 78.54 100 A 1 
ATOM   766  C  CD1 . LEU A 1 100 ? 10.712  -5.248  -7.699  1.00 76.53 100 A 1 
ATOM   767  C  CD2 . LEU A 1 100 ? 10.870  -4.962  -5.246  1.00 77.23 100 A 1 
ATOM   768  N  N   . SER A 1 101 ? 10.222  -9.522  -4.004  1.00 76.44 101 A 1 
ATOM   769  C  CA  . SER A 1 101 ? 9.489   -10.775 -3.838  1.00 75.97 101 A 1 
ATOM   770  C  C   . SER A 1 101 ? 8.110   -10.663 -4.492  1.00 78.54 101 A 1 
ATOM   771  O  O   . SER A 1 101 ? 7.200   -10.044 -3.940  1.00 77.00 101 A 1 
ATOM   772  C  CB  . SER A 1 101 ? 9.367   -11.134 -2.363  1.00 70.86 101 A 1 
ATOM   773  O  OG  . SER A 1 101 ? 10.643  -11.418 -1.817  1.00 62.22 101 A 1 
ATOM   774  N  N   . PHE A 1 102 ? 7.945   -11.276 -5.655  1.00 83.42 102 A 1 
ATOM   775  C  CA  . PHE A 1 102 ? 6.655   -11.384 -6.336  1.00 84.68 102 A 1 
ATOM   776  C  C   . PHE A 1 102 ? 5.799   -12.479 -5.694  1.00 83.51 102 A 1 
ATOM   777  O  O   . PHE A 1 102 ? 6.313   -13.485 -5.209  1.00 81.54 102 A 1 
ATOM   778  C  CB  . PHE A 1 102 ? 6.872   -11.669 -7.823  1.00 86.36 102 A 1 
ATOM   779  C  CG  . PHE A 1 102 ? 7.632   -10.583 -8.533  1.00 88.54 102 A 1 
ATOM   780  C  CD1 . PHE A 1 102 ? 6.955   -9.468  -9.062  1.00 86.65 102 A 1 
ATOM   781  C  CD2 . PHE A 1 102 ? 9.033   -10.640 -8.639  1.00 87.23 102 A 1 
ATOM   782  C  CE1 . PHE A 1 102 ? 7.665   -8.432  -9.688  1.00 86.23 102 A 1 
ATOM   783  C  CE2 . PHE A 1 102 ? 9.755   -9.602  -9.261  1.00 86.64 102 A 1 
ATOM   784  C  CZ  . PHE A 1 102 ? 9.065   -8.496  -9.781  1.00 88.19 102 A 1 
ATOM   785  N  N   . GLN A 1 103 ? 4.476   -12.307 -5.735  1.00 82.91 103 A 1 
ATOM   786  C  CA  . GLN A 1 103 ? 3.524   -13.291 -5.229  1.00 82.53 103 A 1 
ATOM   787  C  C   . GLN A 1 103 ? 2.406   -13.518 -6.251  1.00 86.34 103 A 1 
ATOM   788  O  O   . GLN A 1 103 ? 2.029   -12.603 -6.984  1.00 86.82 103 A 1 
ATOM   789  C  CB  . GLN A 1 103 ? 2.939   -12.830 -3.891  1.00 77.28 103 A 1 
ATOM   790  C  CG  . GLN A 1 103 ? 4.004   -12.678 -2.797  1.00 68.45 103 A 1 
ATOM   791  C  CD  . GLN A 1 103 ? 3.425   -12.275 -1.439  1.00 65.05 103 A 1 
ATOM   792  O  OE1 . GLN A 1 103 ? 2.229   -12.140 -1.243  1.00 58.44 103 A 1 
ATOM   793  N  NE2 . GLN A 1 103 ? 4.255   -12.071 -0.443  1.00 55.01 103 A 1 
ATOM   794  N  N   . SER A 1 104 ? 1.819   -14.721 -6.249  1.00 87.29 104 A 1 
ATOM   795  C  CA  . SER A 1 104 ? 0.568   -14.975 -6.953  1.00 87.60 104 A 1 
ATOM   796  C  C   . SER A 1 104 ? -0.575  -14.220 -6.271  1.00 88.47 104 A 1 
ATOM   797  O  O   . SER A 1 104 ? -0.608  -14.102 -5.048  1.00 87.66 104 A 1 
ATOM   798  C  CB  . SER A 1 104 ? 0.250   -16.470 -6.997  1.00 85.81 104 A 1 
ATOM   799  O  OG  . SER A 1 104 ? 1.360   -17.185 -7.503  1.00 77.95 104 A 1 
ATOM   800  N  N   . TYR A 1 105 ? -1.543  -13.741 -7.050  1.00 89.73 105 A 1 
ATOM   801  C  CA  . TYR A 1 105 ? -2.694  -13.000 -6.542  1.00 90.73 105 A 1 
ATOM   802  C  C   . TYR A 1 105 ? -3.475  -13.782 -5.483  1.00 89.18 105 A 1 
ATOM   803  O  O   . TYR A 1 105 ? -3.841  -13.246 -4.436  1.00 86.60 105 A 1 
ATOM   804  C  CB  . TYR A 1 105 ? -3.604  -12.632 -7.715  1.00 92.10 105 A 1 
ATOM   805  C  CG  . TYR A 1 105 ? -4.764  -11.747 -7.328  1.00 93.15 105 A 1 
ATOM   806  C  CD1 . TYR A 1 105 ? -6.049  -12.284 -7.094  1.00 93.14 105 A 1 
ATOM   807  C  CD2 . TYR A 1 105 ? -4.559  -10.357 -7.184  1.00 93.19 105 A 1 
ATOM   808  C  CE1 . TYR A 1 105 ? -7.118  -11.444 -6.741  1.00 93.31 105 A 1 
ATOM   809  C  CE2 . TYR A 1 105 ? -5.629  -9.513  -6.831  1.00 93.44 105 A 1 
ATOM   810  C  CZ  . TYR A 1 105 ? -6.905  -10.061 -6.610  1.00 94.78 105 A 1 
ATOM   811  O  OH  . TYR A 1 105 ? -7.942  -9.233  -6.266  1.00 95.27 105 A 1 
ATOM   812  N  N   . ARG A 1 106 ? -3.693  -15.071 -5.745  1.00 89.41 106 A 1 
ATOM   813  C  CA  . ARG A 1 106 ? -4.194  -16.079 -4.801  1.00 88.77 106 A 1 
ATOM   814  C  C   . ARG A 1 106 ? -3.494  -17.417 -5.079  1.00 89.05 106 A 1 
ATOM   815  O  O   . ARG A 1 106 ? -3.002  -17.600 -6.195  1.00 87.16 106 A 1 
ATOM   816  C  CB  . ARG A 1 106 ? -5.725  -16.218 -4.904  1.00 86.41 106 A 1 
ATOM   817  C  CG  . ARG A 1 106 ? -6.459  -14.963 -4.407  1.00 82.37 106 A 1 
ATOM   818  C  CD  . ARG A 1 106 ? -7.964  -15.204 -4.282  1.00 81.58 106 A 1 
ATOM   819  N  NE  . ARG A 1 106 ? -8.645  -14.017 -3.757  1.00 81.44 106 A 1 
ATOM   820  C  CZ  . ARG A 1 106 ? -9.919  -13.906 -3.446  1.00 80.97 106 A 1 
ATOM   821  N  NH1 . ARG A 1 106 ? -10.762 -14.904 -3.593  1.00 73.73 106 A 1 
ATOM   822  N  NH2 . ARG A 1 106 ? -10.396 -12.781 -2.989  1.00 75.66 106 A 1 
ATOM   823  N  N   . PRO A 1 107 ? -3.515  -18.374 -4.130  1.00 85.09 107 A 1 
ATOM   824  C  CA  . PRO A 1 107 ? -2.895  -19.689 -4.341  1.00 84.58 107 A 1 
ATOM   825  C  C   . PRO A 1 107 ? -3.395  -20.433 -5.589  1.00 86.93 107 A 1 
ATOM   826  O  O   . PRO A 1 107 ? -2.635  -21.163 -6.215  1.00 84.94 107 A 1 
ATOM   827  C  CB  . PRO A 1 107 ? -3.206  -20.476 -3.068  1.00 81.72 107 A 1 
ATOM   828  C  CG  . PRO A 1 107 ? -3.324  -19.387 -1.995  1.00 80.03 107 A 1 
ATOM   829  C  CD  . PRO A 1 107 ? -3.974  -18.234 -2.763  1.00 81.55 107 A 1 
ATOM   830  N  N   . ASN A 1 108 ? -4.667  -20.226 -5.975  1.00 90.14 108 A 1 
ATOM   831  C  CA  . ASN A 1 108 ? -5.296  -20.803 -7.165  1.00 90.70 108 A 1 
ATOM   832  C  C   . ASN A 1 108 ? -5.244  -19.891 -8.412  1.00 92.21 108 A 1 
ATOM   833  O  O   . ASN A 1 108 ? -5.933  -20.158 -9.392  1.00 89.76 108 A 1 
ATOM   834  C  CB  . ASN A 1 108 ? -6.739  -21.204 -6.806  1.00 87.75 108 A 1 
ATOM   835  C  CG  . ASN A 1 108 ? -7.642  -20.008 -6.530  1.00 79.64 108 A 1 
ATOM   836  O  OD1 . ASN A 1 108 ? -7.224  -18.955 -6.081  1.00 68.20 108 A 1 
ATOM   837  N  ND2 . ASN A 1 108 ? -8.923  -20.139 -6.773  1.00 73.17 108 A 1 
ATOM   838  N  N   . LYS A 1 109 ? -4.477  -18.794 -8.381  1.00 92.17 109 A 1 
ATOM   839  C  CA  . LYS A 1 109 ? -4.350  -17.795 -9.461  1.00 93.43 109 A 1 
ATOM   840  C  C   . LYS A 1 109 ? -2.869  -17.572 -9.788  1.00 94.13 109 A 1 
ATOM   841  O  O   . LYS A 1 109 ? -2.342  -16.478 -9.615  1.00 92.95 109 A 1 
ATOM   842  C  CB  . LYS A 1 109 ? -5.062  -16.492 -9.058  1.00 92.23 109 A 1 
ATOM   843  C  CG  . LYS A 1 109 ? -6.602  -16.583 -8.953  1.00 87.89 109 A 1 
ATOM   844  C  CD  . LYS A 1 109 ? -7.276  -16.601 -10.328 1.00 81.28 109 A 1 
ATOM   845  C  CE  . LYS A 1 109 ? -8.793  -16.513 -10.153 1.00 77.10 109 A 1 
ATOM   846  N  NZ  . LYS A 1 109 ? -9.491  -16.400 -11.467 1.00 67.89 109 A 1 
ATOM   847  N  N   . GLN A 1 110 ? -2.200  -18.630 -10.244 1.00 93.87 110 A 1 
ATOM   848  C  CA  . GLN A 1 110 ? -0.765  -18.623 -10.540 1.00 94.03 110 A 1 
ATOM   849  C  C   . GLN A 1 110 ? -0.395  -17.720 -11.728 1.00 95.18 110 A 1 
ATOM   850  O  O   . GLN A 1 110 ? 0.722   -17.218 -11.807 1.00 93.38 110 A 1 
ATOM   851  C  CB  . GLN A 1 110 ? -0.277  -20.057 -10.805 1.00 91.72 110 A 1 
ATOM   852  C  CG  . GLN A 1 110 ? -0.462  -20.999 -9.596  1.00 87.22 110 A 1 
ATOM   853  C  CD  . GLN A 1 110 ? 0.353   -20.579 -8.368  1.00 77.28 110 A 1 
ATOM   854  O  OE1 . GLN A 1 110 ? 1.379   -19.937 -8.462  1.00 67.81 110 A 1 
ATOM   855  N  NE2 . GLN A 1 110 ? -0.084  -20.909 -7.182  1.00 64.73 110 A 1 
ATOM   856  N  N   . ASN A 1 111 ? -1.351  -17.461 -12.621 1.00 95.93 111 A 1 
ATOM   857  C  CA  . ASN A 1 111 ? -1.202  -16.570 -13.778 1.00 96.40 111 A 1 
ATOM   858  C  C   . ASN A 1 111 ? -1.390  -15.079 -13.441 1.00 97.02 111 A 1 
ATOM   859  O  O   . ASN A 1 111 ? -1.243  -14.236 -14.310 1.00 96.73 111 A 1 
ATOM   860  C  CB  . ASN A 1 111 ? -2.183  -17.031 -14.864 1.00 95.80 111 A 1 
ATOM   861  C  CG  . ASN A 1 111 ? -3.640  -16.825 -14.485 1.00 95.39 111 A 1 
ATOM   862  O  OD1 . ASN A 1 111 ? -4.085  -17.172 -13.404 1.00 89.63 111 A 1 
ATOM   863  N  ND2 . ASN A 1 111 ? -4.419  -16.259 -15.369 1.00 90.02 111 A 1 
ATOM   864  N  N   . ILE A 1 112 ? -1.733  -14.729 -12.195 1.00 96.76 112 A 1 
ATOM   865  C  CA  . ILE A 1 112 ? -1.894  -13.337 -11.774 1.00 97.03 112 A 1 
ATOM   866  C  C   . ILE A 1 112 ? -0.859  -13.036 -10.694 1.00 96.28 112 A 1 
ATOM   867  O  O   . ILE A 1 112 ? -0.880  -13.645 -9.622  1.00 95.21 112 A 1 
ATOM   868  C  CB  . ILE A 1 112 ? -3.330  -13.025 -11.309 1.00 97.42 112 A 1 
ATOM   869  C  CG1 . ILE A 1 112 ? -4.364  -13.459 -12.373 1.00 96.85 112 A 1 
ATOM   870  C  CG2 . ILE A 1 112 ? -3.432  -11.518 -11.011 1.00 96.88 112 A 1 
ATOM   871  C  CD1 . ILE A 1 112 ? -5.824  -13.203 -11.982 1.00 95.50 112 A 1 
ATOM   872  N  N   . LEU A 1 113 ? 0.023   -12.088 -10.959 1.00 95.90 113 A 1 
ATOM   873  C  CA  . LEU A 1 113 ? 1.126   -11.727 -10.075 1.00 95.96 113 A 1 
ATOM   874  C  C   . LEU A 1 113 ? 0.906   -10.346 -9.467  1.00 96.00 113 A 1 
ATOM   875  O  O   . LEU A 1 113 ? 0.362   -9.450  -10.115 1.00 95.67 113 A 1 
ATOM   876  C  CB  . LEU A 1 113 ? 2.462   -11.805 -10.837 1.00 95.74 113 A 1 
ATOM   877  C  CG  . LEU A 1 113 ? 2.721   -13.134 -11.566 1.00 94.64 113 A 1 
ATOM   878  C  CD1 . LEU A 1 113 ? 4.076   -13.075 -12.267 1.00 92.53 113 A 1 
ATOM   879  C  CD2 . LEU A 1 113 ? 2.713   -14.335 -10.617 1.00 92.04 113 A 1 
ATOM   880  N  N   . VAL A 1 114 ? 1.359   -10.164 -8.226  1.00 93.08 114 A 1 
ATOM   881  C  CA  . VAL A 1 114 ? 1.316   -8.886  -7.523  1.00 91.80 114 A 1 
ATOM   882  C  C   . VAL A 1 114 ? 2.671   -8.546  -6.921  1.00 90.25 114 A 1 
ATOM   883  O  O   . VAL A 1 114 ? 3.441   -9.429  -6.537  1.00 88.69 114 A 1 
ATOM   884  C  CB  . VAL A 1 114 ? 0.217   -8.814  -6.444  1.00 90.96 114 A 1 
ATOM   885  C  CG1 . VAL A 1 114 ? -1.175  -8.884  -7.072  1.00 87.78 114 A 1 
ATOM   886  C  CG2 . VAL A 1 114 ? 0.341   -9.913  -5.383  1.00 87.96 114 A 1 
ATOM   887  N  N   . ILE A 1 115 ? 2.941   -7.244  -6.815  1.00 91.05 115 A 1 
ATOM   888  C  CA  . ILE A 1 115 ? 4.124   -6.700  -6.150  1.00 90.42 115 A 1 
ATOM   889  C  C   . ILE A 1 115 ? 3.791   -5.366  -5.485  1.00 90.55 115 A 1 
ATOM   890  O  O   . ILE A 1 115 ? 2.959   -4.599  -5.966  1.00 90.13 115 A 1 
ATOM   891  C  CB  . ILE A 1 115 ? 5.281   -6.589  -7.152  1.00 89.37 115 A 1 
ATOM   892  C  CG1 . ILE A 1 115 ? 6.626   -6.193  -6.500  1.00 86.51 115 A 1 
ATOM   893  C  CG2 . ILE A 1 115 ? 4.962   -5.602  -8.297  1.00 86.21 115 A 1 
ATOM   894  C  CD1 . ILE A 1 115 ? 7.121   -7.187  -5.460  1.00 82.58 115 A 1 
ATOM   895  N  N   . GLY A 1 116 ? 4.454   -5.085  -4.378  1.00 86.64 116 A 1 
ATOM   896  C  CA  . GLY A 1 116 ? 4.349   -3.825  -3.655  1.00 86.08 116 A 1 
ATOM   897  C  C   . GLY A 1 116 ? 3.527   -3.915  -2.363  1.00 85.61 116 A 1 
ATOM   898  O  O   . GLY A 1 116 ? 2.841   -4.899  -2.116  1.00 83.86 116 A 1 
ATOM   899  N  N   . PRO A 1 117 ? 3.578   -2.858  -1.549  1.00 82.15 117 A 1 
ATOM   900  C  CA  . PRO A 1 117 ? 4.221   -1.573  -1.826  1.00 81.12 117 A 1 
ATOM   901  C  C   . PRO A 1 117 ? 5.747   -1.637  -1.727  1.00 81.33 117 A 1 
ATOM   902  O  O   . PRO A 1 117 ? 6.285   -2.208  -0.787  1.00 80.18 117 A 1 
ATOM   903  C  CB  . PRO A 1 117 ? 3.629   -0.621  -0.786  1.00 79.41 117 A 1 
ATOM   904  C  CG  . PRO A 1 117 ? 3.385   -1.531  0.409   1.00 75.70 117 A 1 
ATOM   905  C  CD  . PRO A 1 117 ? 2.980   -2.866  -0.229  1.00 77.28 117 A 1 
ATOM   906  N  N   . VAL A 1 118 ? 6.428   -1.017  -2.681  1.00 81.86 118 A 1 
ATOM   907  C  CA  . VAL A 1 118 ? 7.889   -0.854  -2.712  1.00 81.74 118 A 1 
ATOM   908  C  C   . VAL A 1 118 ? 8.246   0.610   -3.014  1.00 82.89 118 A 1 
ATOM   909  O  O   . VAL A 1 118 ? 7.427   1.304   -3.627  1.00 83.24 118 A 1 
ATOM   910  C  CB  . VAL A 1 118 ? 8.564   -1.810  -3.711  1.00 80.77 118 A 1 
ATOM   911  C  CG1 . VAL A 1 118 ? 8.370   -3.273  -3.298  1.00 78.25 118 A 1 
ATOM   912  C  CG2 . VAL A 1 118 ? 8.061   -1.632  -5.150  1.00 78.19 118 A 1 
ATOM   913  N  N   . PRO A 1 119 ? 9.421   1.134   -2.609  1.00 80.28 119 A 1 
ATOM   914  C  CA  . PRO A 1 119 ? 9.771   2.540   -2.799  1.00 79.23 119 A 1 
ATOM   915  C  C   . PRO A 1 119 ? 9.791   2.941   -4.274  1.00 81.63 119 A 1 
ATOM   916  O  O   . PRO A 1 119 ? 10.526  2.362   -5.079  1.00 81.36 119 A 1 
ATOM   917  C  CB  . PRO A 1 119 ? 11.146  2.730   -2.150  1.00 76.19 119 A 1 
ATOM   918  C  CG  . PRO A 1 119 ? 11.201  1.613   -1.127  1.00 72.84 119 A 1 
ATOM   919  C  CD  . PRO A 1 119 ? 10.444  0.487   -1.821  1.00 74.50 119 A 1 
ATOM   920  N  N   . GLY A 1 120 ? 9.014   3.960   -4.640  1.00 88.49 120 A 1 
ATOM   921  C  CA  . GLY A 1 120 ? 8.891   4.403   -6.019  1.00 89.31 120 A 1 
ATOM   922  C  C   . GLY A 1 120 ? 10.181  4.962   -6.607  1.00 89.26 120 A 1 
ATOM   923  O  O   . GLY A 1 120 ? 10.433  4.793   -7.797  1.00 88.28 120 A 1 
ATOM   924  N  N   . GLN A 1 121 ? 11.036  5.570   -5.781  1.00 87.61 121 A 1 
ATOM   925  C  CA  . GLN A 1 121 ? 12.347  6.078   -6.217  1.00 86.30 121 A 1 
ATOM   926  C  C   . GLN A 1 121 ? 13.241  4.977   -6.793  1.00 87.06 121 A 1 
ATOM   927  O  O   . GLN A 1 121 ? 13.974  5.216   -7.744  1.00 85.03 121 A 1 
ATOM   928  C  CB  . GLN A 1 121 ? 13.064  6.738   -5.041  1.00 83.61 121 A 1 
ATOM   929  C  CG  . GLN A 1 121 ? 12.420  8.072   -4.613  1.00 73.38 121 A 1 
ATOM   930  C  CD  . GLN A 1 121 ? 13.260  8.749   -3.533  1.00 65.92 121 A 1 
ATOM   931  O  OE1 . GLN A 1 121 ? 14.237  8.224   -3.064  1.00 58.34 121 A 1 
ATOM   932  N  NE2 . GLN A 1 121 ? 12.928  9.937   -3.099  1.00 55.69 121 A 1 
ATOM   933  N  N   . LYS A 1 122 ? 13.162  3.752   -6.245  1.00 86.42 122 A 1 
ATOM   934  C  CA  . LYS A 1 122 ? 13.984  2.616   -6.663  1.00 86.00 122 A 1 
ATOM   935  C  C   . LYS A 1 122 ? 13.299  1.745   -7.717  1.00 87.74 122 A 1 
ATOM   936  O  O   . LYS A 1 122 ? 13.970  1.183   -8.570  1.00 86.95 122 A 1 
ATOM   937  C  CB  . LYS A 1 122 ? 14.371  1.822   -5.403  1.00 82.83 122 A 1 
ATOM   938  C  CG  . LYS A 1 122 ? 15.425  0.757   -5.691  1.00 73.16 122 A 1 
ATOM   939  C  CD  . LYS A 1 122 ? 15.893  0.104   -4.381  1.00 68.82 122 A 1 
ATOM   940  C  CE  . LYS A 1 122 ? 16.942  -0.970  -4.665  1.00 60.19 122 A 1 
ATOM   941  N  NZ  . LYS A 1 122 ? 17.376  -1.643  -3.415  1.00 53.97 122 A 1 
ATOM   942  N  N   . TYR A 1 123 ? 11.967  1.638   -7.666  1.00 88.96 123 A 1 
ATOM   943  C  CA  . TYR A 1 123 ? 11.189  0.667   -8.435  1.00 90.21 123 A 1 
ATOM   944  C  C   . TYR A 1 123 ? 10.108  1.305   -9.318  1.00 92.53 123 A 1 
ATOM   945  O  O   . TYR A 1 123 ? 9.033   0.744   -9.502  1.00 92.87 123 A 1 
ATOM   946  C  CB  . TYR A 1 123 ? 10.636  -0.396  -7.482  1.00 88.30 123 A 1 
ATOM   947  C  CG  . TYR A 1 123 ? 11.690  -1.161  -6.722  1.00 86.73 123 A 1 
ATOM   948  C  CD1 . TYR A 1 123 ? 12.529  -2.078  -7.388  1.00 84.22 123 A 1 
ATOM   949  C  CD2 . TYR A 1 123 ? 11.842  -0.989  -5.330  1.00 84.06 123 A 1 
ATOM   950  C  CE1 . TYR A 1 123 ? 13.481  -2.829  -6.682  1.00 82.26 123 A 1 
ATOM   951  C  CE2 . TYR A 1 123 ? 12.788  -1.739  -4.609  1.00 81.78 123 A 1 
ATOM   952  C  CZ  . TYR A 1 123 ? 13.601  -2.664  -5.289  1.00 80.98 123 A 1 
ATOM   953  O  OH  . TYR A 1 123 ? 14.512  -3.411  -4.593  1.00 77.77 123 A 1 
ATOM   954  N  N   . SER A 1 124 ? 10.383  2.475   -9.909  1.00 94.43 124 A 1 
ATOM   955  C  CA  . SER A 1 124 ? 9.510   3.038   -10.949 1.00 95.42 124 A 1 
ATOM   956  C  C   . SER A 1 124 ? 9.463   2.179   -12.221 1.00 96.70 124 A 1 
ATOM   957  O  O   . SER A 1 124 ? 8.530   2.298   -13.006 1.00 96.54 124 A 1 
ATOM   958  C  CB  . SER A 1 124 ? 9.962   4.451   -11.312 1.00 94.18 124 A 1 
ATOM   959  O  OG  . SER A 1 124 ? 11.299  4.457   -11.778 1.00 82.34 124 A 1 
ATOM   960  N  N   . GLU A 1 125 ? 10.446  1.293   -12.391 1.00 96.33 125 A 1 
ATOM   961  C  CA  . GLU A 1 125 ? 10.464  0.207   -13.361 1.00 96.28 125 A 1 
ATOM   962  C  C   . GLU A 1 125 ? 10.599  -1.124  -12.615 1.00 95.76 125 A 1 
ATOM   963  O  O   . GLU A 1 125 ? 11.454  -1.273  -11.745 1.00 93.89 125 A 1 
ATOM   964  C  CB  . GLU A 1 125 ? 11.599  0.439   -14.369 1.00 95.17 125 A 1 
ATOM   965  C  CG  . GLU A 1 125 ? 11.567  -0.588  -15.506 1.00 85.89 125 A 1 
ATOM   966  C  CD  . GLU A 1 125 ? 12.572  -0.246  -16.616 1.00 85.59 125 A 1 
ATOM   967  O  OE1 . GLU A 1 125 ? 13.570  -0.976  -16.728 1.00 80.19 125 A 1 
ATOM   968  O  OE2 . GLU A 1 125 ? 12.323  0.724   -17.367 1.00 79.41 125 A 1 
ATOM   969  N  N   . ILE A 1 126 ? 9.711   -2.082  -12.907 1.00 96.47 126 A 1 
ATOM   970  C  CA  . ILE A 1 126 ? 9.638   -3.394  -12.264 1.00 96.12 126 A 1 
ATOM   971  C  C   . ILE A 1 126 ? 9.730   -4.465  -13.343 1.00 96.62 126 A 1 
ATOM   972  O  O   . ILE A 1 126 ? 8.914   -4.495  -14.255 1.00 96.30 126 A 1 
ATOM   973  C  CB  . ILE A 1 126 ? 8.344   -3.534  -11.432 1.00 95.26 126 A 1 
ATOM   974  C  CG1 . ILE A 1 126 ? 8.269   -2.458  -10.326 1.00 93.73 126 A 1 
ATOM   975  C  CG2 . ILE A 1 126 ? 8.260   -4.945  -10.818 1.00 94.00 126 A 1 
ATOM   976  C  CD1 . ILE A 1 126 ? 6.939   -2.423  -9.561  1.00 90.32 126 A 1 
ATOM   977  N  N   . THR A 1 127 ? 10.677  -5.389  -13.200 1.00 96.78 127 A 1 
ATOM   978  C  CA  . THR A 1 127 ? 10.871  -6.520  -14.106 1.00 96.43 127 A 1 
ATOM   979  C  C   . THR A 1 127 ? 10.255  -7.779  -13.513 1.00 96.07 127 A 1 
ATOM   980  O  O   . THR A 1 127 ? 10.767  -8.304  -12.525 1.00 94.95 127 A 1 
ATOM   981  C  CB  . THR A 1 127 ? 12.360  -6.727  -14.400 1.00 95.80 127 A 1 
ATOM   982  O  OG1 . THR A 1 127 ? 12.899  -5.547  -14.958 1.00 92.79 127 A 1 
ATOM   983  C  CG2 . THR A 1 127 ? 12.606  -7.846  -15.411 1.00 92.69 127 A 1 
ATOM   984  N  N   . PHE A 1 128 ? 9.174   -8.285  -14.115 1.00 96.87 128 A 1 
ATOM   985  C  CA  . PHE A 1 128 ? 8.550   -9.549  -13.751 1.00 97.14 128 A 1 
ATOM   986  C  C   . PHE A 1 128 ? 9.206   -10.700 -14.525 1.00 97.26 128 A 1 
ATOM   987  O  O   . PHE A 1 128 ? 9.185   -10.671 -15.753 1.00 96.78 128 A 1 
ATOM   988  C  CB  . PHE A 1 128 ? 7.045   -9.518  -14.048 1.00 97.17 128 A 1 
ATOM   989  C  CG  . PHE A 1 128 ? 6.230   -8.609  -13.155 1.00 97.15 128 A 1 
ATOM   990  C  CD1 . PHE A 1 128 ? 5.432   -9.164  -12.142 1.00 95.98 128 A 1 
ATOM   991  C  CD2 . PHE A 1 128 ? 6.227   -7.218  -13.358 1.00 95.98 128 A 1 
ATOM   992  C  CE1 . PHE A 1 128 ? 4.632   -8.338  -11.337 1.00 95.31 128 A 1 
ATOM   993  C  CE2 . PHE A 1 128 ? 5.431   -6.391  -12.545 1.00 95.27 128 A 1 
ATOM   994  C  CZ  . PHE A 1 128 ? 4.635   -6.950  -11.539 1.00 96.02 128 A 1 
ATOM   995  N  N   . PRO A 1 129 ? 9.726   -11.749 -13.849 1.00 96.87 129 A 1 
ATOM   996  C  CA  . PRO A 1 129 ? 10.215  -12.958 -14.493 1.00 96.42 129 A 1 
ATOM   997  C  C   . PRO A 1 129 ? 9.042   -13.930 -14.715 1.00 96.62 129 A 1 
ATOM   998  O  O   . PRO A 1 129 ? 8.407   -14.382 -13.759 1.00 95.83 129 A 1 
ATOM   999  C  CB  . PRO A 1 129 ? 11.260  -13.511 -13.528 1.00 95.18 129 A 1 
ATOM   1000 C  CG  . PRO A 1 129 ? 10.700  -13.141 -12.158 1.00 93.22 129 A 1 
ATOM   1001 C  CD  . PRO A 1 129 ? 9.948   -11.829 -12.406 1.00 95.11 129 A 1 
ATOM   1002 N  N   . ILE A 1 130 ? 8.750   -14.283 -15.967 1.00 97.39 130 A 1 
ATOM   1003 C  CA  . ILE A 1 130 ? 7.601   -15.114 -16.328 1.00 97.76 130 A 1 
ATOM   1004 C  C   . ILE A 1 130 ? 8.075   -16.386 -17.019 1.00 97.70 130 A 1 
ATOM   1005 O  O   . ILE A 1 130 ? 8.893   -16.327 -17.928 1.00 97.34 130 A 1 
ATOM   1006 C  CB  . ILE A 1 130 ? 6.612   -14.330 -17.220 1.00 97.52 130 A 1 
ATOM   1007 C  CG1 . ILE A 1 130 ? 6.181   -13.007 -16.547 1.00 95.39 130 A 1 
ATOM   1008 C  CG2 . ILE A 1 130 ? 5.373   -15.196 -17.530 1.00 95.98 130 A 1 
ATOM   1009 C  CD1 . ILE A 1 130 ? 5.448   -12.063 -17.498 1.00 85.96 130 A 1 
ATOM   1010 N  N   . LEU A 1 131 ? 7.533   -17.537 -16.608 1.00 97.24 131 A 1 
ATOM   1011 C  CA  . LEU A 1 131 ? 7.715   -18.808 -17.294 1.00 97.10 131 A 1 
ATOM   1012 C  C   . LEU A 1 131 ? 6.581   -19.021 -18.295 1.00 97.08 131 A 1 
ATOM   1013 O  O   . LEU A 1 131 ? 5.411   -19.100 -17.917 1.00 96.47 131 A 1 
ATOM   1014 C  CB  . LEU A 1 131 ? 7.799   -19.934 -16.249 1.00 96.71 131 A 1 
ATOM   1015 C  CG  . LEU A 1 131 ? 8.064   -21.327 -16.854 1.00 95.96 131 A 1 
ATOM   1016 C  CD1 . LEU A 1 131 ? 9.425   -21.413 -17.542 1.00 94.10 131 A 1 
ATOM   1017 C  CD2 . LEU A 1 131 ? 8.038   -22.378 -15.740 1.00 93.62 131 A 1 
ATOM   1018 N  N   . ALA A 1 132 ? 6.918   -19.128 -19.579 1.00 97.20 132 A 1 
ATOM   1019 C  CA  . ALA A 1 132 ? 5.976   -19.488 -20.621 1.00 97.10 132 A 1 
ATOM   1020 C  C   . ALA A 1 132 ? 5.585   -20.972 -20.506 1.00 96.96 132 A 1 
ATOM   1021 O  O   . ALA A 1 132 ? 6.456   -21.815 -20.277 1.00 96.14 132 A 1 
ATOM   1022 C  CB  . ALA A 1 132 ? 6.581   -19.167 -21.991 1.00 96.75 132 A 1 
ATOM   1023 N  N   . PRO A 1 133 ? 4.297   -21.330 -20.681 1.00 96.73 133 A 1 
ATOM   1024 C  CA  . PRO A 1 133 ? 3.854   -22.715 -20.620 1.00 96.57 133 A 1 
ATOM   1025 C  C   . PRO A 1 133 ? 4.300   -23.503 -21.851 1.00 96.46 133 A 1 
ATOM   1026 O  O   . PRO A 1 133 ? 4.623   -22.937 -22.900 1.00 95.44 133 A 1 
ATOM   1027 C  CB  . PRO A 1 133 ? 2.334   -22.637 -20.519 1.00 95.86 133 A 1 
ATOM   1028 C  CG  . PRO A 1 133 ? 2.005   -21.372 -21.306 1.00 95.21 133 A 1 
ATOM   1029 C  CD  . PRO A 1 133 ? 3.177   -20.448 -20.978 1.00 96.26 133 A 1 
ATOM   1030 N  N   . ASP A 1 134 ? 4.243   -24.835 -21.752 1.00 95.32 134 A 1 
ATOM   1031 C  CA  . ASP A 1 134 ? 4.500   -25.747 -22.855 1.00 95.07 134 A 1 
ATOM   1032 C  C   . ASP A 1 134 ? 3.198   -26.445 -23.294 1.00 95.17 134 A 1 
ATOM   1033 O  O   . ASP A 1 134 ? 2.657   -27.267 -22.545 1.00 93.50 134 A 1 
ATOM   1034 C  CB  . ASP A 1 134 ? 5.587   -26.750 -22.451 1.00 93.60 134 A 1 
ATOM   1035 C  CG  . ASP A 1 134 ? 5.973   -27.697 -23.591 1.00 91.93 134 A 1 
ATOM   1036 O  OD1 . ASP A 1 134 ? 5.427   -27.551 -24.707 1.00 88.74 134 A 1 
ATOM   1037 O  OD2 . ASP A 1 134 ? 6.797   -28.602 -23.344 1.00 87.56 134 A 1 
ATOM   1038 N  N   . PRO A 1 135 ? 2.690   -26.180 -24.518 1.00 94.14 135 A 1 
ATOM   1039 C  CA  . PRO A 1 135 ? 1.514   -26.867 -25.058 1.00 93.38 135 A 1 
ATOM   1040 C  C   . PRO A 1 135 ? 1.678   -28.383 -25.181 1.00 92.85 135 A 1 
ATOM   1041 O  O   . PRO A 1 135 ? 0.681   -29.108 -25.190 1.00 90.08 135 A 1 
ATOM   1042 C  CB  . PRO A 1 135 ? 1.259   -26.241 -26.426 1.00 92.15 135 A 1 
ATOM   1043 C  CG  . PRO A 1 135 ? 1.906   -24.863 -26.318 1.00 91.22 135 A 1 
ATOM   1044 C  CD  . PRO A 1 135 ? 3.109   -25.136 -25.431 1.00 93.31 135 A 1 
ATOM   1045 N  N   . ALA A 1 136 ? 2.904   -28.907 -25.252 1.00 92.55 136 A 1 
ATOM   1046 C  CA  . ALA A 1 136 ? 3.146   -30.351 -25.274 1.00 91.37 136 A 1 
ATOM   1047 C  C   . ALA A 1 136 ? 2.800   -31.029 -23.938 1.00 91.26 136 A 1 
ATOM   1048 O  O   . ALA A 1 136 ? 2.471   -32.218 -23.912 1.00 87.90 136 A 1 
ATOM   1049 C  CB  . ALA A 1 136 ? 4.606   -30.601 -25.665 1.00 89.88 136 A 1 
ATOM   1050 N  N   . THR A 1 137 ? 2.816   -30.278 -22.831 1.00 91.94 137 A 1 
ATOM   1051 C  CA  . THR A 1 137 ? 2.554   -30.785 -21.476 1.00 90.75 137 A 1 
ATOM   1052 C  C   . THR A 1 137 ? 1.230   -30.279 -20.893 1.00 90.23 137 A 1 
ATOM   1053 O  O   . THR A 1 137 ? 0.597   -30.994 -20.106 1.00 86.11 137 A 1 
ATOM   1054 C  CB  . THR A 1 137 ? 3.710   -30.455 -20.529 1.00 88.52 137 A 1 
ATOM   1055 O  OG1 . THR A 1 137 ? 3.892   -29.068 -20.425 1.00 81.65 137 A 1 
ATOM   1056 C  CG2 . THR A 1 137 ? 5.030   -31.058 -20.996 1.00 79.15 137 A 1 
ATOM   1057 N  N   . LYS A 1 138 ? 0.755   -29.096 -21.302 1.00 89.92 138 A 1 
ATOM   1058 C  CA  . LYS A 1 138 ? -0.485  -28.471 -20.832 1.00 88.60 138 A 1 
ATOM   1059 C  C   . LYS A 1 138 ? -1.529  -28.428 -21.958 1.00 89.16 138 A 1 
ATOM   1060 O  O   . LYS A 1 138 ? -1.429  -27.635 -22.884 1.00 85.65 138 A 1 
ATOM   1061 C  CB  . LYS A 1 138 ? -0.202  -27.070 -20.256 1.00 84.40 138 A 1 
ATOM   1062 C  CG  . LYS A 1 138 ? 0.647   -27.096 -18.971 1.00 76.16 138 A 1 
ATOM   1063 C  CD  . LYS A 1 138 ? 0.764   -25.700 -18.325 1.00 70.63 138 A 1 
ATOM   1064 C  CE  . LYS A 1 138 ? 1.633   -25.728 -17.061 1.00 63.30 138 A 1 
ATOM   1065 N  NZ  . LYS A 1 138 ? 1.764   -24.406 -16.385 1.00 57.30 138 A 1 
ATOM   1066 N  N   . LYS A 1 139 ? -2.588  -29.263 -21.856 1.00 88.60 139 A 1 
ATOM   1067 C  CA  . LYS A 1 139 ? -3.614  -29.449 -22.906 1.00 88.19 139 A 1 
ATOM   1068 C  C   . LYS A 1 139 ? -4.402  -28.184 -23.259 1.00 88.00 139 A 1 
ATOM   1069 O  O   . LYS A 1 139 ? -4.800  -28.035 -24.408 1.00 81.12 139 A 1 
ATOM   1070 C  CB  . LYS A 1 139 ? -4.611  -30.536 -22.489 1.00 84.61 139 A 1 
ATOM   1071 C  CG  . LYS A 1 139 ? -3.972  -31.932 -22.479 1.00 72.79 139 A 1 
ATOM   1072 C  CD  . LYS A 1 139 ? -5.046  -32.976 -22.158 1.00 63.18 139 A 1 
ATOM   1073 C  CE  . LYS A 1 139 ? -4.446  -34.379 -22.191 1.00 53.76 139 A 1 
ATOM   1074 N  NZ  . LYS A 1 139 ? -5.466  -35.400 -21.860 1.00 45.11 139 A 1 
ATOM   1075 N  N   . ASP A 1 140 ? -4.630  -27.296 -22.291 1.00 88.39 140 A 1 
ATOM   1076 C  CA  . ASP A 1 140 ? -5.455  -26.095 -22.470 1.00 87.82 140 A 1 
ATOM   1077 C  C   . ASP A 1 140 ? -4.639  -24.895 -22.988 1.00 89.61 140 A 1 
ATOM   1078 O  O   . ASP A 1 140 ? -5.163  -23.786 -23.146 1.00 85.69 140 A 1 
ATOM   1079 C  CB  . ASP A 1 140 ? -6.192  -25.790 -21.163 1.00 83.64 140 A 1 
ATOM   1080 C  CG  . ASP A 1 140 ? -7.028  -26.984 -20.678 1.00 75.88 140 A 1 
ATOM   1081 O  OD1 . ASP A 1 140 ? -7.690  -27.627 -21.523 1.00 67.69 140 A 1 
ATOM   1082 O  OD2 . ASP A 1 140 ? -6.940  -27.305 -19.477 1.00 69.30 140 A 1 
ATOM   1083 N  N   . VAL A 1 141 ? -3.369  -25.103 -23.275 1.00 89.29 141 A 1 
ATOM   1084 C  CA  . VAL A 1 141 ? -2.465  -24.079 -23.810 1.00 91.19 141 A 1 
ATOM   1085 C  C   . VAL A 1 141 ? -2.202  -24.358 -25.285 1.00 92.12 141 A 1 
ATOM   1086 O  O   . VAL A 1 141 ? -1.911  -25.485 -25.684 1.00 90.01 141 A 1 
ATOM   1087 C  CB  . VAL A 1 141 ? -1.160  -24.013 -23.006 1.00 89.07 141 A 1 
ATOM   1088 C  CG1 . VAL A 1 141 ? -0.242  -22.916 -23.545 1.00 82.93 141 A 1 
ATOM   1089 C  CG2 . VAL A 1 141 ? -1.440  -23.698 -21.529 1.00 84.65 141 A 1 
ATOM   1090 N  N   . HIS A 1 142 ? -2.270  -23.305 -26.105 1.00 93.46 142 A 1 
ATOM   1091 C  CA  . HIS A 1 142 ? -2.093  -23.397 -27.550 1.00 93.74 142 A 1 
ATOM   1092 C  C   . HIS A 1 142 ? -1.072  -22.361 -28.052 1.00 94.75 142 A 1 
ATOM   1093 O  O   . HIS A 1 142 ? -0.800  -21.366 -27.390 1.00 92.50 142 A 1 
ATOM   1094 C  CB  . HIS A 1 142 ? -3.447  -23.230 -28.230 1.00 92.02 142 A 1 
ATOM   1095 C  CG  . HIS A 1 142 ? -4.470  -24.239 -27.793 1.00 90.69 142 A 1 
ATOM   1096 N  ND1 . HIS A 1 142 ? -4.327  -25.612 -27.782 1.00 79.13 142 A 1 
ATOM   1097 C  CD2 . HIS A 1 142 ? -5.726  -23.984 -27.300 1.00 79.55 142 A 1 
ATOM   1098 C  CE1 . HIS A 1 142 ? -5.452  -26.150 -27.290 1.00 80.70 142 A 1 
ATOM   1099 N  NE2 . HIS A 1 142 ? -6.332  -25.191 -27.000 1.00 81.91 142 A 1 
ATOM   1100 N  N   . PHE A 1 143 ? -0.537  -22.580 -29.252 1.00 93.99 143 A 1 
ATOM   1101 C  CA  . PHE A 1 143 ? 0.322   -21.612 -29.933 1.00 93.73 143 A 1 
ATOM   1102 C  C   . PHE A 1 143 ? -0.532  -20.480 -30.510 1.00 92.83 143 A 1 
ATOM   1103 O  O   . PHE A 1 143 ? -1.001  -20.539 -31.645 1.00 89.37 143 A 1 
ATOM   1104 C  CB  . PHE A 1 143 ? 1.163   -22.323 -30.999 1.00 92.55 143 A 1 
ATOM   1105 C  CG  . PHE A 1 143 ? 2.068   -23.396 -30.438 1.00 92.40 143 A 1 
ATOM   1106 C  CD1 . PHE A 1 143 ? 3.162   -23.053 -29.636 1.00 89.80 143 A 1 
ATOM   1107 C  CD2 . PHE A 1 143 ? 1.811   -24.753 -30.708 1.00 90.39 143 A 1 
ATOM   1108 C  CE1 . PHE A 1 143 ? 4.012   -24.039 -29.124 1.00 89.11 143 A 1 
ATOM   1109 C  CE2 . PHE A 1 143 ? 2.663   -25.749 -30.200 1.00 88.83 143 A 1 
ATOM   1110 C  CZ  . PHE A 1 143 ? 3.757   -25.388 -29.414 1.00 89.49 143 A 1 
ATOM   1111 N  N   . LEU A 1 144 ? -0.790  -19.466 -29.696 1.00 92.92 144 A 1 
ATOM   1112 C  CA  . LEU A 1 144 ? -1.648  -18.332 -30.021 1.00 93.13 144 A 1 
ATOM   1113 C  C   . LEU A 1 144 ? -0.989  -17.015 -29.610 1.00 94.62 144 A 1 
ATOM   1114 O  O   . LEU A 1 144 ? 0.025   -16.989 -28.911 1.00 93.10 144 A 1 
ATOM   1115 C  CB  . LEU A 1 144 ? -3.008  -18.507 -29.315 1.00 89.79 144 A 1 
ATOM   1116 C  CG  . LEU A 1 144 ? -3.864  -19.693 -29.805 1.00 86.03 144 A 1 
ATOM   1117 C  CD1 . LEU A 1 144 ? -5.115  -19.818 -28.936 1.00 81.24 144 A 1 
ATOM   1118 C  CD2 . LEU A 1 144 ? -4.313  -19.526 -31.257 1.00 80.91 144 A 1 
ATOM   1119 N  N   . LYS A 1 145 ? -1.612  -15.911 -30.038 1.00 96.05 145 A 1 
ATOM   1120 C  CA  . LYS A 1 145 ? -1.328  -14.580 -29.519 1.00 96.38 145 A 1 
ATOM   1121 C  C   . LYS A 1 145 ? -2.159  -14.364 -28.252 1.00 96.00 145 A 1 
ATOM   1122 O  O   . LYS A 1 145 ? -3.383  -14.472 -28.312 1.00 94.74 145 A 1 
ATOM   1123 C  CB  . LYS A 1 145 ? -1.618  -13.538 -30.598 1.00 95.52 145 A 1 
ATOM   1124 C  CG  . LYS A 1 145 ? -0.983  -12.195 -30.257 1.00 90.10 145 A 1 
ATOM   1125 C  CD  . LYS A 1 145 ? -1.303  -11.151 -31.345 1.00 87.45 145 A 1 
ATOM   1126 C  CE  . LYS A 1 145 ? -0.355  -9.971  -31.201 1.00 77.55 145 A 1 
ATOM   1127 N  NZ  . LYS A 1 145 ? -0.790  -8.787  -31.979 1.00 71.46 145 A 1 
ATOM   1128 N  N   . TYR A 1 146 ? -1.514  -14.082 -27.140 1.00 97.03 146 A 1 
ATOM   1129 C  CA  . TYR A 1 146 ? -2.142  -13.935 -25.839 1.00 96.97 146 A 1 
ATOM   1130 C  C   . TYR A 1 146 ? -2.070  -12.487 -25.348 1.00 97.20 146 A 1 
ATOM   1131 O  O   . TYR A 1 146 ? -1.007  -11.877 -25.433 1.00 96.58 146 A 1 
ATOM   1132 C  CB  . TYR A 1 146 ? -1.463  -14.873 -24.846 1.00 96.16 146 A 1 
ATOM   1133 C  CG  . TYR A 1 146 ? -1.786  -16.329 -25.069 1.00 95.60 146 A 1 
ATOM   1134 C  CD1 . TYR A 1 146 ? -3.028  -16.839 -24.643 1.00 93.66 146 A 1 
ATOM   1135 C  CD2 . TYR A 1 146 ? -0.858  -17.188 -25.679 1.00 93.75 146 A 1 
ATOM   1136 C  CE1 . TYR A 1 146 ? -3.336  -18.193 -24.808 1.00 92.08 146 A 1 
ATOM   1137 C  CE2 . TYR A 1 146 ? -1.158  -18.550 -25.846 1.00 91.81 146 A 1 
ATOM   1138 C  CZ  . TYR A 1 146 ? -2.398  -19.056 -25.407 1.00 92.17 146 A 1 
ATOM   1139 O  OH  . TYR A 1 146 ? -2.694  -20.374 -25.549 1.00 89.46 146 A 1 
ATOM   1140 N  N   . PRO A 1 147 ? -3.170  -11.943 -24.798 1.00 97.27 147 A 1 
ATOM   1141 C  CA  . PRO A 1 147 ? -3.152  -10.633 -24.159 1.00 97.15 147 A 1 
ATOM   1142 C  C   . PRO A 1 147 ? -2.547  -10.720 -22.753 1.00 97.72 147 A 1 
ATOM   1143 O  O   . PRO A 1 147 ? -2.792  -11.663 -22.002 1.00 97.30 147 A 1 
ATOM   1144 C  CB  . PRO A 1 147 ? -4.618  -10.191 -24.125 1.00 95.71 147 A 1 
ATOM   1145 C  CG  . PRO A 1 147 ? -5.372  -11.510 -23.979 1.00 92.24 147 A 1 
ATOM   1146 C  CD  . PRO A 1 147 ? -4.517  -12.507 -24.754 1.00 95.76 147 A 1 
ATOM   1147 N  N   . ILE A 1 148 ? -1.808  -9.685  -22.380 1.00 98.02 148 A 1 
ATOM   1148 C  CA  . ILE A 1 148 ? -1.300  -9.442  -21.030 1.00 98.24 148 A 1 
ATOM   1149 C  C   . ILE A 1 148 ? -1.859  -8.099  -20.568 1.00 98.47 148 A 1 
ATOM   1150 O  O   . ILE A 1 148 ? -1.805  -7.125  -21.311 1.00 98.07 148 A 1 
ATOM   1151 C  CB  . ILE A 1 148 ? 0.241   -9.468  -21.005 1.00 98.03 148 A 1 
ATOM   1152 C  CG1 . ILE A 1 148 ? 0.759   -10.866 -21.401 1.00 96.83 148 A 1 
ATOM   1153 C  CG2 . ILE A 1 148 ? 0.779   -9.054  -19.620 1.00 96.78 148 A 1 
ATOM   1154 C  CD1 . ILE A 1 148 ? 2.281   -10.978 -21.506 1.00 93.93 148 A 1 
ATOM   1155 N  N   . TYR A 1 149 ? -2.372  -8.028  -19.341 1.00 98.46 149 A 1 
ATOM   1156 C  CA  . TYR A 1 149 ? -2.892  -6.801  -18.749 1.00 98.59 149 A 1 
ATOM   1157 C  C   . TYR A 1 149 ? -2.078  -6.414  -17.523 1.00 98.63 149 A 1 
ATOM   1158 O  O   . TYR A 1 149 ? -1.710  -7.264  -16.714 1.00 98.41 149 A 1 
ATOM   1159 C  CB  . TYR A 1 149 ? -4.372  -6.955  -18.395 1.00 98.39 149 A 1 
ATOM   1160 C  CG  . TYR A 1 149 ? -5.227  -7.449  -19.536 1.00 98.08 149 A 1 
ATOM   1161 C  CD1 . TYR A 1 149 ? -5.635  -6.565  -20.554 1.00 97.01 149 A 1 
ATOM   1162 C  CD2 . TYR A 1 149 ? -5.601  -8.805  -19.603 1.00 96.96 149 A 1 
ATOM   1163 C  CE1 . TYR A 1 149 ? -6.425  -7.027  -21.624 1.00 95.94 149 A 1 
ATOM   1164 C  CE2 . TYR A 1 149 ? -6.388  -9.278  -20.668 1.00 95.92 149 A 1 
ATOM   1165 C  CZ  . TYR A 1 149 ? -6.797  -8.379  -21.677 1.00 96.02 149 A 1 
ATOM   1166 O  OH  . TYR A 1 149 ? -7.567  -8.834  -22.721 1.00 94.47 149 A 1 
ATOM   1167 N  N   . VAL A 1 150 ? -1.843  -5.119  -17.339 1.00 98.58 150 A 1 
ATOM   1168 C  CA  . VAL A 1 150 ? -1.165  -4.597  -16.154 1.00 98.69 150 A 1 
ATOM   1169 C  C   . VAL A 1 150 ? -1.964  -3.468  -15.519 1.00 98.63 150 A 1 
ATOM   1170 O  O   . VAL A 1 150 ? -2.543  -2.631  -16.208 1.00 98.41 150 A 1 
ATOM   1171 C  CB  . VAL A 1 150 ? 0.285   -4.196  -16.467 1.00 98.18 150 A 1 
ATOM   1172 C  CG1 . VAL A 1 150 ? 0.395   -2.973  -17.381 1.00 95.64 150 A 1 
ATOM   1173 C  CG2 . VAL A 1 150 ? 1.068   -3.926  -15.180 1.00 94.86 150 A 1 
ATOM   1174 N  N   . GLY A 1 151 ? -1.981  -3.427  -14.194 1.00 98.70 151 A 1 
ATOM   1175 C  CA  . GLY A 1 151 ? -2.360  -2.263  -13.417 1.00 98.71 151 A 1 
ATOM   1176 C  C   . GLY A 1 151 ? -1.191  -1.817  -12.557 1.00 98.76 151 A 1 
ATOM   1177 O  O   . GLY A 1 151 ? -0.654  -2.622  -11.799 1.00 98.52 151 A 1 
ATOM   1178 N  N   . GLY A 1 152 ? -0.793  -0.553  -12.649 1.00 98.61 152 A 1 
ATOM   1179 C  CA  . GLY A 1 152 ? 0.294   0.023   -11.879 1.00 98.70 152 A 1 
ATOM   1180 C  C   . GLY A 1 152 ? -0.159  1.246   -11.090 1.00 98.85 152 A 1 
ATOM   1181 O  O   . GLY A 1 152 ? -0.854  2.120   -11.609 1.00 98.63 152 A 1 
ATOM   1182 N  N   . ASN A 1 153 ? 0.235   1.320   -9.825  1.00 98.41 153 A 1 
ATOM   1183 C  CA  . ASN A 1 153 ? -0.133  2.418   -8.943  1.00 98.31 153 A 1 
ATOM   1184 C  C   . ASN A 1 153 ? 1.089   3.047   -8.281  1.00 98.18 153 A 1 
ATOM   1185 O  O   . ASN A 1 153 ? 2.013   2.352   -7.868  1.00 97.35 153 A 1 
ATOM   1186 C  CB  . ASN A 1 153 ? -1.149  1.931   -7.905  1.00 98.23 153 A 1 
ATOM   1187 C  CG  . ASN A 1 153 ? -1.574  3.082   -7.015  1.00 97.97 153 A 1 
ATOM   1188 O  OD1 . ASN A 1 153 ? -2.300  3.973   -7.422  1.00 89.52 153 A 1 
ATOM   1189 N  ND2 . ASN A 1 153 ? -1.061  3.146   -5.805  1.00 90.06 153 A 1 
ATOM   1190 N  N   . ARG A 1 154 ? 1.041   4.371   -8.106  1.00 97.89 154 A 1 
ATOM   1191 C  CA  . ARG A 1 154 ? 1.934   5.112   -7.223  1.00 97.82 154 A 1 
ATOM   1192 C  C   . ARG A 1 154 ? 1.123   5.993   -6.280  1.00 97.81 154 A 1 
ATOM   1193 O  O   . ARG A 1 154 ? 0.165   6.641   -6.694  1.00 97.23 154 A 1 
ATOM   1194 C  CB  . ARG A 1 154 ? 3.000   5.911   -8.006  1.00 97.43 154 A 1 
ATOM   1195 C  CG  . ARG A 1 154 ? 2.492   7.183   -8.712  1.00 96.03 154 A 1 
ATOM   1196 C  CD  . ARG A 1 154 ? 1.784   6.923   -10.061 1.00 96.59 154 A 1 
ATOM   1197 N  NE  . ARG A 1 154 ? 2.780   6.794   -11.138 1.00 96.94 154 A 1 
ATOM   1198 C  CZ  . ARG A 1 154 ? 2.553   6.373   -12.357 1.00 97.70 154 A 1 
ATOM   1199 N  NH1 . ARG A 1 154 ? 1.376   6.056   -12.787 1.00 92.54 154 A 1 
ATOM   1200 N  NH2 . ARG A 1 154 ? 3.518   6.253   -13.184 1.00 94.33 154 A 1 
ATOM   1201 N  N   . GLY A 1 155 ? 1.528   6.047   -5.012  1.00 94.64 155 A 1 
ATOM   1202 C  CA  . GLY A 1 155 ? 0.888   6.857   -3.992  1.00 94.86 155 A 1 
ATOM   1203 C  C   . GLY A 1 155 ? -0.287  6.181   -3.289  1.00 95.42 155 A 1 
ATOM   1204 O  O   . GLY A 1 155 ? -0.824  5.157   -3.725  1.00 95.56 155 A 1 
ATOM   1205 N  N   . ARG A 1 156 ? -0.693  6.788   -2.173  1.00 92.46 156 A 1 
ATOM   1206 C  CA  . ARG A 1 156 ? -1.739  6.268   -1.290  1.00 91.74 156 A 1 
ATOM   1207 C  C   . ARG A 1 156 ? -3.117  6.380   -1.938  1.00 92.40 156 A 1 
ATOM   1208 O  O   . ARG A 1 156 ? -3.382  7.327   -2.678  1.00 92.04 156 A 1 
ATOM   1209 C  CB  . ARG A 1 156 ? -1.702  7.004   0.054   1.00 90.18 156 A 1 
ATOM   1210 C  CG  . ARG A 1 156 ? -0.381  6.779   0.827   1.00 87.31 156 A 1 
ATOM   1211 C  CD  . ARG A 1 156 ? -0.295  7.604   2.100   1.00 86.33 156 A 1 
ATOM   1212 N  NE  . ARG A 1 156 ? -1.399  7.307   3.018   1.00 85.20 156 A 1 
ATOM   1213 C  CZ  . ARG A 1 156 ? -2.270  8.159   3.539   1.00 85.68 156 A 1 
ATOM   1214 N  NH1 . ARG A 1 156 ? -2.198  9.446   3.367   1.00 80.17 156 A 1 
ATOM   1215 N  NH2 . ARG A 1 156 ? -3.246  7.719   4.263   1.00 81.11 156 A 1 
ATOM   1216 N  N   . GLY A 1 157 ? -4.005  5.437   -1.619  1.00 94.05 157 A 1 
ATOM   1217 C  CA  . GLY A 1 157 ? -5.393  5.446   -2.047  1.00 94.11 157 A 1 
ATOM   1218 C  C   . GLY A 1 157 ? -6.245  6.496   -1.327  1.00 94.15 157 A 1 
ATOM   1219 O  O   . GLY A 1 157 ? -5.807  7.146   -0.371  1.00 93.83 157 A 1 
ATOM   1220 N  N   . GLN A 1 158 ? -7.484  6.649   -1.797  1.00 95.62 158 A 1 
ATOM   1221 C  CA  . GLN A 1 158 ? -8.456  7.628   -1.320  1.00 95.74 158 A 1 
ATOM   1222 C  C   . GLN A 1 158 ? -9.524  6.989   -0.428  1.00 95.58 158 A 1 
ATOM   1223 O  O   . GLN A 1 158 ? -10.104 7.678   0.406   1.00 94.66 158 A 1 
ATOM   1224 C  CB  . GLN A 1 158 ? -9.112  8.309   -2.537  1.00 96.02 158 A 1 
ATOM   1225 C  CG  . GLN A 1 158 ? -8.213  9.317   -3.278  1.00 95.98 158 A 1 
ATOM   1226 C  CD  . GLN A 1 158 ? -6.936  8.720   -3.861  1.00 97.02 158 A 1 
ATOM   1227 O  OE1 . GLN A 1 158 ? -6.956  7.878   -4.756  1.00 92.81 158 A 1 
ATOM   1228 N  NE2 . GLN A 1 158 ? -5.784  9.117   -3.371  1.00 92.86 158 A 1 
ATOM   1229 N  N   . ILE A 1 159 ? -9.772  5.698   -0.589  1.00 95.37 159 A 1 
ATOM   1230 C  CA  . ILE A 1 159 ? -10.822 4.935   0.096   1.00 94.84 159 A 1 
ATOM   1231 C  C   . ILE A 1 159 ? -10.205 3.655   0.666   1.00 93.63 159 A 1 
ATOM   1232 O  O   . ILE A 1 159 ? -9.415  2.991   -0.011  1.00 92.23 159 A 1 
ATOM   1233 C  CB  . ILE A 1 159 ? -11.995 4.637   -0.873  1.00 94.81 159 A 1 
ATOM   1234 C  CG1 . ILE A 1 159 ? -12.548 5.935   -1.514  1.00 92.30 159 A 1 
ATOM   1235 C  CG2 . ILE A 1 159 ? -13.124 3.891   -0.146  1.00 92.26 159 A 1 
ATOM   1236 C  CD1 . ILE A 1 159 ? -13.625 5.713   -2.579  1.00 84.84 159 A 1 
ATOM   1237 N  N   . TYR A 1 160 ? -10.553 3.322   1.908   1.00 87.10 160 A 1 
ATOM   1238 C  CA  . TYR A 1 160 ? -10.174 2.067   2.557   1.00 86.18 160 A 1 
ATOM   1239 C  C   . TYR A 1 160 ? -11.181 0.947   2.254   1.00 87.13 160 A 1 
ATOM   1240 O  O   . TYR A 1 160 ? -12.294 1.224   1.802   1.00 86.62 160 A 1 
ATOM   1241 C  CB  . TYR A 1 160 ? -10.016 2.306   4.064   1.00 84.43 160 A 1 
ATOM   1242 C  CG  . TYR A 1 160 ? -8.787  3.107   4.428   1.00 82.05 160 A 1 
ATOM   1243 C  CD1 . TYR A 1 160 ? -7.511  2.496   4.426   1.00 80.34 160 A 1 
ATOM   1244 C  CD2 . TYR A 1 160 ? -8.896  4.465   4.788   1.00 80.01 160 A 1 
ATOM   1245 C  CE1 . TYR A 1 160 ? -6.364  3.227   4.765   1.00 78.24 160 A 1 
ATOM   1246 C  CE2 . TYR A 1 160 ? -7.757  5.208   5.133   1.00 78.05 160 A 1 
ATOM   1247 C  CZ  . TYR A 1 160 ? -6.488  4.586   5.115   1.00 78.58 160 A 1 
ATOM   1248 O  OH  . TYR A 1 160 ? -5.373  5.309   5.445   1.00 74.87 160 A 1 
ATOM   1249 N  N   . PRO A 1 161 ? -10.852 -0.328  2.537   1.00 82.52 161 A 1 
ATOM   1250 C  CA  . PRO A 1 161 ? -11.766 -1.457  2.327   1.00 82.83 161 A 1 
ATOM   1251 C  C   . PRO A 1 161 ? -13.105 -1.352  3.081   1.00 84.62 161 A 1 
ATOM   1252 O  O   . PRO A 1 161 ? -14.092 -1.917  2.627   1.00 83.26 161 A 1 
ATOM   1253 C  CB  . PRO A 1 161 ? -10.985 -2.696  2.779   1.00 80.70 161 A 1 
ATOM   1254 C  CG  . PRO A 1 161 ? -9.532  -2.303  2.546   1.00 78.45 161 A 1 
ATOM   1255 C  CD  . PRO A 1 161 ? -9.533  -0.815  2.905   1.00 79.98 161 A 1 
ATOM   1256 N  N   . ASP A 1 162 ? -13.154 -0.635  4.201   1.00 86.12 162 A 1 
ATOM   1257 C  CA  . ASP A 1 162 ? -14.367 -0.375  4.984   1.00 85.97 162 A 1 
ATOM   1258 C  C   . ASP A 1 162 ? -15.237 0.767   4.416   1.00 87.96 162 A 1 
ATOM   1259 O  O   . ASP A 1 162 ? -16.283 1.097   4.968   1.00 86.42 162 A 1 
ATOM   1260 C  CB  . ASP A 1 162 ? -13.972 -0.109  6.451   1.00 82.74 162 A 1 
ATOM   1261 C  CG  . ASP A 1 162 ? -13.185 1.195   6.667   1.00 79.57 162 A 1 
ATOM   1262 O  OD1 . ASP A 1 162 ? -12.830 1.870   5.677   1.00 77.25 162 A 1 
ATOM   1263 O  OD2 . ASP A 1 162 ? -12.908 1.533   7.831   1.00 77.08 162 A 1 
ATOM   1264 N  N   . GLY A 1 163 ? -14.819 1.403   3.311   1.00 90.98 163 A 1 
ATOM   1265 C  CA  . GLY A 1 163 ? -15.492 2.534   2.679   1.00 91.82 163 A 1 
ATOM   1266 C  C   . GLY A 1 163 ? -15.112 3.902   3.252   1.00 92.98 163 A 1 
ATOM   1267 O  O   . GLY A 1 163 ? -15.522 4.920   2.687   1.00 91.82 163 A 1 
ATOM   1268 N  N   . SER A 1 164 ? -14.322 3.977   4.324   1.00 90.71 164 A 1 
ATOM   1269 C  CA  . SER A 1 164 ? -13.884 5.241   4.903   1.00 90.04 164 A 1 
ATOM   1270 C  C   . SER A 1 164 ? -12.912 5.990   3.986   1.00 91.22 164 A 1 
ATOM   1271 O  O   . SER A 1 164 ? -12.120 5.399   3.240   1.00 91.10 164 A 1 
ATOM   1272 C  CB  . SER A 1 164 ? -13.300 5.041   6.303   1.00 87.29 164 A 1 
ATOM   1273 O  OG  . SER A 1 164 ? -12.067 4.353   6.261   1.00 81.58 164 A 1 
ATOM   1274 N  N   . LYS A 1 165 ? -12.955 7.336   4.013   1.00 93.03 165 A 1 
ATOM   1275 C  CA  . LYS A 1 165 ? -12.014 8.175   3.272   1.00 93.42 165 A 1 
ATOM   1276 C  C   . LYS A 1 165 ? -10.653 8.205   3.976   1.00 93.58 165 A 1 
ATOM   1277 O  O   . LYS A 1 165 ? -10.575 8.383   5.185   1.00 92.54 165 A 1 
ATOM   1278 C  CB  . LYS A 1 165 ? -12.559 9.605   3.109   1.00 92.71 165 A 1 
ATOM   1279 C  CG  . LYS A 1 165 ? -13.749 9.685   2.141   1.00 87.71 165 A 1 
ATOM   1280 C  CD  . LYS A 1 165 ? -14.175 11.156  1.959   1.00 87.75 165 A 1 
ATOM   1281 C  CE  . LYS A 1 165 ? -15.312 11.298  0.946   1.00 80.85 165 A 1 
ATOM   1282 N  NZ  . LYS A 1 165 ? -15.660 12.721  0.720   1.00 75.96 165 A 1 
ATOM   1283 N  N   . SER A 1 166 ? -9.574  8.134   3.205   1.00 91.48 166 A 1 
ATOM   1284 C  CA  . SER A 1 166 ? -8.243  8.462   3.701   1.00 91.57 166 A 1 
ATOM   1285 C  C   . SER A 1 166 ? -8.065  9.986   3.844   1.00 92.23 166 A 1 
ATOM   1286 O  O   . SER A 1 166 ? -8.886  10.772  3.368   1.00 92.21 166 A 1 
ATOM   1287 C  CB  . SER A 1 166 ? -7.172  7.845   2.794   1.00 91.17 166 A 1 
ATOM   1288 O  OG  . SER A 1 166 ? -6.973  8.604   1.618   1.00 89.41 166 A 1 
ATOM   1289 N  N   . ASN A 1 167 ? -6.960  10.434  4.440   1.00 91.86 167 A 1 
ATOM   1290 C  CA  . ASN A 1 167 ? -6.565  11.847  4.451   1.00 91.76 167 A 1 
ATOM   1291 C  C   . ASN A 1 167 ? -5.913  12.316  3.135   1.00 92.96 167 A 1 
ATOM   1292 O  O   . ASN A 1 167 ? -5.386  13.425  3.071   1.00 92.43 167 A 1 
ATOM   1293 C  CB  . ASN A 1 167 ? -5.672  12.112  5.677   1.00 89.86 167 A 1 
ATOM   1294 C  CG  . ASN A 1 167 ? -4.286  11.503  5.561   1.00 88.90 167 A 1 
ATOM   1295 O  OD1 . ASN A 1 167 ? -4.057  10.490  4.921   1.00 85.90 167 A 1 
ATOM   1296 N  ND2 . ASN A 1 167 ? -3.299  12.118  6.179   1.00 85.16 167 A 1 
ATOM   1297 N  N   . ASN A 1 168 ? -5.919  11.481  2.087   1.00 94.86 168 A 1 
ATOM   1298 C  CA  . ASN A 1 168 ? -5.333  11.773  0.782   1.00 95.69 168 A 1 
ATOM   1299 C  C   . ASN A 1 168 ? -6.415  11.948  -0.299  1.00 96.31 168 A 1 
ATOM   1300 O  O   . ASN A 1 168 ? -6.315  11.411  -1.406  1.00 95.97 168 A 1 
ATOM   1301 C  CB  . ASN A 1 168 ? -4.284  10.693  0.449   1.00 95.28 168 A 1 
ATOM   1302 C  CG  . ASN A 1 168 ? -3.370  11.117  -0.690  1.00 94.81 168 A 1 
ATOM   1303 O  OD1 . ASN A 1 168 ? -3.013  12.267  -0.838  1.00 89.90 168 A 1 
ATOM   1304 N  ND2 . ASN A 1 168 ? -2.950  10.190  -1.520  1.00 89.27 168 A 1 
ATOM   1305 N  N   . THR A 1 169 ? -7.490  12.673  0.049   1.00 96.98 169 A 1 
ATOM   1306 C  CA  . THR A 1 169 ? -8.619  12.952  -0.849  1.00 97.14 169 A 1 
ATOM   1307 C  C   . THR A 1 169 ? -9.268  14.299  -0.509  1.00 97.48 169 A 1 
ATOM   1308 O  O   . THR A 1 169 ? -8.969  14.899  0.518   1.00 97.05 169 A 1 
ATOM   1309 C  CB  . THR A 1 169 ? -9.642  11.803  -0.788  1.00 96.60 169 A 1 
ATOM   1310 O  OG1 . THR A 1 169 ? -10.595 11.935  -1.812  1.00 93.39 169 A 1 
ATOM   1311 C  CG2 . THR A 1 169 ? -10.389 11.699  0.538   1.00 93.32 169 A 1 
ATOM   1312 N  N   . VAL A 1 170 ? -10.167 14.776  -1.378  1.00 97.35 170 A 1 
ATOM   1313 C  CA  . VAL A 1 170 ? -10.997 15.961  -1.133  1.00 97.46 170 A 1 
ATOM   1314 C  C   . VAL A 1 170 ? -12.039 15.645  -0.056  1.00 97.43 170 A 1 
ATOM   1315 O  O   . VAL A 1 170 ? -12.676 14.584  -0.073  1.00 96.66 170 A 1 
ATOM   1316 C  CB  . VAL A 1 170 ? -11.685 16.436  -2.421  1.00 96.73 170 A 1 
ATOM   1317 C  CG1 . VAL A 1 170 ? -12.538 17.686  -2.201  1.00 91.89 170 A 1 
ATOM   1318 C  CG2 . VAL A 1 170 ? -10.654 16.775  -3.501  1.00 92.06 170 A 1 
ATOM   1319 N  N   . TYR A 1 171 ? -12.252 16.591  0.861   1.00 97.46 171 A 1 
ATOM   1320 C  CA  . TYR A 1 171 ? -13.358 16.583  1.816   1.00 97.29 171 A 1 
ATOM   1321 C  C   . TYR A 1 171 ? -14.386 17.625  1.386   1.00 97.17 171 A 1 
ATOM   1322 O  O   . TYR A 1 171 ? -14.033 18.781  1.152   1.00 95.77 171 A 1 
ATOM   1323 C  CB  . TYR A 1 171 ? -12.836 16.816  3.239   1.00 96.82 171 A 1 
ATOM   1324 C  CG  . TYR A 1 171 ? -12.211 15.573  3.832   1.00 96.77 171 A 1 
ATOM   1325 C  CD1 . TYR A 1 171 ? -12.899 14.826  4.811   1.00 95.45 171 A 1 
ATOM   1326 C  CD2 . TYR A 1 171 ? -10.963 15.103  3.360   1.00 95.39 171 A 1 
ATOM   1327 C  CE1 . TYR A 1 171 ? -12.362 13.638  5.313   1.00 94.33 171 A 1 
ATOM   1328 C  CE2 . TYR A 1 171 ? -10.423 13.906  3.851   1.00 94.46 171 A 1 
ATOM   1329 C  CZ  . TYR A 1 171 ? -11.129 13.170  4.827   1.00 95.26 171 A 1 
ATOM   1330 O  OH  . TYR A 1 171 ? -10.620 11.992  5.285   1.00 94.02 171 A 1 
ATOM   1331 N  N   . ASN A 1 172 ? -15.646 17.201  1.258   1.00 97.09 172 A 1 
ATOM   1332 C  CA  . ASN A 1 172 ? -16.757 18.034  0.821   1.00 96.72 172 A 1 
ATOM   1333 C  C   . ASN A 1 172 ? -17.683 18.326  2.011   1.00 96.40 172 A 1 
ATOM   1334 O  O   . ASN A 1 172 ? -17.769 17.514  2.932   1.00 95.36 172 A 1 
ATOM   1335 C  CB  . ASN A 1 172 ? -17.517 17.332  -0.307  1.00 96.17 172 A 1 
ATOM   1336 C  CG  . ASN A 1 172 ? -16.679 17.049  -1.545  1.00 95.02 172 A 1 
ATOM   1337 O  OD1 . ASN A 1 172 ? -15.628 17.601  -1.799  1.00 87.03 172 A 1 
ATOM   1338 N  ND2 . ASN A 1 172 ? -17.131 16.138  -2.380  1.00 86.18 172 A 1 
ATOM   1339 N  N   . SER A 1 173 ? -18.413 19.449  1.947   1.00 96.28 173 A 1 
ATOM   1340 C  CA  . SER A 1 173 ? -19.431 19.804  2.925   1.00 95.73 173 A 1 
ATOM   1341 C  C   . SER A 1 173 ? -20.547 18.757  2.966   1.00 95.12 173 A 1 
ATOM   1342 O  O   . SER A 1 173 ? -21.043 18.334  1.921   1.00 93.83 173 A 1 
ATOM   1343 C  CB  . SER A 1 173 ? -20.033 21.165  2.586   1.00 95.12 173 A 1 
ATOM   1344 O  OG  . SER A 1 173 ? -20.950 21.530  3.602   1.00 90.98 173 A 1 
ATOM   1345 N  N   . THR A 1 174 ? -20.982 18.387  4.167   1.00 94.05 174 A 1 
ATOM   1346 C  CA  . THR A 1 174 ? -22.135 17.500  4.373   1.00 92.61 174 A 1 
ATOM   1347 C  C   . THR A 1 174 ? -23.461 18.257  4.436   1.00 92.22 174 A 1 
ATOM   1348 O  O   . THR A 1 174 ? -24.518 17.636  4.519   1.00 89.70 174 A 1 
ATOM   1349 C  CB  . THR A 1 174 ? -21.960 16.652  5.634   1.00 91.31 174 A 1 
ATOM   1350 O  OG1 . THR A 1 174 ? -21.815 17.466  6.768   1.00 85.82 174 A 1 
ATOM   1351 C  CG2 . THR A 1 174 ? -20.737 15.737  5.532   1.00 84.65 174 A 1 
ATOM   1352 N  N   . ALA A 1 175 ? -23.442 19.599  4.365   1.00 92.62 175 A 1 
ATOM   1353 C  CA  . ALA A 1 175 ? -24.626 20.438  4.437   1.00 92.29 175 A 1 
ATOM   1354 C  C   . ALA A 1 175 ? -24.514 21.679  3.535   1.00 93.31 175 A 1 
ATOM   1355 O  O   . ALA A 1 175 ? -23.438 22.113  3.140   1.00 92.27 175 A 1 
ATOM   1356 C  CB  . ALA A 1 175 ? -24.849 20.832  5.902   1.00 90.06 175 A 1 
ATOM   1357 N  N   . THR A 1 176 ? -25.676 22.295  3.232   1.00 92.45 176 A 1 
ATOM   1358 C  CA  . THR A 1 176 ? -25.766 23.652  2.683   1.00 92.46 176 A 1 
ATOM   1359 C  C   . THR A 1 176 ? -25.961 24.634  3.825   1.00 92.54 176 A 1 
ATOM   1360 O  O   . THR A 1 176 ? -26.836 24.435  4.660   1.00 90.37 176 A 1 
ATOM   1361 C  CB  . THR A 1 176 ? -26.923 23.763  1.684   1.00 91.30 176 A 1 
ATOM   1362 O  OG1 . THR A 1 176 ? -26.699 22.885  0.606   1.00 85.55 176 A 1 
ATOM   1363 C  CG2 . THR A 1 176 ? -27.072 25.164  1.094   1.00 84.47 176 A 1 
ATOM   1364 N  N   . GLY A 1 177 ? -25.160 25.715  3.876   1.00 94.04 177 A 1 
ATOM   1365 C  CA  . GLY A 1 177 ? -25.250 26.658  4.984   1.00 93.96 177 A 1 
ATOM   1366 C  C   . GLY A 1 177 ? -24.131 27.693  4.984   1.00 94.82 177 A 1 
ATOM   1367 O  O   . GLY A 1 177 ? -23.590 28.057  3.940   1.00 93.72 177 A 1 
ATOM   1368 N  N   . ILE A 1 178 ? -23.815 28.193  6.178   1.00 94.07 178 A 1 
ATOM   1369 C  CA  . ILE A 1 178 ? -22.749 29.166  6.409   1.00 94.28 178 A 1 
ATOM   1370 C  C   . ILE A 1 178 ? -21.704 28.544  7.329   1.00 94.89 178 A 1 
ATOM   1371 O  O   . ILE A 1 178 ? -22.042 27.980  8.367   1.00 93.61 178 A 1 
ATOM   1372 C  CB  . ILE A 1 178 ? -23.319 30.491  6.972   1.00 92.52 178 A 1 
ATOM   1373 C  CG1 . ILE A 1 178 ? -24.322 31.111  5.970   1.00 86.31 178 A 1 
ATOM   1374 C  CG2 . ILE A 1 178 ? -22.185 31.485  7.287   1.00 84.92 178 A 1 
ATOM   1375 C  CD1 . ILE A 1 178 ? -25.042 32.366  6.482   1.00 73.81 178 A 1 
ATOM   1376 N  N   . VAL A 1 179 ? -20.434 28.700  6.978   1.00 94.85 179 A 1 
ATOM   1377 C  CA  . VAL A 1 179 ? -19.310 28.322  7.847   1.00 94.97 179 A 1 
ATOM   1378 C  C   . VAL A 1 179 ? -19.291 29.273  9.038   1.00 94.65 179 A 1 
ATOM   1379 O  O   . VAL A 1 179 ? -18.884 30.422  8.932   1.00 93.20 179 A 1 
ATOM   1380 C  CB  . VAL A 1 179 ? -17.972 28.363  7.088   1.00 94.34 179 A 1 
ATOM   1381 C  CG1 . VAL A 1 179 ? -16.825 27.924  7.996   1.00 92.09 179 A 1 
ATOM   1382 C  CG2 . VAL A 1 179 ? -17.982 27.432  5.873   1.00 92.59 179 A 1 
ATOM   1383 N  N   . LYS A 1 180 ? -19.739 28.809  10.213  1.00 94.94 180 A 1 
ATOM   1384 C  CA  . LYS A 1 180 ? -19.755 29.629  11.428  1.00 94.09 180 A 1 
ATOM   1385 C  C   . LYS A 1 180 ? -18.413 29.694  12.124  1.00 94.69 180 A 1 
ATOM   1386 O  O   . LYS A 1 180 ? -18.067 30.734  12.679  1.00 92.46 180 A 1 
ATOM   1387 C  CB  . LYS A 1 180 ? -20.794 29.097  12.415  1.00 92.01 180 A 1 
ATOM   1388 C  CG  . LYS A 1 180 ? -22.191 29.661  12.150  1.00 82.77 180 A 1 
ATOM   1389 C  CD  . LYS A 1 180 ? -23.012 29.478  13.414  1.00 74.89 180 A 1 
ATOM   1390 C  CE  . LYS A 1 180 ? -24.441 29.980  13.285  1.00 66.80 180 A 1 
ATOM   1391 N  NZ  . LYS A 1 180 ? -25.205 29.591  14.494  1.00 59.02 180 A 1 
ATOM   1392 N  N   . LYS A 1 181 ? -17.690 28.576  12.169  1.00 95.29 181 A 1 
ATOM   1393 C  CA  . LYS A 1 181 ? -16.441 28.471  12.908  1.00 95.61 181 A 1 
ATOM   1394 C  C   . LYS A 1 181 ? -15.536 27.411  12.306  1.00 96.00 181 A 1 
ATOM   1395 O  O   . LYS A 1 181 ? -15.992 26.327  11.966  1.00 94.64 181 A 1 
ATOM   1396 C  CB  . LYS A 1 181 ? -16.768 28.167  14.375  1.00 94.11 181 A 1 
ATOM   1397 C  CG  . LYS A 1 181 ? -15.556 28.342  15.290  1.00 86.50 181 A 1 
ATOM   1398 C  CD  . LYS A 1 181 ? -15.932 28.066  16.744  1.00 82.86 181 A 1 
ATOM   1399 C  CE  . LYS A 1 181 ? -14.721 28.299  17.634  1.00 71.91 181 A 1 
ATOM   1400 N  NZ  . LYS A 1 181 ? -15.011 27.944  19.042  1.00 63.70 181 A 1 
ATOM   1401 N  N   . ILE A 1 182 ? -14.239 27.718  12.257  1.00 96.07 182 A 1 
ATOM   1402 C  CA  . ILE A 1 182 ? -13.183 26.774  11.896  1.00 96.13 182 A 1 
ATOM   1403 C  C   . ILE A 1 182 ? -12.232 26.641  13.091  1.00 96.02 182 A 1 
ATOM   1404 O  O   . ILE A 1 182 ? -11.572 27.597  13.477  1.00 94.67 182 A 1 
ATOM   1405 C  CB  . ILE A 1 182 ? -12.453 27.209  10.617  1.00 95.62 182 A 1 
ATOM   1406 C  CG1 . ILE A 1 182 ? -13.438 27.309  9.426   1.00 94.12 182 A 1 
ATOM   1407 C  CG2 . ILE A 1 182 ? -11.315 26.218  10.312  1.00 93.99 182 A 1 
ATOM   1408 C  CD1 . ILE A 1 182 ? -12.835 27.886  8.145   1.00 92.50 182 A 1 
ATOM   1409 N  N   . VAL A 1 183 ? -12.160 25.459  13.682  1.00 96.21 183 A 1 
ATOM   1410 C  CA  . VAL A 1 183 ? -11.239 25.146  14.776  1.00 95.62 183 A 1 
ATOM   1411 C  C   . VAL A 1 183 ? -10.068 24.342  14.215  1.00 95.62 183 A 1 
ATOM   1412 O  O   . VAL A 1 183 ? -10.268 23.267  13.659  1.00 94.79 183 A 1 
ATOM   1413 C  CB  . VAL A 1 183 ? -11.929 24.398  15.924  1.00 94.35 183 A 1 
ATOM   1414 C  CG1 . VAL A 1 183 ? -10.978 24.154  17.092  1.00 89.18 183 A 1 
ATOM   1415 C  CG2 . VAL A 1 183 ? -13.130 25.190  16.455  1.00 89.80 183 A 1 
ATOM   1416 N  N   . ARG A 1 184 ? -8.843  24.853  14.387  1.00 94.41 184 A 1 
ATOM   1417 C  CA  . ARG A 1 184 ? -7.631  24.081  14.105  1.00 93.49 184 A 1 
ATOM   1418 C  C   . ARG A 1 184 ? -7.352  23.135  15.270  1.00 93.13 184 A 1 
ATOM   1419 O  O   . ARG A 1 184 ? -7.307  23.575  16.409  1.00 90.22 184 A 1 
ATOM   1420 C  CB  . ARG A 1 184 ? -6.426  25.007  13.845  1.00 90.61 184 A 1 
ATOM   1421 C  CG  . ARG A 1 184 ? -6.591  25.791  12.544  1.00 74.39 184 A 1 
ATOM   1422 C  CD  . ARG A 1 184 ? -5.331  26.605  12.237  1.00 69.29 184 A 1 
ATOM   1423 N  NE  . ARG A 1 184 ? -5.470  27.319  10.955  1.00 61.07 184 A 1 
ATOM   1424 C  CZ  . ARG A 1 184 ? -4.529  28.041  10.343  1.00 53.80 184 A 1 
ATOM   1425 N  NH1 . ARG A 1 184 ? -3.350  28.203  10.862  1.00 48.98 184 A 1 
ATOM   1426 N  NH2 . ARG A 1 184 ? -4.787  28.603  9.198   1.00 47.21 184 A 1 
ATOM   1427 N  N   . LYS A 1 185 ? -7.134  21.851  14.984  1.00 91.64 185 A 1 
ATOM   1428 C  CA  . LYS A 1 185 ? -6.782  20.859  15.999  1.00 90.00 185 A 1 
ATOM   1429 C  C   . LYS A 1 185 ? -5.286  20.920  16.308  1.00 89.29 185 A 1 
ATOM   1430 O  O   . LYS A 1 185 ? -4.480  21.139  15.405  1.00 86.21 185 A 1 
ATOM   1431 C  CB  . LYS A 1 185 ? -7.186  19.449  15.540  1.00 87.90 185 A 1 
ATOM   1432 C  CG  . LYS A 1 185 ? -8.703  19.332  15.355  1.00 80.31 185 A 1 
ATOM   1433 C  CD  . LYS A 1 185 ? -9.114  17.889  15.059  1.00 74.50 185 A 1 
ATOM   1434 C  CE  . LYS A 1 185 ? -10.638 17.888  15.029  1.00 65.71 185 A 1 
ATOM   1435 N  NZ  . LYS A 1 185 ? -11.249 16.536  15.027  1.00 58.37 185 A 1 
ATOM   1436 N  N   . GLU A 1 186 ? -4.905  20.637  17.565  1.00 87.01 186 A 1 
ATOM   1437 C  CA  . GLU A 1 186 ? -3.503  20.654  18.008  1.00 84.21 186 A 1 
ATOM   1438 C  C   . GLU A 1 186 ? -2.591  19.749  17.171  1.00 81.92 186 A 1 
ATOM   1439 O  O   . GLU A 1 186 ? -1.520  20.162  16.730  1.00 76.22 186 A 1 
ATOM   1440 C  CB  . GLU A 1 186 ? -3.417  20.195  19.467  1.00 81.90 186 A 1 
ATOM   1441 C  CG  . GLU A 1 186 ? -4.004  21.200  20.456  1.00 70.57 186 A 1 
ATOM   1442 C  CD  . GLU A 1 186 ? -3.817  20.755  21.918  1.00 62.10 186 A 1 
ATOM   1443 O  OE1 . GLU A 1 186 ? -3.896  21.631  22.798  1.00 55.15 186 A 1 
ATOM   1444 O  OE2 . GLU A 1 186 ? -3.611  19.534  22.136  1.00 55.98 186 A 1 
ATOM   1445 N  N   . LYS A 1 187 ? -3.034  18.521  16.877  1.00 80.33 187 A 1 
ATOM   1446 C  CA  . LYS A 1 187 ? -2.282  17.552  16.059  1.00 79.18 187 A 1 
ATOM   1447 C  C   . LYS A 1 187 ? -2.448  17.768  14.538  1.00 81.07 187 A 1 
ATOM   1448 O  O   . LYS A 1 187 ? -2.037  16.931  13.738  1.00 76.05 187 A 1 
ATOM   1449 C  CB  . LYS A 1 187 ? -2.581  16.113  16.495  1.00 74.59 187 A 1 
ATOM   1450 C  CG  . LYS A 1 187 ? -2.135  15.847  17.947  1.00 67.95 187 A 1 
ATOM   1451 C  CD  . LYS A 1 187 ? -2.099  14.344  18.263  1.00 61.17 187 A 1 
ATOM   1452 C  CE  . LYS A 1 187 ? -1.526  14.125  19.670  1.00 54.70 187 A 1 
ATOM   1453 N  NZ  . LYS A 1 187 ? -1.087  12.715  19.916  1.00 48.63 187 A 1 
ATOM   1454 N  N   . GLY A 1 188 ? -3.046  18.898  14.138  1.00 84.34 188 A 1 
ATOM   1455 C  CA  . GLY A 1 188 ? -3.397  19.199  12.755  1.00 85.99 188 A 1 
ATOM   1456 C  C   . GLY A 1 188 ? -4.779  18.683  12.359  1.00 88.65 188 A 1 
ATOM   1457 O  O   . GLY A 1 188 ? -5.396  17.872  13.051  1.00 85.84 188 A 1 
ATOM   1458 N  N   . GLY A 1 189 ? -5.270  19.170  11.216  1.00 90.91 189 A 1 
ATOM   1459 C  CA  . GLY A 1 189 ? -6.657  19.009  10.792  1.00 92.77 189 A 1 
ATOM   1460 C  C   . GLY A 1 189 ? -7.560  20.109  11.359  1.00 94.65 189 A 1 
ATOM   1461 O  O   . GLY A 1 189 ? -7.095  21.039  12.021  1.00 93.65 189 A 1 
ATOM   1462 N  N   . TYR A 1 190 ? -8.860  20.012  11.047  1.00 95.84 190 A 1 
ATOM   1463 C  CA  . TYR A 1 190 ? -9.837  21.048  11.329  1.00 96.29 190 A 1 
ATOM   1464 C  C   . TYR A 1 190 ? -11.182 20.450  11.753  1.00 96.73 190 A 1 
ATOM   1465 O  O   . TYR A 1 190 ? -11.552 19.357  11.328  1.00 95.93 190 A 1 
ATOM   1466 C  CB  . TYR A 1 190 ? -10.017 21.940  10.092  1.00 95.52 190 A 1 
ATOM   1467 C  CG  . TYR A 1 190 ? -8.722  22.475  9.508   1.00 94.79 190 A 1 
ATOM   1468 C  CD1 . TYR A 1 190 ? -8.155  23.676  9.973   1.00 91.33 190 A 1 
ATOM   1469 C  CD2 . TYR A 1 190 ? -8.049  21.752  8.495   1.00 91.23 190 A 1 
ATOM   1470 C  CE1 . TYR A 1 190 ? -6.963  24.170  9.437   1.00 88.94 190 A 1 
ATOM   1471 C  CE2 . TYR A 1 190 ? -6.841  22.234  7.949   1.00 89.18 190 A 1 
ATOM   1472 C  CZ  . TYR A 1 190 ? -6.309  23.450  8.418   1.00 89.93 190 A 1 
ATOM   1473 O  OH  . TYR A 1 190 ? -5.146  23.928  7.877   1.00 86.98 190 A 1 
ATOM   1474 N  N   . GLU A 1 191 ? -11.929 21.214  12.556  1.00 96.33 191 A 1 
ATOM   1475 C  CA  . GLU A 1 191 ? -13.369 21.042  12.751  1.00 96.48 191 A 1 
ATOM   1476 C  C   . GLU A 1 191 ? -14.075 22.263  12.180  1.00 96.59 191 A 1 
ATOM   1477 O  O   . GLU A 1 191 ? -13.738 23.393  12.527  1.00 95.25 191 A 1 
ATOM   1478 C  CB  . GLU A 1 191 ? -13.709 20.869  14.234  1.00 95.10 191 A 1 
ATOM   1479 C  CG  . GLU A 1 191 ? -13.327 19.478  14.716  1.00 87.03 191 A 1 
ATOM   1480 C  CD  . GLU A 1 191 ? -13.507 19.228  16.208  1.00 85.52 191 A 1 
ATOM   1481 O  OE1 . GLU A 1 191 ? -13.154 18.086  16.616  1.00 79.54 191 A 1 
ATOM   1482 O  OE2 . GLU A 1 191 ? -13.887 20.154  16.945  1.00 78.95 191 A 1 
ATOM   1483 N  N   . ILE A 1 192 ? -15.043 22.046  11.294  1.00 96.51 192 A 1 
ATOM   1484 C  CA  . ILE A 1 192 ? -15.770 23.096  10.599  1.00 96.30 192 A 1 
ATOM   1485 C  C   . ILE A 1 192 ? -17.232 23.024  11.024  1.00 96.10 192 A 1 
ATOM   1486 O  O   . ILE A 1 192 ? -17.922 22.053  10.708  1.00 95.15 192 A 1 
ATOM   1487 C  CB  . ILE A 1 192 ? -15.615 22.975  9.069   1.00 95.68 192 A 1 
ATOM   1488 C  CG1 . ILE A 1 192 ? -14.122 22.889  8.666   1.00 92.53 192 A 1 
ATOM   1489 C  CG2 . ILE A 1 192 ? -16.300 24.172  8.387   1.00 92.11 192 A 1 
ATOM   1490 C  CD1 . ILE A 1 192 ? -13.904 22.765  7.158   1.00 85.60 192 A 1 
ATOM   1491 N  N   . ASN A 1 193 ? -17.716 24.057  11.719  1.00 96.26 193 A 1 
ATOM   1492 C  CA  . ASN A 1 193 ? -19.121 24.187  12.074  1.00 95.95 193 A 1 
ATOM   1493 C  C   . ASN A 1 193 ? -19.863 24.853  10.914  1.00 95.99 193 A 1 
ATOM   1494 O  O   . ASN A 1 193 ? -19.554 25.990  10.556  1.00 94.67 193 A 1 
ATOM   1495 C  CB  . ASN A 1 193 ? -19.281 24.992  13.375  1.00 94.53 193 A 1 
ATOM   1496 C  CG  . ASN A 1 193 ? -18.866 24.238  14.619  1.00 86.41 193 A 1 
ATOM   1497 O  OD1 . ASN A 1 193 ? -17.942 23.455  14.655  1.00 74.66 193 A 1 
ATOM   1498 N  ND2 . ASN A 1 193 ? -19.542 24.486  15.722  1.00 73.65 193 A 1 
ATOM   1499 N  N   . ILE A 1 194 ? -20.864 24.167  10.378  1.00 95.53 194 A 1 
ATOM   1500 C  CA  . ILE A 1 194 ? -21.713 24.647  9.283   1.00 95.14 194 A 1 
ATOM   1501 C  C   . ILE A 1 194 ? -23.131 24.783  9.829   1.00 94.73 194 A 1 
ATOM   1502 O  O   . ILE A 1 194 ? -23.715 23.800  10.289  1.00 93.48 194 A 1 
ATOM   1503 C  CB  . ILE A 1 194 ? -21.643 23.689  8.078   1.00 94.39 194 A 1 
ATOM   1504 C  CG1 . ILE A 1 194 ? -20.199 23.525  7.567   1.00 92.24 194 A 1 
ATOM   1505 C  CG2 . ILE A 1 194 ? -22.567 24.196  6.950   1.00 92.17 194 A 1 
ATOM   1506 C  CD1 . ILE A 1 194 ? -19.995 22.226  6.782   1.00 85.44 194 A 1 
ATOM   1507 N  N   . ALA A 1 195 ? -23.681 25.984  9.778   1.00 94.80 195 A 1 
ATOM   1508 C  CA  . ALA A 1 195 ? -25.067 26.223  10.144  1.00 93.92 195 A 1 
ATOM   1509 C  C   . ALA A 1 195 ? -25.948 26.154  8.897   1.00 93.21 195 A 1 
ATOM   1510 O  O   . ALA A 1 195 ? -25.765 26.953  7.976   1.00 90.20 195 A 1 
ATOM   1511 C  CB  . ALA A 1 195 ? -25.190 27.566  10.852  1.00 92.00 195 A 1 
ATOM   1512 N  N   . ASP A 1 196 ? -26.939 25.255  8.906   1.00 91.37 196 A 1 
ATOM   1513 C  CA  . ASP A 1 196 ? -27.939 25.174  7.849   1.00 88.33 196 A 1 
ATOM   1514 C  C   . ASP A 1 196 ? -28.739 26.485  7.781   1.00 87.40 196 A 1 
ATOM   1515 O  O   . ASP A 1 196 ? -29.213 27.014  8.788   1.00 82.99 196 A 1 
ATOM   1516 C  CB  . ASP A 1 196 ? -28.836 23.952  8.074   1.00 83.85 196 A 1 
ATOM   1517 C  CG  . ASP A 1 196 ? -29.717 23.688  6.849   1.00 75.77 196 A 1 
ATOM   1518 O  OD1 . ASP A 1 196 ? -30.554 24.558  6.539   1.00 67.46 196 A 1 
ATOM   1519 O  OD2 . ASP A 1 196 ? -29.519 22.660  6.185   1.00 68.72 196 A 1 
ATOM   1520 N  N   . ALA A 1 197 ? -28.894 27.036  6.573   1.00 81.80 197 A 1 
ATOM   1521 C  CA  . ALA A 1 197 ? -29.566 28.313  6.376   1.00 79.51 197 A 1 
ATOM   1522 C  C   . ALA A 1 197 ? -31.087 28.225  6.552   1.00 79.89 197 A 1 
ATOM   1523 O  O   . ALA A 1 197 ? -31.749 29.254  6.724   1.00 74.31 197 A 1 
ATOM   1524 C  CB  . ALA A 1 197 ? -29.190 28.831  4.987   1.00 75.03 197 A 1 
ATOM   1525 N  N   . SER A 1 198 ? -31.674 27.012  6.485   1.00 83.13 198 A 1 
ATOM   1526 C  CA  . SER A 1 198 ? -33.115 26.796  6.498   1.00 81.42 198 A 1 
ATOM   1527 C  C   . SER A 1 198 ? -33.667 26.506  7.890   1.00 81.49 198 A 1 
ATOM   1528 O  O   . SER A 1 198 ? -34.690 27.077  8.272   1.00 75.30 198 A 1 
ATOM   1529 C  CB  . SER A 1 198 ? -33.489 25.682  5.510   1.00 78.00 198 A 1 
ATOM   1530 O  OG  . SER A 1 198 ? -33.036 24.416  5.911   1.00 69.99 198 A 1 
ATOM   1531 N  N   . ASP A 1 199 ? -33.000 25.658  8.682   1.00 83.74 199 A 1 
ATOM   1532 C  CA  . ASP A 1 199 ? -33.461 25.238  10.014  1.00 83.49 199 A 1 
ATOM   1533 C  C   . ASP A 1 199 ? -32.505 25.621  11.157  1.00 84.47 199 A 1 
ATOM   1534 O  O   . ASP A 1 199 ? -32.822 25.420  12.331  1.00 77.71 199 A 1 
ATOM   1535 C  CB  . ASP A 1 199 ? -33.823 23.748  9.988   1.00 78.30 199 A 1 
ATOM   1536 C  CG  . ASP A 1 199 ? -32.643 22.779  9.903   1.00 72.66 199 A 1 
ATOM   1537 O  OD1 . ASP A 1 199 ? -31.490 23.248  9.922   1.00 67.38 199 A 1 
ATOM   1538 O  OD2 . ASP A 1 199 ? -32.907 21.556  9.937   1.00 68.77 199 A 1 
ATOM   1539 N  N   . GLY A 1 200 ? -31.358 26.211  10.832  1.00 81.85 200 A 1 
ATOM   1540 C  CA  . GLY A 1 200 ? -30.361 26.655  11.801  1.00 81.47 200 A 1 
ATOM   1541 C  C   . GLY A 1 200 ? -29.592 25.532  12.487  1.00 83.71 200 A 1 
ATOM   1542 O  O   . GLY A 1 200 ? -28.806 25.808  13.399  1.00 79.34 200 A 1 
ATOM   1543 N  N   . ARG A 1 201 ? -29.783 24.274  12.090  1.00 88.12 201 A 1 
ATOM   1544 C  CA  . ARG A 1 201 ? -29.014 23.150  12.634  1.00 89.32 201 A 1 
ATOM   1545 C  C   . ARG A 1 201 ? -27.538 23.305  12.292  1.00 91.29 201 A 1 
ATOM   1546 O  O   . ARG A 1 201 ? -27.179 23.682  11.186  1.00 88.63 201 A 1 
ATOM   1547 C  CB  . ARG A 1 201 ? -29.538 21.813  12.122  1.00 84.86 201 A 1 
ATOM   1548 C  CG  . ARG A 1 201 ? -30.842 21.432  12.819  1.00 70.28 201 A 1 
ATOM   1549 C  CD  . ARG A 1 201 ? -31.313 20.079  12.303  1.00 66.01 201 A 1 
ATOM   1550 N  NE  . ARG A 1 201 ? -32.487 19.619  13.051  1.00 57.45 201 A 1 
ATOM   1551 C  CZ  . ARG A 1 201 ? -33.167 18.513  12.784  1.00 51.36 201 A 1 
ATOM   1552 N  NH1 . ARG A 1 201 ? -32.833 17.734  11.798  1.00 48.61 201 A 1 
ATOM   1553 N  NH2 . ARG A 1 201 ? -34.180 18.196  13.525  1.00 44.92 201 A 1 
ATOM   1554 N  N   . GLU A 1 202 ? -26.699 22.981  13.265  1.00 92.00 202 A 1 
ATOM   1555 C  CA  . GLU A 1 202 ? -25.260 22.945  13.075  1.00 92.70 202 A 1 
ATOM   1556 C  C   . GLU A 1 202 ? -24.798 21.505  12.875  1.00 93.41 202 A 1 
ATOM   1557 O  O   . GLU A 1 202 ? -25.129 20.612  13.659  1.00 91.09 202 A 1 
ATOM   1558 C  CB  . GLU A 1 202 ? -24.524 23.646  14.221  1.00 89.61 202 A 1 
ATOM   1559 C  CG  . GLU A 1 202 ? -24.820 25.150  14.215  1.00 81.37 202 A 1 
ATOM   1560 C  CD  . GLU A 1 202 ? -24.029 25.970  15.250  1.00 81.17 202 A 1 
ATOM   1561 O  OE1 . GLU A 1 202 ? -24.350 27.163  15.384  1.00 75.86 202 A 1 
ATOM   1562 O  OE2 . GLU A 1 202 ? -23.084 25.438  15.880  1.00 76.36 202 A 1 
ATOM   1563 N  N   . VAL A 1 203 ? -23.992 21.316  11.840  1.00 93.98 203 A 1 
ATOM   1564 C  CA  . VAL A 1 203 ? -23.223 20.091  11.629  1.00 93.85 203 A 1 
ATOM   1565 C  C   . VAL A 1 203 ? -21.749 20.405  11.785  1.00 94.89 203 A 1 
ATOM   1566 O  O   . VAL A 1 203 ? -21.310 21.534  11.555  1.00 94.03 203 A 1 
ATOM   1567 C  CB  . VAL A 1 203 ? -23.535 19.420  10.280  1.00 91.14 203 A 1 
ATOM   1568 C  CG1 . VAL A 1 203 ? -25.002 18.984  10.218  1.00 79.52 203 A 1 
ATOM   1569 C  CG2 . VAL A 1 203 ? -23.233 20.319  9.092   1.00 79.85 203 A 1 
ATOM   1570 N  N   . VAL A 1 204 ? -20.978 19.414  12.206  1.00 95.48 204 A 1 
ATOM   1571 C  CA  . VAL A 1 204 ? -19.531 19.537  12.364  1.00 95.47 204 A 1 
ATOM   1572 C  C   . VAL A 1 204 ? -18.857 18.583  11.397  1.00 95.35 204 A 1 
ATOM   1573 O  O   . VAL A 1 204 ? -18.902 17.365  11.579  1.00 94.20 204 A 1 
ATOM   1574 C  CB  . VAL A 1 204 ? -19.080 19.285  13.815  1.00 94.20 204 A 1 
ATOM   1575 C  CG1 . VAL A 1 204 ? -17.569 19.518  13.960  1.00 88.52 204 A 1 
ATOM   1576 C  CG2 . VAL A 1 204 ? -19.796 20.226  14.789  1.00 89.21 204 A 1 
ATOM   1577 N  N   . ASP A 1 205 ? -18.195 19.145  10.386  1.00 95.51 205 A 1 
ATOM   1578 C  CA  . ASP A 1 205 ? -17.372 18.378  9.461   1.00 95.41 205 A 1 
ATOM   1579 C  C   . ASP A 1 205 ? -15.938 18.285  10.001  1.00 95.79 205 A 1 
ATOM   1580 O  O   . ASP A 1 205 ? -15.304 19.283  10.331  1.00 94.82 205 A 1 
ATOM   1581 C  CB  . ASP A 1 205 ? -17.430 18.968  8.045   1.00 94.50 205 A 1 
ATOM   1582 C  CG  . ASP A 1 205 ? -18.699 18.605  7.275   1.00 92.87 205 A 1 
ATOM   1583 O  OD1 . ASP A 1 205 ? -19.491 17.754  7.736   1.00 88.15 205 A 1 
ATOM   1584 O  OD2 . ASP A 1 205 ? -18.870 19.115  6.143   1.00 87.72 205 A 1 
ATOM   1585 N  N   . ILE A 1 206 ? -15.422 17.063  10.107  1.00 95.57 206 A 1 
ATOM   1586 C  CA  . ILE A 1 206 ? -14.081 16.770  10.609  1.00 95.14 206 A 1 
ATOM   1587 C  C   . ILE A 1 206 ? -13.140 16.545  9.427   1.00 95.66 206 A 1 
ATOM   1588 O  O   . ILE A 1 206 ? -13.308 15.608  8.652   1.00 94.73 206 A 1 
ATOM   1589 C  CB  . ILE A 1 206 ? -14.085 15.580  11.588  1.00 93.69 206 A 1 
ATOM   1590 C  CG1 . ILE A 1 206 ? -15.006 15.883  12.795  1.00 90.50 206 A 1 
ATOM   1591 C  CG2 . ILE A 1 206 ? -12.658 15.265  12.047  1.00 89.38 206 A 1 
ATOM   1592 C  CD1 . ILE A 1 206 ? -15.129 14.733  13.806  1.00 79.15 206 A 1 
ATOM   1593 N  N   . ILE A 1 207 ? -12.115 17.396  9.324   1.00 95.87 207 A 1 
ATOM   1594 C  CA  . ILE A 1 207 ? -11.092 17.321  8.288   1.00 95.97 207 A 1 
ATOM   1595 C  C   . ILE A 1 207 ? -9.786  16.819  8.910   1.00 95.71 207 A 1 
ATOM   1596 O  O   . ILE A 1 207 ? -9.262  17.464  9.817   1.00 94.70 207 A 1 
ATOM   1597 C  CB  . ILE A 1 207 ? -10.900 18.698  7.606   1.00 95.44 207 A 1 
ATOM   1598 C  CG1 . ILE A 1 207 ? -12.225 19.363  7.149   1.00 93.24 207 A 1 
ATOM   1599 C  CG2 . ILE A 1 207 ? -9.922  18.568  6.433   1.00 93.88 207 A 1 
ATOM   1600 C  CD1 . ILE A 1 207 ? -13.073 18.532  6.188   1.00 85.85 207 A 1 
ATOM   1601 N  N   . PRO A 1 208 ? -9.227  15.683  8.462   1.00 94.60 208 A 1 
ATOM   1602 C  CA  . PRO A 1 208 ? -7.957  15.192  8.961   1.00 93.84 208 A 1 
ATOM   1603 C  C   . PRO A 1 208 ? -6.782  16.072  8.505   1.00 93.94 208 A 1 
ATOM   1604 O  O   . PRO A 1 208 ? -6.885  16.842  7.546   1.00 93.09 208 A 1 
ATOM   1605 C  CB  . PRO A 1 208 ? -7.848  13.759  8.428   1.00 92.61 208 A 1 
ATOM   1606 C  CG  . PRO A 1 208 ? -8.584  13.848  7.108   1.00 91.20 208 A 1 
ATOM   1607 C  CD  . PRO A 1 208 ? -9.725  14.818  7.410   1.00 93.11 208 A 1 
ATOM   1608 N  N   . ARG A 1 209 ? -5.623  15.932  9.150   1.00 92.56 209 A 1 
ATOM   1609 C  CA  . ARG A 1 209 ? -4.385  16.583  8.704   1.00 91.68 209 A 1 
ATOM   1610 C  C   . ARG A 1 209 ? -3.974  16.067  7.323   1.00 91.76 209 A 1 
ATOM   1611 O  O   . ARG A 1 209 ? -3.937  14.860  7.103   1.00 89.70 209 A 1 
ATOM   1612 C  CB  . ARG A 1 209 ? -3.288  16.356  9.757   1.00 88.74 209 A 1 
ATOM   1613 C  CG  . ARG A 1 209 ? -1.990  17.122  9.460   1.00 76.91 209 A 1 
ATOM   1614 C  CD  . ARG A 1 209 ? -0.933  16.840  10.533  1.00 74.78 209 A 1 
ATOM   1615 N  NE  . ARG A 1 209 ? 0.335   17.549  10.282  1.00 67.01 209 A 1 
ATOM   1616 C  CZ  . ARG A 1 209 ? 1.473   17.352  10.922  1.00 60.50 209 A 1 
ATOM   1617 N  NH1 . ARG A 1 209 ? 1.588   16.475  11.880  1.00 56.06 209 A 1 
ATOM   1618 N  NH2 . ARG A 1 209 ? 2.531   18.032  10.608  1.00 52.39 209 A 1 
ATOM   1619 N  N   . GLY A 1 210 ? -3.627  16.977  6.426   1.00 92.12 210 A 1 
ATOM   1620 C  CA  . GLY A 1 210 ? -3.162  16.668  5.080   1.00 91.70 210 A 1 
ATOM   1621 C  C   . GLY A 1 210 ? -3.728  17.605  4.015   1.00 92.84 210 A 1 
ATOM   1622 O  O   . GLY A 1 210 ? -2.948  18.354  3.428   1.00 91.40 210 A 1 
ATOM   1623 N  N   . PRO A 1 211 ? -5.043  17.605  3.764   1.00 94.07 211 A 1 
ATOM   1624 C  CA  . PRO A 1 211 ? -5.673  18.543  2.837   1.00 94.38 211 A 1 
ATOM   1625 C  C   . PRO A 1 211 ? -5.607  19.989  3.347   1.00 94.39 211 A 1 
ATOM   1626 O  O   . PRO A 1 211 ? -5.686  20.246  4.548   1.00 92.94 211 A 1 
ATOM   1627 C  CB  . PRO A 1 211 ? -7.131  18.078  2.689   1.00 93.50 211 A 1 
ATOM   1628 C  CG  . PRO A 1 211 ? -7.128  16.650  3.219   1.00 91.27 211 A 1 
ATOM   1629 C  CD  . PRO A 1 211 ? -6.023  16.670  4.266   1.00 93.71 211 A 1 
ATOM   1630 N  N   . GLU A 1 212 ? -5.496  20.955  2.421   1.00 94.12 212 A 1 
ATOM   1631 C  CA  . GLU A 1 212 ? -5.549  22.386  2.721   1.00 93.74 212 A 1 
ATOM   1632 C  C   . GLU A 1 212 ? -6.989  22.898  2.655   1.00 94.61 212 A 1 
ATOM   1633 O  O   . GLU A 1 212 ? -7.748  22.508  1.767   1.00 93.65 212 A 1 
ATOM   1634 C  CB  . GLU A 1 212 ? -4.659  23.171  1.755   1.00 91.67 212 A 1 
ATOM   1635 C  CG  . GLU A 1 212 ? -3.170  22.827  1.921   1.00 79.80 212 A 1 
ATOM   1636 C  CD  . GLU A 1 212 ? -2.249  23.579  0.950   1.00 70.65 212 A 1 
ATOM   1637 O  OE1 . GLU A 1 212 ? -1.029  23.403  1.100   1.00 63.62 212 A 1 
ATOM   1638 O  OE2 . GLU A 1 212 ? -2.768  24.286  0.060   1.00 62.08 212 A 1 
ATOM   1639 N  N   . LEU A 1 213 ? -7.364  23.786  3.577   1.00 94.75 213 A 1 
ATOM   1640 C  CA  . LEU A 1 213 ? -8.679  24.422  3.564   1.00 94.71 213 A 1 
ATOM   1641 C  C   . LEU A 1 213 ? -8.817  25.395  2.391   1.00 95.08 213 A 1 
ATOM   1642 O  O   . LEU A 1 213 ? -7.907  26.167  2.107   1.00 93.03 213 A 1 
ATOM   1643 C  CB  . LEU A 1 213 ? -8.928  25.153  4.891   1.00 93.00 213 A 1 
ATOM   1644 C  CG  . LEU A 1 213 ? -9.579  24.259  5.951   1.00 87.92 213 A 1 
ATOM   1645 C  CD1 . LEU A 1 213 ? -9.476  24.940  7.307   1.00 85.59 213 A 1 
ATOM   1646 C  CD2 . LEU A 1 213 ? -11.055 24.016  5.669   1.00 84.93 213 A 1 
ATOM   1647 N  N   . LEU A 1 214 ? -10.013 25.405  1.766   1.00 95.74 214 A 1 
ATOM   1648 C  CA  . LEU A 1 214 ? -10.411 26.339  0.713   1.00 95.41 214 A 1 
ATOM   1649 C  C   . LEU A 1 214 ? -11.473 27.337  1.165   1.00 95.66 214 A 1 
ATOM   1650 O  O   . LEU A 1 214 ? -11.804 28.248  0.411   1.00 93.41 214 A 1 
ATOM   1651 C  CB  . LEU A 1 214 ? -10.931 25.535  -0.492  1.00 94.59 214 A 1 
ATOM   1652 C  CG  . LEU A 1 214 ? -9.912  24.607  -1.159  1.00 93.03 214 A 1 
ATOM   1653 C  CD1 . LEU A 1 214 ? -10.590 23.910  -2.343  1.00 90.30 214 A 1 
ATOM   1654 C  CD2 . LEU A 1 214 ? -8.680  25.356  -1.681  1.00 89.87 214 A 1 
ATOM   1655 N  N   . VAL A 1 215 ? -12.037 27.156  2.365   1.00 96.01 215 A 1 
ATOM   1656 C  CA  . VAL A 1 215 ? -13.156 27.943  2.886   1.00 96.04 215 A 1 
ATOM   1657 C  C   . VAL A 1 215 ? -12.736 28.767  4.103   1.00 96.37 215 A 1 
ATOM   1658 O  O   . VAL A 1 215 ? -11.791 28.416  4.815   1.00 95.70 215 A 1 
ATOM   1659 C  CB  . VAL A 1 215 ? -14.386 27.076  3.191   1.00 94.98 215 A 1 
ATOM   1660 C  CG1 . VAL A 1 215 ? -14.884 26.380  1.923   1.00 90.82 215 A 1 
ATOM   1661 C  CG2 . VAL A 1 215 ? -14.125 26.028  4.271   1.00 90.85 215 A 1 
ATOM   1662 N  N   . SER A 1 216 ? -13.477 29.860  4.352   1.00 95.95 216 A 1 
ATOM   1663 C  CA  . SER A 1 216 ? -13.268 30.782  5.462   1.00 95.72 216 A 1 
ATOM   1664 C  C   . SER A 1 216 ? -14.536 30.907  6.317   1.00 96.08 216 A 1 
ATOM   1665 O  O   . SER A 1 216 ? -15.640 30.629  5.853   1.00 94.88 216 A 1 
ATOM   1666 C  CB  . SER A 1 216 ? -12.846 32.154  4.924   1.00 94.47 216 A 1 
ATOM   1667 O  OG  . SER A 1 216 ? -11.618 32.048  4.241   1.00 86.29 216 A 1 
ATOM   1668 N  N   . GLU A 1 217 ? -14.388 31.351  7.573   1.00 94.93 217 A 1 
ATOM   1669 C  CA  . GLU A 1 217 ? -15.537 31.678  8.417   1.00 95.14 217 A 1 
ATOM   1670 C  C   . GLU A 1 217 ? -16.400 32.772  7.773   1.00 94.66 217 A 1 
ATOM   1671 O  O   . GLU A 1 217 ? -15.899 33.744  7.217   1.00 92.33 217 A 1 
ATOM   1672 C  CB  . GLU A 1 217 ? -15.087 32.108  9.822   1.00 93.76 217 A 1 
ATOM   1673 C  CG  . GLU A 1 217 ? -14.464 30.960  10.621  1.00 89.27 217 A 1 
ATOM   1674 C  CD  . GLU A 1 217 ? -14.055 31.338  12.057  1.00 91.42 217 A 1 
ATOM   1675 O  OE1 . GLU A 1 217 ? -13.747 30.404  12.830  1.00 86.89 217 A 1 
ATOM   1676 O  OE2 . GLU A 1 217 ? -14.022 32.546  12.390  1.00 87.84 217 A 1 
ATOM   1677 N  N   . GLY A 1 218 ? -17.731 32.606  7.850   1.00 95.19 218 A 1 
ATOM   1678 C  CA  . GLY A 1 218 ? -18.718 33.483  7.232   1.00 94.72 218 A 1 
ATOM   1679 C  C   . GLY A 1 218 ? -19.046 33.164  5.773   1.00 95.24 218 A 1 
ATOM   1680 O  O   . GLY A 1 218 ? -20.000 33.735  5.229   1.00 93.04 218 A 1 
ATOM   1681 N  N   . GLU A 1 219 ? -18.336 32.250  5.139   1.00 94.97 219 A 1 
ATOM   1682 C  CA  . GLU A 1 219 ? -18.579 31.880  3.745   1.00 94.82 219 A 1 
ATOM   1683 C  C   . GLU A 1 219 ? -19.830 30.997  3.599   1.00 95.08 219 A 1 
ATOM   1684 O  O   . GLU A 1 219 ? -20.082 30.097  4.397   1.00 93.88 219 A 1 
ATOM   1685 C  CB  . GLU A 1 219 ? -17.323 31.214  3.176   1.00 93.33 219 A 1 
ATOM   1686 C  CG  . GLU A 1 219 ? -17.350 31.110  1.648   1.00 85.54 219 A 1 
ATOM   1687 C  CD  . GLU A 1 219 ? -16.019 30.616  1.055   1.00 87.67 219 A 1 
ATOM   1688 O  OE1 . GLU A 1 219 ? -15.971 30.430  -0.180  1.00 82.22 219 A 1 
ATOM   1689 O  OE2 . GLU A 1 219 ? -15.046 30.435  1.819   1.00 83.76 219 A 1 
ATOM   1690 N  N   . SER A 1 220 ? -20.632 31.271  2.562   1.00 95.01 220 A 1 
ATOM   1691 C  CA  . SER A 1 220 ? -21.769 30.427  2.202   1.00 94.76 220 A 1 
ATOM   1692 C  C   . SER A 1 220 ? -21.308 29.253  1.352   1.00 94.83 220 A 1 
ATOM   1693 O  O   . SER A 1 220 ? -20.659 29.447  0.316   1.00 93.04 220 A 1 
ATOM   1694 C  CB  . SER A 1 220 ? -22.832 31.219  1.443   1.00 93.28 220 A 1 
ATOM   1695 O  OG  . SER A 1 220 ? -23.371 32.230  2.265   1.00 80.85 220 A 1 
ATOM   1696 N  N   . ILE A 1 221 ? -21.681 28.037  1.752   1.00 94.33 221 A 1 
ATOM   1697 C  CA  . ILE A 1 221 ? -21.303 26.793  1.085   1.00 93.93 221 A 1 
ATOM   1698 C  C   . ILE A 1 221 ? -22.538 25.959  0.734   1.00 94.43 221 A 1 
ATOM   1699 O  O   . ILE A 1 221 ? -23.606 26.107  1.329   1.00 93.26 221 A 1 
ATOM   1700 C  CB  . ILE A 1 221 ? -20.284 25.994  1.927   1.00 91.38 221 A 1 
ATOM   1701 C  CG1 . ILE A 1 221 ? -20.811 25.711  3.339   1.00 79.67 221 A 1 
ATOM   1702 C  CG2 . ILE A 1 221 ? -18.939 26.737  1.965   1.00 75.32 221 A 1 
ATOM   1703 C  CD1 . ILE A 1 221 ? -19.914 24.752  4.116   1.00 71.90 221 A 1 
ATOM   1704 N  N   . LYS A 1 222 ? -22.391 25.087  -0.250  1.00 94.37 222 A 1 
ATOM   1705 C  CA  . LYS A 1 222 ? -23.430 24.145  -0.689  1.00 94.33 222 A 1 
ATOM   1706 C  C   . LYS A 1 222 ? -23.064 22.730  -0.278  1.00 94.69 222 A 1 
ATOM   1707 O  O   . LYS A 1 222 ? -21.890 22.413  -0.109  1.00 93.71 222 A 1 
ATOM   1708 C  CB  . LYS A 1 222 ? -23.623 24.253  -2.208  1.00 93.23 222 A 1 
ATOM   1709 C  CG  . LYS A 1 222 ? -24.153 25.636  -2.621  1.00 85.62 222 A 1 
ATOM   1710 C  CD  . LYS A 1 222 ? -24.383 25.680  -4.130  1.00 79.56 222 A 1 
ATOM   1711 C  CE  . LYS A 1 222 ? -24.897 27.063  -4.540  1.00 68.28 222 A 1 
ATOM   1712 N  NZ  . LYS A 1 222 ? -25.101 27.158  -6.003  1.00 59.84 222 A 1 
ATOM   1713 N  N   . LEU A 1 223 ? -24.088 21.866  -0.167  1.00 93.48 223 A 1 
ATOM   1714 C  CA  . LEU A 1 223 ? -23.896 20.426  -0.066  1.00 93.28 223 A 1 
ATOM   1715 C  C   . LEU A 1 223 ? -22.936 19.945  -1.165  1.00 93.75 223 A 1 
ATOM   1716 O  O   . LEU A 1 223 ? -23.020 20.407  -2.306  1.00 91.89 223 A 1 
ATOM   1717 C  CB  . LEU A 1 223 ? -25.271 19.744  -0.179  1.00 91.75 223 A 1 
ATOM   1718 C  CG  . LEU A 1 223 ? -25.241 18.208  -0.070  1.00 89.89 223 A 1 
ATOM   1719 C  CD1 . LEU A 1 223 ? -24.843 17.748  1.336   1.00 84.52 223 A 1 
ATOM   1720 C  CD2 . LEU A 1 223 ? -26.630 17.644  -0.369  1.00 84.05 223 A 1 
ATOM   1721 N  N   . ASP A 1 224 ? -22.019 19.062  -0.797  1.00 95.13 224 A 1 
ATOM   1722 C  CA  . ASP A 1 224 ? -20.963 18.494  -1.644  1.00 95.66 224 A 1 
ATOM   1723 C  C   . ASP A 1 224 ? -19.933 19.490  -2.200  1.00 96.48 224 A 1 
ATOM   1724 O  O   . ASP A 1 224 ? -19.036 19.096  -2.951  1.00 95.34 224 A 1 
ATOM   1725 C  CB  . ASP A 1 224 ? -21.554 17.590  -2.734  1.00 94.66 224 A 1 
ATOM   1726 C  CG  . ASP A 1 224 ? -22.325 16.400  -2.163  1.00 89.83 224 A 1 
ATOM   1727 O  OD1 . ASP A 1 224 ? -21.821 15.817  -1.178  1.00 85.16 224 A 1 
ATOM   1728 O  OD2 . ASP A 1 224 ? -23.376 16.059  -2.738  1.00 83.20 224 A 1 
ATOM   1729 N  N   . GLN A 1 225 ? -19.979 20.779  -1.800  1.00 95.70 225 A 1 
ATOM   1730 C  CA  . GLN A 1 225 ? -18.935 21.729  -2.162  1.00 96.01 225 A 1 
ATOM   1731 C  C   . GLN A 1 225 ? -17.600 21.317  -1.513  1.00 96.48 225 A 1 
ATOM   1732 O  O   . GLN A 1 225 ? -17.565 21.035  -0.310  1.00 95.68 225 A 1 
ATOM   1733 C  CB  . GLN A 1 225 ? -19.356 23.158  -1.769  1.00 94.79 225 A 1 
ATOM   1734 C  CG  . GLN A 1 225 ? -18.290 24.208  -2.132  1.00 92.67 225 A 1 
ATOM   1735 C  CD  . GLN A 1 225 ? -18.741 25.635  -1.846  1.00 93.07 225 A 1 
ATOM   1736 O  OE1 . GLN A 1 225 ? -19.919 25.968  -1.893  1.00 87.68 225 A 1 
ATOM   1737 N  NE2 . GLN A 1 225 ? -17.839 26.538  -1.564  1.00 85.78 225 A 1 
ATOM   1738 N  N   . PRO A 1 226 ? -16.475 21.318  -2.262  1.00 96.80 226 A 1 
ATOM   1739 C  CA  . PRO A 1 226 ? -15.163 21.055  -1.691  1.00 96.67 226 A 1 
ATOM   1740 C  C   . PRO A 1 226 ? -14.801 22.056  -0.589  1.00 96.66 226 A 1 
ATOM   1741 O  O   . PRO A 1 226 ? -14.726 23.255  -0.825  1.00 95.68 226 A 1 
ATOM   1742 C  CB  . PRO A 1 226 ? -14.184 21.115  -2.862  1.00 96.15 226 A 1 
ATOM   1743 C  CG  . PRO A 1 226 ? -15.052 20.791  -4.078  1.00 94.17 226 A 1 
ATOM   1744 C  CD  . PRO A 1 226 ? -16.384 21.434  -3.708  1.00 96.06 226 A 1 
ATOM   1745 N  N   . LEU A 1 227 ? -14.521 21.543  0.626   1.00 96.74 227 A 1 
ATOM   1746 C  CA  . LEU A 1 227 ? -13.972 22.307  1.747   1.00 96.47 227 A 1 
ATOM   1747 C  C   . LEU A 1 227 ? -12.444 22.359  1.702   1.00 96.43 227 A 1 
ATOM   1748 O  O   . LEU A 1 227 ? -11.830 23.228  2.316   1.00 95.22 227 A 1 
ATOM   1749 C  CB  . LEU A 1 227 ? -14.430 21.659  3.062   1.00 95.99 227 A 1 
ATOM   1750 C  CG  . LEU A 1 227 ? -15.947 21.654  3.301   1.00 95.19 227 A 1 
ATOM   1751 C  CD1 . LEU A 1 227 ? -16.260 20.884  4.582   1.00 93.78 227 A 1 
ATOM   1752 C  CD2 . LEU A 1 227 ? -16.509 23.072  3.428   1.00 93.35 227 A 1 
ATOM   1753 N  N   . THR A 1 228 ? -11.826 21.429  0.978   1.00 96.31 228 A 1 
ATOM   1754 C  CA  . THR A 1 228 ? -10.373 21.266  0.910   1.00 96.51 228 A 1 
ATOM   1755 C  C   . THR A 1 228 ? -9.872  21.129  -0.522  1.00 96.76 228 A 1 
ATOM   1756 O  O   . THR A 1 228 ? -10.607 20.706  -1.426  1.00 96.27 228 A 1 
ATOM   1757 C  CB  . THR A 1 228 ? -9.873  20.068  1.730   1.00 95.99 228 A 1 
ATOM   1758 O  OG1 . THR A 1 228 ? -10.195 18.842  1.117   1.00 93.06 228 A 1 
ATOM   1759 C  CG2 . THR A 1 228 ? -10.410 20.041  3.151   1.00 93.13 228 A 1 
ATOM   1760 N  N   . SER A 1 229 ? -8.580  21.393  -0.708  1.00 95.60 229 A 1 
ATOM   1761 C  CA  . SER A 1 229 ? -7.834  20.986  -1.890  1.00 95.02 229 A 1 
ATOM   1762 C  C   . SER A 1 229 ? -7.845  19.457  -2.061  1.00 95.99 229 A 1 
ATOM   1763 O  O   . SER A 1 229 ? -8.173  18.699  -1.138  1.00 95.66 229 A 1 
ATOM   1764 C  CB  . SER A 1 229 ? -6.392  21.514  -1.810  1.00 93.17 229 A 1 
ATOM   1765 O  OG  . SER A 1 229 ? -5.672  20.891  -0.768  1.00 88.73 229 A 1 
ATOM   1766 N  N   . ASN A 1 230 ? -7.448  18.999  -3.256  1.00 96.17 230 A 1 
ATOM   1767 C  CA  . ASN A 1 230 ? -7.123  17.593  -3.459  1.00 96.40 230 A 1 
ATOM   1768 C  C   . ASN A 1 230 ? -5.618  17.377  -3.190  1.00 96.71 230 A 1 
ATOM   1769 O  O   . ASN A 1 230 ? -4.806  17.779  -4.022  1.00 96.31 230 A 1 
ATOM   1770 C  CB  . ASN A 1 230 ? -7.527  17.160  -4.873  1.00 95.97 230 A 1 
ATOM   1771 C  CG  . ASN A 1 230 ? -7.343  15.659  -5.074  1.00 95.35 230 A 1 
ATOM   1772 O  OD1 . ASN A 1 230 ? -6.876  14.933  -4.210  1.00 92.75 230 A 1 
ATOM   1773 N  ND2 . ASN A 1 230 ? -7.732  15.141  -6.210  1.00 91.03 230 A 1 
ATOM   1774 N  N   . PRO A 1 231 ? -5.227  16.734  -2.072  1.00 96.97 231 A 1 
ATOM   1775 C  CA  . PRO A 1 231 ? -3.827  16.535  -1.734  1.00 96.54 231 A 1 
ATOM   1776 C  C   . PRO A 1 231 ? -3.172  15.393  -2.521  1.00 96.86 231 A 1 
ATOM   1777 O  O   . PRO A 1 231 ? -1.964  15.207  -2.430  1.00 95.87 231 A 1 
ATOM   1778 C  CB  . PRO A 1 231 ? -3.850  16.250  -0.232  1.00 95.69 231 A 1 
ATOM   1779 C  CG  . PRO A 1 231 ? -5.155  15.482  -0.050  1.00 94.32 231 A 1 
ATOM   1780 C  CD  . PRO A 1 231 ? -6.089  16.172  -1.048  1.00 96.08 231 A 1 
ATOM   1781 N  N   . ASN A 1 232 ? -3.945  14.611  -3.277  1.00 97.24 232 A 1 
ATOM   1782 C  CA  . ASN A 1 232 ? -3.445  13.440  -3.977  1.00 97.78 232 A 1 
ATOM   1783 C  C   . ASN A 1 232 ? -2.559  13.831  -5.163  1.00 97.76 232 A 1 
ATOM   1784 O  O   . ASN A 1 232 ? -3.022  14.395  -6.149  1.00 97.26 232 A 1 
ATOM   1785 C  CB  . ASN A 1 232 ? -4.622  12.552  -4.410  1.00 97.70 232 A 1 
ATOM   1786 C  CG  . ASN A 1 232 ? -4.143  11.305  -5.134  1.00 97.53 232 A 1 
ATOM   1787 O  OD1 . ASN A 1 232 ? -3.060  10.783  -4.895  1.00 93.05 232 A 1 
ATOM   1788 N  ND2 . ASN A 1 232 ? -4.927  10.780  -6.048  1.00 92.66 232 A 1 
ATOM   1789 N  N   . VAL A 1 233 ? -1.285  13.438  -5.097  1.00 97.99 233 A 1 
ATOM   1790 C  CA  . VAL A 1 233 ? -0.294  13.598  -6.176  1.00 97.79 233 A 1 
ATOM   1791 C  C   . VAL A 1 233 ? -0.003  12.286  -6.904  1.00 98.09 233 A 1 
ATOM   1792 O  O   . VAL A 1 233 ? 0.745   12.264  -7.885  1.00 97.21 233 A 1 
ATOM   1793 C  CB  . VAL A 1 233 ? 1.002   14.230  -5.644  1.00 97.02 233 A 1 
ATOM   1794 C  CG1 . VAL A 1 233 ? 0.733   15.607  -5.032  1.00 94.52 233 A 1 
ATOM   1795 C  CG2 . VAL A 1 233 ? 1.701   13.351  -4.603  1.00 94.33 233 A 1 
ATOM   1796 N  N   . GLY A 1 234 ? -0.585  11.180  -6.441  1.00 97.93 234 A 1 
ATOM   1797 C  CA  . GLY A 1 234 ? -0.439  9.852   -7.011  1.00 98.11 234 A 1 
ATOM   1798 C  C   . GLY A 1 234 ? -1.438  9.550   -8.134  1.00 98.39 234 A 1 
ATOM   1799 O  O   . GLY A 1 234 ? -2.061  10.440  -8.703  1.00 97.90 234 A 1 
ATOM   1800 N  N   . GLY A 1 235 ? -1.566  8.271   -8.453  1.00 98.26 235 A 1 
ATOM   1801 C  CA  . GLY A 1 235 ? -2.540  7.803   -9.432  1.00 98.46 235 A 1 
ATOM   1802 C  C   . GLY A 1 235 ? -2.291  6.372   -9.886  1.00 98.68 235 A 1 
ATOM   1803 O  O   . GLY A 1 235 ? -1.189  5.832   -9.762  1.00 98.34 235 A 1 
ATOM   1804 N  N   . PHE A 1 236 ? -3.356  5.780   -10.423 1.00 98.52 236 A 1 
ATOM   1805 C  CA  . PHE A 1 236 ? -3.375  4.444   -10.990 1.00 98.62 236 A 1 
ATOM   1806 C  C   . PHE A 1 236 ? -3.514  4.521   -12.514 1.00 98.64 236 A 1 
ATOM   1807 O  O   . PHE A 1 236 ? -4.177  5.416   -13.042 1.00 98.14 236 A 1 
ATOM   1808 C  CB  . PHE A 1 236 ? -4.522  3.662   -10.343 1.00 98.60 236 A 1 
ATOM   1809 C  CG  . PHE A 1 236 ? -4.713  2.281   -10.906 1.00 98.70 236 A 1 
ATOM   1810 C  CD1 . PHE A 1 236 ? -5.772  2.008   -11.788 1.00 98.37 236 A 1 
ATOM   1811 C  CD2 . PHE A 1 236 ? -3.794  1.261   -10.577 1.00 98.35 236 A 1 
ATOM   1812 C  CE1 . PHE A 1 236 ? -5.920  0.723   -12.329 1.00 98.15 236 A 1 
ATOM   1813 C  CE2 . PHE A 1 236 ? -3.944  -0.020  -11.122 1.00 98.05 236 A 1 
ATOM   1814 C  CZ  . PHE A 1 236 ? -5.004  -0.297  -11.998 1.00 98.26 236 A 1 
ATOM   1815 N  N   . GLY A 1 237 ? -2.907  3.582   -13.215 1.00 98.58 237 A 1 
ATOM   1816 C  CA  . GLY A 1 237 ? -3.061  3.430   -14.652 1.00 98.42 237 A 1 
ATOM   1817 C  C   . GLY A 1 237 ? -3.075  1.964   -15.061 1.00 98.56 237 A 1 
ATOM   1818 O  O   . GLY A 1 237 ? -2.659  1.090   -14.299 1.00 98.17 237 A 1 
ATOM   1819 N  N   . GLN A 1 238 ? -3.574  1.711   -16.255 1.00 98.22 238 A 1 
ATOM   1820 C  CA  . GLN A 1 238 ? -3.595  0.396   -16.875 1.00 97.91 238 A 1 
ATOM   1821 C  C   . GLN A 1 238 ? -2.846  0.432   -18.201 1.00 98.09 238 A 1 
ATOM   1822 O  O   . GLN A 1 238 ? -2.785  1.467   -18.851 1.00 97.19 238 A 1 
ATOM   1823 C  CB  . GLN A 1 238 ? -5.042  -0.083  -17.073 1.00 95.13 238 A 1 
ATOM   1824 C  CG  . GLN A 1 238 ? -5.748  -0.315  -15.742 1.00 89.13 238 A 1 
ATOM   1825 C  CD  . GLN A 1 238 ? -7.181  -0.835  -15.890 1.00 93.93 238 A 1 
ATOM   1826 O  OE1 . GLN A 1 238 ? -8.031  -0.562  -15.063 1.00 86.27 238 A 1 
ATOM   1827 N  NE2 . GLN A 1 238 ? -7.493  -1.622  -16.890 1.00 85.02 238 A 1 
ATOM   1828 N  N   . GLY A 1 239 ? -2.310  -0.724  -18.580 1.00 98.25 239 A 1 
ATOM   1829 C  CA  . GLY A 1 239 ? -1.756  -0.965  -19.896 1.00 97.93 239 A 1 
ATOM   1830 C  C   . GLY A 1 239 ? -2.041  -2.402  -20.316 1.00 98.22 239 A 1 
ATOM   1831 O  O   . GLY A 1 239 ? -2.404  -3.242  -19.491 1.00 97.56 239 A 1 
ATOM   1832 N  N   . ASP A 1 240 ? -1.877  -2.668  -21.601 1.00 97.74 240 A 1 
ATOM   1833 C  CA  . ASP A 1 240 ? -1.982  -3.992  -22.177 1.00 97.40 240 A 1 
ATOM   1834 C  C   . ASP A 1 240 ? -0.861  -4.217  -23.191 1.00 97.70 240 A 1 
ATOM   1835 O  O   . ASP A 1 240 ? -0.292  -3.287  -23.749 1.00 96.12 240 A 1 
ATOM   1836 C  CB  . ASP A 1 240 ? -3.383  -4.219  -22.768 1.00 94.54 240 A 1 
ATOM   1837 C  CG  . ASP A 1 240 ? -3.796  -3.176  -23.794 1.00 85.69 240 A 1 
ATOM   1838 O  OD1 . ASP A 1 240 ? -4.292  -2.105  -23.350 1.00 78.56 240 A 1 
ATOM   1839 O  OD2 . ASP A 1 240 ? -3.680  -3.468  -25.002 1.00 79.59 240 A 1 
ATOM   1840 N  N   . ALA A 1 241 ? -0.523  -5.490  -23.375 1.00 98.04 241 A 1 
ATOM   1841 C  CA  . ALA A 1 241 ? 0.439   -5.950  -24.355 1.00 97.92 241 A 1 
ATOM   1842 C  C   . ALA A 1 241 ? -0.026  -7.298  -24.909 1.00 98.10 241 A 1 
ATOM   1843 O  O   . ALA A 1 241 ? -0.974  -7.904  -24.424 1.00 97.30 241 A 1 
ATOM   1844 C  CB  . ALA A 1 241 ? 1.821   -6.033  -23.698 1.00 96.97 241 A 1 
ATOM   1845 N  N   . GLU A 1 242 ? 0.661   -7.773  -25.934 1.00 97.60 242 A 1 
ATOM   1846 C  CA  . GLU A 1 242 ? 0.403   -9.077  -26.518 1.00 97.51 242 A 1 
ATOM   1847 C  C   . GLU A 1 242 ? 1.715   -9.836  -26.697 1.00 97.75 242 A 1 
ATOM   1848 O  O   . GLU A 1 242 ? 2.728   -9.262  -27.103 1.00 96.52 242 A 1 
ATOM   1849 C  CB  . GLU A 1 242 ? -0.329  -8.938  -27.852 1.00 95.70 242 A 1 
ATOM   1850 C  CG  . GLU A 1 242 ? -1.731  -8.318  -27.728 1.00 85.78 242 A 1 
ATOM   1851 C  CD  . GLU A 1 242 ? -2.390  -8.192  -29.113 1.00 85.08 242 A 1 
ATOM   1852 O  OE1 . GLU A 1 242 ? -3.485  -8.745  -29.334 1.00 78.40 242 A 1 
ATOM   1853 O  OE2 . GLU A 1 242 ? -1.754  -7.634  -30.036 1.00 78.33 242 A 1 
ATOM   1854 N  N   . VAL A 1 243 ? 1.684   -11.150 -26.436 1.00 97.67 243 A 1 
ATOM   1855 C  CA  . VAL A 1 243 ? 2.812   -12.058 -26.652 1.00 97.67 243 A 1 
ATOM   1856 C  C   . VAL A 1 243 ? 2.361   -13.254 -27.466 1.00 97.66 243 A 1 
ATOM   1857 O  O   . VAL A 1 243 ? 1.294   -13.826 -27.233 1.00 96.99 243 A 1 
ATOM   1858 C  CB  . VAL A 1 243 ? 3.476   -12.451 -25.313 1.00 97.04 243 A 1 
ATOM   1859 C  CG1 . VAL A 1 243 ? 2.590   -13.339 -24.432 1.00 94.08 243 A 1 
ATOM   1860 C  CG2 . VAL A 1 243 ? 4.812   -13.148 -25.548 1.00 93.05 243 A 1 
ATOM   1861 N  N   . VAL A 1 244 ? 3.150   -13.662 -28.451 1.00 97.58 244 A 1 
ATOM   1862 C  CA  . VAL A 1 244 ? 2.919   -14.883 -29.223 1.00 97.34 244 A 1 
ATOM   1863 C  C   . VAL A 1 244 ? 3.650   -16.040 -28.551 1.00 97.44 244 A 1 
ATOM   1864 O  O   . VAL A 1 244 ? 4.871   -15.994 -28.415 1.00 96.91 244 A 1 
ATOM   1865 C  CB  . VAL A 1 244 ? 3.356   -14.713 -30.685 1.00 96.61 244 A 1 
ATOM   1866 C  CG1 . VAL A 1 244 ? 3.168   -15.993 -31.492 1.00 93.81 244 A 1 
ATOM   1867 C  CG2 . VAL A 1 244 ? 2.553   -13.600 -31.372 1.00 94.30 244 A 1 
ATOM   1868 N  N   . LEU A 1 245 ? 2.930   -17.097 -28.167 1.00 96.74 245 A 1 
ATOM   1869 C  CA  . LEU A 1 245 ? 3.558   -18.366 -27.826 1.00 96.51 245 A 1 
ATOM   1870 C  C   . LEU A 1 245 ? 3.887   -19.097 -29.127 1.00 96.09 245 A 1 
ATOM   1871 O  O   . LEU A 1 245 ? 2.993   -19.548 -29.846 1.00 94.37 245 A 1 
ATOM   1872 C  CB  . LEU A 1 245 ? 2.644   -19.176 -26.891 1.00 96.13 245 A 1 
ATOM   1873 C  CG  . LEU A 1 245 ? 3.317   -20.459 -26.354 1.00 95.41 245 A 1 
ATOM   1874 C  CD1 . LEU A 1 245 ? 4.520   -20.160 -25.457 1.00 93.87 245 A 1 
ATOM   1875 C  CD2 . LEU A 1 245 ? 2.300   -21.238 -25.518 1.00 93.42 245 A 1 
ATOM   1876 N  N   . GLN A 1 246 ? 5.162   -19.150 -29.458 1.00 95.92 246 A 1 
ATOM   1877 C  CA  . GLN A 1 246 ? 5.640   -19.613 -30.750 1.00 95.26 246 A 1 
ATOM   1878 C  C   . GLN A 1 246 ? 5.822   -21.131 -30.761 1.00 95.56 246 A 1 
ATOM   1879 O  O   . GLN A 1 246 ? 6.472   -21.697 -29.888 1.00 94.03 246 A 1 
ATOM   1880 C  CB  . GLN A 1 246 ? 6.932   -18.859 -31.109 1.00 92.79 246 A 1 
ATOM   1881 C  CG  . GLN A 1 246 ? 7.431   -19.211 -32.513 1.00 84.70 246 A 1 
ATOM   1882 C  CD  . GLN A 1 246 ? 8.639   -18.382 -32.967 1.00 80.05 246 A 1 
ATOM   1883 O  OE1 . GLN A 1 246 ? 9.065   -17.429 -32.334 1.00 72.35 246 A 1 
ATOM   1884 N  NE2 . GLN A 1 246 ? 9.215   -18.710 -34.093 1.00 68.12 246 A 1 
ATOM   1885 N  N   . ASP A 1 247 ? 5.297   -21.784 -31.814 1.00 94.32 247 A 1 
ATOM   1886 C  CA  . ASP A 1 247 ? 5.558   -23.202 -32.076 1.00 93.66 247 A 1 
ATOM   1887 C  C   . ASP A 1 247 ? 7.019   -23.385 -32.536 1.00 93.48 247 A 1 
ATOM   1888 O  O   . ASP A 1 247 ? 7.396   -22.825 -33.573 1.00 91.27 247 A 1 
ATOM   1889 C  CB  . ASP A 1 247 ? 4.561   -23.697 -33.140 1.00 91.78 247 A 1 
ATOM   1890 C  CG  . ASP A 1 247 ? 4.627   -25.194 -33.424 1.00 90.24 247 A 1 
ATOM   1891 O  OD1 . ASP A 1 247 ? 5.600   -25.858 -33.010 1.00 86.18 247 A 1 
ATOM   1892 O  OD2 . ASP A 1 247 ? 3.686   -25.677 -34.100 1.00 85.44 247 A 1 
ATOM   1893 N  N   . PRO A 1 248 ? 7.845   -24.152 -31.811 1.00 92.74 248 A 1 
ATOM   1894 C  CA  . PRO A 1 248 ? 9.248   -24.353 -32.174 1.00 91.14 248 A 1 
ATOM   1895 C  C   . PRO A 1 248 ? 9.452   -25.197 -33.438 1.00 90.22 248 A 1 
ATOM   1896 O  O   . PRO A 1 248 ? 10.565  -25.264 -33.947 1.00 84.60 248 A 1 
ATOM   1897 C  CB  . PRO A 1 248 ? 9.873   -25.028 -30.945 1.00 88.71 248 A 1 
ATOM   1898 C  CG  . PRO A 1 248 ? 8.706   -25.799 -30.325 1.00 87.21 248 A 1 
ATOM   1899 C  CD  . PRO A 1 248 ? 7.522   -24.873 -30.590 1.00 90.57 248 A 1 
ATOM   1900 N  N   . LEU A 1 249 ? 8.397   -25.852 -33.943 1.00 88.13 249 A 1 
ATOM   1901 C  CA  . LEU A 1 249 ? 8.437   -26.682 -35.152 1.00 85.91 249 A 1 
ATOM   1902 C  C   . LEU A 1 249 ? 8.083   -25.907 -36.434 1.00 83.33 249 A 1 
ATOM   1903 O  O   . LEU A 1 249 ? 8.081   -26.499 -37.514 1.00 73.97 249 A 1 
ATOM   1904 C  CB  . LEU A 1 249 ? 7.501   -27.889 -34.971 1.00 82.04 249 A 1 
ATOM   1905 C  CG  . LEU A 1 249 ? 7.860   -28.818 -33.807 1.00 77.61 249 A 1 
ATOM   1906 C  CD1 . LEU A 1 249 ? 6.792   -29.917 -33.697 1.00 72.26 249 A 1 
ATOM   1907 C  CD2 . LEU A 1 249 ? 9.214   -29.501 -34.001 1.00 72.03 249 A 1 
ATOM   1908 N  N   . ARG A 1 250 ? 7.727   -24.602 -36.337 1.00 77.05 250 A 1 
ATOM   1909 C  CA  . ARG A 1 250 ? 7.371   -23.751 -37.465 1.00 74.89 250 A 1 
ATOM   1910 C  C   . ARG A 1 250 ? 8.483   -22.790 -37.880 1.00 69.96 250 A 1 
ATOM   1911 O  O   . ARG A 1 250 ? 9.210   -22.315 -37.001 1.00 63.40 250 A 1 
ATOM   1912 C  CB  . ARG A 1 250 ? 6.084   -22.971 -37.188 1.00 68.44 250 A 1 
ATOM   1913 C  CG  . ARG A 1 250 ? 4.863   -23.883 -37.245 1.00 61.86 250 A 1 
ATOM   1914 C  CD  . ARG A 1 250 ? 3.608   -23.024 -37.184 1.00 55.09 250 A 1 
ATOM   1915 N  NE  . ARG A 1 250 ? 2.399   -23.852 -37.273 1.00 50.80 250 A 1 
ATOM   1916 C  CZ  . ARG A 1 250 ? 1.182   -23.398 -37.471 1.00 47.84 250 A 1 
ATOM   1917 N  NH1 . ARG A 1 250 ? 0.934   -22.121 -37.625 1.00 49.57 250 A 1 
ATOM   1918 N  NH2 . ARG A 1 250 ? 0.170   -24.226 -37.516 1.00 44.64 250 A 1 
ATOM   1919 O  OXT . ARG A 1 250 ? 8.516   -22.537 -39.113 1.00 51.61 250 A 1 
ATOM   1920 N  N   . VAL B 2 1   ? 13.796  -9.334  22.881  1.00 91.77 1   B 1 
ATOM   1921 C  CA  . VAL B 2 1   ? 12.424  -9.602  22.387  1.00 95.43 1   B 1 
ATOM   1922 C  C   . VAL B 2 1   ? 12.456  -9.737  20.870  1.00 96.88 1   B 1 
ATOM   1923 O  O   . VAL B 2 1   ? 13.149  -8.972  20.208  1.00 96.11 1   B 1 
ATOM   1924 C  CB  . VAL B 2 1   ? 11.455  -8.504  22.850  1.00 91.93 1   B 1 
ATOM   1925 C  CG1 . VAL B 2 1   ? 10.105  -8.552  22.148  1.00 83.68 1   B 1 
ATOM   1926 C  CG2 . VAL B 2 1   ? 11.191  -8.667  24.353  1.00 82.52 1   B 1 
ATOM   1927 N  N   . GLU B 2 2   ? 11.726  -10.710 20.306  1.00 97.55 2   B 1 
ATOM   1928 C  CA  . GLU B 2 2   ? 11.493  -10.841 18.864  1.00 97.72 2   B 1 
ATOM   1929 C  C   . GLU B 2 2   ? 10.099  -10.282 18.530  1.00 97.80 2   B 1 
ATOM   1930 O  O   . GLU B 2 2   ? 9.114   -10.597 19.204  1.00 96.87 2   B 1 
ATOM   1931 C  CB  . GLU B 2 2   ? 11.675  -12.306 18.399  1.00 96.60 2   B 1 
ATOM   1932 C  CG  . GLU B 2 2   ? 11.567  -12.460 16.875  1.00 90.81 2   B 1 
ATOM   1933 C  CD  . GLU B 2 2   ? 11.884  -13.889 16.342  1.00 88.12 2   B 1 
ATOM   1934 O  OE1 . GLU B 2 2   ? 10.946  -14.631 15.988  1.00 81.05 2   B 1 
ATOM   1935 O  OE2 . GLU B 2 2   ? 13.065  -14.242 16.187  1.00 80.61 2   B 1 
ATOM   1936 N  N   . VAL B 2 3   ? 10.018  -9.441  17.492  1.00 97.90 3   B 1 
ATOM   1937 C  CA  . VAL B 2 3   ? 8.781   -8.862  16.956  1.00 98.04 3   B 1 
ATOM   1938 C  C   . VAL B 2 3   ? 8.644   -9.286  15.508  1.00 97.91 3   B 1 
ATOM   1939 O  O   . VAL B 2 3   ? 9.506   -8.990  14.685  1.00 97.23 3   B 1 
ATOM   1940 C  CB  . VAL B 2 3   ? 8.780   -7.328  17.087  1.00 97.79 3   B 1 
ATOM   1941 C  CG1 . VAL B 2 3   ? 7.479   -6.730  16.554  1.00 95.74 3   B 1 
ATOM   1942 C  CG2 . VAL B 2 3   ? 8.945   -6.887  18.540  1.00 95.48 3   B 1 
ATOM   1943 N  N   . LEU B 2 4   ? 7.552   -9.973  15.170  1.00 97.54 4   B 1 
ATOM   1944 C  CA  . LEU B 2 4   ? 7.275   -10.392 13.803  1.00 97.22 4   B 1 
ATOM   1945 C  C   . LEU B 2 4   ? 6.679   -9.233  12.985  1.00 97.28 4   B 1 
ATOM   1946 O  O   . LEU B 2 4   ? 5.822   -8.498  13.465  1.00 96.69 4   B 1 
ATOM   1947 C  CB  . LEU B 2 4   ? 6.355   -11.619 13.788  1.00 96.43 4   B 1 
ATOM   1948 C  CG  . LEU B 2 4   ? 6.937   -12.878 14.464  1.00 93.63 4   B 1 
ATOM   1949 C  CD1 . LEU B 2 4   ? 5.914   -14.010 14.398  1.00 88.92 4   B 1 
ATOM   1950 C  CD2 . LEU B 2 4   ? 8.219   -13.359 13.788  1.00 87.81 4   B 1 
ATOM   1951 N  N   . LEU B 2 5   ? 7.114   -9.122  11.733  1.00 95.92 5   B 1 
ATOM   1952 C  CA  . LEU B 2 5   ? 6.602   -8.185  10.748  1.00 95.42 5   B 1 
ATOM   1953 C  C   . LEU B 2 5   ? 5.630   -8.915  9.818   1.00 93.72 5   B 1 
ATOM   1954 O  O   . LEU B 2 5   ? 6.048   -9.738  9.001   1.00 91.20 5   B 1 
ATOM   1955 C  CB  . LEU B 2 5   ? 7.766   -7.553  9.969   1.00 95.81 5   B 1 
ATOM   1956 C  CG  . LEU B 2 5   ? 8.862   -6.890  10.823  1.00 94.85 5   B 1 
ATOM   1957 C  CD1 . LEU B 2 5   ? 9.942   -6.314  9.927   1.00 90.26 5   B 1 
ATOM   1958 C  CD2 . LEU B 2 5   ? 8.316   -5.757  11.686  1.00 89.78 5   B 1 
ATOM   1959 N  N   . GLY B 2 6   ? 4.335   -8.607  9.949   1.00 90.26 6   B 1 
ATOM   1960 C  CA  . GLY B 2 6   ? 3.253   -9.264  9.236   1.00 88.88 6   B 1 
ATOM   1961 C  C   . GLY B 2 6   ? 2.800   -10.569 9.902   1.00 88.91 6   B 1 
ATOM   1962 O  O   . GLY B 2 6   ? 3.611   -11.394 10.324  1.00 87.05 6   B 1 
ATOM   1963 N  N   . GLY B 2 7   ? 1.480   -10.761 9.978   1.00 84.08 7   B 1 
ATOM   1964 C  CA  . GLY B 2 7   ? 0.867   -11.981 10.489  1.00 81.49 7   B 1 
ATOM   1965 C  C   . GLY B 2 7   ? 0.798   -13.076 9.429   1.00 79.47 7   B 1 
ATOM   1966 O  O   . GLY B 2 7   ? 0.664   -12.799 8.238   1.00 75.95 7   B 1 
ATOM   1967 N  N   . GLY B 2 8   ? 0.824   -14.336 9.865   1.00 75.99 8   B 1 
ATOM   1968 C  CA  . GLY B 2 8   ? 0.650   -15.487 8.967   1.00 72.09 8   B 1 
ATOM   1969 C  C   . GLY B 2 8   ? -0.718  -15.543 8.281   1.00 71.24 8   B 1 
ATOM   1970 O  O   . GLY B 2 8   ? -0.871  -16.222 7.270   1.00 68.05 8   B 1 
ATOM   1971 N  N   . ASP B 2 9   ? -1.701  -14.798 8.797   1.00 70.07 9   B 1 
ATOM   1972 C  CA  . ASP B 2 9   ? -3.031  -14.587 8.217   1.00 66.43 9   B 1 
ATOM   1973 C  C   . ASP B 2 9   ? -3.070  -13.473 7.154   1.00 66.31 9   B 1 
ATOM   1974 O  O   . ASP B 2 9   ? -4.119  -13.175 6.594   1.00 61.43 9   B 1 
ATOM   1975 C  CB  . ASP B 2 9   ? -4.013  -14.299 9.370   1.00 63.77 9   B 1 
ATOM   1976 C  CG  . ASP B 2 9   ? -3.722  -12.989 10.126  1.00 59.55 9   B 1 
ATOM   1977 O  OD1 . ASP B 2 9   ? -2.623  -12.420 9.962   1.00 54.84 9   B 1 
ATOM   1978 O  OD2 . ASP B 2 9   ? -4.600  -12.553 10.893  1.00 54.32 9   B 1 
ATOM   1979 N  N   . GLY B 2 10  ? -1.931  -12.841 6.856   1.00 66.26 10  B 1 
ATOM   1980 C  CA  . GLY B 2 10  ? -1.808  -11.711 5.934   1.00 63.81 10  B 1 
ATOM   1981 C  C   . GLY B 2 10  ? -2.081  -10.344 6.574   1.00 66.69 10  B 1 
ATOM   1982 O  O   . GLY B 2 10  ? -2.150  -9.343  5.860   1.00 64.40 10  B 1 
ATOM   1983 N  N   . SER B 2 11  ? -2.227  -10.271 7.897   1.00 71.34 11  B 1 
ATOM   1984 C  CA  . SER B 2 11  ? -2.374  -9.000  8.602   1.00 73.77 11  B 1 
ATOM   1985 C  C   . SER B 2 11  ? -1.101  -8.150  8.494   1.00 77.04 11  B 1 
ATOM   1986 O  O   . SER B 2 11  ? 0.022   -8.632  8.632   1.00 76.37 11  B 1 
ATOM   1987 C  CB  . SER B 2 11  ? -2.789  -9.204  10.058  1.00 71.11 11  B 1 
ATOM   1988 O  OG  . SER B 2 11  ? -1.850  -9.971  10.785  1.00 64.70 11  B 1 
ATOM   1989 N  N   . LEU B 2 12  ? -1.267  -6.844  8.247   1.00 78.38 12  B 1 
ATOM   1990 C  CA  . LEU B 2 12  ? -0.187  -5.864  8.209   1.00 79.61 12  B 1 
ATOM   1991 C  C   . LEU B 2 12  ? 0.017   -5.285  9.610   1.00 83.17 12  B 1 
ATOM   1992 O  O   . LEU B 2 12  ? -0.434  -4.182  9.920   1.00 83.26 12  B 1 
ATOM   1993 C  CB  . LEU B 2 12  ? -0.504  -4.785  7.155   1.00 76.95 12  B 1 
ATOM   1994 C  CG  . LEU B 2 12  ? -0.658  -5.306  5.718   1.00 72.80 12  B 1 
ATOM   1995 C  CD1 . LEU B 2 12  ? -1.035  -4.146  4.798   1.00 69.59 12  B 1 
ATOM   1996 C  CD2 . LEU B 2 12  ? 0.620   -5.946  5.180   1.00 68.55 12  B 1 
ATOM   1997 N  N   . ALA B 2 13  ? 0.666   -6.062  10.478  1.00 88.91 13  B 1 
ATOM   1998 C  CA  . ALA B 2 13  ? 0.839   -5.727  11.881  1.00 90.29 13  B 1 
ATOM   1999 C  C   . ALA B 2 13  ? 2.230   -6.114  12.403  1.00 91.76 13  B 1 
ATOM   2000 O  O   . ALA B 2 13  ? 2.845   -7.065  11.919  1.00 91.39 13  B 1 
ATOM   2001 C  CB  . ALA B 2 13  ? -0.266  -6.425  12.686  1.00 88.41 13  B 1 
ATOM   2002 N  N   . PHE B 2 14  ? 2.695   -5.412  13.429  1.00 95.95 14  B 1 
ATOM   2003 C  CA  . PHE B 2 14  ? 3.775   -5.869  14.297  1.00 96.80 14  B 1 
ATOM   2004 C  C   . PHE B 2 14  ? 3.202   -6.832  15.335  1.00 97.00 14  B 1 
ATOM   2005 O  O   . PHE B 2 14  ? 2.175   -6.541  15.939  1.00 96.25 14  B 1 
ATOM   2006 C  CB  . PHE B 2 14  ? 4.451   -4.672  14.967  1.00 96.99 14  B 1 
ATOM   2007 C  CG  . PHE B 2 14  ? 5.122   -3.714  14.005  1.00 97.11 14  B 1 
ATOM   2008 C  CD1 . PHE B 2 14  ? 6.403   -3.999  13.521  1.00 95.80 14  B 1 
ATOM   2009 C  CD2 . PHE B 2 14  ? 4.470   -2.540  13.592  1.00 95.72 14  B 1 
ATOM   2010 C  CE1 . PHE B 2 14  ? 7.050   -3.114  12.637  1.00 95.41 14  B 1 
ATOM   2011 C  CE2 . PHE B 2 14  ? 5.105   -1.655  12.706  1.00 95.23 14  B 1 
ATOM   2012 C  CZ  . PHE B 2 14  ? 6.391   -1.939  12.230  1.00 96.18 14  B 1 
ATOM   2013 N  N   . LEU B 2 15  ? 3.872   -7.966  15.555  1.00 96.82 15  B 1 
ATOM   2014 C  CA  . LEU B 2 15  ? 3.417   -8.986  16.495  1.00 96.68 15  B 1 
ATOM   2015 C  C   . LEU B 2 15  ? 4.535   -9.343  17.499  1.00 96.97 15  B 1 
ATOM   2016 O  O   . LEU B 2 15  ? 5.439   -10.108 17.160  1.00 96.30 15  B 1 
ATOM   2017 C  CB  . LEU B 2 15  ? 2.944   -10.234 15.719  1.00 95.45 15  B 1 
ATOM   2018 C  CG  . LEU B 2 15  ? 1.727   -10.010 14.807  1.00 89.97 15  B 1 
ATOM   2019 C  CD1 . LEU B 2 15  ? 1.467   -11.277 13.998  1.00 80.06 15  B 1 
ATOM   2020 C  CD2 . LEU B 2 15  ? 0.461   -9.687  15.588  1.00 79.00 15  B 1 
ATOM   2021 N  N   . PRO B 2 16  ? 4.492   -8.807  18.752  1.00 96.71 16  B 1 
ATOM   2022 C  CA  . PRO B 2 16  ? 3.456   -7.947  19.328  1.00 97.02 16  B 1 
ATOM   2023 C  C   . PRO B 2 16  ? 3.530   -6.491  18.835  1.00 97.46 16  B 1 
ATOM   2024 O  O   . PRO B 2 16  ? 4.596   -5.998  18.478  1.00 96.93 16  B 1 
ATOM   2025 C  CB  . PRO B 2 16  ? 3.674   -8.044  20.837  1.00 96.28 16  B 1 
ATOM   2026 C  CG  . PRO B 2 16  ? 5.183   -8.247  20.952  1.00 94.54 16  B 1 
ATOM   2027 C  CD  . PRO B 2 16  ? 5.499   -9.124  19.747  1.00 96.17 16  B 1 
ATOM   2028 N  N   . GLY B 2 17  ? 2.399   -5.779  18.858  1.00 96.59 17  B 1 
ATOM   2029 C  CA  . GLY B 2 17  ? 2.296   -4.374  18.465  1.00 96.60 17  B 1 
ATOM   2030 C  C   . GLY B 2 17  ? 2.397   -3.369  19.622  1.00 97.45 17  B 1 
ATOM   2031 O  O   . GLY B 2 17  ? 2.616   -2.189  19.389  1.00 96.28 17  B 1 
ATOM   2032 N  N   . ASP B 2 18  ? 2.244   -3.821  20.884  1.00 97.52 18  B 1 
ATOM   2033 C  CA  . ASP B 2 18  ? 2.495   -3.047  22.104  1.00 97.82 18  B 1 
ATOM   2034 C  C   . ASP B 2 18  ? 3.200   -3.964  23.109  1.00 97.77 18  B 1 
ATOM   2035 O  O   . ASP B 2 18  ? 2.681   -5.026  23.454  1.00 96.22 18  B 1 
ATOM   2036 C  CB  . ASP B 2 18  ? 1.183   -2.455  22.664  1.00 97.10 18  B 1 
ATOM   2037 C  CG  . ASP B 2 18  ? 1.384   -1.369  23.747  1.00 94.81 18  B 1 
ATOM   2038 O  OD1 . ASP B 2 18  ? 2.465   -1.292  24.365  1.00 89.88 18  B 1 
ATOM   2039 O  OD2 . ASP B 2 18  ? 0.472   -0.534  23.942  1.00 88.18 18  B 1 
ATOM   2040 N  N   . PHE B 2 19  ? 4.409   -3.589  23.512  1.00 98.08 19  B 1 
ATOM   2041 C  CA  . PHE B 2 19  ? 5.247   -4.405  24.387  1.00 98.19 19  B 1 
ATOM   2042 C  C   . PHE B 2 19  ? 6.189   -3.535  25.226  1.00 98.34 19  B 1 
ATOM   2043 O  O   . PHE B 2 19  ? 6.324   -2.333  25.010  1.00 97.94 19  B 1 
ATOM   2044 C  CB  . PHE B 2 19  ? 6.013   -5.454  23.557  1.00 97.71 19  B 1 
ATOM   2045 C  CG  . PHE B 2 19  ? 6.975   -4.897  22.530  1.00 98.10 19  B 1 
ATOM   2046 C  CD1 . PHE B 2 19  ? 6.502   -4.496  21.260  1.00 96.37 19  B 1 
ATOM   2047 C  CD2 . PHE B 2 19  ? 8.344   -4.804  22.813  1.00 95.88 19  B 1 
ATOM   2048 C  CE1 . PHE B 2 19  ? 7.389   -3.993  20.299  1.00 95.48 19  B 1 
ATOM   2049 C  CE2 . PHE B 2 19  ? 9.241   -4.301  21.850  1.00 95.60 19  B 1 
ATOM   2050 C  CZ  . PHE B 2 19  ? 8.757   -3.891  20.593  1.00 97.04 19  B 1 
ATOM   2051 N  N   . SER B 2 20  ? 6.842   -4.154  26.198  1.00 98.27 20  B 1 
ATOM   2052 C  CA  . SER B 2 20  ? 7.835   -3.502  27.046  1.00 98.16 20  B 1 
ATOM   2053 C  C   . SER B 2 20  ? 9.167   -4.232  26.988  1.00 98.19 20  B 1 
ATOM   2054 O  O   . SER B 2 20  ? 9.203   -5.455  26.851  1.00 97.07 20  B 1 
ATOM   2055 C  CB  . SER B 2 20  ? 7.345   -3.414  28.496  1.00 97.31 20  B 1 
ATOM   2056 O  OG  . SER B 2 20  ? 6.178   -2.616  28.581  1.00 88.14 20  B 1 
ATOM   2057 N  N   . VAL B 2 21  ? 10.261  -3.466  27.114  1.00 98.15 21  B 1 
ATOM   2058 C  CA  . VAL B 2 21  ? 11.634  -3.970  27.211  1.00 98.02 21  B 1 
ATOM   2059 C  C   . VAL B 2 21  ? 12.374  -3.245  28.334  1.00 98.00 21  B 1 
ATOM   2060 O  O   . VAL B 2 21  ? 12.012  -2.128  28.712  1.00 97.46 21  B 1 
ATOM   2061 C  CB  . VAL B 2 21  ? 12.410  -3.839  25.887  1.00 97.19 21  B 1 
ATOM   2062 C  CG1 . VAL B 2 21  ? 11.770  -4.667  24.784  1.00 93.65 21  B 1 
ATOM   2063 C  CG2 . VAL B 2 21  ? 12.538  -2.385  25.407  1.00 93.25 21  B 1 
ATOM   2064 N  N   . ALA B 2 22  ? 13.431  -3.858  28.845  1.00 98.05 22  B 1 
ATOM   2065 C  CA  . ALA B 2 22  ? 14.369  -3.163  29.709  1.00 97.93 22  B 1 
ATOM   2066 C  C   . ALA B 2 22  ? 15.260  -2.213  28.889  1.00 98.04 22  B 1 
ATOM   2067 O  O   . ALA B 2 22  ? 15.543  -2.447  27.714  1.00 96.83 22  B 1 
ATOM   2068 C  CB  . ALA B 2 22  ? 15.184  -4.194  30.498  1.00 97.35 22  B 1 
ATOM   2069 N  N   . SER B 2 23  ? 15.755  -1.138  29.516  1.00 97.50 23  B 1 
ATOM   2070 C  CA  . SER B 2 23  ? 16.790  -0.299  28.922  1.00 97.57 23  B 1 
ATOM   2071 C  C   . SER B 2 23  ? 18.024  -1.134  28.564  1.00 97.59 23  B 1 
ATOM   2072 O  O   . SER B 2 23  ? 18.569  -1.824  29.418  1.00 95.90 23  B 1 
ATOM   2073 C  CB  . SER B 2 23  ? 17.173  0.811   29.900  1.00 96.83 23  B 1 
ATOM   2074 O  OG  . SER B 2 23  ? 18.222  1.604   29.385  1.00 94.22 23  B 1 
ATOM   2075 N  N   . GLY B 2 24  ? 18.457  -1.074  27.305  1.00 97.29 24  B 1 
ATOM   2076 C  CA  . GLY B 2 24  ? 19.579  -1.850  26.777  1.00 97.24 24  B 1 
ATOM   2077 C  C   . GLY B 2 24  ? 19.219  -3.246  26.261  1.00 97.65 24  B 1 
ATOM   2078 O  O   . GLY B 2 24  ? 20.104  -3.931  25.749  1.00 96.02 24  B 1 
ATOM   2079 N  N   . GLU B 2 25  ? 17.967  -3.684  26.352  1.00 97.22 25  B 1 
ATOM   2080 C  CA  . GLU B 2 25  ? 17.512  -4.947  25.770  1.00 97.31 25  B 1 
ATOM   2081 C  C   . GLU B 2 25  ? 17.383  -4.830  24.244  1.00 97.55 25  B 1 
ATOM   2082 O  O   . GLU B 2 25  ? 16.755  -3.909  23.724  1.00 96.68 25  B 1 
ATOM   2083 C  CB  . GLU B 2 25  ? 16.193  -5.372  26.434  1.00 96.77 25  B 1 
ATOM   2084 C  CG  . GLU B 2 25  ? 15.723  -6.776  26.002  1.00 94.75 25  B 1 
ATOM   2085 C  CD  . GLU B 2 25  ? 14.413  -7.206  26.674  1.00 94.53 25  B 1 
ATOM   2086 O  OE1 . GLU B 2 25  ? 13.810  -8.191  26.186  1.00 89.30 25  B 1 
ATOM   2087 O  OE2 . GLU B 2 25  ? 13.993  -6.571  27.667  1.00 89.14 25  B 1 
ATOM   2088 N  N   . GLU B 2 26  ? 17.971  -5.783  23.503  1.00 97.73 26  B 1 
ATOM   2089 C  CA  . GLU B 2 26  ? 17.870  -5.817  22.041  1.00 97.70 26  B 1 
ATOM   2090 C  C   . GLU B 2 26  ? 16.453  -6.205  21.592  1.00 97.97 26  B 1 
ATOM   2091 O  O   . GLU B 2 26  ? 15.889  -7.207  22.031  1.00 97.18 26  B 1 
ATOM   2092 C  CB  . GLU B 2 26  ? 18.944  -6.762  21.439  1.00 96.74 26  B 1 
ATOM   2093 C  CG  . GLU B 2 26  ? 18.988  -6.698  19.901  1.00 94.08 26  B 1 
ATOM   2094 C  CD  . GLU B 2 26  ? 20.039  -7.632  19.250  1.00 93.02 26  B 1 
ATOM   2095 O  OE1 . GLU B 2 26  ? 21.045  -7.138  18.698  1.00 87.12 26  B 1 
ATOM   2096 O  OE2 . GLU B 2 26  ? 19.823  -8.868  19.179  1.00 86.99 26  B 1 
ATOM   2097 N  N   . ILE B 2 27  ? 15.895  -5.434  20.641  1.00 97.88 27  B 1 
ATOM   2098 C  CA  . ILE B 2 27  ? 14.662  -5.753  19.916  1.00 98.01 27  B 1 
ATOM   2099 C  C   . ILE B 2 27  ? 15.051  -6.256  18.533  1.00 98.15 27  B 1 
ATOM   2100 O  O   . ILE B 2 27  ? 15.731  -5.554  17.776  1.00 97.65 27  B 1 
ATOM   2101 C  CB  . ILE B 2 27  ? 13.715  -4.539  19.832  1.00 97.80 27  B 1 
ATOM   2102 C  CG1 . ILE B 2 27  ? 13.445  -3.908  21.215  1.00 96.47 27  B 1 
ATOM   2103 C  CG2 . ILE B 2 27  ? 12.396  -4.968  19.169  1.00 96.69 27  B 1 
ATOM   2104 C  CD1 . ILE B 2 27  ? 12.754  -2.532  21.137  1.00 94.79 27  B 1 
ATOM   2105 N  N   . VAL B 2 28  ? 14.611  -7.462  18.190  1.00 98.38 28  B 1 
ATOM   2106 C  CA  . VAL B 2 28  ? 14.824  -8.077  16.880  1.00 98.23 28  B 1 
ATOM   2107 C  C   . VAL B 2 28  ? 13.507  -8.063  16.118  1.00 98.33 28  B 1 
ATOM   2108 O  O   . VAL B 2 28  ? 12.611  -8.856  16.394  1.00 97.85 28  B 1 
ATOM   2109 C  CB  . VAL B 2 28  ? 15.388  -9.506  17.016  1.00 97.87 28  B 1 
ATOM   2110 C  CG1 . VAL B 2 28  ? 15.696  -10.100 15.637  1.00 94.83 28  B 1 
ATOM   2111 C  CG2 . VAL B 2 28  ? 16.681  -9.525  17.834  1.00 95.39 28  B 1 
ATOM   2112 N  N   . PHE B 2 29  ? 13.387  -7.169  15.148  1.00 98.24 29  B 1 
ATOM   2113 C  CA  . PHE B 2 29  ? 12.283  -7.167  14.189  1.00 98.16 29  B 1 
ATOM   2114 C  C   . PHE B 2 29  ? 12.590  -8.159  13.076  1.00 97.92 29  B 1 
ATOM   2115 O  O   . PHE B 2 29  ? 13.600  -8.037  12.400  1.00 97.16 29  B 1 
ATOM   2116 C  CB  . PHE B 2 29  ? 12.076  -5.761  13.632  1.00 98.06 29  B 1 
ATOM   2117 C  CG  . PHE B 2 29  ? 11.606  -4.758  14.656  1.00 98.11 29  B 1 
ATOM   2118 C  CD1 . PHE B 2 29  ? 10.242  -4.645  14.955  1.00 96.51 29  B 1 
ATOM   2119 C  CD2 . PHE B 2 29  ? 12.529  -3.923  15.312  1.00 96.46 29  B 1 
ATOM   2120 C  CE1 . PHE B 2 29  ? 9.794   -3.704  15.892  1.00 96.17 29  B 1 
ATOM   2121 C  CE2 . PHE B 2 29  ? 12.094  -2.982  16.255  1.00 95.89 29  B 1 
ATOM   2122 C  CZ  . PHE B 2 29  ? 10.715  -2.870  16.538  1.00 97.19 29  B 1 
ATOM   2123 N  N   . LYS B 2 30  ? 11.713  -9.148  12.858  1.00 97.45 30  B 1 
ATOM   2124 C  CA  . LYS B 2 30  ? 11.918  -10.231 11.908  1.00 97.05 30  B 1 
ATOM   2125 C  C   . LYS B 2 30  ? 10.804  -10.284 10.874  1.00 96.32 30  B 1 
ATOM   2126 O  O   . LYS B 2 30  ? 9.633   -10.401 11.213  1.00 95.12 30  B 1 
ATOM   2127 C  CB  . LYS B 2 30  ? 12.041  -11.543 12.694  1.00 96.46 30  B 1 
ATOM   2128 C  CG  . LYS B 2 30  ? 12.338  -12.759 11.806  1.00 92.43 30  B 1 
ATOM   2129 C  CD  . LYS B 2 30  ? 12.478  -13.934 12.774  1.00 89.90 30  B 1 
ATOM   2130 C  CE  . LYS B 2 30  ? 12.711  -15.283 12.129  1.00 80.70 30  B 1 
ATOM   2131 N  NZ  . LYS B 2 30  ? 12.718  -16.272 13.236  1.00 73.71 30  B 1 
ATOM   2132 N  N   . ASN B 2 31  ? 11.201  -10.250 9.606   1.00 94.58 31  B 1 
ATOM   2133 C  CA  . ASN B 2 31  ? 10.290  -10.322 8.481   1.00 92.95 31  B 1 
ATOM   2134 C  C   . ASN B 2 31  ? 9.574   -11.679 8.465   1.00 92.27 31  B 1 
ATOM   2135 O  O   . ASN B 2 31  ? 10.224  -12.723 8.576   1.00 90.06 31  B 1 
ATOM   2136 C  CB  . ASN B 2 31  ? 11.091  -10.079 7.194   1.00 90.48 31  B 1 
ATOM   2137 C  CG  . ASN B 2 31  ? 10.357  -9.237  6.176   1.00 87.42 31  B 1 
ATOM   2138 O  OD1 . ASN B 2 31  ? 9.426   -8.508  6.474   1.00 81.50 31  B 1 
ATOM   2139 N  ND2 . ASN B 2 31  ? 10.805  -9.270  4.946   1.00 80.08 31  B 1 
ATOM   2140 N  N   . ASN B 2 32  ? 8.243   -11.679 8.347   1.00 90.40 32  B 1 
ATOM   2141 C  CA  . ASN B 2 32  ? 7.443   -12.896 8.446   1.00 88.55 32  B 1 
ATOM   2142 C  C   . ASN B 2 32  ? 6.531   -13.085 7.232   1.00 85.42 32  B 1 
ATOM   2143 O  O   . ASN B 2 32  ? 6.699   -14.044 6.484   1.00 80.58 32  B 1 
ATOM   2144 C  CB  . ASN B 2 32  ? 6.675   -12.867 9.774   1.00 88.48 32  B 1 
ATOM   2145 C  CG  . ASN B 2 32  ? 5.855   -14.118 9.985   1.00 87.93 32  B 1 
ATOM   2146 O  OD1 . ASN B 2 32  ? 6.326   -15.241 9.846   1.00 83.83 32  B 1 
ATOM   2147 N  ND2 . ASN B 2 32  ? 4.596   -13.974 10.333  1.00 83.45 32  B 1 
ATOM   2148 N  N   . ALA B 2 33  ? 5.571   -12.175 7.003   1.00 81.14 33  B 1 
ATOM   2149 C  CA  . ALA B 2 33  ? 4.622   -12.248 5.899   1.00 78.52 33  B 1 
ATOM   2150 C  C   . ALA B 2 33  ? 4.189   -10.845 5.445   1.00 79.93 33  B 1 
ATOM   2151 O  O   . ALA B 2 33  ? 4.303   -9.877  6.195   1.00 78.19 33  B 1 
ATOM   2152 C  CB  . ALA B 2 33  ? 3.417   -13.077 6.354   1.00 75.01 33  B 1 
ATOM   2153 N  N   . GLY B 2 34  ? 3.668   -10.730 4.210   1.00 74.02 34  B 1 
ATOM   2154 C  CA  . GLY B 2 34  ? 3.177   -9.450  3.685   1.00 72.47 34  B 1 
ATOM   2155 C  C   . GLY B 2 34  ? 4.264   -8.390  3.467   1.00 74.68 34  B 1 
ATOM   2156 O  O   . GLY B 2 34  ? 3.945   -7.213  3.320   1.00 73.81 34  B 1 
ATOM   2157 N  N   . PHE B 2 35  ? 5.527   -8.799  3.438   1.00 74.78 35  B 1 
ATOM   2158 C  CA  . PHE B 2 35  ? 6.671   -7.947  3.094   1.00 73.41 35  B 1 
ATOM   2159 C  C   . PHE B 2 35  ? 6.553   -7.391  1.668   1.00 74.39 35  B 1 
ATOM   2160 O  O   . PHE B 2 35  ? 5.824   -7.939  0.836   1.00 72.00 35  B 1 
ATOM   2161 C  CB  . PHE B 2 35  ? 7.986   -8.716  3.331   1.00 71.16 35  B 1 
ATOM   2162 C  CG  . PHE B 2 35  ? 8.058   -10.105 2.738   1.00 70.57 35  B 1 
ATOM   2163 C  CD1 . PHE B 2 35  ? 7.888   -11.227 3.573   1.00 66.98 35  B 1 
ATOM   2164 C  CD2 . PHE B 2 35  ? 8.289   -10.303 1.368   1.00 66.10 35  B 1 
ATOM   2165 C  CE1 . PHE B 2 35  ? 7.934   -12.523 3.035   1.00 63.47 35  B 1 
ATOM   2166 C  CE2 . PHE B 2 35  ? 8.328   -11.599 0.826   1.00 62.97 35  B 1 
ATOM   2167 C  CZ  . PHE B 2 35  ? 8.143   -12.707 1.663   1.00 63.62 35  B 1 
ATOM   2168 N  N   . PRO B 2 36  ? 7.278   -6.293  1.353   1.00 77.01 36  B 1 
ATOM   2169 C  CA  . PRO B 2 36  ? 8.342   -5.676  2.140   1.00 77.50 36  B 1 
ATOM   2170 C  C   . PRO B 2 36  ? 7.846   -4.885  3.356   1.00 81.48 36  B 1 
ATOM   2171 O  O   . PRO B 2 36  ? 6.787   -4.261  3.324   1.00 81.81 36  B 1 
ATOM   2172 C  CB  . PRO B 2 36  ? 9.079   -4.777  1.150   1.00 74.10 36  B 1 
ATOM   2173 C  CG  . PRO B 2 36  ? 7.980   -4.348  0.192   1.00 69.99 36  B 1 
ATOM   2174 C  CD  . PRO B 2 36  ? 7.123   -5.609  0.083   1.00 70.90 36  B 1 
ATOM   2175 N  N   . HIS B 2 37  ? 8.664   -4.852  4.388   1.00 87.23 37  B 1 
ATOM   2176 C  CA  . HIS B 2 37  ? 8.475   -4.042  5.587   1.00 89.06 37  B 1 
ATOM   2177 C  C   . HIS B 2 37  ? 9.756   -3.278  5.939   1.00 89.71 37  B 1 
ATOM   2178 O  O   . HIS B 2 37  ? 10.847  -3.620  5.507   1.00 89.16 37  B 1 
ATOM   2179 C  CB  . HIS B 2 37  ? 8.051   -4.916  6.765   1.00 89.59 37  B 1 
ATOM   2180 C  CG  . HIS B 2 37  ? 6.768   -5.677  6.541   1.00 89.68 37  B 1 
ATOM   2181 N  ND1 . HIS B 2 37  ? 5.527   -5.128  6.350   1.00 88.03 37  B 1 
ATOM   2182 C  CD2 . HIS B 2 37  ? 6.611   -7.036  6.518   1.00 88.21 37  B 1 
ATOM   2183 C  CE1 . HIS B 2 37  ? 4.643   -6.125  6.221   1.00 87.39 37  B 1 
ATOM   2184 N  NE2 . HIS B 2 37  ? 5.265   -7.310  6.316   1.00 87.92 37  B 1 
ATOM   2185 N  N   . ASN B 2 38  ? 9.621   -2.248  6.773   1.00 91.93 38  B 1 
ATOM   2186 C  CA  . ASN B 2 38  ? 10.714  -1.630  7.504   1.00 92.76 38  B 1 
ATOM   2187 C  C   . ASN B 2 38  ? 10.230  -1.174  8.885   1.00 94.44 38  B 1 
ATOM   2188 O  O   . ASN B 2 38  ? 9.073   -1.387  9.252   1.00 94.89 38  B 1 
ATOM   2189 C  CB  . ASN B 2 38  ? 11.359  -0.513  6.655   1.00 90.80 38  B 1 
ATOM   2190 C  CG  . ASN B 2 38  ? 10.506  0.713   6.414   1.00 89.84 38  B 1 
ATOM   2191 O  OD1 . ASN B 2 38  ? 9.407   0.870   6.925   1.00 86.77 38  B 1 
ATOM   2192 N  ND2 . ASN B 2 38  ? 11.005  1.629   5.612   1.00 85.45 38  B 1 
ATOM   2193 N  N   . VAL B 2 39  ? 11.133  -0.571  9.657   1.00 96.22 39  B 1 
ATOM   2194 C  CA  . VAL B 2 39  ? 10.844  -0.062  11.000  1.00 97.23 39  B 1 
ATOM   2195 C  C   . VAL B 2 39  ? 11.378  1.360   11.092  1.00 97.35 39  B 1 
ATOM   2196 O  O   . VAL B 2 39  ? 12.590  1.571   11.050  1.00 96.78 39  B 1 
ATOM   2197 C  CB  . VAL B 2 39  ? 11.453  -0.946  12.099  1.00 97.35 39  B 1 
ATOM   2198 C  CG1 . VAL B 2 39  ? 11.061  -0.439  13.483  1.00 95.66 39  B 1 
ATOM   2199 C  CG2 . VAL B 2 39  ? 11.001  -2.397  11.972  1.00 95.20 39  B 1 
ATOM   2200 N  N   . VAL B 2 40  ? 10.474  2.332   11.218  1.00 95.70 40  B 1 
ATOM   2201 C  CA  . VAL B 2 40  ? 10.794  3.755   11.339  1.00 95.17 40  B 1 
ATOM   2202 C  C   . VAL B 2 40  ? 10.170  4.275   12.626  1.00 95.83 40  B 1 
ATOM   2203 O  O   . VAL B 2 40  ? 8.981   4.088   12.857  1.00 95.82 40  B 1 
ATOM   2204 C  CB  . VAL B 2 40  ? 10.286  4.551   10.115  1.00 93.43 40  B 1 
ATOM   2205 C  CG1 . VAL B 2 40  ? 10.720  6.019   10.194  1.00 90.26 40  B 1 
ATOM   2206 C  CG2 . VAL B 2 40  ? 10.834  3.975   8.796   1.00 90.03 40  B 1 
ATOM   2207 N  N   . PHE B 2 41  ? 10.954  4.915   13.472  1.00 96.12 41  B 1 
ATOM   2208 C  CA  . PHE B 2 41  ? 10.456  5.566   14.682  1.00 96.64 41  B 1 
ATOM   2209 C  C   . PHE B 2 41  ? 9.919   6.959   14.351  1.00 95.75 41  B 1 
ATOM   2210 O  O   . PHE B 2 41  ? 10.504  7.691   13.556  1.00 94.42 41  B 1 
ATOM   2211 C  CB  . PHE B 2 41  ? 11.545  5.594   15.759  1.00 97.32 41  B 1 
ATOM   2212 C  CG  . PHE B 2 41  ? 11.801  4.243   16.392  1.00 97.78 41  B 1 
ATOM   2213 C  CD1 . PHE B 2 41  ? 11.160  3.890   17.599  1.00 96.83 41  B 1 
ATOM   2214 C  CD2 . PHE B 2 41  ? 12.642  3.295   15.764  1.00 96.63 41  B 1 
ATOM   2215 C  CE1 . PHE B 2 41  ? 11.368  2.630   18.176  1.00 96.77 41  B 1 
ATOM   2216 C  CE2 . PHE B 2 41  ? 12.842  2.028   16.333  1.00 96.66 41  B 1 
ATOM   2217 C  CZ  . PHE B 2 41  ? 12.208  1.701   17.539  1.00 97.70 41  B 1 
ATOM   2218 N  N   . ASP B 2 42  ? 8.787   7.329   14.946  1.00 93.72 42  B 1 
ATOM   2219 C  CA  . ASP B 2 42  ? 8.191   8.649   14.763  1.00 92.79 42  B 1 
ATOM   2220 C  C   . ASP B 2 42  ? 8.909   9.670   15.657  1.00 93.14 42  B 1 
ATOM   2221 O  O   . ASP B 2 42  ? 8.826   9.591   16.875  1.00 92.27 42  B 1 
ATOM   2222 C  CB  . ASP B 2 42  ? 6.681   8.599   15.031  1.00 90.59 42  B 1 
ATOM   2223 C  CG  . ASP B 2 42  ? 5.933   9.851   14.554  1.00 86.76 42  B 1 
ATOM   2224 O  OD1 . ASP B 2 42  ? 6.573   10.901  14.312  1.00 82.01 42  B 1 
ATOM   2225 O  OD2 . ASP B 2 42  ? 4.705   9.742   14.351  1.00 80.66 42  B 1 
ATOM   2226 N  N   . GLU B 2 43  ? 9.587   10.648  15.045  1.00 92.59 43  B 1 
ATOM   2227 C  CA  . GLU B 2 43  ? 10.384  11.664  15.729  1.00 91.71 43  B 1 
ATOM   2228 C  C   . GLU B 2 43  ? 9.572   12.502  16.726  1.00 92.55 43  B 1 
ATOM   2229 O  O   . GLU B 2 43  ? 10.132  13.010  17.691  1.00 91.02 43  B 1 
ATOM   2230 C  CB  . GLU B 2 43  ? 11.055  12.561  14.670  1.00 88.84 43  B 1 
ATOM   2231 C  CG  . GLU B 2 43  ? 10.047  13.461  13.939  1.00 77.20 43  B 1 
ATOM   2232 C  CD  . GLU B 2 43  ? 10.558  14.123  12.662  1.00 73.14 43  B 1 
ATOM   2233 O  OE1 . GLU B 2 43  ? 9.667   14.537  11.885  1.00 66.25 43  B 1 
ATOM   2234 O  OE2 . GLU B 2 43  ? 11.778  14.177  12.424  1.00 65.34 43  B 1 
ATOM   2235 N  N   . ASP B 2 44  ? 8.246   12.617  16.531  1.00 90.99 44  B 1 
ATOM   2236 C  CA  . ASP B 2 44  ? 7.345   13.362  17.413  1.00 90.38 44  B 1 
ATOM   2237 C  C   . ASP B 2 44  ? 6.799   12.498  18.580  1.00 92.03 44  B 1 
ATOM   2238 O  O   . ASP B 2 44  ? 6.088   13.010  19.450  1.00 90.79 44  B 1 
ATOM   2239 C  CB  . ASP B 2 44  ? 6.171   13.931  16.600  1.00 87.60 44  B 1 
ATOM   2240 C  CG  . ASP B 2 44  ? 6.547   14.931  15.504  1.00 83.76 44  B 1 
ATOM   2241 O  OD1 . ASP B 2 44  ? 7.475   15.741  15.694  1.00 79.12 44  B 1 
ATOM   2242 O  OD2 . ASP B 2 44  ? 5.846   14.930  14.467  1.00 77.36 44  B 1 
ATOM   2243 N  N   . GLU B 2 45  ? 7.087   11.196  18.571  1.00 92.55 45  B 1 
ATOM   2244 C  CA  . GLU B 2 45  ? 6.488   10.201  19.485  1.00 93.79 45  B 1 
ATOM   2245 C  C   . GLU B 2 45  ? 7.552   9.288   20.120  1.00 95.71 45  B 1 
ATOM   2246 O  O   . GLU B 2 45  ? 7.312   8.106   20.394  1.00 95.07 45  B 1 
ATOM   2247 C  CB  . GLU B 2 45  ? 5.386   9.430   18.733  1.00 92.12 45  B 1 
ATOM   2248 C  CG  . GLU B 2 45  ? 4.163   10.297  18.326  1.00 88.05 45  B 1 
ATOM   2249 C  CD  . GLU B 2 45  ? 3.028   10.352  19.381  1.00 81.74 45  B 1 
ATOM   2250 O  OE1 . GLU B 2 45  ? 1.883   10.720  19.016  1.00 73.99 45  B 1 
ATOM   2251 O  OE2 . GLU B 2 45  ? 3.165   9.879   20.528  1.00 72.17 45  B 1 
ATOM   2252 N  N   . ILE B 2 46  ? 8.743   9.854   20.364  1.00 96.18 46  B 1 
ATOM   2253 C  CA  . ILE B 2 46  ? 9.869   9.234   21.070  1.00 96.88 46  B 1 
ATOM   2254 C  C   . ILE B 2 46  ? 10.322  10.121  22.244  1.00 97.23 46  B 1 
ATOM   2255 O  O   . ILE B 2 46  ? 10.000  11.310  22.272  1.00 96.44 46  B 1 
ATOM   2256 C  CB  . ILE B 2 46  ? 11.035  8.924   20.105  1.00 96.18 46  B 1 
ATOM   2257 C  CG1 . ILE B 2 46  ? 11.580  10.198  19.423  1.00 93.52 46  B 1 
ATOM   2258 C  CG2 . ILE B 2 46  ? 10.610  7.853   19.088  1.00 93.19 46  B 1 
ATOM   2259 C  CD1 . ILE B 2 46  ? 12.780  9.961   18.496  1.00 90.78 46  B 1 
ATOM   2260 N  N   . PRO B 2 47  ? 11.071  9.590   23.224  1.00 97.11 47  B 1 
ATOM   2261 C  CA  . PRO B 2 47  ? 11.579  10.388  24.337  1.00 97.08 47  B 1 
ATOM   2262 C  C   . PRO B 2 47  ? 12.478  11.547  23.872  1.00 96.63 47  B 1 
ATOM   2263 O  O   . PRO B 2 47  ? 13.216  11.446  22.895  1.00 95.09 47  B 1 
ATOM   2264 C  CB  . PRO B 2 47  ? 12.331  9.411   25.250  1.00 96.61 47  B 1 
ATOM   2265 C  CG  . PRO B 2 47  ? 11.683  8.070   24.927  1.00 95.26 47  B 1 
ATOM   2266 C  CD  . PRO B 2 47  ? 11.383  8.187   23.438  1.00 96.99 47  B 1 
ATOM   2267 N  N   . SER B 2 48  ? 12.459  12.647  24.619  1.00 95.70 48  B 1 
ATOM   2268 C  CA  . SER B 2 48  ? 13.304  13.806  24.355  1.00 94.87 48  B 1 
ATOM   2269 C  C   . SER B 2 48  ? 14.787  13.439  24.358  1.00 94.85 48  B 1 
ATOM   2270 O  O   . SER B 2 48  ? 15.255  12.735  25.260  1.00 91.90 48  B 1 
ATOM   2271 C  CB  . SER B 2 48  ? 13.045  14.895  25.403  1.00 93.03 48  B 1 
ATOM   2272 O  OG  . SER B 2 48  ? 13.280  14.387  26.700  1.00 79.01 48  B 1 
ATOM   2273 N  N   . GLY B 2 49  ? 15.541  13.968  23.384  1.00 93.53 49  B 1 
ATOM   2274 C  CA  . GLY B 2 49  ? 16.985  13.730  23.250  1.00 93.25 49  B 1 
ATOM   2275 C  C   . GLY B 2 49  ? 17.348  12.472  22.453  1.00 94.46 49  B 1 
ATOM   2276 O  O   . GLY B 2 49  ? 18.521  12.275  22.160  1.00 91.99 49  B 1 
ATOM   2277 N  N   . VAL B 2 50  ? 16.378  11.654  22.074  1.00 96.55 50  B 1 
ATOM   2278 C  CA  . VAL B 2 50  ? 16.596  10.522  21.172  1.00 96.91 50  B 1 
ATOM   2279 C  C   . VAL B 2 50  ? 16.562  10.997  19.723  1.00 96.99 50  B 1 
ATOM   2280 O  O   . VAL B 2 50  ? 15.635  11.686  19.305  1.00 95.59 50  B 1 
ATOM   2281 C  CB  . VAL B 2 50  ? 15.587  9.398   21.422  1.00 96.54 50  B 1 
ATOM   2282 C  CG1 . VAL B 2 50  ? 15.832  8.207   20.506  1.00 93.35 50  B 1 
ATOM   2283 C  CG2 . VAL B 2 50  ? 15.688  8.901   22.865  1.00 93.19 50  B 1 
ATOM   2284 N  N   . ASP B 2 51  ? 17.565  10.601  18.949  1.00 97.00 51  B 1 
ATOM   2285 C  CA  . ASP B 2 51  ? 17.636  10.861  17.512  1.00 97.04 51  B 1 
ATOM   2286 C  C   . ASP B 2 51  ? 16.954  9.712   16.740  1.00 97.37 51  B 1 
ATOM   2287 O  O   . ASP B 2 51  ? 17.489  8.601   16.656  1.00 96.65 51  B 1 
ATOM   2288 C  CB  . ASP B 2 51  ? 19.113  11.055  17.135  1.00 95.99 51  B 1 
ATOM   2289 C  CG  . ASP B 2 51  ? 19.370  11.352  15.664  1.00 93.18 51  B 1 
ATOM   2290 O  OD1 . ASP B 2 51  ? 18.421  11.331  14.857  1.00 88.36 51  B 1 
ATOM   2291 O  OD2 . ASP B 2 51  ? 20.574  11.552  15.354  1.00 87.17 51  B 1 
ATOM   2292 N  N   . ALA B 2 52  ? 15.795  9.994   16.167  1.00 96.36 52  B 1 
ATOM   2293 C  CA  . ALA B 2 52  ? 15.015  9.019   15.411  1.00 96.15 52  B 1 
ATOM   2294 C  C   . ALA B 2 52  ? 15.806  8.422   14.236  1.00 96.61 52  B 1 
ATOM   2295 O  O   . ALA B 2 52  ? 15.653  7.233   13.942  1.00 95.85 52  B 1 
ATOM   2296 C  CB  . ALA B 2 52  ? 13.729  9.692   14.920  1.00 94.45 52  B 1 
ATOM   2297 N  N   . ALA B 2 53  ? 16.686  9.197   13.586  1.00 96.09 53  B 1 
ATOM   2298 C  CA  . ALA B 2 53  ? 17.474  8.723   12.452  1.00 95.61 53  B 1 
ATOM   2299 C  C   . ALA B 2 53  ? 18.487  7.628   12.838  1.00 96.03 53  B 1 
ATOM   2300 O  O   . ALA B 2 53  ? 18.849  6.803   12.006  1.00 94.79 53  B 1 
ATOM   2301 C  CB  . ALA B 2 53  ? 18.175  9.927   11.817  1.00 94.16 53  B 1 
ATOM   2302 N  N   . LYS B 2 54  ? 18.934  7.580   14.106  1.00 96.55 54  B 1 
ATOM   2303 C  CA  . LYS B 2 54  ? 19.883  6.560   14.585  1.00 96.32 54  B 1 
ATOM   2304 C  C   . LYS B 2 54  ? 19.222  5.223   14.920  1.00 96.64 54  B 1 
ATOM   2305 O  O   . LYS B 2 54  ? 19.899  4.196   14.887  1.00 95.33 54  B 1 
ATOM   2306 C  CB  . LYS B 2 54  ? 20.633  7.069   15.813  1.00 95.49 54  B 1 
ATOM   2307 C  CG  . LYS B 2 54  ? 21.603  8.188   15.442  1.00 88.80 54  B 1 
ATOM   2308 C  CD  . LYS B 2 54  ? 22.370  8.647   16.681  1.00 82.21 54  B 1 
ATOM   2309 C  CE  . LYS B 2 54  ? 23.267  9.811   16.285  1.00 72.51 54  B 1 
ATOM   2310 N  NZ  . LYS B 2 54  ? 23.853  10.461  17.475  1.00 64.13 54  B 1 
ATOM   2311 N  N   . ILE B 2 55  ? 17.941  5.236   15.275  1.00 97.58 55  B 1 
ATOM   2312 C  CA  . ILE B 2 55  ? 17.201  4.042   15.706  1.00 97.76 55  B 1 
ATOM   2313 C  C   . ILE B 2 55  ? 16.252  3.514   14.629  1.00 97.91 55  B 1 
ATOM   2314 O  O   . ILE B 2 55  ? 15.747  2.408   14.754  1.00 97.36 55  B 1 
ATOM   2315 C  CB  . ILE B 2 55  ? 16.483  4.297   17.048  1.00 97.53 55  B 1 
ATOM   2316 C  CG1 . ILE B 2 55  ? 15.445  5.438   16.938  1.00 96.06 55  B 1 
ATOM   2317 C  CG2 . ILE B 2 55  ? 17.513  4.580   18.155  1.00 95.81 55  B 1 
ATOM   2318 C  CD1 . ILE B 2 55  ? 14.543  5.589   18.171  1.00 94.15 55  B 1 
ATOM   2319 N  N   . SER B 2 56  ? 16.017  4.288   13.570  1.00 97.57 56  B 1 
ATOM   2320 C  CA  . SER B 2 56  ? 15.159  3.918   12.453  1.00 97.39 56  B 1 
ATOM   2321 C  C   . SER B 2 56  ? 15.949  3.298   11.307  1.00 97.31 56  B 1 
ATOM   2322 O  O   . SER B 2 56  ? 17.113  3.633   11.091  1.00 96.20 56  B 1 
ATOM   2323 C  CB  . SER B 2 56  ? 14.397  5.135   11.925  1.00 96.28 56  B 1 
ATOM   2324 O  OG  . SER B 2 56  ? 13.621  5.721   12.950  1.00 92.81 56  B 1 
ATOM   2325 N  N   . MET B 2 57  ? 15.300  2.442   10.516  1.00 96.06 57  B 1 
ATOM   2326 C  CA  . MET B 2 57  ? 15.743  2.160   9.151   1.00 95.15 57  B 1 
ATOM   2327 C  C   . MET B 2 57  ? 15.534  3.409   8.273   1.00 93.58 57  B 1 
ATOM   2328 O  O   . MET B 2 57  ? 14.666  4.236   8.564   1.00 91.40 57  B 1 
ATOM   2329 C  CB  . MET B 2 57  ? 14.971  0.968   8.563   1.00 94.85 57  B 1 
ATOM   2330 C  CG  . MET B 2 57  ? 15.245  -0.329  9.323   1.00 93.34 57  B 1 
ATOM   2331 S  SD  . MET B 2 57  ? 14.310  -1.769  8.723   1.00 93.08 57  B 1 
ATOM   2332 C  CE  . MET B 2 57  ? 14.983  -1.940  7.060   1.00 88.25 57  B 1 
ATOM   2333 N  N   . SER B 2 58  ? 16.290  3.527   7.179   1.00 89.14 58  B 1 
ATOM   2334 C  CA  . SER B 2 58  ? 15.944  4.477   6.122   1.00 85.68 58  B 1 
ATOM   2335 C  C   . SER B 2 58  ? 14.558  4.153   5.557   1.00 84.52 58  B 1 
ATOM   2336 O  O   . SER B 2 58  ? 14.203  2.984   5.421   1.00 81.84 58  B 1 
ATOM   2337 C  CB  . SER B 2 58  ? 16.997  4.427   5.008   1.00 82.51 58  B 1 
ATOM   2338 O  OG  . SER B 2 58  ? 16.613  5.259   3.935   1.00 72.07 58  B 1 
ATOM   2339 N  N   . GLU B 2 59  ? 13.764  5.172   5.191   1.00 78.76 59  B 1 
ATOM   2340 C  CA  . GLU B 2 59  ? 12.463  4.948   4.544   1.00 75.26 59  B 1 
ATOM   2341 C  C   . GLU B 2 59  ? 12.577  4.183   3.215   1.00 74.82 59  B 1 
ATOM   2342 O  O   . GLU B 2 59  ? 11.621  3.537   2.785   1.00 72.17 59  B 1 
ATOM   2343 C  CB  . GLU B 2 59  ? 11.744  6.278   4.292   1.00 72.28 59  B 1 
ATOM   2344 C  CG  . GLU B 2 59  ? 11.294  6.998   5.574   1.00 65.67 59  B 1 
ATOM   2345 C  CD  . GLU B 2 59  ? 10.272  8.123   5.317   1.00 61.06 59  B 1 
ATOM   2346 O  OE1 . GLU B 2 59  ? 9.687   8.606   6.314   1.00 55.38 59  B 1 
ATOM   2347 O  OE2 . GLU B 2 59  ? 10.019  8.474   4.140   1.00 55.26 59  B 1 
ATOM   2348 N  N   . GLU B 2 60  ? 13.741  4.238   2.559   1.00 73.44 60  B 1 
ATOM   2349 C  CA  . GLU B 2 60  ? 14.033  3.559   1.294   1.00 71.86 60  B 1 
ATOM   2350 C  C   . GLU B 2 60  ? 14.514  2.114   1.494   1.00 73.94 60  B 1 
ATOM   2351 O  O   . GLU B 2 60  ? 14.416  1.300   0.567   1.00 72.15 60  B 1 
ATOM   2352 C  CB  . GLU B 2 60  ? 15.096  4.350   0.531   1.00 68.04 60  B 1 
ATOM   2353 C  CG  . GLU B 2 60  ? 14.621  5.765   0.162   1.00 60.27 60  B 1 
ATOM   2354 C  CD  . GLU B 2 60  ? 15.711  6.608   -0.512  1.00 54.81 60  B 1 
ATOM   2355 O  OE1 . GLU B 2 60  ? 15.591  7.859   -0.454  1.00 49.14 60  B 1 
ATOM   2356 O  OE2 . GLU B 2 60  ? 16.658  6.023   -1.092  1.00 47.45 60  B 1 
ATOM   2357 N  N   . ASP B 2 61  ? 15.029  1.784   2.679   1.00 78.97 61  B 1 
ATOM   2358 C  CA  . ASP B 2 61  ? 15.465  0.437   3.006   1.00 79.96 61  B 1 
ATOM   2359 C  C   . ASP B 2 61  ? 14.277  -0.422  3.410   1.00 82.28 61  B 1 
ATOM   2360 O  O   . ASP B 2 61  ? 13.414  -0.025  4.201   1.00 82.35 61  B 1 
ATOM   2361 C  CB  . ASP B 2 61  ? 16.543  0.437   4.095   1.00 78.40 61  B 1 
ATOM   2362 C  CG  . ASP B 2 61  ? 17.894  0.967   3.624   1.00 72.94 61  B 1 
ATOM   2363 O  OD1 . ASP B 2 61  ? 18.212  0.791   2.431   1.00 67.79 61  B 1 
ATOM   2364 O  OD2 . ASP B 2 61  ? 18.621  1.499   4.495   1.00 66.07 61  B 1 
ATOM   2365 N  N   . LEU B 2 62  ? 14.226  -1.634  2.858   1.00 81.08 62  B 1 
ATOM   2366 C  CA  . LEU B 2 62  ? 13.156  -2.592  3.092   1.00 80.84 62  B 1 
ATOM   2367 C  C   . LEU B 2 62  ? 13.720  -3.976  3.378   1.00 82.60 62  B 1 
ATOM   2368 O  O   . LEU B 2 62  ? 14.662  -4.422  2.720   1.00 82.35 62  B 1 
ATOM   2369 C  CB  . LEU B 2 62  ? 12.237  -2.660  1.862   1.00 79.12 62  B 1 
ATOM   2370 C  CG  . LEU B 2 62  ? 11.470  -1.384  1.503   1.00 76.06 62  B 1 
ATOM   2371 C  CD1 . LEU B 2 62  ? 10.634  -1.690  0.256   1.00 74.04 62  B 1 
ATOM   2372 C  CD2 . LEU B 2 62  ? 10.517  -0.919  2.598   1.00 73.09 62  B 1 
ATOM   2373 N  N   . LEU B 2 63  ? 13.054  -4.693  4.276   1.00 86.42 63  B 1 
ATOM   2374 C  CA  . LEU B 2 63  ? 13.203  -6.131  4.462   1.00 87.25 63  B 1 
ATOM   2375 C  C   . LEU B 2 63  ? 12.291  -6.831  3.449   1.00 85.08 63  B 1 
ATOM   2376 O  O   . LEU B 2 63  ? 11.067  -6.801  3.591   1.00 83.04 63  B 1 
ATOM   2377 C  CB  . LEU B 2 63  ? 12.872  -6.500  5.912   1.00 90.24 63  B 1 
ATOM   2378 C  CG  . LEU B 2 63  ? 13.649  -5.722  6.991   1.00 91.46 63  B 1 
ATOM   2379 C  CD1 . LEU B 2 63  ? 13.182  -6.144  8.384   1.00 89.35 63  B 1 
ATOM   2380 C  CD2 . LEU B 2 63  ? 15.153  -5.950  6.901   1.00 89.61 63  B 1 
ATOM   2381 N  N   . ASN B 2 64  ? 12.881  -7.420  2.402   1.00 80.57 64  B 1 
ATOM   2382 C  CA  . ASN B 2 64  ? 12.154  -7.974  1.261   1.00 76.10 64  B 1 
ATOM   2383 C  C   . ASN B 2 64  ? 12.040  -9.497  1.269   1.00 75.35 64  B 1 
ATOM   2384 O  O   . ASN B 2 64  ? 11.213  -10.046 0.544   1.00 71.53 64  B 1 
ATOM   2385 C  CB  . ASN B 2 64  ? 12.820  -7.496  -0.039  1.00 72.87 64  B 1 
ATOM   2386 C  CG  . ASN B 2 64  ? 12.629  -6.017  -0.290  1.00 66.91 64  B 1 
ATOM   2387 O  OD1 . ASN B 2 64  ? 11.531  -5.540  -0.524  1.00 61.50 64  B 1 
ATOM   2388 N  ND2 . ASN B 2 64  ? 13.686  -5.248  -0.260  1.00 59.12 64  B 1 
ATOM   2389 N  N   . ALA B 2 65  ? 12.841  -10.196 2.065   1.00 77.63 65  B 1 
ATOM   2390 C  CA  . ALA B 2 65  ? 12.848  -11.652 2.120   1.00 78.19 65  B 1 
ATOM   2391 C  C   . ALA B 2 65  ? 12.378  -12.180 3.493   1.00 81.95 65  B 1 
ATOM   2392 O  O   . ALA B 2 65  ? 12.546  -11.515 4.518   1.00 82.06 65  B 1 
ATOM   2393 C  CB  . ALA B 2 65  ? 14.230  -12.164 1.733   1.00 74.35 65  B 1 
ATOM   2394 N  N   . PRO B 2 66  ? 11.800  -13.399 3.543   1.00 78.46 66  B 1 
ATOM   2395 C  CA  . PRO B 2 66  ? 11.412  -14.025 4.802   1.00 79.00 66  B 1 
ATOM   2396 C  C   . PRO B 2 66  ? 12.623  -14.209 5.730   1.00 82.68 66  B 1 
ATOM   2397 O  O   . PRO B 2 66  ? 13.671  -14.692 5.305   1.00 82.61 66  B 1 
ATOM   2398 C  CB  . PRO B 2 66  ? 10.790  -15.372 4.434   1.00 76.20 66  B 1 
ATOM   2399 C  CG  . PRO B 2 66  ? 10.453  -15.251 2.948   1.00 73.47 66  B 1 
ATOM   2400 C  CD  . PRO B 2 66  ? 11.500  -14.272 2.423   1.00 75.72 66  B 1 
ATOM   2401 N  N   . GLY B 2 67  ? 12.450  -13.873 7.000   1.00 86.58 67  B 1 
ATOM   2402 C  CA  . GLY B 2 67  ? 13.488  -14.064 8.019   1.00 89.29 67  B 1 
ATOM   2403 C  C   . GLY B 2 67  ? 14.574  -12.994 8.059   1.00 92.01 67  B 1 
ATOM   2404 O  O   . GLY B 2 67  ? 15.391  -13.033 8.988   1.00 91.63 67  B 1 
ATOM   2405 N  N   . GLU B 2 68  ? 14.595  -12.021 7.144   1.00 91.65 68  B 1 
ATOM   2406 C  CA  . GLU B 2 68  ? 15.433  -10.831 7.281   1.00 92.24 68  B 1 
ATOM   2407 C  C   . GLU B 2 68  ? 15.083  -10.070 8.562   1.00 94.15 68  B 1 
ATOM   2408 O  O   . GLU B 2 68  ? 13.924  -10.012 8.977   1.00 94.44 68  B 1 
ATOM   2409 C  CB  . GLU B 2 68  ? 15.319  -9.890  6.066   1.00 89.87 68  B 1 
ATOM   2410 C  CG  . GLU B 2 68  ? 16.029  -10.424 4.815   1.00 83.56 68  B 1 
ATOM   2411 C  CD  . GLU B 2 68  ? 15.963  -9.437  3.635   1.00 80.69 68  B 1 
ATOM   2412 O  OE1 . GLU B 2 68  ? 16.684  -9.663  2.643   1.00 74.62 68  B 1 
ATOM   2413 O  OE2 . GLU B 2 68  ? 15.188  -8.460  3.699   1.00 73.61 68  B 1 
ATOM   2414 N  N   . THR B 2 69  ? 16.095  -9.481  9.204   1.00 95.66 69  B 1 
ATOM   2415 C  CA  . THR B 2 69  ? 15.935  -8.847  10.516  1.00 96.34 69  B 1 
ATOM   2416 C  C   . THR B 2 69  ? 16.476  -7.431  10.540  1.00 96.31 69  B 1 
ATOM   2417 O  O   . THR B 2 69  ? 17.531  -7.152  9.973   1.00 95.49 69  B 1 
ATOM   2418 C  CB  . THR B 2 69  ? 16.597  -9.657  11.645  1.00 95.99 69  B 1 
ATOM   2419 O  OG1 . THR B 2 69  ? 17.976  -9.823  11.407  1.00 91.12 69  B 1 
ATOM   2420 C  CG2 . THR B 2 69  ? 15.979  -11.037 11.829  1.00 90.38 69  B 1 
ATOM   2421 N  N   . TYR B 2 70  ? 15.817  -6.570  11.296  1.00 97.01 70  B 1 
ATOM   2422 C  CA  . TYR B 2 70  ? 16.360  -5.304  11.770  1.00 97.69 70  B 1 
ATOM   2423 C  C   . TYR B 2 70  ? 16.483  -5.355  13.291  1.00 98.00 70  B 1 
ATOM   2424 O  O   . TYR B 2 70  ? 15.537  -5.725  13.986  1.00 97.87 70  B 1 
ATOM   2425 C  CB  . TYR B 2 70  ? 15.474  -4.144  11.317  1.00 97.63 70  B 1 
ATOM   2426 C  CG  . TYR B 2 70  ? 15.923  -2.813  11.872  1.00 97.54 70  B 1 
ATOM   2427 C  CD1 . TYR B 2 70  ? 15.129  -2.135  12.821  1.00 96.36 70  B 1 
ATOM   2428 C  CD2 . TYR B 2 70  ? 17.152  -2.264  11.476  1.00 96.52 70  B 1 
ATOM   2429 C  CE1 . TYR B 2 70  ? 15.556  -0.906  13.364  1.00 95.89 70  B 1 
ATOM   2430 C  CE2 . TYR B 2 70  ? 17.594  -1.041  12.014  1.00 95.86 70  B 1 
ATOM   2431 C  CZ  . TYR B 2 70  ? 16.790  -0.361  12.958  1.00 96.33 70  B 1 
ATOM   2432 O  OH  . TYR B 2 70  ? 17.222  0.824   13.481  1.00 94.98 70  B 1 
ATOM   2433 N  N   . LYS B 2 71  ? 17.656  -4.998  13.800  1.00 97.88 71  B 1 
ATOM   2434 C  CA  . LYS B 2 71  ? 17.962  -5.029  15.232  1.00 97.85 71  B 1 
ATOM   2435 C  C   . LYS B 2 71  ? 18.180  -3.617  15.749  1.00 97.68 71  B 1 
ATOM   2436 O  O   . LYS B 2 71  ? 18.908  -2.849  15.132  1.00 96.82 71  B 1 
ATOM   2437 C  CB  . LYS B 2 71  ? 19.198  -5.892  15.492  1.00 97.25 71  B 1 
ATOM   2438 C  CG  . LYS B 2 71  ? 18.973  -7.362  15.129  1.00 94.08 71  B 1 
ATOM   2439 C  CD  . LYS B 2 71  ? 20.251  -8.134  15.402  1.00 92.65 71  B 1 
ATOM   2440 C  CE  . LYS B 2 71  ? 20.007  -9.635  15.493  1.00 85.89 71  B 1 
ATOM   2441 N  NZ  . LYS B 2 71  ? 20.809  -10.179 16.624  1.00 78.35 71  B 1 
ATOM   2442 N  N   . VAL B 2 72  ? 17.585  -3.302  16.896  1.00 98.03 72  B 1 
ATOM   2443 C  CA  . VAL B 2 72  ? 17.759  -2.014  17.554  1.00 97.99 72  B 1 
ATOM   2444 C  C   . VAL B 2 72  ? 17.816  -2.190  19.066  1.00 98.03 72  B 1 
ATOM   2445 O  O   . VAL B 2 72  ? 17.131  -3.044  19.630  1.00 97.46 72  B 1 
ATOM   2446 C  CB  . VAL B 2 72  ? 16.673  -1.019  17.111  1.00 97.06 72  B 1 
ATOM   2447 C  CG1 . VAL B 2 72  ? 15.269  -1.399  17.586  1.00 92.33 72  B 1 
ATOM   2448 C  CG2 . VAL B 2 72  ? 16.992  0.403   17.563  1.00 91.32 72  B 1 
ATOM   2449 N  N   . THR B 2 73  ? 18.642  -1.378  19.720  1.00 97.87 73  B 1 
ATOM   2450 C  CA  . THR B 2 73  ? 18.734  -1.321  21.179  1.00 97.63 73  B 1 
ATOM   2451 C  C   . THR B 2 73  ? 18.382  0.090   21.633  1.00 97.56 73  B 1 
ATOM   2452 O  O   . THR B 2 73  ? 19.025  1.058   21.216  1.00 96.29 73  B 1 
ATOM   2453 C  CB  . THR B 2 73  ? 20.127  -1.731  21.664  1.00 96.62 73  B 1 
ATOM   2454 O  OG1 . THR B 2 73  ? 20.452  -3.010  21.174  1.00 89.70 73  B 1 
ATOM   2455 C  CG2 . THR B 2 73  ? 20.206  -1.814  23.185  1.00 87.90 73  B 1 
ATOM   2456 N  N   . LEU B 2 74  ? 17.362  0.203   22.478  1.00 97.32 74  B 1 
ATOM   2457 C  CA  . LEU B 2 74  ? 16.904  1.471   23.034  1.00 97.44 74  B 1 
ATOM   2458 C  C   . LEU B 2 74  ? 17.385  1.592   24.481  1.00 97.36 74  B 1 
ATOM   2459 O  O   . LEU B 2 74  ? 17.278  0.640   25.262  1.00 96.24 74  B 1 
ATOM   2460 C  CB  . LEU B 2 74  ? 15.369  1.564   22.935  1.00 97.40 74  B 1 
ATOM   2461 C  CG  . LEU B 2 74  ? 14.796  1.369   21.522  1.00 97.02 74  B 1 
ATOM   2462 C  CD1 . LEU B 2 74  ? 13.267  1.416   21.569  1.00 95.11 74  B 1 
ATOM   2463 C  CD2 . LEU B 2 74  ? 15.278  2.441   20.542  1.00 94.45 74  B 1 
ATOM   2464 N  N   . THR B 2 75  ? 17.903  2.764   24.856  1.00 97.35 75  B 1 
ATOM   2465 C  CA  . THR B 2 75  ? 18.458  3.008   26.198  1.00 97.06 75  B 1 
ATOM   2466 C  C   . THR B 2 75  ? 17.652  4.028   26.986  1.00 97.24 75  B 1 
ATOM   2467 O  O   . THR B 2 75  ? 17.388  3.814   28.166  1.00 95.87 75  B 1 
ATOM   2468 C  CB  . THR B 2 75  ? 19.928  3.445   26.122  1.00 95.65 75  B 1 
ATOM   2469 O  OG1 . THR B 2 75  ? 20.074  4.535   25.242  1.00 89.89 75  B 1 
ATOM   2470 C  CG2 . THR B 2 75  ? 20.815  2.319   25.607  1.00 87.26 75  B 1 
ATOM   2471 N  N   . GLU B 2 76  ? 17.228  5.120   26.356  1.00 96.79 76  B 1 
ATOM   2472 C  CA  . GLU B 2 76  ? 16.440  6.158   27.010  1.00 96.83 76  B 1 
ATOM   2473 C  C   . GLU B 2 76  ? 15.055  5.630   27.388  1.00 97.24 76  B 1 
ATOM   2474 O  O   . GLU B 2 76  ? 14.312  5.122   26.547  1.00 96.76 76  B 1 
ATOM   2475 C  CB  . GLU B 2 76  ? 16.313  7.403   26.121  1.00 95.91 76  B 1 
ATOM   2476 C  CG  . GLU B 2 76  ? 17.641  8.147   25.924  1.00 83.80 76  B 1 
ATOM   2477 C  CD  . GLU B 2 76  ? 18.315  8.542   27.253  1.00 80.23 76  B 1 
ATOM   2478 O  OE1 . GLU B 2 76  ? 19.565  8.473   27.304  1.00 73.29 76  B 1 
ATOM   2479 O  OE2 . GLU B 2 76  ? 17.585  8.852   28.215  1.00 71.25 76  B 1 
ATOM   2480 N  N   . LYS B 2 77  ? 14.713  5.748   28.665  1.00 97.44 77  B 1 
ATOM   2481 C  CA  . LYS B 2 77  ? 13.425  5.287   29.175  1.00 97.78 77  B 1 
ATOM   2482 C  C   . LYS B 2 77  ? 12.275  6.132   28.634  1.00 97.76 77  B 1 
ATOM   2483 O  O   . LYS B 2 77  ? 12.396  7.342   28.477  1.00 96.57 77  B 1 
ATOM   2484 C  CB  . LYS B 2 77  ? 13.413  5.281   30.709  1.00 97.21 77  B 1 
ATOM   2485 C  CG  . LYS B 2 77  ? 14.416  4.274   31.273  1.00 95.39 77  B 1 
ATOM   2486 C  CD  . LYS B 2 77  ? 14.223  4.140   32.784  1.00 93.40 77  B 1 
ATOM   2487 C  CE  . LYS B 2 77  ? 15.159  3.057   33.302  1.00 88.31 77  B 1 
ATOM   2488 N  NZ  . LYS B 2 77  ? 14.604  2.403   34.521  1.00 80.21 77  B 1 
ATOM   2489 N  N   . GLY B 2 78  ? 11.135  5.485   28.410  1.00 97.63 78  B 1 
ATOM   2490 C  CA  . GLY B 2 78  ? 9.936   6.133   27.933  1.00 97.78 78  B 1 
ATOM   2491 C  C   . GLY B 2 78  ? 9.202   5.321   26.875  1.00 98.24 78  B 1 
ATOM   2492 O  O   . GLY B 2 78  ? 9.426   4.119   26.713  1.00 97.69 78  B 1 
ATOM   2493 N  N   . THR B 2 79  ? 8.295   5.985   26.173  1.00 98.12 79  B 1 
ATOM   2494 C  CA  . THR B 2 79  ? 7.467   5.350   25.143  1.00 98.16 79  B 1 
ATOM   2495 C  C   . THR B 2 79  ? 7.956   5.758   23.764  1.00 98.14 79  B 1 
ATOM   2496 O  O   . THR B 2 79  ? 8.194   6.937   23.517  1.00 97.30 79  B 1 
ATOM   2497 C  CB  . THR B 2 79  ? 5.983   5.722   25.289  1.00 97.16 79  B 1 
ATOM   2498 O  OG1 . THR B 2 79  ? 5.609   5.896   26.632  1.00 85.46 79  B 1 
ATOM   2499 C  CG2 . THR B 2 79  ? 5.104   4.630   24.735  1.00 82.40 79  B 1 
ATOM   2500 N  N   . TYR B 2 80  ? 8.073   4.793   22.869  1.00 98.21 80  B 1 
ATOM   2501 C  CA  . TYR B 2 80  ? 8.465   4.993   21.482  1.00 98.38 80  B 1 
ATOM   2502 C  C   . TYR B 2 80  ? 7.341   4.478   20.588  1.00 98.34 80  B 1 
ATOM   2503 O  O   . TYR B 2 80  ? 6.939   3.321   20.714  1.00 97.89 80  B 1 
ATOM   2504 C  CB  . TYR B 2 80  ? 9.749   4.232   21.174  1.00 98.22 80  B 1 
ATOM   2505 C  CG  . TYR B 2 80  ? 10.978  4.633   21.976  1.00 98.28 80  B 1 
ATOM   2506 C  CD1 . TYR B 2 80  ? 12.056  5.268   21.337  1.00 97.27 80  B 1 
ATOM   2507 C  CD2 . TYR B 2 80  ? 11.072  4.328   23.346  1.00 97.17 80  B 1 
ATOM   2508 C  CE1 . TYR B 2 80  ? 13.220  5.604   22.048  1.00 96.69 80  B 1 
ATOM   2509 C  CE2 . TYR B 2 80  ? 12.222  4.664   24.073  1.00 96.59 80  B 1 
ATOM   2510 C  CZ  . TYR B 2 80  ? 13.299  5.299   23.421  1.00 97.78 80  B 1 
ATOM   2511 O  OH  . TYR B 2 80  ? 14.419  5.626   24.129  1.00 97.22 80  B 1 
ATOM   2512 N  N   . LYS B 2 81  ? 6.849   5.314   19.667  1.00 97.34 81  B 1 
ATOM   2513 C  CA  . LYS B 2 81  ? 5.991   4.842   18.579  1.00 96.80 81  B 1 
ATOM   2514 C  C   . LYS B 2 81  ? 6.824   4.639   17.322  1.00 96.73 81  B 1 
ATOM   2515 O  O   . LYS B 2 81  ? 7.717   5.414   17.014  1.00 95.97 81  B 1 
ATOM   2516 C  CB  . LYS B 2 81  ? 4.817   5.784   18.332  1.00 96.07 81  B 1 
ATOM   2517 C  CG  . LYS B 2 81  ? 3.854   5.814   19.522  1.00 90.63 81  B 1 
ATOM   2518 C  CD  . LYS B 2 81  ? 2.614   6.620   19.139  1.00 83.98 81  B 1 
ATOM   2519 C  CE  . LYS B 2 81  ? 1.760   6.934   20.363  1.00 74.63 81  B 1 
ATOM   2520 N  NZ  . LYS B 2 81  ? 1.034   8.205   20.154  1.00 65.02 81  B 1 
ATOM   2521 N  N   . PHE B 2 82  ? 6.500   3.587   16.598  1.00 96.94 82  B 1 
ATOM   2522 C  CA  . PHE B 2 82  ? 7.150   3.243   15.345  1.00 97.09 82  B 1 
ATOM   2523 C  C   . PHE B 2 82  ? 6.127   2.737   14.335  1.00 96.60 82  B 1 
ATOM   2524 O  O   . PHE B 2 82  ? 4.994   2.401   14.685  1.00 96.02 82  B 1 
ATOM   2525 C  CB  . PHE B 2 82  ? 8.281   2.240   15.600  1.00 97.36 82  B 1 
ATOM   2526 C  CG  . PHE B 2 82  ? 7.841   0.951   16.258  1.00 97.90 82  B 1 
ATOM   2527 C  CD1 . PHE B 2 82  ? 7.902   0.812   17.659  1.00 96.07 82  B 1 
ATOM   2528 C  CD2 . PHE B 2 82  ? 7.375   -0.119  15.483  1.00 95.74 82  B 1 
ATOM   2529 C  CE1 . PHE B 2 82  ? 7.489   -0.377  18.274  1.00 95.77 82  B 1 
ATOM   2530 C  CE2 . PHE B 2 82  ? 6.958   -1.311  16.090  1.00 95.57 82  B 1 
ATOM   2531 C  CZ  . PHE B 2 82  ? 7.011   -1.443  17.485  1.00 97.51 82  B 1 
ATOM   2532 N  N   . TYR B 2 83  ? 6.520   2.707   13.075  1.00 95.41 83  B 1 
ATOM   2533 C  CA  . TYR B 2 83  ? 5.658   2.255   11.988  1.00 94.38 83  B 1 
ATOM   2534 C  C   . TYR B 2 83  ? 6.465   1.586   10.882  1.00 94.48 83  B 1 
ATOM   2535 O  O   . TYR B 2 83  ? 7.668   1.771   10.759  1.00 94.15 83  B 1 
ATOM   2536 C  CB  . TYR B 2 83  ? 4.832   3.440   11.458  1.00 92.47 83  B 1 
ATOM   2537 C  CG  . TYR B 2 83  ? 5.641   4.613   10.957  1.00 91.17 83  B 1 
ATOM   2538 C  CD1 . TYR B 2 83  ? 6.005   5.663   11.825  1.00 88.95 83  B 1 
ATOM   2539 C  CD2 . TYR B 2 83  ? 6.043   4.682   9.608   1.00 87.97 83  B 1 
ATOM   2540 C  CE1 . TYR B 2 83  ? 6.753   6.754   11.365  1.00 85.78 83  B 1 
ATOM   2541 C  CE2 . TYR B 2 83  ? 6.797   5.772   9.131   1.00 85.57 83  B 1 
ATOM   2542 C  CZ  . TYR B 2 83  ? 7.143   6.808   10.018  1.00 85.64 83  B 1 
ATOM   2543 O  OH  . TYR B 2 83  ? 7.870   7.871   9.553   1.00 81.89 83  B 1 
ATOM   2544 N  N   . CYS B 2 84  ? 5.771   0.820   10.046  1.00 92.75 84  B 1 
ATOM   2545 C  CA  . CYS B 2 84  ? 6.278   0.364   8.769   1.00 92.05 84  B 1 
ATOM   2546 C  C   . CYS B 2 84  ? 5.937   1.416   7.709   1.00 90.51 84  B 1 
ATOM   2547 O  O   . CYS B 2 84  ? 4.757   1.621   7.414   1.00 88.41 84  B 1 
ATOM   2548 C  CB  . CYS B 2 84  ? 5.655   -0.999  8.462   1.00 91.99 84  B 1 
ATOM   2549 S  SG  . CYS B 2 84  ? 6.205   -1.565  6.841   1.00 91.36 84  B 1 
ATOM   2550 N  N   . SER B 2 85  ? 6.940   2.065   7.114   1.00 83.54 85  B 1 
ATOM   2551 C  CA  . SER B 2 85  ? 6.749   3.156   6.143   1.00 80.94 85  B 1 
ATOM   2552 C  C   . SER B 2 85  ? 5.785   2.794   4.997   1.00 81.17 85  B 1 
ATOM   2553 O  O   . SER B 2 85  ? 4.787   3.492   4.825   1.00 79.76 85  B 1 
ATOM   2554 C  CB  . SER B 2 85  ? 8.106   3.661   5.628   1.00 78.35 85  B 1 
ATOM   2555 O  OG  . SER B 2 85  ? 7.925   4.697   4.687   1.00 70.42 85  B 1 
ATOM   2556 N  N   . PRO B 2 86  ? 5.957   1.669   4.254   1.00 76.85 86  B 1 
ATOM   2557 C  CA  . PRO B 2 86  ? 5.015   1.295   3.208   1.00 75.83 86  B 1 
ATOM   2558 C  C   . PRO B 2 86  ? 3.597   1.004   3.720   1.00 76.89 86  B 1 
ATOM   2559 O  O   . PRO B 2 86  ? 2.639   1.292   3.015   1.00 75.79 86  B 1 
ATOM   2560 C  CB  . PRO B 2 86  ? 5.632   0.075   2.511   1.00 74.41 86  B 1 
ATOM   2561 C  CG  . PRO B 2 86  ? 6.613   -0.495  3.519   1.00 72.30 86  B 1 
ATOM   2562 C  CD  . PRO B 2 86  ? 7.082   0.747   4.275   1.00 74.38 86  B 1 
ATOM   2563 N  N   . HIS B 2 87  ? 3.436   0.483   4.934   1.00 80.61 87  B 1 
ATOM   2564 C  CA  . HIS B 2 87  ? 2.148   0.039   5.475   1.00 81.31 87  B 1 
ATOM   2565 C  C   . HIS B 2 87  ? 1.564   0.927   6.581   1.00 80.88 87  B 1 
ATOM   2566 O  O   . HIS B 2 87  ? 0.522   0.592   7.139   1.00 78.98 87  B 1 
ATOM   2567 C  CB  . HIS B 2 87  ? 2.272   -1.409  5.940   1.00 82.23 87  B 1 
ATOM   2568 C  CG  . HIS B 2 87  ? 2.653   -2.362  4.847   1.00 80.26 87  B 1 
ATOM   2569 N  ND1 . HIS B 2 87  ? 3.653   -3.306  4.908   1.00 77.02 87  B 1 
ATOM   2570 C  CD2 . HIS B 2 87  ? 2.083   -2.493  3.615   1.00 77.92 87  B 1 
ATOM   2571 C  CE1 . HIS B 2 87  ? 3.672   -3.978  3.752   1.00 77.90 87  B 1 
ATOM   2572 N  NE2 . HIS B 2 87  ? 2.730   -3.510  2.935   1.00 78.31 87  B 1 
ATOM   2573 N  N   . GLN B 2 88  ? 2.164   2.086   6.886   1.00 80.46 88  B 1 
ATOM   2574 C  CA  . GLN B 2 88  ? 1.701   2.990   7.942   1.00 78.30 88  B 1 
ATOM   2575 C  C   . GLN B 2 88  ? 0.209   3.312   7.819   1.00 77.40 88  B 1 
ATOM   2576 O  O   . GLN B 2 88  ? -0.535  3.260   8.800   1.00 75.19 88  B 1 
ATOM   2577 C  CB  . GLN B 2 88  ? 2.537   4.277   7.882   1.00 76.01 88  B 1 
ATOM   2578 C  CG  . GLN B 2 88  ? 2.182   5.240   9.021   1.00 70.47 88  B 1 
ATOM   2579 C  CD  . GLN B 2 88  ? 2.910   6.582   8.927   1.00 70.26 88  B 1 
ATOM   2580 O  OE1 . GLN B 2 88  ? 3.130   7.128   7.862   1.00 63.96 88  B 1 
ATOM   2581 N  NE2 . GLN B 2 88  ? 3.255   7.179   10.045  1.00 63.23 88  B 1 
ATOM   2582 N  N   . GLY B 2 89  ? -0.254  3.601   6.605   1.00 72.96 89  B 1 
ATOM   2583 C  CA  . GLY B 2 89  ? -1.661  3.909   6.354   1.00 68.95 89  B 1 
ATOM   2584 C  C   . GLY B 2 89  ? -2.622  2.736   6.506   1.00 69.79 89  B 1 
ATOM   2585 O  O   . GLY B 2 89  ? -3.804  2.962   6.718   1.00 67.08 89  B 1 
ATOM   2586 N  N   . ALA B 2 90  ? -2.130  1.499   6.453   1.00 72.93 90  B 1 
ATOM   2587 C  CA  . ALA B 2 90  ? -2.914  0.302   6.746   1.00 70.88 90  B 1 
ATOM   2588 C  C   . ALA B 2 90  ? -2.974  -0.029  8.247   1.00 72.74 90  B 1 
ATOM   2589 O  O   . ALA B 2 90  ? -3.530  -1.051  8.629   1.00 71.07 90  B 1 
ATOM   2590 C  CB  . ALA B 2 90  ? -2.353  -0.860  5.932   1.00 68.63 90  B 1 
ATOM   2591 N  N   . GLY B 2 91  ? -2.394  0.814   9.101   1.00 77.10 91  B 1 
ATOM   2592 C  CA  . GLY B 2 91  ? -2.377  0.617   10.550  1.00 78.88 91  B 1 
ATOM   2593 C  C   . GLY B 2 91  ? -1.214  -0.240  11.054  1.00 83.84 91  B 1 
ATOM   2594 O  O   . GLY B 2 91  ? -1.225  -0.630  12.213  1.00 83.35 91  B 1 
ATOM   2595 N  N   . MET B 2 92  ? -0.191  -0.501  10.225  1.00 88.00 92  B 1 
ATOM   2596 C  CA  . MET B 2 92  ? 1.029   -1.171  10.681  1.00 90.53 92  B 1 
ATOM   2597 C  C   . MET B 2 92  ? 1.900   -0.201  11.486  1.00 91.31 92  B 1 
ATOM   2598 O  O   . MET B 2 92  ? 2.886   0.360   11.002  1.00 91.21 92  B 1 
ATOM   2599 C  CB  . MET B 2 92  ? 1.764   -1.829  9.509   1.00 91.27 92  B 1 
ATOM   2600 C  CG  . MET B 2 92  ? 2.869   -2.759  10.014  1.00 90.07 92  B 1 
ATOM   2601 S  SD  . MET B 2 92  ? 3.602   -3.763  8.710   1.00 90.47 92  B 1 
ATOM   2602 C  CE  . MET B 2 92  ? 4.764   -4.725  9.696   1.00 88.97 92  B 1 
ATOM   2603 N  N   . VAL B 2 93  ? 1.463   0.008   12.722  1.00 92.59 93  B 1 
ATOM   2604 C  CA  . VAL B 2 93  ? 2.087   0.868   13.724  1.00 93.84 93  B 1 
ATOM   2605 C  C   . VAL B 2 93  ? 2.291   0.060   14.998  1.00 95.48 93  B 1 
ATOM   2606 O  O   . VAL B 2 93  ? 1.557   -0.895  15.267  1.00 95.57 93  B 1 
ATOM   2607 C  CB  . VAL B 2 93  ? 1.267   2.141   13.990  1.00 91.93 93  B 1 
ATOM   2608 C  CG1 . VAL B 2 93  ? 1.110   2.967   12.708  1.00 82.35 93  B 1 
ATOM   2609 C  CG2 . VAL B 2 93  ? -0.132  1.850   14.546  1.00 81.98 93  B 1 
ATOM   2610 N  N   . GLY B 2 94  ? 3.286   0.431   15.786  1.00 96.39 94  B 1 
ATOM   2611 C  CA  . GLY B 2 94  ? 3.602   -0.239  17.032  1.00 97.13 94  B 1 
ATOM   2612 C  C   . GLY B 2 94  ? 4.056   0.730   18.104  1.00 97.79 94  B 1 
ATOM   2613 O  O   . GLY B 2 94  ? 4.305   1.917   17.856  1.00 97.40 94  B 1 
ATOM   2614 N  N   . LYS B 2 95  ? 4.153   0.206   19.307  1.00 98.02 95  B 1 
ATOM   2615 C  CA  . LYS B 2 95  ? 4.602   0.938   20.483  1.00 98.22 95  B 1 
ATOM   2616 C  C   . LYS B 2 95  ? 5.472   0.045   21.350  1.00 98.31 95  B 1 
ATOM   2617 O  O   . LYS B 2 95  ? 5.121   -1.092  21.631  1.00 97.89 95  B 1 
ATOM   2618 C  CB  . LYS B 2 95  ? 3.360   1.441   21.218  1.00 97.56 95  B 1 
ATOM   2619 C  CG  . LYS B 2 95  ? 3.686   2.235   22.493  1.00 93.94 95  B 1 
ATOM   2620 C  CD  . LYS B 2 95  ? 2.367   2.602   23.172  1.00 92.57 95  B 1 
ATOM   2621 C  CE  . LYS B 2 95  ? 2.608   2.994   24.640  1.00 81.68 95  B 1 
ATOM   2622 N  NZ  . LYS B 2 95  ? 1.492   2.487   25.469  1.00 75.32 95  B 1 
ATOM   2623 N  N   . VAL B 2 96  ? 6.584   0.592   21.812  1.00 98.23 96  B 1 
ATOM   2624 C  CA  . VAL B 2 96  ? 7.429   -0.045  22.823  1.00 98.36 96  B 1 
ATOM   2625 C  C   . VAL B 2 96  ? 7.607   0.892   24.005  1.00 98.41 96  B 1 
ATOM   2626 O  O   . VAL B 2 96  ? 7.797   2.094   23.840  1.00 98.15 96  B 1 
ATOM   2627 C  CB  . VAL B 2 96  ? 8.761   -0.534  22.231  1.00 97.89 96  B 1 
ATOM   2628 C  CG1 . VAL B 2 96  ? 9.609   0.575   21.610  1.00 96.30 96  B 1 
ATOM   2629 C  CG2 . VAL B 2 96  ? 9.588   -1.277  23.277  1.00 94.47 96  B 1 
ATOM   2630 N  N   . THR B 2 97  ? 7.537   0.345   25.217  1.00 98.24 97  B 1 
ATOM   2631 C  CA  . THR B 2 97  ? 7.867   1.056   26.456  1.00 98.24 97  B 1 
ATOM   2632 C  C   . THR B 2 97  ? 9.197   0.533   26.980  1.00 98.28 97  B 1 
ATOM   2633 O  O   . THR B 2 97  ? 9.332   -0.664  27.224  1.00 97.60 97  B 1 
ATOM   2634 C  CB  . THR B 2 97  ? 6.759   0.911   27.496  1.00 97.81 97  B 1 
ATOM   2635 O  OG1 . THR B 2 97  ? 5.537   1.370   26.950  1.00 95.05 97  B 1 
ATOM   2636 C  CG2 . THR B 2 97  ? 7.020   1.742   28.748  1.00 94.39 97  B 1 
ATOM   2637 N  N   . VAL B 2 98  ? 10.172  1.425   27.153  1.00 98.10 98  B 1 
ATOM   2638 C  CA  . VAL B 2 98  ? 11.477  1.118   27.754  1.00 98.09 98  B 1 
ATOM   2639 C  C   . VAL B 2 98  ? 11.426  1.477   29.234  1.00 97.89 98  B 1 
ATOM   2640 O  O   . VAL B 2 98  ? 11.112  2.615   29.584  1.00 96.70 98  B 1 
ATOM   2641 C  CB  . VAL B 2 98  ? 12.612  1.863   27.034  1.00 97.56 98  B 1 
ATOM   2642 C  CG1 . VAL B 2 98  ? 13.970  1.471   27.602  1.00 95.23 98  B 1 
ATOM   2643 C  CG2 . VAL B 2 98  ? 12.620  1.553   25.541  1.00 95.39 98  B 1 
ATOM   2644 N  N   . ASN B 2 99  ? 11.724  0.509   30.109  1.00 97.15 99  B 1 
ATOM   2645 C  CA  . ASN B 2 99  ? 11.637  0.615   31.566  1.00 96.33 99  B 1 
ATOM   2646 C  C   . ASN B 2 99  ? 12.998  0.628   32.277  1.00 94.84 99  B 1 
ATOM   2647 O  O   . ASN B 2 99  ? 13.928  -0.067  31.836  1.00 87.34 99  B 1 
ATOM   2648 C  CB  . ASN B 2 99  ? 10.740  -0.509  32.104  1.00 93.14 99  B 1 
ATOM   2649 C  CG  . ASN B 2 99  ? 9.279   -0.344  31.707  1.00 91.10 99  B 1 
ATOM   2650 O  OD1 . ASN B 2 99  ? 8.672   0.712   31.847  1.00 78.67 99  B 1 
ATOM   2651 N  ND2 . ASN B 2 99  ? 8.648   -1.400  31.233  1.00 76.85 99  B 1 
ATOM   2652 O  OXT . ASN B 2 99  ? 13.111  1.322   33.323  1.00 76.61 99  B 1 
HETATM 2653 FE FE  . HEC C 3 .   ? -3.957  0.470   -2.968  1.00 92.18 1   C 1 
HETATM 2654 C  CHA . HEC C 3 .   ? -1.945  2.230   -0.851  1.00 88.79 1   C 1 
HETATM 2655 C  CHB . HEC C 3 .   ? -1.265  -0.263  -4.930  1.00 94.19 1   C 1 
HETATM 2656 C  CHC . HEC C 3 .   ? -5.821  -1.785  -4.681  1.00 95.70 1   C 1 
HETATM 2657 C  CHD . HEC C 3 .   ? -6.696  1.427   -1.207  1.00 90.12 1   C 1 
HETATM 2658 N  NA  . HEC C 3 .   ? -1.981  0.892   -2.900  1.00 91.66 1   C 1 
HETATM 2659 C  C1A . HEC C 3 .   ? -1.332  1.629   -1.935  1.00 89.99 1   C 1 
HETATM 2660 C  C2A . HEC C 3 .   ? 0.068   1.681   -2.245  1.00 88.61 1   C 1 
HETATM 2661 C  C3A . HEC C 3 .   ? 0.248   0.991   -3.406  1.00 90.95 1   C 1 
HETATM 2662 C  C4A . HEC C 3 .   ? -1.025  0.491   -3.811  1.00 92.21 1   C 1 
HETATM 2663 C  CMA . HEC C 3 .   ? 1.563   0.777   -4.140  1.00 89.65 1   C 1 
HETATM 2664 C  CAA . HEC C 3 .   ? 1.140   2.402   -1.429  1.00 84.52 1   C 1 
HETATM 2665 C  CBA . HEC C 3 .   ? 1.169   3.847   -1.873  1.00 85.48 1   C 1 
HETATM 2666 C  CGA . HEC C 3 .   ? 2.192   4.664   -1.127  1.00 83.27 1   C 1 
HETATM 2667 O  O1A . HEC C 3 .   ? 2.722   5.618   -1.723  1.00 81.74 1   C 1 
HETATM 2668 O  O2A . HEC C 3 .   ? 2.477   4.365   0.046   1.00 80.31 1   C 1 
HETATM 2669 N  NB  . HEC C 3 .   ? -3.605  -0.792  -4.509  1.00 95.09 1   C 1 
HETATM 2670 C  C1B . HEC C 3 .   ? -2.448  -0.898  -5.231  1.00 95.45 1   C 1 
HETATM 2671 C  C2B . HEC C 3 .   ? -2.651  -1.789  -6.330  1.00 96.54 1   C 1 
HETATM 2672 C  C3B . HEC C 3 .   ? -3.927  -2.229  -6.259  1.00 96.66 1   C 1 
HETATM 2673 C  C4B . HEC C 3 .   ? -4.528  -1.600  -5.107  1.00 96.01 1   C 1 
HETATM 2674 C  CMB . HEC C 3 .   ? -1.589  -2.146  -7.387  1.00 96.32 1   C 1 
HETATM 2675 C  CAB . HEC C 3 .   ? -4.664  -3.187  -7.202  1.00 96.04 1   C 1 
HETATM 2676 C  CBB . HEC C 3 .   ? -4.054  -4.469  -7.424  1.00 95.16 1   C 1 
HETATM 2677 N  NC  . HEC C 3 .   ? -5.898  -0.084  -2.936  1.00 93.20 1   C 1 
HETATM 2678 C  C1C . HEC C 3 .   ? -6.472  -1.057  -3.707  1.00 94.81 1   C 1 
HETATM 2679 C  C2C . HEC C 3 .   ? -7.858  -1.182  -3.353  1.00 94.47 1   C 1 
HETATM 2680 C  C3C . HEC C 3 .   ? -8.112  -0.282  -2.378  1.00 92.71 1   C 1 
HETATM 2681 C  C4C . HEC C 3 .   ? -6.878  0.416   -2.124  1.00 92.11 1   C 1 
HETATM 2682 C  CMC . HEC C 3 .   ? -8.838  -2.163  -4.005  1.00 94.50 1   C 1 
HETATM 2683 C  CAC . HEC C 3 .   ? -9.448  0.049   -1.663  1.00 90.43 1   C 1 
HETATM 2684 C  CBC . HEC C 3 .   ? -10.195 -1.031  -1.124  1.00 87.42 1   C 1 
HETATM 2685 N  ND  . HEC C 3 .   ? -4.260  1.625   -1.342  1.00 90.27 1   C 1 
HETATM 2686 C  C1D . HEC C 3 .   ? -5.479  1.938   -0.804  1.00 89.51 1   C 1 
HETATM 2687 C  C2D . HEC C 3 .   ? -5.301  2.872   0.284   1.00 88.41 1   C 1 
HETATM 2688 C  C3D . HEC C 3 .   ? -3.929  3.102   0.384   1.00 86.07 1   C 1 
HETATM 2689 C  C4D . HEC C 3 .   ? -3.297  2.298   -0.634  1.00 88.93 1   C 1 
HETATM 2690 C  CMD . HEC C 3 .   ? -6.405  3.496   1.133   1.00 86.60 1   C 1 
HETATM 2691 C  CAD . HEC C 3 .   ? -3.248  4.033   1.406   1.00 81.43 1   C 1 
HETATM 2692 C  CBD . HEC C 3 .   ? -3.070  3.296   2.701   1.00 78.06 1   C 1 
HETATM 2693 C  CGD . HEC C 3 .   ? -2.522  4.262   3.726   1.00 74.32 1   C 1 
HETATM 2694 O  O1D . HEC C 3 .   ? -3.311  4.776   4.528   1.00 71.40 1   C 1 
HETATM 2695 O  O2D . HEC C 3 .   ? -1.320  4.561   3.681   1.00 71.61 1   C 1 
HETATM 2696 CU CU  . CU  D 4 .   ? 4.928   -3.211  6.450   1.00 87.65 1   D 1 
#
