# Supplementary material for: Plastocyanin and Cytochrome f Complex Structures Obtained by NMR, Molecular Dynamics, and AlphaFold 3 Methods Compared to Cryo-EM Data
Source: Int J Mol Sci. 2024 Oct 15;25(20):11083. doi: 10.3390/ijms252011083 (PMC11507376; doi:10.3390/ijms252011083)
Supplement: Supplementary file 1 [file ijms-25-11083-s001.zip › Supplementary/AF3_results/fold_pc_cyt_spinach/fold_pc_cyt_spinach_model_0.cif]

# By using this file you agree to the legally binding terms of use found at alphafoldserver.com/output-terms
data_9eeb3b7467ff1c1
#
_entry.id 9eeb3b7467ff1c1
#
loop_
_atom_type.symbol
C  
CU 
FE 
N  
O  
S  
#
loop_
_audit_author.name
_audit_author.pdbx_ordinal
"Google DeepMind" 1 
"Isomorphic Labs" 2 
#
_audit_conform.dict_location https://raw.githubusercontent.com/ihmwg/ModelCIF/master/dist/mmcif_ma.dic
_audit_conform.dict_name     mmcif_ma.dic
_audit_conform.dict_version  1.4.5
#
loop_
_chem_comp.formula
_chem_comp.formula_weight
_chem_comp.id
_chem_comp.mon_nstd_flag
_chem_comp.name
_chem_comp.pdbx_smiles
_chem_comp.pdbx_synonyms
_chem_comp.type
"C3 H7 N O2"       89.093  ALA y ALANINE           C[C@H](N)C(O)=O                                                                                   ? "L-PEPTIDE LINKING" 
"C6 H15 N4 O2"     175.209 ARG y ARGININE          N[C@@H](CCCNC(N)=[NH2+])C(O)=O                                                                    ? "L-PEPTIDE LINKING" 
"C4 H8 N2 O3"      132.118 ASN y ASPARAGINE        N[C@@H](CC(N)=O)C(O)=O                                                                            ? "L-PEPTIDE LINKING" 
"C4 H7 N O4"       133.103 ASP y "ASPARTIC ACID"   N[C@@H](CC(O)=O)C(O)=O                                                                            ? "L-PEPTIDE LINKING" 
Cu                 63.546  CU  . "COPPER (II) ION" "[Cu++]"                                                                                          ? NON-POLYMER         
"C3 H7 N O2 S"     121.158 CYS y CYSTEINE          N[C@@H](CS)C(O)=O                                                                                 ? "L-PEPTIDE LINKING" 
"C5 H10 N2 O3"     146.144 GLN y GLUTAMINE         N[C@@H](CCC(N)=O)C(O)=O                                                                           ? "L-PEPTIDE LINKING" 
"C5 H9 N O4"       147.129 GLU y "GLUTAMIC ACID"   N[C@@H](CCC(O)=O)C(O)=O                                                                           ? "L-PEPTIDE LINKING" 
"C2 H5 N O2"       75.067  GLY y GLYCINE           NCC(O)=O                                                                                          ? "PEPTIDE LINKING"   
"C34 H34 Fe N4 O4" 618.503 HEC . "HEME C"          C\C=C1/C(=C2C=C3N4C(=Cc5n6c(C=C7N8C(=C(C)\C7=C/C)C=C1N2[Fe@@]468)c(C)c5CCC(O)=O)C(=C3C)CCC(O)=O)C ? NON-POLYMER         
"C6 H10 N3 O2"     156.162 HIS y HISTIDINE         N[C@@H](Cc1c[nH]c[nH+]1)C(O)=O                                                                    ? "L-PEPTIDE LINKING" 
"C6 H13 N O2"      131.173 ILE y ISOLEUCINE        CC[C@H](C)[C@H](N)C(O)=O                                                                          ? "L-PEPTIDE LINKING" 
"C6 H13 N O2"      131.173 LEU y LEUCINE           CC(C)C[C@H](N)C(O)=O                                                                              ? "L-PEPTIDE LINKING" 
"C6 H15 N2 O2"     147.195 LYS y LYSINE            N[C@@H](CCCC[NH3+])C(O)=O                                                                         ? "L-PEPTIDE LINKING" 
"C5 H11 N O2 S"    149.211 MET y METHIONINE        CSCC[C@H](N)C(O)=O                                                                                ? "L-PEPTIDE LINKING" 
"C9 H11 N O2"      165.189 PHE y PHENYLALANINE     N[C@@H](Cc1ccccc1)C(O)=O                                                                          ? "L-PEPTIDE LINKING" 
"C5 H9 N O2"       115.130 PRO y PROLINE           OC(=O)[C@@H]1CCCN1                                                                                ? "L-PEPTIDE LINKING" 
"C3 H7 N O3"       105.093 SER y SERINE            N[C@@H](CO)C(O)=O                                                                                 ? "L-PEPTIDE LINKING" 
"C4 H9 N O3"       119.119 THR y THREONINE         C[C@@H](O)[C@H](N)C(O)=O                                                                          ? "L-PEPTIDE LINKING" 
"C9 H11 N O3"      181.189 TYR y TYROSINE          N[C@@H](Cc1ccc(O)cc1)C(O)=O                                                                       ? "L-PEPTIDE LINKING" 
"C5 H11 N O2"      117.146 VAL y VALINE            CC(C)[C@H](N)C(O)=O                                                                               ? "L-PEPTIDE LINKING" 
#
_citation.book_publisher          ?
_citation.country                 UK
_citation.id                      primary
_citation.journal_full            Nature
_citation.journal_id_ASTM         NATUAS
_citation.journal_id_CSD          0006
_citation.journal_id_ISSN         0028-0836
_citation.journal_volume          ?
_citation.page_first              ?
_citation.page_last               ?
_citation.pdbx_database_id_DOI    ?
_citation.pdbx_database_id_PubMed ?
_citation.title                   "Accurate structure prediction of biomolecular interactions with AlphaFold 3"
_citation.year                    2024
#
loop_
_citation_author.citation_id
_citation_author.name
_citation_author.ordinal
primary "Google DeepMind" 1 
primary "Isomorphic Labs" 2 
#
loop_
_entity.id
_entity.pdbx_description
_entity.type
1 . polymer     
2 . polymer     
3 . non-polymer 
4 . non-polymer 
#
loop_
_entity_poly.entity_id
_entity_poly.pdbx_strand_id
_entity_poly.type
1 A polypeptide(L) 
2 B polypeptide(L) 
#
loop_
_entity_poly_seq.entity_id
_entity_poly_seq.hetero
_entity_poly_seq.mon_id
_entity_poly_seq.num
1 n TYR 1   
1 n PRO 2   
1 n ILE 3   
1 n PHE 4   
1 n ALA 5   
1 n GLN 6   
1 n GLN 7   
1 n GLY 8   
1 n TYR 9   
1 n GLU 10  
1 n ASN 11  
1 n PRO 12  
1 n ARG 13  
1 n GLU 14  
1 n ALA 15  
1 n THR 16  
1 n GLY 17  
1 n ARG 18  
1 n ILE 19  
1 n VAL 20  
1 n CYS 21  
1 n ALA 22  
1 n ASN 23  
1 n CYS 24  
1 n HIS 25  
1 n LEU 26  
1 n ALA 27  
1 n ASN 28  
1 n LYS 29  
1 n PRO 30  
1 n VAL 31  
1 n ASP 32  
1 n ILE 33  
1 n GLU 34  
1 n VAL 35  
1 n PRO 36  
1 n GLN 37  
1 n ALA 38  
1 n VAL 39  
1 n LEU 40  
1 n PRO 41  
1 n ASP 42  
1 n THR 43  
1 n VAL 44  
1 n PHE 45  
1 n GLU 46  
1 n ALA 47  
1 n VAL 48  
1 n VAL 49  
1 n ARG 50  
1 n ILE 51  
1 n PRO 52  
1 n TYR 53  
1 n ASP 54  
1 n MET 55  
1 n GLN 56  
1 n LEU 57  
1 n LYS 58  
1 n GLN 59  
1 n VAL 60  
1 n LEU 61  
1 n ALA 62  
1 n ASN 63  
1 n GLY 64  
1 n LYS 65  
1 n LYS 66  
1 n GLY 67  
1 n GLY 68  
1 n LEU 69  
1 n ASN 70  
1 n VAL 71  
1 n GLY 72  
1 n ALA 73  
1 n VAL 74  
1 n LEU 75  
1 n ILE 76  
1 n LEU 77  
1 n PRO 78  
1 n GLU 79  
1 n GLY 80  
1 n PHE 81  
1 n GLU 82  
1 n LEU 83  
1 n ALA 84  
1 n PRO 85  
1 n PRO 86  
1 n ASP 87  
1 n ARG 88  
1 n ILE 89  
1 n SER 90  
1 n PRO 91  
1 n GLU 92  
1 n MET 93  
1 n LYS 94  
1 n GLU 95  
1 n LYS 96  
1 n MET 97  
1 n GLY 98  
1 n ASN 99  
1 n LEU 100 
1 n SER 101 
1 n PHE 102 
1 n GLN 103 
1 n SER 104 
1 n TYR 105 
1 n ARG 106 
1 n PRO 107 
1 n ASN 108 
1 n LYS 109 
1 n GLN 110 
1 n ASN 111 
1 n ILE 112 
1 n LEU 113 
1 n VAL 114 
1 n ILE 115 
1 n GLY 116 
1 n PRO 117 
1 n VAL 118 
1 n PRO 119 
1 n GLY 120 
1 n GLN 121 
1 n LYS 122 
1 n TYR 123 
1 n SER 124 
1 n GLU 125 
1 n ILE 126 
1 n THR 127 
1 n PHE 128 
1 n PRO 129 
1 n ILE 130 
1 n LEU 131 
1 n ALA 132 
1 n PRO 133 
1 n ASP 134 
1 n PRO 135 
1 n ALA 136 
1 n THR 137 
1 n LYS 138 
1 n LYS 139 
1 n ASP 140 
1 n VAL 141 
1 n HIS 142 
1 n PHE 143 
1 n LEU 144 
1 n LYS 145 
1 n TYR 146 
1 n PRO 147 
1 n ILE 148 
1 n TYR 149 
1 n VAL 150 
1 n GLY 151 
1 n GLY 152 
1 n ASN 153 
1 n ARG 154 
1 n GLY 155 
1 n ARG 156 
1 n GLY 157 
1 n GLN 158 
1 n ILE 159 
1 n TYR 160 
1 n PRO 161 
1 n ASP 162 
1 n GLY 163 
1 n SER 164 
1 n LYS 165 
1 n SER 166 
1 n ASN 167 
1 n ASN 168 
1 n THR 169 
1 n VAL 170 
1 n TYR 171 
1 n ASN 172 
1 n SER 173 
1 n THR 174 
1 n ALA 175 
1 n THR 176 
1 n GLY 177 
1 n ILE 178 
1 n VAL 179 
1 n LYS 180 
1 n LYS 181 
1 n ILE 182 
1 n VAL 183 
1 n ARG 184 
1 n LYS 185 
1 n GLU 186 
1 n LYS 187 
1 n GLY 188 
1 n GLY 189 
1 n TYR 190 
1 n GLU 191 
1 n ILE 192 
1 n ASN 193 
1 n ILE 194 
1 n ALA 195 
1 n ASP 196 
1 n ALA 197 
1 n SER 198 
1 n ASP 199 
1 n GLY 200 
1 n ARG 201 
1 n GLU 202 
1 n VAL 203 
1 n VAL 204 
1 n ASP 205 
1 n ILE 206 
1 n ILE 207 
1 n PRO 208 
1 n ARG 209 
1 n GLY 210 
1 n PRO 211 
1 n GLU 212 
1 n LEU 213 
1 n LEU 214 
1 n VAL 215 
1 n SER 216 
1 n GLU 217 
1 n GLY 218 
1 n GLU 219 
1 n SER 220 
1 n ILE 221 
1 n LYS 222 
1 n LEU 223 
1 n ASP 224 
1 n GLN 225 
1 n PRO 226 
1 n LEU 227 
1 n THR 228 
1 n SER 229 
1 n ASN 230 
1 n PRO 231 
1 n ASN 232 
1 n VAL 233 
1 n GLY 234 
1 n GLY 235 
1 n PHE 236 
1 n GLY 237 
1 n GLN 238 
1 n GLY 239 
1 n ASP 240 
1 n ALA 241 
1 n GLU 242 
1 n VAL 243 
1 n VAL 244 
1 n LEU 245 
1 n GLN 246 
1 n ASP 247 
1 n PRO 248 
1 n LEU 249 
1 n ARG 250 
2 n VAL 1   
2 n GLU 2   
2 n VAL 3   
2 n LEU 4   
2 n LEU 5   
2 n GLY 6   
2 n GLY 7   
2 n GLY 8   
2 n ASP 9   
2 n GLY 10  
2 n SER 11  
2 n LEU 12  
2 n ALA 13  
2 n PHE 14  
2 n LEU 15  
2 n PRO 16  
2 n GLY 17  
2 n ASP 18  
2 n PHE 19  
2 n SER 20  
2 n VAL 21  
2 n ALA 22  
2 n SER 23  
2 n GLY 24  
2 n GLU 25  
2 n GLU 26  
2 n ILE 27  
2 n VAL 28  
2 n PHE 29  
2 n LYS 30  
2 n ASN 31  
2 n ASN 32  
2 n ALA 33  
2 n GLY 34  
2 n PHE 35  
2 n PRO 36  
2 n HIS 37  
2 n ASN 38  
2 n VAL 39  
2 n VAL 40  
2 n PHE 41  
2 n ASP 42  
2 n GLU 43  
2 n ASP 44  
2 n GLU 45  
2 n ILE 46  
2 n PRO 47  
2 n SER 48  
2 n GLY 49  
2 n VAL 50  
2 n ASP 51  
2 n ALA 52  
2 n ALA 53  
2 n LYS 54  
2 n ILE 55  
2 n SER 56  
2 n MET 57  
2 n SER 58  
2 n GLU 59  
2 n GLU 60  
2 n ASP 61  
2 n LEU 62  
2 n LEU 63  
2 n ASN 64  
2 n ALA 65  
2 n PRO 66  
2 n GLY 67  
2 n GLU 68  
2 n THR 69  
2 n TYR 70  
2 n LYS 71  
2 n VAL 72  
2 n THR 73  
2 n LEU 74  
2 n THR 75  
2 n GLU 76  
2 n LYS 77  
2 n GLY 78  
2 n THR 79  
2 n TYR 80  
2 n LYS 81  
2 n PHE 82  
2 n TYR 83  
2 n CYS 84  
2 n SER 85  
2 n PRO 86  
2 n HIS 87  
2 n GLN 88  
2 n GLY 89  
2 n ALA 90  
2 n GLY 91  
2 n MET 92  
2 n VAL 93  
2 n GLY 94  
2 n LYS 95  
2 n VAL 96  
2 n THR 97  
2 n VAL 98  
2 n ASN 99  
#
_ma_data.content_type "model coordinates"
_ma_data.id           1
_ma_data.name         Model
#
_ma_model_list.data_id          1
_ma_model_list.model_group_id   1
_ma_model_list.model_group_name "AlphaFold-beta-20231127 (7a14c934-fe78-43c1-a552-7fb305b0ebd1 @ 2024-10-01 04:18:17)"
_ma_model_list.model_id         1
_ma_model_list.model_name       "Top ranked model"
_ma_model_list.model_type       "Ab initio model"
_ma_model_list.ordinal_id       1
#
loop_
_ma_protocol_step.method_type
_ma_protocol_step.ordinal_id
_ma_protocol_step.protocol_id
_ma_protocol_step.step_id
"coevolution MSA" 1 1 1 
"template search" 2 1 2 
modeling          3 1 3 
#
loop_
_ma_qa_metric.id
_ma_qa_metric.mode
_ma_qa_metric.name
_ma_qa_metric.software_group_id
_ma_qa_metric.type
1 global pLDDT 1 pLDDT 
2 local  pLDDT 1 pLDDT 
#
_ma_qa_metric_global.metric_id    1
_ma_qa_metric_global.metric_value 89.25
_ma_qa_metric_global.model_id     1
_ma_qa_metric_global.ordinal_id   1
#
_ma_software_group.group_id    1
_ma_software_group.ordinal_id  1
_ma_software_group.software_id 1
#
loop_
_ma_target_entity.data_id
_ma_target_entity.entity_id
_ma_target_entity.origin
1 1 . 
1 2 . 
1 3 . 
1 4 . 
#
loop_
_ma_target_entity_instance.asym_id
_ma_target_entity_instance.details
_ma_target_entity_instance.entity_id
A . 1 
B . 2 
C . 3 
D . 4 
#
loop_
_pdbx_data_usage.details
_pdbx_data_usage.id
_pdbx_data_usage.type
_pdbx_data_usage.url
;NON-COMMERCIAL USE ONLY, BY USING THIS FILE YOU AGREE TO THE TERMS OF USE FOUND
AT alphafoldserver.com/output-terms.
;
1 license    ? 
;THE INFORMATION IS NOT INTENDED FOR, HAS NOT BEEN VALIDATED FOR, AND IS NOT
APPROVED FOR CLINICAL USE. IT SHOULD NOT BE USED FOR CLINICAL PURPOSE OR RELIED
ON FOR MEDICAL OR OTHER PROFESSIONAL ADVICE. IT IS THEORETICAL MODELLING ONLY
AND CAUTION SHOULD BE EXERCISED IN ITS USE. IT IS PROVIDED "AS-IS" WITHOUT ANY
WARRANTY OF ANY KIND, WHETHER EXPRESSED OR IMPLIED. NO WARRANTY IS GIVEN THAT
USE OF THE INFORMATION SHALL NOT INFRINGE THE RIGHTS OF ANY THIRD PARTY.
;
2 disclaimer ? 
#
loop_
_pdbx_nonpoly_scheme.asym_id
_pdbx_nonpoly_scheme.auth_seq_num
_pdbx_nonpoly_scheme.entity_id
_pdbx_nonpoly_scheme.mon_id
_pdbx_nonpoly_scheme.pdb_ins_code
_pdbx_nonpoly_scheme.pdb_seq_num
_pdbx_nonpoly_scheme.pdb_strand_id
C 1 3 HEC . 1 C 
D 1 4 CU  . 1 D 
#
loop_
_pdbx_poly_seq_scheme.asym_id
_pdbx_poly_seq_scheme.auth_seq_num
_pdbx_poly_seq_scheme.entity_id
_pdbx_poly_seq_scheme.hetero
_pdbx_poly_seq_scheme.mon_id
_pdbx_poly_seq_scheme.pdb_ins_code
_pdbx_poly_seq_scheme.pdb_seq_num
_pdbx_poly_seq_scheme.pdb_strand_id
_pdbx_poly_seq_scheme.seq_id
A 1   1 n TYR . 1   A 1   
A 2   1 n PRO . 2   A 2   
A 3   1 n ILE . 3   A 3   
A 4   1 n PHE . 4   A 4   
A 5   1 n ALA . 5   A 5   
A 6   1 n GLN . 6   A 6   
A 7   1 n GLN . 7   A 7   
A 8   1 n GLY . 8   A 8   
A 9   1 n TYR . 9   A 9   
A 10  1 n GLU . 10  A 10  
A 11  1 n ASN . 11  A 11  
A 12  1 n PRO . 12  A 12  
A 13  1 n ARG . 13  A 13  
A 14  1 n GLU . 14  A 14  
A 15  1 n ALA . 15  A 15  
A 16  1 n THR . 16  A 16  
A 17  1 n GLY . 17  A 17  
A 18  1 n ARG . 18  A 18  
A 19  1 n ILE . 19  A 19  
A 20  1 n VAL . 20  A 20  
A 21  1 n CYS . 21  A 21  
A 22  1 n ALA . 22  A 22  
A 23  1 n ASN . 23  A 23  
A 24  1 n CYS . 24  A 24  
A 25  1 n HIS . 25  A 25  
A 26  1 n LEU . 26  A 26  
A 27  1 n ALA . 27  A 27  
A 28  1 n ASN . 28  A 28  
A 29  1 n LYS . 29  A 29  
A 30  1 n PRO . 30  A 30  
A 31  1 n VAL . 31  A 31  
A 32  1 n ASP . 32  A 32  
A 33  1 n ILE . 33  A 33  
A 34  1 n GLU . 34  A 34  
A 35  1 n VAL . 35  A 35  
A 36  1 n PRO . 36  A 36  
A 37  1 n GLN . 37  A 37  
A 38  1 n ALA . 38  A 38  
A 39  1 n VAL . 39  A 39  
A 40  1 n LEU . 40  A 40  
A 41  1 n PRO . 41  A 41  
A 42  1 n ASP . 42  A 42  
A 43  1 n THR . 43  A 43  
A 44  1 n VAL . 44  A 44  
A 45  1 n PHE . 45  A 45  
A 46  1 n GLU . 46  A 46  
A 47  1 n ALA . 47  A 47  
A 48  1 n VAL . 48  A 48  
A 49  1 n VAL . 49  A 49  
A 50  1 n ARG . 50  A 50  
A 51  1 n ILE . 51  A 51  
A 52  1 n PRO . 52  A 52  
A 53  1 n TYR . 53  A 53  
A 54  1 n ASP . 54  A 54  
A 55  1 n MET . 55  A 55  
A 56  1 n GLN . 56  A 56  
A 57  1 n LEU . 57  A 57  
A 58  1 n LYS . 58  A 58  
A 59  1 n GLN . 59  A 59  
A 60  1 n VAL . 60  A 60  
A 61  1 n LEU . 61  A 61  
A 62  1 n ALA . 62  A 62  
A 63  1 n ASN . 63  A 63  
A 64  1 n GLY . 64  A 64  
A 65  1 n LYS . 65  A 65  
A 66  1 n LYS . 66  A 66  
A 67  1 n GLY . 67  A 67  
A 68  1 n GLY . 68  A 68  
A 69  1 n LEU . 69  A 69  
A 70  1 n ASN . 70  A 70  
A 71  1 n VAL . 71  A 71  
A 72  1 n GLY . 72  A 72  
A 73  1 n ALA . 73  A 73  
A 74  1 n VAL . 74  A 74  
A 75  1 n LEU . 75  A 75  
A 76  1 n ILE . 76  A 76  
A 77  1 n LEU . 77  A 77  
A 78  1 n PRO . 78  A 78  
A 79  1 n GLU . 79  A 79  
A 80  1 n GLY . 80  A 80  
A 81  1 n PHE . 81  A 81  
A 82  1 n GLU . 82  A 82  
A 83  1 n LEU . 83  A 83  
A 84  1 n ALA . 84  A 84  
A 85  1 n PRO . 85  A 85  
A 86  1 n PRO . 86  A 86  
A 87  1 n ASP . 87  A 87  
A 88  1 n ARG . 88  A 88  
A 89  1 n ILE . 89  A 89  
A 90  1 n SER . 90  A 90  
A 91  1 n PRO . 91  A 91  
A 92  1 n GLU . 92  A 92  
A 93  1 n MET . 93  A 93  
A 94  1 n LYS . 94  A 94  
A 95  1 n GLU . 95  A 95  
A 96  1 n LYS . 96  A 96  
A 97  1 n MET . 97  A 97  
A 98  1 n GLY . 98  A 98  
A 99  1 n ASN . 99  A 99  
A 100 1 n LEU . 100 A 100 
A 101 1 n SER . 101 A 101 
A 102 1 n PHE . 102 A 102 
A 103 1 n GLN . 103 A 103 
A 104 1 n SER . 104 A 104 
A 105 1 n TYR . 105 A 105 
A 106 1 n ARG . 106 A 106 
A 107 1 n PRO . 107 A 107 
A 108 1 n ASN . 108 A 108 
A 109 1 n LYS . 109 A 109 
A 110 1 n GLN . 110 A 110 
A 111 1 n ASN . 111 A 111 
A 112 1 n ILE . 112 A 112 
A 113 1 n LEU . 113 A 113 
A 114 1 n VAL . 114 A 114 
A 115 1 n ILE . 115 A 115 
A 116 1 n GLY . 116 A 116 
A 117 1 n PRO . 117 A 117 
A 118 1 n VAL . 118 A 118 
A 119 1 n PRO . 119 A 119 
A 120 1 n GLY . 120 A 120 
A 121 1 n GLN . 121 A 121 
A 122 1 n LYS . 122 A 122 
A 123 1 n TYR . 123 A 123 
A 124 1 n SER . 124 A 124 
A 125 1 n GLU . 125 A 125 
A 126 1 n ILE . 126 A 126 
A 127 1 n THR . 127 A 127 
A 128 1 n PHE . 128 A 128 
A 129 1 n PRO . 129 A 129 
A 130 1 n ILE . 130 A 130 
A 131 1 n LEU . 131 A 131 
A 132 1 n ALA . 132 A 132 
A 133 1 n PRO . 133 A 133 
A 134 1 n ASP . 134 A 134 
A 135 1 n PRO . 135 A 135 
A 136 1 n ALA . 136 A 136 
A 137 1 n THR . 137 A 137 
A 138 1 n LYS . 138 A 138 
A 139 1 n LYS . 139 A 139 
A 140 1 n ASP . 140 A 140 
A 141 1 n VAL . 141 A 141 
A 142 1 n HIS . 142 A 142 
A 143 1 n PHE . 143 A 143 
A 144 1 n LEU . 144 A 144 
A 145 1 n LYS . 145 A 145 
A 146 1 n TYR . 146 A 146 
A 147 1 n PRO . 147 A 147 
A 148 1 n ILE . 148 A 148 
A 149 1 n TYR . 149 A 149 
A 150 1 n VAL . 150 A 150 
A 151 1 n GLY . 151 A 151 
A 152 1 n GLY . 152 A 152 
A 153 1 n ASN . 153 A 153 
A 154 1 n ARG . 154 A 154 
A 155 1 n GLY . 155 A 155 
A 156 1 n ARG . 156 A 156 
A 157 1 n GLY . 157 A 157 
A 158 1 n GLN . 158 A 158 
A 159 1 n ILE . 159 A 159 
A 160 1 n TYR . 160 A 160 
A 161 1 n PRO . 161 A 161 
A 162 1 n ASP . 162 A 162 
A 163 1 n GLY . 163 A 163 
A 164 1 n SER . 164 A 164 
A 165 1 n LYS . 165 A 165 
A 166 1 n SER . 166 A 166 
A 167 1 n ASN . 167 A 167 
A 168 1 n ASN . 168 A 168 
A 169 1 n THR . 169 A 169 
A 170 1 n VAL . 170 A 170 
A 171 1 n TYR . 171 A 171 
A 172 1 n ASN . 172 A 172 
A 173 1 n SER . 173 A 173 
A 174 1 n THR . 174 A 174 
A 175 1 n ALA . 175 A 175 
A 176 1 n THR . 176 A 176 
A 177 1 n GLY . 177 A 177 
A 178 1 n ILE . 178 A 178 
A 179 1 n VAL . 179 A 179 
A 180 1 n LYS . 180 A 180 
A 181 1 n LYS . 181 A 181 
A 182 1 n ILE . 182 A 182 
A 183 1 n VAL . 183 A 183 
A 184 1 n ARG . 184 A 184 
A 185 1 n LYS . 185 A 185 
A 186 1 n GLU . 186 A 186 
A 187 1 n LYS . 187 A 187 
A 188 1 n GLY . 188 A 188 
A 189 1 n GLY . 189 A 189 
A 190 1 n TYR . 190 A 190 
A 191 1 n GLU . 191 A 191 
A 192 1 n ILE . 192 A 192 
A 193 1 n ASN . 193 A 193 
A 194 1 n ILE . 194 A 194 
A 195 1 n ALA . 195 A 195 
A 196 1 n ASP . 196 A 196 
A 197 1 n ALA . 197 A 197 
A 198 1 n SER . 198 A 198 
A 199 1 n ASP . 199 A 199 
A 200 1 n GLY . 200 A 200 
A 201 1 n ARG . 201 A 201 
A 202 1 n GLU . 202 A 202 
A 203 1 n VAL . 203 A 203 
A 204 1 n VAL . 204 A 204 
A 205 1 n ASP . 205 A 205 
A 206 1 n ILE . 206 A 206 
A 207 1 n ILE . 207 A 207 
A 208 1 n PRO . 208 A 208 
A 209 1 n ARG . 209 A 209 
A 210 1 n GLY . 210 A 210 
A 211 1 n PRO . 211 A 211 
A 212 1 n GLU . 212 A 212 
A 213 1 n LEU . 213 A 213 
A 214 1 n LEU . 214 A 214 
A 215 1 n VAL . 215 A 215 
A 216 1 n SER . 216 A 216 
A 217 1 n GLU . 217 A 217 
A 218 1 n GLY . 218 A 218 
A 219 1 n GLU . 219 A 219 
A 220 1 n SER . 220 A 220 
A 221 1 n ILE . 221 A 221 
A 222 1 n LYS . 222 A 222 
A 223 1 n LEU . 223 A 223 
A 224 1 n ASP . 224 A 224 
A 225 1 n GLN . 225 A 225 
A 226 1 n PRO . 226 A 226 
A 227 1 n LEU . 227 A 227 
A 228 1 n THR . 228 A 228 
A 229 1 n SER . 229 A 229 
A 230 1 n ASN . 230 A 230 
A 231 1 n PRO . 231 A 231 
A 232 1 n ASN . 232 A 232 
A 233 1 n VAL . 233 A 233 
A 234 1 n GLY . 234 A 234 
A 235 1 n GLY . 235 A 235 
A 236 1 n PHE . 236 A 236 
A 237 1 n GLY . 237 A 237 
A 238 1 n GLN . 238 A 238 
A 239 1 n GLY . 239 A 239 
A 240 1 n ASP . 240 A 240 
A 241 1 n ALA . 241 A 241 
A 242 1 n GLU . 242 A 242 
A 243 1 n VAL . 243 A 243 
A 244 1 n VAL . 244 A 244 
A 245 1 n LEU . 245 A 245 
A 246 1 n GLN . 246 A 246 
A 247 1 n ASP . 247 A 247 
A 248 1 n PRO . 248 A 248 
A 249 1 n LEU . 249 A 249 
A 250 1 n ARG . 250 A 250 
B 1   2 n VAL . 1   B 1   
B 2   2 n GLU . 2   B 2   
B 3   2 n VAL . 3   B 3   
B 4   2 n LEU . 4   B 4   
B 5   2 n LEU . 5   B 5   
B 6   2 n GLY . 6   B 6   
B 7   2 n GLY . 7   B 7   
B 8   2 n GLY . 8   B 8   
B 9   2 n ASP . 9   B 9   
B 10  2 n GLY . 10  B 10  
B 11  2 n SER . 11  B 11  
B 12  2 n LEU . 12  B 12  
B 13  2 n ALA . 13  B 13  
B 14  2 n PHE . 14  B 14  
B 15  2 n LEU . 15  B 15  
B 16  2 n PRO . 16  B 16  
B 17  2 n GLY . 17  B 17  
B 18  2 n ASP . 18  B 18  
B 19  2 n PHE . 19  B 19  
B 20  2 n SER . 20  B 20  
B 21  2 n VAL . 21  B 21  
B 22  2 n ALA . 22  B 22  
B 23  2 n SER . 23  B 23  
B 24  2 n GLY . 24  B 24  
B 25  2 n GLU . 25  B 25  
B 26  2 n GLU . 26  B 26  
B 27  2 n ILE . 27  B 27  
B 28  2 n VAL . 28  B 28  
B 29  2 n PHE . 29  B 29  
B 30  2 n LYS . 30  B 30  
B 31  2 n ASN . 31  B 31  
B 32  2 n ASN . 32  B 32  
B 33  2 n ALA . 33  B 33  
B 34  2 n GLY . 34  B 34  
B 35  2 n PHE . 35  B 35  
B 36  2 n PRO . 36  B 36  
B 37  2 n HIS . 37  B 37  
B 38  2 n ASN . 38  B 38  
B 39  2 n VAL . 39  B 39  
B 40  2 n VAL . 40  B 40  
B 41  2 n PHE . 41  B 41  
B 42  2 n ASP . 42  B 42  
B 43  2 n GLU . 43  B 43  
B 44  2 n ASP . 44  B 44  
B 45  2 n GLU . 45  B 45  
B 46  2 n ILE . 46  B 46  
B 47  2 n PRO . 47  B 47  
B 48  2 n SER . 48  B 48  
B 49  2 n GLY . 49  B 49  
B 50  2 n VAL . 50  B 50  
B 51  2 n ASP . 51  B 51  
B 52  2 n ALA . 52  B 52  
B 53  2 n ALA . 53  B 53  
B 54  2 n LYS . 54  B 54  
B 55  2 n ILE . 55  B 55  
B 56  2 n SER . 56  B 56  
B 57  2 n MET . 57  B 57  
B 58  2 n SER . 58  B 58  
B 59  2 n GLU . 59  B 59  
B 60  2 n GLU . 60  B 60  
B 61  2 n ASP . 61  B 61  
B 62  2 n LEU . 62  B 62  
B 63  2 n LEU . 63  B 63  
B 64  2 n ASN . 64  B 64  
B 65  2 n ALA . 65  B 65  
B 66  2 n PRO . 66  B 66  
B 67  2 n GLY . 67  B 67  
B 68  2 n GLU . 68  B 68  
B 69  2 n THR . 69  B 69  
B 70  2 n TYR . 70  B 70  
B 71  2 n LYS . 71  B 71  
B 72  2 n VAL . 72  B 72  
B 73  2 n THR . 73  B 73  
B 74  2 n LEU . 74  B 74  
B 75  2 n THR . 75  B 75  
B 76  2 n GLU . 76  B 76  
B 77  2 n LYS . 77  B 77  
B 78  2 n GLY . 78  B 78  
B 79  2 n THR . 79  B 79  
B 80  2 n TYR . 80  B 80  
B 81  2 n LYS . 81  B 81  
B 82  2 n PHE . 82  B 82  
B 83  2 n TYR . 83  B 83  
B 84  2 n CYS . 84  B 84  
B 85  2 n SER . 85  B 85  
B 86  2 n PRO . 86  B 86  
B 87  2 n HIS . 87  B 87  
B 88  2 n GLN . 88  B 88  
B 89  2 n GLY . 89  B 89  
B 90  2 n ALA . 90  B 90  
B 91  2 n GLY . 91  B 91  
B 92  2 n MET . 92  B 92  
B 93  2 n VAL . 93  B 93  
B 94  2 n GLY . 94  B 94  
B 95  2 n LYS . 95  B 95  
B 96  2 n VAL . 96  B 96  
B 97  2 n THR . 97  B 97  
B 98  2 n VAL . 98  B 98  
B 99  2 n ASN . 99  B 99  
#
_software.classification other
_software.date           ?
_software.description    "Structure prediction"
_software.name           AlphaFold
_software.pdbx_ordinal   1
_software.type           package
_software.version        "AlphaFold-beta-20231127 (7a14c934-fe78-43c1-a552-7fb305b0ebd1 @ 2024-10-01 04:18:17)"
#
loop_
_struct_asym.entity_id
_struct_asym.id
1 A 
2 B 
3 C 
4 D 
#
loop_
_atom_site.group_PDB
_atom_site.id
_atom_site.type_symbol
_atom_site.label_atom_id
_atom_site.label_alt_id
_atom_site.label_comp_id
_atom_site.label_asym_id
_atom_site.label_entity_id
_atom_site.label_seq_id
_atom_site.pdbx_PDB_ins_code
_atom_site.Cartn_x
_atom_site.Cartn_y
_atom_site.Cartn_z
_atom_site.occupancy
_atom_site.B_iso_or_equiv
_atom_site.auth_seq_id
_atom_site.auth_asym_id
_atom_site.pdbx_PDB_model_num
ATOM   1    N  N   . TYR A 1 1   ? 0.667   -2.914  0.843   1.00 88.74 1   A 1 
ATOM   2    C  CA  . TYR A 1 1   ? -0.074  -2.522  -0.365  1.00 88.58 1   A 1 
ATOM   3    C  C   . TYR A 1 1   ? -0.942  -3.668  -0.874  1.00 89.30 1   A 1 
ATOM   4    O  O   . TYR A 1 1   ? -0.576  -4.824  -0.665  1.00 88.66 1   A 1 
ATOM   5    C  CB  . TYR A 1 1   ? 0.895   -2.108  -1.475  1.00 86.34 1   A 1 
ATOM   6    C  CG  . TYR A 1 1   ? 1.919   -1.087  -1.056  1.00 85.04 1   A 1 
ATOM   7    C  CD1 . TYR A 1 1   ? 1.538   0.228   -0.771  1.00 82.78 1   A 1 
ATOM   8    C  CD2 . TYR A 1 1   ? 3.264   -1.450  -0.941  1.00 82.40 1   A 1 
ATOM   9    C  CE1 . TYR A 1 1   ? 2.486   1.165   -0.373  1.00 80.08 1   A 1 
ATOM   10   C  CE2 . TYR A 1 1   ? 4.225   -0.518  -0.542  1.00 79.99 1   A 1 
ATOM   11   C  CZ  . TYR A 1 1   ? 3.829   0.791   -0.258  1.00 78.98 1   A 1 
ATOM   12   O  OH  . TYR A 1 1   ? 4.770   1.705   0.135   1.00 75.91 1   A 1 
ATOM   13   N  N   . PRO A 1 2   ? -2.045  -3.389  -1.622  1.00 87.59 2   A 1 
ATOM   14   C  CA  . PRO A 1 2   ? -2.826  -4.436  -2.283  1.00 88.57 2   A 1 
ATOM   15   C  C   . PRO A 1 2   ? -1.959  -5.400  -3.101  1.00 89.03 2   A 1 
ATOM   16   O  O   . PRO A 1 2   ? -2.182  -6.608  -3.037  1.00 88.48 2   A 1 
ATOM   17   C  CB  . PRO A 1 2   ? -3.818  -3.671  -3.157  1.00 88.78 2   A 1 
ATOM   18   C  CG  . PRO A 1 2   ? -4.033  -2.388  -2.377  1.00 87.84 2   A 1 
ATOM   19   C  CD  . PRO A 1 2   ? -2.662  -2.079  -1.809  1.00 88.64 2   A 1 
ATOM   20   N  N   . ILE A 1 3   ? -0.933  -4.906  -3.784  1.00 83.46 3   A 1 
ATOM   21   C  CA  . ILE A 1 3   ? -0.050  -5.760  -4.577  1.00 82.09 3   A 1 
ATOM   22   C  C   . ILE A 1 3   ? 0.673   -6.815  -3.735  1.00 83.23 3   A 1 
ATOM   23   O  O   . ILE A 1 3   ? 0.897   -7.924  -4.218  1.00 83.65 3   A 1 
ATOM   24   C  CB  . ILE A 1 3   ? 0.929   -4.902  -5.408  1.00 79.33 3   A 1 
ATOM   25   C  CG1 . ILE A 1 3   ? 1.572   -5.768  -6.500  1.00 73.70 3   A 1 
ATOM   26   C  CG2 . ILE A 1 3   ? 1.985   -4.225  -4.531  1.00 73.90 3   A 1 
ATOM   27   C  CD1 . ILE A 1 3   ? 2.237   -4.959  -7.606  1.00 69.49 3   A 1 
ATOM   28   N  N   . PHE A 1 4   ? 1.003   -6.530  -2.479  1.00 84.27 4   A 1 
ATOM   29   C  CA  . PHE A 1 4   ? 1.614   -7.527  -1.604  1.00 84.81 4   A 1 
ATOM   30   C  C   . PHE A 1 4   ? 0.646   -8.680  -1.317  1.00 86.92 4   A 1 
ATOM   31   O  O   . PHE A 1 4   ? 1.056   -9.838  -1.278  1.00 87.31 4   A 1 
ATOM   32   C  CB  . PHE A 1 4   ? 2.074   -6.892  -0.291  1.00 83.89 4   A 1 
ATOM   33   C  CG  . PHE A 1 4   ? 3.201   -5.872  -0.386  1.00 82.58 4   A 1 
ATOM   34   C  CD1 . PHE A 1 4   ? 4.023   -5.779  -1.510  1.00 80.66 4   A 1 
ATOM   35   C  CD2 . PHE A 1 4   ? 3.441   -5.022  0.707   1.00 80.15 4   A 1 
ATOM   36   C  CE1 . PHE A 1 4   ? 5.078   -4.861  -1.553  1.00 78.95 4   A 1 
ATOM   37   C  CE2 . PHE A 1 4   ? 4.489   -4.104  0.678   1.00 78.76 4   A 1 
ATOM   38   C  CZ  . PHE A 1 4   ? 5.309   -4.022  -0.455  1.00 78.92 4   A 1 
ATOM   39   N  N   . ALA A 1 5   ? -0.633  -8.375  -1.170  1.00 89.74 5   A 1 
ATOM   40   C  CA  . ALA A 1 5   ? -1.651  -9.404  -1.055  1.00 91.25 5   A 1 
ATOM   41   C  C   . ALA A 1 5   ? -1.807  -10.176 -2.363  1.00 90.73 5   A 1 
ATOM   42   O  O   . ALA A 1 5   ? -1.800  -11.402 -2.353  1.00 90.32 5   A 1 
ATOM   43   C  CB  . ALA A 1 5   ? -2.970  -8.764  -0.616  1.00 93.21 5   A 1 
ATOM   44   N  N   . GLN A 1 6   ? -1.894  -9.476  -3.489  1.00 85.88 6   A 1 
ATOM   45   C  CA  . GLN A 1 6   ? -2.045  -10.097 -4.813  1.00 84.78 6   A 1 
ATOM   46   C  C   . GLN A 1 6   ? -0.913  -11.085 -5.128  1.00 84.22 6   A 1 
ATOM   47   O  O   . GLN A 1 6   ? -1.153  -12.150 -5.694  1.00 83.38 6   A 1 
ATOM   48   C  CB  . GLN A 1 6   ? -2.093  -9.011  -5.898  1.00 83.53 6   A 1 
ATOM   49   C  CG  . GLN A 1 6   ? -3.354  -8.157  -5.856  1.00 81.66 6   A 1 
ATOM   50   C  CD  . GLN A 1 6   ? -3.245  -6.951  -6.783  1.00 82.77 6   A 1 
ATOM   51   O  OE1 . GLN A 1 6   ? -2.842  -5.874  -6.376  1.00 78.37 6   A 1 
ATOM   52   N  NE2 . GLN A 1 6   ? -3.573  -7.114  -8.051  1.00 76.87 6   A 1 
ATOM   53   N  N   . GLN A 1 7   ? 0.315   -10.731 -4.747  1.00 81.64 7   A 1 
ATOM   54   C  CA  . GLN A 1 7   ? 1.480   -11.580 -4.957  1.00 80.40 7   A 1 
ATOM   55   C  C   . GLN A 1 7   ? 1.538   -12.753 -3.978  1.00 82.25 7   A 1 
ATOM   56   O  O   . GLN A 1 7   ? 1.835   -13.877 -4.380  1.00 81.32 7   A 1 
ATOM   57   C  CB  . GLN A 1 7   ? 2.749   -10.726 -4.830  1.00 77.02 7   A 1 
ATOM   58   C  CG  . GLN A 1 7   ? 2.932   -9.754  -5.993  1.00 71.64 7   A 1 
ATOM   59   C  CD  . GLN A 1 7   ? 4.078   -8.780  -5.735  1.00 68.97 7   A 1 
ATOM   60   O  OE1 . GLN A 1 7   ? 4.265   -8.286  -4.630  1.00 64.69 7   A 1 
ATOM   61   N  NE2 . GLN A 1 7   ? 4.883   -8.500  -6.726  1.00 62.90 7   A 1 
ATOM   62   N  N   . GLY A 1 8   ? 1.255   -12.502 -2.700  1.00 86.44 8   A 1 
ATOM   63   C  CA  . GLY A 1 8   ? 1.463   -13.485 -1.643  1.00 87.77 8   A 1 
ATOM   64   C  C   . GLY A 1 8   ? 0.298   -14.431 -1.389  1.00 90.21 8   A 1 
ATOM   65   O  O   . GLY A 1 8   ? 0.499   -15.489 -0.784  1.00 89.94 8   A 1 
ATOM   66   N  N   . TYR A 1 9   ? -0.906  -14.084 -1.830  1.00 93.91 9   A 1 
ATOM   67   C  CA  . TYR A 1 9   ? -2.124  -14.811 -1.471  1.00 95.05 9   A 1 
ATOM   68   C  C   . TYR A 1 9   ? -3.041  -14.983 -2.687  1.00 95.12 9   A 1 
ATOM   69   O  O   . TYR A 1 9   ? -3.567  -14.005 -3.208  1.00 93.92 9   A 1 
ATOM   70   C  CB  . TYR A 1 9   ? -2.861  -14.079 -0.349  1.00 95.30 9   A 1 
ATOM   71   C  CG  . TYR A 1 9   ? -2.049  -13.865 0.910   1.00 95.44 9   A 1 
ATOM   72   C  CD1 . TYR A 1 9   ? -1.227  -12.733 1.048   1.00 93.53 9   A 1 
ATOM   73   C  CD2 . TYR A 1 9   ? -2.083  -14.800 1.950   1.00 93.57 9   A 1 
ATOM   74   C  CE1 . TYR A 1 9   ? -0.456  -12.535 2.196   1.00 92.73 9   A 1 
ATOM   75   C  CE2 . TYR A 1 9   ? -1.325  -14.612 3.107   1.00 92.98 9   A 1 
ATOM   76   C  CZ  . TYR A 1 9   ? -0.508  -13.479 3.227   1.00 93.59 9   A 1 
ATOM   77   O  OH  . TYR A 1 9   ? 0.247   -13.291 4.359   1.00 92.23 9   A 1 
ATOM   78   N  N   . GLU A 1 10  ? -3.277  -16.221 -3.077  1.00 93.70 10  A 1 
ATOM   79   C  CA  . GLU A 1 10  ? -4.200  -16.537 -4.177  1.00 93.86 10  A 1 
ATOM   80   C  C   . GLU A 1 10  ? -5.626  -16.049 -3.881  1.00 94.45 10  A 1 
ATOM   81   O  O   . GLU A 1 10  ? -6.291  -15.478 -4.750  1.00 93.07 10  A 1 
ATOM   82   C  CB  . GLU A 1 10  ? -4.185  -18.056 -4.413  1.00 92.20 10  A 1 
ATOM   83   C  CG  . GLU A 1 10  ? -5.099  -18.534 -5.557  1.00 80.16 10  A 1 
ATOM   84   C  CD  . GLU A 1 10  ? -4.693  -18.015 -6.941  1.00 73.27 10  A 1 
ATOM   85   O  OE1 . GLU A 1 10  ? -5.583  -17.910 -7.813  1.00 67.05 10  A 1 
ATOM   86   O  OE2 . GLU A 1 10  ? -3.500  -17.724 -7.158  1.00 65.90 10  A 1 
ATOM   87   N  N   . ASN A 1 11  ? -6.074  -16.254 -2.652  1.00 95.34 11  A 1 
ATOM   88   C  CA  . ASN A 1 11  ? -7.354  -15.754 -2.180  1.00 95.85 11  A 1 
ATOM   89   C  C   . ASN A 1 11  ? -7.118  -14.734 -1.067  1.00 97.04 11  A 1 
ATOM   90   O  O   . ASN A 1 11  ? -6.459  -15.055 -0.078  1.00 96.81 11  A 1 
ATOM   91   C  CB  . ASN A 1 11  ? -8.218  -16.919 -1.686  1.00 93.96 11  A 1 
ATOM   92   C  CG  . ASN A 1 11  ? -8.619  -17.847 -2.816  1.00 85.78 11  A 1 
ATOM   93   O  OD1 . ASN A 1 11  ? -9.140  -17.431 -3.832  1.00 77.85 11  A 1 
ATOM   94   N  ND2 . ASN A 1 11  ? -8.397  -19.140 -2.650  1.00 75.87 11  A 1 
ATOM   95   N  N   . PRO A 1 12  ? -7.672  -13.516 -1.183  1.00 97.35 12  A 1 
ATOM   96   C  CA  . PRO A 1 12  ? -7.453  -12.491 -0.162  1.00 97.84 12  A 1 
ATOM   97   C  C   . PRO A 1 12  ? -8.283  -12.693 1.106   1.00 98.21 12  A 1 
ATOM   98   O  O   . PRO A 1 12  ? -8.079  -11.974 2.079   1.00 97.97 12  A 1 
ATOM   99   C  CB  . PRO A 1 12  ? -7.821  -11.179 -0.868  1.00 97.34 12  A 1 
ATOM   100  C  CG  . PRO A 1 12  ? -8.887  -11.607 -1.854  1.00 96.01 12  A 1 
ATOM   101  C  CD  . PRO A 1 12  ? -8.437  -12.994 -2.296  1.00 97.23 12  A 1 
ATOM   102  N  N   . ARG A 1 13  ? -9.203  -13.650 1.119   1.00 97.93 13  A 1 
ATOM   103  C  CA  . ARG A 1 13  ? -10.056 -13.950 2.268   1.00 97.95 13  A 1 
ATOM   104  C  C   . ARG A 1 13  ? -9.837  -15.388 2.715   1.00 97.51 13  A 1 
ATOM   105  O  O   . ARG A 1 13  ? -10.029 -16.327 1.944   1.00 96.46 13  A 1 
ATOM   106  C  CB  . ARG A 1 13  ? -11.512 -13.658 1.904   1.00 97.77 13  A 1 
ATOM   107  C  CG  . ARG A 1 13  ? -12.464 -13.769 3.090   1.00 97.27 13  A 1 
ATOM   108  C  CD  . ARG A 1 13  ? -13.868 -13.290 2.693   1.00 96.43 13  A 1 
ATOM   109  N  NE  . ARG A 1 13  ? -14.819 -13.407 3.801   1.00 94.84 13  A 1 
ATOM   110  C  CZ  . ARG A 1 13  ? -15.667 -14.412 4.023   1.00 94.52 13  A 1 
ATOM   111  N  NH1 . ARG A 1 13  ? -15.739 -15.450 3.223   1.00 89.96 13  A 1 
ATOM   112  N  NH2 . ARG A 1 13  ? -16.472 -14.365 5.048   1.00 90.20 13  A 1 
ATOM   113  N  N   . GLU A 1 14  ? -9.443  -15.545 3.967   1.00 97.60 14  A 1 
ATOM   114  C  CA  . GLU A 1 14  ? -9.236  -16.843 4.594   1.00 97.25 14  A 1 
ATOM   115  C  C   . GLU A 1 14  ? -10.587 -17.528 4.888   1.00 97.06 14  A 1 
ATOM   116  O  O   . GLU A 1 14  ? -11.640 -16.883 4.915   1.00 95.84 14  A 1 
ATOM   117  C  CB  . GLU A 1 14  ? -8.434  -16.668 5.891   1.00 96.14 14  A 1 
ATOM   118  C  CG  . GLU A 1 14  ? -7.052  -16.049 5.676   1.00 90.79 14  A 1 
ATOM   119  C  CD  . GLU A 1 14  ? -6.305  -15.853 7.011   1.00 87.86 14  A 1 
ATOM   120  O  OE1 . GLU A 1 14  ? -6.653  -14.926 7.769   1.00 81.90 14  A 1 
ATOM   121  O  OE2 . GLU A 1 14  ? -5.385  -16.638 7.297   1.00 81.55 14  A 1 
ATOM   122  N  N   . ALA A 1 15  ? -10.551 -18.827 5.152   1.00 96.43 15  A 1 
ATOM   123  C  CA  . ALA A 1 15  ? -11.761 -19.598 5.476   1.00 95.75 15  A 1 
ATOM   124  C  C   . ALA A 1 15  ? -12.516 -19.056 6.697   1.00 96.05 15  A 1 
ATOM   125  O  O   . ALA A 1 15  ? -13.733 -19.175 6.775   1.00 94.01 15  A 1 
ATOM   126  C  CB  . ALA A 1 15  ? -11.357 -21.062 5.684   1.00 94.52 15  A 1 
ATOM   127  N  N   . THR A 1 16  ? -11.806 -18.418 7.619   1.00 96.08 16  A 1 
ATOM   128  C  CA  . THR A 1 16  ? -12.391 -17.755 8.792   1.00 95.96 16  A 1 
ATOM   129  C  C   . THR A 1 16  ? -13.123 -16.454 8.457   1.00 96.40 16  A 1 
ATOM   130  O  O   . THR A 1 16  ? -13.795 -15.894 9.311   1.00 94.82 16  A 1 
ATOM   131  C  CB  . THR A 1 16  ? -11.292 -17.433 9.817   1.00 95.13 16  A 1 
ATOM   132  O  OG1 . THR A 1 16  ? -10.331 -16.595 9.209   1.00 90.91 16  A 1 
ATOM   133  C  CG2 . THR A 1 16  ? -10.579 -18.691 10.318  1.00 88.94 16  A 1 
ATOM   134  N  N   . GLY A 1 17  ? -12.972 -15.963 7.235   1.00 96.85 17  A 1 
ATOM   135  C  CA  . GLY A 1 17  ? -13.474 -14.662 6.816   1.00 96.95 17  A 1 
ATOM   136  C  C   . GLY A 1 17  ? -12.482 -13.523 6.953   1.00 97.74 17  A 1 
ATOM   137  O  O   . GLY A 1 17  ? -12.742 -12.419 6.474   1.00 96.93 17  A 1 
ATOM   138  N  N   . ARG A 1 18  ? -11.328 -13.772 7.576   1.00 98.09 18  A 1 
ATOM   139  C  CA  . ARG A 1 18  ? -10.296 -12.754 7.745   1.00 98.23 18  A 1 
ATOM   140  C  C   . ARG A 1 18  ? -9.639  -12.421 6.409   1.00 98.36 18  A 1 
ATOM   141  O  O   . ARG A 1 18  ? -9.290  -13.319 5.645   1.00 98.03 18  A 1 
ATOM   142  C  CB  . ARG A 1 18  ? -9.276  -13.246 8.771   1.00 97.48 18  A 1 
ATOM   143  C  CG  . ARG A 1 18  ? -8.158  -12.250 9.081   1.00 92.82 18  A 1 
ATOM   144  C  CD  . ARG A 1 18  ? -7.400  -12.736 10.315  1.00 91.68 18  A 1 
ATOM   145  N  NE  . ARG A 1 18  ? -6.159  -12.004 10.550  1.00 86.40 18  A 1 
ATOM   146  C  CZ  . ARG A 1 18  ? -4.951  -12.422 10.223  1.00 84.40 18  A 1 
ATOM   147  N  NH1 . ARG A 1 18  ? -4.755  -13.539 9.582   1.00 74.05 18  A 1 
ATOM   148  N  NH2 . ARG A 1 18  ? -3.900  -11.723 10.555  1.00 74.98 18  A 1 
ATOM   149  N  N   . ILE A 1 19  ? -9.447  -11.139 6.140   1.00 98.54 19  A 1 
ATOM   150  C  CA  . ILE A 1 19  ? -8.806  -10.667 4.918   1.00 98.67 19  A 1 
ATOM   151  C  C   . ILE A 1 19  ? -7.299  -10.491 5.161   1.00 98.69 19  A 1 
ATOM   152  O  O   . ILE A 1 19  ? -6.883  -9.955  6.186   1.00 98.44 19  A 1 
ATOM   153  C  CB  . ILE A 1 19  ? -9.506  -9.397  4.386   1.00 98.60 19  A 1 
ATOM   154  C  CG1 . ILE A 1 19  ? -10.926 -9.775  3.910   1.00 98.07 19  A 1 
ATOM   155  C  CG2 . ILE A 1 19  ? -8.704  -8.744  3.257   1.00 98.23 19  A 1 
ATOM   156  C  CD1 . ILE A 1 19  ? -11.804 -8.589  3.510   1.00 96.53 19  A 1 
ATOM   157  N  N   . VAL A 1 20  ? -6.485  -10.928 4.208   1.00 98.69 20  A 1 
ATOM   158  C  CA  . VAL A 1 20  ? -5.039  -11.118 4.379   1.00 98.58 20  A 1 
ATOM   159  C  C   . VAL A 1 20  ? -4.244  -9.841  4.643   1.00 98.51 20  A 1 
ATOM   160  O  O   . VAL A 1 20  ? -3.136  -9.917  5.163   1.00 97.94 20  A 1 
ATOM   161  C  CB  . VAL A 1 20  ? -4.431  -11.865 3.173   1.00 98.10 20  A 1 
ATOM   162  C  CG1 . VAL A 1 20  ? -5.072  -13.242 3.016   1.00 96.53 20  A 1 
ATOM   163  C  CG2 . VAL A 1 20  ? -4.580  -11.063 1.874   1.00 96.95 20  A 1 
ATOM   164  N  N   . CYS A 1 21  ? -4.806  -8.676  4.345   1.00 98.50 21  A 1 
ATOM   165  C  CA  . CYS A 1 21  ? -4.198  -7.397  4.711   1.00 98.53 21  A 1 
ATOM   166  C  C   . CYS A 1 21  ? -3.884  -7.334  6.210   1.00 98.43 21  A 1 
ATOM   167  O  O   . CYS A 1 21  ? -2.893  -6.740  6.621   1.00 97.96 21  A 1 
ATOM   168  C  CB  . CYS A 1 21  ? -5.133  -6.240  4.329   1.00 98.44 21  A 1 
ATOM   169  S  SG  . CYS A 1 21  ? -5.963  -6.412  2.739   1.00 98.33 21  A 1 
ATOM   170  N  N   . ALA A 1 22  ? -4.708  -7.991  7.027   1.00 98.62 22  A 1 
ATOM   171  C  CA  . ALA A 1 22  ? -4.546  -8.056  8.473   1.00 98.50 22  A 1 
ATOM   172  C  C   . ALA A 1 22  ? -3.302  -8.843  8.928   1.00 98.30 22  A 1 
ATOM   173  O  O   . ALA A 1 22  ? -2.963  -8.803  10.104  1.00 97.63 22  A 1 
ATOM   174  C  CB  . ALA A 1 22  ? -5.818  -8.653  9.084   1.00 98.33 22  A 1 
ATOM   175  N  N   . ASN A 1 23  ? -2.618  -9.532  8.027   1.00 98.12 23  A 1 
ATOM   176  C  CA  . ASN A 1 23  ? -1.338  -10.180 8.338   1.00 97.86 23  A 1 
ATOM   177  C  C   . ASN A 1 23  ? -0.190  -9.178  8.505   1.00 97.76 23  A 1 
ATOM   178  O  O   . ASN A 1 23  ? 0.799   -9.494  9.160   1.00 96.69 23  A 1 
ATOM   179  C  CB  . ASN A 1 23  ? -1.004  -11.213 7.253   1.00 97.48 23  A 1 
ATOM   180  C  CG  . ASN A 1 23  ? -1.917  -12.420 7.288   1.00 96.32 23  A 1 
ATOM   181  O  OD1 . ASN A 1 23  ? -2.468  -12.770 8.314   1.00 89.42 23  A 1 
ATOM   182  N  ND2 . ASN A 1 23  ? -2.092  -13.098 6.169   1.00 88.16 23  A 1 
ATOM   183  N  N   . CYS A 1 24  ? -0.319  -8.000  7.930   1.00 97.97 24  A 1 
ATOM   184  C  CA  . CYS A 1 24  ? 0.720   -6.974  7.977   1.00 97.73 24  A 1 
ATOM   185  C  C   . CYS A 1 24  ? 0.228   -5.643  8.539   1.00 97.81 24  A 1 
ATOM   186  O  O   . CYS A 1 24  ? 1.009   -4.898  9.129   1.00 97.04 24  A 1 
ATOM   187  C  CB  . CYS A 1 24  ? 1.287   -6.765  6.568   1.00 97.00 24  A 1 
ATOM   188  S  SG  . CYS A 1 24  ? 1.847   -8.281  5.763   1.00 96.06 24  A 1 
ATOM   189  N  N   . HIS A 1 25  ? -1.039  -5.330  8.358   1.00 98.44 25  A 1 
ATOM   190  C  CA  . HIS A 1 25  ? -1.698  -4.162  8.942   1.00 98.59 25  A 1 
ATOM   191  C  C   . HIS A 1 25  ? -2.338  -4.589  10.261  1.00 98.59 25  A 1 
ATOM   192  O  O   . HIS A 1 25  ? -3.475  -5.063  10.289  1.00 97.68 25  A 1 
ATOM   193  C  CB  . HIS A 1 25  ? -2.700  -3.588  7.945   1.00 98.28 25  A 1 
ATOM   194  C  CG  . HIS A 1 25  ? -2.048  -3.028  6.722   1.00 98.18 25  A 1 
ATOM   195  N  ND1 . HIS A 1 25  ? -1.449  -1.784  6.651   1.00 96.08 25  A 1 
ATOM   196  C  CD2 . HIS A 1 25  ? -1.887  -3.628  5.505   1.00 96.32 25  A 1 
ATOM   197  C  CE1 . HIS A 1 25  ? -0.950  -1.642  5.421   1.00 95.88 25  A 1 
ATOM   198  N  NE2 . HIS A 1 25  ? -1.201  -2.742  4.707   1.00 96.03 25  A 1 
ATOM   199  N  N   . LEU A 1 26  ? -1.578  -4.458  11.349  1.00 98.36 26  A 1 
ATOM   200  C  CA  . LEU A 1 26  ? -1.871  -5.156  12.602  1.00 98.12 26  A 1 
ATOM   201  C  C   . LEU A 1 26  ? -2.868  -4.436  13.521  1.00 98.14 26  A 1 
ATOM   202  O  O   . LEU A 1 26  ? -3.401  -5.059  14.442  1.00 97.03 26  A 1 
ATOM   203  C  CB  . LEU A 1 26  ? -0.556  -5.426  13.355  1.00 97.85 26  A 1 
ATOM   204  C  CG  . LEU A 1 26  ? 0.500   -6.220  12.572  1.00 97.25 26  A 1 
ATOM   205  C  CD1 . LEU A 1 26  ? 1.714   -6.468  13.469  1.00 95.74 26  A 1 
ATOM   206  C  CD2 . LEU A 1 26  ? -0.035  -7.564  12.070  1.00 95.21 26  A 1 
ATOM   207  N  N   . ALA A 1 27  ? -3.110  -3.149  13.299  1.00 98.35 27  A 1 
ATOM   208  C  CA  . ALA A 1 27  ? -4.089  -2.409  14.084  1.00 98.31 27  A 1 
ATOM   209  C  C   . ALA A 1 27  ? -5.472  -2.483  13.427  1.00 98.45 27  A 1 
ATOM   210  O  O   . ALA A 1 27  ? -5.595  -2.411  12.205  1.00 98.21 27  A 1 
ATOM   211  C  CB  . ALA A 1 27  ? -3.641  -0.963  14.255  1.00 98.05 27  A 1 
ATOM   212  N  N   . ASN A 1 28  ? -6.513  -2.581  14.255  1.00 98.41 28  A 1 
ATOM   213  C  CA  . ASN A 1 28  ? -7.888  -2.599  13.779  1.00 98.30 28  A 1 
ATOM   214  C  C   . ASN A 1 28  ? -8.484  -1.192  13.779  1.00 98.31 28  A 1 
ATOM   215  O  O   . ASN A 1 28  ? -8.402  -0.468  14.773  1.00 97.48 28  A 1 
ATOM   216  C  CB  . ASN A 1 28  ? -8.721  -3.541  14.651  1.00 97.32 28  A 1 
ATOM   217  C  CG  . ASN A 1 28  ? -8.312  -4.995  14.485  1.00 82.85 28  A 1 
ATOM   218  O  OD1 . ASN A 1 28  ? -8.117  -5.485  13.390  1.00 72.71 28  A 1 
ATOM   219  N  ND2 . ASN A 1 28  ? -8.169  -5.709  15.583  1.00 70.68 28  A 1 
ATOM   220  N  N   . LYS A 1 29  ? -9.096  -0.821  12.666  1.00 98.55 29  A 1 
ATOM   221  C  CA  . LYS A 1 29  ? -9.910  0.390   12.543  1.00 98.59 29  A 1 
ATOM   222  C  C   . LYS A 1 29  ? -11.120 0.093   11.653  1.00 98.56 29  A 1 
ATOM   223  O  O   . LYS A 1 29  ? -10.969 -0.607  10.664  1.00 98.09 29  A 1 
ATOM   224  C  CB  . LYS A 1 29  ? -9.103  1.552   11.960  1.00 98.26 29  A 1 
ATOM   225  C  CG  . LYS A 1 29  ? -8.195  2.217   12.990  1.00 96.10 29  A 1 
ATOM   226  C  CD  . LYS A 1 29  ? -7.503  3.444   12.390  1.00 90.12 29  A 1 
ATOM   227  C  CE  . LYS A 1 29  ? -6.649  4.176   13.425  1.00 84.80 29  A 1 
ATOM   228  N  NZ  . LYS A 1 29  ? -7.472  4.969   14.367  1.00 74.87 29  A 1 
ATOM   229  N  N   . PRO A 1 30  ? -12.290 0.628   11.975  1.00 98.33 30  A 1 
ATOM   230  C  CA  . PRO A 1 30  ? -13.513 0.248   11.276  1.00 98.18 30  A 1 
ATOM   231  C  C   . PRO A 1 30  ? -13.514 0.683   9.808   1.00 98.33 30  A 1 
ATOM   232  O  O   . PRO A 1 30  ? -12.857 1.649   9.417   1.00 97.83 30  A 1 
ATOM   233  C  CB  . PRO A 1 30  ? -14.641 0.928   12.063  1.00 96.91 30  A 1 
ATOM   234  C  CG  . PRO A 1 30  ? -13.957 2.109   12.708  1.00 93.51 30  A 1 
ATOM   235  C  CD  . PRO A 1 30  ? -12.568 1.596   13.031  1.00 97.26 30  A 1 
ATOM   236  N  N   . VAL A 1 31  ? -14.279 -0.047  9.008   1.00 98.46 31  A 1 
ATOM   237  C  CA  . VAL A 1 31  ? -14.657 0.331   7.649   1.00 98.42 31  A 1 
ATOM   238  C  C   . VAL A 1 31  ? -16.158 0.117   7.484   1.00 98.43 31  A 1 
ATOM   239  O  O   . VAL A 1 31  ? -16.743 -0.724  8.161   1.00 97.36 31  A 1 
ATOM   240  C  CB  . VAL A 1 31  ? -13.885 -0.451  6.570   1.00 97.43 31  A 1 
ATOM   241  C  CG1 . VAL A 1 31  ? -12.381 -0.251  6.712   1.00 90.50 31  A 1 
ATOM   242  C  CG2 . VAL A 1 31  ? -14.212 -1.939  6.575   1.00 91.19 31  A 1 
ATOM   243  N  N   . ASP A 1 32  ? -16.747 0.866   6.571   1.00 98.44 32  A 1 
ATOM   244  C  CA  . ASP A 1 32  ? -18.147 0.711   6.209   1.00 98.10 32  A 1 
ATOM   245  C  C   . ASP A 1 32  ? -18.268 0.456   4.712   1.00 98.35 32  A 1 
ATOM   246  O  O   . ASP A 1 32  ? -17.422 0.884   3.922   1.00 97.52 32  A 1 
ATOM   247  C  CB  . ASP A 1 32  ? -18.953 1.954   6.611   1.00 96.46 32  A 1 
ATOM   248  C  CG  . ASP A 1 32  ? -18.933 2.211   8.106   1.00 83.33 32  A 1 
ATOM   249  O  OD1 . ASP A 1 32  ? -19.330 1.305   8.859   1.00 78.92 32  A 1 
ATOM   250  O  OD2 . ASP A 1 32  ? -18.528 3.321   8.505   1.00 77.07 32  A 1 
ATOM   251  N  N   . ILE A 1 33  ? -19.337 -0.225  4.323   1.00 98.38 33  A 1 
ATOM   252  C  CA  . ILE A 1 33  ? -19.676 -0.434  2.917   1.00 98.43 33  A 1 
ATOM   253  C  C   . ILE A 1 33  ? -21.172 -0.238  2.724   1.00 98.30 33  A 1 
ATOM   254  O  O   . ILE A 1 33  ? -21.982 -0.744  3.500   1.00 97.56 33  A 1 
ATOM   255  C  CB  . ILE A 1 33  ? -19.180 -1.801  2.395   1.00 98.02 33  A 1 
ATOM   256  C  CG1 . ILE A 1 33  ? -19.579 -1.982  0.924   1.00 97.03 33  A 1 
ATOM   257  C  CG2 . ILE A 1 33  ? -19.677 -2.969  3.261   1.00 96.61 33  A 1 
ATOM   258  C  CD1 . ILE A 1 33  ? -18.909 -3.168  0.238   1.00 95.00 33  A 1 
ATOM   259  N  N   . GLU A 1 34  ? -21.515 0.481   1.672   1.00 98.17 34  A 1 
ATOM   260  C  CA  . GLU A 1 34  ? -22.887 0.726   1.272   1.00 97.73 34  A 1 
ATOM   261  C  C   . GLU A 1 34  ? -23.079 0.257   -0.168  1.00 97.83 34  A 1 
ATOM   262  O  O   . GLU A 1 34  ? -22.326 0.632   -1.061  1.00 96.84 34  A 1 
ATOM   263  C  CB  . GLU A 1 34  ? -23.201 2.211   1.435   1.00 96.18 34  A 1 
ATOM   264  C  CG  . GLU A 1 34  ? -24.657 2.560   1.146   1.00 84.61 34  A 1 
ATOM   265  C  CD  . GLU A 1 34  ? -24.966 4.034   1.383   1.00 79.99 34  A 1 
ATOM   266  O  OE1 . GLU A 1 34  ? -26.126 4.428   1.131   1.00 74.18 34  A 1 
ATOM   267  O  OE2 . GLU A 1 34  ? -24.077 4.785   1.829   1.00 73.41 34  A 1 
ATOM   268  N  N   . VAL A 1 35  ? -24.102 -0.573  -0.381  1.00 97.73 35  A 1 
ATOM   269  C  CA  . VAL A 1 35  ? -24.520 -1.058  -1.695  1.00 97.62 35  A 1 
ATOM   270  C  C   . VAL A 1 35  ? -26.040 -0.952  -1.807  1.00 97.70 35  A 1 
ATOM   271  O  O   . VAL A 1 35  ? -26.723 -0.916  -0.783  1.00 96.86 35  A 1 
ATOM   272  C  CB  . VAL A 1 35  ? -24.063 -2.511  -1.962  1.00 96.24 35  A 1 
ATOM   273  C  CG1 . VAL A 1 35  ? -22.537 -2.618  -1.956  1.00 90.94 35  A 1 
ATOM   274  C  CG2 . VAL A 1 35  ? -24.638 -3.511  -0.954  1.00 91.32 35  A 1 
ATOM   275  N  N   . PRO A 1 36  ? -26.604 -0.928  -3.026  1.00 97.94 36  A 1 
ATOM   276  C  CA  . PRO A 1 36  ? -28.048 -1.036  -3.194  1.00 97.63 36  A 1 
ATOM   277  C  C   . PRO A 1 36  ? -28.585 -2.336  -2.590  1.00 97.76 36  A 1 
ATOM   278  O  O   . PRO A 1 36  ? -27.912 -3.365  -2.606  1.00 96.64 36  A 1 
ATOM   279  C  CB  . PRO A 1 36  ? -28.274 -0.997  -4.712  1.00 96.75 36  A 1 
ATOM   280  C  CG  . PRO A 1 36  ? -27.024 -0.339  -5.254  1.00 94.76 36  A 1 
ATOM   281  C  CD  . PRO A 1 36  ? -25.931 -0.802  -4.308  1.00 97.33 36  A 1 
ATOM   282  N  N   . GLN A 1 37  ? -29.810 -2.303  -2.086  1.00 97.11 37  A 1 
ATOM   283  C  CA  . GLN A 1 37  ? -30.443 -3.520  -1.566  1.00 96.80 37  A 1 
ATOM   284  C  C   . GLN A 1 37  ? -30.647 -4.561  -2.663  1.00 97.22 37  A 1 
ATOM   285  O  O   . GLN A 1 37  ? -30.492 -5.758  -2.422  1.00 95.94 37  A 1 
ATOM   286  C  CB  . GLN A 1 37  ? -31.790 -3.185  -0.923  1.00 95.37 37  A 1 
ATOM   287  C  CG  . GLN A 1 37  ? -31.646 -2.410  0.380   1.00 81.20 37  A 1 
ATOM   288  C  CD  . GLN A 1 37  ? -32.990 -2.188  1.071   1.00 73.91 37  A 1 
ATOM   289  O  OE1 . GLN A 1 37  ? -34.059 -2.434  0.522   1.00 66.34 37  A 1 
ATOM   290  N  NE2 . GLN A 1 37  ? -32.981 -1.708  2.302   1.00 62.91 37  A 1 
ATOM   291  N  N   . ALA A 1 38  ? -30.996 -4.099  -3.858  1.00 97.43 38  A 1 
ATOM   292  C  CA  . ALA A 1 38  ? -31.229 -4.954  -5.011  1.00 97.31 38  A 1 
ATOM   293  C  C   . ALA A 1 38  ? -30.737 -4.282  -6.285  1.00 97.64 38  A 1 
ATOM   294  O  O   . ALA A 1 38  ? -30.757 -3.058  -6.408  1.00 96.79 38  A 1 
ATOM   295  C  CB  . ALA A 1 38  ? -32.714 -5.297  -5.107  1.00 96.14 38  A 1 
ATOM   296  N  N   . VAL A 1 39  ? -30.302 -5.101  -7.246  1.00 97.40 39  A 1 
ATOM   297  C  CA  . VAL A 1 39  ? -29.847 -4.655  -8.566  1.00 97.41 39  A 1 
ATOM   298  C  C   . VAL A 1 39  ? -30.431 -5.561  -9.640  1.00 97.32 39  A 1 
ATOM   299  O  O   . VAL A 1 39  ? -30.663 -6.748  -9.410  1.00 96.58 39  A 1 
ATOM   300  C  CB  . VAL A 1 39  ? -28.310 -4.614  -8.667  1.00 96.87 39  A 1 
ATOM   301  C  CG1 . VAL A 1 39  ? -27.728 -3.619  -7.658  1.00 94.26 39  A 1 
ATOM   302  C  CG2 . VAL A 1 39  ? -27.659 -5.983  -8.450  1.00 94.02 39  A 1 
ATOM   303  N  N   . LEU A 1 40  ? -30.673 -4.998  -10.812 1.00 97.07 40  A 1 
ATOM   304  C  CA  . LEU A 1 40  ? -31.121 -5.764  -11.968 1.00 96.85 40  A 1 
ATOM   305  C  C   . LEU A 1 40  ? -29.929 -6.398  -12.694 1.00 97.02 40  A 1 
ATOM   306  O  O   . LEU A 1 40  ? -28.805 -5.895  -12.591 1.00 96.26 40  A 1 
ATOM   307  C  CB  . LEU A 1 40  ? -31.923 -4.861  -12.912 1.00 96.34 40  A 1 
ATOM   308  C  CG  . LEU A 1 40  ? -33.280 -4.392  -12.352 1.00 94.64 40  A 1 
ATOM   309  C  CD1 . LEU A 1 40  ? -33.906 -3.383  -13.301 1.00 91.42 40  A 1 
ATOM   310  C  CD2 . LEU A 1 40  ? -34.249 -5.561  -12.165 1.00 91.05 40  A 1 
ATOM   311  N  N   . PRO A 1 41  ? -30.166 -7.492  -13.461 1.00 96.87 41  A 1 
ATOM   312  C  CA  . PRO A 1 41  ? -29.129 -8.073  -14.307 1.00 96.57 41  A 1 
ATOM   313  C  C   . PRO A 1 41  ? -28.543 -7.062  -15.296 1.00 96.56 41  A 1 
ATOM   314  O  O   . PRO A 1 41  ? -29.258 -6.181  -15.781 1.00 95.42 41  A 1 
ATOM   315  C  CB  . PRO A 1 41  ? -29.824 -9.210  -15.054 1.00 95.50 41  A 1 
ATOM   316  C  CG  . PRO A 1 41  ? -30.975 -9.581  -14.156 1.00 93.21 41  A 1 
ATOM   317  C  CD  . PRO A 1 41  ? -31.394 -8.259  -13.538 1.00 95.86 41  A 1 
ATOM   318  N  N   . ASP A 1 42  ? -27.273 -7.216  -15.605 1.00 96.43 42  A 1 
ATOM   319  C  CA  . ASP A 1 42  ? -26.544 -6.384  -16.566 1.00 96.30 42  A 1 
ATOM   320  C  C   . ASP A 1 42  ? -26.687 -4.874  -16.299 1.00 96.53 42  A 1 
ATOM   321  O  O   . ASP A 1 42  ? -26.767 -4.059  -17.223 1.00 95.14 42  A 1 
ATOM   322  C  CB  . ASP A 1 42  ? -26.895 -6.796  -18.007 1.00 95.54 42  A 1 
ATOM   323  C  CG  . ASP A 1 42  ? -25.966 -6.138  -19.032 1.00 94.51 42  A 1 
ATOM   324  O  OD1 . ASP A 1 42  ? -24.755 -6.025  -18.753 1.00 91.20 42  A 1 
ATOM   325  O  OD2 . ASP A 1 42  ? -26.448 -5.703  -20.104 1.00 89.90 42  A 1 
ATOM   326  N  N   . THR A 1 43  ? -26.730 -4.494  -15.036 1.00 96.79 43  A 1 
ATOM   327  C  CA  . THR A 1 43  ? -26.739 -3.089  -14.645 1.00 96.71 43  A 1 
ATOM   328  C  C   . THR A 1 43  ? -25.493 -2.737  -13.847 1.00 97.24 43  A 1 
ATOM   329  O  O   . THR A 1 43  ? -24.924 -3.579  -13.142 1.00 96.65 43  A 1 
ATOM   330  C  CB  . THR A 1 43  ? -27.991 -2.684  -13.853 1.00 95.90 43  A 1 
ATOM   331  O  OG1 . THR A 1 43  ? -28.093 -3.395  -12.638 1.00 89.43 43  A 1 
ATOM   332  C  CG2 . THR A 1 43  ? -29.266 -2.898  -14.664 1.00 88.30 43  A 1 
ATOM   333  N  N   . VAL A 1 44  ? -25.082 -1.483  -13.959 1.00 97.26 44  A 1 
ATOM   334  C  CA  . VAL A 1 44  ? -23.970 -0.955  -13.175 1.00 97.40 44  A 1 
ATOM   335  C  C   . VAL A 1 44  ? -24.509 -0.334  -11.891 1.00 97.43 44  A 1 
ATOM   336  O  O   . VAL A 1 44  ? -25.426 0.480   -11.927 1.00 96.84 44  A 1 
ATOM   337  C  CB  . VAL A 1 44  ? -23.136 0.063   -13.983 1.00 96.96 44  A 1 
ATOM   338  C  CG1 . VAL A 1 44  ? -21.987 0.617   -13.150 1.00 95.03 44  A 1 
ATOM   339  C  CG2 . VAL A 1 44  ? -22.561 -0.599  -15.232 1.00 95.15 44  A 1 
ATOM   340  N  N   . PHE A 1 45  ? -23.911 -0.701  -10.768 1.00 97.56 45  A 1 
ATOM   341  C  CA  . PHE A 1 45  ? -24.226 -0.128  -9.462  1.00 97.64 45  A 1 
ATOM   342  C  C   . PHE A 1 45  ? -22.951 0.274   -8.724  1.00 97.66 45  A 1 
ATOM   343  O  O   . PHE A 1 45  ? -21.845 -0.091  -9.114  1.00 97.32 45  A 1 
ATOM   344  C  CB  . PHE A 1 45  ? -25.081 -1.100  -8.639  1.00 97.55 45  A 1 
ATOM   345  C  CG  . PHE A 1 45  ? -24.370 -2.350  -8.175  1.00 97.92 45  A 1 
ATOM   346  C  CD1 . PHE A 1 45  ? -24.269 -3.469  -9.013  1.00 97.48 45  A 1 
ATOM   347  C  CD2 . PHE A 1 45  ? -23.815 -2.417  -6.889  1.00 97.43 45  A 1 
ATOM   348  C  CE1 . PHE A 1 45  ? -23.641 -4.633  -8.582  1.00 97.05 45  A 1 
ATOM   349  C  CE2 . PHE A 1 45  ? -23.181 -3.582  -6.449  1.00 97.10 45  A 1 
ATOM   350  C  CZ  . PHE A 1 45  ? -23.099 -4.688  -7.296  1.00 97.39 45  A 1 
ATOM   351  N  N   . GLU A 1 46  ? -23.113 1.024   -7.656  1.00 97.49 46  A 1 
ATOM   352  C  CA  . GLU A 1 46  ? -22.006 1.521   -6.853  1.00 97.32 46  A 1 
ATOM   353  C  C   . GLU A 1 46  ? -21.864 0.718   -5.560  1.00 97.71 46  A 1 
ATOM   354  O  O   . GLU A 1 46  ? -22.853 0.487   -4.862  1.00 97.08 46  A 1 
ATOM   355  C  CB  . GLU A 1 46  ? -22.226 2.995   -6.495  1.00 95.24 46  A 1 
ATOM   356  C  CG  . GLU A 1 46  ? -22.361 3.917   -7.707  1.00 85.28 46  A 1 
ATOM   357  C  CD  . GLU A 1 46  ? -22.631 5.376   -7.312  1.00 87.29 46  A 1 
ATOM   358  O  OE1 . GLU A 1 46  ? -22.517 6.259   -8.184  1.00 81.46 46  A 1 
ATOM   359  O  OE2 . GLU A 1 46  ? -22.942 5.649   -6.142  1.00 82.10 46  A 1 
ATOM   360  N  N   . ALA A 1 47  ? -20.648 0.350   -5.230  1.00 97.75 47  A 1 
ATOM   361  C  CA  . ALA A 1 47  ? -20.293 -0.057  -3.877  1.00 97.93 47  A 1 
ATOM   362  C  C   . ALA A 1 47  ? -19.422 1.049   -3.279  1.00 97.91 47  A 1 
ATOM   363  O  O   . ALA A 1 47  ? -18.308 1.287   -3.748  1.00 97.51 47  A 1 
ATOM   364  C  CB  . ALA A 1 47  ? -19.582 -1.406  -3.903  1.00 97.93 47  A 1 
ATOM   365  N  N   . VAL A 1 48  ? -19.937 1.743   -2.271  1.00 98.06 48  A 1 
ATOM   366  C  CA  . VAL A 1 48  ? -19.223 2.843   -1.621  1.00 98.15 48  A 1 
ATOM   367  C  C   . VAL A 1 48  ? -18.561 2.315   -0.352  1.00 98.34 48  A 1 
ATOM   368  O  O   . VAL A 1 48  ? -19.236 1.892   0.580   1.00 98.11 48  A 1 
ATOM   369  C  CB  . VAL A 1 48  ? -20.155 4.031   -1.314  1.00 97.54 48  A 1 
ATOM   370  C  CG1 . VAL A 1 48  ? -19.364 5.185   -0.694  1.00 95.78 48  A 1 
ATOM   371  C  CG2 . VAL A 1 48  ? -20.835 4.530   -2.587  1.00 96.04 48  A 1 
ATOM   372  N  N   . VAL A 1 49  ? -17.238 2.357   -0.324  1.00 98.29 49  A 1 
ATOM   373  C  CA  . VAL A 1 49  ? -16.434 1.897   0.807   1.00 98.35 49  A 1 
ATOM   374  C  C   . VAL A 1 49  ? -15.906 3.106   1.557   1.00 98.37 49  A 1 
ATOM   375  O  O   . VAL A 1 49  ? -15.282 3.983   0.967   1.00 98.13 49  A 1 
ATOM   376  C  CB  . VAL A 1 49  ? -15.277 0.996   0.329   1.00 98.31 49  A 1 
ATOM   377  C  CG1 . VAL A 1 49  ? -14.402 0.548   1.495   1.00 97.39 49  A 1 
ATOM   378  C  CG2 . VAL A 1 49  ? -15.824 -0.241  -0.389  1.00 97.50 49  A 1 
ATOM   379  N  N   . ARG A 1 50  ? -16.131 3.139   2.866   1.00 98.54 50  A 1 
ATOM   380  C  CA  . ARG A 1 50  ? -15.661 4.213   3.747   1.00 98.53 50  A 1 
ATOM   381  C  C   . ARG A 1 50  ? -14.532 3.706   4.633   1.00 98.68 50  A 1 
ATOM   382  O  O   . ARG A 1 50  ? -14.662 2.667   5.279   1.00 98.37 50  A 1 
ATOM   383  C  CB  . ARG A 1 50  ? -16.816 4.785   4.576   1.00 98.26 50  A 1 
ATOM   384  C  CG  . ARG A 1 50  ? -17.943 5.353   3.696   1.00 95.70 50  A 1 
ATOM   385  C  CD  . ARG A 1 50  ? -19.030 6.045   4.509   1.00 93.31 50  A 1 
ATOM   386  N  NE  . ARG A 1 50  ? -20.051 6.610   3.623   1.00 85.75 50  A 1 
ATOM   387  C  CZ  . ARG A 1 50  ? -21.170 6.010   3.211   1.00 78.49 50  A 1 
ATOM   388  N  NH1 . ARG A 1 50  ? -21.532 4.834   3.655   1.00 70.69 50  A 1 
ATOM   389  N  NH2 . ARG A 1 50  ? -21.935 6.589   2.327   1.00 72.16 50  A 1 
ATOM   390  N  N   . ILE A 1 51  ? -13.437 4.448   4.657   1.00 98.61 51  A 1 
ATOM   391  C  CA  . ILE A 1 51  ? -12.213 4.103   5.390   1.00 98.62 51  A 1 
ATOM   392  C  C   . ILE A 1 51  ? -11.864 5.281   6.317   1.00 98.58 51  A 1 
ATOM   393  O  O   . ILE A 1 51  ? -10.891 5.999   6.082   1.00 97.93 51  A 1 
ATOM   394  C  CB  . ILE A 1 51  ? -11.069 3.734   4.412   1.00 98.49 51  A 1 
ATOM   395  C  CG1 . ILE A 1 51  ? -11.532 2.711   3.342   1.00 97.82 51  A 1 
ATOM   396  C  CG2 . ILE A 1 51  ? -9.873  3.172   5.187   1.00 97.72 51  A 1 
ATOM   397  C  CD1 . ILE A 1 51  ? -10.470 2.380   2.294   1.00 96.24 51  A 1 
ATOM   398  N  N   . PRO A 1 52  ? -12.661 5.541   7.352   1.00 98.25 52  A 1 
ATOM   399  C  CA  . PRO A 1 52  ? -12.532 6.761   8.145   1.00 98.07 52  A 1 
ATOM   400  C  C   . PRO A 1 52  ? -11.288 6.760   9.032   1.00 98.03 52  A 1 
ATOM   401  O  O   . PRO A 1 52  ? -10.840 5.724   9.527   1.00 97.35 52  A 1 
ATOM   402  C  CB  . PRO A 1 52  ? -13.814 6.818   8.979   1.00 97.58 52  A 1 
ATOM   403  C  CG  . PRO A 1 52  ? -14.200 5.364   9.135   1.00 96.29 52  A 1 
ATOM   404  C  CD  . PRO A 1 52  ? -13.804 4.751   7.800   1.00 97.99 52  A 1 
ATOM   405  N  N   . TYR A 1 53  ? -10.746 7.950   9.257   1.00 98.09 53  A 1 
ATOM   406  C  CA  . TYR A 1 53  ? -9.714  8.215   10.258  1.00 97.65 53  A 1 
ATOM   407  C  C   . TYR A 1 53  ? -9.670  9.711   10.550  1.00 97.69 53  A 1 
ATOM   408  O  O   . TYR A 1 53  ? -10.245 10.507  9.810   1.00 96.57 53  A 1 
ATOM   409  C  CB  . TYR A 1 53  ? -8.346  7.685   9.788   1.00 96.41 53  A 1 
ATOM   410  C  CG  . TYR A 1 53  ? -7.742  8.422   8.610   1.00 96.31 53  A 1 
ATOM   411  C  CD1 . TYR A 1 53  ? -8.161  8.152   7.300   1.00 95.01 53  A 1 
ATOM   412  C  CD2 . TYR A 1 53  ? -6.741  9.384   8.815   1.00 94.85 53  A 1 
ATOM   413  C  CE1 . TYR A 1 53  ? -7.607  8.834   6.214   1.00 93.08 53  A 1 
ATOM   414  C  CE2 . TYR A 1 53  ? -6.182  10.071  7.738   1.00 93.43 53  A 1 
ATOM   415  C  CZ  . TYR A 1 53  ? -6.618  9.798   6.440   1.00 93.57 53  A 1 
ATOM   416  O  OH  . TYR A 1 53  ? -6.071  10.478  5.386   1.00 90.78 53  A 1 
ATOM   417  N  N   . ASP A 1 54  ? -8.992  10.080  11.624  1.00 97.31 54  A 1 
ATOM   418  C  CA  . ASP A 1 54  ? -8.762  11.487  11.927  1.00 96.80 54  A 1 
ATOM   419  C  C   . ASP A 1 54  ? -7.780  12.080  10.915  1.00 96.20 54  A 1 
ATOM   420  O  O   . ASP A 1 54  ? -6.601  11.735  10.902  1.00 94.54 54  A 1 
ATOM   421  C  CB  . ASP A 1 54  ? -8.257  11.621  13.371  1.00 96.07 54  A 1 
ATOM   422  C  CG  . ASP A 1 54  ? -7.951  13.059  13.792  1.00 92.50 54  A 1 
ATOM   423  O  OD1 . ASP A 1 54  ? -8.115  13.995  12.970  1.00 88.56 54  A 1 
ATOM   424  O  OD2 . ASP A 1 54  ? -7.522  13.247  14.951  1.00 87.94 54  A 1 
ATOM   425  N  N   . MET A 1 55  ? -8.274  12.975  10.077  1.00 95.05 55  A 1 
ATOM   426  C  CA  . MET A 1 55  ? -7.493  13.589  9.002   1.00 93.73 55  A 1 
ATOM   427  C  C   . MET A 1 55  ? -6.335  14.460  9.508   1.00 93.37 55  A 1 
ATOM   428  O  O   . MET A 1 55  ? -5.433  14.779  8.731   1.00 90.39 55  A 1 
ATOM   429  C  CB  . MET A 1 55  ? -8.424  14.427  8.114   1.00 91.42 55  A 1 
ATOM   430  C  CG  . MET A 1 55  ? -9.471  13.594  7.381   1.00 86.99 55  A 1 
ATOM   431  S  SD  . MET A 1 55  ? -8.776  12.519  6.112   1.00 81.98 55  A 1 
ATOM   432  C  CE  . MET A 1 55  ? -10.290 11.789  5.474   1.00 72.72 55  A 1 
ATOM   433  N  N   . GLN A 1 56  ? -6.338  14.833  10.781  1.00 94.65 56  A 1 
ATOM   434  C  CA  . GLN A 1 56  ? -5.239  15.584  11.382  1.00 94.22 56  A 1 
ATOM   435  C  C   . GLN A 1 56  ? -4.043  14.684  11.741  1.00 94.37 56  A 1 
ATOM   436  O  O   . GLN A 1 56  ? -2.942  15.198  11.950  1.00 92.16 56  A 1 
ATOM   437  C  CB  . GLN A 1 56  ? -5.728  16.336  12.632  1.00 93.54 56  A 1 
ATOM   438  C  CG  . GLN A 1 56  ? -6.862  17.329  12.375  1.00 86.49 56  A 1 
ATOM   439  C  CD  . GLN A 1 56  ? -6.439  18.562  11.578  1.00 75.50 56  A 1 
ATOM   440  O  OE1 . GLN A 1 56  ? -5.474  18.577  10.835  1.00 67.41 56  A 1 
ATOM   441  N  NE2 . GLN A 1 56  ? -7.156  19.639  11.717  1.00 65.14 56  A 1 
ATOM   442  N  N   . LEU A 1 57  ? -4.239  13.386  11.811  1.00 93.25 57  A 1 
ATOM   443  C  CA  . LEU A 1 57  ? -3.167  12.459  12.151  1.00 92.72 57  A 1 
ATOM   444  C  C   . LEU A 1 57  ? -2.088  12.441  11.065  1.00 93.01 57  A 1 
ATOM   445  O  O   . LEU A 1 57  ? -2.365  12.413  9.865   1.00 91.74 57  A 1 
ATOM   446  C  CB  . LEU A 1 57  ? -3.706  11.042  12.376  1.00 90.66 57  A 1 
ATOM   447  C  CG  . LEU A 1 57  ? -4.556  10.871  13.641  1.00 83.99 57  A 1 
ATOM   448  C  CD1 . LEU A 1 57  ? -5.145  9.465   13.672  1.00 79.11 57  A 1 
ATOM   449  C  CD2 . LEU A 1 57  ? -3.729  11.086  14.913  1.00 79.51 57  A 1 
ATOM   450  N  N   . LYS A 1 58  ? -0.842  12.412  11.543  1.00 93.39 58  A 1 
ATOM   451  C  CA  . LYS A 1 58  ? 0.324   12.186  10.709  1.00 93.24 58  A 1 
ATOM   452  C  C   . LYS A 1 58  ? 0.969   10.876  11.136  1.00 94.19 58  A 1 
ATOM   453  O  O   . LYS A 1 58  ? 1.132   10.619  12.328  1.00 93.35 58  A 1 
ATOM   454  C  CB  . LYS A 1 58  ? 1.306   13.361  10.814  1.00 91.59 58  A 1 
ATOM   455  C  CG  . LYS A 1 58  ? 0.727   14.711  10.368  1.00 86.43 58  A 1 
ATOM   456  C  CD  . LYS A 1 58  ? 0.316   14.713  8.903   1.00 79.12 58  A 1 
ATOM   457  C  CE  . LYS A 1 58  ? -0.204  16.076  8.475   1.00 71.20 58  A 1 
ATOM   458  N  NZ  . LYS A 1 58  ? -0.690  16.058  7.072   1.00 62.61 58  A 1 
ATOM   459  N  N   . GLN A 1 59  ? 1.339   10.065  10.167  1.00 92.91 59  A 1 
ATOM   460  C  CA  . GLN A 1 59  ? 2.035   8.812   10.428  1.00 92.68 59  A 1 
ATOM   461  C  C   . GLN A 1 59  ? 3.537   8.957   10.207  1.00 92.11 59  A 1 
ATOM   462  O  O   . GLN A 1 59  ? 4.000   9.877   9.541   1.00 90.47 59  A 1 
ATOM   463  C  CB  . GLN A 1 59  ? 1.473   7.681   9.557   1.00 91.54 59  A 1 
ATOM   464  C  CG  . GLN A 1 59  ? 1.774   7.826   8.066   1.00 90.72 59  A 1 
ATOM   465  C  CD  . GLN A 1 59  ? 1.336   6.605   7.263   1.00 92.25 59  A 1 
ATOM   466  O  OE1 . GLN A 1 59  ? 1.213   5.505   7.786   1.00 89.74 59  A 1 
ATOM   467  N  NE2 . GLN A 1 59  ? 1.098   6.779   5.984   1.00 88.90 59  A 1 
ATOM   468  N  N   . VAL A 1 60  ? 4.282   8.008   10.749  1.00 91.15 60  A 1 
ATOM   469  C  CA  . VAL A 1 60  ? 5.692   7.834   10.418  1.00 90.83 60  A 1 
ATOM   470  C  C   . VAL A 1 60  ? 5.804   7.324   8.982   1.00 89.08 60  A 1 
ATOM   471  O  O   . VAL A 1 60  ? 5.241   6.281   8.640   1.00 87.16 60  A 1 
ATOM   472  C  CB  . VAL A 1 60  ? 6.369   6.859   11.398  1.00 91.02 60  A 1 
ATOM   473  C  CG1 . VAL A 1 60  ? 7.799   6.554   10.980  1.00 85.01 60  A 1 
ATOM   474  C  CG2 . VAL A 1 60  ? 6.381   7.451   12.804  1.00 84.93 60  A 1 
ATOM   475  N  N   . LEU A 1 61  ? 6.528   8.048   8.142   1.00 83.84 61  A 1 
ATOM   476  C  CA  . LEU A 1 61  ? 6.828   7.639   6.776   1.00 81.97 61  A 1 
ATOM   477  C  C   . LEU A 1 61  ? 8.057   6.719   6.740   1.00 83.00 61  A 1 
ATOM   478  O  O   . LEU A 1 61  ? 8.785   6.593   7.722   1.00 82.44 61  A 1 
ATOM   479  C  CB  . LEU A 1 61  ? 7.035   8.875   5.893   1.00 79.72 61  A 1 
ATOM   480  C  CG  . LEU A 1 61  ? 5.843   9.835   5.808   1.00 75.70 61  A 1 
ATOM   481  C  CD1 . LEU A 1 61  ? 6.195   11.002  4.882   1.00 75.20 61  A 1 
ATOM   482  C  CD2 . LEU A 1 61  ? 4.579   9.149   5.285   1.00 72.84 61  A 1 
ATOM   483  N  N   . ALA A 1 62  ? 8.299   6.097   5.590   1.00 75.76 62  A 1 
ATOM   484  C  CA  . ALA A 1 62  ? 9.436   5.196   5.415   1.00 73.93 62  A 1 
ATOM   485  C  C   . ALA A 1 62  ? 10.794  5.894   5.655   1.00 74.05 62  A 1 
ATOM   486  O  O   . ALA A 1 62  ? 11.726  5.263   6.154   1.00 72.01 62  A 1 
ATOM   487  C  CB  . ALA A 1 62  ? 9.372   4.595   4.017   1.00 72.32 62  A 1 
ATOM   488  N  N   . ASN A 1 63  ? 10.885  7.176   5.366   1.00 71.87 63  A 1 
ATOM   489  C  CA  . ASN A 1 63  ? 12.080  7.991   5.621   1.00 70.05 63  A 1 
ATOM   490  C  C   . ASN A 1 63  ? 12.174  8.522   7.062   1.00 71.43 63  A 1 
ATOM   491  O  O   . ASN A 1 63  ? 13.071  9.295   7.373   1.00 68.93 63  A 1 
ATOM   492  C  CB  . ASN A 1 63  ? 12.134  9.124   4.578   1.00 66.36 63  A 1 
ATOM   493  C  CG  . ASN A 1 63  ? 10.984  10.104  4.689   1.00 63.60 63  A 1 
ATOM   494  O  OD1 . ASN A 1 63  ? 10.225  10.123  5.644   1.00 61.03 63  A 1 
ATOM   495  N  ND2 . ASN A 1 63  ? 10.818  10.961  3.698   1.00 59.59 63  A 1 
ATOM   496  N  N   . GLY A 1 64  ? 11.246  8.139   7.942   1.00 78.72 64  A 1 
ATOM   497  C  CA  . GLY A 1 64  ? 11.219  8.569   9.335   1.00 79.23 64  A 1 
ATOM   498  C  C   . GLY A 1 64  ? 10.549  9.913   9.599   1.00 80.56 64  A 1 
ATOM   499  O  O   . GLY A 1 64  ? 10.305  10.247  10.759  1.00 79.02 64  A 1 
ATOM   500  N  N   . LYS A 1 65  ? 10.234  10.677  8.558   1.00 79.46 65  A 1 
ATOM   501  C  CA  . LYS A 1 65  ? 9.482   11.924  8.686   1.00 79.12 65  A 1 
ATOM   502  C  C   . LYS A 1 65  ? 8.002   11.633  8.959   1.00 82.15 65  A 1 
ATOM   503  O  O   . LYS A 1 65  ? 7.543   10.495  8.830   1.00 82.06 65  A 1 
ATOM   504  C  CB  . LYS A 1 65  ? 9.658   12.801  7.434   1.00 75.66 65  A 1 
ATOM   505  C  CG  . LYS A 1 65  ? 11.111  13.235  7.185   1.00 69.91 65  A 1 
ATOM   506  C  CD  . LYS A 1 65  ? 11.218  14.126  5.945   1.00 66.50 65  A 1 
ATOM   507  C  CE  . LYS A 1 65  ? 12.670  14.544  5.682   1.00 59.79 65  A 1 
ATOM   508  N  NZ  . LYS A 1 65  ? 12.816  15.362  4.450   1.00 54.22 65  A 1 
ATOM   509  N  N   . LYS A 1 66  ? 7.248   12.663  9.345   1.00 85.40 66  A 1 
ATOM   510  C  CA  . LYS A 1 66  ? 5.799   12.557  9.494   1.00 86.26 66  A 1 
ATOM   511  C  C   . LYS A 1 66  ? 5.103   13.003  8.216   1.00 85.44 66  A 1 
ATOM   512  O  O   . LYS A 1 66  ? 5.506   13.988  7.606   1.00 82.44 66  A 1 
ATOM   513  C  CB  . LYS A 1 66  ? 5.321   13.390  10.693  1.00 86.46 66  A 1 
ATOM   514  C  CG  . LYS A 1 66  ? 5.861   12.911  12.046  1.00 84.69 66  A 1 
ATOM   515  C  CD  . LYS A 1 66  ? 5.222   11.604  12.489  1.00 80.94 66  A 1 
ATOM   516  C  CE  . LYS A 1 66  ? 5.674   11.253  13.905  1.00 75.89 66  A 1 
ATOM   517  N  NZ  . LYS A 1 66  ? 4.544   10.962  14.815  1.00 68.79 66  A 1 
ATOM   518  N  N   . GLY A 1 67  ? 4.046   12.298  7.836   1.00 83.74 67  A 1 
ATOM   519  C  CA  . GLY A 1 67  ? 3.286   12.615  6.636   1.00 83.48 67  A 1 
ATOM   520  C  C   . GLY A 1 67  ? 1.851   12.113  6.692   1.00 86.46 67  A 1 
ATOM   521  O  O   . GLY A 1 67  ? 1.428   11.507  7.682   1.00 86.20 67  A 1 
ATOM   522  N  N   . GLY A 1 68  ? 1.105   12.386  5.643   1.00 82.39 68  A 1 
ATOM   523  C  CA  . GLY A 1 68  ? -0.274  11.935  5.515   1.00 82.65 68  A 1 
ATOM   524  C  C   . GLY A 1 68  ? -0.406  10.424  5.389   1.00 84.93 68  A 1 
ATOM   525  O  O   . GLY A 1 68  ? 0.582   9.701   5.237   1.00 85.05 68  A 1 
ATOM   526  N  N   . LEU A 1 69  ? -1.635  9.944   5.461   1.00 88.32 69  A 1 
ATOM   527  C  CA  . LEU A 1 69  ? -1.948  8.532   5.283   1.00 89.53 69  A 1 
ATOM   528  C  C   . LEU A 1 69  ? -2.516  8.302   3.890   1.00 88.22 69  A 1 
ATOM   529  O  O   . LEU A 1 69  ? -3.315  9.097   3.393   1.00 87.29 69  A 1 
ATOM   530  C  CB  . LEU A 1 69  ? -2.949  8.052   6.353   1.00 92.03 69  A 1 
ATOM   531  C  CG  . LEU A 1 69  ? -2.379  7.820   7.763   1.00 92.34 69  A 1 
ATOM   532  C  CD1 . LEU A 1 69  ? -2.011  9.114   8.483   1.00 90.58 69  A 1 
ATOM   533  C  CD2 . LEU A 1 69  ? -3.378  7.064   8.617   1.00 90.71 69  A 1 
ATOM   534  N  N   . ASN A 1 70  ? -2.130  7.195   3.272   1.00 87.32 70  A 1 
ATOM   535  C  CA  . ASN A 1 70  ? -2.792  6.674   2.086   1.00 87.79 70  A 1 
ATOM   536  C  C   . ASN A 1 70  ? -3.787  5.589   2.485   1.00 90.24 70  A 1 
ATOM   537  O  O   . ASN A 1 70  ? -3.656  4.946   3.532   1.00 90.60 70  A 1 
ATOM   538  C  CB  . ASN A 1 70  ? -1.769  6.158   1.066   1.00 85.00 70  A 1 
ATOM   539  C  CG  . ASN A 1 70  ? -0.753  7.206   0.675   1.00 82.88 70  A 1 
ATOM   540  O  OD1 . ASN A 1 70  ? -1.075  8.234   0.112   1.00 78.33 70  A 1 
ATOM   541  N  ND2 . ASN A 1 70  ? 0.505   6.964   0.978   1.00 75.17 70  A 1 
ATOM   542  N  N   . VAL A 1 71  ? -4.775  5.381   1.627   1.00 91.47 71  A 1 
ATOM   543  C  CA  . VAL A 1 71  ? -5.795  4.353   1.804   1.00 92.07 71  A 1 
ATOM   544  C  C   . VAL A 1 71  ? -5.775  3.366   0.640   1.00 90.79 71  A 1 
ATOM   545  O  O   . VAL A 1 71  ? -5.263  3.658   -0.438  1.00 89.92 71  A 1 
ATOM   546  C  CB  . VAL A 1 71  ? -7.205  4.948   1.997   1.00 92.84 71  A 1 
ATOM   547  C  CG1 . VAL A 1 71  ? -7.256  5.815   3.255   1.00 91.41 71  A 1 
ATOM   548  C  CG2 . VAL A 1 71  ? -7.659  5.754   0.781   1.00 91.57 71  A 1 
ATOM   549  N  N   . GLY A 1 72  ? -6.339  2.201   0.882   1.00 92.91 72  A 1 
ATOM   550  C  CA  . GLY A 1 72  ? -6.546  1.199   -0.144  1.00 93.63 72  A 1 
ATOM   551  C  C   . GLY A 1 72  ? -7.559  0.173   0.322   1.00 95.57 72  A 1 
ATOM   552  O  O   . GLY A 1 72  ? -7.860  0.075   1.514   1.00 96.49 72  A 1 
ATOM   553  N  N   . ALA A 1 73  ? -8.090  -0.584  -0.621  1.00 96.85 73  A 1 
ATOM   554  C  CA  . ALA A 1 73  ? -9.130  -1.558  -0.326  1.00 97.28 73  A 1 
ATOM   555  C  C   . ALA A 1 73  ? -9.037  -2.778  -1.239  1.00 96.94 73  A 1 
ATOM   556  O  O   . ALA A 1 73  ? -8.487  -2.724  -2.341  1.00 96.59 73  A 1 
ATOM   557  C  CB  . ALA A 1 73  ? -10.503 -0.895  -0.435  1.00 97.55 73  A 1 
ATOM   558  N  N   . VAL A 1 74  ? -9.604  -3.871  -0.760  1.00 97.81 74  A 1 
ATOM   559  C  CA  . VAL A 1 74  ? -9.966  -5.036  -1.561  1.00 98.13 74  A 1 
ATOM   560  C  C   . VAL A 1 74  ? -11.462 -5.271  -1.409  1.00 98.32 74  A 1 
ATOM   561  O  O   . VAL A 1 74  ? -11.985 -5.259  -0.294  1.00 98.29 74  A 1 
ATOM   562  C  CB  . VAL A 1 74  ? -9.123  -6.274  -1.175  1.00 98.05 74  A 1 
ATOM   563  C  CG1 . VAL A 1 74  ? -9.286  -6.692  0.284   1.00 97.22 74  A 1 
ATOM   564  C  CG2 . VAL A 1 74  ? -9.447  -7.461  -2.086  1.00 96.93 74  A 1 
ATOM   565  N  N   . LEU A 1 75  ? -12.145 -5.441  -2.526  1.00 98.43 75  A 1 
ATOM   566  C  CA  . LEU A 1 75  ? -13.577 -5.695  -2.578  1.00 98.52 75  A 1 
ATOM   567  C  C   . LEU A 1 75  ? -13.804 -7.077  -3.183  1.00 98.41 75  A 1 
ATOM   568  O  O   . LEU A 1 75  ? -13.385 -7.339  -4.309  1.00 98.06 75  A 1 
ATOM   569  C  CB  . LEU A 1 75  ? -14.266 -4.592  -3.393  1.00 98.39 75  A 1 
ATOM   570  C  CG  . LEU A 1 75  ? -15.801 -4.682  -3.416  1.00 97.82 75  A 1 
ATOM   571  C  CD1 . LEU A 1 75  ? -16.390 -4.388  -2.044  1.00 96.76 75  A 1 
ATOM   572  C  CD2 . LEU A 1 75  ? -16.362 -3.678  -4.417  1.00 96.71 75  A 1 
ATOM   573  N  N   . ILE A 1 76  ? -14.455 -7.948  -2.431  1.00 98.56 76  A 1 
ATOM   574  C  CA  . ILE A 1 76  ? -14.705 -9.338  -2.805  1.00 98.47 76  A 1 
ATOM   575  C  C   . ILE A 1 76  ? -16.193 -9.482  -3.124  1.00 98.37 76  A 1 
ATOM   576  O  O   . ILE A 1 76  ? -17.040 -9.430  -2.231  1.00 97.96 76  A 1 
ATOM   577  C  CB  . ILE A 1 76  ? -14.253 -10.304 -1.692  1.00 98.42 76  A 1 
ATOM   578  C  CG1 . ILE A 1 76  ? -12.764 -10.093 -1.358  1.00 97.84 76  A 1 
ATOM   579  C  CG2 . ILE A 1 76  ? -14.523 -11.756 -2.113  1.00 98.07 76  A 1 
ATOM   580  C  CD1 . ILE A 1 76  ? -12.307 -10.802 -0.083  1.00 95.32 76  A 1 
ATOM   581  N  N   . LEU A 1 77  ? -16.474 -9.637  -4.401  1.00 98.02 77  A 1 
ATOM   582  C  CA  . LEU A 1 77  ? -17.815 -9.754  -4.941  1.00 97.81 77  A 1 
ATOM   583  C  C   . LEU A 1 77  ? -18.186 -11.225 -5.147  1.00 97.47 77  A 1 
ATOM   584  O  O   . LEU A 1 77  ? -17.304 -12.084 -5.199  1.00 96.61 77  A 1 
ATOM   585  C  CB  . LEU A 1 77  ? -17.885 -8.987  -6.271  1.00 97.68 77  A 1 
ATOM   586  C  CG  . LEU A 1 77  ? -17.545 -7.495  -6.180  1.00 97.15 77  A 1 
ATOM   587  C  CD1 . LEU A 1 77  ? -17.340 -6.934  -7.580  1.00 96.09 77  A 1 
ATOM   588  C  CD2 . LEU A 1 77  ? -18.656 -6.722  -5.479  1.00 95.61 77  A 1 
ATOM   589  N  N   . PRO A 1 78  ? -19.478 -11.543 -5.308  1.00 96.87 78  A 1 
ATOM   590  C  CA  . PRO A 1 78  ? -19.892 -12.866 -5.738  1.00 96.22 78  A 1 
ATOM   591  C  C   . PRO A 1 78  ? -19.358 -13.175 -7.145  1.00 96.10 78  A 1 
ATOM   592  O  O   . PRO A 1 78  ? -19.135 -12.269 -7.943  1.00 95.35 78  A 1 
ATOM   593  C  CB  . PRO A 1 78  ? -21.427 -12.839 -5.730  1.00 95.36 78  A 1 
ATOM   594  C  CG  . PRO A 1 78  ? -21.776 -11.594 -4.949  1.00 93.68 78  A 1 
ATOM   595  C  CD  . PRO A 1 78  ? -20.610 -10.649 -5.171  1.00 95.89 78  A 1 
ATOM   596  N  N   . GLU A 1 79  ? -19.190 -14.458 -7.458  1.00 94.62 79  A 1 
ATOM   597  C  CA  . GLU A 1 79  ? -18.814 -14.857 -8.814  1.00 93.90 79  A 1 
ATOM   598  C  C   . GLU A 1 79  ? -19.819 -14.343 -9.843  1.00 94.45 79  A 1 
ATOM   599  O  O   . GLU A 1 79  ? -21.026 -14.310 -9.606  1.00 92.94 79  A 1 
ATOM   600  C  CB  . GLU A 1 79  ? -18.652 -16.376 -8.928  1.00 92.05 79  A 1 
ATOM   601  C  CG  . GLU A 1 79  ? -17.447 -16.892 -8.140  1.00 81.34 79  A 1 
ATOM   602  C  CD  . GLU A 1 79  ? -17.145 -18.371 -8.379  1.00 73.34 79  A 1 
ATOM   603  O  OE1 . GLU A 1 79  ? -16.096 -18.823 -7.865  1.00 67.09 79  A 1 
ATOM   604  O  OE2 . GLU A 1 79  ? -17.928 -19.054 -9.082  1.00 65.54 79  A 1 
ATOM   605  N  N   . GLY A 1 80  ? -19.296 -13.923 -10.992 1.00 94.93 80  A 1 
ATOM   606  C  CA  . GLY A 1 80  ? -20.089 -13.308 -12.048 1.00 94.98 80  A 1 
ATOM   607  C  C   . GLY A 1 80  ? -20.159 -11.786 -11.972 1.00 95.73 80  A 1 
ATOM   608  O  O   . GLY A 1 80  ? -20.301 -11.144 -13.012 1.00 94.74 80  A 1 
ATOM   609  N  N   . PHE A 1 81  ? -20.022 -11.205 -10.787 1.00 96.35 81  A 1 
ATOM   610  C  CA  . PHE A 1 81  ? -19.894 -9.764  -10.635 1.00 96.70 81  A 1 
ATOM   611  C  C   . PHE A 1 81  ? -18.467 -9.344  -10.981 1.00 96.52 81  A 1 
ATOM   612  O  O   . PHE A 1 81  ? -17.511 -10.044 -10.664 1.00 95.45 81  A 1 
ATOM   613  C  CB  . PHE A 1 81  ? -20.239 -9.332  -9.206  1.00 97.01 81  A 1 
ATOM   614  C  CG  . PHE A 1 81  ? -21.693 -9.463  -8.819  1.00 97.16 81  A 1 
ATOM   615  C  CD1 . PHE A 1 81  ? -22.281 -10.721 -8.639  1.00 96.31 81  A 1 
ATOM   616  C  CD2 . PHE A 1 81  ? -22.470 -8.321  -8.598  1.00 96.22 81  A 1 
ATOM   617  C  CE1 . PHE A 1 81  ? -23.618 -10.840 -8.270  1.00 95.81 81  A 1 
ATOM   618  C  CE2 . PHE A 1 81  ? -23.805 -8.428  -8.219  1.00 95.91 81  A 1 
ATOM   619  C  CZ  . PHE A 1 81  ? -24.390 -9.684  -8.059  1.00 96.54 81  A 1 
ATOM   620  N  N   . GLU A 1 82  ? -18.326 -8.201  -11.623 1.00 96.45 82  A 1 
ATOM   621  C  CA  . GLU A 1 82  ? -17.030 -7.725  -12.078 1.00 96.02 82  A 1 
ATOM   622  C  C   . GLU A 1 82  ? -16.973 -6.196  -12.098 1.00 96.58 82  A 1 
ATOM   623  O  O   . GLU A 1 82  ? -17.982 -5.510  -11.890 1.00 95.84 82  A 1 
ATOM   624  C  CB  . GLU A 1 82  ? -16.705 -8.331  -13.460 1.00 93.19 82  A 1 
ATOM   625  C  CG  . GLU A 1 82  ? -17.696 -7.976  -14.570 1.00 84.66 82  A 1 
ATOM   626  C  CD  . GLU A 1 82  ? -17.463 -8.815  -15.826 1.00 85.82 82  A 1 
ATOM   627  O  OE1 . GLU A 1 82  ? -18.409 -9.492  -16.266 1.00 78.95 82  A 1 
ATOM   628  O  OE2 . GLU A 1 82  ? -16.321 -8.811  -16.337 1.00 78.87 82  A 1 
ATOM   629  N  N   . LEU A 1 83  ? -15.791 -5.663  -12.340 1.00 94.82 83  A 1 
ATOM   630  C  CA  . LEU A 1 83  ? -15.616 -4.233  -12.568 1.00 94.21 83  A 1 
ATOM   631  C  C   . LEU A 1 83  ? -16.417 -3.808  -13.797 1.00 94.10 83  A 1 
ATOM   632  O  O   . LEU A 1 83  ? -16.310 -4.427  -14.853 1.00 93.40 83  A 1 
ATOM   633  C  CB  . LEU A 1 83  ? -14.124 -3.930  -12.751 1.00 92.66 83  A 1 
ATOM   634  C  CG  . LEU A 1 83  ? -13.773 -2.441  -12.910 1.00 89.72 83  A 1 
ATOM   635  C  CD1 . LEU A 1 83  ? -14.027 -1.674  -11.615 1.00 86.79 83  A 1 
ATOM   636  C  CD2 . LEU A 1 83  ? -12.305 -2.302  -13.289 1.00 85.82 83  A 1 
ATOM   637  N  N   . ALA A 1 84  ? -17.206 -2.748  -13.672 1.00 95.54 84  A 1 
ATOM   638  C  CA  . ALA A 1 84  ? -17.940 -2.222  -14.808 1.00 95.24 84  A 1 
ATOM   639  C  C   . ALA A 1 84  ? -16.969 -1.709  -15.873 1.00 94.38 84  A 1 
ATOM   640  O  O   . ALA A 1 84  ? -16.025 -0.982  -15.545 1.00 93.02 84  A 1 
ATOM   641  C  CB  . ALA A 1 84  ? -18.883 -1.116  -14.349 1.00 95.33 84  A 1 
ATOM   642  N  N   . PRO A 1 85  ? -17.183 -2.046  -17.151 1.00 93.73 85  A 1 
ATOM   643  C  CA  . PRO A 1 85  ? -16.338 -1.520  -18.212 1.00 92.80 85  A 1 
ATOM   644  C  C   . PRO A 1 85  ? -16.536 -0.008  -18.362 1.00 92.80 85  A 1 
ATOM   645  O  O   . PRO A 1 85  ? -17.638 0.497   -18.108 1.00 91.74 85  A 1 
ATOM   646  C  CB  . PRO A 1 85  ? -16.746 -2.305  -19.462 1.00 91.59 85  A 1 
ATOM   647  C  CG  . PRO A 1 85  ? -18.180 -2.706  -19.184 1.00 89.88 85  A 1 
ATOM   648  C  CD  . PRO A 1 85  ? -18.224 -2.914  -17.682 1.00 92.98 85  A 1 
ATOM   649  N  N   . PRO A 1 86  ? -15.509 0.740   -18.779 1.00 89.83 86  A 1 
ATOM   650  C  CA  . PRO A 1 86  ? -15.560 2.211   -18.791 1.00 88.35 86  A 1 
ATOM   651  C  C   . PRO A 1 86  ? -16.735 2.810   -19.568 1.00 90.14 86  A 1 
ATOM   652  O  O   . PRO A 1 86  ? -17.268 3.845   -19.162 1.00 88.58 86  A 1 
ATOM   653  C  CB  . PRO A 1 86  ? -14.222 2.630   -19.414 1.00 85.10 86  A 1 
ATOM   654  C  CG  . PRO A 1 86  ? -13.293 1.493   -19.068 1.00 81.70 86  A 1 
ATOM   655  C  CD  . PRO A 1 86  ? -14.178 0.262   -19.127 1.00 84.58 86  A 1 
ATOM   656  N  N   . ASP A 1 87  ? -17.150 2.177   -20.647 1.00 92.48 87  A 1 
ATOM   657  C  CA  . ASP A 1 87  ? -18.264 2.612   -21.489 1.00 93.20 87  A 1 
ATOM   658  C  C   . ASP A 1 87  ? -19.637 2.456   -20.811 1.00 94.21 87  A 1 
ATOM   659  O  O   . ASP A 1 87  ? -20.600 3.093   -21.235 1.00 92.31 87  A 1 
ATOM   660  C  CB  . ASP A 1 87  ? -18.229 1.843   -22.820 1.00 92.06 87  A 1 
ATOM   661  C  CG  . ASP A 1 87  ? -18.366 0.339   -22.635 1.00 83.18 87  A 1 
ATOM   662  O  OD1 . ASP A 1 87  ? -17.522 -0.244  -21.917 1.00 74.00 87  A 1 
ATOM   663  O  OD2 . ASP A 1 87  ? -19.305 -0.248  -23.214 1.00 76.36 87  A 1 
ATOM   664  N  N   . ARG A 1 88  ? -19.721 1.655   -19.751 1.00 94.96 88  A 1 
ATOM   665  C  CA  . ARG A 1 88  ? -20.945 1.458   -18.982 1.00 95.65 88  A 1 
ATOM   666  C  C   . ARG A 1 88  ? -21.054 2.381   -17.771 1.00 95.95 88  A 1 
ATOM   667  O  O   . ARG A 1 88  ? -22.106 2.426   -17.126 1.00 93.91 88  A 1 
ATOM   668  C  CB  . ARG A 1 88  ? -21.056 -0.016  -18.547 1.00 94.93 88  A 1 
ATOM   669  C  CG  . ARG A 1 88  ? -21.161 -1.017  -19.719 1.00 92.37 88  A 1 
ATOM   670  C  CD  . ARG A 1 88  ? -22.506 -0.946  -20.447 1.00 90.72 88  A 1 
ATOM   671  N  NE  . ARG A 1 88  ? -23.638 -1.321  -19.587 1.00 89.93 88  A 1 
ATOM   672  C  CZ  . ARG A 1 88  ? -24.085 -2.556  -19.353 1.00 90.36 88  A 1 
ATOM   673  N  NH1 . ARG A 1 88  ? -23.547 -3.616  -19.908 1.00 84.17 88  A 1 
ATOM   674  N  NH2 . ARG A 1 88  ? -25.104 -2.749  -18.560 1.00 84.18 88  A 1 
ATOM   675  N  N   . ILE A 1 89  ? -20.013 3.106   -17.449 1.00 94.73 89  A 1 
ATOM   676  C  CA  . ILE A 1 89  ? -19.979 3.978   -16.268 1.00 94.38 89  A 1 
ATOM   677  C  C   . ILE A 1 89  ? -20.522 5.362   -16.643 1.00 94.29 89  A 1 
ATOM   678  O  O   . ILE A 1 89  ? -19.999 6.024   -17.535 1.00 92.99 89  A 1 
ATOM   679  C  CB  . ILE A 1 89  ? -18.564 4.057   -15.667 1.00 92.92 89  A 1 
ATOM   680  C  CG1 . ILE A 1 89  ? -18.024 2.648   -15.355 1.00 90.75 89  A 1 
ATOM   681  C  CG2 . ILE A 1 89  ? -18.580 4.924   -14.410 1.00 90.60 89  A 1 
ATOM   682  C  CD1 . ILE A 1 89  ? -16.589 2.625   -14.843 1.00 87.34 89  A 1 
ATOM   683  N  N   . SER A 1 90  ? -21.554 5.800   -15.929 1.00 94.99 90  A 1 
ATOM   684  C  CA  . SER A 1 90  ? -22.163 7.106   -16.164 1.00 94.65 90  A 1 
ATOM   685  C  C   . SER A 1 90  ? -21.197 8.252   -15.821 1.00 94.69 90  A 1 
ATOM   686  O  O   . SER A 1 90  ? -20.305 8.077   -14.982 1.00 94.00 90  A 1 
ATOM   687  C  CB  . SER A 1 90  ? -23.461 7.241   -15.361 1.00 93.94 90  A 1 
ATOM   688  O  OG  . SER A 1 90  ? -23.197 7.367   -13.978 1.00 90.00 90  A 1 
ATOM   689  N  N   . PRO A 1 91  ? -21.391 9.450   -16.406 1.00 94.77 91  A 1 
ATOM   690  C  CA  . PRO A 1 91  ? -20.600 10.623  -16.036 1.00 94.43 91  A 1 
ATOM   691  C  C   . PRO A 1 91  ? -20.661 10.950  -14.544 1.00 94.16 91  A 1 
ATOM   692  O  O   . PRO A 1 91  ? -19.644 11.285  -13.947 1.00 92.57 91  A 1 
ATOM   693  C  CB  . PRO A 1 91  ? -21.171 11.760  -16.889 1.00 93.97 91  A 1 
ATOM   694  C  CG  . PRO A 1 91  ? -21.748 11.046  -18.093 1.00 91.99 91  A 1 
ATOM   695  C  CD  . PRO A 1 91  ? -22.279 9.749   -17.524 1.00 94.37 91  A 1 
ATOM   696  N  N   . GLU A 1 92  ? -21.832 10.813  -13.938 1.00 94.66 92  A 1 
ATOM   697  C  CA  . GLU A 1 92  ? -22.024 11.044  -12.505 1.00 94.04 92  A 1 
ATOM   698  C  C   . GLU A 1 92  ? -21.193 10.079  -11.661 1.00 94.08 92  A 1 
ATOM   699  O  O   . GLU A 1 92  ? -20.521 10.480  -10.703 1.00 92.39 92  A 1 
ATOM   700  C  CB  . GLU A 1 92  ? -23.518 10.908  -12.193 1.00 93.29 92  A 1 
ATOM   701  C  CG  . GLU A 1 92  ? -23.864 11.212  -10.737 1.00 78.51 92  A 1 
ATOM   702  C  CD  . GLU A 1 92  ? -25.354 11.023  -10.416 1.00 71.39 92  A 1 
ATOM   703  O  OE1 . GLU A 1 92  ? -25.725 11.247  -9.249  1.00 65.05 92  A 1 
ATOM   704  O  OE2 . GLU A 1 92  ? -26.120 10.657  -11.328 1.00 64.69 92  A 1 
ATOM   705  N  N   . MET A 1 93  ? -21.186 8.809   -12.034 1.00 94.76 93  A 1 
ATOM   706  C  CA  . MET A 1 93  ? -20.387 7.809   -11.339 1.00 94.48 93  A 1 
ATOM   707  C  C   . MET A 1 93  ? -18.888 8.071   -11.524 1.00 93.80 93  A 1 
ATOM   708  O  O   . MET A 1 93  ? -18.125 7.952   -10.573 1.00 92.23 93  A 1 
ATOM   709  C  CB  . MET A 1 93  ? -20.783 6.410   -11.809 1.00 93.93 93  A 1 
ATOM   710  C  CG  . MET A 1 93  ? -20.179 5.320   -10.932 1.00 87.16 93  A 1 
ATOM   711  S  SD  . MET A 1 93  ? -20.675 3.644   -11.413 1.00 83.87 93  A 1 
ATOM   712  C  CE  . MET A 1 93  ? -22.442 3.703   -11.109 1.00 73.84 93  A 1 
ATOM   713  N  N   . LYS A 1 94  ? -18.477 8.472   -12.724 1.00 92.63 94  A 1 
ATOM   714  C  CA  . LYS A 1 94  ? -17.085 8.849   -12.979 1.00 91.04 94  A 1 
ATOM   715  C  C   . LYS A 1 94  ? -16.632 10.006  -12.092 1.00 90.25 94  A 1 
ATOM   716  O  O   . LYS A 1 94  ? -15.512 9.980   -11.577 1.00 88.47 94  A 1 
ATOM   717  C  CB  . LYS A 1 94  ? -16.885 9.210   -14.460 1.00 89.31 94  A 1 
ATOM   718  C  CG  . LYS A 1 94  ? -16.896 7.974   -15.351 1.00 81.01 94  A 1 
ATOM   719  C  CD  . LYS A 1 94  ? -16.813 8.337   -16.838 1.00 76.11 94  A 1 
ATOM   720  C  CE  . LYS A 1 94  ? -16.819 7.060   -17.659 1.00 68.59 94  A 1 
ATOM   721  N  NZ  . LYS A 1 94  ? -16.952 7.305   -19.107 1.00 62.06 94  A 1 
ATOM   722  N  N   . GLU A 1 95  ? -17.494 10.974  -11.873 1.00 92.02 95  A 1 
ATOM   723  C  CA  . GLU A 1 95  ? -17.199 12.092  -10.972 1.00 91.24 95  A 1 
ATOM   724  C  C   . GLU A 1 95  ? -17.019 11.599  -9.526  1.00 90.42 95  A 1 
ATOM   725  O  O   . GLU A 1 95  ? -16.056 11.988  -8.859  1.00 88.32 95  A 1 
ATOM   726  C  CB  . GLU A 1 95  ? -18.310 13.137  -11.084 1.00 90.76 95  A 1 
ATOM   727  C  CG  . GLU A 1 95  ? -17.991 14.412  -10.298 1.00 78.45 95  A 1 
ATOM   728  C  CD  . GLU A 1 95  ? -19.034 15.522  -10.479 1.00 72.05 95  A 1 
ATOM   729  O  OE1 . GLU A 1 95  ? -18.797 16.627  -9.935  1.00 65.91 95  A 1 
ATOM   730  O  OE2 . GLU A 1 95  ? -20.064 15.295  -11.148 1.00 65.01 95  A 1 
ATOM   731  N  N   . LYS A 1 96  ? -17.895 10.715  -9.052  1.00 91.88 96  A 1 
ATOM   732  C  CA  . LYS A 1 96  ? -17.790 10.139  -7.706  1.00 91.59 96  A 1 
ATOM   733  C  C   . LYS A 1 96  ? -16.538 9.276   -7.529  1.00 90.68 96  A 1 
ATOM   734  O  O   . LYS A 1 96  ? -15.939 9.278   -6.459  1.00 88.18 96  A 1 
ATOM   735  C  CB  . LYS A 1 96  ? -19.033 9.316   -7.384  1.00 91.27 96  A 1 
ATOM   736  C  CG  . LYS A 1 96  ? -20.284 10.176  -7.172  1.00 83.30 96  A 1 
ATOM   737  C  CD  . LYS A 1 96  ? -21.503 9.329   -6.812  1.00 81.42 96  A 1 
ATOM   738  C  CE  . LYS A 1 96  ? -21.351 8.690   -5.440  1.00 74.17 96  A 1 
ATOM   739  N  NZ  . LYS A 1 96  ? -22.505 7.815   -5.113  1.00 67.88 96  A 1 
ATOM   740  N  N   . MET A 1 97  ? -16.156 8.545   -8.551  1.00 89.95 97  A 1 
ATOM   741  C  CA  . MET A 1 97  ? -14.933 7.734   -8.531  1.00 88.07 97  A 1 
ATOM   742  C  C   . MET A 1 97  ? -13.674 8.585   -8.431  1.00 85.75 97  A 1 
ATOM   743  O  O   . MET A 1 97  ? -12.672 8.147   -7.862  1.00 80.65 97  A 1 
ATOM   744  C  CB  . MET A 1 97  ? -14.856 6.886   -9.801  1.00 86.66 97  A 1 
ATOM   745  C  CG  . MET A 1 97  ? -15.866 5.755   -9.866  1.00 82.02 97  A 1 
ATOM   746  S  SD  . MET A 1 97  ? -16.001 5.015   -11.526 1.00 80.89 97  A 1 
ATOM   747  C  CE  . MET A 1 97  ? -14.312 4.464   -11.791 1.00 73.18 97  A 1 
ATOM   748  N  N   . GLY A 1 98  ? -13.715 9.783   -8.990  1.00 83.48 98  A 1 
ATOM   749  C  CA  . GLY A 1 98  ? -12.512 10.598  -9.130  1.00 80.79 98  A 1 
ATOM   750  C  C   . GLY A 1 98  ? -11.528 9.971   -10.114 1.00 80.35 98  A 1 
ATOM   751  O  O   . GLY A 1 98  ? -11.895 9.187   -10.993 1.00 75.79 98  A 1 
ATOM   752  N  N   . ASN A 1 99  ? -10.255 10.309  -9.964  1.00 72.51 99  A 1 
ATOM   753  C  CA  . ASN A 1 99  ? -9.204  9.791   -10.834 1.00 70.57 99  A 1 
ATOM   754  C  C   . ASN A 1 99  ? -8.664  8.436   -10.334 1.00 71.98 99  A 1 
ATOM   755  O  O   . ASN A 1 99  ? -7.470  8.283   -10.101 1.00 69.04 99  A 1 
ATOM   756  C  CB  . ASN A 1 99  ? -8.096  10.841  -10.998 1.00 65.80 99  A 1 
ATOM   757  C  CG  . ASN A 1 99  ? -7.123  10.464  -12.104 1.00 59.20 99  A 1 
ATOM   758  O  OD1 . ASN A 1 99  ? -7.512  9.896   -13.111 1.00 52.45 99  A 1 
ATOM   759  N  ND2 . ASN A 1 99  ? -5.854  10.774  -11.954 1.00 51.37 99  A 1 
ATOM   760  N  N   . LEU A 1 100 ? -9.553  7.472   -10.123 1.00 75.83 100 A 1 
ATOM   761  C  CA  . LEU A 1 100 ? -9.173  6.143   -9.664  1.00 77.66 100 A 1 
ATOM   762  C  C   . LEU A 1 100 ? -9.326  5.104   -10.776 1.00 77.67 100 A 1 
ATOM   763  O  O   . LEU A 1 100 ? -10.307 5.106   -11.511 1.00 76.51 100 A 1 
ATOM   764  C  CB  . LEU A 1 100 ? -10.001 5.725   -8.438  1.00 78.51 100 A 1 
ATOM   765  C  CG  . LEU A 1 100 ? -9.789  6.579   -7.180  1.00 78.47 100 A 1 
ATOM   766  C  CD1 . LEU A 1 100 ? -10.589 5.980   -6.027  1.00 76.65 100 A 1 
ATOM   767  C  CD2 . LEU A 1 100 ? -8.317  6.647   -6.779  1.00 77.07 100 A 1 
ATOM   768  N  N   . SER A 1 101 ? -8.358  4.207   -10.849 1.00 75.32 101 A 1 
ATOM   769  C  CA  . SER A 1 101 ? -8.415  3.037   -11.717 1.00 75.26 101 A 1 
ATOM   770  C  C   . SER A 1 101 ? -8.366  1.780   -10.852 1.00 77.83 101 A 1 
ATOM   771  O  O   . SER A 1 101 ? -7.398  1.555   -10.124 1.00 76.51 101 A 1 
ATOM   772  C  CB  . SER A 1 101 ? -7.275  3.062   -12.722 1.00 70.45 101 A 1 
ATOM   773  O  OG  . SER A 1 101 ? -7.429  2.035   -13.672 1.00 62.22 101 A 1 
ATOM   774  N  N   . PHE A 1 102 ? -9.402  0.980   -10.933 1.00 83.22 102 A 1 
ATOM   775  C  CA  . PHE A 1 102 ? -9.507  -0.276  -10.204 1.00 84.48 102 A 1 
ATOM   776  C  C   . PHE A 1 102 ? -8.877  -1.410  -11.006 1.00 83.30 102 A 1 
ATOM   777  O  O   . PHE A 1 102 ? -8.846  -1.380  -12.240 1.00 81.69 102 A 1 
ATOM   778  C  CB  . PHE A 1 102 ? -10.978 -0.569  -9.898  1.00 86.12 102 A 1 
ATOM   779  C  CG  . PHE A 1 102 ? -11.631 0.495   -9.064  1.00 88.19 102 A 1 
ATOM   780  C  CD1 . PHE A 1 102 ? -11.561 0.451   -7.671  1.00 86.36 102 A 1 
ATOM   781  C  CD2 . PHE A 1 102 ? -12.293 1.570   -9.670  1.00 86.91 102 A 1 
ATOM   782  C  CE1 . PHE A 1 102 ? -12.143 1.448   -6.890  1.00 85.84 102 A 1 
ATOM   783  C  CE2 . PHE A 1 102 ? -12.874 2.580   -8.893  1.00 86.34 102 A 1 
ATOM   784  C  CZ  . PHE A 1 102 ? -12.799 2.520   -7.500  1.00 87.95 102 A 1 
ATOM   785  N  N   . GLN A 1 103 ? -8.407  -2.419  -10.306 1.00 82.00 103 A 1 
ATOM   786  C  CA  . GLN A 1 103 ? -7.839  -3.609  -10.929 1.00 81.50 103 A 1 
ATOM   787  C  C   . GLN A 1 103 ? -8.494  -4.864  -10.367 1.00 85.21 103 A 1 
ATOM   788  O  O   . GLN A 1 103 ? -8.886  -4.902  -9.199  1.00 86.02 103 A 1 
ATOM   789  C  CB  . GLN A 1 103 ? -6.331  -3.659  -10.698 1.00 76.40 103 A 1 
ATOM   790  C  CG  . GLN A 1 103 ? -5.578  -2.481  -11.303 1.00 67.80 103 A 1 
ATOM   791  C  CD  . GLN A 1 103 ? -4.071  -2.640  -11.105 1.00 64.57 103 A 1 
ATOM   792  O  OE1 . GLN A 1 103 ? -3.558  -2.636  -10.000 1.00 58.09 103 A 1 
ATOM   793  N  NE2 . GLN A 1 103 ? -3.326  -2.832  -12.174 1.00 54.72 103 A 1 
ATOM   794  N  N   . SER A 1 104 ? -8.562  -5.909  -11.184 1.00 86.08 104 A 1 
ATOM   795  C  CA  . SER A 1 104 ? -8.871  -7.240  -10.684 1.00 86.54 104 A 1 
ATOM   796  C  C   . SER A 1 104 ? -7.724  -7.738  -9.808  1.00 87.35 104 A 1 
ATOM   797  O  O   . SER A 1 104 ? -6.561  -7.461  -10.076 1.00 86.83 104 A 1 
ATOM   798  C  CB  . SER A 1 104 ? -9.101  -8.222  -11.839 1.00 84.78 104 A 1 
ATOM   799  O  OG  . SER A 1 104 ? -10.098 -7.726  -12.701 1.00 76.92 104 A 1 
ATOM   800  N  N   . TYR A 1 105 ? -8.052  -8.485  -8.776  1.00 89.20 105 A 1 
ATOM   801  C  CA  . TYR A 1 105 ? -7.065  -9.024  -7.846  1.00 90.10 105 A 1 
ATOM   802  C  C   . TYR A 1 105 ? -6.010  -9.861  -8.564  1.00 88.26 105 A 1 
ATOM   803  O  O   . TYR A 1 105 ? -4.808  -9.683  -8.344  1.00 85.96 105 A 1 
ATOM   804  C  CB  . TYR A 1 105 ? -7.783  -9.852  -6.780  1.00 91.66 105 A 1 
ATOM   805  C  CG  . TYR A 1 105 ? -6.878  -10.340 -5.679  1.00 92.72 105 A 1 
ATOM   806  C  CD1 . TYR A 1 105 ? -6.459  -9.469  -4.657  1.00 92.83 105 A 1 
ATOM   807  C  CD2 . TYR A 1 105 ? -6.439  -11.670 -5.650  1.00 92.95 105 A 1 
ATOM   808  C  CE1 . TYR A 1 105 ? -5.625  -9.916  -3.629  1.00 93.05 105 A 1 
ATOM   809  C  CE2 . TYR A 1 105 ? -5.599  -12.133 -4.622  1.00 93.23 105 A 1 
ATOM   810  C  CZ  . TYR A 1 105 ? -5.198  -11.241 -3.613  1.00 94.56 105 A 1 
ATOM   811  O  OH  . TYR A 1 105 ? -4.374  -11.689 -2.608  1.00 95.11 105 A 1 
ATOM   812  N  N   . ARG A 1 106 ? -6.463  -10.744 -9.440  1.00 89.30 106 A 1 
ATOM   813  C  CA  . ARG A 1 106 ? -5.645  -11.510 -10.387 1.00 88.59 106 A 1 
ATOM   814  C  C   . ARG A 1 106 ? -6.427  -11.689 -11.687 1.00 88.77 106 A 1 
ATOM   815  O  O   . ARG A 1 106 ? -7.654  -11.542 -11.670 1.00 86.96 106 A 1 
ATOM   816  C  CB  . ARG A 1 106 ? -5.249  -12.875 -9.786  1.00 86.32 106 A 1 
ATOM   817  C  CG  . ARG A 1 106 ? -4.250  -12.740 -8.636  1.00 82.33 106 A 1 
ATOM   818  C  CD  . ARG A 1 106 ? -3.668  -14.092 -8.244  1.00 81.35 106 A 1 
ATOM   819  N  NE  . ARG A 1 106 ? -2.705  -13.944 -7.156  1.00 81.16 106 A 1 
ATOM   820  C  CZ  . ARG A 1 106 ? -1.917  -14.882 -6.672  1.00 80.45 106 A 1 
ATOM   821  N  NH1 . ARG A 1 106 ? -1.929  -16.105 -7.150  1.00 73.35 106 A 1 
ATOM   822  N  NH2 . ARG A 1 106 ? -1.097  -14.613 -5.680  1.00 75.20 106 A 1 
ATOM   823  N  N   . PRO A 1 107 ? -5.764  -12.058 -12.795 1.00 84.68 107 A 1 
ATOM   824  C  CA  . PRO A 1 107 ? -6.458  -12.280 -14.066 1.00 83.95 107 A 1 
ATOM   825  C  C   . PRO A 1 107 ? -7.619  -13.285 -13.986 1.00 86.20 107 A 1 
ATOM   826  O  O   . PRO A 1 107 ? -8.609  -13.131 -14.689 1.00 84.12 107 A 1 
ATOM   827  C  CB  . PRO A 1 107 ? -5.359  -12.756 -15.013 1.00 81.08 107 A 1 
ATOM   828  C  CG  . PRO A 1 107 ? -4.108  -12.104 -14.468 1.00 79.63 107 A 1 
ATOM   829  C  CD  . PRO A 1 107 ? -4.319  -12.138 -12.961 1.00 81.04 107 A 1 
ATOM   830  N  N   . ASN A 1 108 ? -7.502  -14.283 -13.127 1.00 89.42 108 A 1 
ATOM   831  C  CA  . ASN A 1 108 ? -8.525  -15.301 -12.899 1.00 90.01 108 A 1 
ATOM   832  C  C   . ASN A 1 108 ? -9.489  -14.965 -11.742 1.00 91.51 108 A 1 
ATOM   833  O  O   . ASN A 1 108 ? -10.249 -15.828 -11.303 1.00 89.21 108 A 1 
ATOM   834  C  CB  . ASN A 1 108 ? -7.836  -16.661 -12.677 1.00 87.02 108 A 1 
ATOM   835  C  CG  . ASN A 1 108 ? -7.024  -16.718 -11.390 1.00 79.52 108 A 1 
ATOM   836  O  OD1 . ASN A 1 108 ? -6.565  -15.711 -10.871 1.00 68.86 108 A 1 
ATOM   837  N  ND2 . ASN A 1 108 ? -6.817  -17.901 -10.854 1.00 73.29 108 A 1 
ATOM   838  N  N   . LYS A 1 109 ? -9.449  -13.738 -11.234 1.00 91.56 109 A 1 
ATOM   839  C  CA  . LYS A 1 109 ? -10.263 -13.285 -10.098 1.00 92.82 109 A 1 
ATOM   840  C  C   . LYS A 1 109 ? -10.966 -11.968 -10.447 1.00 93.71 109 A 1 
ATOM   841  O  O   . LYS A 1 109 ? -10.760 -10.945 -9.794  1.00 92.55 109 A 1 
ATOM   842  C  CB  . LYS A 1 109 ? -9.398  -13.138 -8.836  1.00 91.79 109 A 1 
ATOM   843  C  CG  . LYS A 1 109 ? -8.727  -14.435 -8.343  1.00 87.81 109 A 1 
ATOM   844  C  CD  . LYS A 1 109 ? -9.702  -15.406 -7.687  1.00 81.50 109 A 1 
ATOM   845  C  CE  . LYS A 1 109 ? -8.915  -16.593 -7.159  1.00 77.53 109 A 1 
ATOM   846  N  NZ  . LYS A 1 109 ? -9.760  -17.517 -6.350  1.00 68.38 109 A 1 
ATOM   847  N  N   . GLN A 1 110 ? -11.791 -12.003 -11.491 1.00 93.47 110 A 1 
ATOM   848  C  CA  . GLN A 1 110 ? -12.475 -10.810 -11.992 1.00 93.60 110 A 1 
ATOM   849  C  C   . GLN A 1 110 ? -13.509 -10.252 -11.009 1.00 94.88 110 A 1 
ATOM   850  O  O   . GLN A 1 110 ? -13.851 -9.072  -11.077 1.00 93.17 110 A 1 
ATOM   851  C  CB  . GLN A 1 110 ? -13.154 -11.123 -13.337 1.00 91.24 110 A 1 
ATOM   852  C  CG  . GLN A 1 110 ? -12.172 -11.548 -14.437 1.00 86.74 110 A 1 
ATOM   853  C  CD  . GLN A 1 110 ? -11.178 -10.457 -14.813 1.00 76.83 110 A 1 
ATOM   854  O  OE1 . GLN A 1 110 ? -11.472 -9.274  -14.721 1.00 67.53 110 A 1 
ATOM   855  N  NE2 . GLN A 1 110 ? -9.994  -10.822 -15.235 1.00 64.55 110 A 1 
ATOM   856  N  N   . ASN A 1 111 ? -13.980 -11.076 -10.095 1.00 95.80 111 A 1 
ATOM   857  C  CA  . ASN A 1 111 ? -14.931 -10.679 -9.060  1.00 96.33 111 A 1 
ATOM   858  C  C   . ASN A 1 111 ? -14.261 -10.059 -7.822  1.00 96.93 111 A 1 
ATOM   859  O  O   . ASN A 1 111 ? -14.955 -9.654  -6.897  1.00 96.65 111 A 1 
ATOM   860  C  CB  . ASN A 1 111 ? -15.788 -11.891 -8.672  1.00 95.74 111 A 1 
ATOM   861  C  CG  . ASN A 1 111 ? -14.988 -12.959 -7.958  1.00 95.40 111 A 1 
ATOM   862  O  OD1 . ASN A 1 111 ? -13.995 -13.455 -8.454  1.00 89.76 111 A 1 
ATOM   863  N  ND2 . ASN A 1 111 ? -15.406 -13.317 -6.759  1.00 90.19 111 A 1 
ATOM   864  N  N   . ILE A 1 112 ? -12.928 -9.994  -7.781  1.00 96.27 112 A 1 
ATOM   865  C  CA  . ILE A 1 112 ? -12.204 -9.396  -6.665  1.00 96.50 112 A 1 
ATOM   866  C  C   . ILE A 1 112 ? -11.447 -8.180  -7.180  1.00 95.77 112 A 1 
ATOM   867  O  O   . ILE A 1 112 ? -10.611 -8.300  -8.077  1.00 94.89 112 A 1 
ATOM   868  C  CB  . ILE A 1 112 ? -11.265 -10.405 -5.973  1.00 97.10 112 A 1 
ATOM   869  C  CG1 . ILE A 1 112 ? -12.035 -11.681 -5.577  1.00 96.55 112 A 1 
ATOM   870  C  CG2 . ILE A 1 112 ? -10.624 -9.731  -4.749  1.00 96.68 112 A 1 
ATOM   871  C  CD1 . ILE A 1 112 ? -11.189 -12.751 -4.894  1.00 95.51 112 A 1 
ATOM   872  N  N   . LEU A 1 113 ? -11.732 -7.025  -6.612  1.00 95.20 113 A 1 
ATOM   873  C  CA  . LEU A 1 113 ? -11.177 -5.756  -7.065  1.00 95.35 113 A 1 
ATOM   874  C  C   . LEU A 1 113 ? -10.271 -5.155  -5.993  1.00 95.54 113 A 1 
ATOM   875  O  O   . LEU A 1 113 ? -10.529 -5.303  -4.797  1.00 95.36 113 A 1 
ATOM   876  C  CB  . LEU A 1 113 ? -12.306 -4.781  -7.431  1.00 95.41 113 A 1 
ATOM   877  C  CG  . LEU A 1 113 ? -13.341 -5.333  -8.422  1.00 94.41 113 A 1 
ATOM   878  C  CD1 . LEU A 1 113 ? -14.403 -4.272  -8.694  1.00 92.46 113 A 1 
ATOM   879  C  CD2 . LEU A 1 113 ? -12.709 -5.757  -9.747  1.00 92.05 113 A 1 
ATOM   880  N  N   . VAL A 1 114 ? -9.231  -4.465  -6.439  1.00 92.88 114 A 1 
ATOM   881  C  CA  . VAL A 1 114 ? -8.310  -3.757  -5.550  1.00 91.62 114 A 1 
ATOM   882  C  C   . VAL A 1 114 ? -8.108  -2.317  -5.997  1.00 90.08 114 A 1 
ATOM   883  O  O   . VAL A 1 114 ? -8.223  -1.986  -7.177  1.00 88.60 114 A 1 
ATOM   884  C  CB  . VAL A 1 114 ? -6.948  -4.465  -5.400  1.00 90.74 114 A 1 
ATOM   885  C  CG1 . VAL A 1 114 ? -7.105  -5.815  -4.705  1.00 87.75 114 A 1 
ATOM   886  C  CG2 . VAL A 1 114 ? -6.236  -4.656  -6.740  1.00 87.85 114 A 1 
ATOM   887  N  N   . ILE A 1 115 ? -7.802  -1.463  -5.029  1.00 90.46 115 A 1 
ATOM   888  C  CA  . ILE A 1 115 ? -7.454  -0.061  -5.260  1.00 89.83 115 A 1 
ATOM   889  C  C   . ILE A 1 115 ? -6.482  0.406   -4.182  1.00 90.05 115 A 1 
ATOM   890  O  O   . ILE A 1 115 ? -6.536  -0.051  -3.039  1.00 89.69 115 A 1 
ATOM   891  C  CB  . ILE A 1 115 ? -8.733  0.799   -5.310  1.00 88.62 115 A 1 
ATOM   892  C  CG1 . ILE A 1 115 ? -8.455  2.262   -5.710  1.00 85.85 115 A 1 
ATOM   893  C  CG2 . ILE A 1 115 ? -9.482  0.772   -3.960  1.00 85.53 115 A 1 
ATOM   894  C  CD1 . ILE A 1 115 ? -7.881  2.413   -7.108  1.00 82.19 115 A 1 
ATOM   895  N  N   . GLY A 1 116 ? -5.596  1.303   -4.551  1.00 85.12 116 A 1 
ATOM   896  C  CA  . GLY A 1 116 ? -4.643  1.911   -3.634  1.00 84.29 116 A 1 
ATOM   897  C  C   . GLY A 1 116 ? -3.201  1.471   -3.881  1.00 83.62 116 A 1 
ATOM   898  O  O   . GLY A 1 116 ? -2.956  0.487   -4.576  1.00 81.65 116 A 1 
ATOM   899  N  N   . PRO A 1 117 ? -2.241  2.185   -3.285  1.00 80.59 117 A 1 
ATOM   900  C  CA  . PRO A 1 117 ? -2.429  3.291   -2.340  1.00 79.24 117 A 1 
ATOM   901  C  C   . PRO A 1 117 ? -2.845  4.597   -3.010  1.00 79.54 117 A 1 
ATOM   902  O  O   . PRO A 1 117 ? -2.252  5.004   -4.002  1.00 78.53 117 A 1 
ATOM   903  C  CB  . PRO A 1 117 ? -1.058  3.426   -1.676  1.00 77.33 117 A 1 
ATOM   904  C  CG  . PRO A 1 117 ? -0.090  2.998   -2.752  1.00 73.57 117 A 1 
ATOM   905  C  CD  . PRO A 1 117 ? -0.837  1.903   -3.507  1.00 75.01 117 A 1 
ATOM   906  N  N   . VAL A 1 118 ? -3.856  5.250   -2.455  1.00 79.89 118 A 1 
ATOM   907  C  CA  . VAL A 1 118 ? -4.321  6.566   -2.907  1.00 79.93 118 A 1 
ATOM   908  C  C   . VAL A 1 118 ? -4.431  7.512   -1.700  1.00 80.86 118 A 1 
ATOM   909  O  O   . VAL A 1 118 ? -4.596  7.040   -0.573  1.00 81.44 118 A 1 
ATOM   910  C  CB  . VAL A 1 118 ? -5.660  6.475   -3.671  1.00 79.21 118 A 1 
ATOM   911  C  CG1 . VAL A 1 118 ? -5.492  5.684   -4.970  1.00 76.81 118 A 1 
ATOM   912  C  CG2 . VAL A 1 118 ? -6.779  5.854   -2.828  1.00 76.79 118 A 1 
ATOM   913  N  N   . PRO A 1 119 ? -4.327  8.833   -1.885  1.00 79.56 119 A 1 
ATOM   914  C  CA  . PRO A 1 119 ? -4.301  9.768   -0.758  1.00 78.52 119 A 1 
ATOM   915  C  C   . PRO A 1 119 ? -5.576  9.713   0.095   1.00 81.13 119 A 1 
ATOM   916  O  O   . PRO A 1 119 ? -6.676  9.935   -0.404  1.00 81.00 119 A 1 
ATOM   917  C  CB  . PRO A 1 119 ? -4.118  11.147  -1.398  1.00 75.51 119 A 1 
ATOM   918  C  CG  . PRO A 1 119 ? -3.451  10.846  -2.715  1.00 72.00 119 A 1 
ATOM   919  C  CD  . PRO A 1 119 ? -4.059  9.524   -3.131  1.00 73.56 119 A 1 
ATOM   920  N  N   . GLY A 1 120 ? -5.420  9.448   1.388   1.00 87.29 120 A 1 
ATOM   921  C  CA  . GLY A 1 120 ? -6.552  9.328   2.303   1.00 88.23 120 A 1 
ATOM   922  C  C   . GLY A 1 120 ? -7.373  10.602  2.435   1.00 88.37 120 A 1 
ATOM   923  O  O   . GLY A 1 120 ? -8.589  10.539  2.605   1.00 87.47 120 A 1 
ATOM   924  N  N   . GLN A 1 121 ? -6.733  11.761  2.302   1.00 87.23 121 A 1 
ATOM   925  C  CA  . GLN A 1 121 ? -7.413  13.061  2.325   1.00 85.84 121 A 1 
ATOM   926  C  C   . GLN A 1 121 ? -8.481  13.189  1.230   1.00 86.39 121 A 1 
ATOM   927  O  O   . GLN A 1 121 ? -9.506  13.832  1.444   1.00 84.26 121 A 1 
ATOM   928  C  CB  . GLN A 1 121 ? -6.371  14.178  2.178   1.00 83.14 121 A 1 
ATOM   929  C  CG  . GLN A 1 121 ? -5.522  14.393  3.434   1.00 73.00 121 A 1 
ATOM   930  C  CD  . GLN A 1 121 ? -6.301  15.080  4.556   1.00 65.42 121 A 1 
ATOM   931  O  OE1 . GLN A 1 121 ? -7.357  15.651  4.358   1.00 57.99 121 A 1 
ATOM   932  N  NE2 . GLN A 1 121 ? -5.785  15.042  5.764   1.00 55.27 121 A 1 
ATOM   933  N  N   . LYS A 1 122 ? -8.254  12.581  0.069   1.00 85.93 122 A 1 
ATOM   934  C  CA  . LYS A 1 122 ? -9.187  12.609  -1.057  1.00 85.40 122 A 1 
ATOM   935  C  C   . LYS A 1 122 ? -10.131 11.410  -1.078  1.00 87.10 122 A 1 
ATOM   936  O  O   . LYS A 1 122 ? -11.265 11.550  -1.516  1.00 86.25 122 A 1 
ATOM   937  C  CB  . LYS A 1 122 ? -8.414  12.662  -2.383  1.00 81.98 122 A 1 
ATOM   938  C  CG  . LYS A 1 122 ? -7.918  14.056  -2.745  1.00 72.25 122 A 1 
ATOM   939  C  CD  . LYS A 1 122 ? -7.274  14.045  -4.136  1.00 67.76 122 A 1 
ATOM   940  C  CE  . LYS A 1 122 ? -6.892  15.443  -4.595  1.00 59.03 122 A 1 
ATOM   941  N  NZ  . LYS A 1 122 ? -6.198  15.420  -5.904  1.00 52.84 122 A 1 
ATOM   942  N  N   . TYR A 1 123 ? -9.665  10.258  -0.635  1.00 88.55 123 A 1 
ATOM   943  C  CA  . TYR A 1 123 ? -10.325 8.983   -0.898  1.00 89.82 123 A 1 
ATOM   944  C  C   . TYR A 1 123 ? -10.672 8.196   0.374   1.00 92.22 123 A 1 
ATOM   945  O  O   . TYR A 1 123 ? -10.632 6.969   0.379   1.00 92.51 123 A 1 
ATOM   946  C  CB  . TYR A 1 123 ? -9.487  8.168   -1.885  1.00 87.86 123 A 1 
ATOM   947  C  CG  . TYR A 1 123 ? -9.311  8.840   -3.224  1.00 86.20 123 A 1 
ATOM   948  C  CD1 . TYR A 1 123 ? -10.404 8.993   -4.096  1.00 83.78 123 A 1 
ATOM   949  C  CD2 . TYR A 1 123 ? -8.059  9.326   -3.629  1.00 83.59 123 A 1 
ATOM   950  C  CE1 . TYR A 1 123 ? -10.248 9.602   -5.345  1.00 81.86 123 A 1 
ATOM   951  C  CE2 . TYR A 1 123 ? -7.890  9.932   -4.878  1.00 81.40 123 A 1 
ATOM   952  C  CZ  . TYR A 1 123 ? -8.988  10.068  -5.738  1.00 80.53 123 A 1 
ATOM   953  O  OH  . TYR A 1 123 ? -8.828  10.653  -6.964  1.00 77.46 123 A 1 
ATOM   954  N  N   . SER A 1 124 ? -11.054 8.892   1.438   1.00 94.32 124 A 1 
ATOM   955  C  CA  . SER A 1 124 ? -11.649 8.220   2.602   1.00 95.52 124 A 1 
ATOM   956  C  C   . SER A 1 124 ? -12.979 7.538   2.258   1.00 96.80 124 A 1 
ATOM   957  O  O   . SER A 1 124 ? -13.404 6.629   2.969   1.00 96.70 124 A 1 
ATOM   958  C  CB  . SER A 1 124 ? -11.853 9.216   3.749   1.00 94.28 124 A 1 
ATOM   959  O  OG  . SER A 1 124 ? -12.713 10.263  3.356   1.00 82.59 124 A 1 
ATOM   960  N  N   . GLU A 1 125 ? -13.604 7.947   1.157   1.00 96.50 125 A 1 
ATOM   961  C  CA  . GLU A 1 125 ? -14.691 7.222   0.503   1.00 96.46 125 A 1 
ATOM   962  C  C   . GLU A 1 125 ? -14.239 6.827   -0.902  1.00 95.86 125 A 1 
ATOM   963  O  O   . GLU A 1 125 ? -13.708 7.648   -1.651  1.00 93.97 125 A 1 
ATOM   964  C  CB  . GLU A 1 125 ? -15.965 8.055   0.424   1.00 95.41 125 A 1 
ATOM   965  C  CG  . GLU A 1 125 ? -16.547 8.387   1.798   1.00 86.88 125 A 1 
ATOM   966  C  CD  . GLU A 1 125 ? -17.953 8.973   1.693   1.00 86.71 125 A 1 
ATOM   967  O  OE1 . GLU A 1 125 ? -18.822 8.533   2.469   1.00 81.23 125 A 1 
ATOM   968  O  OE2 . GLU A 1 125 ? -18.178 9.844   0.830   1.00 80.49 125 A 1 
ATOM   969  N  N   . ILE A 1 126 ? -14.448 5.569   -1.261  1.00 96.77 126 A 1 
ATOM   970  C  CA  . ILE A 1 126 ? -14.090 5.017   -2.562  1.00 96.54 126 A 1 
ATOM   971  C  C   . ILE A 1 126 ? -15.339 4.397   -3.179  1.00 96.93 126 A 1 
ATOM   972  O  O   . ILE A 1 126 ? -15.943 3.512   -2.585  1.00 96.68 126 A 1 
ATOM   973  C  CB  . ILE A 1 126 ? -12.953 3.980   -2.436  1.00 95.58 126 A 1 
ATOM   974  C  CG1 . ILE A 1 126 ? -11.690 4.620   -1.823  1.00 94.00 126 A 1 
ATOM   975  C  CG2 . ILE A 1 126 ? -12.642 3.365   -3.805  1.00 94.32 126 A 1 
ATOM   976  C  CD1 . ILE A 1 126 ? -10.578 3.630   -1.493  1.00 90.41 126 A 1 
ATOM   977  N  N   . THR A 1 127 ? -15.687 4.841   -4.376  1.00 97.07 127 A 1 
ATOM   978  C  CA  . THR A 1 127 ? -16.840 4.333   -5.112  1.00 96.83 127 A 1 
ATOM   979  C  C   . THR A 1 127 ? -16.386 3.328   -6.165  1.00 96.48 127 A 1 
ATOM   980  O  O   . THR A 1 127 ? -15.751 3.705   -7.150  1.00 95.39 127 A 1 
ATOM   981  C  CB  . THR A 1 127 ? -17.614 5.485   -5.770  1.00 96.23 127 A 1 
ATOM   982  O  OG1 . THR A 1 127 ? -18.060 6.383   -4.771  1.00 93.44 127 A 1 
ATOM   983  C  CG2 . THR A 1 127 ? -18.853 4.988   -6.519  1.00 93.41 127 A 1 
ATOM   984  N  N   . PHE A 1 128 ? -16.722 2.063   -5.963  1.00 97.08 128 A 1 
ATOM   985  C  CA  . PHE A 1 128 ? -16.447 0.998   -6.923  1.00 97.30 128 A 1 
ATOM   986  C  C   . PHE A 1 128 ? -17.605 0.876   -7.918  1.00 97.39 128 A 1 
ATOM   987  O  O   . PHE A 1 128 ? -18.744 0.687   -7.482  1.00 96.97 128 A 1 
ATOM   988  C  CB  . PHE A 1 128 ? -16.256 -0.346  -6.209  1.00 97.33 128 A 1 
ATOM   989  C  CG  . PHE A 1 128 ? -14.997 -0.481  -5.390  1.00 97.32 128 A 1 
ATOM   990  C  CD1 . PHE A 1 128 ? -14.889 0.125   -4.134  1.00 96.20 128 A 1 
ATOM   991  C  CD2 . PHE A 1 128 ? -13.943 -1.265  -5.860  1.00 96.21 128 A 1 
ATOM   992  C  CE1 . PHE A 1 128 ? -13.728 -0.036  -3.366  1.00 95.59 128 A 1 
ATOM   993  C  CE2 . PHE A 1 128 ? -12.782 -1.435  -5.097  1.00 95.55 128 A 1 
ATOM   994  C  CZ  . PHE A 1 128 ? -12.678 -0.819  -3.848  1.00 96.25 128 A 1 
ATOM   995  N  N   . PRO A 1 129 ? -17.352 0.933   -9.234  1.00 97.06 129 A 1 
ATOM   996  C  CA  . PRO A 1 129 ? -18.375 0.688   -10.245 1.00 96.62 129 A 1 
ATOM   997  C  C   . PRO A 1 129 ? -18.462 -0.813  -10.555 1.00 96.73 129 A 1 
ATOM   998  O  O   . PRO A 1 129 ? -17.511 -1.407  -11.061 1.00 95.86 129 A 1 
ATOM   999  C  CB  . PRO A 1 129 ? -17.900 1.500   -11.448 1.00 95.37 129 A 1 
ATOM   1000 C  CG  . PRO A 1 129 ? -16.388 1.427   -11.348 1.00 93.40 129 A 1 
ATOM   1001 C  CD  . PRO A 1 129 ? -16.093 1.337   -9.857  1.00 95.31 129 A 1 
ATOM   1002 N  N   . ILE A 1 130 ? -19.596 -1.432  -10.255 1.00 97.59 130 A 1 
ATOM   1003 C  CA  . ILE A 1 130 ? -19.763 -2.880  -10.388 1.00 97.88 130 A 1 
ATOM   1004 C  C   . ILE A 1 130 ? -20.810 -3.202  -11.447 1.00 97.81 130 A 1 
ATOM   1005 O  O   . ILE A 1 130 ? -21.891 -2.617  -11.443 1.00 97.39 130 A 1 
ATOM   1006 C  CB  . ILE A 1 130 ? -20.165 -3.517  -9.036  1.00 97.61 130 A 1 
ATOM   1007 C  CG1 . ILE A 1 130 ? -19.267 -3.062  -7.865  1.00 95.51 130 A 1 
ATOM   1008 C  CG2 . ILE A 1 130 ? -20.162 -5.046  -9.152  1.00 96.15 130 A 1 
ATOM   1009 C  CD1 . ILE A 1 130 ? -17.773 -3.297  -8.065  1.00 86.28 130 A 1 
ATOM   1010 N  N   . LEU A 1 131 ? -20.496 -4.140  -12.332 1.00 97.23 131 A 1 
ATOM   1011 C  CA  . LEU A 1 131 ? -21.448 -4.691  -13.285 1.00 97.12 131 A 1 
ATOM   1012 C  C   . LEU A 1 131 ? -22.075 -5.959  -12.700 1.00 97.16 131 A 1 
ATOM   1013 O  O   . LEU A 1 131 ? -21.381 -6.944  -12.444 1.00 96.53 131 A 1 
ATOM   1014 C  CB  . LEU A 1 131 ? -20.754 -4.964  -14.621 1.00 96.69 131 A 1 
ATOM   1015 C  CG  . LEU A 1 131 ? -21.683 -5.520  -15.722 1.00 95.95 131 A 1 
ATOM   1016 C  CD1 . LEU A 1 131 ? -22.776 -4.528  -16.099 1.00 94.10 131 A 1 
ATOM   1017 C  CD2 . LEU A 1 131 ? -20.866 -5.844  -16.968 1.00 93.63 131 A 1 
ATOM   1018 N  N   . ALA A 1 132 ? -23.389 -5.932  -12.511 1.00 97.30 132 A 1 
ATOM   1019 C  CA  . ALA A 1 132 ? -24.139 -7.103  -12.084 1.00 97.21 132 A 1 
ATOM   1020 C  C   . ALA A 1 132 ? -24.230 -8.119  -13.233 1.00 97.07 132 A 1 
ATOM   1021 O  O   . ALA A 1 132 ? -24.449 -7.735  -14.380 1.00 96.34 132 A 1 
ATOM   1022 C  CB  . ALA A 1 132 ? -25.527 -6.683  -11.618 1.00 96.89 132 A 1 
ATOM   1023 N  N   . PRO A 1 133 ? -24.080 -9.421  -12.951 1.00 96.90 133 A 1 
ATOM   1024 C  CA  . PRO A 1 133 ? -24.183 -10.446 -13.985 1.00 96.75 133 A 1 
ATOM   1025 C  C   . PRO A 1 133 ? -25.625 -10.655 -14.434 1.00 96.69 133 A 1 
ATOM   1026 O  O   . PRO A 1 133 ? -26.579 -10.255 -13.758 1.00 95.67 133 A 1 
ATOM   1027 C  CB  . PRO A 1 133 ? -23.618 -11.699 -13.324 1.00 96.09 133 A 1 
ATOM   1028 C  CG  . PRO A 1 133 ? -23.981 -11.512 -11.868 1.00 95.47 133 A 1 
ATOM   1029 C  CD  . PRO A 1 133 ? -23.827 -10.015 -11.647 1.00 96.47 133 A 1 
ATOM   1030 N  N   . ASP A 1 134 ? -25.782 -11.335 -15.568 1.00 95.63 134 A 1 
ATOM   1031 C  CA  . ASP A 1 134 ? -27.082 -11.708 -16.100 1.00 95.37 134 A 1 
ATOM   1032 C  C   . ASP A 1 134 ? -27.251 -13.234 -16.050 1.00 95.46 134 A 1 
ATOM   1033 O  O   . ASP A 1 134 ? -26.569 -13.948 -16.783 1.00 93.97 134 A 1 
ATOM   1034 C  CB  . ASP A 1 134 ? -27.233 -11.163 -17.526 1.00 94.10 134 A 1 
ATOM   1035 C  CG  . ASP A 1 134 ? -28.625 -11.408 -18.103 1.00 92.72 134 A 1 
ATOM   1036 O  OD1 . ASP A 1 134 ? -29.464 -12.034 -17.430 1.00 89.87 134 A 1 
ATOM   1037 O  OD2 . ASP A 1 134 ? -28.868 -10.965 -19.246 1.00 88.65 134 A 1 
ATOM   1038 N  N   . PRO A 1 135 ? -28.180 -13.757 -15.226 1.00 94.60 135 A 1 
ATOM   1039 C  CA  . PRO A 1 135 ? -28.449 -15.193 -15.178 1.00 93.88 135 A 1 
ATOM   1040 C  C   . PRO A 1 135 ? -28.924 -15.789 -16.503 1.00 93.38 135 A 1 
ATOM   1041 O  O   . PRO A 1 135 ? -28.795 -16.994 -16.710 1.00 90.55 135 A 1 
ATOM   1042 C  CB  . PRO A 1 135 ? -29.515 -15.355 -14.093 1.00 92.65 135 A 1 
ATOM   1043 C  CG  . PRO A 1 135 ? -29.313 -14.146 -13.209 1.00 91.79 135 A 1 
ATOM   1044 C  CD  . PRO A 1 135 ? -28.928 -13.057 -14.194 1.00 93.81 135 A 1 
ATOM   1045 N  N   . ALA A 1 136 ? -29.447 -14.974 -17.413 1.00 92.97 136 A 1 
ATOM   1046 C  CA  . ALA A 1 136 ? -29.832 -15.442 -18.740 1.00 91.78 136 A 1 
ATOM   1047 C  C   . ALA A 1 136 ? -28.621 -15.863 -19.590 1.00 91.57 136 A 1 
ATOM   1048 O  O   . ALA A 1 136 ? -28.759 -16.693 -20.487 1.00 88.32 136 A 1 
ATOM   1049 C  CB  . ALA A 1 136 ? -30.641 -14.356 -19.446 1.00 90.38 136 A 1 
ATOM   1050 N  N   . THR A 1 137 ? -27.449 -15.317 -19.299 1.00 92.24 137 A 1 
ATOM   1051 C  CA  . THR A 1 137 ? -26.213 -15.605 -20.036 1.00 91.08 137 A 1 
ATOM   1052 C  C   . THR A 1 137 ? -25.191 -16.386 -19.215 1.00 90.51 137 A 1 
ATOM   1053 O  O   . THR A 1 137 ? -24.399 -17.139 -19.789 1.00 86.38 137 A 1 
ATOM   1054 C  CB  . THR A 1 137 ? -25.583 -14.314 -20.571 1.00 88.91 137 A 1 
ATOM   1055 O  OG1 . THR A 1 137 ? -25.259 -13.437 -19.516 1.00 82.04 137 A 1 
ATOM   1056 C  CG2 . THR A 1 137 ? -26.526 -13.579 -21.517 1.00 79.49 137 A 1 
ATOM   1057 N  N   . LYS A 1 138 ? -25.227 -16.270 -17.892 1.00 90.14 138 A 1 
ATOM   1058 C  CA  . LYS A 1 138 ? -24.318 -16.954 -16.977 1.00 88.72 138 A 1 
ATOM   1059 C  C   . LYS A 1 138 ? -25.089 -17.978 -16.136 1.00 89.25 138 A 1 
ATOM   1060 O  O   . LYS A 1 138 ? -25.818 -17.622 -15.216 1.00 85.85 138 A 1 
ATOM   1061 C  CB  . LYS A 1 138 ? -23.575 -15.942 -16.093 1.00 84.54 138 A 1 
ATOM   1062 C  CG  . LYS A 1 138 ? -22.627 -15.036 -16.885 1.00 76.42 138 A 1 
ATOM   1063 C  CD  . LYS A 1 138 ? -21.782 -14.147 -15.961 1.00 70.93 138 A 1 
ATOM   1064 C  CE  . LYS A 1 138 ? -20.834 -13.259 -16.755 1.00 63.62 138 A 1 
ATOM   1065 N  NZ  . LYS A 1 138 ? -19.966 -12.423 -15.886 1.00 57.56 138 A 1 
ATOM   1066 N  N   . LYS A 1 139 ? -24.917 -19.255 -16.447 1.00 88.54 139 A 1 
ATOM   1067 C  CA  . LYS A 1 139 ? -25.726 -20.345 -15.876 1.00 88.07 139 A 1 
ATOM   1068 C  C   . LYS A 1 139 ? -25.447 -20.638 -14.399 1.00 88.02 139 A 1 
ATOM   1069 O  O   . LYS A 1 139 ? -26.295 -21.205 -13.715 1.00 81.04 139 A 1 
ATOM   1070 C  CB  . LYS A 1 139 ? -25.515 -21.614 -16.703 1.00 84.57 139 A 1 
ATOM   1071 C  CG  . LYS A 1 139 ? -26.205 -21.488 -18.062 1.00 72.89 139 A 1 
ATOM   1072 C  CD  . LYS A 1 139 ? -25.597 -22.402 -19.110 1.00 63.56 139 A 1 
ATOM   1073 C  CE  . LYS A 1 139 ? -26.288 -22.105 -20.439 1.00 54.24 139 A 1 
ATOM   1074 N  NZ  . LYS A 1 139 ? -25.541 -22.639 -21.584 1.00 45.74 139 A 1 
ATOM   1075 N  N   . ASP A 1 140 ? -24.285 -20.256 -13.940 1.00 88.69 140 A 1 
ATOM   1076 C  CA  . ASP A 1 140 ? -23.844 -20.395 -12.556 1.00 88.11 140 A 1 
ATOM   1077 C  C   . ASP A 1 140 ? -24.302 -19.234 -11.660 1.00 89.90 140 A 1 
ATOM   1078 O  O   . ASP A 1 140 ? -24.107 -19.270 -10.438 1.00 86.00 140 A 1 
ATOM   1079 C  CB  . ASP A 1 140 ? -22.311 -20.545 -12.545 1.00 84.00 140 A 1 
ATOM   1080 C  CG  . ASP A 1 140 ? -21.560 -19.426 -13.275 1.00 76.21 140 A 1 
ATOM   1081 O  OD1 . ASP A 1 140 ? -22.041 -18.950 -14.329 1.00 68.00 140 A 1 
ATOM   1082 O  OD2 . ASP A 1 140 ? -20.457 -19.061 -12.812 1.00 69.60 140 A 1 
ATOM   1083 N  N   . VAL A 1 141 ? -24.941 -18.240 -12.239 1.00 89.57 141 A 1 
ATOM   1084 C  CA  . VAL A 1 141 ? -25.474 -17.087 -11.515 1.00 91.49 141 A 1 
ATOM   1085 C  C   . VAL A 1 141 ? -26.995 -17.205 -11.422 1.00 92.50 141 A 1 
ATOM   1086 O  O   . VAL A 1 141 ? -27.669 -17.526 -12.403 1.00 90.45 141 A 1 
ATOM   1087 C  CB  . VAL A 1 141 ? -25.056 -15.769 -12.191 1.00 89.36 141 A 1 
ATOM   1088 C  CG1 . VAL A 1 141 ? -25.618 -14.561 -11.451 1.00 83.28 141 A 1 
ATOM   1089 C  CG2 . VAL A 1 141 ? -23.531 -15.646 -12.223 1.00 84.97 141 A 1 
ATOM   1090 N  N   . HIS A 1 142 ? -27.531 -16.924 -10.249 1.00 93.68 142 A 1 
ATOM   1091 C  CA  . HIS A 1 142 ? -28.959 -17.042 -9.979  1.00 93.90 142 A 1 
ATOM   1092 C  C   . HIS A 1 142 ? -29.510 -15.771 -9.323  1.00 94.96 142 A 1 
ATOM   1093 O  O   . HIS A 1 142 ? -28.763 -14.954 -8.795  1.00 92.73 142 A 1 
ATOM   1094 C  CB  . HIS A 1 142 ? -29.207 -18.265 -9.094  1.00 92.24 142 A 1 
ATOM   1095 C  CG  . HIS A 1 142 ? -28.674 -19.540 -9.680  1.00 90.94 142 A 1 
ATOM   1096 N  ND1 . HIS A 1 142 ? -29.069 -20.087 -10.882 1.00 79.39 142 A 1 
ATOM   1097 C  CD2 . HIS A 1 142 ? -27.707 -20.358 -9.183  1.00 79.80 142 A 1 
ATOM   1098 C  CE1 . HIS A 1 142 ? -28.362 -21.202 -11.092 1.00 80.95 142 A 1 
ATOM   1099 N  NE2 . HIS A 1 142 ? -27.529 -21.396 -10.080 1.00 82.15 142 A 1 
ATOM   1100 N  N   . PHE A 1 143 ? -30.820 -15.620 -9.346  1.00 94.17 143 A 1 
ATOM   1101 C  CA  . PHE A 1 143 ? -31.502 -14.536 -8.649  1.00 93.90 143 A 1 
ATOM   1102 C  C   . PHE A 1 143 ? -31.550 -14.845 -7.146  1.00 93.11 143 A 1 
ATOM   1103 O  O   . PHE A 1 143 ? -32.486 -15.458 -6.649  1.00 89.75 143 A 1 
ATOM   1104 C  CB  . PHE A 1 143 ? -32.894 -14.322 -9.247  1.00 92.81 143 A 1 
ATOM   1105 C  CG  . PHE A 1 143 ? -32.872 -13.934 -10.700 1.00 92.69 143 A 1 
ATOM   1106 C  CD1 . PHE A 1 143 ? -32.374 -12.694 -11.099 1.00 90.16 143 A 1 
ATOM   1107 C  CD2 . PHE A 1 143 ? -33.351 -14.816 -11.676 1.00 90.72 143 A 1 
ATOM   1108 C  CE1 . PHE A 1 143 ? -32.357 -12.326 -12.442 1.00 89.49 143 A 1 
ATOM   1109 C  CE2 . PHE A 1 143 ? -33.340 -14.457 -13.027 1.00 89.21 143 A 1 
ATOM   1110 C  CZ  . PHE A 1 143 ? -32.846 -13.212 -13.405 1.00 89.87 143 A 1 
ATOM   1111 N  N   . LEU A 1 144 ? -30.501 -14.453 -6.463  1.00 93.10 144 A 1 
ATOM   1112 C  CA  . LEU A 1 144 ? -30.307 -14.726 -5.048  1.00 93.30 144 A 1 
ATOM   1113 C  C   . LEU A 1 144 ? -29.818 -13.475 -4.325  1.00 94.83 144 A 1 
ATOM   1114 O  O   . LEU A 1 144 ? -29.457 -12.478 -4.949  1.00 93.34 144 A 1 
ATOM   1115 C  CB  . LEU A 1 144 ? -29.281 -15.863 -4.877  1.00 90.03 144 A 1 
ATOM   1116 C  CG  . LEU A 1 144 ? -29.710 -17.241 -5.404  1.00 86.34 144 A 1 
ATOM   1117 C  CD1 . LEU A 1 144 ? -28.544 -18.222 -5.288  1.00 81.65 144 A 1 
ATOM   1118 C  CD2 . LEU A 1 144 ? -30.905 -17.799 -4.634  1.00 81.33 144 A 1 
ATOM   1119 N  N   . LYS A 1 145 ? -29.797 -13.563 -3.007  1.00 96.16 145 A 1 
ATOM   1120 C  CA  . LYS A 1 145 ? -29.079 -12.601 -2.178  1.00 96.45 145 A 1 
ATOM   1121 C  C   . LYS A 1 145 ? -27.621 -13.042 -2.075  1.00 96.21 145 A 1 
ATOM   1122 O  O   . LYS A 1 145 ? -27.344 -14.186 -1.714  1.00 94.96 145 A 1 
ATOM   1123 C  CB  . LYS A 1 145 ? -29.743 -12.496 -0.801  1.00 95.76 145 A 1 
ATOM   1124 C  CG  . LYS A 1 145 ? -29.081 -11.418 0.039   1.00 90.77 145 A 1 
ATOM   1125 C  CD  . LYS A 1 145 ? -29.641 -11.380 1.461   1.00 88.11 145 A 1 
ATOM   1126 C  CE  . LYS A 1 145 ? -31.012 -10.717 1.542   1.00 78.47 145 A 1 
ATOM   1127 N  NZ  . LYS A 1 145 ? -31.324 -10.431 2.968   1.00 72.40 145 A 1 
ATOM   1128 N  N   . TYR A 1 146 ? -26.711 -12.136 -2.385  1.00 97.10 146 A 1 
ATOM   1129 C  CA  . TYR A 1 146 ? -25.279 -12.408 -2.424  1.00 97.07 146 A 1 
ATOM   1130 C  C   . TYR A 1 146 ? -24.519 -11.572 -1.398  1.00 97.32 146 A 1 
ATOM   1131 O  O   . TYR A 1 146 ? -24.802 -10.381 -1.258  1.00 96.78 146 A 1 
ATOM   1132 C  CB  . TYR A 1 146 ? -24.758 -12.110 -3.825  1.00 96.33 146 A 1 
ATOM   1133 C  CG  . TYR A 1 146 ? -25.174 -13.118 -4.867  1.00 95.79 146 A 1 
ATOM   1134 C  CD1 . TYR A 1 146 ? -24.532 -14.354 -4.947  1.00 93.87 146 A 1 
ATOM   1135 C  CD2 . TYR A 1 146 ? -26.209 -12.827 -5.766  1.00 93.97 146 A 1 
ATOM   1136 C  CE1 . TYR A 1 146 ? -24.891 -15.291 -5.916  1.00 92.30 146 A 1 
ATOM   1137 C  CE2 . TYR A 1 146 ? -26.577 -13.760 -6.747  1.00 92.02 146 A 1 
ATOM   1138 C  CZ  . TYR A 1 146 ? -25.914 -14.993 -6.816  1.00 92.39 146 A 1 
ATOM   1139 O  OH  . TYR A 1 146 ? -26.259 -15.907 -7.769  1.00 89.70 146 A 1 
ATOM   1140 N  N   . PRO A 1 147 ? -23.538 -12.169 -0.718  1.00 97.45 147 A 1 
ATOM   1141 C  CA  . PRO A 1 147 ? -22.674 -11.400 0.177   1.00 97.36 147 A 1 
ATOM   1142 C  C   . PRO A 1 147 ? -21.580 -10.660 -0.600  1.00 97.81 147 A 1 
ATOM   1143 O  O   . PRO A 1 147 ? -21.055 -11.149 -1.601  1.00 97.47 147 A 1 
ATOM   1144 C  CB  . PRO A 1 147 ? -22.073 -12.456 1.111   1.00 96.01 147 A 1 
ATOM   1145 C  CG  . PRO A 1 147 ? -21.982 -13.684 0.239   1.00 92.62 147 A 1 
ATOM   1146 C  CD  . PRO A 1 147 ? -23.189 -13.587 -0.692  1.00 96.06 147 A 1 
ATOM   1147 N  N   . ILE A 1 148 ? -21.214 -9.496  -0.093  1.00 98.23 148 A 1 
ATOM   1148 C  CA  . ILE A 1 148 ? -20.072 -8.714  -0.545  1.00 98.43 148 A 1 
ATOM   1149 C  C   . ILE A 1 148 ? -19.182 -8.475  0.664   1.00 98.58 148 A 1 
ATOM   1150 O  O   . ILE A 1 148 ? -19.672 -8.103  1.724   1.00 98.20 148 A 1 
ATOM   1151 C  CB  . ILE A 1 148 ? -20.522 -7.386  -1.187  1.00 98.16 148 A 1 
ATOM   1152 C  CG1 . ILE A 1 148 ? -21.348 -7.662  -2.457  1.00 97.07 148 A 1 
ATOM   1153 C  CG2 . ILE A 1 148 ? -19.318 -6.490  -1.496  1.00 97.04 148 A 1 
ATOM   1154 C  CD1 . ILE A 1 148 ? -21.965 -6.416  -3.089  1.00 94.34 148 A 1 
ATOM   1155 N  N   . TYR A 1 149 ? -17.883 -8.670  0.517   1.00 98.56 149 A 1 
ATOM   1156 C  CA  . TYR A 1 149 ? -16.909 -8.444  1.584   1.00 98.56 149 A 1 
ATOM   1157 C  C   . TYR A 1 149 ? -15.939 -7.345  1.189   1.00 98.64 149 A 1 
ATOM   1158 O  O   . TYR A 1 149 ? -15.522 -7.253  0.033   1.00 98.47 149 A 1 
ATOM   1159 C  CB  . TYR A 1 149 ? -16.153 -9.736  1.904   1.00 98.46 149 A 1 
ATOM   1160 C  CG  . TYR A 1 149 ? -17.046 -10.932 2.142   1.00 98.18 149 A 1 
ATOM   1161 C  CD1 . TYR A 1 149 ? -17.700 -11.099 3.365   1.00 97.17 149 A 1 
ATOM   1162 C  CD2 . TYR A 1 149 ? -17.241 -11.883 1.133   1.00 97.11 149 A 1 
ATOM   1163 C  CE1 . TYR A 1 149 ? -18.530 -12.204 3.592   1.00 96.13 149 A 1 
ATOM   1164 C  CE2 . TYR A 1 149 ? -18.073 -12.989 1.344   1.00 96.12 149 A 1 
ATOM   1165 C  CZ  . TYR A 1 149 ? -18.708 -13.146 2.578   1.00 96.22 149 A 1 
ATOM   1166 O  OH  . TYR A 1 149 ? -19.524 -14.232 2.789   1.00 94.73 149 A 1 
ATOM   1167 N  N   . VAL A 1 150 ? -15.543 -6.532  2.152   1.00 98.65 150 A 1 
ATOM   1168 C  CA  . VAL A 1 150 ? -14.547 -5.491  1.926   1.00 98.67 150 A 1 
ATOM   1169 C  C   . VAL A 1 150 ? -13.479 -5.520  3.009   1.00 98.74 150 A 1 
ATOM   1170 O  O   . VAL A 1 150 ? -13.766 -5.767  4.182   1.00 98.45 150 A 1 
ATOM   1171 C  CB  . VAL A 1 150 ? -15.204 -4.096  1.805   1.00 98.26 150 A 1 
ATOM   1172 C  CG1 . VAL A 1 150 ? -15.829 -3.616  3.116   1.00 95.86 150 A 1 
ATOM   1173 C  CG2 . VAL A 1 150 ? -14.193 -3.062  1.319   1.00 95.10 150 A 1 
ATOM   1174 N  N   . GLY A 1 151 ? -12.246 -5.264  2.611   1.00 98.72 151 A 1 
ATOM   1175 C  CA  . GLY A 1 151 ? -11.173 -4.894  3.514   1.00 98.72 151 A 1 
ATOM   1176 C  C   . GLY A 1 151 ? -10.670 -3.512  3.146   1.00 98.77 151 A 1 
ATOM   1177 O  O   . GLY A 1 151 ? -10.363 -3.261  1.980   1.00 98.56 151 A 1 
ATOM   1178 N  N   . GLY A 1 152 ? -10.587 -2.611  4.107   1.00 98.73 152 A 1 
ATOM   1179 C  CA  . GLY A 1 152 ? -10.132 -1.247  3.902   1.00 98.74 152 A 1 
ATOM   1180 C  C   . GLY A 1 152 ? -8.995  -0.897  4.856   1.00 98.85 152 A 1 
ATOM   1181 O  O   . GLY A 1 152 ? -9.068  -1.160  6.054   1.00 98.68 152 A 1 
ATOM   1182 N  N   . ASN A 1 153 ? -7.945  -0.302  4.325   1.00 98.53 153 A 1 
ATOM   1183 C  CA  . ASN A 1 153 ? -6.772  0.056   5.110   1.00 98.32 153 A 1 
ATOM   1184 C  C   . ASN A 1 153 ? -6.423  1.529   4.966   1.00 98.15 153 A 1 
ATOM   1185 O  O   . ASN A 1 153 ? -6.555  2.114   3.889   1.00 97.37 153 A 1 
ATOM   1186 C  CB  . ASN A 1 153 ? -5.580  -0.815  4.704   1.00 98.22 153 A 1 
ATOM   1187 C  CG  . ASN A 1 153 ? -4.379  -0.483  5.565   1.00 97.90 153 A 1 
ATOM   1188 O  OD1 . ASN A 1 153 ? -4.353  -0.807  6.746   1.00 89.43 153 A 1 
ATOM   1189 N  ND2 . ASN A 1 153 ? -3.414  0.225   5.024   1.00 90.09 153 A 1 
ATOM   1190 N  N   . ARG A 1 154 ? -5.918  2.108   6.058   1.00 97.99 154 A 1 
ATOM   1191 C  CA  . ARG A 1 154 ? -5.275  3.423   6.065   1.00 97.90 154 A 1 
ATOM   1192 C  C   . ARG A 1 154 ? -3.957  3.329   6.819   1.00 97.90 154 A 1 
ATOM   1193 O  O   . ARG A 1 154 ? -3.890  2.720   7.885   1.00 97.43 154 A 1 
ATOM   1194 C  CB  . ARG A 1 154 ? -6.202  4.493   6.671   1.00 97.60 154 A 1 
ATOM   1195 C  CG  . ARG A 1 154 ? -6.412  4.373   8.177   1.00 96.30 154 A 1 
ATOM   1196 C  CD  . ARG A 1 154 ? -7.877  4.216   8.584   1.00 96.90 154 A 1 
ATOM   1197 N  NE  . ARG A 1 154 ? -8.460  2.947   8.167   1.00 97.17 154 A 1 
ATOM   1198 C  CZ  . ARG A 1 154 ? -9.733  2.603   8.320   1.00 97.88 154 A 1 
ATOM   1199 N  NH1 . ARG A 1 154 ? -10.604 3.415   8.853   1.00 93.15 154 A 1 
ATOM   1200 N  NH2 . ARG A 1 154 ? -10.143 1.424   7.925   1.00 94.79 154 A 1 
ATOM   1201 N  N   . GLY A 1 155 ? -2.925  3.924   6.278   1.00 94.92 155 A 1 
ATOM   1202 C  CA  . GLY A 1 155 ? -1.609  3.942   6.896   1.00 95.16 155 A 1 
ATOM   1203 C  C   . GLY A 1 155 ? -0.718  2.767   6.522   1.00 95.70 155 A 1 
ATOM   1204 O  O   . GLY A 1 155 ? -1.161  1.744   5.989   1.00 95.93 155 A 1 
ATOM   1205 N  N   . ARG A 1 156 ? 0.557   2.938   6.817   1.00 93.46 156 A 1 
ATOM   1206 C  CA  . ARG A 1 156 ? 1.598   1.976   6.471   1.00 92.72 156 A 1 
ATOM   1207 C  C   . ARG A 1 156 ? 1.500   0.719   7.325   1.00 93.30 156 A 1 
ATOM   1208 O  O   . ARG A 1 156 ? 1.109   0.770   8.489   1.00 93.04 156 A 1 
ATOM   1209 C  CB  . ARG A 1 156 ? 2.975   2.627   6.615   1.00 91.08 156 A 1 
ATOM   1210 C  CG  . ARG A 1 156 ? 3.174   3.834   5.676   1.00 88.17 156 A 1 
ATOM   1211 C  CD  . ARG A 1 156 ? 4.507   4.536   5.893   1.00 87.02 156 A 1 
ATOM   1212 N  NE  . ARG A 1 156 ? 5.623   3.614   5.692   1.00 85.68 156 A 1 
ATOM   1213 C  CZ  . ARG A 1 156 ? 6.558   3.285   6.572   1.00 85.99 156 A 1 
ATOM   1214 N  NH1 . ARG A 1 156 ? 6.645   3.838   7.760   1.00 80.23 156 A 1 
ATOM   1215 N  NH2 . ARG A 1 156 ? 7.433   2.369   6.256   1.00 81.21 156 A 1 
ATOM   1216 N  N   . GLY A 1 157 ? 1.896   -0.410  6.745   1.00 94.66 157 A 1 
ATOM   1217 C  CA  . GLY A 1 157 ? 1.946   -1.681  7.435   1.00 94.74 157 A 1 
ATOM   1218 C  C   . GLY A 1 157 ? 3.112   -1.794  8.411   1.00 94.85 157 A 1 
ATOM   1219 O  O   . GLY A 1 157 ? 3.987   -0.929  8.481   1.00 94.43 157 A 1 
ATOM   1220 N  N   . GLN A 1 158 ? 3.110   -2.883  9.161   1.00 96.04 158 A 1 
ATOM   1221 C  CA  . GLN A 1 158 ? 4.081   -3.171  10.209  1.00 96.10 158 A 1 
ATOM   1222 C  C   . GLN A 1 158 ? 5.101   -4.223  9.780   1.00 95.89 158 A 1 
ATOM   1223 O  O   . GLN A 1 158 ? 6.192   -4.268  10.335  1.00 95.19 158 A 1 
ATOM   1224 C  CB  . GLN A 1 158 ? 3.335   -3.638  11.474  1.00 96.56 158 A 1 
ATOM   1225 C  CG  . GLN A 1 158 ? 2.595   -2.523  12.232  1.00 96.56 158 A 1 
ATOM   1226 C  CD  . GLN A 1 158 ? 1.488   -1.852  11.431  1.00 97.45 158 A 1 
ATOM   1227 O  OE1 . GLN A 1 158 ? 0.500   -2.474  11.060  1.00 93.48 158 A 1 
ATOM   1228 N  NE2 . GLN A 1 158 ? 1.639   -0.577  11.129  1.00 93.60 158 A 1 
ATOM   1229 N  N   . ILE A 1 159 ? 4.751   -5.052  8.812   1.00 95.57 159 A 1 
ATOM   1230 C  CA  . ILE A 1 159 ? 5.553   -6.183  8.354   1.00 95.04 159 A 1 
ATOM   1231 C  C   . ILE A 1 159 ? 5.598   -6.159  6.828   1.00 93.81 159 A 1 
ATOM   1232 O  O   . ILE A 1 159 ? 4.581   -5.952  6.173   1.00 92.46 159 A 1 
ATOM   1233 C  CB  . ILE A 1 159 ? 4.966   -7.517  8.879   1.00 95.10 159 A 1 
ATOM   1234 C  CG1 . ILE A 1 159 ? 4.820   -7.503  10.416  1.00 92.66 159 A 1 
ATOM   1235 C  CG2 . ILE A 1 159 ? 5.831   -8.702  8.445   1.00 92.56 159 A 1 
ATOM   1236 C  CD1 . ILE A 1 159 ? 4.096   -8.719  10.993  1.00 84.89 159 A 1 
ATOM   1237 N  N   . TYR A 1 160 ? 6.786   -6.363  6.270   1.00 86.74 160 A 1 
ATOM   1238 C  CA  . TYR A 1 160 ? 6.982   -6.498  4.827   1.00 85.69 160 A 1 
ATOM   1239 C  C   . TYR A 1 160 ? 6.790   -7.955  4.375   1.00 86.60 160 A 1 
ATOM   1240 O  O   . TYR A 1 160 ? 6.801   -8.867  5.204   1.00 86.18 160 A 1 
ATOM   1241 C  CB  . TYR A 1 160 ? 8.368   -5.975  4.451   1.00 83.83 160 A 1 
ATOM   1242 C  CG  . TYR A 1 160 ? 8.505   -4.476  4.552   1.00 81.43 160 A 1 
ATOM   1243 C  CD1 . TYR A 1 160 ? 7.987   -3.641  3.547   1.00 79.92 160 A 1 
ATOM   1244 C  CD2 . TYR A 1 160 ? 9.159   -3.886  5.646   1.00 79.38 160 A 1 
ATOM   1245 C  CE1 . TYR A 1 160 ? 8.115   -2.253  3.628   1.00 77.65 160 A 1 
ATOM   1246 C  CE2 . TYR A 1 160 ? 9.294   -2.500  5.737   1.00 77.39 160 A 1 
ATOM   1247 C  CZ  . TYR A 1 160 ? 8.771   -1.683  4.725   1.00 77.59 160 A 1 
ATOM   1248 O  OH  . TYR A 1 160 ? 8.900   -0.318  4.812   1.00 74.05 160 A 1 
ATOM   1249 N  N   . PRO A 1 161 ? 6.666   -8.210  3.065   1.00 82.00 161 A 1 
ATOM   1250 C  CA  . PRO A 1 161 ? 6.526   -9.581  2.554   1.00 82.41 161 A 1 
ATOM   1251 C  C   . PRO A 1 161 ? 7.669   -10.528 2.935   1.00 84.23 161 A 1 
ATOM   1252 O  O   . PRO A 1 161 ? 7.445   -11.731 3.029   1.00 83.14 161 A 1 
ATOM   1253 C  CB  . PRO A 1 161 ? 6.439   -9.409  1.030   1.00 80.57 161 A 1 
ATOM   1254 C  CG  . PRO A 1 161 ? 5.838   -8.032  0.868   1.00 78.61 161 A 1 
ATOM   1255 C  CD  . PRO A 1 161 ? 6.465   -7.235  2.004   1.00 80.17 161 A 1 
ATOM   1256 N  N   . ASP A 1 162 ? 8.860   -10.017 3.182   1.00 84.84 162 A 1 
ATOM   1257 C  CA  . ASP A 1 162 ? 10.013  -10.801 3.620   1.00 84.85 162 A 1 
ATOM   1258 C  C   . ASP A 1 162 ? 10.014  -11.106 5.130   1.00 87.06 162 A 1 
ATOM   1259 O  O   . ASP A 1 162 ? 10.930  -11.751 5.633   1.00 85.75 162 A 1 
ATOM   1260 C  CB  . ASP A 1 162 ? 11.313  -10.096 3.186   1.00 81.59 162 A 1 
ATOM   1261 C  CG  . ASP A 1 162 ? 11.586  -8.775  3.911   1.00 78.75 162 A 1 
ATOM   1262 O  OD1 . ASP A 1 162 ? 10.719  -8.305  4.675   1.00 76.69 162 A 1 
ATOM   1263 O  OD2 . ASP A 1 162 ? 12.672  -8.205  3.707   1.00 76.53 162 A 1 
ATOM   1264 N  N   . GLY A 1 163 ? 9.008   -10.644 5.860   1.00 90.27 163 A 1 
ATOM   1265 C  CA  . GLY A 1 163 ? 8.899   -10.813 7.303   1.00 91.24 163 A 1 
ATOM   1266 C  C   . GLY A 1 163 ? 9.593   -9.734  8.131   1.00 92.48 163 A 1 
ATOM   1267 O  O   . GLY A 1 163 ? 9.438   -9.722  9.351   1.00 91.46 163 A 1 
ATOM   1268 N  N   . SER A 1 164 ? 10.342  -8.829  7.511   1.00 90.12 164 A 1 
ATOM   1269 C  CA  . SER A 1 164 ? 11.013  -7.750  8.227   1.00 89.50 164 A 1 
ATOM   1270 C  C   . SER A 1 164 ? 10.017  -6.715  8.755   1.00 90.90 164 A 1 
ATOM   1271 O  O   . SER A 1 164 ? 8.935   -6.511  8.195   1.00 90.96 164 A 1 
ATOM   1272 C  CB  . SER A 1 164 ? 12.088  -7.092  7.362   1.00 86.86 164 A 1 
ATOM   1273 O  OG  . SER A 1 164 ? 11.521  -6.389  6.272   1.00 81.32 164 A 1 
ATOM   1274 N  N   . LYS A 1 165 ? 10.379  -6.053  9.846   1.00 93.41 165 A 1 
ATOM   1275 C  CA  . LYS A 1 165 ? 9.552   -5.008  10.447  1.00 93.83 165 A 1 
ATOM   1276 C  C   . LYS A 1 165 ? 9.759   -3.676  9.724   1.00 93.79 165 A 1 
ATOM   1277 O  O   . LYS A 1 165 ? 10.885  -3.307  9.405   1.00 92.82 165 A 1 
ATOM   1278 C  CB  . LYS A 1 165 ? 9.875   -4.867  11.939  1.00 93.25 165 A 1 
ATOM   1279 C  CG  . LYS A 1 165 ? 9.555   -6.144  12.730  1.00 88.49 165 A 1 
ATOM   1280 C  CD  . LYS A 1 165 ? 9.952   -6.052  14.202  1.00 88.33 165 A 1 
ATOM   1281 C  CE  . LYS A 1 165 ? 9.047   -5.101  14.971  1.00 81.57 165 A 1 
ATOM   1282 N  NZ  . LYS A 1 165 ? 9.301   -5.141  16.427  1.00 76.74 165 A 1 
ATOM   1283 N  N   . SER A 1 166 ? 8.689   -2.940  9.521   1.00 91.98 166 A 1 
ATOM   1284 C  CA  . SER A 1 166 ? 8.788   -1.550  9.115   1.00 92.08 166 A 1 
ATOM   1285 C  C   . SER A 1 166 ? 9.191   -0.664  10.307  1.00 92.70 166 A 1 
ATOM   1286 O  O   . SER A 1 166 ? 9.241   -1.122  11.454  1.00 92.76 166 A 1 
ATOM   1287 C  CB  . SER A 1 166 ? 7.467   -1.084  8.491   1.00 91.70 166 A 1 
ATOM   1288 O  OG  . SER A 1 166 ? 6.499   -0.804  9.478   1.00 90.07 166 A 1 
ATOM   1289 N  N   . ASN A 1 167 ? 9.438   0.611   10.063  1.00 92.45 167 A 1 
ATOM   1290 C  CA  . ASN A 1 167 ? 9.639   1.592   11.128  1.00 92.46 167 A 1 
ATOM   1291 C  C   . ASN A 1 167 ? 8.326   2.099   11.738  1.00 93.76 167 A 1 
ATOM   1292 O  O   . ASN A 1 167 ? 8.344   3.016   12.556  1.00 93.28 167 A 1 
ATOM   1293 C  CB  . ASN A 1 167 ? 10.509  2.748   10.597  1.00 90.45 167 A 1 
ATOM   1294 C  CG  . ASN A 1 167 ? 9.796   3.633   9.595   1.00 89.44 167 A 1 
ATOM   1295 O  OD1 . ASN A 1 167 ? 8.909   3.207   8.867   1.00 86.18 167 A 1 
ATOM   1296 N  ND2 . ASN A 1 167 ? 10.171  4.894   9.533   1.00 85.43 167 A 1 
ATOM   1297 N  N   . ASN A 1 168 ? 7.197   1.513   11.365  1.00 95.57 168 A 1 
ATOM   1298 C  CA  . ASN A 1 168 ? 5.873   1.895   11.838  1.00 96.28 168 A 1 
ATOM   1299 C  C   . ASN A 1 168 ? 5.287   0.831   12.781  1.00 96.93 168 A 1 
ATOM   1300 O  O   . ASN A 1 168 ? 4.125   0.434   12.668  1.00 96.67 168 A 1 
ATOM   1301 C  CB  . ASN A 1 168 ? 4.965   2.203   10.635  1.00 95.90 168 A 1 
ATOM   1302 C  CG  . ASN A 1 168 ? 3.706   2.942   11.038  1.00 95.48 168 A 1 
ATOM   1303 O  OD1 . ASN A 1 168 ? 3.704   3.766   11.937  1.00 90.81 168 A 1 
ATOM   1304 N  ND2 . ASN A 1 168 ? 2.601   2.670   10.366  1.00 90.28 168 A 1 
ATOM   1305 N  N   . THR A 1 169 ? 6.114   0.344   13.698  1.00 97.28 169 A 1 
ATOM   1306 C  CA  . THR A 1 169 ? 5.732   -0.679  14.665  1.00 97.42 169 A 1 
ATOM   1307 C  C   . THR A 1 169 ? 6.581   -0.579  15.933  1.00 97.77 169 A 1 
ATOM   1308 O  O   . THR A 1 169 ? 7.576   0.146   15.967  1.00 97.28 169 A 1 
ATOM   1309 C  CB  . THR A 1 169 ? 5.828   -2.079  14.028  1.00 96.93 169 A 1 
ATOM   1310 O  OG1 . THR A 1 169 ? 5.261   -3.052  14.881  1.00 94.07 169 A 1 
ATOM   1311 C  CG2 . THR A 1 169 ? 7.262   -2.488  13.712  1.00 93.91 169 A 1 
ATOM   1312 N  N   . VAL A 1 170 ? 6.192   -1.303  16.973  1.00 97.69 170 A 1 
ATOM   1313 C  CA  . VAL A 1 170 ? 6.952   -1.392  18.225  1.00 97.77 170 A 1 
ATOM   1314 C  C   . VAL A 1 170 ? 8.236   -2.193  18.000  1.00 97.72 170 A 1 
ATOM   1315 O  O   . VAL A 1 170 ? 8.222   -3.240  17.354  1.00 97.00 170 A 1 
ATOM   1316 C  CB  . VAL A 1 170 ? 6.109   -2.042  19.337  1.00 97.15 170 A 1 
ATOM   1317 C  CG1 . VAL A 1 170 ? 6.883   -2.180  20.641  1.00 92.73 170 A 1 
ATOM   1318 C  CG2 . VAL A 1 170 ? 4.849   -1.229  19.610  1.00 92.78 170 A 1 
ATOM   1319 N  N   . TYR A 1 171 ? 9.336   -1.717  18.580  1.00 97.85 171 A 1 
ATOM   1320 C  CA  . TYR A 1 171 ? 10.599  -2.454  18.637  1.00 97.67 171 A 1 
ATOM   1321 C  C   . TYR A 1 171 ? 10.807  -2.958  20.059  1.00 97.56 171 A 1 
ATOM   1322 O  O   . TYR A 1 171 ? 10.709  -2.193  21.020  1.00 96.35 171 A 1 
ATOM   1323 C  CB  . TYR A 1 171 ? 11.753  -1.570  18.154  1.00 97.21 171 A 1 
ATOM   1324 C  CG  . TYR A 1 171 ? 11.817  -1.501  16.648  1.00 97.12 171 A 1 
ATOM   1325 C  CD1 . TYR A 1 171 ? 10.839  -0.808  15.913  1.00 96.02 171 A 1 
ATOM   1326 C  CD2 . TYR A 1 171 ? 12.826  -2.179  15.949  1.00 95.98 171 A 1 
ATOM   1327 C  CE1 . TYR A 1 171 ? 10.847  -0.818  14.518  1.00 95.03 171 A 1 
ATOM   1328 C  CE2 . TYR A 1 171 ? 12.852  -2.185  14.552  1.00 95.12 171 A 1 
ATOM   1329 C  CZ  . TYR A 1 171 ? 11.856  -1.516  13.834  1.00 95.72 171 A 1 
ATOM   1330 O  OH  . TYR A 1 171 ? 11.856  -1.554  12.471  1.00 94.50 171 A 1 
ATOM   1331 N  N   . ASN A 1 172 ? 11.069  -4.257  20.183  1.00 97.18 172 A 1 
ATOM   1332 C  CA  . ASN A 1 172 ? 11.229  -4.942  21.457  1.00 96.90 172 A 1 
ATOM   1333 C  C   . ASN A 1 172 ? 12.686  -5.357  21.659  1.00 96.61 172 A 1 
ATOM   1334 O  O   . ASN A 1 172 ? 13.416  -5.567  20.695  1.00 95.60 172 A 1 
ATOM   1335 C  CB  . ASN A 1 172 ? 10.306  -6.164  21.502  1.00 96.44 172 A 1 
ATOM   1336 C  CG  . ASN A 1 172 ? 8.833   -5.822  21.340  1.00 95.40 172 A 1 
ATOM   1337 O  OD1 . ASN A 1 172 ? 8.362   -4.753  21.670  1.00 87.56 172 A 1 
ATOM   1338 N  ND2 . ASN A 1 172 ? 8.060   -6.748  20.805  1.00 86.74 172 A 1 
ATOM   1339 N  N   . SER A 1 173 ? 13.098  -5.507  22.918  1.00 96.18 173 A 1 
ATOM   1340 C  CA  . SER A 1 173 ? 14.430  -5.985  23.258  1.00 95.52 173 A 1 
ATOM   1341 C  C   . SER A 1 173 ? 14.655  -7.403  22.748  1.00 95.00 173 A 1 
ATOM   1342 O  O   . SER A 1 173 ? 13.798  -8.274  22.906  1.00 93.77 173 A 1 
ATOM   1343 C  CB  . SER A 1 173 ? 14.624  -5.955  24.771  1.00 95.06 173 A 1 
ATOM   1344 O  OG  . SER A 1 173 ? 15.954  -6.331  25.082  1.00 91.21 173 A 1 
ATOM   1345 N  N   . THR A 1 174 ? 15.836  -7.648  22.193  1.00 93.95 174 A 1 
ATOM   1346 C  CA  . THR A 1 174 ? 16.257  -8.988  21.784  1.00 92.53 174 A 1 
ATOM   1347 C  C   . THR A 1 174 ? 16.929  -9.769  22.912  1.00 92.04 174 A 1 
ATOM   1348 O  O   . THR A 1 174 ? 17.297  -10.923 22.720  1.00 89.47 174 A 1 
ATOM   1349 C  CB  . THR A 1 174 ? 17.187  -8.936  20.568  1.00 91.21 174 A 1 
ATOM   1350 O  OG1 . THR A 1 174 ? 18.342  -8.186  20.868  1.00 85.97 174 A 1 
ATOM   1351 C  CG2 . THR A 1 174 ? 16.493  -8.314  19.363  1.00 84.92 174 A 1 
ATOM   1352 N  N   . ALA A 1 175 ? 17.073  -9.169  24.089  1.00 92.43 175 A 1 
ATOM   1353 C  CA  . ALA A 1 175 ? 17.732  -9.791  25.232  1.00 91.96 175 A 1 
ATOM   1354 C  C   . ALA A 1 175 ? 17.101  -9.363  26.561  1.00 93.12 175 A 1 
ATOM   1355 O  O   . ALA A 1 175 ? 16.485  -8.307  26.678  1.00 92.24 175 A 1 
ATOM   1356 C  CB  . ALA A 1 175 ? 19.217  -9.438  25.198  1.00 89.85 175 A 1 
ATOM   1357 N  N   . THR A 1 176 ? 17.300  -10.188 27.584  1.00 92.08 176 A 1 
ATOM   1358 C  CA  . THR A 1 176 ? 17.105  -9.789  28.981  1.00 92.18 176 A 1 
ATOM   1359 C  C   . THR A 1 176 ? 18.439  -9.283  29.518  1.00 92.21 176 A 1 
ATOM   1360 O  O   . THR A 1 176 ? 19.455  -9.967  29.394  1.00 90.34 176 A 1 
ATOM   1361 C  CB  . THR A 1 176 ? 16.609  -10.971 29.826  1.00 91.15 176 A 1 
ATOM   1362 O  OG1 . THR A 1 176 ? 15.330  -11.362 29.372  1.00 85.78 176 A 1 
ATOM   1363 C  CG2 . THR A 1 176 ? 16.483  -10.621 31.306  1.00 84.93 176 A 1 
ATOM   1364 N  N   . GLY A 1 177 ? 18.445  -8.097  30.108  1.00 93.92 177 A 1 
ATOM   1365 C  CA  . GLY A 1 177 ? 19.693  -7.518  30.575  1.00 93.87 177 A 1 
ATOM   1366 C  C   . GLY A 1 177 ? 19.545  -6.084  31.051  1.00 94.70 177 A 1 
ATOM   1367 O  O   . GLY A 1 177 ? 18.474  -5.666  31.495  1.00 93.73 177 A 1 
ATOM   1368 N  N   . ILE A 1 178 ? 20.646  -5.341  30.986  1.00 94.27 178 A 1 
ATOM   1369 C  CA  . ILE A 1 178 ? 20.698  -3.940  31.385  1.00 94.35 178 A 1 
ATOM   1370 C  C   . ILE A 1 178 ? 21.069  -3.098  30.167  1.00 94.95 178 A 1 
ATOM   1371 O  O   . ILE A 1 178 ? 22.029  -3.408  29.462  1.00 93.83 178 A 1 
ATOM   1372 C  CB  . ILE A 1 178 ? 21.683  -3.723  32.552  1.00 92.84 178 A 1 
ATOM   1373 C  CG1 . ILE A 1 178 ? 21.229  -4.527  33.782  1.00 86.83 178 A 1 
ATOM   1374 C  CG2 . ILE A 1 178 ? 21.802  -2.231  32.895  1.00 85.49 178 A 1 
ATOM   1375 C  CD1 . ILE A 1 178 ? 22.205  -4.499  34.956  1.00 74.14 178 A 1 
ATOM   1376 N  N   . VAL A 1 179 ? 20.332  -2.021  29.957  1.00 94.95 179 A 1 
ATOM   1377 C  CA  . VAL A 1 179 ? 20.661  -1.030  28.933  1.00 95.17 179 A 1 
ATOM   1378 C  C   . VAL A 1 179 ? 21.941  -0.312  29.347  1.00 94.98 179 A 1 
ATOM   1379 O  O   . VAL A 1 179 ? 21.946  0.467   30.297  1.00 93.64 179 A 1 
ATOM   1380 C  CB  . VAL A 1 179 ? 19.513  -0.028  28.731  1.00 94.67 179 A 1 
ATOM   1381 C  CG1 . VAL A 1 179 ? 19.865  0.981   27.647  1.00 92.62 179 A 1 
ATOM   1382 C  CG2 . VAL A 1 179 ? 18.220  -0.739  28.331  1.00 93.04 179 A 1 
ATOM   1383 N  N   . LYS A 1 180 ? 23.047  -0.585  28.660  1.00 94.94 180 A 1 
ATOM   1384 C  CA  . LYS A 1 180 ? 24.346  0.003   28.976  1.00 94.17 180 A 1 
ATOM   1385 C  C   . LYS A 1 180 ? 24.552  1.351   28.321  1.00 94.77 180 A 1 
ATOM   1386 O  O   . LYS A 1 180 ? 25.129  2.250   28.927  1.00 92.77 180 A 1 
ATOM   1387 C  CB  . LYS A 1 180 ? 25.469  -0.958  28.568  1.00 92.16 180 A 1 
ATOM   1388 C  CG  . LYS A 1 180 ? 25.572  -2.193  29.456  1.00 82.93 180 A 1 
ATOM   1389 C  CD  . LYS A 1 180 ? 25.961  -1.824  30.886  1.00 75.10 180 A 1 
ATOM   1390 C  CE  . LYS A 1 180 ? 26.234  -3.072  31.699  1.00 67.01 180 A 1 
ATOM   1391 N  NZ  . LYS A 1 180 ? 26.621  -2.742  33.093  1.00 59.24 180 A 1 
ATOM   1392 N  N   . LYS A 1 181 ? 24.110  1.488   27.095  1.00 95.37 181 A 1 
ATOM   1393 C  CA  . LYS A 1 181 ? 24.311  2.701   26.324  1.00 95.71 181 A 1 
ATOM   1394 C  C   . LYS A 1 181 ? 23.213  2.865   25.290  1.00 96.14 181 A 1 
ATOM   1395 O  O   . LYS A 1 181 ? 22.813  1.895   24.652  1.00 94.84 181 A 1 
ATOM   1396 C  CB  . LYS A 1 181 ? 25.692  2.635   25.657  1.00 94.23 181 A 1 
ATOM   1397 C  CG  . LYS A 1 181 ? 26.105  3.946   24.993  1.00 86.80 181 A 1 
ATOM   1398 C  CD  . LYS A 1 181 ? 27.504  3.832   24.415  1.00 83.13 181 A 1 
ATOM   1399 C  CE  . LYS A 1 181 ? 27.931  5.147   23.799  1.00 72.29 181 A 1 
ATOM   1400 N  NZ  . LYS A 1 181 ? 29.279  5.051   23.200  1.00 64.08 181 A 1 
ATOM   1401 N  N   . ILE A 1 182 ? 22.782  4.097   25.101  1.00 96.28 182 A 1 
ATOM   1402 C  CA  . ILE A 1 182 ? 21.868  4.481   24.037  1.00 96.34 182 A 1 
ATOM   1403 C  C   . ILE A 1 182 ? 22.559  5.540   23.182  1.00 96.24 182 A 1 
ATOM   1404 O  O   . ILE A 1 182 ? 22.847  6.634   23.661  1.00 94.96 182 A 1 
ATOM   1405 C  CB  . ILE A 1 182 ? 20.527  4.990   24.595  1.00 95.89 182 A 1 
ATOM   1406 C  CG1 . ILE A 1 182 ? 19.837  3.898   25.433  1.00 94.52 182 A 1 
ATOM   1407 C  CG2 . ILE A 1 182 ? 19.630  5.461   23.442  1.00 94.42 182 A 1 
ATOM   1408 C  CD1 . ILE A 1 182 ? 18.604  4.376   26.191  1.00 92.92 182 A 1 
ATOM   1409 N  N   . VAL A 1 183 ? 22.829  5.214   21.940  1.00 96.32 183 A 1 
ATOM   1410 C  CA  . VAL A 1 183 ? 23.366  6.162   20.972  1.00 95.80 183 A 1 
ATOM   1411 C  C   . VAL A 1 183 ? 22.202  6.696   20.141  1.00 95.80 183 A 1 
ATOM   1412 O  O   . VAL A 1 183 ? 21.536  5.933   19.443  1.00 95.00 183 A 1 
ATOM   1413 C  CB  . VAL A 1 183 ? 24.434  5.519   20.073  1.00 94.59 183 A 1 
ATOM   1414 C  CG1 . VAL A 1 183 ? 25.007  6.531   19.090  1.00 89.49 183 A 1 
ATOM   1415 C  CG2 . VAL A 1 183 ? 25.581  4.948   20.912  1.00 90.12 183 A 1 
ATOM   1416 N  N   . ARG A 1 184 ? 21.992  8.003   20.230  1.00 94.52 184 A 1 
ATOM   1417 C  CA  . ARG A 1 184 ? 21.016  8.680   19.371  1.00 93.48 184 A 1 
ATOM   1418 C  C   . ARG A 1 184 ? 21.704  9.043   18.057  1.00 93.22 184 A 1 
ATOM   1419 O  O   . ARG A 1 184 ? 22.708  9.750   18.063  1.00 90.38 184 A 1 
ATOM   1420 C  CB  . ARG A 1 184 ? 20.455  9.922   20.073  1.00 90.68 184 A 1 
ATOM   1421 C  CG  . ARG A 1 184 ? 19.642  9.559   21.316  1.00 74.34 184 A 1 
ATOM   1422 C  CD  . ARG A 1 184 ? 19.115  10.794  22.037  1.00 69.37 184 A 1 
ATOM   1423 N  NE  . ARG A 1 184 ? 18.314  10.419  23.204  1.00 61.09 184 A 1 
ATOM   1424 C  CZ  . ARG A 1 184 ? 16.989  10.503  23.327  1.00 53.87 184 A 1 
ATOM   1425 N  NH1 . ARG A 1 184 ? 16.234  10.986  22.378  1.00 49.05 184 A 1 
ATOM   1426 N  NH2 . ARG A 1 184 ? 16.403  10.093  24.423  1.00 47.31 184 A 1 
ATOM   1427 N  N   . LYS A 1 185 ? 21.179  8.552   16.966  1.00 92.01 185 A 1 
ATOM   1428 C  CA  . LYS A 1 185 ? 21.770  8.792   15.655  1.00 90.44 185 A 1 
ATOM   1429 C  C   . LYS A 1 185 ? 21.347  10.170  15.135  1.00 89.78 185 A 1 
ATOM   1430 O  O   . LYS A 1 185 ? 20.208  10.583  15.318  1.00 86.76 185 A 1 
ATOM   1431 C  CB  . LYS A 1 185 ? 21.403  7.670   14.679  1.00 88.35 185 A 1 
ATOM   1432 C  CG  . LYS A 1 185 ? 21.797  6.291   15.220  1.00 81.10 185 A 1 
ATOM   1433 C  CD  . LYS A 1 185 ? 21.542  5.155   14.230  1.00 75.29 185 A 1 
ATOM   1434 C  CE  . LYS A 1 185 ? 22.579  5.151   13.112  1.00 66.53 185 A 1 
ATOM   1435 N  NZ  . LYS A 1 185 ? 22.800  3.778   12.585  1.00 59.14 185 A 1 
ATOM   1436 N  N   . GLU A 1 186 ? 22.257  10.845  14.457  1.00 87.43 186 A 1 
ATOM   1437 C  CA  . GLU A 1 186 ? 22.025  12.206  13.964  1.00 84.72 186 A 1 
ATOM   1438 C  C   . GLU A 1 186 ? 20.804  12.296  13.042  1.00 82.53 186 A 1 
ATOM   1439 O  O   . GLU A 1 186 ? 19.990  13.217  13.158  1.00 76.56 186 A 1 
ATOM   1440 C  CB  . GLU A 1 186 ? 23.290  12.674  13.244  1.00 82.38 186 A 1 
ATOM   1441 C  CG  . GLU A 1 186 ? 23.237  14.141  12.808  1.00 70.69 186 A 1 
ATOM   1442 C  CD  . GLU A 1 186 ? 24.499  14.610  12.085  1.00 62.44 186 A 1 
ATOM   1443 O  OE1 . GLU A 1 186 ? 24.534  15.789  11.701  1.00 55.51 186 A 1 
ATOM   1444 O  OE2 . GLU A 1 186 ? 25.412  13.789  11.909  1.00 55.91 186 A 1 
ATOM   1445 N  N   . LYS A 1 187 ? 20.642  11.315  12.170  1.00 80.34 187 A 1 
ATOM   1446 C  CA  . LYS A 1 187 ? 19.497  11.247  11.255  1.00 79.25 187 A 1 
ATOM   1447 C  C   . LYS A 1 187 ? 18.229  10.656  11.894  1.00 81.29 187 A 1 
ATOM   1448 O  O   . LYS A 1 187 ? 17.235  10.439  11.207  1.00 76.37 187 A 1 
ATOM   1449 C  CB  . LYS A 1 187 ? 19.893  10.508  9.964   1.00 74.52 187 A 1 
ATOM   1450 C  CG  . LYS A 1 187 ? 20.959  11.272  9.178   1.00 67.86 187 A 1 
ATOM   1451 C  CD  . LYS A 1 187 ? 21.205  10.630  7.816   1.00 60.95 187 A 1 
ATOM   1452 C  CE  . LYS A 1 187 ? 22.208  11.463  7.026   1.00 54.19 187 A 1 
ATOM   1453 N  NZ  . LYS A 1 187 ? 22.421  10.934  5.648   1.00 48.57 187 A 1 
ATOM   1454 N  N   . GLY A 1 188 ? 18.260  10.418  13.201  1.00 84.43 188 A 1 
ATOM   1455 C  CA  . GLY A 1 188 ? 17.185  9.777   13.934  1.00 85.98 188 A 1 
ATOM   1456 C  C   . GLY A 1 188 ? 17.365  8.273   14.070  1.00 88.58 188 A 1 
ATOM   1457 O  O   . GLY A 1 188 ? 18.148  7.650   13.355  1.00 85.67 188 A 1 
ATOM   1458 N  N   . GLY A 1 189 ? 16.624  7.687   15.002  1.00 90.82 189 A 1 
ATOM   1459 C  CA  . GLY A 1 189 ? 16.793  6.298   15.403  1.00 92.69 189 A 1 
ATOM   1460 C  C   . GLY A 1 189 ? 17.836  6.149   16.502  1.00 94.58 189 A 1 
ATOM   1461 O  O   . GLY A 1 189 ? 18.432  7.123   16.963  1.00 93.64 189 A 1 
ATOM   1462 N  N   . TYR A 1 190 ? 18.029  4.913   16.945  1.00 95.93 190 A 1 
ATOM   1463 C  CA  . TYR A 1 190 ? 18.837  4.600   18.112  1.00 96.49 190 A 1 
ATOM   1464 C  C   . TYR A 1 190 ? 19.627  3.309   17.913  1.00 96.84 190 A 1 
ATOM   1465 O  O   . TYR A 1 190 ? 19.183  2.390   17.226  1.00 96.06 190 A 1 
ATOM   1466 C  CB  . TYR A 1 190 ? 17.942  4.463   19.355  1.00 95.73 190 A 1 
ATOM   1467 C  CG  . TYR A 1 190 ? 17.005  5.623   19.581  1.00 95.05 190 A 1 
ATOM   1468 C  CD1 . TYR A 1 190 ? 17.414  6.748   20.318  1.00 91.68 190 A 1 
ATOM   1469 C  CD2 . TYR A 1 190 ? 15.710  5.612   19.038  1.00 91.58 190 A 1 
ATOM   1470 C  CE1 . TYR A 1 190 ? 16.560  7.829   20.518  1.00 89.34 190 A 1 
ATOM   1471 C  CE2 . TYR A 1 190 ? 14.843  6.704   19.224  1.00 89.61 190 A 1 
ATOM   1472 C  CZ  . TYR A 1 190 ? 15.274  7.804   19.959  1.00 90.34 190 A 1 
ATOM   1473 O  OH  . TYR A 1 190 ? 14.432  8.874   20.145  1.00 87.43 190 A 1 
ATOM   1474 N  N   . GLU A 1 191 ? 20.778  3.242   18.572  1.00 96.52 191 A 1 
ATOM   1475 C  CA  . GLU A 1 191 ? 21.506  1.995   18.797  1.00 96.59 191 A 1 
ATOM   1476 C  C   . GLU A 1 191 ? 21.557  1.772   20.304  1.00 96.79 191 A 1 
ATOM   1477 O  O   . GLU A 1 191 ? 22.055  2.620   21.048  1.00 95.44 191 A 1 
ATOM   1478 C  CB  . GLU A 1 191 ? 22.903  2.059   18.190  1.00 95.22 191 A 1 
ATOM   1479 C  CG  . GLU A 1 191 ? 22.869  2.067   16.666  1.00 87.26 191 A 1 
ATOM   1480 C  CD  . GLU A 1 191 ? 24.227  2.302   16.001  1.00 85.67 191 A 1 
ATOM   1481 O  OE1 . GLU A 1 191 ? 24.224  2.585   14.779  1.00 79.75 191 A 1 
ATOM   1482 O  OE2 . GLU A 1 191 ? 25.261  2.239   16.695  1.00 79.06 191 A 1 
ATOM   1483 N  N   . ILE A 1 192 ? 21.023  0.653   20.765  1.00 96.51 192 A 1 
ATOM   1484 C  CA  . ILE A 1 192 ? 20.893  0.348   22.186  1.00 96.34 192 A 1 
ATOM   1485 C  C   . ILE A 1 192 ? 21.780  -0.841  22.512  1.00 96.13 192 A 1 
ATOM   1486 O  O   . ILE A 1 192 ? 21.536  -1.949  22.029  1.00 95.15 192 A 1 
ATOM   1487 C  CB  . ILE A 1 192 ? 19.424  0.083   22.570  1.00 95.68 192 A 1 
ATOM   1488 C  CG1 . ILE A 1 192 ? 18.531  1.267   22.130  1.00 92.66 192 A 1 
ATOM   1489 C  CG2 . ILE A 1 192 ? 19.315  -0.158  24.081  1.00 92.24 192 A 1 
ATOM   1490 C  CD1 . ILE A 1 192 ? 17.072  1.118   22.522  1.00 85.73 192 A 1 
ATOM   1491 N  N   . ASN A 1 193 ? 22.796  -0.617  23.338  1.00 96.38 193 A 1 
ATOM   1492 C  CA  . ASN A 1 193 ? 23.641  -1.689  23.845  1.00 96.09 193 A 1 
ATOM   1493 C  C   . ASN A 1 193 ? 23.004  -2.285  25.094  1.00 96.09 193 A 1 
ATOM   1494 O  O   . ASN A 1 193 ? 22.752  -1.577  26.069  1.00 94.83 193 A 1 
ATOM   1495 C  CB  . ASN A 1 193 ? 25.051  -1.168  24.145  1.00 94.68 193 A 1 
ATOM   1496 C  CG  . ASN A 1 193 ? 25.792  -0.729  22.903  1.00 86.67 193 A 1 
ATOM   1497 O  OD1 . ASN A 1 193 ? 26.496  -1.494  22.262  1.00 74.86 193 A 1 
ATOM   1498 N  ND2 . ASN A 1 193 ? 25.651  0.525   22.510  1.00 73.73 193 A 1 
ATOM   1499 N  N   . ILE A 1 194 ? 22.780  -3.595  25.072  1.00 95.51 194 A 1 
ATOM   1500 C  CA  . ILE A 1 194 ? 22.167  -4.339  26.166  1.00 95.11 194 A 1 
ATOM   1501 C  C   . ILE A 1 194 ? 23.158  -5.400  26.624  1.00 94.73 194 A 1 
ATOM   1502 O  O   . ILE A 1 194 ? 23.576  -6.235  25.827  1.00 93.51 194 A 1 
ATOM   1503 C  CB  . ILE A 1 194 ? 20.829  -4.969  25.720  1.00 94.51 194 A 1 
ATOM   1504 C  CG1 . ILE A 1 194 ? 19.848  -3.890  25.227  1.00 92.48 194 A 1 
ATOM   1505 C  CG2 . ILE A 1 194 ? 20.212  -5.782  26.873  1.00 92.36 194 A 1 
ATOM   1506 C  CD1 . ILE A 1 194 ? 18.729  -4.453  24.347  1.00 85.79 194 A 1 
ATOM   1507 N  N   . ALA A 1 195 ? 23.530  -5.378  27.906  1.00 94.92 195 A 1 
ATOM   1508 C  CA  . ALA A 1 195 ? 24.339  -6.436  28.489  1.00 93.94 195 A 1 
ATOM   1509 C  C   . ALA A 1 195 ? 23.426  -7.604  28.858  1.00 93.10 195 A 1 
ATOM   1510 O  O   . ALA A 1 195 ? 22.618  -7.493  29.779  1.00 90.02 195 A 1 
ATOM   1511 C  CB  . ALA A 1 195 ? 25.112  -5.905  29.693  1.00 92.09 195 A 1 
ATOM   1512 N  N   . ASP A 1 196 ? 23.561  -8.700  28.138  1.00 90.17 196 A 1 
ATOM   1513 C  CA  . ASP A 1 196 ? 22.737  -9.887  28.319  1.00 86.81 196 A 1 
ATOM   1514 C  C   . ASP A 1 196 ? 22.943  -10.485 29.719  1.00 86.12 196 A 1 
ATOM   1515 O  O   . ASP A 1 196 ? 24.071  -10.664 30.182  1.00 82.14 196 A 1 
ATOM   1516 C  CB  . ASP A 1 196 ? 23.056  -10.904 27.217  1.00 82.00 196 A 1 
ATOM   1517 C  CG  . ASP A 1 196 ? 22.050  -12.042 27.160  1.00 74.17 196 A 1 
ATOM   1518 O  OD1 . ASP A 1 196 ? 21.921  -12.766 28.160  1.00 66.51 196 A 1 
ATOM   1519 O  OD2 . ASP A 1 196 ? 21.390  -12.192 26.119  1.00 67.23 196 A 1 
ATOM   1520 N  N   . ALA A 1 197 ? 21.859  -10.799 30.402  1.00 80.54 197 A 1 
ATOM   1521 C  CA  . ALA A 1 197 ? 21.909  -11.322 31.767  1.00 78.54 197 A 1 
ATOM   1522 C  C   . ALA A 1 197 ? 22.455  -12.755 31.850  1.00 78.96 197 A 1 
ATOM   1523 O  O   . ALA A 1 197 ? 22.884  -13.180 32.920  1.00 73.91 197 A 1 
ATOM   1524 C  CB  . ALA A 1 197 ? 20.509  -11.236 32.368  1.00 74.56 197 A 1 
ATOM   1525 N  N   . SER A 1 198 ? 22.447  -13.505 30.755  1.00 82.14 198 A 1 
ATOM   1526 C  CA  . SER A 1 198 ? 22.841  -14.911 30.749  1.00 80.50 198 A 1 
ATOM   1527 C  C   . SER A 1 198 ? 24.359  -15.102 30.692  1.00 80.47 198 A 1 
ATOM   1528 O  O   . SER A 1 198 ? 24.895  -15.965 31.392  1.00 74.70 198 A 1 
ATOM   1529 C  CB  . SER A 1 198 ? 22.161  -15.651 29.591  1.00 77.06 198 A 1 
ATOM   1530 O  OG  . SER A 1 198 ? 22.598  -15.189 28.337  1.00 69.40 198 A 1 
ATOM   1531 N  N   . ASP A 1 199 ? 25.060  -14.306 29.889  1.00 83.71 199 A 1 
ATOM   1532 C  CA  . ASP A 1 199 ? 26.500  -14.453 29.660  1.00 83.37 199 A 1 
ATOM   1533 C  C   . ASP A 1 199 ? 27.280  -13.136 29.753  1.00 84.25 199 A 1 
ATOM   1534 O  O   . ASP A 1 199 ? 28.507  -13.137 29.633  1.00 77.23 199 A 1 
ATOM   1535 C  CB  . ASP A 1 199 ? 26.730  -15.158 28.313  1.00 78.08 199 A 1 
ATOM   1536 C  CG  . ASP A 1 199 ? 26.233  -14.385 27.092  1.00 72.41 199 A 1 
ATOM   1537 O  OD1 . ASP A 1 199 ? 25.801  -13.226 27.242  1.00 67.05 199 A 1 
ATOM   1538 O  OD2 . ASP A 1 199 ? 26.304  -14.948 25.981  1.00 68.46 199 A 1 
ATOM   1539 N  N   . GLY A 1 200 ? 26.599  -12.029 29.987  1.00 81.75 200 A 1 
ATOM   1540 C  CA  . GLY A 1 200 ? 27.214  -10.708 30.063  1.00 81.45 200 A 1 
ATOM   1541 C  C   . GLY A 1 200 ? 27.619  -10.121 28.716  1.00 83.71 200 A 1 
ATOM   1542 O  O   . GLY A 1 200 ? 28.164  -9.019  28.674  1.00 79.34 200 A 1 
ATOM   1543 N  N   . ARG A 1 201 ? 27.358  -10.826 27.631  1.00 87.91 201 A 1 
ATOM   1544 C  CA  . ARG A 1 201 ? 27.668  -10.337 26.293  1.00 89.13 201 A 1 
ATOM   1545 C  C   . ARG A 1 201 ? 26.777  -9.166  25.937  1.00 90.88 201 A 1 
ATOM   1546 O  O   . ARG A 1 201 ? 25.579  -9.163  26.231  1.00 88.17 201 A 1 
ATOM   1547 C  CB  . ARG A 1 201 ? 27.526  -11.476 25.280  1.00 84.61 201 A 1 
ATOM   1548 C  CG  . ARG A 1 201 ? 28.091  -11.105 23.907  1.00 70.12 201 A 1 
ATOM   1549 C  CD  . ARG A 1 201 ? 27.952  -12.258 22.917  1.00 65.96 201 A 1 
ATOM   1550 N  NE  . ARG A 1 201 ? 26.536  -12.504 22.610  1.00 57.43 201 A 1 
ATOM   1551 C  CZ  . ARG A 1 201 ? 26.089  -13.209 21.583  1.00 51.37 201 A 1 
ATOM   1552 N  NH1 . ARG A 1 201 ? 26.915  -13.783 20.742  1.00 48.60 201 A 1 
ATOM   1553 N  NH2 . ARG A 1 201 ? 24.805  -13.337 21.394  1.00 44.93 201 A 1 
ATOM   1554 N  N   . GLU A 1 202 ? 27.352  -8.174  25.275  1.00 91.92 202 A 1 
ATOM   1555 C  CA  . GLU A 1 202 ? 26.575  -7.052  24.775  1.00 92.41 202 A 1 
ATOM   1556 C  C   . GLU A 1 202 ? 25.962  -7.372  23.410  1.00 93.11 202 A 1 
ATOM   1557 O  O   . GLU A 1 202 ? 26.639  -7.867  22.506  1.00 90.71 202 A 1 
ATOM   1558 C  CB  . GLU A 1 202 ? 27.406  -5.769  24.732  1.00 89.39 202 A 1 
ATOM   1559 C  CG  . GLU A 1 202 ? 27.769  -5.287  26.137  1.00 81.18 202 A 1 
ATOM   1560 C  CD  . GLU A 1 202 ? 28.445  -3.907  26.179  1.00 80.94 202 A 1 
ATOM   1561 O  OE1 . GLU A 1 202 ? 28.849  -3.511  27.286  1.00 75.64 202 A 1 
ATOM   1562 O  OE2 . GLU A 1 202 ? 28.540  -3.242  25.125  1.00 76.10 202 A 1 
ATOM   1563 N  N   . VAL A 1 203 ? 24.693  -7.071  23.293  1.00 93.38 203 A 1 
ATOM   1564 C  CA  . VAL A 1 203 ? 23.983  -7.073  22.017  1.00 93.17 203 A 1 
ATOM   1565 C  C   . VAL A 1 203 ? 23.588  -5.646  21.677  1.00 94.39 203 A 1 
ATOM   1566 O  O   . VAL A 1 203 ? 23.425  -4.809  22.571  1.00 93.60 203 A 1 
ATOM   1567 C  CB  . VAL A 1 203 ? 22.764  -8.016  22.013  1.00 90.58 203 A 1 
ATOM   1568 C  CG1 . VAL A 1 203 ? 23.196  -9.455  22.276  1.00 79.23 203 A 1 
ATOM   1569 C  CG2 . VAL A 1 203 ? 21.709  -7.605  23.027  1.00 79.72 203 A 1 
ATOM   1570 N  N   . VAL A 1 204 ? 23.457  -5.369  20.395  1.00 95.29 204 A 1 
ATOM   1571 C  CA  . VAL A 1 204 ? 23.054  -4.048  19.914  1.00 95.26 204 A 1 
ATOM   1572 C  C   . VAL A 1 204 ? 21.730  -4.163  19.187  1.00 95.16 204 A 1 
ATOM   1573 O  O   . VAL A 1 204 ? 21.647  -4.785  18.132  1.00 93.98 204 A 1 
ATOM   1574 C  CB  . VAL A 1 204 ? 24.125  -3.410  19.011  1.00 94.08 204 A 1 
ATOM   1575 C  CG1 . VAL A 1 204 ? 23.719  -1.986  18.618  1.00 88.48 204 A 1 
ATOM   1576 C  CG2 . VAL A 1 204 ? 25.480  -3.352  19.709  1.00 89.12 204 A 1 
ATOM   1577 N  N   . ASP A 1 205 ? 20.711  -3.551  19.752  1.00 95.41 205 A 1 
ATOM   1578 C  CA  . ASP A 1 205 ? 19.415  -3.421  19.094  1.00 95.31 205 A 1 
ATOM   1579 C  C   . ASP A 1 205 ? 19.372  -2.108  18.318  1.00 95.79 205 A 1 
ATOM   1580 O  O   . ASP A 1 205 ? 19.621  -1.028  18.867  1.00 94.89 205 A 1 
ATOM   1581 C  CB  . ASP A 1 205 ? 18.273  -3.524  20.114  1.00 94.48 205 A 1 
ATOM   1582 C  CG  . ASP A 1 205 ? 17.978  -4.953  20.566  1.00 92.96 205 A 1 
ATOM   1583 O  OD1 . ASP A 1 205 ? 18.536  -5.912  19.997  1.00 88.49 205 A 1 
ATOM   1584 O  OD2 . ASP A 1 205 ? 17.135  -5.131  21.468  1.00 88.02 205 A 1 
ATOM   1585 N  N   . ILE A 1 206 ? 19.083  -2.207  17.036  1.00 95.68 206 A 1 
ATOM   1586 C  CA  . ILE A 1 206 ? 18.999  -1.059  16.137  1.00 95.31 206 A 1 
ATOM   1587 C  C   . ILE A 1 206 ? 17.532  -0.684  15.951  1.00 95.75 206 A 1 
ATOM   1588 O  O   . ILE A 1 206 ? 16.717  -1.507  15.546  1.00 94.94 206 A 1 
ATOM   1589 C  CB  . ILE A 1 206 ? 19.694  -1.342  14.788  1.00 93.92 206 A 1 
ATOM   1590 C  CG1 . ILE A 1 206 ? 21.176  -1.707  15.020  1.00 90.86 206 A 1 
ATOM   1591 C  CG2 . ILE A 1 206 ? 19.568  -0.130  13.861  1.00 89.84 206 A 1 
ATOM   1592 C  CD1 . ILE A 1 206 ? 21.933  -2.104  13.752  1.00 79.51 206 A 1 
ATOM   1593 N  N   . ILE A 1 207 ? 17.221  0.572   16.244  1.00 96.05 207 A 1 
ATOM   1594 C  CA  . ILE A 1 207 ? 15.870  1.103   16.130  1.00 96.16 207 A 1 
ATOM   1595 C  C   . ILE A 1 207 ? 15.862  2.181   15.052  1.00 95.93 207 A 1 
ATOM   1596 O  O   . ILE A 1 207 ? 16.614  3.153   15.155  1.00 95.01 207 A 1 
ATOM   1597 C  CB  . ILE A 1 207 ? 15.380  1.641   17.495  1.00 95.67 207 A 1 
ATOM   1598 C  CG1 . ILE A 1 207 ? 15.371  0.484   18.518  1.00 93.51 207 A 1 
ATOM   1599 C  CG2 . ILE A 1 207 ? 13.991  2.277   17.355  1.00 94.22 207 A 1 
ATOM   1600 C  CD1 . ILE A 1 207 ? 14.915  0.884   19.912  1.00 86.14 207 A 1 
ATOM   1601 N  N   . PRO A 1 208 ? 15.045  2.046   14.016  1.00 94.92 208 A 1 
ATOM   1602 C  CA  . PRO A 1 208 ? 14.972  3.055   12.970  1.00 94.14 208 A 1 
ATOM   1603 C  C   . PRO A 1 208 ? 14.292  4.332   13.465  1.00 94.20 208 A 1 
ATOM   1604 O  O   . PRO A 1 208 ? 13.604  4.343   14.490  1.00 93.37 208 A 1 
ATOM   1605 C  CB  . PRO A 1 208 ? 14.161  2.381   11.858  1.00 93.09 208 A 1 
ATOM   1606 C  CG  . PRO A 1 208 ? 13.238  1.467   12.621  1.00 91.81 208 A 1 
ATOM   1607 C  CD  . PRO A 1 208 ? 14.097  0.971   13.770  1.00 93.58 208 A 1 
ATOM   1608 N  N   . ARG A 1 209 ? 14.462  5.411   12.734  1.00 93.16 209 A 1 
ATOM   1609 C  CA  . ARG A 1 209 ? 13.735  6.653   12.991  1.00 92.19 209 A 1 
ATOM   1610 C  C   . ARG A 1 209 ? 12.235  6.432   12.828  1.00 92.26 209 A 1 
ATOM   1611 O  O   . ARG A 1 209 ? 11.795  5.821   11.851  1.00 90.20 209 A 1 
ATOM   1612 C  CB  . ARG A 1 209 ? 14.245  7.745   12.053  1.00 89.22 209 A 1 
ATOM   1613 C  CG  . ARG A 1 209 ? 13.599  9.103   12.310  1.00 77.24 209 A 1 
ATOM   1614 C  CD  . ARG A 1 209 ? 14.165  10.162  11.362  1.00 75.09 209 A 1 
ATOM   1615 N  NE  . ARG A 1 209 ? 13.514  11.459  11.548  1.00 67.20 209 A 1 
ATOM   1616 C  CZ  . ARG A 1 209 ? 13.589  12.475  10.710  1.00 60.71 209 A 1 
ATOM   1617 N  NH1 . ARG A 1 209 ? 14.289  12.398  9.602   1.00 56.20 209 A 1 
ATOM   1618 N  NH2 . ARG A 1 209 ? 12.950  13.584  10.971  1.00 52.56 209 A 1 
ATOM   1619 N  N   . GLY A 1 210 ? 11.465  6.963   13.754  1.00 92.54 210 A 1 
ATOM   1620 C  CA  . GLY A 1 210 ? 10.015  6.865   13.756  1.00 92.14 210 A 1 
ATOM   1621 C  C   . GLY A 1 210 ? 9.452   6.590   15.147  1.00 93.24 210 A 1 
ATOM   1622 O  O   . GLY A 1 210 ? 8.814   7.469   15.721  1.00 91.83 210 A 1 
ATOM   1623 N  N   . PRO A 1 211 ? 9.688   5.409   15.710  1.00 94.49 211 A 1 
ATOM   1624 C  CA  . PRO A 1 211 ? 9.256   5.100   17.067  1.00 94.76 211 A 1 
ATOM   1625 C  C   . PRO A 1 211 ? 9.993   5.933   18.114  1.00 94.85 211 A 1 
ATOM   1626 O  O   . PRO A 1 211 ? 11.182  6.218   17.968  1.00 93.45 211 A 1 
ATOM   1627 C  CB  . PRO A 1 211 ? 9.548   3.608   17.247  1.00 93.90 211 A 1 
ATOM   1628 C  CG  . PRO A 1 211 ? 9.709   3.072   15.843  1.00 91.73 211 A 1 
ATOM   1629 C  CD  . PRO A 1 211 ? 10.279  4.243   15.074  1.00 94.10 211 A 1 
ATOM   1630 N  N   . GLU A 1 212 ? 9.300   6.307   19.198  1.00 94.30 212 A 1 
ATOM   1631 C  CA  . GLU A 1 212 ? 9.885   7.031   20.320  1.00 94.01 212 A 1 
ATOM   1632 C  C   . GLU A 1 212 ? 10.400  6.057   21.383  1.00 94.94 212 A 1 
ATOM   1633 O  O   . GLU A 1 212 ? 9.755   5.055   21.685  1.00 94.03 212 A 1 
ATOM   1634 C  CB  . GLU A 1 212 ? 8.858   7.986   20.936  1.00 92.02 212 A 1 
ATOM   1635 C  CG  . GLU A 1 212 ? 8.426   9.122   19.999  1.00 80.31 212 A 1 
ATOM   1636 C  CD  . GLU A 1 212 ? 9.583   10.030  19.565  1.00 71.13 212 A 1 
ATOM   1637 O  OE1 . GLU A 1 212 ? 9.475   10.615  18.472  1.00 64.11 212 A 1 
ATOM   1638 O  OE2 . GLU A 1 212 ? 10.574  10.140  20.314  1.00 62.40 212 A 1 
ATOM   1639 N  N   . LEU A 1 213 ? 11.554  6.365   21.947  1.00 95.09 213 A 1 
ATOM   1640 C  CA  . LEU A 1 213 ? 12.198  5.510   22.934  1.00 95.01 213 A 1 
ATOM   1641 C  C   . LEU A 1 213 ? 11.454  5.551   24.278  1.00 95.25 213 A 1 
ATOM   1642 O  O   . LEU A 1 213 ? 11.056  6.617   24.735  1.00 93.33 213 A 1 
ATOM   1643 C  CB  . LEU A 1 213 ? 13.656  5.957   23.084  1.00 93.38 213 A 1 
ATOM   1644 C  CG  . LEU A 1 213 ? 14.580  4.927   23.743  1.00 88.36 213 A 1 
ATOM   1645 C  CD1 . LEU A 1 213 ? 14.798  3.727   22.832  1.00 86.11 213 A 1 
ATOM   1646 C  CD2 . LEU A 1 213 ? 15.926  5.582   24.026  1.00 85.51 213 A 1 
ATOM   1647 N  N   . LEU A 1 214 ? 11.315  4.392   24.922  1.00 95.92 214 A 1 
ATOM   1648 C  CA  . LEU A 1 214 ? 10.673  4.255   26.232  1.00 95.72 214 A 1 
ATOM   1649 C  C   . LEU A 1 214 ? 11.645  3.884   27.358  1.00 95.88 214 A 1 
ATOM   1650 O  O   . LEU A 1 214 ? 11.243  3.889   28.521  1.00 93.72 214 A 1 
ATOM   1651 C  CB  . LEU A 1 214 ? 9.575   3.185   26.156  1.00 94.97 214 A 1 
ATOM   1652 C  CG  . LEU A 1 214 ? 8.400   3.486   25.219  1.00 93.57 214 A 1 
ATOM   1653 C  CD1 . LEU A 1 214 ? 7.401   2.334   25.299  1.00 91.03 214 A 1 
ATOM   1654 C  CD2 . LEU A 1 214 ? 7.694   4.793   25.582  1.00 90.61 214 A 1 
ATOM   1655 N  N   . VAL A 1 215 ? 12.881  3.554   27.030  1.00 96.12 215 A 1 
ATOM   1656 C  CA  . VAL A 1 215 ? 13.864  3.053   27.994  1.00 96.22 215 A 1 
ATOM   1657 C  C   . VAL A 1 215 ? 15.025  4.029   28.152  1.00 96.55 215 A 1 
ATOM   1658 O  O   . VAL A 1 215 ? 15.279  4.869   27.286  1.00 95.87 215 A 1 
ATOM   1659 C  CB  . VAL A 1 215 ? 14.361  1.642   27.629  1.00 95.23 215 A 1 
ATOM   1660 C  CG1 . VAL A 1 215 ? 13.197  0.654   27.600  1.00 91.27 215 A 1 
ATOM   1661 C  CG2 . VAL A 1 215 ? 15.098  1.612   26.288  1.00 91.19 215 A 1 
ATOM   1662 N  N   . SER A 1 216 ? 15.737  3.897   29.276  1.00 96.05 216 A 1 
ATOM   1663 C  CA  . SER A 1 216 ? 16.874  4.737   29.621  1.00 95.92 216 A 1 
ATOM   1664 C  C   . SER A 1 216 ? 18.103  3.888   29.936  1.00 96.25 216 A 1 
ATOM   1665 O  O   . SER A 1 216 ? 17.995  2.713   30.285  1.00 95.09 216 A 1 
ATOM   1666 C  CB  . SER A 1 216 ? 16.529  5.613   30.825  1.00 94.73 216 A 1 
ATOM   1667 O  OG  . SER A 1 216 ? 15.469  6.486   30.506  1.00 86.74 216 A 1 
ATOM   1668 N  N   . GLU A 1 217 ? 19.291  4.486   29.835  1.00 95.22 217 A 1 
ATOM   1669 C  CA  . GLU A 1 217 ? 20.523  3.836   30.266  1.00 95.44 217 A 1 
ATOM   1670 C  C   . GLU A 1 217 ? 20.448  3.451   31.749  1.00 95.07 217 A 1 
ATOM   1671 O  O   . GLU A 1 217 ? 19.931  4.198   32.576  1.00 92.94 217 A 1 
ATOM   1672 C  CB  . GLU A 1 217 ? 21.729  4.741   30.014  1.00 94.18 217 A 1 
ATOM   1673 C  CG  . GLU A 1 217 ? 22.033  4.922   28.532  1.00 89.89 217 A 1 
ATOM   1674 C  CD  . GLU A 1 217 ? 23.254  5.807   28.249  1.00 92.01 217 A 1 
ATOM   1675 O  OE1 . GLU A 1 217 ? 23.673  5.851   27.072  1.00 87.59 217 A 1 
ATOM   1676 O  OE2 . GLU A 1 217 ? 23.772  6.456   29.178  1.00 88.40 217 A 1 
ATOM   1677 N  N   . GLY A 1 218 ? 20.963  2.261   32.065  1.00 95.45 218 A 1 
ATOM   1678 C  CA  . GLY A 1 218 ? 20.912  1.686   33.403  1.00 95.04 218 A 1 
ATOM   1679 C  C   . GLY A 1 218 ? 19.644  0.912   33.715  1.00 95.53 218 A 1 
ATOM   1680 O  O   . GLY A 1 218 ? 19.590  0.215   34.736  1.00 93.45 218 A 1 
ATOM   1681 N  N   . GLU A 1 219 ? 18.638  0.968   32.871  1.00 95.39 219 A 1 
ATOM   1682 C  CA  . GLU A 1 219 ? 17.369  0.275   33.094  1.00 95.23 219 A 1 
ATOM   1683 C  C   . GLU A 1 219 ? 17.514  -1.237  32.855  1.00 95.35 219 A 1 
ATOM   1684 O  O   . GLU A 1 219 ? 18.150  -1.672  31.894  1.00 94.27 219 A 1 
ATOM   1685 C  CB  . GLU A 1 219 ? 16.292  0.885   32.197  1.00 93.72 219 A 1 
ATOM   1686 C  CG  . GLU A 1 219 ? 14.886  0.392   32.513  1.00 86.01 219 A 1 
ATOM   1687 C  CD  . GLU A 1 219 ? 13.806  1.103   31.695  1.00 88.21 219 A 1 
ATOM   1688 O  OE1 . GLU A 1 219 ? 12.734  0.501   31.483  1.00 82.76 219 A 1 
ATOM   1689 O  OE2 . GLU A 1 219 ? 14.034  2.259   31.283  1.00 84.20 219 A 1 
ATOM   1690 N  N   . SER A 1 220 ? 16.913  -2.022  33.738  1.00 95.23 220 A 1 
ATOM   1691 C  CA  . SER A 1 220 ? 16.796  -3.467  33.543  1.00 94.96 220 A 1 
ATOM   1692 C  C   . SER A 1 220 ? 15.597  -3.770  32.655  1.00 95.04 220 A 1 
ATOM   1693 O  O   . SER A 1 220 ? 14.485  -3.314  32.936  1.00 93.36 220 A 1 
ATOM   1694 C  CB  . SER A 1 220 ? 16.646  -4.193  34.876  1.00 93.47 220 A 1 
ATOM   1695 O  OG  . SER A 1 220 ? 17.802  -4.011  35.665  1.00 80.91 220 A 1 
ATOM   1696 N  N   . ILE A 1 221 ? 15.824  -4.555  31.620  1.00 94.34 221 A 1 
ATOM   1697 C  CA  . ILE A 1 221 ? 14.802  -4.907  30.643  1.00 94.01 221 A 1 
ATOM   1698 C  C   . ILE A 1 221 ? 14.732  -6.419  30.462  1.00 94.42 221 A 1 
ATOM   1699 O  O   . ILE A 1 221 ? 15.685  -7.146  30.769  1.00 93.30 221 A 1 
ATOM   1700 C  CB  . ILE A 1 221 ? 15.020  -4.179  29.304  1.00 91.54 221 A 1 
ATOM   1701 C  CG1 . ILE A 1 221 ? 16.406  -4.498  28.715  1.00 80.07 221 A 1 
ATOM   1702 C  CG2 . ILE A 1 221 ? 14.816  -2.670  29.478  1.00 75.86 221 A 1 
ATOM   1703 C  CD1 . ILE A 1 221 ? 16.595  -3.944  27.312  1.00 72.58 221 A 1 
ATOM   1704 N  N   . LYS A 1 222 ? 13.613  -6.890  29.961  1.00 94.27 222 A 1 
ATOM   1705 C  CA  . LYS A 1 222 ? 13.387  -8.300  29.660  1.00 94.20 222 A 1 
ATOM   1706 C  C   . LYS A 1 222 ? 13.348  -8.524  28.154  1.00 94.55 222 A 1 
ATOM   1707 O  O   . LYS A 1 222 ? 13.046  -7.604  27.391  1.00 93.75 222 A 1 
ATOM   1708 C  CB  . LYS A 1 222 ? 12.082  -8.771  30.319  1.00 93.14 222 A 1 
ATOM   1709 C  CG  . LYS A 1 222 ? 12.143  -8.693  31.847  1.00 85.68 222 A 1 
ATOM   1710 C  CD  . LYS A 1 222 ? 10.844  -9.185  32.461  1.00 79.71 222 A 1 
ATOM   1711 C  CE  . LYS A 1 222 ? 10.918  -9.085  33.980  1.00 68.66 222 A 1 
ATOM   1712 N  NZ  . LYS A 1 222 ? 9.660   -9.537  34.624  1.00 60.26 222 A 1 
ATOM   1713 N  N   . LEU A 1 223 ? 13.632  -9.755  27.749  1.00 93.17 223 A 1 
ATOM   1714 C  CA  . LEU A 1 223 ? 13.391  -10.200 26.383  1.00 93.08 223 A 1 
ATOM   1715 C  C   . LEU A 1 223 ? 11.950  -9.844  25.975  1.00 93.59 223 A 1 
ATOM   1716 O  O   . LEU A 1 223 ? 11.022  -10.021 26.759  1.00 92.16 223 A 1 
ATOM   1717 C  CB  . LEU A 1 223 ? 13.636  -11.709 26.310  1.00 91.59 223 A 1 
ATOM   1718 C  CG  . LEU A 1 223 ? 13.379  -12.355 24.935  1.00 89.84 223 A 1 
ATOM   1719 C  CD1 . LEU A 1 223 ? 14.378  -11.858 23.891  1.00 84.89 223 A 1 
ATOM   1720 C  CD2 . LEU A 1 223 ? 13.504  -13.869 25.043  1.00 84.42 223 A 1 
ATOM   1721 N  N   . ASP A 1 224 ? 11.807  -9.337  24.768  1.00 95.13 224 A 1 
ATOM   1722 C  CA  . ASP A 1 224 ? 10.547  -8.898  24.160  1.00 95.67 224 A 1 
ATOM   1723 C  C   . ASP A 1 224 ? 9.874   -7.700  24.848  1.00 96.57 224 A 1 
ATOM   1724 O  O   . ASP A 1 224 ? 8.779   -7.296  24.445  1.00 95.54 224 A 1 
ATOM   1725 C  CB  . ASP A 1 224 ? 9.576   -10.069 23.968  1.00 94.70 224 A 1 
ATOM   1726 C  CG  . ASP A 1 224 ? 10.144  -11.155 23.057  1.00 90.10 224 A 1 
ATOM   1727 O  OD1 . ASP A 1 224 ? 10.746  -10.796 22.029  1.00 85.44 224 A 1 
ATOM   1728 O  OD2 . ASP A 1 224 ? 9.956   -12.345 23.373  1.00 83.56 224 A 1 
ATOM   1729 N  N   . GLN A 1 225 ? 10.515  -7.080  25.843  1.00 96.01 225 A 1 
ATOM   1730 C  CA  . GLN A 1 225 ? 9.994   -5.845  26.424  1.00 96.34 225 A 1 
ATOM   1731 C  C   . GLN A 1 225 ? 10.035  -4.723  25.379  1.00 96.77 225 A 1 
ATOM   1732 O  O   . GLN A 1 225 ? 11.073  -4.527  24.736  1.00 96.03 225 A 1 
ATOM   1733 C  CB  . GLN A 1 225 ? 10.786  -5.472  27.681  1.00 95.22 225 A 1 
ATOM   1734 C  CG  . GLN A 1 225 ? 10.302  -4.171  28.326  1.00 93.19 225 A 1 
ATOM   1735 C  CD  . GLN A 1 225 ? 11.051  -3.832  29.607  1.00 93.56 225 A 1 
ATOM   1736 O  OE1 . GLN A 1 225 ? 11.500  -4.703  30.339  1.00 88.31 225 A 1 
ATOM   1737 N  NE2 . GLN A 1 225 ? 11.196  -2.566  29.921  1.00 86.41 225 A 1 
ATOM   1738 N  N   . PRO A 1 226 ? 8.957   -3.941  25.214  1.00 97.12 226 A 1 
ATOM   1739 C  CA  . PRO A 1 226 ? 8.971   -2.796  24.308  1.00 97.06 226 A 1 
ATOM   1740 C  C   . PRO A 1 226 ? 10.051  -1.778  24.665  1.00 96.96 226 A 1 
ATOM   1741 O  O   . PRO A 1 226 ? 10.078  -1.246  25.774  1.00 96.10 226 A 1 
ATOM   1742 C  CB  . PRO A 1 226 ? 7.567   -2.195  24.413  1.00 96.56 226 A 1 
ATOM   1743 C  CG  . PRO A 1 226 ? 6.711   -3.373  24.834  1.00 94.67 226 A 1 
ATOM   1744 C  CD  . PRO A 1 226 ? 7.622   -4.166  25.751  1.00 96.47 226 A 1 
ATOM   1745 N  N   . LEU A 1 227 ? 10.924  -1.498  23.714  1.00 97.03 227 A 1 
ATOM   1746 C  CA  . LEU A 1 227 ? 11.910  -0.426  23.798  1.00 96.79 227 A 1 
ATOM   1747 C  C   . LEU A 1 227 ? 11.350  0.898   23.293  1.00 96.63 227 A 1 
ATOM   1748 O  O   . LEU A 1 227 ? 11.884  1.959   23.614  1.00 95.52 227 A 1 
ATOM   1749 C  CB  . LEU A 1 227 ? 13.155  -0.810  22.982  1.00 96.31 227 A 1 
ATOM   1750 C  CG  . LEU A 1 227 ? 13.889  -2.074  23.447  1.00 95.56 227 A 1 
ATOM   1751 C  CD1 . LEU A 1 227 ? 15.027  -2.394  22.484  1.00 94.20 227 A 1 
ATOM   1752 C  CD2 . LEU A 1 227 ? 14.451  -1.911  24.857  1.00 93.74 227 A 1 
ATOM   1753 N  N   . THR A 1 228 ? 10.288  0.845   22.513  1.00 96.63 228 A 1 
ATOM   1754 C  CA  . THR A 1 228 ? 9.692   2.011   21.872  1.00 96.71 228 A 1 
ATOM   1755 C  C   . THR A 1 228 ? 8.180   2.058   22.061  1.00 96.97 228 A 1 
ATOM   1756 O  O   . THR A 1 228 ? 7.532   1.042   22.323  1.00 96.54 228 A 1 
ATOM   1757 C  CB  . THR A 1 228 ? 9.993   2.073   20.369  1.00 96.24 228 A 1 
ATOM   1758 O  OG1 . THR A 1 228 ? 9.263   1.097   19.653  1.00 93.51 228 A 1 
ATOM   1759 C  CG2 . THR A 1 228 ? 11.468  1.901   20.056  1.00 93.55 228 A 1 
ATOM   1760 N  N   . SER A 1 229 ? 7.630   3.234   21.854  1.00 95.92 229 A 1 
ATOM   1761 C  CA  . SER A 1 229 ? 6.204   3.421   21.635  1.00 95.43 229 A 1 
ATOM   1762 C  C   . SER A 1 229 ? 5.740   2.665   20.385  1.00 96.28 229 A 1 
ATOM   1763 O  O   . SER A 1 229 ? 6.540   2.215   19.561  1.00 96.04 229 A 1 
ATOM   1764 C  CB  . SER A 1 229 ? 5.887   4.910   21.487  1.00 93.66 229 A 1 
ATOM   1765 O  OG  . SER A 1 229 ? 6.489   5.445   20.325  1.00 89.37 229 A 1 
ATOM   1766 N  N   . ASN A 1 230 ? 4.421   2.550   20.237  1.00 96.48 230 A 1 
ATOM   1767 C  CA  . ASN A 1 230 ? 3.831   2.134   18.978  1.00 96.71 230 A 1 
ATOM   1768 C  C   . ASN A 1 230 ? 3.536   3.388   18.135  1.00 97.04 230 A 1 
ATOM   1769 O  O   . ASN A 1 230 ? 2.628   4.139   18.475  1.00 96.65 230 A 1 
ATOM   1770 C  CB  . ASN A 1 230 ? 2.566   1.314   19.230  1.00 96.33 230 A 1 
ATOM   1771 C  CG  . ASN A 1 230 ? 1.989   0.744   17.943  1.00 95.76 230 A 1 
ATOM   1772 O  OD1 . ASN A 1 230 ? 2.503   0.968   16.853  1.00 93.28 230 A 1 
ATOM   1773 N  ND2 . ASN A 1 230 ? 0.918   -0.004  18.031  1.00 91.61 230 A 1 
ATOM   1774 N  N   . PRO A 1 231 ? 4.281   3.627   17.047  1.00 97.28 231 A 1 
ATOM   1775 C  CA  . PRO A 1 231 ? 4.085   4.824   16.231  1.00 96.90 231 A 1 
ATOM   1776 C  C   . PRO A 1 231 ? 2.897   4.713   15.278  1.00 97.17 231 A 1 
ATOM   1777 O  O   . PRO A 1 231 ? 2.528   5.708   14.651  1.00 96.32 231 A 1 
ATOM   1778 C  CB  . PRO A 1 231 ? 5.404   4.958   15.471  1.00 96.20 231 A 1 
ATOM   1779 C  CG  . PRO A 1 231 ? 5.818   3.517   15.252  1.00 94.98 231 A 1 
ATOM   1780 C  CD  . PRO A 1 231 ? 5.378   2.815   16.528  1.00 96.58 231 A 1 
ATOM   1781 N  N   . ASN A 1 232 ? 2.301   3.535   15.151  1.00 97.50 232 A 1 
ATOM   1782 C  CA  . ASN A 1 232 ? 1.248   3.301   14.180  1.00 97.96 232 A 1 
ATOM   1783 C  C   . ASN A 1 232 ? -0.049  4.016   14.576  1.00 97.96 232 A 1 
ATOM   1784 O  O   . ASN A 1 232 ? -0.634  3.735   15.619  1.00 97.52 232 A 1 
ATOM   1785 C  CB  . ASN A 1 232 ? 1.018   1.797   14.014  1.00 97.94 232 A 1 
ATOM   1786 C  CG  . ASN A 1 232 ? -0.077  1.495   13.012  1.00 97.82 232 A 1 
ATOM   1787 O  OD1 . ASN A 1 232 ? -0.286  2.222   12.045  1.00 93.51 232 A 1 
ATOM   1788 N  ND2 . ASN A 1 232 ? -0.820  0.426   13.218  1.00 93.25 232 A 1 
ATOM   1789 N  N   . VAL A 1 233 ? -0.512  4.905   13.700  1.00 98.15 233 A 1 
ATOM   1790 C  CA  . VAL A 1 233 ? -1.786  5.620   13.859  1.00 98.07 233 A 1 
ATOM   1791 C  C   . VAL A 1 233 ? -2.846  5.143   12.867  1.00 98.28 233 A 1 
ATOM   1792 O  O   . VAL A 1 233 ? -3.991  5.600   12.919  1.00 97.55 233 A 1 
ATOM   1793 C  CB  . VAL A 1 233 ? -1.586  7.146   13.743  1.00 97.32 233 A 1 
ATOM   1794 C  CG1 . VAL A 1 233 ? -0.629  7.659   14.820  1.00 95.10 233 A 1 
ATOM   1795 C  CG2 . VAL A 1 233 ? -1.060  7.552   12.363  1.00 94.89 233 A 1 
ATOM   1796 N  N   . GLY A 1 234 ? -2.478  4.235   11.972  1.00 98.12 234 A 1 
ATOM   1797 C  CA  . GLY A 1 234 ? -3.373  3.674   10.977  1.00 98.32 234 A 1 
ATOM   1798 C  C   . GLY A 1 234 ? -4.099  2.421   11.466  1.00 98.59 234 A 1 
ATOM   1799 O  O   . GLY A 1 234 ? -4.182  2.143   12.655  1.00 98.16 234 A 1 
ATOM   1800 N  N   . GLY A 1 235 ? -4.628  1.674   10.516  1.00 98.48 235 A 1 
ATOM   1801 C  CA  . GLY A 1 235 ? -5.278  0.410   10.821  1.00 98.58 235 A 1 
ATOM   1802 C  C   . GLY A 1 235 ? -6.107  -0.135  9.668   1.00 98.75 235 A 1 
ATOM   1803 O  O   . GLY A 1 235 ? -6.482  0.582   8.735   1.00 98.46 235 A 1 
ATOM   1804 N  N   . PHE A 1 236 ? -6.374  -1.425  9.767   1.00 98.70 236 A 1 
ATOM   1805 C  CA  . PHE A 1 236 ? -7.165  -2.172  8.808   1.00 98.73 236 A 1 
ATOM   1806 C  C   . PHE A 1 236 ? -8.500  -2.580  9.430   1.00 98.74 236 A 1 
ATOM   1807 O  O   . PHE A 1 236 ? -8.575  -2.869  10.631  1.00 98.31 236 A 1 
ATOM   1808 C  CB  . PHE A 1 236 ? -6.367  -3.401  8.359   1.00 98.71 236 A 1 
ATOM   1809 C  CG  . PHE A 1 236 ? -7.119  -4.304  7.423   1.00 98.78 236 A 1 
ATOM   1810 C  CD1 . PHE A 1 236 ? -7.322  -3.933  6.089   1.00 98.52 236 A 1 
ATOM   1811 C  CD2 . PHE A 1 236 ? -7.659  -5.509  7.883   1.00 98.50 236 A 1 
ATOM   1812 C  CE1 . PHE A 1 236 ? -8.044  -4.755  5.222   1.00 98.34 236 A 1 
ATOM   1813 C  CE2 . PHE A 1 236 ? -8.382  -6.342  7.027   1.00 98.26 236 A 1 
ATOM   1814 C  CZ  . PHE A 1 236 ? -8.582  -5.965  5.694   1.00 98.42 236 A 1 
ATOM   1815 N  N   . GLY A 1 237 ? -9.536  -2.611  8.626   1.00 98.66 237 A 1 
ATOM   1816 C  CA  . GLY A 1 237 ? -10.830 -3.116  9.046   1.00 98.50 237 A 1 
ATOM   1817 C  C   . GLY A 1 237 ? -11.534 -3.855  7.925   1.00 98.69 237 A 1 
ATOM   1818 O  O   . GLY A 1 237 ? -11.155 -3.762  6.757   1.00 98.32 237 A 1 
ATOM   1819 N  N   . GLN A 1 238 ? -12.551 -4.608  8.302   1.00 98.42 238 A 1 
ATOM   1820 C  CA  . GLN A 1 238 ? -13.382 -5.354  7.375   1.00 98.20 238 A 1 
ATOM   1821 C  C   . GLN A 1 238 ? -14.849 -4.981  7.555   1.00 98.27 238 A 1 
ATOM   1822 O  O   . GLN A 1 238 ? -15.275 -4.597  8.646   1.00 97.37 238 A 1 
ATOM   1823 C  CB  . GLN A 1 238 ? -13.206 -6.863  7.586   1.00 96.05 238 A 1 
ATOM   1824 C  CG  . GLN A 1 238 ? -11.797 -7.332  7.250   1.00 90.71 238 A 1 
ATOM   1825 C  CD  . GLN A 1 238 ? -11.602 -8.833  7.413   1.00 95.17 238 A 1 
ATOM   1826 O  OE1 . GLN A 1 238 ? -10.512 -9.283  7.723   1.00 87.45 238 A 1 
ATOM   1827 N  NE2 . GLN A 1 238 ? -12.609 -9.642  7.165   1.00 86.47 238 A 1 
ATOM   1828 N  N   . GLY A 1 239 ? -15.606 -5.125  6.482   1.00 98.47 239 A 1 
ATOM   1829 C  CA  . GLY A 1 239 ? -17.048 -5.001  6.503   1.00 98.12 239 A 1 
ATOM   1830 C  C   . GLY A 1 239 ? -17.668 -5.974  5.521   1.00 98.44 239 A 1 
ATOM   1831 O  O   . GLY A 1 239 ? -16.978 -6.574  4.692   1.00 97.80 239 A 1 
ATOM   1832 N  N   . ASP A 1 240 ? -18.969 -6.139  5.620   1.00 97.83 240 A 1 
ATOM   1833 C  CA  . ASP A 1 240 ? -19.731 -6.917  4.666   1.00 97.51 240 A 1 
ATOM   1834 C  C   . ASP A 1 240 ? -21.074 -6.259  4.394   1.00 97.80 240 A 1 
ATOM   1835 O  O   . ASP A 1 240 ? -21.550 -5.411  5.148   1.00 96.23 240 A 1 
ATOM   1836 C  CB  . ASP A 1 240 ? -19.876 -8.379  5.126   1.00 94.77 240 A 1 
ATOM   1837 C  CG  . ASP A 1 240 ? -20.495 -8.516  6.497   1.00 86.36 240 A 1 
ATOM   1838 O  OD1 . ASP A 1 240 ? -21.740 -8.517  6.583   1.00 79.50 240 A 1 
ATOM   1839 O  OD2 . ASP A 1 240 ? -19.725 -8.635  7.473   1.00 80.27 240 A 1 
ATOM   1840 N  N   . ALA A 1 241 ? -21.655 -6.626  3.267   1.00 98.11 241 A 1 
ATOM   1841 C  CA  . ALA A 1 241 ? -22.974 -6.193  2.846   1.00 98.04 241 A 1 
ATOM   1842 C  C   . ALA A 1 241 ? -23.640 -7.321  2.062   1.00 98.20 241 A 1 
ATOM   1843 O  O   . ALA A 1 241 ? -23.021 -8.327  1.744   1.00 97.50 241 A 1 
ATOM   1844 C  CB  . ALA A 1 241 ? -22.846 -4.917  2.013   1.00 97.13 241 A 1 
ATOM   1845 N  N   . GLU A 1 242 ? -24.912 -7.127  1.743   1.00 97.82 242 A 1 
ATOM   1846 C  CA  . GLU A 1 242 ? -25.666 -8.057  0.914   1.00 97.84 242 A 1 
ATOM   1847 C  C   . GLU A 1 242 ? -26.341 -7.291  -0.216  1.00 97.98 242 A 1 
ATOM   1848 O  O   . GLU A 1 242 ? -26.832 -6.181  -0.025  1.00 96.76 242 A 1 
ATOM   1849 C  CB  . GLU A 1 242 ? -26.716 -8.809  1.735   1.00 96.17 242 A 1 
ATOM   1850 C  CG  . GLU A 1 242 ? -26.121 -9.700  2.828   1.00 86.62 242 A 1 
ATOM   1851 C  CD  . GLU A 1 242 ? -27.206 -10.499 3.572   1.00 85.96 242 A 1 
ATOM   1852 O  OE1 . GLU A 1 242 ? -26.929 -11.652 3.941   1.00 79.20 242 A 1 
ATOM   1853 O  OE2 . GLU A 1 242 ? -28.337 -9.989  3.745   1.00 78.96 242 A 1 
ATOM   1854 N  N   . VAL A 1 243 ? -26.406 -7.918  -1.389  1.00 97.87 243 A 1 
ATOM   1855 C  CA  . VAL A 1 243 ? -27.143 -7.389  -2.534  1.00 97.89 243 A 1 
ATOM   1856 C  C   . VAL A 1 243 ? -28.009 -8.490  -3.132  1.00 97.77 243 A 1 
ATOM   1857 O  O   . VAL A 1 243 ? -27.571 -9.623  -3.291  1.00 97.11 243 A 1 
ATOM   1858 C  CB  . VAL A 1 243 ? -26.192 -6.756  -3.576  1.00 97.20 243 A 1 
ATOM   1859 C  CG1 . VAL A 1 243 ? -25.279 -7.778  -4.257  1.00 94.34 243 A 1 
ATOM   1860 C  CG2 . VAL A 1 243 ? -26.974 -5.983  -4.632  1.00 93.32 243 A 1 
ATOM   1861 N  N   . VAL A 1 244 ? -29.246 -8.158  -3.463  1.00 97.66 244 A 1 
ATOM   1862 C  CA  . VAL A 1 244 ? -30.146 -9.075  -4.160  1.00 97.43 244 A 1 
ATOM   1863 C  C   . VAL A 1 244 ? -29.998 -8.865  -5.662  1.00 97.53 244 A 1 
ATOM   1864 O  O   . VAL A 1 244 ? -30.210 -7.760  -6.154  1.00 97.02 244 A 1 
ATOM   1865 C  CB  . VAL A 1 244 ? -31.607 -8.870  -3.715  1.00 96.74 244 A 1 
ATOM   1866 C  CG1 . VAL A 1 244 ? -32.563 -9.753  -4.509  1.00 94.04 244 A 1 
ATOM   1867 C  CG2 . VAL A 1 244 ? -31.765 -9.181  -2.226  1.00 94.53 244 A 1 
ATOM   1868 N  N   . LEU A 1 245 ? -29.671 -9.924  -6.393  1.00 96.84 245 A 1 
ATOM   1869 C  CA  . LEU A 1 245 ? -29.796 -9.905  -7.841  1.00 96.61 245 A 1 
ATOM   1870 C  C   . LEU A 1 245 ? -31.258 -10.179 -8.180  1.00 96.15 245 A 1 
ATOM   1871 O  O   . LEU A 1 245 ? -31.763 -11.289 -7.983  1.00 94.61 245 A 1 
ATOM   1872 C  CB  . LEU A 1 245 ? -28.839 -10.918 -8.480  1.00 96.28 245 A 1 
ATOM   1873 C  CG  . LEU A 1 245 ? -28.802 -10.848 -10.016 1.00 95.61 245 A 1 
ATOM   1874 C  CD1 . LEU A 1 245 ? -28.287 -9.505  -10.528 1.00 94.15 245 A 1 
ATOM   1875 C  CD2 . LEU A 1 245 ? -27.896 -11.952 -10.557 1.00 93.70 245 A 1 
ATOM   1876 N  N   . GLN A 1 246 ? -31.948 -9.155  -8.631  1.00 95.94 246 A 1 
ATOM   1877 C  CA  . GLN A 1 246 ? -33.392 -9.174  -8.774  1.00 95.36 246 A 1 
ATOM   1878 C  C   . GLN A 1 246 ? -33.824 -9.717  -10.128 1.00 95.68 246 A 1 
ATOM   1879 O  O   . GLN A 1 246 ? -33.342 -9.275  -11.170 1.00 94.14 246 A 1 
ATOM   1880 C  CB  . GLN A 1 246 ? -33.944 -7.757  -8.534  1.00 92.82 246 A 1 
ATOM   1881 C  CG  . GLN A 1 246 ? -35.467 -7.682  -8.601  1.00 85.00 246 A 1 
ATOM   1882 C  CD  . GLN A 1 246 ? -36.027 -6.308  -8.247  1.00 80.42 246 A 1 
ATOM   1883 O  OE1 . GLN A 1 246 ? -35.331 -5.428  -7.761  1.00 72.74 246 A 1 
ATOM   1884 N  NE2 . GLN A 1 246 ? -37.300 -6.102  -8.479  1.00 68.45 246 A 1 
ATOM   1885 N  N   . ASP A 1 247 ? -34.771 -10.645 -10.107 1.00 94.44 247 A 1 
ATOM   1886 C  CA  . ASP A 1 247 ? -35.412 -11.138 -11.326 1.00 93.88 247 A 1 
ATOM   1887 C  C   . ASP A 1 247 ? -36.342 -10.053 -11.893 1.00 93.67 247 A 1 
ATOM   1888 O  O   . ASP A 1 247 ? -37.297 -9.659  -11.216 1.00 91.54 247 A 1 
ATOM   1889 C  CB  . ASP A 1 247 ? -36.186 -12.421 -10.993 1.00 91.99 247 A 1 
ATOM   1890 C  CG  . ASP A 1 247 ? -36.809 -13.110 -12.202 1.00 90.60 247 A 1 
ATOM   1891 O  OD1 . ASP A 1 247 ? -36.877 -12.502 -13.292 1.00 86.68 247 A 1 
ATOM   1892 O  OD2 . ASP A 1 247 ? -37.244 -14.267 -12.034 1.00 85.83 247 A 1 
ATOM   1893 N  N   . PRO A 1 248 ? -36.097 -9.562  -13.122 1.00 93.00 248 A 1 
ATOM   1894 C  CA  . PRO A 1 248 ? -36.928 -8.502  -13.694 1.00 91.54 248 A 1 
ATOM   1895 C  C   . PRO A 1 248 ? -38.345 -8.954  -14.056 1.00 90.62 248 A 1 
ATOM   1896 O  O   . PRO A 1 248 ? -39.190 -8.111  -14.350 1.00 85.12 248 A 1 
ATOM   1897 C  CB  . PRO A 1 248 ? -36.150 -8.054  -14.936 1.00 89.16 248 A 1 
ATOM   1898 C  CG  . PRO A 1 248 ? -35.387 -9.296  -15.352 1.00 87.68 248 A 1 
ATOM   1899 C  CD  . PRO A 1 248 ? -35.035 -9.952  -14.025 1.00 90.99 248 A 1 
ATOM   1900 N  N   . LEU A 1 249 ? -38.616 -10.252 -14.047 1.00 88.64 249 A 1 
ATOM   1901 C  CA  . LEU A 1 249 ? -39.919 -10.830 -14.382 1.00 86.41 249 A 1 
ATOM   1902 C  C   . LEU A 1 249 ? -40.812 -11.056 -13.151 1.00 83.74 249 A 1 
ATOM   1903 O  O   . LEU A 1 249 ? -41.944 -11.510 -13.304 1.00 74.17 249 A 1 
ATOM   1904 C  CB  . LEU A 1 249 ? -39.721 -12.136 -15.155 1.00 82.72 249 A 1 
ATOM   1905 C  CG  . LEU A 1 249 ? -38.937 -12.012 -16.466 1.00 78.52 249 A 1 
ATOM   1906 C  CD1 . LEU A 1 249 ? -38.757 -13.396 -17.088 1.00 73.11 249 A 1 
ATOM   1907 C  CD2 . LEU A 1 249 ? -39.649 -11.115 -17.475 1.00 72.91 249 A 1 
ATOM   1908 N  N   . ARG A 1 250 ? -40.326 -10.775 -11.953 1.00 77.78 250 A 1 
ATOM   1909 C  CA  . ARG A 1 250 ? -41.075 -10.945 -10.702 1.00 75.29 250 A 1 
ATOM   1910 C  C   . ARG A 1 250 ? -41.779 -9.669  -10.245 1.00 70.06 250 A 1 
ATOM   1911 O  O   . ARG A 1 250 ? -41.254 -8.579  -10.489 1.00 63.44 250 A 1 
ATOM   1912 C  CB  . ARG A 1 250 ? -40.176 -11.482 -9.594  1.00 68.92 250 A 1 
ATOM   1913 C  CG  . ARG A 1 250 ? -39.804 -12.939 -9.834  1.00 62.31 250 A 1 
ATOM   1914 C  CD  . ARG A 1 250 ? -39.034 -13.481 -8.646  1.00 55.49 250 A 1 
ATOM   1915 N  NE  . ARG A 1 250 ? -38.673 -14.890 -8.856  1.00 51.22 250 A 1 
ATOM   1916 C  CZ  . ARG A 1 250 ? -38.078 -15.660 -7.969  1.00 48.23 250 A 1 
ATOM   1917 N  NH1 . ARG A 1 250 ? -37.768 -15.220 -6.774  1.00 50.04 250 A 1 
ATOM   1918 N  NH2 . ARG A 1 250 ? -37.788 -16.897 -8.271  1.00 45.06 250 A 1 
ATOM   1919 O  OXT . ARG A 1 250 ? -42.842 -9.847  -9.609  1.00 52.22 250 A 1 
ATOM   1920 N  N   . VAL B 2 1   ? 13.909  8.320   -23.747 1.00 91.65 1   B 1 
ATOM   1921 C  CA  . VAL B 2 1   ? 13.851  6.972   -23.150 1.00 95.31 1   B 1 
ATOM   1922 C  C   . VAL B 2 1   ? 12.508  6.766   -22.467 1.00 96.89 1   B 1 
ATOM   1923 O  O   . VAL B 2 1   ? 11.925  7.717   -21.940 1.00 96.09 1   B 1 
ATOM   1924 C  CB  . VAL B 2 1   ? 15.032  6.749   -22.190 1.00 91.91 1   B 1 
ATOM   1925 C  CG1 . VAL B 2 1   ? 14.937  7.596   -20.926 1.00 83.73 1   B 1 
ATOM   1926 C  CG2 . VAL B 2 1   ? 15.181  5.279   -21.807 1.00 82.68 1   B 1 
ATOM   1927 N  N   . GLU B 2 2   ? 11.985  5.540   -22.485 1.00 97.58 2   B 1 
ATOM   1928 C  CA  . GLU B 2 2   ? 10.797  5.153   -21.732 1.00 97.64 2   B 1 
ATOM   1929 C  C   . GLU B 2 2   ? 11.215  4.362   -20.491 1.00 97.72 2   B 1 
ATOM   1930 O  O   . GLU B 2 2   ? 12.055  3.454   -20.569 1.00 96.78 2   B 1 
ATOM   1931 C  CB  . GLU B 2 2   ? 9.821   4.353   -22.614 1.00 96.58 2   B 1 
ATOM   1932 C  CG  . GLU B 2 2   ? 8.490   4.064   -21.920 1.00 90.86 2   B 1 
ATOM   1933 C  CD  . GLU B 2 2   ? 7.463   3.341   -22.824 1.00 88.18 2   B 1 
ATOM   1934 O  OE1 . GLU B 2 2   ? 6.630   4.017   -23.448 1.00 81.17 2   B 1 
ATOM   1935 O  OE2 . GLU B 2 2   ? 7.474   2.097   -22.861 1.00 80.52 2   B 1 
ATOM   1936 N  N   . VAL B 2 3   ? 10.637  4.711   -19.353 1.00 97.91 3   B 1 
ATOM   1937 C  CA  . VAL B 2 3   ? 10.846  4.032   -18.074 1.00 97.92 3   B 1 
ATOM   1938 C  C   . VAL B 2 3   ? 9.509   3.516   -17.590 1.00 97.81 3   B 1 
ATOM   1939 O  O   . VAL B 2 3   ? 8.575   4.297   -17.397 1.00 97.21 3   B 1 
ATOM   1940 C  CB  . VAL B 2 3   ? 11.489  4.974   -17.037 1.00 97.76 3   B 1 
ATOM   1941 C  CG1 . VAL B 2 3   ? 11.713  4.260   -15.712 1.00 95.64 3   B 1 
ATOM   1942 C  CG2 . VAL B 2 3   ? 12.815  5.527   -17.540 1.00 95.48 3   B 1 
ATOM   1943 N  N   . LEU B 2 4   ? 9.394   2.218   -17.382 1.00 97.33 4   B 1 
ATOM   1944 C  CA  . LEU B 2 4   ? 8.164   1.624   -16.873 1.00 97.00 4   B 1 
ATOM   1945 C  C   . LEU B 2 4   ? 8.077   1.767   -15.349 1.00 97.06 4   B 1 
ATOM   1946 O  O   . LEU B 2 4   ? 9.066   1.582   -14.647 1.00 96.49 4   B 1 
ATOM   1947 C  CB  . LEU B 2 4   ? 8.070   0.150   -17.285 1.00 96.23 4   B 1 
ATOM   1948 C  CG  . LEU B 2 4   ? 8.020   -0.113  -18.797 1.00 93.42 4   B 1 
ATOM   1949 C  CD1 . LEU B 2 4   ? 7.955   -1.613  -19.057 1.00 88.75 4   B 1 
ATOM   1950 C  CD2 . LEU B 2 4   ? 6.821   0.560   -19.450 1.00 87.67 4   B 1 
ATOM   1951 N  N   . LEU B 2 5   ? 6.888   2.081   -14.867 1.00 95.81 5   B 1 
ATOM   1952 C  CA  . LEU B 2 5   ? 6.583   2.118   -13.448 1.00 95.30 5   B 1 
ATOM   1953 C  C   . LEU B 2 5   ? 5.868   0.821   -13.070 1.00 93.70 5   B 1 
ATOM   1954 O  O   . LEU B 2 5   ? 4.733   0.585   -13.466 1.00 91.36 5   B 1 
ATOM   1955 C  CB  . LEU B 2 5   ? 5.742   3.348   -13.095 1.00 95.77 5   B 1 
ATOM   1956 C  CG  . LEU B 2 5   ? 6.425   4.709   -13.335 1.00 94.74 5   B 1 
ATOM   1957 C  CD1 . LEU B 2 5   ? 6.173   5.226   -14.745 1.00 90.03 5   B 1 
ATOM   1958 C  CD2 . LEU B 2 5   ? 5.910   5.757   -12.368 1.00 89.54 5   B 1 
ATOM   1959 N  N   . GLY B 2 6   ? 6.557   -0.016  -12.304 1.00 89.06 6   B 1 
ATOM   1960 C  CA  . GLY B 2 6   ? 6.102   -1.342  -11.921 1.00 87.66 6   B 1 
ATOM   1961 C  C   . GLY B 2 6   ? 6.446   -2.402  -12.960 1.00 87.70 6   B 1 
ATOM   1962 O  O   . GLY B 2 6   ? 6.236   -2.221  -14.157 1.00 86.05 6   B 1 
ATOM   1963 N  N   . GLY B 2 7   ? 6.970   -3.529  -12.494 1.00 83.68 7   B 1 
ATOM   1964 C  CA  . GLY B 2 7   ? 7.281   -4.671  -13.344 1.00 81.09 7   B 1 
ATOM   1965 C  C   . GLY B 2 7   ? 6.058   -5.536  -13.615 1.00 78.99 7   B 1 
ATOM   1966 O  O   . GLY B 2 7   ? 5.142   -5.617  -12.799 1.00 75.45 7   B 1 
ATOM   1967 N  N   . GLY B 2 8   ? 6.059   -6.222  -14.758 1.00 76.36 8   B 1 
ATOM   1968 C  CA  . GLY B 2 8   ? 5.004   -7.181  -15.085 1.00 72.25 8   B 1 
ATOM   1969 C  C   . GLY B 2 8   ? 4.922   -8.354  -14.114 1.00 71.40 8   B 1 
ATOM   1970 O  O   . GLY B 2 8   ? 3.884   -9.006  -14.010 1.00 68.36 8   B 1 
ATOM   1971 N  N   . ASP B 2 9   ? 5.997   -8.604  -13.380 1.00 70.28 9   B 1 
ATOM   1972 C  CA  . ASP B 2 9   ? 6.063   -9.572  -12.283 1.00 66.61 9   B 1 
ATOM   1973 C  C   . ASP B 2 9   ? 5.497   -9.025  -10.963 1.00 66.42 9   B 1 
ATOM   1974 O  O   . ASP B 2 9   ? 5.518   -9.713  -9.947  1.00 61.72 9   B 1 
ATOM   1975 C  CB  . ASP B 2 9   ? 7.523   -10.023 -12.112 1.00 64.18 9   B 1 
ATOM   1976 C  CG  . ASP B 2 9   ? 8.474   -8.903  -11.690 1.00 59.69 9   B 1 
ATOM   1977 O  OD1 . ASP B 2 9   ? 8.086   -7.715  -11.727 1.00 55.02 9   B 1 
ATOM   1978 O  OD2 . ASP B 2 9   ? 9.626   -9.214  -11.321 1.00 54.47 9   B 1 
ATOM   1979 N  N   . GLY B 2 10  ? 5.008   -7.792  -10.968 1.00 65.95 10  B 1 
ATOM   1980 C  CA  . GLY B 2 10  ? 4.494   -7.116  -9.787  1.00 63.43 10  B 1 
ATOM   1981 C  C   . GLY B 2 10  ? 5.552   -6.403  -8.956  1.00 66.36 10  B 1 
ATOM   1982 O  O   . GLY B 2 10  ? 5.246   -5.908  -7.869  1.00 64.12 10  B 1 
ATOM   1983 N  N   . SER B 2 11  ? 6.798   -6.322  -9.423  1.00 70.94 11  B 1 
ATOM   1984 C  CA  . SER B 2 11  ? 7.837   -5.585  -8.714  1.00 73.47 11  B 1 
ATOM   1985 C  C   . SER B 2 11  ? 7.509   -4.087  -8.650  1.00 76.53 11  B 1 
ATOM   1986 O  O   . SER B 2 11  ? 7.066   -3.483  -9.631  1.00 75.82 11  B 1 
ATOM   1987 C  CB  . SER B 2 11  ? 9.214   -5.824  -9.325  1.00 70.66 11  B 1 
ATOM   1988 O  OG  . SER B 2 11  ? 9.252   -5.462  -10.693 1.00 64.32 11  B 1 
ATOM   1989 N  N   . LEU B 2 12  ? 7.731   -3.477  -7.489  1.00 77.57 12  B 1 
ATOM   1990 C  CA  . LEU B 2 12  ? 7.585   -2.040  -7.292  1.00 78.51 12  B 1 
ATOM   1991 C  C   . LEU B 2 12  ? 8.916   -1.364  -7.637  1.00 81.57 12  B 1 
ATOM   1992 O  O   . LEU B 2 12  ? 9.702   -1.012  -6.763  1.00 81.46 12  B 1 
ATOM   1993 C  CB  . LEU B 2 12  ? 7.125   -1.751  -5.858  1.00 76.02 12  B 1 
ATOM   1994 C  CG  . LEU B 2 12  ? 5.758   -2.332  -5.487  1.00 71.73 12  B 1 
ATOM   1995 C  CD1 . LEU B 2 12  ? 5.463   -2.075  -4.015  1.00 68.91 12  B 1 
ATOM   1996 C  CD2 . LEU B 2 12  ? 4.629   -1.727  -6.328  1.00 67.76 12  B 1 
ATOM   1997 N  N   . ALA B 2 13  ? 9.167   -1.237  -8.931  1.00 88.10 13  B 1 
ATOM   1998 C  CA  . ALA B 2 13  ? 10.441  -0.763  -9.445  1.00 89.37 13  B 1 
ATOM   1999 C  C   . ALA B 2 13  ? 10.256  0.124   -10.674 1.00 90.97 13  B 1 
ATOM   2000 O  O   . ALA B 2 13  ? 9.289   -0.026  -11.424 1.00 90.58 13  B 1 
ATOM   2001 C  CB  . ALA B 2 13  ? 11.328  -1.965  -9.779  1.00 87.54 13  B 1 
ATOM   2002 N  N   . PHE B 2 14  ? 11.197  1.028   -10.885 1.00 96.08 14  B 1 
ATOM   2003 C  CA  . PHE B 2 14  ? 11.383  1.682   -12.169 1.00 96.80 14  B 1 
ATOM   2004 C  C   . PHE B 2 14  ? 12.193  0.763   -13.077 1.00 96.94 14  B 1 
ATOM   2005 O  O   . PHE B 2 14  ? 13.200  0.192   -12.650 1.00 96.09 14  B 1 
ATOM   2006 C  CB  . PHE B 2 14  ? 12.098  3.024   -11.981 1.00 96.93 14  B 1 
ATOM   2007 C  CG  . PHE B 2 14  ? 11.324  4.023   -11.153 1.00 97.04 14  B 1 
ATOM   2008 C  CD1 . PHE B 2 14  ? 10.291  4.760   -11.734 1.00 95.66 14  B 1 
ATOM   2009 C  CD2 . PHE B 2 14  ? 11.633  4.222   -9.802  1.00 95.58 14  B 1 
ATOM   2010 C  CE1 . PHE B 2 14  ? 9.572   5.697   -10.981 1.00 95.25 14  B 1 
ATOM   2011 C  CE2 . PHE B 2 14  ? 10.919  5.154   -9.051  1.00 95.07 14  B 1 
ATOM   2012 C  CZ  . PHE B 2 14  ? 9.889   5.896   -9.634  1.00 96.05 14  B 1 
ATOM   2013 N  N   . LEU B 2 15  ? 11.760  0.614   -14.319 1.00 96.82 15  B 1 
ATOM   2014 C  CA  . LEU B 2 15  ? 12.420  -0.271  -15.276 1.00 96.65 15  B 1 
ATOM   2015 C  C   . LEU B 2 15  ? 12.741  0.486   -16.570 1.00 96.99 15  B 1 
ATOM   2016 O  O   . LEU B 2 15  ? 11.850  0.721   -17.390 1.00 96.25 15  B 1 
ATOM   2017 C  CB  . LEU B 2 15  ? 11.524  -1.491  -15.568 1.00 95.49 15  B 1 
ATOM   2018 C  CG  . LEU B 2 15  ? 11.232  -2.399  -14.371 1.00 90.12 15  B 1 
ATOM   2019 C  CD1 . LEU B 2 15  ? 10.223  -3.463  -14.778 1.00 80.23 15  B 1 
ATOM   2020 C  CD2 . LEU B 2 15  ? 12.483  -3.082  -13.838 1.00 79.11 15  B 1 
ATOM   2021 N  N   . PRO B 2 16  ? 14.019  0.892   -16.787 1.00 96.61 16  B 1 
ATOM   2022 C  CA  . PRO B 2 16  ? 15.176  0.660   -15.921 1.00 96.93 16  B 1 
ATOM   2023 C  C   . PRO B 2 16  ? 15.198  1.561   -14.674 1.00 97.35 16  B 1 
ATOM   2024 O  O   . PRO B 2 16  ? 14.661  2.662   -14.690 1.00 96.80 16  B 1 
ATOM   2025 C  CB  . PRO B 2 16  ? 16.376  0.933   -16.828 1.00 96.22 16  B 1 
ATOM   2026 C  CG  . PRO B 2 16  ? 15.858  1.984   -17.796 1.00 94.50 16  B 1 
ATOM   2027 C  CD  . PRO B 2 16  ? 14.405  1.581   -18.013 1.00 96.12 16  B 1 
ATOM   2028 N  N   . GLY B 2 17  ? 15.854  1.104   -13.616 1.00 96.46 17  B 1 
ATOM   2029 C  CA  . GLY B 2 17  ? 16.017  1.861   -12.383 1.00 96.51 17  B 1 
ATOM   2030 C  C   . GLY B 2 17  ? 17.314  2.646   -12.273 1.00 97.29 17  B 1 
ATOM   2031 O  O   . GLY B 2 17  ? 17.458  3.491   -11.393 1.00 96.08 17  B 1 
ATOM   2032 N  N   . ASP B 2 18  ? 18.278  2.383   -13.165 1.00 97.40 18  B 1 
ATOM   2033 C  CA  . ASP B 2 18  ? 19.530  3.127   -13.288 1.00 97.72 18  B 1 
ATOM   2034 C  C   . ASP B 2 18  ? 19.852  3.223   -14.778 1.00 97.68 18  B 1 
ATOM   2035 O  O   . ASP B 2 18  ? 20.042  2.199   -15.440 1.00 96.06 18  B 1 
ATOM   2036 C  CB  . ASP B 2 18  ? 20.650  2.427   -12.494 1.00 97.04 18  B 1 
ATOM   2037 C  CG  . ASP B 2 18  ? 21.951  3.240   -12.385 1.00 94.88 18  B 1 
ATOM   2038 O  OD1 . ASP B 2 18  ? 22.128  4.237   -13.104 1.00 89.95 18  B 1 
ATOM   2039 O  OD2 . ASP B 2 18  ? 22.788  2.891   -11.524 1.00 88.31 18  B 1 
ATOM   2040 N  N   . PHE B 2 19  ? 19.852  4.425   -15.305 1.00 97.98 19  B 1 
ATOM   2041 C  CA  . PHE B 2 19  ? 20.010  4.655   -16.741 1.00 98.09 19  B 1 
ATOM   2042 C  C   . PHE B 2 19  ? 20.666  6.011   -17.012 1.00 98.20 19  B 1 
ATOM   2043 O  O   . PHE B 2 19  ? 20.833  6.830   -16.113 1.00 97.84 19  B 1 
ATOM   2044 C  CB  . PHE B 2 19  ? 18.650  4.521   -17.453 1.00 97.63 19  B 1 
ATOM   2045 C  CG  . PHE B 2 19  ? 17.598  5.523   -17.028 1.00 98.05 19  B 1 
ATOM   2046 C  CD1 . PHE B 2 19  ? 16.836  5.306   -15.869 1.00 96.17 19  B 1 
ATOM   2047 C  CD2 . PHE B 2 19  ? 17.357  6.670   -17.795 1.00 95.59 19  B 1 
ATOM   2048 C  CE1 . PHE B 2 19  ? 15.859  6.220   -15.475 1.00 95.17 19  B 1 
ATOM   2049 C  CE2 . PHE B 2 19  ? 16.373  7.583   -17.409 1.00 95.33 19  B 1 
ATOM   2050 C  CZ  . PHE B 2 19  ? 15.624  7.361   -16.245 1.00 96.95 19  B 1 
ATOM   2051 N  N   . SER B 2 20  ? 21.035  6.224   -18.252 1.00 98.16 20  B 1 
ATOM   2052 C  CA  . SER B 2 20  ? 21.619  7.482   -18.704 1.00 98.09 20  B 1 
ATOM   2053 C  C   . SER B 2 20  ? 20.819  8.074   -19.856 1.00 98.09 20  B 1 
ATOM   2054 O  O   . SER B 2 20  ? 20.256  7.340   -20.671 1.00 96.97 20  B 1 
ATOM   2055 C  CB  . SER B 2 20  ? 23.074  7.285   -19.136 1.00 97.22 20  B 1 
ATOM   2056 O  OG  . SER B 2 20  ? 23.873  6.878   -18.041 1.00 88.30 20  B 1 
ATOM   2057 N  N   . VAL B 2 21  ? 20.800  9.402   -19.917 1.00 98.08 21  B 1 
ATOM   2058 C  CA  . VAL B 2 21  ? 20.213  10.159  -21.024 1.00 97.94 21  B 1 
ATOM   2059 C  C   . VAL B 2 21  ? 21.156  11.289  -21.420 1.00 97.92 21  B 1 
ATOM   2060 O  O   . VAL B 2 21  ? 21.994  11.727  -20.629 1.00 97.33 21  B 1 
ATOM   2061 C  CB  . VAL B 2 21  ? 18.822  10.736  -20.674 1.00 97.06 21  B 1 
ATOM   2062 C  CG1 . VAL B 2 21  ? 17.820  9.626   -20.400 1.00 93.27 21  B 1 
ATOM   2063 C  CG2 . VAL B 2 21  ? 18.867  11.700  -19.481 1.00 92.84 21  B 1 
ATOM   2064 N  N   . ALA B 2 22  ? 21.004  11.782  -22.634 1.00 97.95 22  B 1 
ATOM   2065 C  CA  . ALA B 2 22  ? 21.648  13.022  -23.033 1.00 97.91 22  B 1 
ATOM   2066 C  C   . ALA B 2 22  ? 20.921  14.223  -22.409 1.00 97.92 22  B 1 
ATOM   2067 O  O   . ALA B 2 22  ? 19.714  14.177  -22.150 1.00 96.73 22  B 1 
ATOM   2068 C  CB  . ALA B 2 22  ? 21.671  13.114  -24.560 1.00 97.30 22  B 1 
ATOM   2069 N  N   . SER B 2 23  ? 21.649  15.310  -22.182 1.00 97.41 23  B 1 
ATOM   2070 C  CA  . SER B 2 23  ? 21.031  16.579  -21.804 1.00 97.55 23  B 1 
ATOM   2071 C  C   . SER B 2 23  ? 19.988  16.989  -22.847 1.00 97.46 23  B 1 
ATOM   2072 O  O   . SER B 2 23  ? 20.277  17.037  -24.029 1.00 95.75 23  B 1 
ATOM   2073 C  CB  . SER B 2 23  ? 22.109  17.659  -21.685 1.00 96.77 23  B 1 
ATOM   2074 O  OG  . SER B 2 23  ? 21.543  18.911  -21.364 1.00 94.16 23  B 1 
ATOM   2075 N  N   . GLY B 2 24  ? 18.764  17.261  -22.382 1.00 97.27 24  B 1 
ATOM   2076 C  CA  . GLY B 2 24  ? 17.646  17.602  -23.250 1.00 97.20 24  B 1 
ATOM   2077 C  C   . GLY B 2 24  ? 16.855  16.422  -23.800 1.00 97.66 24  B 1 
ATOM   2078 O  O   . GLY B 2 24  ? 15.844  16.641  -24.474 1.00 96.09 24  B 1 
ATOM   2079 N  N   . GLU B 2 25  ? 17.261  15.198  -23.533 1.00 97.31 25  B 1 
ATOM   2080 C  CA  . GLU B 2 25  ? 16.507  14.008  -23.934 1.00 97.54 25  B 1 
ATOM   2081 C  C   . GLU B 2 25  ? 15.297  13.811  -23.012 1.00 97.76 25  B 1 
ATOM   2082 O  O   . GLU B 2 25  ? 15.431  13.796  -21.792 1.00 96.92 25  B 1 
ATOM   2083 C  CB  . GLU B 2 25  ? 17.418  12.779  -23.945 1.00 96.84 25  B 1 
ATOM   2084 C  CG  . GLU B 2 25  ? 16.718  11.507  -24.456 1.00 94.73 25  B 1 
ATOM   2085 C  CD  . GLU B 2 25  ? 17.626  10.274  -24.434 1.00 94.46 25  B 1 
ATOM   2086 O  OE1 . GLU B 2 25  ? 18.864  10.417  -24.379 1.00 89.24 25  B 1 
ATOM   2087 O  OE2 . GLU B 2 25  ? 17.089  9.153   -24.461 1.00 89.07 25  B 1 
ATOM   2088 N  N   . GLU B 2 26  ? 14.122  13.639  -23.603 1.00 97.70 26  B 1 
ATOM   2089 C  CA  . GLU B 2 26  ? 12.902  13.420  -22.826 1.00 97.80 26  B 1 
ATOM   2090 C  C   . GLU B 2 26  ? 12.896  12.034  -22.176 1.00 97.96 26  B 1 
ATOM   2091 O  O   . GLU B 2 26  ? 13.186  11.022  -22.825 1.00 97.19 26  B 1 
ATOM   2092 C  CB  . GLU B 2 26  ? 11.658  13.620  -23.719 1.00 96.94 26  B 1 
ATOM   2093 C  CG  . GLU B 2 26  ? 10.342  13.556  -22.933 1.00 94.45 26  B 1 
ATOM   2094 C  CD  . GLU B 2 26  ? 9.113   13.825  -23.804 1.00 93.43 26  B 1 
ATOM   2095 O  OE1 . GLU B 2 26  ? 8.720   12.928  -24.583 1.00 87.58 26  B 1 
ATOM   2096 O  OE2 . GLU B 2 26  ? 8.516   14.917  -23.689 1.00 87.51 26  B 1 
ATOM   2097 N  N   . ILE B 2 27  ? 12.521  11.991  -20.898 1.00 97.97 27  B 1 
ATOM   2098 C  CA  . ILE B 2 27  ? 12.250  10.757  -20.167 1.00 98.00 27  B 1 
ATOM   2099 C  C   . ILE B 2 27  ? 10.735  10.622  -20.039 1.00 98.16 27  B 1 
ATOM   2100 O  O   . ILE B 2 27  ? 10.061  11.511  -19.515 1.00 97.65 27  B 1 
ATOM   2101 C  CB  . ILE B 2 27  ? 12.915  10.758  -18.781 1.00 97.85 27  B 1 
ATOM   2102 C  CG1 . ILE B 2 27  ? 14.422  11.052  -18.869 1.00 96.51 27  B 1 
ATOM   2103 C  CG2 . ILE B 2 27  ? 12.669  9.407   -18.085 1.00 96.71 27  B 1 
ATOM   2104 C  CD1 . ILE B 2 27  ? 15.060  11.388  -17.518 1.00 94.81 27  B 1 
ATOM   2105 N  N   . VAL B 2 28  ? 10.202  9.505   -20.508 1.00 98.28 28  B 1 
ATOM   2106 C  CA  . VAL B 2 28  ? 8.781   9.187   -20.419 1.00 98.23 28  B 1 
ATOM   2107 C  C   . VAL B 2 28  ? 8.598   8.086   -19.376 1.00 98.23 28  B 1 
ATOM   2108 O  O   . VAL B 2 28  ? 8.898   6.925   -19.634 1.00 97.84 28  B 1 
ATOM   2109 C  CB  . VAL B 2 28  ? 8.202   8.767   -21.784 1.00 97.88 28  B 1 
ATOM   2110 C  CG1 . VAL B 2 28  ? 6.701   8.509   -21.679 1.00 94.70 28  B 1 
ATOM   2111 C  CG2 . VAL B 2 28  ? 8.446   9.848   -22.838 1.00 95.32 28  B 1 
ATOM   2112 N  N   . PHE B 2 29  ? 8.117   8.460   -18.207 1.00 98.12 29  B 1 
ATOM   2113 C  CA  . PHE B 2 29  ? 7.715   7.506   -17.186 1.00 98.05 29  B 1 
ATOM   2114 C  C   . PHE B 2 29  ? 6.305   7.018   -17.489 1.00 97.81 29  B 1 
ATOM   2115 O  O   . PHE B 2 29  ? 5.381   7.821   -17.585 1.00 97.03 29  B 1 
ATOM   2116 C  CB  . PHE B 2 29  ? 7.779   8.154   -15.807 1.00 98.00 29  B 1 
ATOM   2117 C  CG  . PHE B 2 29  ? 9.178   8.504   -15.358 1.00 98.05 29  B 1 
ATOM   2118 C  CD1 . PHE B 2 29  ? 9.986   7.537   -14.753 1.00 96.42 29  B 1 
ATOM   2119 C  CD2 . PHE B 2 29  ? 9.674   9.801   -15.519 1.00 96.40 29  B 1 
ATOM   2120 C  CE1 . PHE B 2 29  ? 11.271  7.860   -14.315 1.00 96.08 29  B 1 
ATOM   2121 C  CE2 . PHE B 2 29  ? 10.961  10.132  -15.085 1.00 95.79 29  B 1 
ATOM   2122 C  CZ  . PHE B 2 29  ? 11.757  9.153   -14.483 1.00 97.12 29  B 1 
ATOM   2123 N  N   . LYS B 2 30  ? 6.132   5.714   -17.641 1.00 97.27 30  B 1 
ATOM   2124 C  CA  . LYS B 2 30  ? 4.867   5.128   -18.086 1.00 96.86 30  B 1 
ATOM   2125 C  C   . LYS B 2 30  ? 4.363   4.081   -17.098 1.00 96.13 30  B 1 
ATOM   2126 O  O   . LYS B 2 30  ? 5.059   3.123   -16.781 1.00 94.89 30  B 1 
ATOM   2127 C  CB  . LYS B 2 30  ? 5.062   4.534   -19.482 1.00 96.22 30  B 1 
ATOM   2128 C  CG  . LYS B 2 30  ? 3.799   3.914   -20.078 1.00 92.20 30  B 1 
ATOM   2129 C  CD  . LYS B 2 30  ? 4.161   3.468   -21.488 1.00 89.63 30  B 1 
ATOM   2130 C  CE  . LYS B 2 30  ? 3.087   2.686   -22.199 1.00 80.38 30  B 1 
ATOM   2131 N  NZ  . LYS B 2 30  ? 3.661   2.225   -23.491 1.00 73.25 30  B 1 
ATOM   2132 N  N   . ASN B 2 31  ? 3.136   4.268   -16.656 1.00 94.09 31  B 1 
ATOM   2133 C  CA  . ASN B 2 31  ? 2.469   3.340   -15.753 1.00 92.36 31  B 1 
ATOM   2134 C  C   . ASN B 2 31  ? 2.349   1.958   -16.401 1.00 91.85 31  B 1 
ATOM   2135 O  O   . ASN B 2 31  ? 1.900   1.843   -17.544 1.00 89.99 31  B 1 
ATOM   2136 C  CB  . ASN B 2 31  ? 1.088   3.898   -15.389 1.00 89.76 31  B 1 
ATOM   2137 C  CG  . ASN B 2 31  ? 0.867   4.052   -13.905 1.00 86.44 31  B 1 
ATOM   2138 O  OD1 . ASN B 2 31  ? 1.770   3.950   -13.095 1.00 80.64 31  B 1 
ATOM   2139 N  ND2 . ASN B 2 31  ? -0.359  4.321   -13.520 1.00 79.40 31  B 1 
ATOM   2140 N  N   . ASN B 2 32  ? 2.736   0.922   -15.674 1.00 90.22 32  B 1 
ATOM   2141 C  CA  . ASN B 2 32  ? 2.733   -0.439  -16.199 1.00 88.39 32  B 1 
ATOM   2142 C  C   . ASN B 2 32  ? 1.977   -1.408  -15.287 1.00 85.53 32  B 1 
ATOM   2143 O  O   . ASN B 2 32  ? 0.965   -1.980  -15.699 1.00 80.90 32  B 1 
ATOM   2144 C  CB  . ASN B 2 32  ? 4.182   -0.883  -16.439 1.00 88.15 32  B 1 
ATOM   2145 C  CG  . ASN B 2 32  ? 4.261   -2.270  -17.041 1.00 87.34 32  B 1 
ATOM   2146 O  OD1 . ASN B 2 32  ? 3.602   -2.577  -18.026 1.00 83.09 32  B 1 
ATOM   2147 N  ND2 . ASN B 2 32  ? 5.059   -3.137  -16.463 1.00 82.58 32  B 1 
ATOM   2148 N  N   . ALA B 2 33  ? 2.433   -1.587  -14.058 1.00 81.40 33  B 1 
ATOM   2149 C  CA  . ALA B 2 33  ? 1.806   -2.490  -13.094 1.00 79.02 33  B 1 
ATOM   2150 C  C   . ALA B 2 33  ? 2.028   -1.992  -11.665 1.00 80.50 33  B 1 
ATOM   2151 O  O   . ALA B 2 33  ? 2.949   -1.233  -11.395 1.00 79.02 33  B 1 
ATOM   2152 C  CB  . ALA B 2 33  ? 2.378   -3.893  -13.283 1.00 75.41 33  B 1 
ATOM   2153 N  N   . GLY B 2 34  ? 1.174   -2.438  -10.738 1.00 73.63 34  B 1 
ATOM   2154 C  CA  . GLY B 2 34  ? 1.313   -2.067  -9.328  1.00 71.77 34  B 1 
ATOM   2155 C  C   . GLY B 2 34  ? 1.039   -0.599  -9.020  1.00 73.96 34  B 1 
ATOM   2156 O  O   . GLY B 2 34  ? 1.368   -0.129  -7.937  1.00 73.01 34  B 1 
ATOM   2157 N  N   . PHE B 2 35  ? 0.439   0.119   -9.953  1.00 74.55 35  B 1 
ATOM   2158 C  CA  . PHE B 2 35  ? 0.017   1.505   -9.761  1.00 73.73 35  B 1 
ATOM   2159 C  C   . PHE B 2 35  ? -1.074  1.612   -8.690  1.00 74.68 35  B 1 
ATOM   2160 O  O   . PHE B 2 35  ? -1.723  0.620   -8.352  1.00 73.02 35  B 1 
ATOM   2161 C  CB  . PHE B 2 35  ? -0.427  2.120   -11.104 1.00 71.92 35  B 1 
ATOM   2162 C  CG  . PHE B 2 35  ? -1.362  1.279   -11.933 1.00 71.64 35  B 1 
ATOM   2163 C  CD1 . PHE B 2 35  ? -2.728  1.237   -11.661 1.00 68.03 35  B 1 
ATOM   2164 C  CD2 . PHE B 2 35  ? -0.862  0.534   -13.008 1.00 67.25 35  B 1 
ATOM   2165 C  CE1 . PHE B 2 35  ? -3.579  0.455   -12.452 1.00 64.61 35  B 1 
ATOM   2166 C  CE2 . PHE B 2 35  ? -1.705  -0.243  -13.799 1.00 64.19 35  B 1 
ATOM   2167 C  CZ  . PHE B 2 35  ? -3.073  -0.280  -13.516 1.00 65.78 35  B 1 
ATOM   2168 N  N   . PRO B 2 36  ? -1.285  2.825   -8.148  1.00 76.51 36  B 1 
ATOM   2169 C  CA  . PRO B 2 36  ? -0.747  4.103   -8.606  1.00 76.92 36  B 1 
ATOM   2170 C  C   . PRO B 2 36  ? 0.737   4.324   -8.292  1.00 80.87 36  B 1 
ATOM   2171 O  O   . PRO B 2 36  ? 1.256   3.832   -7.294  1.00 81.06 36  B 1 
ATOM   2172 C  CB  . PRO B 2 36  ? -1.615  5.150   -7.911  1.00 73.47 36  B 1 
ATOM   2173 C  CG  . PRO B 2 36  ? -2.013  4.475   -6.624  1.00 69.10 36  B 1 
ATOM   2174 C  CD  . PRO B 2 36  ? -2.196  3.020   -7.027  1.00 69.85 36  B 1 
ATOM   2175 N  N   . HIS B 2 37  ? 1.374   5.099   -9.132  1.00 87.31 37  B 1 
ATOM   2176 C  CA  . HIS B 2 37  ? 2.750   5.555   -8.969  1.00 88.99 37  B 1 
ATOM   2177 C  C   . HIS B 2 37  ? 2.848   7.060   -9.207  1.00 89.53 37  B 1 
ATOM   2178 O  O   . HIS B 2 37  ? 1.958   7.676   -9.785  1.00 88.78 37  B 1 
ATOM   2179 C  CB  . HIS B 2 37  ? 3.672   4.829   -9.943  1.00 89.57 37  B 1 
ATOM   2180 C  CG  . HIS B 2 37  ? 3.681   3.337   -9.800  1.00 89.67 37  B 1 
ATOM   2181 N  ND1 . HIS B 2 37  ? 4.146   2.658   -8.697  1.00 87.83 37  B 1 
ATOM   2182 C  CD2 . HIS B 2 37  ? 3.282   2.390   -10.701 1.00 88.03 37  B 1 
ATOM   2183 C  CE1 . HIS B 2 37  ? 4.026   1.352   -8.922  1.00 87.26 37  B 1 
ATOM   2184 N  NE2 . HIS B 2 37  ? 3.502   1.149   -10.136 1.00 87.86 37  B 1 
ATOM   2185 N  N   . ASN B 2 38  ? 3.957   7.644   -8.787  1.00 91.80 38  B 1 
ATOM   2186 C  CA  . ASN B 2 38  ? 4.382   8.965   -9.217  1.00 92.56 38  B 1 
ATOM   2187 C  C   . ASN B 2 38  ? 5.909   8.998   -9.336  1.00 94.21 38  B 1 
ATOM   2188 O  O   . ASN B 2 38  ? 6.583   7.984   -9.142  1.00 94.59 38  B 1 
ATOM   2189 C  CB  . ASN B 2 38  ? 3.804   10.061  -8.303  1.00 90.51 38  B 1 
ATOM   2190 C  CG  . ASN B 2 38  ? 4.333   10.076  -6.882  1.00 89.46 38  B 1 
ATOM   2191 O  OD1 . ASN B 2 38  ? 5.245   9.348   -6.517  1.00 86.25 38  B 1 
ATOM   2192 N  ND2 . ASN B 2 38  ? 3.765   10.923  -6.053  1.00 84.96 38  B 1 
ATOM   2193 N  N   . VAL B 2 39  ? 6.441   10.162  -9.685  1.00 95.94 39  B 1 
ATOM   2194 C  CA  . VAL B 2 39  ? 7.880   10.371  -9.838  1.00 96.94 39  B 1 
ATOM   2195 C  C   . VAL B 2 39  ? 8.242   11.669  -9.130  1.00 96.95 39  B 1 
ATOM   2196 O  O   . VAL B 2 39  ? 7.811   12.748  -9.543  1.00 96.33 39  B 1 
ATOM   2197 C  CB  . VAL B 2 39  ? 8.303   10.436  -11.318 1.00 97.17 39  B 1 
ATOM   2198 C  CG1 . VAL B 2 39  ? 9.814   10.589  -11.440 1.00 95.67 39  B 1 
ATOM   2199 C  CG2 . VAL B 2 39  ? 7.862   9.188   -12.076 1.00 95.23 39  B 1 
ATOM   2200 N  N   . VAL B 2 40  ? 9.036   11.559  -8.078  1.00 95.33 40  B 1 
ATOM   2201 C  CA  . VAL B 2 40  ? 9.496   12.692  -7.277  1.00 94.79 40  B 1 
ATOM   2202 C  C   . VAL B 2 40  ? 11.017  12.662  -7.229  1.00 95.31 40  B 1 
ATOM   2203 O  O   . VAL B 2 40  ? 11.598  11.640  -6.877  1.00 95.30 40  B 1 
ATOM   2204 C  CB  . VAL B 2 40  ? 8.905   12.654  -5.848  1.00 92.98 40  B 1 
ATOM   2205 C  CG1 . VAL B 2 40  ? 9.318   13.891  -5.050  1.00 89.84 40  B 1 
ATOM   2206 C  CG2 . VAL B 2 40  ? 7.372   12.585  -5.883  1.00 89.70 40  B 1 
ATOM   2207 N  N   . PHE B 2 41  ? 11.647  13.747  -7.589  1.00 95.64 41  B 1 
ATOM   2208 C  CA  . PHE B 2 41  ? 13.098  13.870  -7.491  1.00 96.03 41  B 1 
ATOM   2209 C  C   . PHE B 2 41  ? 13.483  14.306  -6.079  1.00 94.98 41  B 1 
ATOM   2210 O  O   . PHE B 2 41  ? 12.841  15.175  -5.487  1.00 93.48 41  B 1 
ATOM   2211 C  CB  . PHE B 2 41  ? 13.634  14.834  -8.559  1.00 96.91 41  B 1 
ATOM   2212 C  CG  . PHE B 2 41  ? 13.619  14.246  -9.946  1.00 97.46 41  B 1 
ATOM   2213 C  CD1 . PHE B 2 41  ? 12.440  14.224  -10.712 1.00 96.50 41  B 1 
ATOM   2214 C  CD2 . PHE B 2 41  ? 14.781  13.679  -10.490 1.00 96.25 41  B 1 
ATOM   2215 C  CE1 . PHE B 2 41  ? 12.426  13.652  -11.987 1.00 96.38 41  B 1 
ATOM   2216 C  CE2 . PHE B 2 41  ? 14.775  13.110  -11.764 1.00 96.36 41  B 1 
ATOM   2217 C  CZ  . PHE B 2 41  ? 13.596  13.096  -12.513 1.00 97.45 41  B 1 
ATOM   2218 N  N   . ASP B 2 42  ? 14.526  13.682  -5.549  1.00 93.02 42  B 1 
ATOM   2219 C  CA  . ASP B 2 42  ? 15.031  13.998  -4.220  1.00 91.88 42  B 1 
ATOM   2220 C  C   . ASP B 2 42  ? 15.860  15.286  -4.287  1.00 92.03 42  B 1 
ATOM   2221 O  O   . ASP B 2 42  ? 16.896  15.327  -4.941  1.00 91.10 42  B 1 
ATOM   2222 C  CB  . ASP B 2 42  ? 15.843  12.812  -3.693  1.00 89.64 42  B 1 
ATOM   2223 C  CG  . ASP B 2 42  ? 16.228  12.951  -2.223  1.00 85.34 42  B 1 
ATOM   2224 O  OD1 . ASP B 2 42  ? 16.368  14.092  -1.734  1.00 80.74 42  B 1 
ATOM   2225 O  OD2 . ASP B 2 42  ? 16.372  11.897  -1.570  1.00 78.97 42  B 1 
ATOM   2226 N  N   . GLU B 2 43  ? 15.407  16.336  -3.600  1.00 91.35 43  B 1 
ATOM   2227 C  CA  . GLU B 2 43  ? 16.035  17.657  -3.630  1.00 90.53 43  B 1 
ATOM   2228 C  C   . GLU B 2 43  ? 17.482  17.655  -3.135  1.00 91.46 43  B 1 
ATOM   2229 O  O   . GLU B 2 43  ? 18.270  18.504  -3.545  1.00 89.51 43  B 1 
ATOM   2230 C  CB  . GLU B 2 43  ? 15.183  18.657  -2.835  1.00 87.15 43  B 1 
ATOM   2231 C  CG  . GLU B 2 43  ? 15.115  18.366  -1.330  1.00 75.44 43  B 1 
ATOM   2232 C  CD  . GLU B 2 43  ? 14.187  19.312  -0.552  1.00 70.97 43  B 1 
ATOM   2233 O  OE1 . GLU B 2 43  ? 14.094  19.136  0.674   1.00 63.63 43  B 1 
ATOM   2234 O  OE2 . GLU B 2 43  ? 13.556  20.193  -1.163  1.00 62.85 43  B 1 
ATOM   2235 N  N   . ASP B 2 44  ? 17.845  16.683  -2.300  1.00 89.59 44  B 1 
ATOM   2236 C  CA  . ASP B 2 44  ? 19.202  16.539  -1.770  1.00 89.15 44  B 1 
ATOM   2237 C  C   . ASP B 2 44  ? 20.110  15.699  -2.673  1.00 91.11 44  B 1 
ATOM   2238 O  O   . ASP B 2 44  ? 21.310  15.568  -2.406  1.00 89.75 44  B 1 
ATOM   2239 C  CB  . ASP B 2 44  ? 19.140  15.931  -0.357  1.00 86.43 44  B 1 
ATOM   2240 C  CG  . ASP B 2 44  ? 18.425  16.813  0.665   1.00 81.99 44  B 1 
ATOM   2241 O  OD1 . ASP B 2 44  ? 18.618  18.049  0.626   1.00 76.23 44  B 1 
ATOM   2242 O  OD2 . ASP B 2 44  ? 17.726  16.248  1.530   1.00 74.90 44  B 1 
ATOM   2243 N  N   . GLU B 2 45  ? 19.556  15.124  -3.743  1.00 91.78 45  B 1 
ATOM   2244 C  CA  . GLU B 2 45  ? 20.242  14.135  -4.589  1.00 93.39 45  B 1 
ATOM   2245 C  C   . GLU B 2 45  ? 20.096  14.455  -6.084  1.00 95.43 45  B 1 
ATOM   2246 O  O   . GLU B 2 45  ? 19.960  13.561  -6.927  1.00 94.52 45  B 1 
ATOM   2247 C  CB  . GLU B 2 45  ? 19.726  12.730  -4.232  1.00 91.95 45  B 1 
ATOM   2248 C  CG  . GLU B 2 45  ? 20.083  12.274  -2.805  1.00 87.45 45  B 1 
ATOM   2249 C  CD  . GLU B 2 45  ? 21.496  11.684  -2.658  1.00 81.25 45  B 1 
ATOM   2250 O  OE1 . GLU B 2 45  ? 21.835  11.265  -1.534  1.00 73.02 45  B 1 
ATOM   2251 O  OE2 . GLU B 2 45  ? 22.226  11.534  -3.660  1.00 71.59 45  B 1 
ATOM   2252 N  N   . ILE B 2 46  ? 20.123  15.748  -6.397  1.00 95.76 46  B 1 
ATOM   2253 C  CA  . ILE B 2 46  ? 20.095  16.281  -7.763  1.00 96.69 46  B 1 
ATOM   2254 C  C   . ILE B 2 46  ? 21.228  17.305  -7.943  1.00 97.03 46  B 1 
ATOM   2255 O  O   . ILE B 2 46  ? 21.767  17.801  -6.954  1.00 96.42 46  B 1 
ATOM   2256 C  CB  . ILE B 2 46  ? 18.715  16.898  -8.101  1.00 96.02 46  B 1 
ATOM   2257 C  CG1 . ILE B 2 46  ? 18.351  18.045  -7.138  1.00 93.79 46  B 1 
ATOM   2258 C  CG2 . ILE B 2 46  ? 17.644  15.803  -8.130  1.00 93.70 46  B 1 
ATOM   2259 C  CD1 . ILE B 2 46  ? 17.033  18.748  -7.465  1.00 91.53 46  B 1 
ATOM   2260 N  N   . PRO B 2 47  ? 21.602  17.647  -9.178  1.00 97.14 47  B 1 
ATOM   2261 C  CA  . PRO B 2 47  ? 22.661  18.630  -9.406  1.00 97.08 47  B 1 
ATOM   2262 C  C   . PRO B 2 47  ? 22.343  20.009  -8.821  1.00 96.80 47  B 1 
ATOM   2263 O  O   . PRO B 2 47  ? 21.185  20.427  -8.755  1.00 95.39 47  B 1 
ATOM   2264 C  CB  . PRO B 2 47  ? 22.822  18.689  -10.931 1.00 96.73 47  B 1 
ATOM   2265 C  CG  . PRO B 2 47  ? 22.342  17.331  -11.387 1.00 95.34 47  B 1 
ATOM   2266 C  CD  . PRO B 2 47  ? 21.200  17.027  -10.430 1.00 97.02 47  B 1 
ATOM   2267 N  N   . SER B 2 48  ? 23.378  20.716  -8.423  1.00 96.14 48  B 1 
ATOM   2268 C  CA  . SER B 2 48  ? 23.240  22.066  -7.881  1.00 95.26 48  B 1 
ATOM   2269 C  C   . SER B 2 48  ? 22.534  22.999  -8.868  1.00 95.35 48  B 1 
ATOM   2270 O  O   . SER B 2 48  ? 22.802  22.969  -10.068 1.00 92.58 48  B 1 
ATOM   2271 C  CB  . SER B 2 48  ? 24.616  22.624  -7.516  1.00 93.47 48  B 1 
ATOM   2272 O  OG  . SER B 2 48  ? 24.485  23.857  -6.845  1.00 79.12 48  B 1 
ATOM   2273 N  N   . GLY B 2 49  ? 21.638  23.829  -8.341  1.00 93.82 49  B 1 
ATOM   2274 C  CA  . GLY B 2 49  ? 20.880  24.784  -9.140  1.00 93.65 49  B 1 
ATOM   2275 C  C   . GLY B 2 49  ? 19.621  24.224  -9.800  1.00 94.89 49  B 1 
ATOM   2276 O  O   . GLY B 2 49  ? 18.868  24.992  -10.389 1.00 92.49 49  B 1 
ATOM   2277 N  N   . VAL B 2 50  ? 19.383  22.936  -9.702  1.00 96.67 50  B 1 
ATOM   2278 C  CA  . VAL B 2 50  ? 18.146  22.331  -10.203 1.00 97.01 50  B 1 
ATOM   2279 C  C   . VAL B 2 50  ? 17.054  22.438  -9.139  1.00 96.99 50  B 1 
ATOM   2280 O  O   . VAL B 2 50  ? 17.276  22.113  -7.976  1.00 95.63 50  B 1 
ATOM   2281 C  CB  . VAL B 2 50  ? 18.360  20.873  -10.633 1.00 96.66 50  B 1 
ATOM   2282 C  CG1 . VAL B 2 50  ? 17.071  20.250  -11.155 1.00 93.47 50  B 1 
ATOM   2283 C  CG2 . VAL B 2 50  ? 19.420  20.791  -11.729 1.00 93.37 50  B 1 
ATOM   2284 N  N   . ASP B 2 51  ? 15.888  22.897  -9.554  1.00 97.10 51  B 1 
ATOM   2285 C  CA  . ASP B 2 51  ? 14.714  22.977  -8.694  1.00 97.12 51  B 1 
ATOM   2286 C  C   . ASP B 2 51  ? 13.912  21.671  -8.782  1.00 97.35 51  B 1 
ATOM   2287 O  O   . ASP B 2 51  ? 13.271  21.390  -9.800  1.00 96.60 51  B 1 
ATOM   2288 C  CB  . ASP B 2 51  ? 13.888  24.205  -9.101  1.00 96.10 51  B 1 
ATOM   2289 C  CG  . ASP B 2 51  ? 12.626  24.421  -8.279  1.00 93.25 51  B 1 
ATOM   2290 O  OD1 . ASP B 2 51  ? 12.319  23.607  -7.388  1.00 88.40 51  B 1 
ATOM   2291 O  OD2 . ASP B 2 51  ? 11.928  25.421  -8.565  1.00 87.19 51  B 1 
ATOM   2292 N  N   . ALA B 2 52  ? 13.949  20.883  -7.720  1.00 96.17 52  B 1 
ATOM   2293 C  CA  . ALA B 2 52  ? 13.253  19.600  -7.661  1.00 95.98 52  B 1 
ATOM   2294 C  C   . ALA B 2 52  ? 11.744  19.739  -7.903  1.00 96.30 52  B 1 
ATOM   2295 O  O   . ALA B 2 52  ? 11.143  18.866  -8.525  1.00 95.52 52  B 1 
ATOM   2296 C  CB  . ALA B 2 52  ? 13.522  18.946  -6.304  1.00 94.45 52  B 1 
ATOM   2297 N  N   . ALA B 2 53  ? 11.138  20.842  -7.468  1.00 95.79 53  B 1 
ATOM   2298 C  CA  . ALA B 2 53  ? 9.707   21.060  -7.637  1.00 95.32 53  B 1 
ATOM   2299 C  C   . ALA B 2 53  ? 9.291   21.217  -9.106  1.00 95.72 53  B 1 
ATOM   2300 O  O   . ALA B 2 53  ? 8.151   20.916  -9.456  1.00 94.59 53  B 1 
ATOM   2301 C  CB  . ALA B 2 53  ? 9.292   22.280  -6.815  1.00 93.95 53  B 1 
ATOM   2302 N  N   . LYS B 2 54  ? 10.203  21.656  -9.969  1.00 96.46 54  B 1 
ATOM   2303 C  CA  . LYS B 2 54  ? 9.909   21.820  -11.400 1.00 96.31 54  B 1 
ATOM   2304 C  C   . LYS B 2 54  ? 9.976   20.511  -12.184 1.00 96.60 54  B 1 
ATOM   2305 O  O   . LYS B 2 54  ? 9.323   20.397  -13.218 1.00 95.31 54  B 1 
ATOM   2306 C  CB  . LYS B 2 54  ? 10.870  22.838  -12.025 1.00 95.59 54  B 1 
ATOM   2307 C  CG  . LYS B 2 54  ? 10.585  24.249  -11.543 1.00 88.99 54  B 1 
ATOM   2308 C  CD  . LYS B 2 54  ? 11.505  25.247  -12.227 1.00 82.48 54  B 1 
ATOM   2309 C  CE  . LYS B 2 54  ? 11.201  26.649  -11.727 1.00 72.85 54  B 1 
ATOM   2310 N  NZ  . LYS B 2 54  ? 12.163  27.632  -12.271 1.00 64.28 54  B 1 
ATOM   2311 N  N   . ILE B 2 55  ? 10.759  19.561  -11.716 1.00 97.59 55  B 1 
ATOM   2312 C  CA  . ILE B 2 55  ? 10.976  18.292  -12.413 1.00 97.78 55  B 1 
ATOM   2313 C  C   . ILE B 2 55  ? 10.203  17.131  -11.785 1.00 97.83 55  B 1 
ATOM   2314 O  O   . ILE B 2 55  ? 10.111  16.071  -12.388 1.00 97.25 55  B 1 
ATOM   2315 C  CB  . ILE B 2 55  ? 12.483  17.984  -12.540 1.00 97.50 55  B 1 
ATOM   2316 C  CG1 . ILE B 2 55  ? 13.153  17.856  -11.158 1.00 96.06 55  B 1 
ATOM   2317 C  CG2 . ILE B 2 55  ? 13.168  19.056  -13.396 1.00 95.87 55  B 1 
ATOM   2318 C  CD1 . ILE B 2 55  ? 14.605  17.377  -11.201 1.00 94.28 55  B 1 
ATOM   2319 N  N   . SER B 2 56  ? 9.655   17.329  -10.592 1.00 97.36 56  B 1 
ATOM   2320 C  CA  . SER B 2 56  ? 8.890   16.319  -9.876  1.00 97.05 56  B 1 
ATOM   2321 C  C   . SER B 2 56  ? 7.399   16.457  -10.116 1.00 97.01 56  B 1 
ATOM   2322 O  O   . SER B 2 56  ? 6.879   17.554  -10.309 1.00 95.93 56  B 1 
ATOM   2323 C  CB  . SER B 2 56  ? 9.142   16.418  -8.368  1.00 96.04 56  B 1 
ATOM   2324 O  OG  . SER B 2 56  ? 10.508  16.256  -8.070  1.00 92.72 56  B 1 
ATOM   2325 N  N   . MET B 2 57  ? 6.684   15.346  -10.026 1.00 95.48 57  B 1 
ATOM   2326 C  CA  . MET B 2 57  ? 5.252   15.382  -9.728  1.00 94.46 57  B 1 
ATOM   2327 C  C   . MET B 2 57  ? 5.057   15.848  -8.283  1.00 92.68 57  B 1 
ATOM   2328 O  O   . MET B 2 57  ? 5.948   15.684  -7.440  1.00 90.70 57  B 1 
ATOM   2329 C  CB  . MET B 2 57  ? 4.624   13.996  -9.925  1.00 94.17 57  B 1 
ATOM   2330 C  CG  . MET B 2 57  ? 4.703   13.514  -11.367 1.00 92.63 57  B 1 
ATOM   2331 S  SD  . MET B 2 57  ? 4.056   11.836  -11.628 1.00 92.57 57  B 1 
ATOM   2332 C  CE  . MET B 2 57  ? 2.324   12.072  -11.232 1.00 88.04 57  B 1 
ATOM   2333 N  N   . SER B 2 58  ? 3.890   16.395  -7.987  1.00 88.30 58  B 1 
ATOM   2334 C  CA  . SER B 2 58  ? 3.501   16.586  -6.590  1.00 84.76 58  B 1 
ATOM   2335 C  C   . SER B 2 58  ? 3.410   15.229  -5.890  1.00 83.44 58  B 1 
ATOM   2336 O  O   . SER B 2 58  ? 2.994   14.244  -6.498  1.00 80.92 58  B 1 
ATOM   2337 C  CB  . SER B 2 58  ? 2.151   17.304  -6.507  1.00 81.78 58  B 1 
ATOM   2338 O  OG  . SER B 2 58  ? 1.719   17.376  -5.168  1.00 72.05 58  B 1 
ATOM   2339 N  N   . GLU B 2 59  ? 3.783   15.168  -4.611  1.00 77.98 59  B 1 
ATOM   2340 C  CA  . GLU B 2 59  ? 3.706   13.910  -3.855  1.00 74.68 59  B 1 
ATOM   2341 C  C   . GLU B 2 59  ? 2.287   13.334  -3.782  1.00 74.12 59  B 1 
ATOM   2342 O  O   . GLU B 2 59  ? 2.122   12.123  -3.653  1.00 71.44 59  B 1 
ATOM   2343 C  CB  . GLU B 2 59  ? 4.271   14.088  -2.443  1.00 71.77 59  B 1 
ATOM   2344 C  CG  . GLU B 2 59  ? 5.780   14.335  -2.421  1.00 65.38 59  B 1 
ATOM   2345 C  CD  . GLU B 2 59  ? 6.525   13.632  -1.283  1.00 61.13 59  B 1 
ATOM   2346 O  OE1 . GLU B 2 59  ? 7.534   14.181  -0.817  1.00 55.34 59  B 1 
ATOM   2347 O  OE2 . GLU B 2 59  ? 6.129   12.511  -0.902  1.00 55.51 59  B 1 
ATOM   2348 N  N   . GLU B 2 60  ? 1.271   14.181  -3.880  1.00 72.64 60  B 1 
ATOM   2349 C  CA  . GLU B 2 60  ? -0.132  13.754  -3.870  1.00 71.17 60  B 1 
ATOM   2350 C  C   . GLU B 2 60  ? -0.688  13.420  -5.258  1.00 73.22 60  B 1 
ATOM   2351 O  O   . GLU B 2 60  ? -1.752  12.805  -5.352  1.00 71.45 60  B 1 
ATOM   2352 C  CB  . GLU B 2 60  ? -1.002  14.813  -3.178  1.00 67.42 60  B 1 
ATOM   2353 C  CG  . GLU B 2 60  ? -1.008  16.161  -3.890  1.00 59.91 60  B 1 
ATOM   2354 C  CD  . GLU B 2 60  ? -1.943  17.194  -3.251  1.00 54.44 60  B 1 
ATOM   2355 O  OE1 . GLU B 2 60  ? -2.119  18.274  -3.868  1.00 48.79 60  B 1 
ATOM   2356 O  OE2 . GLU B 2 60  ? -2.499  16.932  -2.164  1.00 47.17 60  B 1 
ATOM   2357 N  N   . ASP B 2 61  ? 0.002   13.807  -6.328  1.00 78.67 61  B 1 
ATOM   2358 C  CA  . ASP B 2 61  ? -0.403  13.448  -7.684  1.00 79.79 61  B 1 
ATOM   2359 C  C   . ASP B 2 61  ? 0.044   12.027  -7.996  1.00 82.15 61  B 1 
ATOM   2360 O  O   . ASP B 2 61  ? 1.163   11.631  -7.685  1.00 82.01 61  B 1 
ATOM   2361 C  CB  . ASP B 2 61  ? 0.151   14.426  -8.720  1.00 78.08 61  B 1 
ATOM   2362 C  CG  . ASP B 2 61  ? -0.506  15.799  -8.691  1.00 72.27 61  B 1 
ATOM   2363 O  OD1 . ASP B 2 61  ? -1.679  15.890  -8.285  1.00 66.78 61  B 1 
ATOM   2364 O  OD2 . ASP B 2 61  ? 0.165   16.761  -9.114  1.00 64.93 61  B 1 
ATOM   2365 N  N   . LEU B 2 62  ? -0.844  11.262  -8.613  1.00 82.19 62  B 1 
ATOM   2366 C  CA  . LEU B 2 62  ? -0.611  9.859   -8.900  1.00 82.04 62  B 1 
ATOM   2367 C  C   . LEU B 2 62  ? -1.031  9.524   -10.327 1.00 84.24 62  B 1 
ATOM   2368 O  O   . LEU B 2 62  ? -2.070  9.983   -10.807 1.00 83.88 62  B 1 
ATOM   2369 C  CB  . LEU B 2 62  ? -1.386  8.983   -7.906  1.00 79.95 62  B 1 
ATOM   2370 C  CG  . LEU B 2 62  ? -0.992  9.137   -6.426  1.00 76.67 62  B 1 
ATOM   2371 C  CD1 . LEU B 2 62  ? -1.938  8.325   -5.552  1.00 74.48 62  B 1 
ATOM   2372 C  CD2 . LEU B 2 62  ? 0.437   8.661   -6.169  1.00 73.48 62  B 1 
ATOM   2373 N  N   . LEU B 2 63  ? -0.244  8.668   -10.966 1.00 86.41 63  B 1 
ATOM   2374 C  CA  . LEU B 2 63  ? -0.631  7.992   -12.194 1.00 87.56 63  B 1 
ATOM   2375 C  C   . LEU B 2 63  ? -1.433  6.755   -11.790 1.00 85.56 63  B 1 
ATOM   2376 O  O   . LEU B 2 63  ? -0.890  5.809   -11.219 1.00 83.68 63  B 1 
ATOM   2377 C  CB  . LEU B 2 63  ? 0.614   7.623   -13.012 1.00 90.39 63  B 1 
ATOM   2378 C  CG  . LEU B 2 63  ? 1.556   8.788   -13.347 1.00 91.54 63  B 1 
ATOM   2379 C  CD1 . LEU B 2 63  ? 2.781   8.275   -14.094 1.00 89.17 63  B 1 
ATOM   2380 C  CD2 . LEU B 2 63  ? 0.864   9.851   -14.194 1.00 89.40 63  B 1 
ATOM   2381 N  N   . ASN B 2 64  ? -2.734  6.793   -12.046 1.00 80.78 64  B 1 
ATOM   2382 C  CA  . ASN B 2 64  ? -3.666  5.805   -11.523 1.00 76.51 64  B 1 
ATOM   2383 C  C   . ASN B 2 64  ? -4.057  4.723   -12.528 1.00 76.16 64  B 1 
ATOM   2384 O  O   . ASN B 2 64  ? -4.491  3.647   -12.116 1.00 72.46 64  B 1 
ATOM   2385 C  CB  . ASN B 2 64  ? -4.922  6.525   -11.003 1.00 72.93 64  B 1 
ATOM   2386 C  CG  . ASN B 2 64  ? -4.643  7.360   -9.774  1.00 66.69 64  B 1 
ATOM   2387 O  OD1 . ASN B 2 64  ? -4.394  6.833   -8.702  1.00 60.96 64  B 1 
ATOM   2388 N  ND2 . ASN B 2 64  ? -4.672  8.665   -9.903  1.00 58.58 64  B 1 
ATOM   2389 N  N   . ALA B 2 65  ? -3.919  4.984   -13.811 1.00 77.12 65  B 1 
ATOM   2390 C  CA  . ALA B 2 65  ? -4.383  4.077   -14.859 1.00 78.05 65  B 1 
ATOM   2391 C  C   . ALA B 2 65  ? -3.224  3.505   -15.682 1.00 81.68 65  B 1 
ATOM   2392 O  O   . ALA B 2 65  ? -2.163  4.127   -15.793 1.00 81.65 65  B 1 
ATOM   2393 C  CB  . ALA B 2 65  ? -5.389  4.811   -15.742 1.00 74.40 65  B 1 
ATOM   2394 N  N   . PRO B 2 66  ? -3.410  2.320   -16.291 1.00 77.98 66  B 1 
ATOM   2395 C  CA  . PRO B 2 66  ? -2.396  1.743   -17.161 1.00 78.70 66  B 1 
ATOM   2396 C  C   . PRO B 2 66  ? -2.061  2.666   -18.330 1.00 82.47 66  B 1 
ATOM   2397 O  O   . PRO B 2 66  ? -2.954  3.224   -18.967 1.00 82.43 66  B 1 
ATOM   2398 C  CB  . PRO B 2 66  ? -3.001  0.425   -17.668 1.00 75.87 66  B 1 
ATOM   2399 C  CG  . PRO B 2 66  ? -4.144  0.130   -16.729 1.00 72.71 66  B 1 
ATOM   2400 C  CD  . PRO B 2 66  ? -4.605  1.488   -16.233 1.00 74.90 66  B 1 
ATOM   2401 N  N   . GLY B 2 67  ? -0.780  2.811   -18.617 1.00 85.28 67  B 1 
ATOM   2402 C  CA  . GLY B 2 67  ? -0.317  3.610   -19.745 1.00 87.75 67  B 1 
ATOM   2403 C  C   . GLY B 2 67  ? -0.298  5.118   -19.525 1.00 90.73 67  B 1 
ATOM   2404 O  O   . GLY B 2 67  ? 0.204   5.832   -20.400 1.00 90.40 67  B 1 
ATOM   2405 N  N   . GLU B 2 68  ? -0.784  5.623   -18.398 1.00 90.36 68  B 1 
ATOM   2406 C  CA  . GLU B 2 68  ? -0.605  7.035   -18.047 1.00 91.11 68  B 1 
ATOM   2407 C  C   . GLU B 2 68  ? 0.880   7.357   -17.916 1.00 93.27 68  B 1 
ATOM   2408 O  O   . GLU B 2 68  ? 1.676   6.529   -17.462 1.00 93.78 68  B 1 
ATOM   2409 C  CB  . GLU B 2 68  ? -1.324  7.401   -16.749 1.00 88.70 68  B 1 
ATOM   2410 C  CG  . GLU B 2 68  ? -2.847  7.506   -16.909 1.00 82.17 68  B 1 
ATOM   2411 C  CD  . GLU B 2 68  ? -3.529  8.047   -15.645 1.00 79.47 68  B 1 
ATOM   2412 O  OE1 . GLU B 2 68  ? -4.587  8.681   -15.781 1.00 73.27 68  B 1 
ATOM   2413 O  OE2 . GLU B 2 68  ? -3.008  7.834   -14.537 1.00 72.52 68  B 1 
ATOM   2414 N  N   . THR B 2 69  ? 1.249   8.569   -18.318 1.00 95.18 69  B 1 
ATOM   2415 C  CA  . THR B 2 69  ? 2.657   8.959   -18.390 1.00 95.90 69  B 1 
ATOM   2416 C  C   . THR B 2 69  ? 2.940   10.252  -17.649 1.00 95.82 69  B 1 
ATOM   2417 O  O   . THR B 2 69  ? 2.115   11.171  -17.630 1.00 95.04 69  B 1 
ATOM   2418 C  CB  . THR B 2 69  ? 3.151   9.101   -19.838 1.00 95.60 69  B 1 
ATOM   2419 O  OG1 . THR B 2 69  ? 2.400   10.086  -20.527 1.00 90.72 69  B 1 
ATOM   2420 C  CG2 . THR B 2 69  ? 3.055   7.797   -20.618 1.00 90.20 69  B 1 
ATOM   2421 N  N   . TYR B 2 70  ? 4.134   10.346  -17.107 1.00 97.00 70  B 1 
ATOM   2422 C  CA  . TYR B 2 70  ? 4.747   11.589  -16.694 1.00 97.67 70  B 1 
ATOM   2423 C  C   . TYR B 2 70  ? 6.009   11.807  -17.528 1.00 98.04 70  B 1 
ATOM   2424 O  O   . TYR B 2 70  ? 6.854   10.922  -17.623 1.00 97.88 70  B 1 
ATOM   2425 C  CB  . TYR B 2 70  ? 5.077   11.567  -15.195 1.00 97.61 70  B 1 
ATOM   2426 C  CG  . TYR B 2 70  ? 5.819   12.815  -14.750 1.00 97.52 70  B 1 
ATOM   2427 C  CD1 . TYR B 2 70  ? 5.191   14.063  -14.780 1.00 96.37 70  B 1 
ATOM   2428 C  CD2 . TYR B 2 70  ? 7.161   12.734  -14.348 1.00 96.52 70  B 1 
ATOM   2429 C  CE1 . TYR B 2 70  ? 5.888   15.221  -14.406 1.00 95.85 70  B 1 
ATOM   2430 C  CE2 . TYR B 2 70  ? 7.860   13.883  -13.970 1.00 95.85 70  B 1 
ATOM   2431 C  CZ  . TYR B 2 70  ? 7.222   15.129  -14.000 1.00 96.28 70  B 1 
ATOM   2432 O  OH  . TYR B 2 70  ? 7.907   16.260  -13.638 1.00 94.92 70  B 1 
ATOM   2433 N  N   . LYS B 2 71  ? 6.108   12.971  -18.138 1.00 97.86 71  B 1 
ATOM   2434 C  CA  . LYS B 2 71  ? 7.230   13.313  -19.011 1.00 97.78 71  B 1 
ATOM   2435 C  C   . LYS B 2 71  ? 8.059   14.418  -18.391 1.00 97.68 71  B 1 
ATOM   2436 O  O   . LYS B 2 71  ? 7.511   15.410  -17.917 1.00 96.79 71  B 1 
ATOM   2437 C  CB  . LYS B 2 71  ? 6.730   13.728  -20.395 1.00 97.22 71  B 1 
ATOM   2438 C  CG  . LYS B 2 71  ? 5.923   12.634  -21.095 1.00 93.96 71  B 1 
ATOM   2439 C  CD  . LYS B 2 71  ? 5.551   13.089  -22.493 1.00 92.59 71  B 1 
ATOM   2440 C  CE  . LYS B 2 71  ? 4.846   11.984  -23.260 1.00 85.79 71  B 1 
ATOM   2441 N  NZ  . LYS B 2 71  ? 4.732   12.342  -24.695 1.00 78.18 71  B 1 
ATOM   2442 N  N   . VAL B 2 72  ? 9.367   14.253  -18.421 1.00 98.04 72  B 1 
ATOM   2443 C  CA  . VAL B 2 72  ? 10.293  15.257  -17.919 1.00 98.09 72  B 1 
ATOM   2444 C  C   . VAL B 2 72  ? 11.532  15.318  -18.808 1.00 98.13 72  B 1 
ATOM   2445 O  O   . VAL B 2 72  ? 11.979  14.305  -19.341 1.00 97.51 72  B 1 
ATOM   2446 C  CB  . VAL B 2 72  ? 10.641  15.003  -16.435 1.00 97.06 72  B 1 
ATOM   2447 C  CG1 . VAL B 2 72  ? 11.447  13.722  -16.233 1.00 92.15 72  B 1 
ATOM   2448 C  CG2 . VAL B 2 72  ? 11.388  16.189  -15.830 1.00 91.20 72  B 1 
ATOM   2449 N  N   . THR B 2 73  ? 12.062  16.522  -18.969 1.00 97.86 73  B 1 
ATOM   2450 C  CA  . THR B 2 73  ? 13.310  16.744  -19.694 1.00 97.70 73  B 1 
ATOM   2451 C  C   . THR B 2 73  ? 14.309  17.385  -18.742 1.00 97.68 73  B 1 
ATOM   2452 O  O   . THR B 2 73  ? 14.046  18.448  -18.184 1.00 96.35 73  B 1 
ATOM   2453 C  CB  . THR B 2 73  ? 13.078  17.623  -20.931 1.00 96.80 73  B 1 
ATOM   2454 O  OG1 . THR B 2 73  ? 12.120  17.023  -21.772 1.00 90.11 73  B 1 
ATOM   2455 C  CG2 . THR B 2 73  ? 14.357  17.799  -21.745 1.00 88.41 73  B 1 
ATOM   2456 N  N   . LEU B 2 74  ? 15.435  16.726  -18.566 1.00 97.31 74  B 1 
ATOM   2457 C  CA  . LEU B 2 74  ? 16.512  17.202  -17.710 1.00 97.43 74  B 1 
ATOM   2458 C  C   . LEU B 2 74  ? 17.637  17.771  -18.578 1.00 97.38 74  B 1 
ATOM   2459 O  O   . LEU B 2 74  ? 18.005  17.175  -19.589 1.00 96.21 74  B 1 
ATOM   2460 C  CB  . LEU B 2 74  ? 17.025  16.054  -16.821 1.00 97.36 74  B 1 
ATOM   2461 C  CG  . LEU B 2 74  ? 15.954  15.339  -15.990 1.00 96.96 74  B 1 
ATOM   2462 C  CD1 . LEU B 2 74  ? 16.572  14.186  -15.213 1.00 95.01 74  B 1 
ATOM   2463 C  CD2 . LEU B 2 74  ? 15.262  16.288  -15.011 1.00 94.35 74  B 1 
ATOM   2464 N  N   . THR B 2 75  ? 18.178  18.917  -18.189 1.00 97.49 75  B 1 
ATOM   2465 C  CA  . THR B 2 75  ? 19.227  19.596  -18.958 1.00 97.08 75  B 1 
ATOM   2466 C  C   . THR B 2 75  ? 20.548  19.675  -18.205 1.00 97.23 75  B 1 
ATOM   2467 O  O   . THR B 2 75  ? 21.607  19.459  -18.793 1.00 95.89 75  B 1 
ATOM   2468 C  CB  . THR B 2 75  ? 18.783  21.000  -19.385 1.00 95.72 75  B 1 
ATOM   2469 O  OG1 . THR B 2 75  ? 18.373  21.744  -18.248 1.00 89.92 75  B 1 
ATOM   2470 C  CG2 . THR B 2 75  ? 17.616  20.942  -20.355 1.00 87.28 75  B 1 
ATOM   2471 N  N   . GLU B 2 76  ? 20.489  19.946  -16.918 1.00 96.96 76  B 1 
ATOM   2472 C  CA  . GLU B 2 76  ? 21.685  20.088  -16.097 1.00 96.94 76  B 1 
ATOM   2473 C  C   . GLU B 2 76  ? 22.370  18.727  -15.927 1.00 97.32 76  B 1 
ATOM   2474 O  O   . GLU B 2 76  ? 21.757  17.753  -15.500 1.00 96.86 76  B 1 
ATOM   2475 C  CB  . GLU B 2 76  ? 21.280  20.725  -14.760 1.00 96.11 76  B 1 
ATOM   2476 C  CG  . GLU B 2 76  ? 22.393  21.478  -14.044 1.00 84.21 76  B 1 
ATOM   2477 C  CD  . GLU B 2 76  ? 23.189  22.418  -14.956 1.00 80.85 76  B 1 
ATOM   2478 O  OE1 . GLU B 2 76  ? 22.568  23.279  -15.623 1.00 74.01 76  B 1 
ATOM   2479 O  OE2 . GLU B 2 76  ? 24.418  22.261  -15.005 1.00 72.04 76  B 1 
ATOM   2480 N  N   . LYS B 2 77  ? 23.634  18.652  -16.311 1.00 97.41 77  B 1 
ATOM   2481 C  CA  . LYS B 2 77  ? 24.375  17.393  -16.274 1.00 97.76 77  B 1 
ATOM   2482 C  C   . LYS B 2 77  ? 24.658  16.942  -14.843 1.00 97.87 77  B 1 
ATOM   2483 O  O   . LYS B 2 77  ? 24.898  17.756  -13.958 1.00 96.61 77  B 1 
ATOM   2484 C  CB  . LYS B 2 77  ? 25.676  17.497  -17.070 1.00 97.18 77  B 1 
ATOM   2485 C  CG  . LYS B 2 77  ? 25.415  17.712  -18.562 1.00 95.34 77  B 1 
ATOM   2486 C  CD  . LYS B 2 77  ? 26.708  17.617  -19.358 1.00 93.32 77  B 1 
ATOM   2487 C  CE  . LYS B 2 77  ? 26.397  17.793  -20.840 1.00 88.24 77  B 1 
ATOM   2488 N  NZ  . LYS B 2 77  ? 27.483  17.246  -21.700 1.00 80.07 77  B 1 
ATOM   2489 N  N   . GLY B 2 78  ? 24.648  15.642  -14.633 1.00 97.64 78  B 1 
ATOM   2490 C  CA  . GLY B 2 78  ? 24.906  15.037  -13.340 1.00 97.66 78  B 1 
ATOM   2491 C  C   . GLY B 2 78  ? 23.967  13.882  -13.041 1.00 98.23 78  B 1 
ATOM   2492 O  O   . GLY B 2 78  ? 23.271  13.380  -13.929 1.00 97.69 78  B 1 
ATOM   2493 N  N   . THR B 2 79  ? 23.966  13.456  -11.789 1.00 98.13 79  B 1 
ATOM   2494 C  CA  . THR B 2 79  ? 23.110  12.363  -11.332 1.00 98.16 79  B 1 
ATOM   2495 C  C   . THR B 2 79  ? 21.888  12.902  -10.598 1.00 98.11 79  B 1 
ATOM   2496 O  O   . THR B 2 79  ? 21.987  13.854  -9.816  1.00 97.27 79  B 1 
ATOM   2497 C  CB  . THR B 2 79  ? 23.861  11.374  -10.443 1.00 97.34 79  B 1 
ATOM   2498 O  OG1 . THR B 2 79  ? 24.475  12.044  -9.358  1.00 86.42 79  B 1 
ATOM   2499 C  CG2 . THR B 2 79  ? 24.946  10.650  -11.217 1.00 83.40 79  B 1 
ATOM   2500 N  N   . TYR B 2 80  ? 20.753  12.280  -10.844 1.00 98.23 80  B 1 
ATOM   2501 C  CA  . TYR B 2 80  ? 19.487  12.613  -10.219 1.00 98.38 80  B 1 
ATOM   2502 C  C   . TYR B 2 80  ? 18.913  11.352  -9.592  1.00 98.34 80  B 1 
ATOM   2503 O  O   . TYR B 2 80  ? 18.712  10.354  -10.286 1.00 97.82 80  B 1 
ATOM   2504 C  CB  . TYR B 2 80  ? 18.488  13.143  -11.255 1.00 98.24 80  B 1 
ATOM   2505 C  CG  . TYR B 2 80  ? 18.862  14.416  -11.984 1.00 98.31 80  B 1 
ATOM   2506 C  CD1 . TYR B 2 80  ? 19.911  14.431  -12.915 1.00 97.47 80  B 1 
ATOM   2507 C  CD2 . TYR B 2 80  ? 18.123  15.581  -11.789 1.00 97.38 80  B 1 
ATOM   2508 C  CE1 . TYR B 2 80  ? 20.234  15.591  -13.623 1.00 96.98 80  B 1 
ATOM   2509 C  CE2 . TYR B 2 80  ? 18.429  16.750  -12.496 1.00 96.96 80  B 1 
ATOM   2510 C  CZ  . TYR B 2 80  ? 19.486  16.751  -13.413 1.00 97.85 80  B 1 
ATOM   2511 O  OH  . TYR B 2 80  ? 19.795  17.895  -14.104 1.00 97.33 80  B 1 
ATOM   2512 N  N   . LYS B 2 81  ? 18.640  11.387  -8.288  1.00 97.01 81  B 1 
ATOM   2513 C  CA  . LYS B 2 81  ? 17.877  10.322  -7.653  1.00 96.53 81  B 1 
ATOM   2514 C  C   . LYS B 2 81  ? 16.405  10.710  -7.582  1.00 96.10 81  B 1 
ATOM   2515 O  O   . LYS B 2 81  ? 16.066  11.868  -7.352  1.00 95.37 81  B 1 
ATOM   2516 C  CB  . LYS B 2 81  ? 18.428  9.978   -6.271  1.00 95.83 81  B 1 
ATOM   2517 C  CG  . LYS B 2 81  ? 19.833  9.373   -6.350  1.00 90.35 81  B 1 
ATOM   2518 C  CD  . LYS B 2 81  ? 20.280  8.902   -4.966  1.00 84.05 81  B 1 
ATOM   2519 C  CE  . LYS B 2 81  ? 21.759  8.545   -4.948  1.00 75.22 81  B 1 
ATOM   2520 N  NZ  . LYS B 2 81  ? 22.296  8.660   -3.569  1.00 65.41 81  B 1 
ATOM   2521 N  N   . PHE B 2 82  ? 15.549  9.732   -7.788  1.00 96.70 82  B 1 
ATOM   2522 C  CA  . PHE B 2 82  ? 14.111  9.924   -7.744  1.00 96.86 82  B 1 
ATOM   2523 C  C   . PHE B 2 82  ? 13.433  8.712   -7.122  1.00 96.32 82  B 1 
ATOM   2524 O  O   . PHE B 2 82  ? 14.037  7.646   -6.980  1.00 95.66 82  B 1 
ATOM   2525 C  CB  . PHE B 2 82  ? 13.574  10.234  -9.154  1.00 97.17 82  B 1 
ATOM   2526 C  CG  . PHE B 2 82  ? 13.869  9.176   -10.184 1.00 97.74 82  B 1 
ATOM   2527 C  CD1 . PHE B 2 82  ? 15.021  9.269   -10.981 1.00 96.22 82  B 1 
ATOM   2528 C  CD2 . PHE B 2 82  ? 13.007  8.095   -10.363 1.00 95.93 82  B 1 
ATOM   2529 C  CE1 . PHE B 2 82  ? 15.308  8.285   -11.933 1.00 95.90 82  B 1 
ATOM   2530 C  CE2 . PHE B 2 82  ? 13.286  7.108   -11.310 1.00 95.83 82  B 1 
ATOM   2531 C  CZ  . PHE B 2 82  ? 14.435  7.197   -12.094 1.00 97.44 82  B 1 
ATOM   2532 N  N   . TYR B 2 83  ? 12.191  8.882   -6.746  1.00 94.94 83  B 1 
ATOM   2533 C  CA  . TYR B 2 83  ? 11.421  7.820   -6.112  1.00 93.77 83  B 1 
ATOM   2534 C  C   . TYR B 2 83  ? 9.942   7.942   -6.440  1.00 93.89 83  B 1 
ATOM   2535 O  O   . TYR B 2 83  ? 9.459   8.985   -6.874  1.00 93.50 83  B 1 
ATOM   2536 C  CB  . TYR B 2 83  ? 11.652  7.832   -4.592  1.00 91.79 83  B 1 
ATOM   2537 C  CG  . TYR B 2 83  ? 11.283  9.128   -3.902  1.00 90.50 83  B 1 
ATOM   2538 C  CD1 . TYR B 2 83  ? 12.224  10.159  -3.766  1.00 88.29 83  B 1 
ATOM   2539 C  CD2 . TYR B 2 83  ? 10.001  9.317   -3.371  1.00 87.30 83  B 1 
ATOM   2540 C  CE1 . TYR B 2 83  ? 11.889  11.359  -3.123  1.00 85.14 83  B 1 
ATOM   2541 C  CE2 . TYR B 2 83  ? 9.652   10.517  -2.730  1.00 84.95 83  B 1 
ATOM   2542 C  CZ  . TYR B 2 83  ? 10.604  11.527  -2.611  1.00 84.91 83  B 1 
ATOM   2543 O  OH  . TYR B 2 83  ? 10.264  12.697  -1.980  1.00 81.37 83  B 1 
ATOM   2544 N  N   . CYS B 2 84  ? 9.218   6.855   -6.205  1.00 92.26 84  B 1 
ATOM   2545 C  CA  . CYS B 2 84  ? 7.774   6.845   -6.190  1.00 91.47 84  B 1 
ATOM   2546 C  C   . CYS B 2 84  ? 7.304   7.055   -4.746  1.00 89.83 84  B 1 
ATOM   2547 O  O   . CYS B 2 84  ? 7.561   6.212   -3.887  1.00 87.52 84  B 1 
ATOM   2548 C  CB  . CYS B 2 84  ? 7.272   5.520   -6.759  1.00 91.63 84  B 1 
ATOM   2549 S  SG  . CYS B 2 84  ? 5.485   5.392   -6.625  1.00 91.10 84  B 1 
ATOM   2550 N  N   . SER B 2 85  ? 6.629   8.172   -4.481  1.00 83.21 85  B 1 
ATOM   2551 C  CA  . SER B 2 85  ? 6.216   8.557   -3.129  1.00 80.62 85  B 1 
ATOM   2552 C  C   . SER B 2 85  ? 5.457   7.449   -2.377  1.00 80.25 85  B 1 
ATOM   2553 O  O   . SER B 2 85  ? 5.895   7.068   -1.292  1.00 78.71 85  B 1 
ATOM   2554 C  CB  . SER B 2 85  ? 5.431   9.871   -3.173  1.00 78.36 85  B 1 
ATOM   2555 O  OG  . SER B 2 85  ? 4.977   10.245  -1.893  1.00 70.47 85  B 1 
ATOM   2556 N  N   . PRO B 2 86  ? 4.362   6.859   -2.921  1.00 75.59 86  B 1 
ATOM   2557 C  CA  . PRO B 2 86  ? 3.652   5.810   -2.190  1.00 73.90 86  B 1 
ATOM   2558 C  C   . PRO B 2 86  ? 4.461   4.524   -1.990  1.00 74.75 86  B 1 
ATOM   2559 O  O   . PRO B 2 86  ? 4.178   3.783   -1.055  1.00 73.53 86  B 1 
ATOM   2560 C  CB  . PRO B 2 86  ? 2.387   5.550   -3.018  1.00 72.32 86  B 1 
ATOM   2561 C  CG  . PRO B 2 86  ? 2.738   6.012   -4.404  1.00 70.47 86  B 1 
ATOM   2562 C  CD  . PRO B 2 86  ? 3.669   7.183   -4.159  1.00 72.23 86  B 1 
ATOM   2563 N  N   . HIS B 2 87  ? 5.463   4.262   -2.824  1.00 77.64 87  B 1 
ATOM   2564 C  CA  . HIS B 2 87  ? 6.234   3.017   -2.783  1.00 78.34 87  B 1 
ATOM   2565 C  C   . HIS B 2 87  ? 7.703   3.206   -2.393  1.00 77.79 87  B 1 
ATOM   2566 O  O   . HIS B 2 87  ? 8.483   2.254   -2.459  1.00 76.32 87  B 1 
ATOM   2567 C  CB  . HIS B 2 87  ? 6.116   2.304   -4.129  1.00 79.91 87  B 1 
ATOM   2568 C  CG  . HIS B 2 87  ? 4.704   1.961   -4.499  1.00 78.00 87  B 1 
ATOM   2569 N  ND1 . HIS B 2 87  ? 4.126   2.237   -5.718  1.00 75.34 87  B 1 
ATOM   2570 C  CD2 . HIS B 2 87  ? 3.748   1.336   -3.760  1.00 76.00 87  B 1 
ATOM   2571 C  CE1 . HIS B 2 87  ? 2.876   1.787   -5.706  1.00 76.02 87  B 1 
ATOM   2572 N  NE2 . HIS B 2 87  ? 2.608   1.238   -4.528  1.00 76.25 87  B 1 
ATOM   2573 N  N   . GLN B 2 88  ? 8.099   4.392   -1.952  1.00 79.18 88  B 1 
ATOM   2574 C  CA  . GLN B 2 88  ? 9.483   4.660   -1.558  1.00 77.04 88  B 1 
ATOM   2575 C  C   . GLN B 2 88  ? 9.967   3.660   -0.496  1.00 76.33 88  B 1 
ATOM   2576 O  O   . GLN B 2 88  ? 11.071  3.132   -0.600  1.00 73.91 88  B 1 
ATOM   2577 C  CB  . GLN B 2 88  ? 9.591   6.098   -1.035  1.00 74.38 88  B 1 
ATOM   2578 C  CG  . GLN B 2 88  ? 11.034  6.508   -0.728  1.00 68.79 88  B 1 
ATOM   2579 C  CD  . GLN B 2 88  ? 11.136  7.868   -0.037  1.00 68.74 88  B 1 
ATOM   2580 O  OE1 . GLN B 2 88  ? 10.247  8.288   0.687   1.00 62.23 88  B 1 
ATOM   2581 N  NE2 . GLN B 2 88  ? 12.242  8.569   -0.213  1.00 61.71 88  B 1 
ATOM   2582 N  N   . GLY B 2 89  ? 9.135   3.377   0.492   1.00 71.18 89  B 1 
ATOM   2583 C  CA  . GLY B 2 89  ? 9.471   2.423   1.546   1.00 67.08 89  B 1 
ATOM   2584 C  C   . GLY B 2 89  ? 9.593   0.980   1.087   1.00 68.05 89  B 1 
ATOM   2585 O  O   . GLY B 2 89  ? 10.200  0.163   1.780   1.00 65.32 89  B 1 
ATOM   2586 N  N   . ALA B 2 90  ? 9.052   0.653   -0.078  1.00 70.93 90  B 1 
ATOM   2587 C  CA  . ALA B 2 90  ? 9.214   -0.650  -0.713  1.00 69.16 90  B 1 
ATOM   2588 C  C   . ALA B 2 90  ? 10.418  -0.702  -1.667  1.00 71.43 90  B 1 
ATOM   2589 O  O   . ALA B 2 90  ? 10.622  -1.700  -2.349  1.00 69.69 90  B 1 
ATOM   2590 C  CB  . ALA B 2 90  ? 7.913   -1.013  -1.431  1.00 67.11 90  B 1 
ATOM   2591 N  N   . GLY B 2 91  ? 11.208  0.358   -1.719  1.00 76.20 91  B 1 
ATOM   2592 C  CA  . GLY B 2 91  ? 12.415  0.415   -2.541  1.00 78.26 91  B 1 
ATOM   2593 C  C   . GLY B 2 91  ? 12.195  0.867   -3.980  1.00 83.02 91  B 1 
ATOM   2594 O  O   . GLY B 2 91  ? 13.090  0.707   -4.800  1.00 82.49 91  B 1 
ATOM   2595 N  N   . MET B 2 92  ? 11.037  1.449   -4.296  1.00 87.20 92  B 1 
ATOM   2596 C  CA  . MET B 2 92  ? 10.802  2.006   -5.622  1.00 89.83 92  B 1 
ATOM   2597 C  C   . MET B 2 92  ? 11.515  3.355   -5.768  1.00 90.40 92  B 1 
ATOM   2598 O  O   . MET B 2 92  ? 10.926  4.432   -5.626  1.00 90.31 92  B 1 
ATOM   2599 C  CB  . MET B 2 92  ? 9.306   2.086   -5.931  1.00 90.77 92  B 1 
ATOM   2600 C  CG  . MET B 2 92  ? 9.058   2.432   -7.398  1.00 89.71 92  B 1 
ATOM   2601 S  SD  . MET B 2 92  ? 7.344   2.216   -7.893  1.00 90.29 92  B 1 
ATOM   2602 C  CE  . MET B 2 92  ? 7.458   2.741   -9.612  1.00 88.93 92  B 1 
ATOM   2603 N  N   . VAL B 2 93  ? 12.812  3.246   -6.024  1.00 92.76 93  B 1 
ATOM   2604 C  CA  . VAL B 2 93  ? 13.730  4.366   -6.192  1.00 94.03 93  B 1 
ATOM   2605 C  C   . VAL B 2 93  ? 14.518  4.159   -7.481  1.00 95.59 93  B 1 
ATOM   2606 O  O   . VAL B 2 93  ? 14.686  3.021   -7.941  1.00 95.55 93  B 1 
ATOM   2607 C  CB  . VAL B 2 93  ? 14.672  4.533   -4.984  1.00 92.24 93  B 1 
ATOM   2608 C  CG1 . VAL B 2 93  ? 13.868  4.776   -3.704  1.00 83.15 93  B 1 
ATOM   2609 C  CG2 . VAL B 2 93  ? 15.574  3.317   -4.781  1.00 82.81 93  B 1 
ATOM   2610 N  N   . GLY B 2 94  ? 14.994  5.240   -8.059  1.00 96.36 94  B 1 
ATOM   2611 C  CA  . GLY B 2 94  ? 15.745  5.188   -9.297  1.00 97.14 94  B 1 
ATOM   2612 C  C   . GLY B 2 94  ? 16.816  6.259   -9.374  1.00 97.66 94  B 1 
ATOM   2613 O  O   . GLY B 2 94  ? 16.887  7.167   -8.538  1.00 97.25 94  B 1 
ATOM   2614 N  N   . LYS B 2 95  ? 17.657  6.130   -10.388 1.00 98.02 95  B 1 
ATOM   2615 C  CA  . LYS B 2 95  ? 18.715  7.084   -10.675 1.00 98.23 95  B 1 
ATOM   2616 C  C   . LYS B 2 95  ? 18.845  7.279   -12.175 1.00 98.32 95  B 1 
ATOM   2617 O  O   . LYS B 2 95  ? 18.846  6.311   -12.933 1.00 97.90 95  B 1 
ATOM   2618 C  CB  . LYS B 2 95  ? 20.031  6.592   -10.065 1.00 97.49 95  B 1 
ATOM   2619 C  CG  . LYS B 2 95  ? 21.175  7.614   -10.155 1.00 94.00 95  B 1 
ATOM   2620 C  CD  . LYS B 2 95  ? 22.506  7.028   -9.685  1.00 92.48 95  B 1 
ATOM   2621 C  CE  . LYS B 2 95  ? 22.994  6.019   -10.718 1.00 81.44 95  B 1 
ATOM   2622 N  NZ  . LYS B 2 95  ? 24.168  5.232   -10.298 1.00 74.91 95  B 1 
ATOM   2623 N  N   . VAL B 2 96  ? 18.983  8.518   -12.582 1.00 98.22 96  B 1 
ATOM   2624 C  CA  . VAL B 2 96  ? 19.323  8.852   -13.964 1.00 98.38 96  B 1 
ATOM   2625 C  C   . VAL B 2 96  ? 20.593  9.697   -13.980 1.00 98.42 96  B 1 
ATOM   2626 O  O   . VAL B 2 96  ? 20.775  10.582  -13.147 1.00 98.14 96  B 1 
ATOM   2627 C  CB  . VAL B 2 96  ? 18.159  9.541   -14.703 1.00 97.87 96  B 1 
ATOM   2628 C  CG1 . VAL B 2 96  ? 17.685  10.826  -14.026 1.00 96.38 96  B 1 
ATOM   2629 C  CG2 . VAL B 2 96  ? 18.528  9.834   -16.155 1.00 94.58 96  B 1 
ATOM   2630 N  N   . THR B 2 97  ? 21.475  9.411   -14.931 1.00 98.13 97  B 1 
ATOM   2631 C  CA  . THR B 2 97  ? 22.657  10.228  -15.206 1.00 98.12 97  B 1 
ATOM   2632 C  C   . THR B 2 97  ? 22.427  10.998  -16.499 1.00 98.19 97  B 1 
ATOM   2633 O  O   . THR B 2 97  ? 22.132  10.407  -17.536 1.00 97.51 97  B 1 
ATOM   2634 C  CB  . THR B 2 97  ? 23.918  9.370   -15.299 1.00 97.73 97  B 1 
ATOM   2635 O  OG1 . THR B 2 97  ? 24.077  8.647   -14.092 1.00 94.90 97  B 1 
ATOM   2636 C  CG2 . THR B 2 97  ? 25.171  10.214  -15.502 1.00 94.26 97  B 1 
ATOM   2637 N  N   . VAL B 2 98  ? 22.554  12.313  -16.434 1.00 98.02 98  B 1 
ATOM   2638 C  CA  . VAL B 2 98  ? 22.455  13.197  -17.595 1.00 97.99 98  B 1 
ATOM   2639 C  C   . VAL B 2 98  ? 23.866  13.526  -18.073 1.00 97.76 98  B 1 
ATOM   2640 O  O   . VAL B 2 98  ? 24.659  14.098  -17.317 1.00 96.69 98  B 1 
ATOM   2641 C  CB  . VAL B 2 98  ? 21.661  14.472  -17.268 1.00 97.50 98  B 1 
ATOM   2642 C  CG1 . VAL B 2 98  ? 21.523  15.359  -18.493 1.00 95.15 98  B 1 
ATOM   2643 C  CG2 . VAL B 2 98  ? 20.273  14.131  -16.744 1.00 95.29 98  B 1 
ATOM   2644 N  N   . ASN B 2 99  ? 24.171  13.173  -19.306 1.00 97.15 99  B 1 
ATOM   2645 C  CA  . ASN B 2 99  ? 25.483  13.377  -19.948 1.00 96.31 99  B 1 
ATOM   2646 C  C   . ASN B 2 99  ? 25.431  14.486  -21.004 1.00 94.82 99  B 1 
ATOM   2647 O  O   . ASN B 2 99  ? 26.486  15.042  -21.334 1.00 87.47 99  B 1 
ATOM   2648 C  CB  . ASN B 2 99  ? 25.952  12.062  -20.579 1.00 93.15 99  B 1 
ATOM   2649 C  CG  . ASN B 2 99  ? 26.205  10.971  -19.565 1.00 90.97 99  B 1 
ATOM   2650 O  OD1 . ASN B 2 99  ? 26.896  11.156  -18.571 1.00 78.43 99  B 1 
ATOM   2651 N  ND2 . ASN B 2 99  ? 25.666  9.789   -19.797 1.00 76.64 99  B 1 
ATOM   2652 O  OXT . ASN B 2 99  ? 24.357  14.789  -21.533 1.00 76.26 99  B 1 
HETATM 2653 FE FE  . HEC C 3 .   ? -0.388  -2.937  2.841   1.00 92.39 1   C 1 
HETATM 2654 C  CHA . HEC C 3 .   ? 1.299   0.034   2.829   1.00 89.75 1   C 1 
HETATM 2655 C  CHB . HEC C 3 .   ? -3.231  -1.345  1.824   1.00 93.65 1   C 1 
HETATM 2656 C  CHC . HEC C 3 .   ? -1.852  -5.941  2.227   1.00 95.94 1   C 1 
HETATM 2657 C  CHD . HEC C 3 .   ? 2.337   -4.486  4.120   1.00 90.84 1   C 1 
HETATM 2658 N  NA  . HEC C 3 .   ? -0.875  -1.029  2.389   1.00 91.49 1   C 1 
HETATM 2659 C  C1A . HEC C 3 .   ? -0.033  0.063   2.442   1.00 90.50 1   C 1 
HETATM 2660 C  C2A . HEC C 3 .   ? -0.760  1.234   2.045   1.00 88.77 1   C 1 
HETATM 2661 C  C3A . HEC C 3 .   ? -2.044  0.837   1.784   1.00 90.75 1   C 1 
HETATM 2662 C  C4A . HEC C 3 .   ? -2.111  -0.571  1.989   1.00 92.11 1   C 1 
HETATM 2663 C  CMA . HEC C 3 .   ? -3.195  1.730   1.342   1.00 88.98 1   C 1 
HETATM 2664 C  CAA . HEC C 3 .   ? -0.197  2.653   1.972   1.00 83.93 1   C 1 
HETATM 2665 C  CBA . HEC C 3 .   ? -0.281  3.250   3.353   1.00 84.95 1   C 1 
HETATM 2666 C  CGA . HEC C 3 .   ? 0.259   4.660   3.412   1.00 82.53 1   C 1 
HETATM 2667 O  O1A . HEC C 3 .   ? -0.258  5.456   4.223   1.00 81.00 1   C 1 
HETATM 2668 O  O2A . HEC C 3 .   ? 1.199   4.982   2.646   1.00 78.97 1   C 1 
HETATM 2669 N  NB  . HEC C 3 .   ? -2.201  -3.532  2.142   1.00 94.81 1   C 1 
HETATM 2670 C  C1B . HEC C 3 .   ? -3.267  -2.719  1.849   1.00 95.15 1   C 1 
HETATM 2671 C  C2B . HEC C 3 .   ? -4.408  -3.522  1.545   1.00 96.39 1   C 1 
HETATM 2672 C  C3B . HEC C 3 .   ? -4.030  -4.827  1.649   1.00 96.61 1   C 1 
HETATM 2673 C  C4B . HEC C 3 .   ? -2.627  -4.825  2.020   1.00 95.84 1   C 1 
HETATM 2674 C  CMB . HEC C 3 .   ? -5.803  -2.975  1.193   1.00 96.23 1   C 1 
HETATM 2675 C  CAB . HEC C 3 .   ? -4.866  -6.090  1.445   1.00 96.19 1   C 1 
HETATM 2676 C  CBB . HEC C 3 .   ? -5.553  -6.208  0.186   1.00 95.46 1   C 1 
HETATM 2677 N  NC  . HEC C 3 .   ? 0.156   -4.856  3.106   1.00 93.23 1   C 1 
HETATM 2678 C  C1C . HEC C 3 .   ? -0.589  -5.966  2.763   1.00 94.91 1   C 1 
HETATM 2679 C  C2C . HEC C 3 .   ? 0.156   -7.140  3.080   1.00 94.61 1   C 1 
HETATM 2680 C  C3C . HEC C 3 .   ? 1.334   -6.737  3.617   1.00 93.08 1   C 1 
HETATM 2681 C  C4C . HEC C 3 .   ? 1.328   -5.298  3.643   1.00 92.39 1   C 1 
HETATM 2682 C  CMC . HEC C 3 .   ? -0.343  -8.571  2.848   1.00 94.63 1   C 1 
HETATM 2683 C  CAC . HEC C 3 .   ? 2.495   -7.596  4.174   1.00 90.26 1   C 1 
HETATM 2684 C  CBC . HEC C 3 .   ? 2.995   -8.640  3.350   1.00 87.44 1   C 1 
HETATM 2685 N  ND  . HEC C 3 .   ? 1.471   -2.330  3.382   1.00 90.87 1   C 1 
HETATM 2686 C  C1D . HEC C 3 .   ? 2.429   -3.125  3.943   1.00 90.49 1   C 1 
HETATM 2687 C  C2D . HEC C 3 .   ? 3.571   -2.326  4.301   1.00 89.67 1   C 1 
HETATM 2688 C  C3D . HEC C 3 .   ? 3.269   -1.018  3.928   1.00 87.90 1   C 1 
HETATM 2689 C  C4D . HEC C 3 .   ? 1.958   -1.053  3.342   1.00 89.51 1   C 1 
HETATM 2690 C  CMD . HEC C 3 .   ? 4.845   -2.821  4.974   1.00 87.32 1   C 1 
HETATM 2691 C  CAD . HEC C 3 .   ? 4.194   0.198   4.109   1.00 82.61 1   C 1 
HETATM 2692 C  CBD . HEC C 3 .   ? 5.213   0.234   2.987   1.00 78.22 1   C 1 
HETATM 2693 C  CGD . HEC C 3 .   ? 6.198   1.365   3.227   1.00 74.51 1   C 1 
HETATM 2694 O  O1D . HEC C 3 .   ? 5.826   2.537   3.090   1.00 71.53 1   C 1 
HETATM 2695 O  O2D . HEC C 3 .   ? 7.344   1.064   3.620   1.00 69.98 1   C 1 
HETATM 2696 CU CU  . CU  D 4 .   ? 5.045   3.393   -7.076  1.00 87.56 1   D 1 
#
