# Supplementary material for: Plastocyanin and Cytochrome f Complex Structures Obtained by NMR, Molecular Dynamics, and AlphaFold 3 Methods Compared to Cryo-EM Data
Source: Int J Mol Sci. 2024 Oct 15;25(20):11083. doi: 10.3390/ijms252011083 (PMC11507376; doi:10.3390/ijms252011083)
Supplement: Supplementary file 1 [file ijms-25-11083-s001.zip › Supplementary/AF3_results/fold_pc_cyt_spinach/fold_pc_cyt_spinach_model_4.cif]

# By using this file you agree to the legally binding terms of use found at alphafoldserver.com/output-terms
data_9eeb3b7467ff1c1
#
_entry.id 9eeb3b7467ff1c1
#
loop_
_atom_type.symbol
C  
CU 
FE 
N  
O  
S  
#
loop_
_audit_author.name
_audit_author.pdbx_ordinal
"Google DeepMind" 1 
"Isomorphic Labs" 2 
#
_audit_conform.dict_location https://raw.githubusercontent.com/ihmwg/ModelCIF/master/dist/mmcif_ma.dic
_audit_conform.dict_name     mmcif_ma.dic
_audit_conform.dict_version  1.4.5
#
loop_
_chem_comp.formula
_chem_comp.formula_weight
_chem_comp.id
_chem_comp.mon_nstd_flag
_chem_comp.name
_chem_comp.pdbx_smiles
_chem_comp.pdbx_synonyms
_chem_comp.type
"C3 H7 N O2"       89.093  ALA y ALANINE           C[C@H](N)C(O)=O                                                                                   ? "L-PEPTIDE LINKING" 
"C6 H15 N4 O2"     175.209 ARG y ARGININE          N[C@@H](CCCNC(N)=[NH2+])C(O)=O                                                                    ? "L-PEPTIDE LINKING" 
"C4 H8 N2 O3"      132.118 ASN y ASPARAGINE        N[C@@H](CC(N)=O)C(O)=O                                                                            ? "L-PEPTIDE LINKING" 
"C4 H7 N O4"       133.103 ASP y "ASPARTIC ACID"   N[C@@H](CC(O)=O)C(O)=O                                                                            ? "L-PEPTIDE LINKING" 
Cu                 63.546  CU  . "COPPER (II) ION" "[Cu++]"                                                                                          ? NON-POLYMER         
"C3 H7 N O2 S"     121.158 CYS y CYSTEINE          N[C@@H](CS)C(O)=O                                                                                 ? "L-PEPTIDE LINKING" 
"C5 H10 N2 O3"     146.144 GLN y GLUTAMINE         N[C@@H](CCC(N)=O)C(O)=O                                                                           ? "L-PEPTIDE LINKING" 
"C5 H9 N O4"       147.129 GLU y "GLUTAMIC ACID"   N[C@@H](CCC(O)=O)C(O)=O                                                                           ? "L-PEPTIDE LINKING" 
"C2 H5 N O2"       75.067  GLY y GLYCINE           NCC(O)=O                                                                                          ? "PEPTIDE LINKING"   
"C34 H34 Fe N4 O4" 618.503 HEC . "HEME C"          C\C=C1/C(=C2C=C3N4C(=Cc5n6c(C=C7N8C(=C(C)\C7=C/C)C=C1N2[Fe@@]468)c(C)c5CCC(O)=O)C(=C3C)CCC(O)=O)C ? NON-POLYMER         
"C6 H10 N3 O2"     156.162 HIS y HISTIDINE         N[C@@H](Cc1c[nH]c[nH+]1)C(O)=O                                                                    ? "L-PEPTIDE LINKING" 
"C6 H13 N O2"      131.173 ILE y ISOLEUCINE        CC[C@H](C)[C@H](N)C(O)=O                                                                          ? "L-PEPTIDE LINKING" 
"C6 H13 N O2"      131.173 LEU y LEUCINE           CC(C)C[C@H](N)C(O)=O                                                                              ? "L-PEPTIDE LINKING" 
"C6 H15 N2 O2"     147.195 LYS y LYSINE            N[C@@H](CCCC[NH3+])C(O)=O                                                                         ? "L-PEPTIDE LINKING" 
"C5 H11 N O2 S"    149.211 MET y METHIONINE        CSCC[C@H](N)C(O)=O                                                                                ? "L-PEPTIDE LINKING" 
"C9 H11 N O2"      165.189 PHE y PHENYLALANINE     N[C@@H](Cc1ccccc1)C(O)=O                                                                          ? "L-PEPTIDE LINKING" 
"C5 H9 N O2"       115.130 PRO y PROLINE           OC(=O)[C@@H]1CCCN1                                                                                ? "L-PEPTIDE LINKING" 
"C3 H7 N O3"       105.093 SER y SERINE            N[C@@H](CO)C(O)=O                                                                                 ? "L-PEPTIDE LINKING" 
"C4 H9 N O3"       119.119 THR y THREONINE         C[C@@H](O)[C@H](N)C(O)=O                                                                          ? "L-PEPTIDE LINKING" 
"C9 H11 N O3"      181.189 TYR y TYROSINE          N[C@@H](Cc1ccc(O)cc1)C(O)=O                                                                       ? "L-PEPTIDE LINKING" 
"C5 H11 N O2"      117.146 VAL y VALINE            CC(C)[C@H](N)C(O)=O                                                                               ? "L-PEPTIDE LINKING" 
#
_citation.book_publisher          ?
_citation.country                 UK
_citation.id                      primary
_citation.journal_full            Nature
_citation.journal_id_ASTM         NATUAS
_citation.journal_id_CSD          0006
_citation.journal_id_ISSN         0028-0836
_citation.journal_volume          ?
_citation.page_first              ?
_citation.page_last               ?
_citation.pdbx_database_id_DOI    ?
_citation.pdbx_database_id_PubMed ?
_citation.title                   "Accurate structure prediction of biomolecular interactions with AlphaFold 3"
_citation.year                    2024
#
loop_
_citation_author.citation_id
_citation_author.name
_citation_author.ordinal
primary "Google DeepMind" 1 
primary "Isomorphic Labs" 2 
#
loop_
_entity.id
_entity.pdbx_description
_entity.type
1 . polymer     
2 . polymer     
3 . non-polymer 
4 . non-polymer 
#
loop_
_entity_poly.entity_id
_entity_poly.pdbx_strand_id
_entity_poly.type
1 A polypeptide(L) 
2 B polypeptide(L) 
#
loop_
_entity_poly_seq.entity_id
_entity_poly_seq.hetero
_entity_poly_seq.mon_id
_entity_poly_seq.num
1 n TYR 1   
1 n PRO 2   
1 n ILE 3   
1 n PHE 4   
1 n ALA 5   
1 n GLN 6   
1 n GLN 7   
1 n GLY 8   
1 n TYR 9   
1 n GLU 10  
1 n ASN 11  
1 n PRO 12  
1 n ARG 13  
1 n GLU 14  
1 n ALA 15  
1 n THR 16  
1 n GLY 17  
1 n ARG 18  
1 n ILE 19  
1 n VAL 20  
1 n CYS 21  
1 n ALA 22  
1 n ASN 23  
1 n CYS 24  
1 n HIS 25  
1 n LEU 26  
1 n ALA 27  
1 n ASN 28  
1 n LYS 29  
1 n PRO 30  
1 n VAL 31  
1 n ASP 32  
1 n ILE 33  
1 n GLU 34  
1 n VAL 35  
1 n PRO 36  
1 n GLN 37  
1 n ALA 38  
1 n VAL 39  
1 n LEU 40  
1 n PRO 41  
1 n ASP 42  
1 n THR 43  
1 n VAL 44  
1 n PHE 45  
1 n GLU 46  
1 n ALA 47  
1 n VAL 48  
1 n VAL 49  
1 n ARG 50  
1 n ILE 51  
1 n PRO 52  
1 n TYR 53  
1 n ASP 54  
1 n MET 55  
1 n GLN 56  
1 n LEU 57  
1 n LYS 58  
1 n GLN 59  
1 n VAL 60  
1 n LEU 61  
1 n ALA 62  
1 n ASN 63  
1 n GLY 64  
1 n LYS 65  
1 n LYS 66  
1 n GLY 67  
1 n GLY 68  
1 n LEU 69  
1 n ASN 70  
1 n VAL 71  
1 n GLY 72  
1 n ALA 73  
1 n VAL 74  
1 n LEU 75  
1 n ILE 76  
1 n LEU 77  
1 n PRO 78  
1 n GLU 79  
1 n GLY 80  
1 n PHE 81  
1 n GLU 82  
1 n LEU 83  
1 n ALA 84  
1 n PRO 85  
1 n PRO 86  
1 n ASP 87  
1 n ARG 88  
1 n ILE 89  
1 n SER 90  
1 n PRO 91  
1 n GLU 92  
1 n MET 93  
1 n LYS 94  
1 n GLU 95  
1 n LYS 96  
1 n MET 97  
1 n GLY 98  
1 n ASN 99  
1 n LEU 100 
1 n SER 101 
1 n PHE 102 
1 n GLN 103 
1 n SER 104 
1 n TYR 105 
1 n ARG 106 
1 n PRO 107 
1 n ASN 108 
1 n LYS 109 
1 n GLN 110 
1 n ASN 111 
1 n ILE 112 
1 n LEU 113 
1 n VAL 114 
1 n ILE 115 
1 n GLY 116 
1 n PRO 117 
1 n VAL 118 
1 n PRO 119 
1 n GLY 120 
1 n GLN 121 
1 n LYS 122 
1 n TYR 123 
1 n SER 124 
1 n GLU 125 
1 n ILE 126 
1 n THR 127 
1 n PHE 128 
1 n PRO 129 
1 n ILE 130 
1 n LEU 131 
1 n ALA 132 
1 n PRO 133 
1 n ASP 134 
1 n PRO 135 
1 n ALA 136 
1 n THR 137 
1 n LYS 138 
1 n LYS 139 
1 n ASP 140 
1 n VAL 141 
1 n HIS 142 
1 n PHE 143 
1 n LEU 144 
1 n LYS 145 
1 n TYR 146 
1 n PRO 147 
1 n ILE 148 
1 n TYR 149 
1 n VAL 150 
1 n GLY 151 
1 n GLY 152 
1 n ASN 153 
1 n ARG 154 
1 n GLY 155 
1 n ARG 156 
1 n GLY 157 
1 n GLN 158 
1 n ILE 159 
1 n TYR 160 
1 n PRO 161 
1 n ASP 162 
1 n GLY 163 
1 n SER 164 
1 n LYS 165 
1 n SER 166 
1 n ASN 167 
1 n ASN 168 
1 n THR 169 
1 n VAL 170 
1 n TYR 171 
1 n ASN 172 
1 n SER 173 
1 n THR 174 
1 n ALA 175 
1 n THR 176 
1 n GLY 177 
1 n ILE 178 
1 n VAL 179 
1 n LYS 180 
1 n LYS 181 
1 n ILE 182 
1 n VAL 183 
1 n ARG 184 
1 n LYS 185 
1 n GLU 186 
1 n LYS 187 
1 n GLY 188 
1 n GLY 189 
1 n TYR 190 
1 n GLU 191 
1 n ILE 192 
1 n ASN 193 
1 n ILE 194 
1 n ALA 195 
1 n ASP 196 
1 n ALA 197 
1 n SER 198 
1 n ASP 199 
1 n GLY 200 
1 n ARG 201 
1 n GLU 202 
1 n VAL 203 
1 n VAL 204 
1 n ASP 205 
1 n ILE 206 
1 n ILE 207 
1 n PRO 208 
1 n ARG 209 
1 n GLY 210 
1 n PRO 211 
1 n GLU 212 
1 n LEU 213 
1 n LEU 214 
1 n VAL 215 
1 n SER 216 
1 n GLU 217 
1 n GLY 218 
1 n GLU 219 
1 n SER 220 
1 n ILE 221 
1 n LYS 222 
1 n LEU 223 
1 n ASP 224 
1 n GLN 225 
1 n PRO 226 
1 n LEU 227 
1 n THR 228 
1 n SER 229 
1 n ASN 230 
1 n PRO 231 
1 n ASN 232 
1 n VAL 233 
1 n GLY 234 
1 n GLY 235 
1 n PHE 236 
1 n GLY 237 
1 n GLN 238 
1 n GLY 239 
1 n ASP 240 
1 n ALA 241 
1 n GLU 242 
1 n VAL 243 
1 n VAL 244 
1 n LEU 245 
1 n GLN 246 
1 n ASP 247 
1 n PRO 248 
1 n LEU 249 
1 n ARG 250 
2 n VAL 1   
2 n GLU 2   
2 n VAL 3   
2 n LEU 4   
2 n LEU 5   
2 n GLY 6   
2 n GLY 7   
2 n GLY 8   
2 n ASP 9   
2 n GLY 10  
2 n SER 11  
2 n LEU 12  
2 n ALA 13  
2 n PHE 14  
2 n LEU 15  
2 n PRO 16  
2 n GLY 17  
2 n ASP 18  
2 n PHE 19  
2 n SER 20  
2 n VAL 21  
2 n ALA 22  
2 n SER 23  
2 n GLY 24  
2 n GLU 25  
2 n GLU 26  
2 n ILE 27  
2 n VAL 28  
2 n PHE 29  
2 n LYS 30  
2 n ASN 31  
2 n ASN 32  
2 n ALA 33  
2 n GLY 34  
2 n PHE 35  
2 n PRO 36  
2 n HIS 37  
2 n ASN 38  
2 n VAL 39  
2 n VAL 40  
2 n PHE 41  
2 n ASP 42  
2 n GLU 43  
2 n ASP 44  
2 n GLU 45  
2 n ILE 46  
2 n PRO 47  
2 n SER 48  
2 n GLY 49  
2 n VAL 50  
2 n ASP 51  
2 n ALA 52  
2 n ALA 53  
2 n LYS 54  
2 n ILE 55  
2 n SER 56  
2 n MET 57  
2 n SER 58  
2 n GLU 59  
2 n GLU 60  
2 n ASP 61  
2 n LEU 62  
2 n LEU 63  
2 n ASN 64  
2 n ALA 65  
2 n PRO 66  
2 n GLY 67  
2 n GLU 68  
2 n THR 69  
2 n TYR 70  
2 n LYS 71  
2 n VAL 72  
2 n THR 73  
2 n LEU 74  
2 n THR 75  
2 n GLU 76  
2 n LYS 77  
2 n GLY 78  
2 n THR 79  
2 n TYR 80  
2 n LYS 81  
2 n PHE 82  
2 n TYR 83  
2 n CYS 84  
2 n SER 85  
2 n PRO 86  
2 n HIS 87  
2 n GLN 88  
2 n GLY 89  
2 n ALA 90  
2 n GLY 91  
2 n MET 92  
2 n VAL 93  
2 n GLY 94  
2 n LYS 95  
2 n VAL 96  
2 n THR 97  
2 n VAL 98  
2 n ASN 99  
#
_ma_data.content_type "model coordinates"
_ma_data.id           1
_ma_data.name         Model
#
_ma_model_list.data_id          1
_ma_model_list.model_group_id   1
_ma_model_list.model_group_name "AlphaFold-beta-20231127 (7a14c934-fe78-43c1-a552-7fb305b0ebd1 @ 2024-10-01 04:18:17)"
_ma_model_list.model_id         1
_ma_model_list.model_name       "Top ranked model"
_ma_model_list.model_type       "Ab initio model"
_ma_model_list.ordinal_id       1
#
loop_
_ma_protocol_step.method_type
_ma_protocol_step.ordinal_id
_ma_protocol_step.protocol_id
_ma_protocol_step.step_id
"coevolution MSA" 1 1 1 
"template search" 2 1 2 
modeling          3 1 3 
#
loop_
_ma_qa_metric.id
_ma_qa_metric.mode
_ma_qa_metric.name
_ma_qa_metric.software_group_id
_ma_qa_metric.type
1 global pLDDT 1 pLDDT 
2 local  pLDDT 1 pLDDT 
#
_ma_qa_metric_global.metric_id    1
_ma_qa_metric_global.metric_value 89.01
_ma_qa_metric_global.model_id     1
_ma_qa_metric_global.ordinal_id   1
#
_ma_software_group.group_id    1
_ma_software_group.ordinal_id  1
_ma_software_group.software_id 1
#
loop_
_ma_target_entity.data_id
_ma_target_entity.entity_id
_ma_target_entity.origin
1 1 . 
1 2 . 
1 3 . 
1 4 . 
#
loop_
_ma_target_entity_instance.asym_id
_ma_target_entity_instance.details
_ma_target_entity_instance.entity_id
A . 1 
B . 2 
C . 3 
D . 4 
#
loop_
_pdbx_data_usage.details
_pdbx_data_usage.id
_pdbx_data_usage.type
_pdbx_data_usage.url
;NON-COMMERCIAL USE ONLY, BY USING THIS FILE YOU AGREE TO THE TERMS OF USE FOUND
AT alphafoldserver.com/output-terms.
;
1 license    ? 
;THE INFORMATION IS NOT INTENDED FOR, HAS NOT BEEN VALIDATED FOR, AND IS NOT
APPROVED FOR CLINICAL USE. IT SHOULD NOT BE USED FOR CLINICAL PURPOSE OR RELIED
ON FOR MEDICAL OR OTHER PROFESSIONAL ADVICE. IT IS THEORETICAL MODELLING ONLY
AND CAUTION SHOULD BE EXERCISED IN ITS USE. IT IS PROVIDED "AS-IS" WITHOUT ANY
WARRANTY OF ANY KIND, WHETHER EXPRESSED OR IMPLIED. NO WARRANTY IS GIVEN THAT
USE OF THE INFORMATION SHALL NOT INFRINGE THE RIGHTS OF ANY THIRD PARTY.
;
2 disclaimer ? 
#
loop_
_pdbx_nonpoly_scheme.asym_id
_pdbx_nonpoly_scheme.auth_seq_num
_pdbx_nonpoly_scheme.entity_id
_pdbx_nonpoly_scheme.mon_id
_pdbx_nonpoly_scheme.pdb_ins_code
_pdbx_nonpoly_scheme.pdb_seq_num
_pdbx_nonpoly_scheme.pdb_strand_id
C 1 3 HEC . 1 C 
D 1 4 CU  . 1 D 
#
loop_
_pdbx_poly_seq_scheme.asym_id
_pdbx_poly_seq_scheme.auth_seq_num
_pdbx_poly_seq_scheme.entity_id
_pdbx_poly_seq_scheme.hetero
_pdbx_poly_seq_scheme.mon_id
_pdbx_poly_seq_scheme.pdb_ins_code
_pdbx_poly_seq_scheme.pdb_seq_num
_pdbx_poly_seq_scheme.pdb_strand_id
_pdbx_poly_seq_scheme.seq_id
A 1   1 n TYR . 1   A 1   
A 2   1 n PRO . 2   A 2   
A 3   1 n ILE . 3   A 3   
A 4   1 n PHE . 4   A 4   
A 5   1 n ALA . 5   A 5   
A 6   1 n GLN . 6   A 6   
A 7   1 n GLN . 7   A 7   
A 8   1 n GLY . 8   A 8   
A 9   1 n TYR . 9   A 9   
A 10  1 n GLU . 10  A 10  
A 11  1 n ASN . 11  A 11  
A 12  1 n PRO . 12  A 12  
A 13  1 n ARG . 13  A 13  
A 14  1 n GLU . 14  A 14  
A 15  1 n ALA . 15  A 15  
A 16  1 n THR . 16  A 16  
A 17  1 n GLY . 17  A 17  
A 18  1 n ARG . 18  A 18  
A 19  1 n ILE . 19  A 19  
A 20  1 n VAL . 20  A 20  
A 21  1 n CYS . 21  A 21  
A 22  1 n ALA . 22  A 22  
A 23  1 n ASN . 23  A 23  
A 24  1 n CYS . 24  A 24  
A 25  1 n HIS . 25  A 25  
A 26  1 n LEU . 26  A 26  
A 27  1 n ALA . 27  A 27  
A 28  1 n ASN . 28  A 28  
A 29  1 n LYS . 29  A 29  
A 30  1 n PRO . 30  A 30  
A 31  1 n VAL . 31  A 31  
A 32  1 n ASP . 32  A 32  
A 33  1 n ILE . 33  A 33  
A 34  1 n GLU . 34  A 34  
A 35  1 n VAL . 35  A 35  
A 36  1 n PRO . 36  A 36  
A 37  1 n GLN . 37  A 37  
A 38  1 n ALA . 38  A 38  
A 39  1 n VAL . 39  A 39  
A 40  1 n LEU . 40  A 40  
A 41  1 n PRO . 41  A 41  
A 42  1 n ASP . 42  A 42  
A 43  1 n THR . 43  A 43  
A 44  1 n VAL . 44  A 44  
A 45  1 n PHE . 45  A 45  
A 46  1 n GLU . 46  A 46  
A 47  1 n ALA . 47  A 47  
A 48  1 n VAL . 48  A 48  
A 49  1 n VAL . 49  A 49  
A 50  1 n ARG . 50  A 50  
A 51  1 n ILE . 51  A 51  
A 52  1 n PRO . 52  A 52  
A 53  1 n TYR . 53  A 53  
A 54  1 n ASP . 54  A 54  
A 55  1 n MET . 55  A 55  
A 56  1 n GLN . 56  A 56  
A 57  1 n LEU . 57  A 57  
A 58  1 n LYS . 58  A 58  
A 59  1 n GLN . 59  A 59  
A 60  1 n VAL . 60  A 60  
A 61  1 n LEU . 61  A 61  
A 62  1 n ALA . 62  A 62  
A 63  1 n ASN . 63  A 63  
A 64  1 n GLY . 64  A 64  
A 65  1 n LYS . 65  A 65  
A 66  1 n LYS . 66  A 66  
A 67  1 n GLY . 67  A 67  
A 68  1 n GLY . 68  A 68  
A 69  1 n LEU . 69  A 69  
A 70  1 n ASN . 70  A 70  
A 71  1 n VAL . 71  A 71  
A 72  1 n GLY . 72  A 72  
A 73  1 n ALA . 73  A 73  
A 74  1 n VAL . 74  A 74  
A 75  1 n LEU . 75  A 75  
A 76  1 n ILE . 76  A 76  
A 77  1 n LEU . 77  A 77  
A 78  1 n PRO . 78  A 78  
A 79  1 n GLU . 79  A 79  
A 80  1 n GLY . 80  A 80  
A 81  1 n PHE . 81  A 81  
A 82  1 n GLU . 82  A 82  
A 83  1 n LEU . 83  A 83  
A 84  1 n ALA . 84  A 84  
A 85  1 n PRO . 85  A 85  
A 86  1 n PRO . 86  A 86  
A 87  1 n ASP . 87  A 87  
A 88  1 n ARG . 88  A 88  
A 89  1 n ILE . 89  A 89  
A 90  1 n SER . 90  A 90  
A 91  1 n PRO . 91  A 91  
A 92  1 n GLU . 92  A 92  
A 93  1 n MET . 93  A 93  
A 94  1 n LYS . 94  A 94  
A 95  1 n GLU . 95  A 95  
A 96  1 n LYS . 96  A 96  
A 97  1 n MET . 97  A 97  
A 98  1 n GLY . 98  A 98  
A 99  1 n ASN . 99  A 99  
A 100 1 n LEU . 100 A 100 
A 101 1 n SER . 101 A 101 
A 102 1 n PHE . 102 A 102 
A 103 1 n GLN . 103 A 103 
A 104 1 n SER . 104 A 104 
A 105 1 n TYR . 105 A 105 
A 106 1 n ARG . 106 A 106 
A 107 1 n PRO . 107 A 107 
A 108 1 n ASN . 108 A 108 
A 109 1 n LYS . 109 A 109 
A 110 1 n GLN . 110 A 110 
A 111 1 n ASN . 111 A 111 
A 112 1 n ILE . 112 A 112 
A 113 1 n LEU . 113 A 113 
A 114 1 n VAL . 114 A 114 
A 115 1 n ILE . 115 A 115 
A 116 1 n GLY . 116 A 116 
A 117 1 n PRO . 117 A 117 
A 118 1 n VAL . 118 A 118 
A 119 1 n PRO . 119 A 119 
A 120 1 n GLY . 120 A 120 
A 121 1 n GLN . 121 A 121 
A 122 1 n LYS . 122 A 122 
A 123 1 n TYR . 123 A 123 
A 124 1 n SER . 124 A 124 
A 125 1 n GLU . 125 A 125 
A 126 1 n ILE . 126 A 126 
A 127 1 n THR . 127 A 127 
A 128 1 n PHE . 128 A 128 
A 129 1 n PRO . 129 A 129 
A 130 1 n ILE . 130 A 130 
A 131 1 n LEU . 131 A 131 
A 132 1 n ALA . 132 A 132 
A 133 1 n PRO . 133 A 133 
A 134 1 n ASP . 134 A 134 
A 135 1 n PRO . 135 A 135 
A 136 1 n ALA . 136 A 136 
A 137 1 n THR . 137 A 137 
A 138 1 n LYS . 138 A 138 
A 139 1 n LYS . 139 A 139 
A 140 1 n ASP . 140 A 140 
A 141 1 n VAL . 141 A 141 
A 142 1 n HIS . 142 A 142 
A 143 1 n PHE . 143 A 143 
A 144 1 n LEU . 144 A 144 
A 145 1 n LYS . 145 A 145 
A 146 1 n TYR . 146 A 146 
A 147 1 n PRO . 147 A 147 
A 148 1 n ILE . 148 A 148 
A 149 1 n TYR . 149 A 149 
A 150 1 n VAL . 150 A 150 
A 151 1 n GLY . 151 A 151 
A 152 1 n GLY . 152 A 152 
A 153 1 n ASN . 153 A 153 
A 154 1 n ARG . 154 A 154 
A 155 1 n GLY . 155 A 155 
A 156 1 n ARG . 156 A 156 
A 157 1 n GLY . 157 A 157 
A 158 1 n GLN . 158 A 158 
A 159 1 n ILE . 159 A 159 
A 160 1 n TYR . 160 A 160 
A 161 1 n PRO . 161 A 161 
A 162 1 n ASP . 162 A 162 
A 163 1 n GLY . 163 A 163 
A 164 1 n SER . 164 A 164 
A 165 1 n LYS . 165 A 165 
A 166 1 n SER . 166 A 166 
A 167 1 n ASN . 167 A 167 
A 168 1 n ASN . 168 A 168 
A 169 1 n THR . 169 A 169 
A 170 1 n VAL . 170 A 170 
A 171 1 n TYR . 171 A 171 
A 172 1 n ASN . 172 A 172 
A 173 1 n SER . 173 A 173 
A 174 1 n THR . 174 A 174 
A 175 1 n ALA . 175 A 175 
A 176 1 n THR . 176 A 176 
A 177 1 n GLY . 177 A 177 
A 178 1 n ILE . 178 A 178 
A 179 1 n VAL . 179 A 179 
A 180 1 n LYS . 180 A 180 
A 181 1 n LYS . 181 A 181 
A 182 1 n ILE . 182 A 182 
A 183 1 n VAL . 183 A 183 
A 184 1 n ARG . 184 A 184 
A 185 1 n LYS . 185 A 185 
A 186 1 n GLU . 186 A 186 
A 187 1 n LYS . 187 A 187 
A 188 1 n GLY . 188 A 188 
A 189 1 n GLY . 189 A 189 
A 190 1 n TYR . 190 A 190 
A 191 1 n GLU . 191 A 191 
A 192 1 n ILE . 192 A 192 
A 193 1 n ASN . 193 A 193 
A 194 1 n ILE . 194 A 194 
A 195 1 n ALA . 195 A 195 
A 196 1 n ASP . 196 A 196 
A 197 1 n ALA . 197 A 197 
A 198 1 n SER . 198 A 198 
A 199 1 n ASP . 199 A 199 
A 200 1 n GLY . 200 A 200 
A 201 1 n ARG . 201 A 201 
A 202 1 n GLU . 202 A 202 
A 203 1 n VAL . 203 A 203 
A 204 1 n VAL . 204 A 204 
A 205 1 n ASP . 205 A 205 
A 206 1 n ILE . 206 A 206 
A 207 1 n ILE . 207 A 207 
A 208 1 n PRO . 208 A 208 
A 209 1 n ARG . 209 A 209 
A 210 1 n GLY . 210 A 210 
A 211 1 n PRO . 211 A 211 
A 212 1 n GLU . 212 A 212 
A 213 1 n LEU . 213 A 213 
A 214 1 n LEU . 214 A 214 
A 215 1 n VAL . 215 A 215 
A 216 1 n SER . 216 A 216 
A 217 1 n GLU . 217 A 217 
A 218 1 n GLY . 218 A 218 
A 219 1 n GLU . 219 A 219 
A 220 1 n SER . 220 A 220 
A 221 1 n ILE . 221 A 221 
A 222 1 n LYS . 222 A 222 
A 223 1 n LEU . 223 A 223 
A 224 1 n ASP . 224 A 224 
A 225 1 n GLN . 225 A 225 
A 226 1 n PRO . 226 A 226 
A 227 1 n LEU . 227 A 227 
A 228 1 n THR . 228 A 228 
A 229 1 n SER . 229 A 229 
A 230 1 n ASN . 230 A 230 
A 231 1 n PRO . 231 A 231 
A 232 1 n ASN . 232 A 232 
A 233 1 n VAL . 233 A 233 
A 234 1 n GLY . 234 A 234 
A 235 1 n GLY . 235 A 235 
A 236 1 n PHE . 236 A 236 
A 237 1 n GLY . 237 A 237 
A 238 1 n GLN . 238 A 238 
A 239 1 n GLY . 239 A 239 
A 240 1 n ASP . 240 A 240 
A 241 1 n ALA . 241 A 241 
A 242 1 n GLU . 242 A 242 
A 243 1 n VAL . 243 A 243 
A 244 1 n VAL . 244 A 244 
A 245 1 n LEU . 245 A 245 
A 246 1 n GLN . 246 A 246 
A 247 1 n ASP . 247 A 247 
A 248 1 n PRO . 248 A 248 
A 249 1 n LEU . 249 A 249 
A 250 1 n ARG . 250 A 250 
B 1   2 n VAL . 1   B 1   
B 2   2 n GLU . 2   B 2   
B 3   2 n VAL . 3   B 3   
B 4   2 n LEU . 4   B 4   
B 5   2 n LEU . 5   B 5   
B 6   2 n GLY . 6   B 6   
B 7   2 n GLY . 7   B 7   
B 8   2 n GLY . 8   B 8   
B 9   2 n ASP . 9   B 9   
B 10  2 n GLY . 10  B 10  
B 11  2 n SER . 11  B 11  
B 12  2 n LEU . 12  B 12  
B 13  2 n ALA . 13  B 13  
B 14  2 n PHE . 14  B 14  
B 15  2 n LEU . 15  B 15  
B 16  2 n PRO . 16  B 16  
B 17  2 n GLY . 17  B 17  
B 18  2 n ASP . 18  B 18  
B 19  2 n PHE . 19  B 19  
B 20  2 n SER . 20  B 20  
B 21  2 n VAL . 21  B 21  
B 22  2 n ALA . 22  B 22  
B 23  2 n SER . 23  B 23  
B 24  2 n GLY . 24  B 24  
B 25  2 n GLU . 25  B 25  
B 26  2 n GLU . 26  B 26  
B 27  2 n ILE . 27  B 27  
B 28  2 n VAL . 28  B 28  
B 29  2 n PHE . 29  B 29  
B 30  2 n LYS . 30  B 30  
B 31  2 n ASN . 31  B 31  
B 32  2 n ASN . 32  B 32  
B 33  2 n ALA . 33  B 33  
B 34  2 n GLY . 34  B 34  
B 35  2 n PHE . 35  B 35  
B 36  2 n PRO . 36  B 36  
B 37  2 n HIS . 37  B 37  
B 38  2 n ASN . 38  B 38  
B 39  2 n VAL . 39  B 39  
B 40  2 n VAL . 40  B 40  
B 41  2 n PHE . 41  B 41  
B 42  2 n ASP . 42  B 42  
B 43  2 n GLU . 43  B 43  
B 44  2 n ASP . 44  B 44  
B 45  2 n GLU . 45  B 45  
B 46  2 n ILE . 46  B 46  
B 47  2 n PRO . 47  B 47  
B 48  2 n SER . 48  B 48  
B 49  2 n GLY . 49  B 49  
B 50  2 n VAL . 50  B 50  
B 51  2 n ASP . 51  B 51  
B 52  2 n ALA . 52  B 52  
B 53  2 n ALA . 53  B 53  
B 54  2 n LYS . 54  B 54  
B 55  2 n ILE . 55  B 55  
B 56  2 n SER . 56  B 56  
B 57  2 n MET . 57  B 57  
B 58  2 n SER . 58  B 58  
B 59  2 n GLU . 59  B 59  
B 60  2 n GLU . 60  B 60  
B 61  2 n ASP . 61  B 61  
B 62  2 n LEU . 62  B 62  
B 63  2 n LEU . 63  B 63  
B 64  2 n ASN . 64  B 64  
B 65  2 n ALA . 65  B 65  
B 66  2 n PRO . 66  B 66  
B 67  2 n GLY . 67  B 67  
B 68  2 n GLU . 68  B 68  
B 69  2 n THR . 69  B 69  
B 70  2 n TYR . 70  B 70  
B 71  2 n LYS . 71  B 71  
B 72  2 n VAL . 72  B 72  
B 73  2 n THR . 73  B 73  
B 74  2 n LEU . 74  B 74  
B 75  2 n THR . 75  B 75  
B 76  2 n GLU . 76  B 76  
B 77  2 n LYS . 77  B 77  
B 78  2 n GLY . 78  B 78  
B 79  2 n THR . 79  B 79  
B 80  2 n TYR . 80  B 80  
B 81  2 n LYS . 81  B 81  
B 82  2 n PHE . 82  B 82  
B 83  2 n TYR . 83  B 83  
B 84  2 n CYS . 84  B 84  
B 85  2 n SER . 85  B 85  
B 86  2 n PRO . 86  B 86  
B 87  2 n HIS . 87  B 87  
B 88  2 n GLN . 88  B 88  
B 89  2 n GLY . 89  B 89  
B 90  2 n ALA . 90  B 90  
B 91  2 n GLY . 91  B 91  
B 92  2 n MET . 92  B 92  
B 93  2 n VAL . 93  B 93  
B 94  2 n GLY . 94  B 94  
B 95  2 n LYS . 95  B 95  
B 96  2 n VAL . 96  B 96  
B 97  2 n THR . 97  B 97  
B 98  2 n VAL . 98  B 98  
B 99  2 n ASN . 99  B 99  
#
_software.classification other
_software.date           ?
_software.description    "Structure prediction"
_software.name           AlphaFold
_software.pdbx_ordinal   1
_software.type           package
_software.version        "AlphaFold-beta-20231127 (7a14c934-fe78-43c1-a552-7fb305b0ebd1 @ 2024-10-01 04:18:17)"
#
loop_
_struct_asym.entity_id
_struct_asym.id
1 A 
2 B 
3 C 
4 D 
#
loop_
_atom_site.group_PDB
_atom_site.id
_atom_site.type_symbol
_atom_site.label_atom_id
_atom_site.label_alt_id
_atom_site.label_comp_id
_atom_site.label_asym_id
_atom_site.label_entity_id
_atom_site.label_seq_id
_atom_site.pdbx_PDB_ins_code
_atom_site.Cartn_x
_atom_site.Cartn_y
_atom_site.Cartn_z
_atom_site.occupancy
_atom_site.B_iso_or_equiv
_atom_site.auth_seq_id
_atom_site.auth_asym_id
_atom_site.pdbx_PDB_model_num
ATOM   1    N  N   . TYR A 1 1   ? 1.816   0.033   -2.768  1.00 88.12 1   A 1 
ATOM   2    C  CA  . TYR A 1 1   ? 0.424   -0.271  -2.393  1.00 87.77 1   A 1 
ATOM   3    C  C   . TYR A 1 1   ? -0.090  -1.501  -3.132  1.00 88.61 1   A 1 
ATOM   4    O  O   . TYR A 1 1   ? 0.371   -1.741  -4.241  1.00 87.83 1   A 1 
ATOM   5    C  CB  . TYR A 1 1   ? -0.493  0.914   -2.710  1.00 85.51 1   A 1 
ATOM   6    C  CG  . TYR A 1 1   ? -0.006  2.214   -2.131  1.00 84.10 1   A 1 
ATOM   7    C  CD1 . TYR A 1 1   ? 0.016   2.399   -0.743  1.00 81.80 1   A 1 
ATOM   8    C  CD2 . TYR A 1 1   ? 0.491   3.224   -2.981  1.00 81.26 1   A 1 
ATOM   9    C  CE1 . TYR A 1 1   ? 0.549   3.567   -0.196  1.00 78.94 1   A 1 
ATOM   10   C  CE2 . TYR A 1 1   ? 1.026   4.402   -2.442  1.00 78.95 1   A 1 
ATOM   11   C  CZ  . TYR A 1 1   ? 1.066   4.561   -1.042  1.00 77.47 1   A 1 
ATOM   12   O  OH  . TYR A 1 1   ? 1.630   5.683   -0.508  1.00 74.22 1   A 1 
ATOM   13   N  N   . PRO A 1 2   ? -1.113  -2.242  -2.589  1.00 87.76 2   A 1 
ATOM   14   C  CA  . PRO A 1 2   ? -1.781  -3.315  -3.323  1.00 88.77 2   A 1 
ATOM   15   C  C   . PRO A 1 2   ? -2.227  -2.894  -4.726  1.00 89.12 2   A 1 
ATOM   16   O  O   . PRO A 1 2   ? -1.993  -3.630  -5.677  1.00 88.68 2   A 1 
ATOM   17   C  CB  . PRO A 1 2   ? -2.954  -3.728  -2.441  1.00 88.99 2   A 1 
ATOM   18   C  CG  . PRO A 1 2   ? -2.443  -3.423  -1.036  1.00 88.19 2   A 1 
ATOM   19   C  CD  . PRO A 1 2   ? -1.632  -2.145  -1.240  1.00 89.12 2   A 1 
ATOM   20   N  N   . ILE A 1 3   ? -2.745  -1.673  -4.898  1.00 84.49 3   A 1 
ATOM   21   C  CA  . ILE A 1 3   ? -3.161  -1.151  -6.199  1.00 83.15 3   A 1 
ATOM   22   C  C   . ILE A 1 3   ? -2.029  -1.101  -7.236  1.00 84.52 3   A 1 
ATOM   23   O  O   . ILE A 1 3   ? -2.273  -1.378  -8.404  1.00 84.62 3   A 1 
ATOM   24   C  CB  . ILE A 1 3   ? -3.862  0.213   -6.032  1.00 80.25 3   A 1 
ATOM   25   C  CG1 . ILE A 1 3   ? -4.660  0.557   -7.301  1.00 74.10 3   A 1 
ATOM   26   C  CG2 . ILE A 1 3   ? -2.870  1.324   -5.666  1.00 73.93 3   A 1 
ATOM   27   C  CD1 . ILE A 1 3   ? -5.666  1.691   -7.101  1.00 69.12 3   A 1 
ATOM   28   N  N   . PHE A 1 4   ? -0.780  -0.843  -6.837  1.00 84.68 4   A 1 
ATOM   29   C  CA  . PHE A 1 4   ? 0.355   -0.886  -7.762  1.00 85.43 4   A 1 
ATOM   30   C  C   . PHE A 1 4   ? 0.614   -2.303  -8.278  1.00 87.54 4   A 1 
ATOM   31   O  O   . PHE A 1 4   ? 0.914   -2.489  -9.454  1.00 87.93 4   A 1 
ATOM   32   C  CB  . PHE A 1 4   ? 1.620   -0.330  -7.096  1.00 84.29 4   A 1 
ATOM   33   C  CG  . PHE A 1 4   ? 1.613   1.136   -6.701  1.00 83.36 4   A 1 
ATOM   34   C  CD1 . PHE A 1 4   ? 0.711   2.051   -7.260  1.00 81.33 4   A 1 
ATOM   35   C  CD2 . PHE A 1 4   ? 2.593   1.592   -5.801  1.00 80.77 4   A 1 
ATOM   36   C  CE1 . PHE A 1 4   ? 0.780   3.412   -6.932  1.00 79.48 4   A 1 
ATOM   37   C  CE2 . PHE A 1 4   ? 2.679   2.950   -5.467  1.00 79.32 4   A 1 
ATOM   38   C  CZ  . PHE A 1 4   ? 1.767   3.863   -6.038  1.00 79.00 4   A 1 
ATOM   39   N  N   . ALA A 1 5   ? 0.434   -3.305  -7.430  1.00 90.22 5   A 1 
ATOM   40   C  CA  . ALA A 1 5   ? 0.493   -4.690  -7.854  1.00 91.87 5   A 1 
ATOM   41   C  C   . ALA A 1 5   ? -0.684  -5.034  -8.773  1.00 91.43 5   A 1 
ATOM   42   O  O   . ALA A 1 5   ? -0.468  -5.581  -9.848  1.00 91.02 5   A 1 
ATOM   43   C  CB  . ALA A 1 5   ? 0.545   -5.587  -6.611  1.00 93.66 5   A 1 
ATOM   44   N  N   . GLN A 1 6   ? -1.905  -4.642  -8.409  1.00 86.79 6   A 1 
ATOM   45   C  CA  . GLN A 1 6   ? -3.120  -4.910  -9.196  1.00 85.86 6   A 1 
ATOM   46   C  C   . GLN A 1 6   ? -3.043  -4.325  -10.617 1.00 85.42 6   A 1 
ATOM   47   O  O   . GLN A 1 6   ? -3.470  -4.969  -11.576 1.00 84.59 6   A 1 
ATOM   48   C  CB  . GLN A 1 6   ? -4.341  -4.323  -8.470  1.00 84.60 6   A 1 
ATOM   49   C  CG  . GLN A 1 6   ? -4.710  -5.064  -7.185  1.00 82.79 6   A 1 
ATOM   50   C  CD  . GLN A 1 6   ? -5.771  -4.309  -6.382  1.00 83.65 6   A 1 
ATOM   51   O  OE1 . GLN A 1 6   ? -5.466  -3.444  -5.576  1.00 79.31 6   A 1 
ATOM   52   N  NE2 . GLN A 1 6   ? -7.040  -4.583  -6.590  1.00 77.85 6   A 1 
ATOM   53   N  N   . GLN A 1 7   ? -2.472  -3.121  -10.749 1.00 82.23 7   A 1 
ATOM   54   C  CA  . GLN A 1 7   ? -2.304  -2.443  -12.029 1.00 80.91 7   A 1 
ATOM   55   C  C   . GLN A 1 7   ? -1.138  -3.015  -12.845 1.00 82.89 7   A 1 
ATOM   56   O  O   . GLN A 1 7   ? -1.287  -3.239  -14.043 1.00 81.97 7   A 1 
ATOM   57   C  CB  . GLN A 1 7   ? -2.111  -0.946  -11.774 1.00 77.25 7   A 1 
ATOM   58   C  CG  . GLN A 1 7   ? -3.407  -0.257  -11.318 1.00 71.61 7   A 1 
ATOM   59   C  CD  . GLN A 1 7   ? -3.185  1.196   -10.892 1.00 68.86 7   A 1 
ATOM   60   O  OE1 . GLN A 1 7   ? -2.118  1.608   -10.503 1.00 64.30 7   A 1 
ATOM   61   N  NE2 . GLN A 1 7   ? -4.202  2.019   -10.940 1.00 62.47 7   A 1 
ATOM   62   N  N   . GLY A 1 8   ? 0.007   -3.258  -12.209 1.00 87.03 8   A 1 
ATOM   63   C  CA  . GLY A 1 8   ? 1.242   -3.635  -12.887 1.00 88.45 8   A 1 
ATOM   64   C  C   . GLY A 1 8   ? 1.415   -5.129  -13.166 1.00 90.81 8   A 1 
ATOM   65   O  O   . GLY A 1 8   ? 2.188   -5.496  -14.050 1.00 90.48 8   A 1 
ATOM   66   N  N   . TYR A 1 9   ? 0.727   -5.991  -12.435 1.00 94.21 9   A 1 
ATOM   67   C  CA  . TYR A 1 9   ? 0.932   -7.440  -12.484 1.00 95.37 9   A 1 
ATOM   68   C  C   . TYR A 1 9   ? -0.398  -8.183  -12.534 1.00 95.33 9   A 1 
ATOM   69   O  O   . TYR A 1 9   ? -1.193  -8.112  -11.606 1.00 94.12 9   A 1 
ATOM   70   C  CB  . TYR A 1 9   ? 1.756   -7.885  -11.279 1.00 95.52 9   A 1 
ATOM   71   C  CG  . TYR A 1 9   ? 3.104   -7.220  -11.146 1.00 95.61 9   A 1 
ATOM   72   C  CD1 . TYR A 1 9   ? 4.242   -7.764  -11.769 1.00 93.66 9   A 1 
ATOM   73   C  CD2 . TYR A 1 9   ? 3.234   -6.030  -10.401 1.00 93.67 9   A 1 
ATOM   74   C  CE1 . TYR A 1 9   ? 5.494   -7.146  -11.645 1.00 92.80 9   A 1 
ATOM   75   C  CE2 . TYR A 1 9   ? 4.480   -5.395  -10.279 1.00 93.04 9   A 1 
ATOM   76   C  CZ  . TYR A 1 9   ? 5.608   -5.959  -10.899 1.00 93.60 9   A 1 
ATOM   77   O  OH  . TYR A 1 9   ? 6.829   -5.343  -10.772 1.00 92.14 9   A 1 
ATOM   78   N  N   . GLU A 1 10  ? -0.616  -8.962  -13.584 1.00 93.90 10  A 1 
ATOM   79   C  CA  . GLU A 1 10  ? -1.832  -9.766  -13.712 1.00 93.96 10  A 1 
ATOM   80   C  C   . GLU A 1 10  ? -1.914  -10.871 -12.651 1.00 94.69 10  A 1 
ATOM   81   O  O   . GLU A 1 10  ? -2.966  -11.095 -12.044 1.00 93.15 10  A 1 
ATOM   82   C  CB  . GLU A 1 10  ? -1.887  -10.355 -15.123 1.00 92.38 10  A 1 
ATOM   83   C  CG  . GLU A 1 10  ? -3.231  -11.049 -15.367 1.00 80.24 10  A 1 
ATOM   84   C  CD  . GLU A 1 10  ? -3.381  -11.582 -16.785 1.00 73.32 10  A 1 
ATOM   85   O  OE1 . GLU A 1 10  ? -4.514  -12.033 -17.084 1.00 67.07 10  A 1 
ATOM   86   O  OE2 . GLU A 1 10  ? -2.393  -11.543 -17.555 1.00 65.96 10  A 1 
ATOM   87   N  N   . ASN A 1 11  ? -0.780  -11.520 -12.392 1.00 95.42 11  A 1 
ATOM   88   C  CA  . ASN A 1 11  ? -0.634  -12.493 -11.324 1.00 95.99 11  A 1 
ATOM   89   C  C   . ASN A 1 11  ? 0.282   -11.922 -10.239 1.00 97.02 11  A 1 
ATOM   90   O  O   . ASN A 1 11  ? 1.425   -11.585 -10.534 1.00 96.78 11  A 1 
ATOM   91   C  CB  . ASN A 1 11  ? -0.099  -13.806 -11.899 1.00 93.87 11  A 1 
ATOM   92   C  CG  . ASN A 1 11  ? -1.157  -14.560 -12.679 1.00 85.38 11  A 1 
ATOM   93   O  OD1 . ASN A 1 11  ? -2.294  -14.674 -12.277 1.00 77.32 11  A 1 
ATOM   94   N  ND2 . ASN A 1 11  ? -0.809  -15.127 -13.819 1.00 75.36 11  A 1 
ATOM   95   N  N   . PRO A 1 12  ? -0.167  -11.851 -8.978  1.00 97.35 12  A 1 
ATOM   96   C  CA  . PRO A 1 12  ? 0.648   -11.305 -7.895  1.00 97.81 12  A 1 
ATOM   97   C  C   . PRO A 1 12  ? 1.745   -12.261 -7.419  1.00 98.22 12  A 1 
ATOM   98   O  O   . PRO A 1 12  ? 2.624   -11.849 -6.669  1.00 97.87 12  A 1 
ATOM   99   C  CB  . PRO A 1 12  ? -0.346  -10.988 -6.772  1.00 97.20 12  A 1 
ATOM   100  C  CG  . PRO A 1 12  ? -1.433  -12.038 -6.971  1.00 95.68 12  A 1 
ATOM   101  C  CD  . PRO A 1 12  ? -1.490  -12.190 -8.492  1.00 97.06 12  A 1 
ATOM   102  N  N   . ARG A 1 13  ? 1.729   -13.524 -7.851  1.00 97.90 13  A 1 
ATOM   103  C  CA  . ARG A 1 13  ? 2.728   -14.542 -7.518  1.00 97.97 13  A 1 
ATOM   104  C  C   . ARG A 1 13  ? 3.439   -15.003 -8.783  1.00 97.41 13  A 1 
ATOM   105  O  O   . ARG A 1 13  ? 2.805   -15.507 -9.705  1.00 96.38 13  A 1 
ATOM   106  C  CB  . ARG A 1 13  ? 2.047   -15.682 -6.749  1.00 97.69 13  A 1 
ATOM   107  C  CG  . ARG A 1 13  ? 3.053   -16.679 -6.169  1.00 97.17 13  A 1 
ATOM   108  C  CD  . ARG A 1 13  ? 2.338   -17.692 -5.279  1.00 96.29 13  A 1 
ATOM   109  N  NE  . ARG A 1 13  ? 3.269   -18.682 -4.716  1.00 94.64 13  A 1 
ATOM   110  C  CZ  . ARG A 1 13  ? 3.408   -19.953 -5.072  1.00 94.31 13  A 1 
ATOM   111  N  NH1 . ARG A 1 13  ? 2.709   -20.496 -6.029  1.00 89.67 13  A 1 
ATOM   112  N  NH2 . ARG A 1 13  ? 4.257   -20.715 -4.451  1.00 89.89 13  A 1 
ATOM   113  N  N   . GLU A 1 14  ? 4.749   -14.828 -8.809  1.00 97.63 14  A 1 
ATOM   114  C  CA  . GLU A 1 14  ? 5.624   -15.275 -9.886  1.00 97.15 14  A 1 
ATOM   115  C  C   . GLU A 1 14  ? 5.766   -16.810 -9.877  1.00 97.08 14  A 1 
ATOM   116  O  O   . GLU A 1 14  ? 5.502   -17.477 -8.876  1.00 95.81 14  A 1 
ATOM   117  C  CB  . GLU A 1 14  ? 6.993   -14.596 -9.758  1.00 96.08 14  A 1 
ATOM   118  C  CG  . GLU A 1 14  ? 6.938   -13.072 -9.938  1.00 90.55 14  A 1 
ATOM   119  C  CD  . GLU A 1 14  ? 8.278   -12.353 -9.645  1.00 87.53 14  A 1 
ATOM   120  O  OE1 . GLU A 1 14  ? 8.357   -11.130 -9.856  1.00 81.43 14  A 1 
ATOM   121  O  OE2 . GLU A 1 14  ? 9.219   -13.013 -9.125  1.00 81.27 14  A 1 
ATOM   122  N  N   . ALA A 1 15  ? 6.265   -17.369 -10.984 1.00 96.31 15  A 1 
ATOM   123  C  CA  . ALA A 1 15  ? 6.491   -18.815 -11.101 1.00 95.77 15  A 1 
ATOM   124  C  C   . ALA A 1 15  ? 7.461   -19.370 -10.042 1.00 96.06 15  A 1 
ATOM   125  O  O   . ALA A 1 15  ? 7.357   -20.529 -9.645  1.00 93.96 15  A 1 
ATOM   126  C  CB  . ALA A 1 15  ? 7.011   -19.086 -12.523 1.00 94.55 15  A 1 
ATOM   127  N  N   . THR A 1 16  ? 8.369   -18.537 -9.536  1.00 95.95 16  A 1 
ATOM   128  C  CA  . THR A 1 16  ? 9.293   -18.875 -8.444  1.00 95.86 16  A 1 
ATOM   129  C  C   . THR A 1 16  ? 8.610   -18.945 -7.076  1.00 96.34 16  A 1 
ATOM   130  O  O   . THR A 1 16  ? 9.239   -19.345 -6.100  1.00 94.64 16  A 1 
ATOM   131  C  CB  . THR A 1 16  ? 10.416  -17.835 -8.379  1.00 95.03 16  A 1 
ATOM   132  O  OG1 . THR A 1 16  ? 9.854   -16.558 -8.183  1.00 90.79 16  A 1 
ATOM   133  C  CG2 . THR A 1 16  ? 11.255  -17.778 -9.662  1.00 88.82 16  A 1 
ATOM   134  N  N   . GLY A 1 17  ? 7.354   -18.540 -6.982  1.00 96.77 17  A 1 
ATOM   135  C  CA  . GLY A 1 17  ? 6.623   -18.389 -5.727  1.00 96.89 17  A 1 
ATOM   136  C  C   . GLY A 1 17  ? 6.767   -17.012 -5.079  1.00 97.64 17  A 1 
ATOM   137  O  O   . GLY A 1 17  ? 6.069   -16.729 -4.106  1.00 96.75 17  A 1 
ATOM   138  N  N   . ARG A 1 18  ? 7.633   -16.157 -5.614  1.00 98.09 18  A 1 
ATOM   139  C  CA  . ARG A 1 18  ? 7.818   -14.802 -5.111  1.00 98.23 18  A 1 
ATOM   140  C  C   . ARG A 1 18  ? 6.584   -13.955 -5.394  1.00 98.39 18  A 1 
ATOM   141  O  O   . ARG A 1 18  ? 6.059   -13.961 -6.501  1.00 97.99 18  A 1 
ATOM   142  C  CB  . ARG A 1 18  ? 9.086   -14.215 -5.744  1.00 97.46 18  A 1 
ATOM   143  C  CG  . ARG A 1 18  ? 9.449   -12.826 -5.215  1.00 92.67 18  A 1 
ATOM   144  C  CD  . ARG A 1 18  ? 10.817  -12.452 -5.786  1.00 91.44 18  A 1 
ATOM   145  N  NE  . ARG A 1 18  ? 11.193  -11.074 -5.463  1.00 85.85 18  A 1 
ATOM   146  C  CZ  . ARG A 1 18  ? 11.283  -10.088 -6.330  1.00 83.62 18  A 1 
ATOM   147  N  NH1 . ARG A 1 18  ? 10.986  -10.233 -7.587  1.00 73.34 18  A 1 
ATOM   148  N  NH2 . ARG A 1 18  ? 11.694  -8.924  -5.949  1.00 74.08 18  A 1 
ATOM   149  N  N   . ILE A 1 19  ? 6.147   -13.180 -4.402  1.00 98.41 19  A 1 
ATOM   150  C  CA  . ILE A 1 19  ? 5.023   -12.253 -4.552  1.00 98.66 19  A 1 
ATOM   151  C  C   . ILE A 1 19  ? 5.541   -10.881 -4.989  1.00 98.69 19  A 1 
ATOM   152  O  O   . ILE A 1 19  ? 6.499   -10.358 -4.424  1.00 98.36 19  A 1 
ATOM   153  C  CB  . ILE A 1 19  ? 4.167   -12.235 -3.268  1.00 98.53 19  A 1 
ATOM   154  C  CG1 . ILE A 1 19  ? 3.480   -13.605 -3.089  1.00 97.93 19  A 1 
ATOM   155  C  CG2 . ILE A 1 19  ? 3.118   -11.110 -3.324  1.00 98.10 19  A 1 
ATOM   156  C  CD1 . ILE A 1 19  ? 2.729   -13.780 -1.762  1.00 96.20 19  A 1 
ATOM   157  N  N   . VAL A 1 20  ? 4.881   -10.268 -5.967  1.00 98.59 20  A 1 
ATOM   158  C  CA  . VAL A 1 20  ? 5.346   -9.068  -6.684  1.00 98.45 20  A 1 
ATOM   159  C  C   . VAL A 1 20  ? 5.541   -7.829  -5.810  1.00 98.44 20  A 1 
ATOM   160  O  O   . VAL A 1 20  ? 6.301   -6.938  -6.183  1.00 97.85 20  A 1 
ATOM   161  C  CB  . VAL A 1 20  ? 4.407   -8.721  -7.851  1.00 98.03 20  A 1 
ATOM   162  C  CG1 . VAL A 1 20  ? 4.347   -9.876  -8.862  1.00 96.35 20  A 1 
ATOM   163  C  CG2 . VAL A 1 20  ? 2.986   -8.381  -7.381  1.00 96.78 20  A 1 
ATOM   164  N  N   . CYS A 1 21  ? 4.946   -7.783  -4.626  1.00 98.51 21  A 1 
ATOM   165  C  CA  . CYS A 1 21  ? 5.212   -6.732  -3.646  1.00 98.42 21  A 1 
ATOM   166  C  C   . CYS A 1 21  ? 6.712   -6.610  -3.331  1.00 98.30 21  A 1 
ATOM   167  O  O   . CYS A 1 21  ? 7.214   -5.514  -3.122  1.00 97.87 21  A 1 
ATOM   168  C  CB  . CYS A 1 21  ? 4.435   -7.026  -2.349  1.00 98.36 21  A 1 
ATOM   169  S  SG  . CYS A 1 21  ? 2.734   -7.577  -2.601  1.00 98.22 21  A 1 
ATOM   170  N  N   . ALA A 1 22  ? 7.443   -7.727  -3.364  1.00 98.50 22  A 1 
ATOM   171  C  CA  . ALA A 1 22  ? 8.886   -7.784  -3.148  1.00 98.41 22  A 1 
ATOM   172  C  C   . ALA A 1 22  ? 9.712   -7.094  -4.253  1.00 98.24 22  A 1 
ATOM   173  O  O   . ALA A 1 22  ? 10.910  -6.897  -4.072  1.00 97.50 22  A 1 
ATOM   174  C  CB  . ALA A 1 22  ? 9.296   -9.255  -2.982  1.00 98.23 22  A 1 
ATOM   175  N  N   . ASN A 1 23  ? 9.116   -6.705  -5.371  1.00 98.04 23  A 1 
ATOM   176  C  CA  . ASN A 1 23  ? 9.772   -5.898  -6.401  1.00 97.76 23  A 1 
ATOM   177  C  C   . ASN A 1 23  ? 10.009  -4.448  -5.962  1.00 97.66 23  A 1 
ATOM   178  O  O   . ASN A 1 23  ? 10.926  -3.804  -6.457  1.00 96.51 23  A 1 
ATOM   179  C  CB  . ASN A 1 23  ? 8.957   -5.961  -7.706  1.00 97.40 23  A 1 
ATOM   180  C  CG  . ASN A 1 23  ? 9.056   -7.314  -8.380  1.00 96.24 23  A 1 
ATOM   181  O  OD1 . ASN A 1 23  ? 10.045  -8.004  -8.257  1.00 89.39 23  A 1 
ATOM   182  N  ND2 . ASN A 1 23  ? 8.052   -7.744  -9.111  1.00 88.04 23  A 1 
ATOM   183  N  N   . CYS A 1 24  ? 9.214   -3.958  -5.028  1.00 97.85 24  A 1 
ATOM   184  C  CA  . CYS A 1 24  ? 9.281   -2.577  -4.561  1.00 97.61 24  A 1 
ATOM   185  C  C   . CYS A 1 24  ? 9.500   -2.461  -3.046  1.00 97.71 24  A 1 
ATOM   186  O  O   . CYS A 1 24  ? 10.077  -1.484  -2.576  1.00 96.79 24  A 1 
ATOM   187  C  CB  . CYS A 1 24  ? 7.987   -1.856  -4.967  1.00 96.79 24  A 1 
ATOM   188  S  SG  . CYS A 1 24  ? 7.631   -2.017  -6.732  1.00 95.71 24  A 1 
ATOM   189  N  N   . HIS A 1 25  ? 9.044   -3.438  -2.279  1.00 98.32 25  A 1 
ATOM   190  C  CA  . HIS A 1 25  ? 9.263   -3.557  -0.840  1.00 98.48 25  A 1 
ATOM   191  C  C   . HIS A 1 25  ? 10.468  -4.462  -0.599  1.00 98.49 25  A 1 
ATOM   192  O  O   . HIS A 1 25  ? 10.339  -5.678  -0.492  1.00 97.50 25  A 1 
ATOM   193  C  CB  . HIS A 1 25  ? 7.985   -4.066  -0.171  1.00 98.12 25  A 1 
ATOM   194  C  CG  . HIS A 1 25  ? 6.856   -3.084  -0.244  1.00 97.97 25  A 1 
ATOM   195  N  ND1 . HIS A 1 25  ? 6.722   -1.946  0.533   1.00 95.58 25  A 1 
ATOM   196  C  CD2 . HIS A 1 25  ? 5.796   -3.131  -1.107  1.00 95.87 25  A 1 
ATOM   197  C  CE1 . HIS A 1 25  ? 5.591   -1.333  0.142   1.00 95.35 25  A 1 
ATOM   198  N  NE2 . HIS A 1 25  ? 5.009   -2.020  -0.845  1.00 95.56 25  A 1 
ATOM   199  N  N   . LEU A 1 26  ? 11.662  -3.859  -0.553  1.00 98.17 26  A 1 
ATOM   200  C  CA  . LEU A 1 26  ? 12.935  -4.581  -0.697  1.00 97.91 26  A 1 
ATOM   201  C  C   . LEU A 1 26  ? 13.467  -5.207  0.595   1.00 97.90 26  A 1 
ATOM   202  O  O   . LEU A 1 26  ? 14.332  -6.076  0.539   1.00 96.69 26  A 1 
ATOM   203  C  CB  . LEU A 1 26  ? 13.991  -3.632  -1.295  1.00 97.57 26  A 1 
ATOM   204  C  CG  . LEU A 1 26  ? 13.620  -2.984  -2.641  1.00 96.92 26  A 1 
ATOM   205  C  CD1 . LEU A 1 26  ? 14.794  -2.137  -3.130  1.00 95.23 26  A 1 
ATOM   206  C  CD2 . LEU A 1 26  ? 13.271  -4.019  -3.720  1.00 94.66 26  A 1 
ATOM   207  N  N   . ALA A 1 27  ? 12.992  -4.767  1.767   1.00 98.05 27  A 1 
ATOM   208  C  CA  . ALA A 1 27  ? 13.408  -5.350  3.038   1.00 98.00 27  A 1 
ATOM   209  C  C   . ALA A 1 27  ? 12.514  -6.544  3.401   1.00 98.28 27  A 1 
ATOM   210  O  O   . ALA A 1 27  ? 11.295  -6.469  3.285   1.00 97.97 27  A 1 
ATOM   211  C  CB  . ALA A 1 27  ? 13.404  -4.281  4.125   1.00 97.72 27  A 1 
ATOM   212  N  N   . ASN A 1 28  ? 13.139  -7.610  3.914   1.00 98.33 28  A 1 
ATOM   213  C  CA  . ASN A 1 28  ? 12.408  -8.784  4.391   1.00 98.20 28  A 1 
ATOM   214  C  C   . ASN A 1 28  ? 12.035  -8.628  5.866   1.00 98.22 28  A 1 
ATOM   215  O  O   . ASN A 1 28  ? 12.878  -8.320  6.706   1.00 97.30 28  A 1 
ATOM   216  C  CB  . ASN A 1 28  ? 13.244  -10.042 4.133   1.00 97.16 28  A 1 
ATOM   217  C  CG  . ASN A 1 28  ? 13.342  -10.367 2.647   1.00 82.72 28  A 1 
ATOM   218  O  OD1 . ASN A 1 28  ? 12.431  -10.164 1.881   1.00 72.57 28  A 1 
ATOM   219  N  ND2 . ASN A 1 28  ? 14.464  -10.886 2.204   1.00 70.59 28  A 1 
ATOM   220  N  N   . LYS A 1 29  ? 10.769  -8.879  6.185   1.00 98.58 29  A 1 
ATOM   221  C  CA  . LYS A 1 29  ? 10.257  -9.016  7.552   1.00 98.47 29  A 1 
ATOM   222  C  C   . LYS A 1 29  ? 9.239   -10.150 7.619   1.00 98.58 29  A 1 
ATOM   223  O  O   . LYS A 1 29  ? 8.455   -10.293 6.685   1.00 98.02 29  A 1 
ATOM   224  C  CB  . LYS A 1 29  ? 9.630   -7.709  8.042   1.00 98.18 29  A 1 
ATOM   225  C  CG  . LYS A 1 29  ? 10.695  -6.674  8.428   1.00 95.82 29  A 1 
ATOM   226  C  CD  . LYS A 1 29  ? 10.089  -5.567  9.290   1.00 89.61 29  A 1 
ATOM   227  C  CE  . LYS A 1 29  ? 11.204  -4.668  9.820   1.00 84.20 29  A 1 
ATOM   228  N  NZ  . LYS A 1 29  ? 10.717  -3.762  10.891  1.00 74.22 29  A 1 
ATOM   229  N  N   . PRO A 1 30  ? 9.212   -10.919 8.698   1.00 98.32 30  A 1 
ATOM   230  C  CA  . PRO A 1 30  ? 8.372   -12.107 8.776   1.00 98.19 30  A 1 
ATOM   231  C  C   . PRO A 1 30  ? 6.879   -11.767 8.673   1.00 98.33 30  A 1 
ATOM   232  O  O   . PRO A 1 30  ? 6.427   -10.702 9.085   1.00 97.78 30  A 1 
ATOM   233  C  CB  . PRO A 1 30  ? 8.730   -12.782 10.110  1.00 96.98 30  A 1 
ATOM   234  C  CG  . PRO A 1 30  ? 9.263   -11.631 10.953  1.00 93.71 30  A 1 
ATOM   235  C  CD  . PRO A 1 30  ? 9.967   -10.748 9.929   1.00 97.32 30  A 1 
ATOM   236  N  N   . VAL A 1 31  ? 6.137   -12.710 8.115   1.00 98.47 31  A 1 
ATOM   237  C  CA  . VAL A 1 31  ? 4.674   -12.758 8.084   1.00 98.34 31  A 1 
ATOM   238  C  C   . VAL A 1 31  ? 4.271   -14.146 8.536   1.00 98.31 31  A 1 
ATOM   239  O  O   . VAL A 1 31  ? 4.970   -15.111 8.221   1.00 97.22 31  A 1 
ATOM   240  C  CB  . VAL A 1 31  ? 4.134   -12.445 6.679   1.00 97.32 31  A 1 
ATOM   241  C  CG1 . VAL A 1 31  ? 2.641   -12.718 6.509   1.00 90.53 31  A 1 
ATOM   242  C  CG2 . VAL A 1 31  ? 4.367   -10.971 6.359   1.00 91.20 31  A 1 
ATOM   243  N  N   . ASP A 1 32  ? 3.179   -14.233 9.248   1.00 98.30 32  A 1 
ATOM   244  C  CA  . ASP A 1 32  ? 2.597   -15.491 9.681   1.00 98.11 32  A 1 
ATOM   245  C  C   . ASP A 1 32  ? 1.146   -15.585 9.202   1.00 98.37 32  A 1 
ATOM   246  O  O   . ASP A 1 32  ? 0.489   -14.560 8.986   1.00 97.42 32  A 1 
ATOM   247  C  CB  . ASP A 1 32  ? 2.726   -15.592 11.206  1.00 96.40 32  A 1 
ATOM   248  C  CG  . ASP A 1 32  ? 2.303   -16.954 11.742  1.00 83.29 32  A 1 
ATOM   249  O  OD1 . ASP A 1 32  ? 2.484   -17.929 11.006  1.00 78.66 32  A 1 
ATOM   250  O  OD2 . ASP A 1 32  ? 1.797   -16.961 12.887  1.00 76.92 32  A 1 
ATOM   251  N  N   . ILE A 1 33  ? 0.673   -16.803 8.984   1.00 98.38 33  A 1 
ATOM   252  C  CA  . ILE A 1 33  ? -0.706  -17.068 8.575   1.00 98.33 33  A 1 
ATOM   253  C  C   . ILE A 1 33  ? -1.215  -18.311 9.293   1.00 98.22 33  A 1 
ATOM   254  O  O   . ILE A 1 33  ? -0.590  -19.364 9.268   1.00 97.44 33  A 1 
ATOM   255  C  CB  . ILE A 1 33  ? -0.864  -17.152 7.039   1.00 97.91 33  A 1 
ATOM   256  C  CG1 . ILE A 1 33  ? -2.339  -17.437 6.680   1.00 96.82 33  A 1 
ATOM   257  C  CG2 . ILE A 1 33  ? 0.082   -18.180 6.396   1.00 96.39 33  A 1 
ATOM   258  C  CD1 . ILE A 1 33  ? -2.665  -17.337 5.188   1.00 94.59 33  A 1 
ATOM   259  N  N   . GLU A 1 34  ? -2.390  -18.167 9.860   1.00 98.05 34  A 1 
ATOM   260  C  CA  . GLU A 1 34  ? -3.096  -19.239 10.533  1.00 97.62 34  A 1 
ATOM   261  C  C   . GLU A 1 34  ? -4.442  -19.474 9.863   1.00 97.74 34  A 1 
ATOM   262  O  O   . GLU A 1 34  ? -5.241  -18.555 9.687   1.00 96.73 34  A 1 
ATOM   263  C  CB  . GLU A 1 34  ? -3.214  -18.881 12.017  1.00 96.08 34  A 1 
ATOM   264  C  CG  . GLU A 1 34  ? -3.732  -20.040 12.870  1.00 84.33 34  A 1 
ATOM   265  C  CD  . GLU A 1 34  ? -3.766  -19.693 14.364  1.00 79.73 34  A 1 
ATOM   266  O  OE1 . GLU A 1 34  ? -4.272  -20.540 15.136  1.00 73.82 34  A 1 
ATOM   267  O  OE2 . GLU A 1 34  ? -3.275  -18.605 14.759  1.00 73.09 34  A 1 
ATOM   268  N  N   . VAL A 1 35  ? -4.689  -20.722 9.470   1.00 97.73 35  A 1 
ATOM   269  C  CA  . VAL A 1 35  ? -5.953  -21.187 8.893   1.00 97.62 35  A 1 
ATOM   270  C  C   . VAL A 1 35  ? -6.383  -22.483 9.587   1.00 97.62 35  A 1 
ATOM   271  O  O   . VAL A 1 35  ? -5.529  -23.205 10.105  1.00 96.78 35  A 1 
ATOM   272  C  CB  . VAL A 1 35  ? -5.878  -21.383 7.366   1.00 96.12 35  A 1 
ATOM   273  C  CG1 . VAL A 1 35  ? -5.567  -20.066 6.651   1.00 90.45 35  A 1 
ATOM   274  C  CG2 . VAL A 1 35  ? -4.846  -22.431 6.934   1.00 90.83 35  A 1 
ATOM   275  N  N   . PRO A 1 36  ? -7.675  -22.835 9.575   1.00 97.84 36  A 1 
ATOM   276  C  CA  . PRO A 1 36  ? -8.116  -24.142 10.024  1.00 97.52 36  A 1 
ATOM   277  C  C   . PRO A 1 36  ? -7.429  -25.263 9.228   1.00 97.68 36  A 1 
ATOM   278  O  O   . PRO A 1 36  ? -7.208  -25.143 8.027   1.00 96.49 36  A 1 
ATOM   279  C  CB  . PRO A 1 36  ? -9.637  -24.166 9.825   1.00 96.61 36  A 1 
ATOM   280  C  CG  . PRO A 1 36  ? -10.022 -22.688 9.779   1.00 94.56 36  A 1 
ATOM   281  C  CD  . PRO A 1 36  ? -8.801  -22.036 9.132   1.00 97.20 36  A 1 
ATOM   282  N  N   . GLN A 1 37  ? -7.155  -26.400 9.871   1.00 97.04 37  A 1 
ATOM   283  C  CA  . GLN A 1 37  ? -6.600  -27.561 9.155   1.00 96.72 37  A 1 
ATOM   284  C  C   . GLN A 1 37  ? -7.553  -28.088 8.083   1.00 97.14 37  A 1 
ATOM   285  O  O   . GLN A 1 37  ? -7.108  -28.524 7.019   1.00 95.76 37  A 1 
ATOM   286  C  CB  . GLN A 1 37  ? -6.296  -28.697 10.134  1.00 95.15 37  A 1 
ATOM   287  C  CG  . GLN A 1 37  ? -4.952  -28.514 10.840  1.00 81.03 37  A 1 
ATOM   288  C  CD  . GLN A 1 37  ? -4.542  -29.761 11.635  1.00 73.80 37  A 1 
ATOM   289  O  OE1 . GLN A 1 37  ? -5.333  -30.640 11.936  1.00 66.14 37  A 1 
ATOM   290  N  NE2 . GLN A 1 37  ? -3.286  -29.887 11.999  1.00 62.84 37  A 1 
ATOM   291  N  N   . ALA A 1 38  ? -8.848  -28.074 8.368   1.00 97.30 38  A 1 
ATOM   292  C  CA  . ALA A 1 38  ? -9.884  -28.539 7.464   1.00 97.22 38  A 1 
ATOM   293  C  C   . ALA A 1 38  ? -11.123 -27.648 7.568   1.00 97.51 38  A 1 
ATOM   294  O  O   . ALA A 1 38  ? -11.440 -27.126 8.635   1.00 96.64 38  A 1 
ATOM   295  C  CB  . ALA A 1 38  ? -10.210 -29.999 7.783   1.00 96.00 38  A 1 
ATOM   296  N  N   . VAL A 1 39  ? -11.825 -27.503 6.441   1.00 97.33 39  A 1 
ATOM   297  C  CA  . VAL A 1 39  ? -13.080 -26.756 6.329   1.00 97.33 39  A 1 
ATOM   298  C  C   . VAL A 1 39  ? -14.102 -27.565 5.545   1.00 97.20 39  A 1 
ATOM   299  O  O   . VAL A 1 39  ? -13.746 -28.338 4.650   1.00 96.44 39  A 1 
ATOM   300  C  CB  . VAL A 1 39  ? -12.871 -25.364 5.700   1.00 96.71 39  A 1 
ATOM   301  C  CG1 . VAL A 1 39  ? -11.931 -24.513 6.563   1.00 93.91 39  A 1 
ATOM   302  C  CG2 . VAL A 1 39  ? -12.310 -25.419 4.271   1.00 93.69 39  A 1 
ATOM   303  N  N   . LEU A 1 40  ? -15.363 -27.394 5.877   1.00 96.87 40  A 1 
ATOM   304  C  CA  . LEU A 1 40  ? -16.459 -28.005 5.136   1.00 96.75 40  A 1 
ATOM   305  C  C   . LEU A 1 40  ? -16.826 -27.147 3.914   1.00 96.82 40  A 1 
ATOM   306  O  O   . LEU A 1 40  ? -16.600 -25.936 3.927   1.00 96.11 40  A 1 
ATOM   307  C  CB  . LEU A 1 40  ? -17.659 -28.212 6.065   1.00 96.16 40  A 1 
ATOM   308  C  CG  . LEU A 1 40  ? -17.436 -29.270 7.167   1.00 94.38 40  A 1 
ATOM   309  C  CD1 . LEU A 1 40  ? -18.642 -29.302 8.101   1.00 91.01 40  A 1 
ATOM   310  C  CD2 . LEU A 1 40  ? -17.233 -30.673 6.604   1.00 90.65 40  A 1 
ATOM   311  N  N   . PRO A 1 41  ? -17.426 -27.761 2.863   1.00 96.76 41  A 1 
ATOM   312  C  CA  . PRO A 1 41  ? -17.974 -27.028 1.728   1.00 96.48 41  A 1 
ATOM   313  C  C   . PRO A 1 41  ? -18.996 -25.964 2.156   1.00 96.48 41  A 1 
ATOM   314  O  O   . PRO A 1 41  ? -19.729 -26.153 3.124   1.00 95.30 41  A 1 
ATOM   315  C  CB  . PRO A 1 41  ? -18.641 -28.076 0.842   1.00 95.31 41  A 1 
ATOM   316  C  CG  . PRO A 1 41  ? -17.913 -29.358 1.196   1.00 92.97 41  A 1 
ATOM   317  C  CD  . PRO A 1 41  ? -17.611 -29.190 2.676   1.00 95.66 41  A 1 
ATOM   318  N  N   . ASP A 1 42  ? -19.049 -24.873 1.408   1.00 96.30 42  A 1 
ATOM   319  C  CA  . ASP A 1 42  ? -19.969 -23.755 1.637   1.00 96.22 42  A 1 
ATOM   320  C  C   . ASP A 1 42  ? -19.968 -23.218 3.085   1.00 96.44 42  A 1 
ATOM   321  O  O   . ASP A 1 42  ? -20.986 -22.785 3.630   1.00 95.01 42  A 1 
ATOM   322  C  CB  . ASP A 1 42  ? -21.372 -24.085 1.091   1.00 95.40 42  A 1 
ATOM   323  C  CG  . ASP A 1 42  ? -22.263 -22.834 1.065   1.00 94.35 42  A 1 
ATOM   324  O  OD1 . ASP A 1 42  ? -21.772 -21.752 0.680   1.00 90.93 42  A 1 
ATOM   325  O  OD2 . ASP A 1 42  ? -23.439 -22.884 1.514   1.00 89.64 42  A 1 
ATOM   326  N  N   . THR A 1 43  ? -18.795 -23.261 3.738   1.00 96.67 43  A 1 
ATOM   327  C  CA  . THR A 1 43  ? -18.617 -22.687 5.072   1.00 96.60 43  A 1 
ATOM   328  C  C   . THR A 1 43  ? -17.674 -21.498 5.039   1.00 97.10 43  A 1 
ATOM   329  O  O   . THR A 1 43  ? -16.747 -21.437 4.224   1.00 96.53 43  A 1 
ATOM   330  C  CB  . THR A 1 43  ? -18.157 -23.714 6.111   1.00 95.77 43  A 1 
ATOM   331  O  OG1 . THR A 1 43  ? -16.902 -24.255 5.810   1.00 89.06 43  A 1 
ATOM   332  C  CG2 . THR A 1 43  ? -19.160 -24.855 6.280   1.00 87.87 43  A 1 
ATOM   333  N  N   . VAL A 1 44  ? -17.899 -20.560 5.940   1.00 97.18 44  A 1 
ATOM   334  C  CA  . VAL A 1 44  ? -16.995 -19.425 6.142   1.00 97.32 44  A 1 
ATOM   335  C  C   . VAL A 1 44  ? -15.960 -19.790 7.194   1.00 97.42 44  A 1 
ATOM   336  O  O   . VAL A 1 44  ? -16.310 -20.234 8.284   1.00 96.74 44  A 1 
ATOM   337  C  CB  . VAL A 1 44  ? -17.766 -18.150 6.530   1.00 96.87 44  A 1 
ATOM   338  C  CG1 . VAL A 1 44  ? -16.822 -16.970 6.719   1.00 94.89 44  A 1 
ATOM   339  C  CG2 . VAL A 1 44  ? -18.771 -17.773 5.434   1.00 94.98 44  A 1 
ATOM   340  N  N   . PHE A 1 45  ? -14.691 -19.562 6.879   1.00 97.47 45  A 1 
ATOM   341  C  CA  . PHE A 1 45  ? -13.567 -19.719 7.802   1.00 97.43 45  A 1 
ATOM   342  C  C   . PHE A 1 45  ? -12.688 -18.468 7.825   1.00 97.56 45  A 1 
ATOM   343  O  O   . PHE A 1 45  ? -12.761 -17.618 6.937   1.00 97.18 45  A 1 
ATOM   344  C  CB  . PHE A 1 45  ? -12.777 -20.978 7.458   1.00 97.42 45  A 1 
ATOM   345  C  CG  . PHE A 1 45  ? -12.008 -20.925 6.156   1.00 97.81 45  A 1 
ATOM   346  C  CD1 . PHE A 1 45  ? -12.637 -21.247 4.940   1.00 97.35 45  A 1 
ATOM   347  C  CD2 . PHE A 1 45  ? -10.643 -20.576 6.154   1.00 97.30 45  A 1 
ATOM   348  C  CE1 . PHE A 1 45  ? -11.921 -21.239 3.741   1.00 96.90 45  A 1 
ATOM   349  C  CE2 . PHE A 1 45  ? -9.913  -20.567 4.952   1.00 96.95 45  A 1 
ATOM   350  C  CZ  . PHE A 1 45  ? -10.551 -20.906 3.754   1.00 97.25 45  A 1 
ATOM   351  N  N   . GLU A 1 46  ? -11.856 -18.363 8.845   1.00 97.36 46  A 1 
ATOM   352  C  CA  . GLU A 1 46  ? -10.937 -17.248 9.036   1.00 97.20 46  A 1 
ATOM   353  C  C   . GLU A 1 46  ? -9.536  -17.635 8.541   1.00 97.60 46  A 1 
ATOM   354  O  O   . GLU A 1 46  ? -9.008  -18.676 8.928   1.00 96.97 46  A 1 
ATOM   355  C  CB  . GLU A 1 46  ? -10.885 -16.842 10.518  1.00 95.02 46  A 1 
ATOM   356  C  CG  . GLU A 1 46  ? -12.251 -16.390 11.071  1.00 84.88 46  A 1 
ATOM   357  C  CD  . GLU A 1 46  ? -12.246 -16.071 12.588  1.00 86.91 46  A 1 
ATOM   358  O  OE1 . GLU A 1 46  ? -13.302 -15.657 13.125  1.00 81.10 46  A 1 
ATOM   359  O  OE2 . GLU A 1 46  ? -11.226 -16.223 13.279  1.00 81.72 46  A 1 
ATOM   360  N  N   . ALA A 1 47  ? -8.912  -16.781 7.741   1.00 97.68 47  A 1 
ATOM   361  C  CA  . ALA A 1 47  ? -7.468  -16.781 7.578   1.00 97.84 47  A 1 
ATOM   362  C  C   . ALA A 1 47  ? -6.904  -15.570 8.328   1.00 97.83 47  A 1 
ATOM   363  O  O   . ALA A 1 47  ? -7.157  -14.430 7.956   1.00 97.39 47  A 1 
ATOM   364  C  CB  . ALA A 1 47  ? -7.096  -16.773 6.096   1.00 97.80 47  A 1 
ATOM   365  N  N   . VAL A 1 48  ? -6.158  -15.828 9.391   1.00 97.96 48  A 1 
ATOM   366  C  CA  . VAL A 1 48  ? -5.560  -14.780 10.220  1.00 97.97 48  A 1 
ATOM   367  C  C   . VAL A 1 48  ? -4.132  -14.543 9.757   1.00 98.21 48  A 1 
ATOM   368  O  O   . VAL A 1 48  ? -3.282  -15.422 9.858   1.00 97.98 48  A 1 
ATOM   369  C  CB  . VAL A 1 48  ? -5.634  -15.132 11.713  1.00 97.38 48  A 1 
ATOM   370  C  CG1 . VAL A 1 48  ? -5.060  -13.991 12.552  1.00 95.51 48  A 1 
ATOM   371  C  CG2 . VAL A 1 48  ? -7.076  -15.373 12.157  1.00 95.77 48  A 1 
ATOM   372  N  N   . VAL A 1 49  ? -3.862  -13.343 9.247   1.00 98.16 49  A 1 
ATOM   373  C  CA  . VAL A 1 49  ? -2.543  -12.930 8.757   1.00 98.38 49  A 1 
ATOM   374  C  C   . VAL A 1 49  ? -1.911  -11.989 9.761   1.00 98.26 49  A 1 
ATOM   375  O  O   . VAL A 1 49  ? -2.475  -10.947 10.074  1.00 98.04 49  A 1 
ATOM   376  C  CB  . VAL A 1 49  ? -2.644  -12.282 7.370   1.00 98.22 49  A 1 
ATOM   377  C  CG1 . VAL A 1 49  ? -1.276  -11.829 6.860   1.00 97.19 49  A 1 
ATOM   378  C  CG2 . VAL A 1 49  ? -3.232  -13.270 6.350   1.00 97.33 49  A 1 
ATOM   379  N  N   . ARG A 1 50  ? -0.711  -12.326 10.231  1.00 98.53 50  A 1 
ATOM   380  C  CA  . ARG A 1 50  ? 0.056   -11.516 11.181  1.00 98.51 50  A 1 
ATOM   381  C  C   . ARG A 1 50  ? 1.216   -10.818 10.476  1.00 98.59 50  A 1 
ATOM   382  O  O   . ARG A 1 50  ? 2.038   -11.458 9.804   1.00 98.30 50  A 1 
ATOM   383  C  CB  . ARG A 1 50  ? 0.525   -12.368 12.363  1.00 98.20 50  A 1 
ATOM   384  C  CG  . ARG A 1 50  ? -0.668  -12.944 13.155  1.00 95.57 50  A 1 
ATOM   385  C  CD  . ARG A 1 50  ? -0.216  -13.741 14.377  1.00 93.09 50  A 1 
ATOM   386  N  NE  . ARG A 1 50  ? -1.376  -14.296 15.098  1.00 85.40 50  A 1 
ATOM   387  C  CZ  . ARG A 1 50  ? -1.884  -15.526 14.999  1.00 78.01 50  A 1 
ATOM   388  N  NH1 . ARG A 1 50  ? -1.316  -16.471 14.312  1.00 70.14 50  A 1 
ATOM   389  N  NH2 . ARG A 1 50  ? -2.990  -15.815 15.602  1.00 71.59 50  A 1 
ATOM   390  N  N   . ILE A 1 51  ? 1.290   -9.507  10.637  1.00 98.53 51  A 1 
ATOM   391  C  CA  . ILE A 1 51  ? 2.273   -8.620  10.014  1.00 98.51 51  A 1 
ATOM   392  C  C   . ILE A 1 51  ? 3.037   -7.864  11.111  1.00 98.45 51  A 1 
ATOM   393  O  O   . ILE A 1 51  ? 2.924   -6.641  11.227  1.00 97.81 51  A 1 
ATOM   394  C  CB  . ILE A 1 51  ? 1.586   -7.700  8.962   1.00 98.42 51  A 1 
ATOM   395  C  CG1 . ILE A 1 51  ? 0.641   -8.484  8.012   1.00 97.68 51  A 1 
ATOM   396  C  CG2 . ILE A 1 51  ? 2.651   -6.977  8.131   1.00 97.57 51  A 1 
ATOM   397  C  CD1 . ILE A 1 51  ? -0.048  -7.618  6.958   1.00 95.98 51  A 1 
ATOM   398  N  N   . PRO A 1 52  ? 3.808   -8.549  11.971  1.00 98.15 52  A 1 
ATOM   399  C  CA  . PRO A 1 52  ? 4.383   -7.956  13.171  1.00 98.06 52  A 1 
ATOM   400  C  C   . PRO A 1 52  ? 5.473   -6.931  12.855  1.00 97.92 52  A 1 
ATOM   401  O  O   . PRO A 1 52  ? 6.250   -7.064  11.904  1.00 97.20 52  A 1 
ATOM   402  C  CB  . PRO A 1 52  ? 4.921   -9.137  13.988  1.00 97.48 52  A 1 
ATOM   403  C  CG  . PRO A 1 52  ? 5.253   -10.174 12.923  1.00 96.17 52  A 1 
ATOM   404  C  CD  . PRO A 1 52  ? 4.140   -9.970  11.900  1.00 97.90 52  A 1 
ATOM   405  N  N   . TYR A 1 53  ? 5.564   -5.891  13.680  1.00 97.98 53  A 1 
ATOM   406  C  CA  . TYR A 1 53  ? 6.671   -4.934  13.723  1.00 97.46 53  A 1 
ATOM   407  C  C   . TYR A 1 53  ? 6.677   -4.212  15.075  1.00 97.46 53  A 1 
ATOM   408  O  O   . TYR A 1 53  ? 5.704   -4.285  15.818  1.00 96.41 53  A 1 
ATOM   409  C  CB  . TYR A 1 53  ? 6.573   -3.942  12.550  1.00 96.17 53  A 1 
ATOM   410  C  CG  . TYR A 1 53  ? 5.435   -2.958  12.618  1.00 96.03 53  A 1 
ATOM   411  C  CD1 . TYR A 1 53  ? 4.123   -3.338  12.269  1.00 94.62 53  A 1 
ATOM   412  C  CD2 . TYR A 1 53  ? 5.672   -1.631  13.032  1.00 94.46 53  A 1 
ATOM   413  C  CE1 . TYR A 1 53  ? 3.070   -2.425  12.345  1.00 92.58 53  A 1 
ATOM   414  C  CE2 . TYR A 1 53  ? 4.624   -0.714  13.117  1.00 92.95 53  A 1 
ATOM   415  C  CZ  . TYR A 1 53  ? 3.323   -1.105  12.777  1.00 93.08 53  A 1 
ATOM   416  O  OH  . TYR A 1 53  ? 2.297   -0.204  12.870  1.00 90.20 53  A 1 
ATOM   417  N  N   . ASP A 1 54  ? 7.762   -3.510  15.374  1.00 97.03 54  A 1 
ATOM   418  C  CA  . ASP A 1 54  ? 7.819   -2.657  16.552  1.00 96.52 54  A 1 
ATOM   419  C  C   . ASP A 1 54  ? 6.923   -1.423  16.357  1.00 95.80 54  A 1 
ATOM   420  O  O   . ASP A 1 54  ? 7.199   -0.561  15.517  1.00 94.09 54  A 1 
ATOM   421  C  CB  . ASP A 1 54  ? 9.276   -2.282  16.843  1.00 95.78 54  A 1 
ATOM   422  C  CG  . ASP A 1 54  ? 9.451   -1.364  18.056  1.00 92.22 54  A 1 
ATOM   423  O  OD1 . ASP A 1 54  ? 8.436   -0.974  18.676  1.00 88.23 54  A 1 
ATOM   424  O  OD2 . ASP A 1 54  ? 10.621  -1.025  18.343  1.00 87.65 54  A 1 
ATOM   425  N  N   . MET A 1 55  ? 5.854   -1.350  17.123  1.00 94.69 55  A 1 
ATOM   426  C  CA  . MET A 1 55  ? 4.851   -0.282  17.047  1.00 93.31 55  A 1 
ATOM   427  C  C   . MET A 1 55  ? 5.407   1.103   17.399  1.00 93.09 55  A 1 
ATOM   428  O  O   . MET A 1 55  ? 4.794   2.116   17.057  1.00 90.10 55  A 1 
ATOM   429  C  CB  . MET A 1 55  ? 3.684   -0.619  17.987  1.00 90.86 55  A 1 
ATOM   430  C  CG  . MET A 1 55  ? 2.919   -1.876  17.580  1.00 86.24 55  A 1 
ATOM   431  S  SD  . MET A 1 55  ? 2.003   -1.710  16.037  1.00 80.97 55  A 1 
ATOM   432  C  CE  . MET A 1 55  ? 1.256   -3.344  15.975  1.00 71.85 55  A 1 
ATOM   433  N  N   . GLN A 1 56  ? 6.567   1.187   18.064  1.00 94.29 56  A 1 
ATOM   434  C  CA  . GLN A 1 56  ? 7.203   2.464   18.379  1.00 93.84 56  A 1 
ATOM   435  C  C   . GLN A 1 56  ? 7.995   3.035   17.197  1.00 93.97 56  A 1 
ATOM   436  O  O   . GLN A 1 56  ? 8.325   4.223   17.186  1.00 91.76 56  A 1 
ATOM   437  C  CB  . GLN A 1 56  ? 8.101   2.322   19.614  1.00 93.23 56  A 1 
ATOM   438  C  CG  . GLN A 1 56  ? 7.310   1.863   20.846  1.00 86.31 56  A 1 
ATOM   439  C  CD  . GLN A 1 56  ? 8.021   2.144   22.162  1.00 75.36 56  A 1 
ATOM   440  O  OE1 . GLN A 1 56  ? 9.134   2.637   22.239  1.00 67.26 56  A 1 
ATOM   441  N  NE2 . GLN A 1 56  ? 7.390   1.872   23.273  1.00 65.12 56  A 1 
ATOM   442  N  N   . LEU A 1 57  ? 8.287   2.224   16.181  1.00 92.89 57  A 1 
ATOM   443  C  CA  . LEU A 1 57  ? 9.018   2.675   15.011  1.00 92.34 57  A 1 
ATOM   444  C  C   . LEU A 1 57  ? 8.197   3.685   14.211  1.00 92.70 57  A 1 
ATOM   445  O  O   . LEU A 1 57  ? 7.035   3.480   13.860  1.00 91.45 57  A 1 
ATOM   446  C  CB  . LEU A 1 57  ? 9.437   1.492   14.127  1.00 90.25 57  A 1 
ATOM   447  C  CG  . LEU A 1 57  ? 10.510  0.584   14.753  1.00 83.30 57  A 1 
ATOM   448  C  CD1 . LEU A 1 57  ? 10.759  -0.610  13.832  1.00 78.39 57  A 1 
ATOM   449  C  CD2 . LEU A 1 57  ? 11.848  1.317   14.943  1.00 78.76 57  A 1 
ATOM   450  N  N   . LYS A 1 58  ? 8.880   4.775   13.836  1.00 93.17 58  A 1 
ATOM   451  C  CA  . LYS A 1 58  ? 8.385   5.758   12.877  1.00 93.02 58  A 1 
ATOM   452  C  C   . LYS A 1 58  ? 9.185   5.640   11.584  1.00 93.88 58  A 1 
ATOM   453  O  O   . LYS A 1 58  ? 10.412  5.507   11.609  1.00 93.07 58  A 1 
ATOM   454  C  CB  . LYS A 1 58  ? 8.418   7.167   13.488  1.00 91.31 58  A 1 
ATOM   455  C  CG  . LYS A 1 58  ? 7.532   7.365   14.739  1.00 86.17 58  A 1 
ATOM   456  C  CD  . LYS A 1 58  ? 6.031   7.229   14.458  1.00 78.75 58  A 1 
ATOM   457  C  CE  . LYS A 1 58  ? 5.172   7.552   15.692  1.00 70.90 58  A 1 
ATOM   458  N  NZ  . LYS A 1 58  ? 3.697   7.471   15.415  1.00 62.44 58  A 1 
ATOM   459  N  N   . GLN A 1 59  ? 8.498   5.706   10.451  1.00 91.81 59  A 1 
ATOM   460  C  CA  . GLN A 1 59  ? 9.113   5.710   9.128   1.00 91.59 59  A 1 
ATOM   461  C  C   . GLN A 1 59  ? 9.206   7.119   8.547   1.00 91.21 59  A 1 
ATOM   462  O  O   . GLN A 1 59  ? 8.500   8.031   8.969   1.00 89.74 59  A 1 
ATOM   463  C  CB  . GLN A 1 59  ? 8.365   4.765   8.185   1.00 90.40 59  A 1 
ATOM   464  C  CG  . GLN A 1 59  ? 6.958   5.238   7.798   1.00 89.29 59  A 1 
ATOM   465  C  CD  . GLN A 1 59  ? 6.306   4.350   6.746   1.00 90.84 59  A 1 
ATOM   466  O  OE1 . GLN A 1 59  ? 6.965   3.659   5.982   1.00 88.19 59  A 1 
ATOM   467  N  NE2 . GLN A 1 59  ? 5.001   4.351   6.673   1.00 87.19 59  A 1 
ATOM   468  N  N   . VAL A 1 60  ? 10.039  7.278   7.528   1.00 90.09 60  A 1 
ATOM   469  C  CA  . VAL A 1 60  ? 10.032  8.475   6.683   1.00 89.90 60  A 1 
ATOM   470  C  C   . VAL A 1 60  ? 8.785   8.467   5.802   1.00 88.55 60  A 1 
ATOM   471  O  O   . VAL A 1 60  ? 8.564   7.530   5.038   1.00 87.02 60  A 1 
ATOM   472  C  CB  . VAL A 1 60  ? 11.308  8.549   5.829   1.00 90.17 60  A 1 
ATOM   473  C  CG1 . VAL A 1 60  ? 11.276  9.736   4.875   1.00 84.17 60  A 1 
ATOM   474  C  CG2 . VAL A 1 60  ? 12.544  8.705   6.721   1.00 84.16 60  A 1 
ATOM   475  N  N   . LEU A 1 61  ? 7.980   9.523   5.887   1.00 81.83 61  A 1 
ATOM   476  C  CA  . LEU A 1 61  ? 6.811   9.742   5.038   1.00 80.29 61  A 1 
ATOM   477  C  C   . LEU A 1 61  ? 7.208   10.366  3.687   1.00 81.51 61  A 1 
ATOM   478  O  O   . LEU A 1 61  ? 8.346   10.791  3.491   1.00 81.00 61  A 1 
ATOM   479  C  CB  . LEU A 1 61  ? 5.781   10.601  5.789   1.00 78.15 61  A 1 
ATOM   480  C  CG  . LEU A 1 61  ? 5.276   10.019  7.118   1.00 74.31 61  A 1 
ATOM   481  C  CD1 . LEU A 1 61  ? 4.224   10.962  7.707   1.00 73.96 61  A 1 
ATOM   482  C  CD2 . LEU A 1 61  ? 4.642   8.632   6.955   1.00 71.35 61  A 1 
ATOM   483  N  N   . ALA A 1 62  ? 6.265   10.432  2.742   1.00 75.45 62  A 1 
ATOM   484  C  CA  . ALA A 1 62  ? 6.515   11.004  1.417   1.00 73.64 62  A 1 
ATOM   485  C  C   . ALA A 1 62  ? 6.902   12.496  1.466   1.00 73.86 62  A 1 
ATOM   486  O  O   . ALA A 1 62  ? 7.725   12.941  0.672   1.00 71.94 62  A 1 
ATOM   487  C  CB  . ALA A 1 62  ? 5.276   10.774  0.554   1.00 71.83 62  A 1 
ATOM   488  N  N   . ASN A 1 63  ? 6.387   13.240  2.446   1.00 72.57 63  A 1 
ATOM   489  C  CA  . ASN A 1 63  ? 6.741   14.636  2.722   1.00 70.75 63  A 1 
ATOM   490  C  C   . ASN A 1 63  ? 8.083   14.805  3.475   1.00 72.03 63  A 1 
ATOM   491  O  O   . ASN A 1 63  ? 8.480   15.922  3.790   1.00 69.62 63  A 1 
ATOM   492  C  CB  . ASN A 1 63  ? 5.552   15.295  3.460   1.00 67.23 63  A 1 
ATOM   493  C  CG  . ASN A 1 63  ? 5.256   14.678  4.818   1.00 64.59 63  A 1 
ATOM   494  O  OD1 . ASN A 1 63  ? 6.041   13.926  5.366   1.00 62.05 63  A 1 
ATOM   495  N  ND2 . ASN A 1 63  ? 4.113   14.956  5.398   1.00 60.80 63  A 1 
ATOM   496  N  N   . GLY A 1 64  ? 8.780   13.712  3.798   1.00 79.33 64  A 1 
ATOM   497  C  CA  . GLY A 1 64  ? 10.039  13.723  4.538   1.00 79.74 64  A 1 
ATOM   498  C  C   . GLY A 1 64  ? 9.905   13.795  6.064   1.00 80.96 64  A 1 
ATOM   499  O  O   . GLY A 1 64  ? 10.908  13.642  6.763   1.00 79.43 64  A 1 
ATOM   500  N  N   . LYS A 1 65  ? 8.694   13.987  6.594   1.00 80.07 65  A 1 
ATOM   501  C  CA  . LYS A 1 65  ? 8.409   13.910  8.036   1.00 79.50 65  A 1 
ATOM   502  C  C   . LYS A 1 65  ? 8.434   12.446  8.507   1.00 82.37 65  A 1 
ATOM   503  O  O   . LYS A 1 65  ? 8.450   11.516  7.698   1.00 82.17 65  A 1 
ATOM   504  C  CB  . LYS A 1 65  ? 7.083   14.623  8.365   1.00 76.40 65  A 1 
ATOM   505  C  CG  . LYS A 1 65  ? 7.096   16.133  8.051   1.00 70.79 65  A 1 
ATOM   506  C  CD  . LYS A 1 65  ? 5.751   16.819  8.383   1.00 67.13 65  A 1 
ATOM   507  C  CE  . LYS A 1 65  ? 5.793   18.328  8.048   1.00 60.51 65  A 1 
ATOM   508  N  NZ  . LYS A 1 65  ? 4.487   19.016  8.218   1.00 54.72 65  A 1 
ATOM   509  N  N   . LYS A 1 66  ? 8.444   12.233  9.824   1.00 85.63 66  A 1 
ATOM   510  C  CA  . LYS A 1 66  ? 8.311   10.901  10.421  1.00 86.17 66  A 1 
ATOM   511  C  C   . LYS A 1 66  ? 6.849   10.629  10.770  1.00 85.32 66  A 1 
ATOM   512  O  O   . LYS A 1 66  ? 6.173   11.509  11.278  1.00 82.32 66  A 1 
ATOM   513  C  CB  . LYS A 1 66  ? 9.206   10.782  11.665  1.00 86.26 66  A 1 
ATOM   514  C  CG  . LYS A 1 66  ? 10.718  10.784  11.377  1.00 84.15 66  A 1 
ATOM   515  C  CD  . LYS A 1 66  ? 11.213  9.443   10.828  1.00 80.02 66  A 1 
ATOM   516  C  CE  . LYS A 1 66  ? 12.750  9.429   10.795  1.00 74.89 66  A 1 
ATOM   517  N  NZ  . LYS A 1 66  ? 13.313  8.066   10.628  1.00 67.51 66  A 1 
ATOM   518  N  N   . GLY A 1 67  ? 6.391   9.409   10.538  1.00 83.00 67  A 1 
ATOM   519  C  CA  . GLY A 1 67  ? 5.019   8.994   10.826  1.00 82.78 67  A 1 
ATOM   520  C  C   . GLY A 1 67  ? 4.877   7.496   11.068  1.00 85.58 67  A 1 
ATOM   521  O  O   . GLY A 1 67  ? 5.860   6.748   10.991  1.00 85.30 67  A 1 
ATOM   522  N  N   . GLY A 1 68  ? 3.668   7.066   11.375  1.00 81.65 68  A 1 
ATOM   523  C  CA  . GLY A 1 68  ? 3.344   5.661   11.590  1.00 81.99 68  A 1 
ATOM   524  C  C   . GLY A 1 68  ? 3.513   4.799   10.337  1.00 84.14 68  A 1 
ATOM   525  O  O   . GLY A 1 68  ? 3.693   5.305   9.228   1.00 84.09 68  A 1 
ATOM   526  N  N   . LEU A 1 69  ? 3.474   3.489   10.517  1.00 87.22 69  A 1 
ATOM   527  C  CA  . LEU A 1 69  ? 3.489   2.535   9.410   1.00 88.53 69  A 1 
ATOM   528  C  C   . LEU A 1 69  ? 2.065   2.077   9.117   1.00 87.14 69  A 1 
ATOM   529  O  O   . LEU A 1 69  ? 1.307   1.756   10.035  1.00 86.23 69  A 1 
ATOM   530  C  CB  . LEU A 1 69  ? 4.398   1.327   9.716   1.00 91.14 69  A 1 
ATOM   531  C  CG  . LEU A 1 69  ? 5.911   1.594   9.617   1.00 91.58 69  A 1 
ATOM   532  C  CD1 . LEU A 1 69  ? 6.466   2.414   10.783  1.00 89.43 69  A 1 
ATOM   533  C  CD2 . LEU A 1 69  ? 6.677   0.279   9.586   1.00 89.59 69  A 1 
ATOM   534  N  N   . ASN A 1 70  ? 1.734   1.983   7.837   1.00 85.83 70  A 1 
ATOM   535  C  CA  . ASN A 1 70  ? 0.559   1.267   7.374   1.00 86.17 70  A 1 
ATOM   536  C  C   . ASN A 1 70  ? 0.943   -0.156  6.969   1.00 88.81 70  A 1 
ATOM   537  O  O   . ASN A 1 70  ? 2.081   -0.429  6.567   1.00 89.21 70  A 1 
ATOM   538  C  CB  . ASN A 1 70  ? -0.131  2.036   6.246   1.00 83.27 70  A 1 
ATOM   539  C  CG  . ASN A 1 70  ? -0.548  3.435   6.668   1.00 80.80 70  A 1 
ATOM   540  O  OD1 . ASN A 1 70  ? -1.280  3.634   7.610   1.00 76.53 70  A 1 
ATOM   541  N  ND2 . ASN A 1 70  ? -0.057  4.448   6.000   1.00 73.10 70  A 1 
ATOM   542  N  N   . VAL A 1 71  ? -0.022  -1.058  7.062   1.00 90.47 71  A 1 
ATOM   543  C  CA  . VAL A 1 71  ? 0.105   -2.445  6.632   1.00 90.99 71  A 1 
ATOM   544  C  C   . VAL A 1 71  ? -0.832  -2.736  5.464   1.00 89.57 71  A 1 
ATOM   545  O  O   . VAL A 1 71  ? -1.806  -2.034  5.230   1.00 88.60 71  A 1 
ATOM   546  C  CB  . VAL A 1 71  ? -0.100  -3.445  7.779   1.00 91.95 71  A 1 
ATOM   547  C  CG1 . VAL A 1 71  ? 0.954   -3.239  8.871   1.00 90.40 71  A 1 
ATOM   548  C  CG2 . VAL A 1 71  ? -1.497  -3.366  8.394   1.00 90.48 71  A 1 
ATOM   549  N  N   . GLY A 1 72  ? -0.511  -3.778  4.721   1.00 92.11 72  A 1 
ATOM   550  C  CA  . GLY A 1 72  ? -1.356  -4.309  3.675   1.00 92.81 72  A 1 
ATOM   551  C  C   . GLY A 1 72  ? -0.940  -5.726  3.328   1.00 94.86 72  A 1 
ATOM   552  O  O   . GLY A 1 72  ? 0.192   -6.137  3.604   1.00 96.01 72  A 1 
ATOM   553  N  N   . ALA A 1 73  ? -1.845  -6.463  2.715   1.00 96.69 73  A 1 
ATOM   554  C  CA  . ALA A 1 73  ? -1.612  -7.845  2.357   1.00 97.07 73  A 1 
ATOM   555  C  C   . ALA A 1 73  ? -2.264  -8.199  1.016   1.00 96.80 73  A 1 
ATOM   556  O  O   . ALA A 1 73  ? -3.216  -7.568  0.570   1.00 96.50 73  A 1 
ATOM   557  C  CB  . ALA A 1 73  ? -2.094  -8.747  3.496   1.00 97.42 73  A 1 
ATOM   558  N  N   . VAL A 1 74  ? -1.736  -9.245  0.401   1.00 97.84 74  A 1 
ATOM   559  C  CA  . VAL A 1 74  ? -2.386  -10.014 -0.653  1.00 98.11 74  A 1 
ATOM   560  C  C   . VAL A 1 74  ? -2.497  -11.456 -0.188  1.00 98.34 74  A 1 
ATOM   561  O  O   . VAL A 1 74  ? -1.513  -12.035 0.272   1.00 98.26 74  A 1 
ATOM   562  C  CB  . VAL A 1 74  ? -1.648  -9.860  -2.000  1.00 98.02 74  A 1 
ATOM   563  C  CG1 . VAL A 1 74  ? -0.192  -10.343 -1.973  1.00 97.09 74  A 1 
ATOM   564  C  CG2 . VAL A 1 74  ? -2.389  -10.592 -3.125  1.00 96.80 74  A 1 
ATOM   565  N  N   . LEU A 1 75  ? -3.688  -12.015 -0.286  1.00 98.41 75  A 1 
ATOM   566  C  CA  . LEU A 1 75  ? -3.989  -13.403 0.051   1.00 98.44 75  A 1 
ATOM   567  C  C   . LEU A 1 75  ? -4.387  -14.138 -1.226  1.00 98.43 75  A 1 
ATOM   568  O  O   . LEU A 1 75  ? -5.334  -13.750 -1.897  1.00 97.97 75  A 1 
ATOM   569  C  CB  . LEU A 1 75  ? -5.089  -13.424 1.117   1.00 98.31 75  A 1 
ATOM   570  C  CG  . LEU A 1 75  ? -5.394  -14.828 1.667   1.00 97.67 75  A 1 
ATOM   571  C  CD1 . LEU A 1 75  ? -4.239  -15.367 2.508   1.00 96.48 75  A 1 
ATOM   572  C  CD2 . LEU A 1 75  ? -6.630  -14.765 2.556   1.00 96.46 75  A 1 
ATOM   573  N  N   . ILE A 1 76  ? -3.648  -15.180 -1.564  1.00 98.46 76  A 1 
ATOM   574  C  CA  . ILE A 1 76  ? -3.825  -15.986 -2.773  1.00 98.47 76  A 1 
ATOM   575  C  C   . ILE A 1 76  ? -4.416  -17.327 -2.350  1.00 98.39 76  A 1 
ATOM   576  O  O   . ILE A 1 76  ? -3.725  -18.164 -1.761  1.00 97.85 76  A 1 
ATOM   577  C  CB  . ILE A 1 76  ? -2.504  -16.136 -3.544  1.00 98.35 76  A 1 
ATOM   578  C  CG1 . ILE A 1 76  ? -1.903  -14.757 -3.907  1.00 97.72 76  A 1 
ATOM   579  C  CG2 . ILE A 1 76  ? -2.729  -16.977 -4.815  1.00 97.97 76  A 1 
ATOM   580  C  CD1 . ILE A 1 76  ? -0.445  -14.826 -4.376  1.00 95.10 76  A 1 
ATOM   581  N  N   . LEU A 1 77  ? -5.687  -17.494 -2.655  1.00 97.91 77  A 1 
ATOM   582  C  CA  . LEU A 1 77  ? -6.466  -18.678 -2.367  1.00 97.64 77  A 1 
ATOM   583  C  C   . LEU A 1 77  ? -6.487  -19.616 -3.583  1.00 97.35 77  A 1 
ATOM   584  O  O   . LEU A 1 77  ? -6.217  -19.177 -4.706  1.00 96.43 77  A 1 
ATOM   585  C  CB  . LEU A 1 77  ? -7.885  -18.248 -1.967  1.00 97.52 77  A 1 
ATOM   586  C  CG  . LEU A 1 77  ? -7.963  -17.298 -0.756  1.00 96.91 77  A 1 
ATOM   587  C  CD1 . LEU A 1 77  ? -9.385  -16.770 -0.602  1.00 95.69 77  A 1 
ATOM   588  C  CD2 . LEU A 1 77  ? -7.557  -18.020 0.530   1.00 95.20 77  A 1 
ATOM   589  N  N   . PRO A 1 78  ? -6.828  -20.892 -3.405  1.00 96.67 78  A 1 
ATOM   590  C  CA  . PRO A 1 78  ? -7.119  -21.789 -4.509  1.00 96.02 78  A 1 
ATOM   591  C  C   . PRO A 1 78  ? -8.333  -21.295 -5.302  1.00 95.93 78  A 1 
ATOM   592  O  O   . PRO A 1 78  ? -9.197  -20.598 -4.774  1.00 95.16 78  A 1 
ATOM   593  C  CB  . PRO A 1 78  ? -7.383  -23.165 -3.888  1.00 95.06 78  A 1 
ATOM   594  C  CG  . PRO A 1 78  ? -6.877  -23.033 -2.456  1.00 93.27 78  A 1 
ATOM   595  C  CD  . PRO A 1 78  ? -7.042  -21.555 -2.135  1.00 95.58 78  A 1 
ATOM   596  N  N   . GLU A 1 79  ? -8.435  -21.692 -6.584  1.00 94.34 79  A 1 
ATOM   597  C  CA  . GLU A 1 79  ? -9.621  -21.391 -7.373  1.00 93.71 79  A 1 
ATOM   598  C  C   . GLU A 1 79  ? -10.894 -21.947 -6.719  1.00 94.25 79  A 1 
ATOM   599  O  O   . GLU A 1 79  ? -10.910 -23.029 -6.143  1.00 92.64 79  A 1 
ATOM   600  C  CB  . GLU A 1 79  ? -9.498  -21.879 -8.814  1.00 91.74 79  A 1 
ATOM   601  C  CG  . GLU A 1 79  ? -8.445  -21.086 -9.598  1.00 81.12 79  A 1 
ATOM   602  C  CD  . GLU A 1 79  ? -8.505  -21.324 -11.111 1.00 73.22 79  A 1 
ATOM   603  O  OE1 . GLU A 1 79  ? -7.877  -20.507 -11.833 1.00 66.82 79  A 1 
ATOM   604  O  OE2 . GLU A 1 79  ? -9.185  -22.286 -11.544 1.00 65.34 79  A 1 
ATOM   605  N  N   . GLY A 1 80  ? -11.969 -21.170 -6.812  1.00 94.72 80  A 1 
ATOM   606  C  CA  . GLY A 1 80  ? -13.249 -21.481 -6.184  1.00 94.69 80  A 1 
ATOM   607  C  C   . GLY A 1 80  ? -13.417 -20.910 -4.775  1.00 95.62 80  A 1 
ATOM   608  O  O   . GLY A 1 80  ? -14.557 -20.648 -4.385  1.00 94.53 80  A 1 
ATOM   609  N  N   . PHE A 1 81  ? -12.323 -20.669 -4.047  1.00 96.25 81  A 1 
ATOM   610  C  CA  . PHE A 1 81  ? -12.366 -19.927 -2.792  1.00 96.51 81  A 1 
ATOM   611  C  C   . PHE A 1 81  ? -12.519 -18.432 -3.085  1.00 96.32 81  A 1 
ATOM   612  O  O   . PHE A 1 81  ? -11.914 -17.908 -4.018  1.00 95.29 81  A 1 
ATOM   613  C  CB  . PHE A 1 81  ? -11.103 -20.187 -1.961  1.00 96.85 81  A 1 
ATOM   614  C  CG  . PHE A 1 81  ? -10.984 -21.585 -1.393  1.00 96.99 81  A 1 
ATOM   615  C  CD1 . PHE A 1 81  ? -11.139 -21.796 -0.013  1.00 96.07 81  A 1 
ATOM   616  C  CD2 . PHE A 1 81  ? -10.696 -22.678 -2.225  1.00 95.99 81  A 1 
ATOM   617  C  CE1 . PHE A 1 81  ? -11.012 -23.077 0.533   1.00 95.53 81  A 1 
ATOM   618  C  CE2 . PHE A 1 81  ? -10.571 -23.965 -1.688  1.00 95.64 81  A 1 
ATOM   619  C  CZ  . PHE A 1 81  ? -10.730 -24.172 -0.311  1.00 96.32 81  A 1 
ATOM   620  N  N   . GLU A 1 82  ? -13.305 -17.743 -2.270  1.00 96.49 82  A 1 
ATOM   621  C  CA  . GLU A 1 82  ? -13.596 -16.326 -2.467  1.00 96.03 82  A 1 
ATOM   622  C  C   . GLU A 1 82  ? -13.816 -15.604 -1.132  1.00 96.56 82  A 1 
ATOM   623  O  O   . GLU A 1 82  ? -13.890 -16.220 -0.065  1.00 95.77 82  A 1 
ATOM   624  C  CB  . GLU A 1 82  ? -14.788 -16.170 -3.436  1.00 93.11 82  A 1 
ATOM   625  C  CG  . GLU A 1 82  ? -16.118 -16.783 -2.948  1.00 84.21 82  A 1 
ATOM   626  C  CD  . GLU A 1 82  ? -17.146 -16.888 -4.092  1.00 85.39 82  A 1 
ATOM   627  O  OE1 . GLU A 1 82  ? -17.813 -17.943 -4.188  1.00 78.43 82  A 1 
ATOM   628  O  OE2 . GLU A 1 82  ? -17.215 -15.960 -4.926  1.00 78.38 82  A 1 
ATOM   629  N  N   . LEU A 1 83  ? -13.892 -14.282 -1.192  1.00 94.93 83  A 1 
ATOM   630  C  CA  . LEU A 1 83  ? -14.268 -13.480 -0.034  1.00 94.34 83  A 1 
ATOM   631  C  C   . LEU A 1 83  ? -15.683 -13.852 0.405   1.00 94.31 83  A 1 
ATOM   632  O  O   . LEU A 1 83  ? -16.607 -13.852 -0.404  1.00 93.51 83  A 1 
ATOM   633  C  CB  . LEU A 1 83  ? -14.173 -11.993 -0.415  1.00 92.87 83  A 1 
ATOM   634  C  CG  . LEU A 1 83  ? -14.438 -11.024 0.754   1.00 90.03 83  A 1 
ATOM   635  C  CD1 . LEU A 1 83  ? -13.317 -11.061 1.788   1.00 87.14 83  A 1 
ATOM   636  C  CD2 . LEU A 1 83  ? -14.539 -9.595  0.214   1.00 86.21 83  A 1 
ATOM   637  N  N   . ALA A 1 84  ? -15.870 -14.135 1.695   1.00 95.51 84  A 1 
ATOM   638  C  CA  . ALA A 1 84  ? -17.187 -14.417 2.216   1.00 95.22 84  A 1 
ATOM   639  C  C   . ALA A 1 84  ? -18.094 -13.181 2.078   1.00 94.59 84  A 1 
ATOM   640  O  O   . ALA A 1 84  ? -17.688 -12.080 2.462   1.00 93.17 84  A 1 
ATOM   641  C  CB  . ALA A 1 84  ? -17.080 -14.864 3.675   1.00 95.35 84  A 1 
ATOM   642  N  N   . PRO A 1 85  ? -19.321 -13.343 1.564   1.00 93.80 85  A 1 
ATOM   643  C  CA  . PRO A 1 85  ? -20.256 -12.236 1.484   1.00 93.01 85  A 1 
ATOM   644  C  C   . PRO A 1 85  ? -20.674 -11.774 2.886   1.00 93.01 85  A 1 
ATOM   645  O  O   . PRO A 1 85  ? -20.740 -12.587 3.814   1.00 91.94 85  A 1 
ATOM   646  C  CB  . PRO A 1 85  ? -21.422 -12.745 0.632   1.00 91.72 85  A 1 
ATOM   647  C  CG  . PRO A 1 85  ? -21.397 -14.253 0.864   1.00 89.94 85  A 1 
ATOM   648  C  CD  . PRO A 1 85  ? -19.916 -14.562 1.044   1.00 93.07 85  A 1 
ATOM   649  N  N   . PRO A 1 86  ? -20.971 -10.481 3.081   1.00 90.02 86  A 1 
ATOM   650  C  CA  . PRO A 1 86  ? -21.195 -9.908  4.421   1.00 88.58 86  A 1 
ATOM   651  C  C   . PRO A 1 86  ? -22.294 -10.576 5.258   1.00 90.30 86  A 1 
ATOM   652  O  O   . PRO A 1 86  ? -22.209 -10.587 6.486   1.00 88.64 86  A 1 
ATOM   653  C  CB  . PRO A 1 86  ? -21.546 -8.437  4.167   1.00 85.29 86  A 1 
ATOM   654  C  CG  . PRO A 1 86  ? -20.850 -8.121  2.856   1.00 81.96 86  A 1 
ATOM   655  C  CD  . PRO A 1 86  ? -20.955 -9.430  2.078   1.00 84.93 86  A 1 
ATOM   656  N  N   . ASP A 1 87  ? -23.303 -11.122 4.616   1.00 92.46 87  A 1 
ATOM   657  C  CA  . ASP A 1 87  ? -24.420 -11.835 5.228   1.00 93.30 87  A 1 
ATOM   658  C  C   . ASP A 1 87  ? -24.039 -13.223 5.760   1.00 94.22 87  A 1 
ATOM   659  O  O   . ASP A 1 87  ? -24.706 -13.749 6.649   1.00 92.28 87  A 1 
ATOM   660  C  CB  . ASP A 1 87  ? -25.573 -11.924 4.210   1.00 92.03 87  A 1 
ATOM   661  C  CG  . ASP A 1 87  ? -25.199 -12.670 2.925   1.00 83.19 87  A 1 
ATOM   662  O  OD1 . ASP A 1 87  ? -24.153 -12.316 2.333   1.00 73.97 87  A 1 
ATOM   663  O  OD2 . ASP A 1 87  ? -25.967 -13.574 2.531   1.00 76.35 87  A 1 
ATOM   664  N  N   . ARG A 1 88  ? -22.923 -13.798 5.277   1.00 94.96 88  A 1 
ATOM   665  C  CA  . ARG A 1 88  ? -22.393 -15.086 5.735   1.00 95.66 88  A 1 
ATOM   666  C  C   . ARG A 1 88  ? -21.383 -14.946 6.881   1.00 95.97 88  A 1 
ATOM   667  O  O   . ARG A 1 88  ? -21.021 -15.954 7.494   1.00 93.93 88  A 1 
ATOM   668  C  CB  . ARG A 1 88  ? -21.770 -15.836 4.541   1.00 94.89 88  A 1 
ATOM   669  C  CG  . ARG A 1 88  ? -22.774 -16.189 3.403   1.00 92.29 88  A 1 
ATOM   670  C  CD  . ARG A 1 88  ? -23.769 -17.289 3.783   1.00 90.62 88  A 1 
ATOM   671  N  NE  . ARG A 1 88  ? -23.113 -18.578 4.042   1.00 89.81 88  A 1 
ATOM   672  C  CZ  . ARG A 1 88  ? -22.831 -19.544 3.160   1.00 90.17 88  A 1 
ATOM   673  N  NH1 . ARG A 1 88  ? -23.130 -19.467 1.893   1.00 83.92 88  A 1 
ATOM   674  N  NH2 . ARG A 1 88  ? -22.246 -20.630 3.544   1.00 83.89 88  A 1 
ATOM   675  N  N   . ILE A 1 89  ? -20.927 -13.751 7.175   1.00 94.82 89  A 1 
ATOM   676  C  CA  . ILE A 1 89  ? -19.909 -13.500 8.205   1.00 94.45 89  A 1 
ATOM   677  C  C   . ILE A 1 89  ? -20.575 -13.403 9.584   1.00 94.37 89  A 1 
ATOM   678  O  O   . ILE A 1 89  ? -21.475 -12.584 9.797   1.00 93.03 89  A 1 
ATOM   679  C  CB  . ILE A 1 89  ? -19.078 -12.250 7.867   1.00 92.99 89  A 1 
ATOM   680  C  CG1 . ILE A 1 89  ? -18.450 -12.359 6.460   1.00 90.81 89  A 1 
ATOM   681  C  CG2 . ILE A 1 89  ? -17.979 -12.050 8.922   1.00 90.69 89  A 1 
ATOM   682  C  CD1 . ILE A 1 89  ? -17.691 -11.113 6.013   1.00 87.34 89  A 1 
ATOM   683  N  N   . SER A 1 90  ? -20.086 -14.210 10.533  1.00 94.77 90  A 1 
ATOM   684  C  CA  . SER A 1 90  ? -20.584 -14.201 11.907  1.00 94.49 90  A 1 
ATOM   685  C  C   . SER A 1 90  ? -20.299 -12.861 12.614  1.00 94.48 90  A 1 
ATOM   686  O  O   . SER A 1 90  ? -19.351 -12.159 12.250  1.00 93.78 90  A 1 
ATOM   687  C  CB  . SER A 1 90  ? -19.990 -15.372 12.707  1.00 93.69 90  A 1 
ATOM   688  O  OG  . SER A 1 90  ? -18.630 -15.149 13.012  1.00 89.94 90  A 1 
ATOM   689  N  N   . PRO A 1 91  ? -21.075 -12.497 13.655  1.00 94.68 91  A 1 
ATOM   690  C  CA  . PRO A 1 91  ? -20.801 -11.299 14.453  1.00 94.21 91  A 1 
ATOM   691  C  C   . PRO A 1 91  ? -19.404 -11.291 15.068  1.00 94.06 91  A 1 
ATOM   692  O  O   . PRO A 1 91  ? -18.723 -10.269 15.000  1.00 92.42 91  A 1 
ATOM   693  C  CB  . PRO A 1 91  ? -21.893 -11.277 15.528  1.00 93.80 91  A 1 
ATOM   694  C  CG  . PRO A 1 91  ? -23.040 -12.049 14.891  1.00 91.85 91  A 1 
ATOM   695  C  CD  . PRO A 1 91  ? -22.321 -13.116 14.076  1.00 94.20 91  A 1 
ATOM   696  N  N   . GLU A 1 92  ? -18.936 -12.420 15.593  1.00 94.46 92  A 1 
ATOM   697  C  CA  . GLU A 1 92  ? -17.596 -12.557 16.180  1.00 93.82 92  A 1 
ATOM   698  C  C   . GLU A 1 92  ? -16.492 -12.315 15.144  1.00 93.79 92  A 1 
ATOM   699  O  O   . GLU A 1 92  ? -15.514 -11.622 15.417  1.00 91.99 92  A 1 
ATOM   700  C  CB  . GLU A 1 92  ? -17.433 -13.971 16.760  1.00 92.92 92  A 1 
ATOM   701  C  CG  . GLU A 1 92  ? -18.327 -14.236 17.970  1.00 78.26 92  A 1 
ATOM   702  C  CD  . GLU A 1 92  ? -18.225 -15.682 18.497  1.00 71.15 92  A 1 
ATOM   703  O  OE1 . GLU A 1 92  ? -18.738 -15.932 19.607  1.00 64.74 92  A 1 
ATOM   704  O  OE2 . GLU A 1 92  ? -17.669 -16.536 17.776  1.00 64.51 92  A 1 
ATOM   705  N  N   . MET A 1 93  ? -16.665 -12.830 13.927  1.00 94.59 93  A 1 
ATOM   706  C  CA  . MET A 1 93  ? -15.719 -12.602 12.842  1.00 94.29 93  A 1 
ATOM   707  C  C   . MET A 1 93  ? -15.726 -11.134 12.393  1.00 93.60 93  A 1 
ATOM   708  O  O   . MET A 1 93  ? -14.668 -10.563 12.176  1.00 91.93 93  A 1 
ATOM   709  C  CB  . MET A 1 93  ? -16.039 -13.556 11.688  1.00 93.69 93  A 1 
ATOM   710  C  CG  . MET A 1 93  ? -14.918 -13.586 10.654  1.00 86.92 93  A 1 
ATOM   711  S  SD  . MET A 1 93  ? -15.261 -14.696 9.244   1.00 83.67 93  A 1 
ATOM   712  C  CE  . MET A 1 93  ? -15.316 -16.297 10.069  1.00 73.68 93  A 1 
ATOM   713  N  N   . LYS A 1 94  ? -16.896 -10.496 12.330  1.00 92.74 94  A 1 
ATOM   714  C  CA  . LYS A 1 94  ? -17.004 -9.064  12.030  1.00 91.10 94  A 1 
ATOM   715  C  C   . LYS A 1 94  ? -16.268 -8.200  13.050  1.00 90.35 94  A 1 
ATOM   716  O  O   . LYS A 1 94  ? -15.616 -7.241  12.664  1.00 88.55 94  A 1 
ATOM   717  C  CB  . LYS A 1 94  ? -18.478 -8.625  11.956  1.00 89.43 94  A 1 
ATOM   718  C  CG  . LYS A 1 94  ? -19.123 -9.069  10.645  1.00 81.19 94  A 1 
ATOM   719  C  CD  . LYS A 1 94  ? -20.613 -8.703  10.585  1.00 76.28 94  A 1 
ATOM   720  C  CE  . LYS A 1 94  ? -21.152 -9.151  9.226   1.00 68.73 94  A 1 
ATOM   721  N  NZ  . LYS A 1 94  ? -22.621 -9.057  9.113   1.00 62.10 94  A 1 
ATOM   722  N  N   . GLU A 1 95  ? -16.342 -8.563  14.325  1.00 91.82 95  A 1 
ATOM   723  C  CA  . GLU A 1 95  ? -15.629 -7.853  15.387  1.00 91.03 95  A 1 
ATOM   724  C  C   . GLU A 1 95  ? -14.111 -7.986  15.220  1.00 90.11 95  A 1 
ATOM   725  O  O   . GLU A 1 95  ? -13.392 -6.988  15.264  1.00 88.04 95  A 1 
ATOM   726  C  CB  . GLU A 1 95  ? -16.124 -8.375  16.738  1.00 90.50 95  A 1 
ATOM   727  C  CG  . GLU A 1 95  ? -15.631 -7.508  17.905  1.00 78.29 95  A 1 
ATOM   728  C  CD  . GLU A 1 95  ? -16.245 -7.894  19.258  1.00 71.95 95  A 1 
ATOM   729  O  OE1 . GLU A 1 95  ? -16.072 -7.103  20.218  1.00 65.72 95  A 1 
ATOM   730  O  OE2 . GLU A 1 95  ? -16.902 -8.960  19.347  1.00 64.88 95  A 1 
ATOM   731  N  N   . LYS A 1 96  ? -13.605 -9.197  14.906  1.00 91.49 96  A 1 
ATOM   732  C  CA  . LYS A 1 96  ? -12.178 -9.420  14.630  1.00 91.17 96  A 1 
ATOM   733  C  C   . LYS A 1 96  ? -11.680 -8.702  13.378  1.00 90.18 96  A 1 
ATOM   734  O  O   . LYS A 1 96  ? -10.558 -8.208  13.361  1.00 87.71 96  A 1 
ATOM   735  C  CB  . LYS A 1 96  ? -11.909 -10.913 14.461  1.00 90.76 96  A 1 
ATOM   736  C  CG  . LYS A 1 96  ? -12.018 -11.730 15.759  1.00 82.80 96  A 1 
ATOM   737  C  CD  . LYS A 1 96  ? -11.723 -13.175 15.372  1.00 80.89 96  A 1 
ATOM   738  C  CE  . LYS A 1 96  ? -11.850 -14.178 16.494  1.00 73.63 96  A 1 
ATOM   739  N  NZ  . LYS A 1 96  ? -11.651 -15.532 15.930  1.00 67.38 96  A 1 
ATOM   740  N  N   . MET A 1 97  ? -12.484 -8.648  12.328  1.00 89.38 97  A 1 
ATOM   741  C  CA  . MET A 1 97  ? -12.143 -7.935  11.090  1.00 87.38 97  A 1 
ATOM   742  C  C   . MET A 1 97  ? -11.995 -6.430  11.310  1.00 84.85 97  A 1 
ATOM   743  O  O   . MET A 1 97  ? -11.221 -5.780  10.620  1.00 79.67 97  A 1 
ATOM   744  C  CB  . MET A 1 97  ? -13.227 -8.166  10.041  1.00 85.90 97  A 1 
ATOM   745  C  CG  . MET A 1 97  ? -13.241 -9.573  9.447   1.00 81.32 97  A 1 
ATOM   746  S  SD  . MET A 1 97  ? -14.730 -9.880  8.447   1.00 80.18 97  A 1 
ATOM   747  C  CE  . MET A 1 97  ? -14.541 -8.627  7.167   1.00 72.37 97  A 1 
ATOM   748  N  N   . GLY A 1 98  ? -12.757 -5.870  12.240  1.00 82.88 98  A 1 
ATOM   749  C  CA  . GLY A 1 98  ? -12.853 -4.429  12.408  1.00 79.98 98  A 1 
ATOM   750  C  C   . GLY A 1 98  ? -13.485 -3.747  11.180  1.00 79.49 98  A 1 
ATOM   751  O  O   . GLY A 1 98  ? -14.292 -4.323  10.464  1.00 74.77 98  A 1 
ATOM   752  N  N   . ASN A 1 99  ? -13.083 -2.495  10.933  1.00 72.12 99  A 1 
ATOM   753  C  CA  . ASN A 1 99  ? -13.603 -1.698  9.816   1.00 69.98 99  A 1 
ATOM   754  C  C   . ASN A 1 99  ? -12.793 -1.900  8.521   1.00 71.28 99  A 1 
ATOM   755  O  O   . ASN A 1 99  ? -12.402 -0.939  7.865   1.00 68.36 99  A 1 
ATOM   756  C  CB  . ASN A 1 99  ? -13.717 -0.227  10.249  1.00 65.19 99  A 1 
ATOM   757  C  CG  . ASN A 1 99  ? -14.583 0.569   9.283   1.00 58.63 99  A 1 
ATOM   758  O  OD1 . ASN A 1 99  ? -15.548 0.056   8.745   1.00 52.07 99  A 1 
ATOM   759  N  ND2 . ASN A 1 99  ? -14.273 1.821   9.049   1.00 50.82 99  A 1 
ATOM   760  N  N   . LEU A 1 100 ? -12.478 -3.144  8.173   1.00 75.02 100 A 1 
ATOM   761  C  CA  . LEU A 1 100 ? -11.716 -3.465  6.972   1.00 76.87 100 A 1 
ATOM   762  C  C   . LEU A 1 100 ? -12.638 -3.820  5.799   1.00 76.88 100 A 1 
ATOM   763  O  O   . LEU A 1 100 ? -13.555 -4.626  5.932   1.00 75.87 100 A 1 
ATOM   764  C  CB  . LEU A 1 100 ? -10.712 -4.592  7.241   1.00 77.91 100 A 1 
ATOM   765  C  CG  . LEU A 1 100 ? -9.597  -4.234  8.239   1.00 77.97 100 A 1 
ATOM   766  C  CD1 . LEU A 1 100 ? -8.611  -5.395  8.317   1.00 76.19 100 A 1 
ATOM   767  C  CD2 . LEU A 1 100 ? -8.822  -2.982  7.833   1.00 76.60 100 A 1 
ATOM   768  N  N   . SER A 1 101 ? -12.318 -3.262  4.635   1.00 75.14 101 A 1 
ATOM   769  C  CA  . SER A 1 101 ? -12.963 -3.601  3.368   1.00 75.07 101 A 1 
ATOM   770  C  C   . SER A 1 101 ? -11.965 -4.327  2.467   1.00 77.84 101 A 1 
ATOM   771  O  O   . SER A 1 101 ? -11.031 -3.721  1.936   1.00 76.49 101 A 1 
ATOM   772  C  CB  . SER A 1 101 ? -13.519 -2.343  2.713   1.00 70.02 101 A 1 
ATOM   773  O  OG  . SER A 1 101 ? -14.416 -2.704  1.690   1.00 61.71 101 A 1 
ATOM   774  N  N   . PHE A 1 102 ? -12.157 -5.619  2.298   1.00 82.92 102 A 1 
ATOM   775  C  CA  . PHE A 1 102 ? -11.356 -6.439  1.397   1.00 84.08 102 A 1 
ATOM   776  C  C   . PHE A 1 102 ? -11.826 -6.277  -0.047  1.00 82.91 102 A 1 
ATOM   777  O  O   . PHE A 1 102 ? -13.007 -6.063  -0.312  1.00 81.46 102 A 1 
ATOM   778  C  CB  . PHE A 1 102 ? -11.420 -7.908  1.828   1.00 85.76 102 A 1 
ATOM   779  C  CG  . PHE A 1 102 ? -10.883 -8.142  3.214   1.00 87.85 102 A 1 
ATOM   780  C  CD1 . PHE A 1 102 ? -9.504  -8.350  3.417   1.00 85.99 102 A 1 
ATOM   781  C  CD2 . PHE A 1 102 ? -11.738 -8.117  4.332   1.00 86.52 102 A 1 
ATOM   782  C  CE1 . PHE A 1 102 ? -8.989  -8.537  4.705   1.00 85.42 102 A 1 
ATOM   783  C  CE2 . PHE A 1 102 ? -11.230 -8.298  5.631   1.00 85.94 102 A 1 
ATOM   784  C  CZ  . PHE A 1 102 ? -9.849  -8.504  5.823   1.00 87.57 102 A 1 
ATOM   785  N  N   . GLN A 1 103 ? -10.905 -6.425  -0.989  1.00 82.31 103 A 1 
ATOM   786  C  CA  . GLN A 1 103 ? -11.200 -6.381  -2.414  1.00 81.63 103 A 1 
ATOM   787  C  C   . GLN A 1 103 ? -10.594 -7.591  -3.119  1.00 85.44 103 A 1 
ATOM   788  O  O   . GLN A 1 103 ? -9.539  -8.089  -2.727  1.00 86.09 103 A 1 
ATOM   789  C  CB  . GLN A 1 103 ? -10.659 -5.087  -3.028  1.00 76.27 103 A 1 
ATOM   790  C  CG  . GLN A 1 103 ? -11.317 -3.830  -2.456  1.00 67.68 103 A 1 
ATOM   791  C  CD  . GLN A 1 103 ? -10.815 -2.552  -3.130  1.00 64.39 103 A 1 
ATOM   792  O  OE1 . GLN A 1 103 ? -9.896  -2.532  -3.923  1.00 57.87 103 A 1 
ATOM   793  N  NE2 . GLN A 1 103 ? -11.422 -1.424  -2.866  1.00 54.54 103 A 1 
ATOM   794  N  N   . SER A 1 104 ? -11.227 -8.019  -4.216  1.00 86.59 104 A 1 
ATOM   795  C  CA  . SER A 1 104 ? -10.600 -8.954  -5.141  1.00 86.90 104 A 1 
ATOM   796  C  C   . SER A 1 104 ? -9.437  -8.275  -5.858  1.00 87.67 104 A 1 
ATOM   797  O  O   . SER A 1 104 ? -9.506  -7.098  -6.199  1.00 86.99 104 A 1 
ATOM   798  C  CB  . SER A 1 104 ? -11.605 -9.477  -6.175  1.00 84.92 104 A 1 
ATOM   799  O  OG  . SER A 1 104 ? -12.774 -9.938  -5.544  1.00 76.91 104 A 1 
ATOM   800  N  N   . TYR A 1 105 ? -8.372  -9.019  -6.137  1.00 89.43 105 A 1 
ATOM   801  C  CA  . TYR A 1 105 ? -7.190  -8.499  -6.825  1.00 90.33 105 A 1 
ATOM   802  C  C   . TYR A 1 105 ? -7.530  -7.887  -8.187  1.00 88.58 105 A 1 
ATOM   803  O  O   . TYR A 1 105 ? -7.058  -6.804  -8.532  1.00 86.17 105 A 1 
ATOM   804  C  CB  . TYR A 1 105 ? -6.184  -9.638  -6.988  1.00 91.78 105 A 1 
ATOM   805  C  CG  . TYR A 1 105 ? -4.863  -9.191  -7.565  1.00 92.83 105 A 1 
ATOM   806  C  CD1 . TYR A 1 105 ? -4.576  -9.351  -8.939  1.00 92.79 105 A 1 
ATOM   807  C  CD2 . TYR A 1 105 ? -3.901  -8.595  -6.724  1.00 92.87 105 A 1 
ATOM   808  C  CE1 . TYR A 1 105 ? -3.343  -8.936  -9.463  1.00 92.93 105 A 1 
ATOM   809  C  CE2 . TYR A 1 105 ? -2.662  -8.175  -7.245  1.00 93.09 105 A 1 
ATOM   810  C  CZ  . TYR A 1 105 ? -2.387  -8.352  -8.613  1.00 94.50 105 A 1 
ATOM   811  O  OH  . TYR A 1 105 ? -1.175  -7.943  -9.109  1.00 95.02 105 A 1 
ATOM   812  N  N   . ARG A 1 106 ? -8.376  -8.569  -8.949  1.00 89.21 106 A 1 
ATOM   813  C  CA  . ARG A 1 106 ? -9.034  -8.090  -10.169 1.00 88.57 106 A 1 
ATOM   814  C  C   . ARG A 1 106 ? -10.452 -8.660  -10.228 1.00 88.85 106 A 1 
ATOM   815  O  O   . ARG A 1 106 ? -10.705 -9.681  -9.580  1.00 87.02 106 A 1 
ATOM   816  C  CB  . ARG A 1 106 ? -8.221  -8.496  -11.418 1.00 86.17 106 A 1 
ATOM   817  C  CG  . ARG A 1 106 ? -6.882  -7.744  -11.509 1.00 82.12 106 A 1 
ATOM   818  C  CD  . ARG A 1 106 ? -6.204  -7.973  -12.864 1.00 81.18 106 A 1 
ATOM   819  N  NE  . ARG A 1 106 ? -4.953  -7.215  -12.958 1.00 80.94 106 A 1 
ATOM   820  C  CZ  . ARG A 1 106 ? -4.175  -7.102  -14.020 1.00 80.25 106 A 1 
ATOM   821  N  NH1 . ARG A 1 106 ? -4.459  -7.685  -15.157 1.00 73.05 106 A 1 
ATOM   822  N  NH2 . ARG A 1 106 ? -3.083  -6.392  -13.962 1.00 74.98 106 A 1 
ATOM   823  N  N   . PRO A 1 107 ? -11.347 -8.077  -11.044 1.00 84.59 107 A 1 
ATOM   824  C  CA  . PRO A 1 107 ? -12.718 -8.585  -11.178 1.00 83.88 107 A 1 
ATOM   825  C  C   . PRO A 1 107 ? -12.805 -10.074 -11.557 1.00 86.33 107 A 1 
ATOM   826  O  O   . PRO A 1 107 ? -13.715 -10.767 -11.122 1.00 84.16 107 A 1 
ATOM   827  C  CB  . PRO A 1 107 ? -13.361 -7.698  -12.241 1.00 81.07 107 A 1 
ATOM   828  C  CG  . PRO A 1 107 ? -12.601 -6.378  -12.115 1.00 79.53 107 A 1 
ATOM   829  C  CD  . PRO A 1 107 ? -11.186 -6.831  -11.773 1.00 80.94 107 A 1 
ATOM   830  N  N   . ASN A 1 108 ? -11.848 -10.570 -12.340 1.00 89.74 108 A 1 
ATOM   831  C  CA  . ASN A 1 108 ? -11.738 -11.968 -12.764 1.00 90.30 108 A 1 
ATOM   832  C  C   . ASN A 1 108 ? -10.839 -12.831 -11.850 1.00 91.81 108 A 1 
ATOM   833  O  O   . ASN A 1 108 ? -10.488 -13.945 -12.219 1.00 89.35 108 A 1 
ATOM   834  C  CB  . ASN A 1 108 ? -11.265 -11.995 -14.228 1.00 87.38 108 A 1 
ATOM   835  C  CG  . ASN A 1 108 ? -9.832  -11.506 -14.405 1.00 79.52 108 A 1 
ATOM   836  O  OD1 . ASN A 1 108 ? -9.314  -10.685 -13.672 1.00 68.53 108 A 1 
ATOM   837  N  ND2 . ASN A 1 108 ? -9.144  -11.986 -15.418 1.00 73.12 108 A 1 
ATOM   838  N  N   . LYS A 1 109 ? -10.423 -12.317 -10.696 1.00 91.87 109 A 1 
ATOM   839  C  CA  . LYS A 1 109 ? -9.518  -12.980 -9.740  1.00 93.03 109 A 1 
ATOM   840  C  C   . LYS A 1 109 ? -10.132 -12.955 -8.333  1.00 93.83 109 A 1 
ATOM   841  O  O   . LYS A 1 109 ? -9.549  -12.403 -7.404  1.00 92.69 109 A 1 
ATOM   842  C  CB  . LYS A 1 109 ? -8.130  -12.311 -9.781  1.00 91.95 109 A 1 
ATOM   843  C  CG  . LYS A 1 109 ? -7.347  -12.489 -11.099 1.00 87.82 109 A 1 
ATOM   844  C  CD  . LYS A 1 109 ? -6.538  -13.793 -11.133 1.00 81.41 109 A 1 
ATOM   845  C  CE  . LYS A 1 109 ? -5.681  -13.804 -12.395 1.00 77.33 109 A 1 
ATOM   846  N  NZ  . LYS A 1 109 ? -4.703  -14.935 -12.417 1.00 68.16 109 A 1 
ATOM   847  N  N   . GLN A 1 110 ? -11.313 -13.533 -8.195  1.00 93.57 110 A 1 
ATOM   848  C  CA  . GLN A 1 110 ? -12.060 -13.527 -6.932  1.00 93.73 110 A 1 
ATOM   849  C  C   . GLN A 1 110 ? -11.405 -14.368 -5.827  1.00 94.88 110 A 1 
ATOM   850  O  O   . GLN A 1 110 ? -11.622 -14.107 -4.647  1.00 93.11 110 A 1 
ATOM   851  C  CB  . GLN A 1 110 ? -13.491 -14.026 -7.175  1.00 91.43 110 A 1 
ATOM   852  C  CG  . GLN A 1 110 ? -14.290 -13.040 -8.048  1.00 86.98 110 A 1 
ATOM   853  C  CD  . GLN A 1 110 ? -15.758 -13.442 -8.197  1.00 77.17 110 A 1 
ATOM   854  O  OE1 . GLN A 1 110 ? -16.153 -14.563 -7.961  1.00 67.75 110 A 1 
ATOM   855  N  NE2 . GLN A 1 110 ? -16.619 -12.543 -8.593  1.00 64.81 110 A 1 
ATOM   856  N  N   . ASN A 1 111 ? -10.544 -15.308 -6.198  1.00 95.83 111 A 1 
ATOM   857  C  CA  . ASN A 1 111 ? -9.752  -16.109 -5.268  1.00 96.20 111 A 1 
ATOM   858  C  C   . ASN A 1 111 ? -8.510  -15.375 -4.732  1.00 96.92 111 A 1 
ATOM   859  O  O   . ASN A 1 111 ? -7.800  -15.911 -3.892  1.00 96.53 111 A 1 
ATOM   860  C  CB  . ASN A 1 111 ? -9.380  -17.430 -5.954  1.00 95.69 111 A 1 
ATOM   861  C  CG  . ASN A 1 111 ? -8.375  -17.252 -7.079  1.00 95.31 111 A 1 
ATOM   862  O  OD1 . ASN A 1 111 ? -8.556  -16.477 -8.001  1.00 89.48 111 A 1 
ATOM   863  N  ND2 . ASN A 1 111 ? -7.287  -17.977 -7.027  1.00 89.93 111 A 1 
ATOM   864  N  N   . ILE A 1 112 ? -8.215  -14.166 -5.216  1.00 96.46 112 A 1 
ATOM   865  C  CA  . ILE A 1 112 ? -7.084  -13.371 -4.740  1.00 96.83 112 A 1 
ATOM   866  C  C   . ILE A 1 112 ? -7.627  -12.107 -4.087  1.00 96.18 112 A 1 
ATOM   867  O  O   . ILE A 1 112 ? -8.265  -11.289 -4.744  1.00 95.12 112 A 1 
ATOM   868  C  CB  . ILE A 1 112 ? -6.075  -13.064 -5.857  1.00 97.24 112 A 1 
ATOM   869  C  CG1 . ILE A 1 112 ? -5.638  -14.358 -6.586  1.00 96.65 112 A 1 
ATOM   870  C  CG2 . ILE A 1 112 ? -4.872  -12.326 -5.242  1.00 96.75 112 A 1 
ATOM   871  C  CD1 . ILE A 1 112 ? -4.647  -14.140 -7.728  1.00 95.34 112 A 1 
ATOM   872  N  N   . LEU A 1 113 ? -7.345  -11.936 -2.810  1.00 95.40 113 A 1 
ATOM   873  C  CA  . LEU A 1 113 ? -7.852  -10.827 -2.013  1.00 95.56 113 A 1 
ATOM   874  C  C   . LEU A 1 113 ? -6.719  -9.864  -1.657  1.00 95.70 113 A 1 
ATOM   875  O  O   . LEU A 1 113 ? -5.585  -10.280 -1.432  1.00 95.53 113 A 1 
ATOM   876  C  CB  . LEU A 1 113 ? -8.555  -11.360 -0.752  1.00 95.49 113 A 1 
ATOM   877  C  CG  . LEU A 1 113 ? -9.636  -12.420 -1.021  1.00 94.40 113 A 1 
ATOM   878  C  CD1 . LEU A 1 113 ? -10.256 -12.867 0.310   1.00 92.31 113 A 1 
ATOM   879  C  CD2 . LEU A 1 113 ? -10.755 -11.907 -1.930  1.00 91.88 113 A 1 
ATOM   880  N  N   . VAL A 1 114 ? -7.054  -8.580  -1.594  1.00 92.58 114 A 1 
ATOM   881  C  CA  . VAL A 1 114 ? -6.127  -7.529  -1.171  1.00 91.40 114 A 1 
ATOM   882  C  C   . VAL A 1 114 ? -6.748  -6.656  -0.097  1.00 89.75 114 A 1 
ATOM   883  O  O   . VAL A 1 114 ? -7.962  -6.439  -0.064  1.00 88.27 114 A 1 
ATOM   884  C  CB  . VAL A 1 114 ? -5.600  -6.670  -2.335  1.00 90.73 114 A 1 
ATOM   885  C  CG1 . VAL A 1 114 ? -4.747  -7.500  -3.291  1.00 87.76 114 A 1 
ATOM   886  C  CG2 . VAL A 1 114 ? -6.715  -5.982  -3.131  1.00 87.91 114 A 1 
ATOM   887  N  N   . ILE A 1 115 ? -5.892  -6.126  0.775   1.00 90.15 115 A 1 
ATOM   888  C  CA  . ILE A 1 115 ? -6.267  -5.158  1.803   1.00 89.32 115 A 1 
ATOM   889  C  C   . ILE A 1 115 ? -5.116  -4.180  2.034   1.00 89.35 115 A 1 
ATOM   890  O  O   . ILE A 1 115 ? -3.940  -4.542  1.929   1.00 88.87 115 A 1 
ATOM   891  C  CB  . ILE A 1 115 ? -6.695  -5.891  3.087   1.00 87.97 115 A 1 
ATOM   892  C  CG1 . ILE A 1 115 ? -7.252  -4.949  4.173   1.00 85.23 115 A 1 
ATOM   893  C  CG2 . ILE A 1 115 ? -5.546  -6.733  3.683   1.00 84.92 115 A 1 
ATOM   894  C  CD1 . ILE A 1 115 ? -8.492  -4.180  3.740   1.00 81.67 115 A 1 
ATOM   895  N  N   . GLY A 1 116 ? -5.450  -2.953  2.364   1.00 83.84 116 A 1 
ATOM   896  C  CA  . GLY A 1 116 ? -4.488  -1.915  2.706   1.00 82.58 116 A 1 
ATOM   897  C  C   . GLY A 1 116 ? -4.329  -0.835  1.636   1.00 81.91 116 A 1 
ATOM   898  O  O   . GLY A 1 116 ? -4.775  -0.995  0.503   1.00 79.90 116 A 1 
ATOM   899  N  N   . PRO A 1 117 ? -3.654  0.263   1.990   1.00 79.25 117 A 1 
ATOM   900  C  CA  . PRO A 1 117 ? -2.954  0.494   3.258   1.00 77.72 117 A 1 
ATOM   901  C  C   . PRO A 1 117 ? -3.911  0.788   4.422   1.00 78.03 117 A 1 
ATOM   902  O  O   . PRO A 1 117 ? -4.759  1.663   4.313   1.00 77.16 117 A 1 
ATOM   903  C  CB  . PRO A 1 117 ? -2.033  1.679   2.966   1.00 75.99 117 A 1 
ATOM   904  C  CG  . PRO A 1 117 ? -2.789  2.475   1.908   1.00 72.43 117 A 1 
ATOM   905  C  CD  . PRO A 1 117 ? -3.516  1.395   1.100   1.00 73.76 117 A 1 
ATOM   906  N  N   . VAL A 1 118 ? -3.745  0.095   5.532   1.00 77.96 118 A 1 
ATOM   907  C  CA  . VAL A 1 118 ? -4.507  0.312   6.773   1.00 77.94 118 A 1 
ATOM   908  C  C   . VAL A 1 118 ? -3.542  0.573   7.949   1.00 78.99 118 A 1 
ATOM   909  O  O   . VAL A 1 118 ? -2.393  0.140   7.879   1.00 79.61 118 A 1 
ATOM   910  C  CB  . VAL A 1 118 ? -5.470  -0.845  7.086   1.00 77.06 118 A 1 
ATOM   911  C  CG1 . VAL A 1 118 ? -6.554  -0.954  6.004   1.00 74.80 118 A 1 
ATOM   912  C  CG2 . VAL A 1 118 ? -4.764  -2.194  7.232   1.00 74.72 118 A 1 
ATOM   913  N  N   . PRO A 1 119 ? -3.964  1.271   9.019   1.00 77.88 119 A 1 
ATOM   914  C  CA  . PRO A 1 119 ? -3.072  1.627   10.126  1.00 76.83 119 A 1 
ATOM   915  C  C   . PRO A 1 119 ? -2.472  0.394   10.803  1.00 79.53 119 A 1 
ATOM   916  O  O   . PRO A 1 119 ? -3.189  -0.428  11.380  1.00 79.45 119 A 1 
ATOM   917  C  CB  . PRO A 1 119 ? -3.921  2.452   11.096  1.00 73.87 119 A 1 
ATOM   918  C  CG  . PRO A 1 119 ? -5.044  3.001   10.228  1.00 70.10 119 A 1 
ATOM   919  C  CD  . PRO A 1 119 ? -5.261  1.888   9.208   1.00 71.50 119 A 1 
ATOM   920  N  N   . GLY A 1 120 ? -1.149  0.268   10.793  1.00 86.59 120 A 1 
ATOM   921  C  CA  . GLY A 1 120 ? -0.457  -0.896  11.334  1.00 87.51 120 A 1 
ATOM   922  C  C   . GLY A 1 120 ? -0.653  -1.091  12.836  1.00 87.76 120 A 1 
ATOM   923  O  O   . GLY A 1 120 ? -0.702  -2.227  13.301  1.00 86.92 120 A 1 
ATOM   924  N  N   . GLN A 1 121 ? -0.841  -0.006  13.591  1.00 86.71 121 A 1 
ATOM   925  C  CA  . GLN A 1 121 ? -1.119  -0.089  15.032  1.00 85.50 121 A 1 
ATOM   926  C  C   . GLN A 1 121 ? -2.431  -0.821  15.340  1.00 86.26 121 A 1 
ATOM   927  O  O   . GLN A 1 121 ? -2.523  -1.491  16.370  1.00 84.42 121 A 1 
ATOM   928  C  CB  . GLN A 1 121 ? -1.186  1.320   15.624  1.00 82.67 121 A 1 
ATOM   929  C  CG  . GLN A 1 121 ? 0.186   2.014   15.692  1.00 72.69 121 A 1 
ATOM   930  C  CD  . GLN A 1 121 ? 0.110   3.365   16.400  1.00 65.05 121 A 1 
ATOM   931  O  OE1 . GLN A 1 121 ? -0.932  3.805   16.847  1.00 57.63 121 A 1 
ATOM   932  N  NE2 . GLN A 1 121 ? 1.202   4.079   16.529  1.00 54.79 121 A 1 
ATOM   933  N  N   . LYS A 1 122 ? -3.439  -0.713  14.470  1.00 85.62 122 A 1 
ATOM   934  C  CA  . LYS A 1 122 ? -4.746  -1.360  14.638  1.00 85.20 122 A 1 
ATOM   935  C  C   . LYS A 1 122 ? -4.798  -2.737  13.965  1.00 87.14 122 A 1 
ATOM   936  O  O   . LYS A 1 122 ? -5.477  -3.620  14.461  1.00 86.36 122 A 1 
ATOM   937  C  CB  . LYS A 1 122 ? -5.867  -0.445  14.106  1.00 81.93 122 A 1 
ATOM   938  C  CG  . LYS A 1 122 ? -6.085  0.826   14.951  1.00 72.31 122 A 1 
ATOM   939  C  CD  . LYS A 1 122 ? -7.236  1.690   14.395  1.00 67.92 122 A 1 
ATOM   940  C  CE  . LYS A 1 122 ? -7.444  2.974   15.217  1.00 59.35 122 A 1 
ATOM   941  N  NZ  . LYS A 1 122 ? -8.386  3.941   14.566  1.00 53.16 122 A 1 
ATOM   942  N  N   . TYR A 1 123 ? -4.074  -2.910  12.855  1.00 87.86 123 A 1 
ATOM   943  C  CA  . TYR A 1 123 ? -4.237  -4.050  11.957  1.00 89.21 123 A 1 
ATOM   944  C  C   . TYR A 1 123 ? -2.928  -4.818  11.702  1.00 91.63 123 A 1 
ATOM   945  O  O   . TYR A 1 123 ? -2.692  -5.306  10.603  1.00 92.08 123 A 1 
ATOM   946  C  CB  . TYR A 1 123 ? -4.909  -3.573  10.669  1.00 87.36 123 A 1 
ATOM   947  C  CG  . TYR A 1 123 ? -6.263  -2.937  10.874  1.00 85.80 123 A 1 
ATOM   948  C  CD1 . TYR A 1 123 ? -7.364  -3.712  11.286  1.00 83.46 123 A 1 
ATOM   949  C  CD2 . TYR A 1 123 ? -6.440  -1.555  10.658  1.00 83.26 123 A 1 
ATOM   950  C  CE1 . TYR A 1 123 ? -8.631  -3.127  11.453  1.00 81.43 123 A 1 
ATOM   951  C  CE2 . TYR A 1 123 ? -7.701  -0.956  10.822  1.00 81.03 123 A 1 
ATOM   952  C  CZ  . TYR A 1 123 ? -8.796  -1.751  11.215  1.00 80.14 123 A 1 
ATOM   953  O  OH  . TYR A 1 123 ? -10.036 -1.180  11.360  1.00 77.13 123 A 1 
ATOM   954  N  N   . SER A 1 124 ? -2.088  -4.963  12.723  1.00 94.13 124 A 1 
ATOM   955  C  CA  . SER A 1 124 ? -0.942  -5.890  12.642  1.00 95.22 124 A 1 
ATOM   956  C  C   . SER A 1 124 ? -1.377  -7.357  12.537  1.00 96.60 124 A 1 
ATOM   957  O  O   . SER A 1 124 ? -0.593  -8.192  12.090  1.00 96.50 124 A 1 
ATOM   958  C  CB  . SER A 1 124 ? -0.037  -5.721  13.858  1.00 94.00 124 A 1 
ATOM   959  O  OG  . SER A 1 124 ? -0.741  -5.971  15.057  1.00 82.14 124 A 1 
ATOM   960  N  N   . GLU A 1 125 ? -2.606  -7.644  12.907  1.00 96.33 125 A 1 
ATOM   961  C  CA  . GLU A 1 125 ? -3.307  -8.891  12.657  1.00 96.28 125 A 1 
ATOM   962  C  C   . GLU A 1 125 ? -4.556  -8.590  11.822  1.00 95.66 125 A 1 
ATOM   963  O  O   . GLU A 1 125 ? -5.327  -7.679  12.143  1.00 93.76 125 A 1 
ATOM   964  C  CB  . GLU A 1 125 ? -3.634  -9.571  13.989  1.00 95.28 125 A 1 
ATOM   965  C  CG  . GLU A 1 125 ? -4.205  -10.980 13.794  1.00 86.43 125 A 1 
ATOM   966  C  CD  . GLU A 1 125 ? -4.330  -11.722 15.130  1.00 86.20 125 A 1 
ATOM   967  O  OE1 . GLU A 1 125 ? -5.461  -11.881 15.601  1.00 80.71 125 A 1 
ATOM   968  O  OE2 . GLU A 1 125 ? -3.282  -12.156 15.667  1.00 79.93 125 A 1 
ATOM   969  N  N   . ILE A 1 126 ? -4.726  -9.296  10.710  1.00 96.47 126 A 1 
ATOM   970  C  CA  . ILE A 1 126 ? -5.820  -9.109  9.758   1.00 96.22 126 A 1 
ATOM   971  C  C   . ILE A 1 126 ? -6.550  -10.437 9.604   1.00 96.72 126 A 1 
ATOM   972  O  O   . ILE A 1 126 ? -5.950  -11.425 9.176   1.00 96.45 126 A 1 
ATOM   973  C  CB  . ILE A 1 126 ? -5.298  -8.589  8.400   1.00 95.36 126 A 1 
ATOM   974  C  CG1 . ILE A 1 126 ? -4.576  -7.231  8.559   1.00 93.81 126 A 1 
ATOM   975  C  CG2 . ILE A 1 126 ? -6.461  -8.469  7.396   1.00 94.13 126 A 1 
ATOM   976  C  CD1 . ILE A 1 126 ? -3.899  -6.720  7.282   1.00 90.35 126 A 1 
ATOM   977  N  N   . THR A 1 127 ? -7.834  -10.442 9.877   1.00 96.88 127 A 1 
ATOM   978  C  CA  . THR A 1 127 ? -8.698  -11.611 9.715   1.00 96.63 127 A 1 
ATOM   979  C  C   . THR A 1 127 ? -9.436  -11.534 8.380   1.00 96.27 127 A 1 
ATOM   980  O  O   . THR A 1 127 ? -10.329 -10.708 8.212   1.00 95.12 127 A 1 
ATOM   981  C  CB  . THR A 1 127 ? -9.689  -11.717 10.883  1.00 96.02 127 A 1 
ATOM   982  O  OG1 . THR A 1 127 ? -8.978  -11.775 12.101  1.00 93.17 127 A 1 
ATOM   983  C  CG2 . THR A 1 127 ? -10.537 -12.985 10.807  1.00 93.10 127 A 1 
ATOM   984  N  N   . PHE A 1 128 ? -9.078  -12.406 7.441   1.00 96.97 128 A 1 
ATOM   985  C  CA  . PHE A 1 128 ? -9.771  -12.556 6.167   1.00 97.24 128 A 1 
ATOM   986  C  C   . PHE A 1 128 ? -10.947 -13.533 6.323   1.00 97.26 128 A 1 
ATOM   987  O  O   . PHE A 1 128 ? -10.713 -14.687 6.689   1.00 96.81 128 A 1 
ATOM   988  C  CB  . PHE A 1 128 ? -8.815  -13.059 5.082   1.00 97.22 128 A 1 
ATOM   989  C  CG  . PHE A 1 128 ? -7.777  -12.065 4.619   1.00 97.20 128 A 1 
ATOM   990  C  CD1 . PHE A 1 128 ? -7.928  -11.420 3.383   1.00 95.97 128 A 1 
ATOM   991  C  CD2 . PHE A 1 128 ? -6.636  -11.808 5.400   1.00 95.98 128 A 1 
ATOM   992  C  CE1 . PHE A 1 128 ? -6.949  -10.523 2.920   1.00 95.30 128 A 1 
ATOM   993  C  CE2 . PHE A 1 128 ? -5.658  -10.907 4.945   1.00 95.27 128 A 1 
ATOM   994  C  CZ  . PHE A 1 128 ? -5.815  -10.264 3.711   1.00 96.03 128 A 1 
ATOM   995  N  N   . PRO A 1 129 ? -12.183 -13.129 5.994   1.00 96.97 129 A 1 
ATOM   996  C  CA  . PRO A 1 129 ? -13.323 -14.032 5.947   1.00 96.52 129 A 1 
ATOM   997  C  C   . PRO A 1 129 ? -13.381 -14.712 4.573   1.00 96.62 129 A 1 
ATOM   998  O  O   . PRO A 1 129 ? -13.557 -14.056 3.546   1.00 95.80 129 A 1 
ATOM   999  C  CB  . PRO A 1 129 ? -14.522 -13.128 6.214   1.00 95.25 129 A 1 
ATOM   1000 C  CG  . PRO A 1 129 ? -14.130 -11.811 5.555   1.00 93.25 129 A 1 
ATOM   1001 C  CD  . PRO A 1 129 ? -12.607 -11.762 5.700   1.00 95.17 129 A 1 
ATOM   1002 N  N   . ILE A 1 130 ? -13.251 -16.037 4.540   1.00 97.39 130 A 1 
ATOM   1003 C  CA  . ILE A 1 130 ? -13.188 -16.798 3.289   1.00 97.76 130 A 1 
ATOM   1004 C  C   . ILE A 1 130 ? -14.366 -17.766 3.220   1.00 97.70 130 A 1 
ATOM   1005 O  O   . ILE A 1 130 ? -14.631 -18.483 4.176   1.00 97.31 130 A 1 
ATOM   1006 C  CB  . ILE A 1 130 ? -11.839 -17.545 3.171   1.00 97.49 130 A 1 
ATOM   1007 C  CG1 . ILE A 1 130 ? -10.647 -16.566 3.323   1.00 95.33 130 A 1 
ATOM   1008 C  CG2 . ILE A 1 130 ? -11.759 -18.274 1.814   1.00 95.95 130 A 1 
ATOM   1009 C  CD1 . ILE A 1 130 ? -9.299  -17.278 3.465   1.00 85.97 130 A 1 
ATOM   1010 N  N   . LEU A 1 131 ? -15.024 -17.799 2.068   1.00 97.14 131 A 1 
ATOM   1011 C  CA  . LEU A 1 131 ? -16.036 -18.803 1.763   1.00 97.00 131 A 1 
ATOM   1012 C  C   . LEU A 1 131 ? -15.377 -19.984 1.043   1.00 97.08 131 A 1 
ATOM   1013 O  O   . LEU A 1 131 ? -14.825 -19.830 -0.044  1.00 96.41 131 A 1 
ATOM   1014 C  CB  . LEU A 1 131 ? -17.151 -18.154 0.932   1.00 96.61 131 A 1 
ATOM   1015 C  CG  . LEU A 1 131 ? -18.324 -19.104 0.603   1.00 95.86 131 A 1 
ATOM   1016 C  CD1 . LEU A 1 131 ? -19.066 -19.570 1.854   1.00 93.94 131 A 1 
ATOM   1017 C  CD2 . LEU A 1 131 ? -19.328 -18.387 -0.298  1.00 93.47 131 A 1 
ATOM   1018 N  N   . ALA A 1 132 ? -15.459 -21.165 1.649   1.00 97.10 132 A 1 
ATOM   1019 C  CA  . ALA A 1 132 ? -15.019 -22.402 1.022   1.00 97.00 132 A 1 
ATOM   1020 C  C   . ALA A 1 132 ? -15.986 -22.802 -0.103  1.00 96.96 132 A 1 
ATOM   1021 O  O   . ALA A 1 132 ? -17.203 -22.715 0.074   1.00 96.16 132 A 1 
ATOM   1022 C  CB  . ALA A 1 132 ? -14.907 -23.495 2.083   1.00 96.71 132 A 1 
ATOM   1023 N  N   . PRO A 1 133 ? -15.486 -23.262 -1.264  1.00 96.73 133 A 1 
ATOM   1024 C  CA  . PRO A 1 133 ? -16.328 -23.706 -2.360  1.00 96.57 133 A 1 
ATOM   1025 C  C   . PRO A 1 133 ? -17.026 -25.025 -2.033  1.00 96.56 133 A 1 
ATOM   1026 O  O   . PRO A 1 133 ? -16.592 -25.787 -1.163  1.00 95.46 133 A 1 
ATOM   1027 C  CB  . PRO A 1 133 ? -15.387 -23.842 -3.552  1.00 95.87 133 A 1 
ATOM   1028 C  CG  . PRO A 1 133 ? -14.059 -24.232 -2.902  1.00 95.21 133 A 1 
ATOM   1029 C  CD  . PRO A 1 133 ? -14.072 -23.432 -1.599  1.00 96.25 133 A 1 
ATOM   1030 N  N   . ASP A 1 134 ? -18.076 -25.334 -2.786  1.00 95.42 134 A 1 
ATOM   1031 C  CA  . ASP A 1 134 ? -18.789 -26.599 -2.694  1.00 95.17 134 A 1 
ATOM   1032 C  C   . ASP A 1 134 ? -18.542 -27.450 -3.951  1.00 95.27 134 A 1 
ATOM   1033 O  O   . ASP A 1 134 ? -19.020 -27.090 -5.036  1.00 93.68 134 A 1 
ATOM   1034 C  CB  . ASP A 1 134 ? -20.281 -26.335 -2.453  1.00 93.80 134 A 1 
ATOM   1035 C  CG  . ASP A 1 134 ? -21.089 -27.621 -2.258  1.00 92.34 134 A 1 
ATOM   1036 O  OD1 . ASP A 1 134 ? -20.482 -28.720 -2.276  1.00 89.35 134 A 1 
ATOM   1037 O  OD2 . ASP A 1 134 ? -22.324 -27.517 -2.131  1.00 88.15 134 A 1 
ATOM   1038 N  N   . PRO A 1 135 ? -17.852 -28.601 -3.839  1.00 94.24 135 A 1 
ATOM   1039 C  CA  . PRO A 1 135 ? -17.657 -29.520 -4.959  1.00 93.48 135 A 1 
ATOM   1040 C  C   . PRO A 1 135 ? -18.955 -30.066 -5.554  1.00 92.95 135 A 1 
ATOM   1041 O  O   . PRO A 1 135 ? -18.969 -30.462 -6.723  1.00 90.08 135 A 1 
ATOM   1042 C  CB  . PRO A 1 135 ? -16.796 -30.661 -4.406  1.00 92.18 135 A 1 
ATOM   1043 C  CG  . PRO A 1 135 ? -16.061 -30.027 -3.230  1.00 91.29 135 A 1 
ATOM   1044 C  CD  . PRO A 1 135 ? -17.100 -29.056 -2.679  1.00 93.35 135 A 1 
ATOM   1045 N  N   . ALA A 1 136 ? -20.051 -30.069 -4.813  1.00 92.65 136 A 1 
ATOM   1046 C  CA  . ALA A 1 136 ? -21.350 -30.489 -5.333  1.00 91.47 136 A 1 
ATOM   1047 C  C   . ALA A 1 136 ? -21.918 -29.507 -6.374  1.00 91.26 136 A 1 
ATOM   1048 O  O   . ALA A 1 136 ? -22.683 -29.908 -7.257  1.00 87.90 136 A 1 
ATOM   1049 C  CB  . ALA A 1 136 ? -22.320 -30.679 -4.159  1.00 89.93 136 A 1 
ATOM   1050 N  N   . THR A 1 137 ? -21.513 -28.231 -6.301  1.00 91.94 137 A 1 
ATOM   1051 C  CA  . THR A 1 137 ? -21.988 -27.165 -7.199  1.00 90.65 137 A 1 
ATOM   1052 C  C   . THR A 1 137 ? -20.922 -26.708 -8.196  1.00 90.03 137 A 1 
ATOM   1053 O  O   . THR A 1 137 ? -21.258 -26.324 -9.324  1.00 85.93 137 A 1 
ATOM   1054 C  CB  . THR A 1 137 ? -22.511 -25.970 -6.396  1.00 88.37 137 A 1 
ATOM   1055 O  OG1 . THR A 1 137 ? -21.504 -25.430 -5.581  1.00 81.56 137 A 1 
ATOM   1056 C  CG2 . THR A 1 137 ? -23.682 -26.346 -5.493  1.00 79.06 137 A 1 
ATOM   1057 N  N   . LYS A 1 138 ? -19.642 -26.797 -7.840  1.00 89.82 138 A 1 
ATOM   1058 C  CA  . LYS A 1 138 ? -18.507 -26.398 -8.673  1.00 88.40 138 A 1 
ATOM   1059 C  C   . LYS A 1 138 ? -17.713 -27.637 -9.108  1.00 88.96 138 A 1 
ATOM   1060 O  O   . LYS A 1 138 ? -16.938 -28.191 -8.345  1.00 85.35 138 A 1 
ATOM   1061 C  CB  . LYS A 1 138 ? -17.626 -25.379 -7.927  1.00 84.01 138 A 1 
ATOM   1062 C  CG  . LYS A 1 138 ? -18.309 -24.016 -7.702  1.00 75.69 138 A 1 
ATOM   1063 C  CD  . LYS A 1 138 ? -17.362 -22.997 -7.031  1.00 70.25 138 A 1 
ATOM   1064 C  CE  . LYS A 1 138 ? -18.053 -21.649 -6.775  1.00 62.86 138 A 1 
ATOM   1065 N  NZ  . LYS A 1 138 ? -17.192 -20.656 -6.065  1.00 57.00 138 A 1 
ATOM   1066 N  N   . LYS A 1 139 ? -17.853 -28.044 -10.385 1.00 88.30 139 A 1 
ATOM   1067 C  CA  . LYS A 1 139 ? -17.249 -29.276 -10.935 1.00 87.89 139 A 1 
ATOM   1068 C  C   . LYS A 1 139 ? -15.723 -29.320 -10.868 1.00 87.70 139 A 1 
ATOM   1069 O  O   . LYS A 1 139 ? -15.163 -30.405 -10.744 1.00 80.80 139 A 1 
ATOM   1070 C  CB  . LYS A 1 139 ? -17.674 -29.471 -12.392 1.00 84.25 139 A 1 
ATOM   1071 C  CG  . LYS A 1 139 ? -19.159 -29.828 -12.517 1.00 72.59 139 A 1 
ATOM   1072 C  CD  . LYS A 1 139 ? -19.484 -30.125 -13.988 1.00 63.17 139 A 1 
ATOM   1073 C  CE  . LYS A 1 139 ? -20.947 -30.531 -14.132 1.00 53.80 139 A 1 
ATOM   1074 N  NZ  . LYS A 1 139 ? -21.278 -30.804 -15.541 1.00 45.28 139 A 1 
ATOM   1075 N  N   . ASP A 1 140 ? -15.060 -28.173 -10.951 1.00 88.19 140 A 1 
ATOM   1076 C  CA  . ASP A 1 140 ? -13.601 -28.085 -10.973 1.00 87.52 140 A 1 
ATOM   1077 C  C   . ASP A 1 140 ? -12.989 -28.040 -9.558  1.00 89.31 140 A 1 
ATOM   1078 O  O   . ASP A 1 140 ? -11.774 -27.956 -9.390  1.00 85.28 140 A 1 
ATOM   1079 C  CB  . ASP A 1 140 ? -13.182 -26.881 -11.830 1.00 83.34 140 A 1 
ATOM   1080 C  CG  . ASP A 1 140 ? -13.773 -26.942 -13.242 1.00 75.59 140 A 1 
ATOM   1081 O  OD1 . ASP A 1 140 ? -13.801 -28.048 -13.827 1.00 67.33 140 A 1 
ATOM   1082 O  OD2 . ASP A 1 140 ? -14.283 -25.898 -13.707 1.00 68.93 140 A 1 
ATOM   1083 N  N   . VAL A 1 141 ? -13.825 -28.123 -8.535  1.00 88.99 141 A 1 
ATOM   1084 C  CA  . VAL A 1 141 ? -13.403 -28.146 -7.136  1.00 90.89 141 A 1 
ATOM   1085 C  C   . VAL A 1 141 ? -13.523 -29.566 -6.599  1.00 92.02 141 A 1 
ATOM   1086 O  O   . VAL A 1 141 ? -14.541 -30.237 -6.782  1.00 89.85 141 A 1 
ATOM   1087 C  CB  . VAL A 1 141 ? -14.215 -27.153 -6.294  1.00 88.57 141 A 1 
ATOM   1088 C  CG1 . VAL A 1 141 ? -13.751 -27.168 -4.835  1.00 82.34 141 A 1 
ATOM   1089 C  CG2 . VAL A 1 141 ? -14.050 -25.724 -6.816  1.00 84.14 141 A 1 
ATOM   1090 N  N   . HIS A 1 142 ? -12.481 -30.011 -5.907  1.00 93.26 142 A 1 
ATOM   1091 C  CA  . HIS A 1 142 ? -12.406 -31.362 -5.356  1.00 93.64 142 A 1 
ATOM   1092 C  C   . HIS A 1 142 ? -12.068 -31.335 -3.858  1.00 94.55 142 A 1 
ATOM   1093 O  O   . HIS A 1 142 ? -11.547 -30.351 -3.349  1.00 92.27 142 A 1 
ATOM   1094 C  CB  . HIS A 1 142 ? -11.385 -32.169 -6.162  1.00 91.86 142 A 1 
ATOM   1095 C  CG  . HIS A 1 142 ? -11.709 -32.265 -7.626  1.00 90.62 142 A 1 
ATOM   1096 N  ND1 . HIS A 1 142 ? -12.886 -32.714 -8.181  1.00 79.03 142 A 1 
ATOM   1097 C  CD2 . HIS A 1 142 ? -10.905 -31.889 -8.673  1.00 79.47 142 A 1 
ATOM   1098 C  CE1 . HIS A 1 142 ? -12.787 -32.609 -9.515  1.00 80.65 142 A 1 
ATOM   1099 N  NE2 . HIS A 1 142 ? -11.593 -32.121 -9.854  1.00 81.84 142 A 1 
ATOM   1100 N  N   . PHE A 1 143 ? -12.336 -32.431 -3.168  1.00 93.89 143 A 1 
ATOM   1101 C  CA  . PHE A 1 143 ? -11.912 -32.615 -1.784  1.00 93.63 143 A 1 
ATOM   1102 C  C   . PHE A 1 143 ? -10.412 -32.911 -1.736  1.00 92.73 143 A 1 
ATOM   1103 O  O   . PHE A 1 143 ? -9.974  -34.056 -1.820  1.00 89.27 143 A 1 
ATOM   1104 C  CB  . PHE A 1 143 ? -12.750 -33.720 -1.128  1.00 92.43 143 A 1 
ATOM   1105 C  CG  . PHE A 1 143 ? -14.227 -33.423 -1.098  1.00 92.29 143 A 1 
ATOM   1106 C  CD1 . PHE A 1 143 ? -14.726 -32.384 -0.298  1.00 89.65 143 A 1 
ATOM   1107 C  CD2 . PHE A 1 143 ? -15.123 -34.183 -1.876  1.00 90.22 143 A 1 
ATOM   1108 C  CE1 . PHE A 1 143 ? -16.103 -32.107 -0.262  1.00 88.94 143 A 1 
ATOM   1109 C  CE2 . PHE A 1 143 ? -16.500 -33.916 -1.844  1.00 88.66 143 A 1 
ATOM   1110 C  CZ  . PHE A 1 143 ? -16.982 -32.881 -1.030  1.00 89.36 143 A 1 
ATOM   1111 N  N   . LEU A 1 144 ? -9.618  -31.864 -1.669  1.00 92.62 144 A 1 
ATOM   1112 C  CA  . LEU A 1 144 ? -8.160  -31.915 -1.694  1.00 92.83 144 A 1 
ATOM   1113 C  C   . LEU A 1 144 ? -7.567  -31.032 -0.594  1.00 94.42 144 A 1 
ATOM   1114 O  O   . LEU A 1 144 ? -8.260  -30.236 0.035   1.00 92.90 144 A 1 
ATOM   1115 C  CB  . LEU A 1 144 ? -7.659  -31.469 -3.084  1.00 89.42 144 A 1 
ATOM   1116 C  CG  . LEU A 1 144 ? -8.017  -32.406 -4.257  1.00 85.77 144 A 1 
ATOM   1117 C  CD1 . LEU A 1 144 ? -7.566  -31.777 -5.568  1.00 81.04 144 A 1 
ATOM   1118 C  CD2 . LEU A 1 144 ? -7.352  -33.777 -4.130  1.00 80.77 144 A 1 
ATOM   1119 N  N   . LYS A 1 145 ? -6.256  -31.185 -0.407  1.00 95.95 145 A 1 
ATOM   1120 C  CA  . LYS A 1 145 ? -5.457  -30.249 0.366   1.00 96.38 145 A 1 
ATOM   1121 C  C   . LYS A 1 145 ? -5.022  -29.113 -0.551  1.00 96.00 145 A 1 
ATOM   1122 O  O   . LYS A 1 145 ? -4.373  -29.369 -1.569  1.00 94.71 145 A 1 
ATOM   1123 C  CB  . LYS A 1 145 ? -4.273  -30.984 1.004   1.00 95.54 145 A 1 
ATOM   1124 C  CG  . LYS A 1 145 ? -3.678  -30.176 2.154   1.00 90.40 145 A 1 
ATOM   1125 C  CD  . LYS A 1 145 ? -2.482  -30.916 2.774   1.00 87.73 145 A 1 
ATOM   1126 C  CE  . LYS A 1 145 ? -2.177  -30.314 4.139   1.00 77.91 145 A 1 
ATOM   1127 N  NZ  . LYS A 1 145 ? -0.847  -30.726 4.649   1.00 71.87 145 A 1 
ATOM   1128 N  N   . TYR A 1 146 ? -5.386  -27.893 -0.215  1.00 97.03 146 A 1 
ATOM   1129 C  CA  . TYR A 1 146 ? -5.136  -26.711 -1.026  1.00 96.97 146 A 1 
ATOM   1130 C  C   . TYR A 1 146 ? -4.106  -25.793 -0.366  1.00 97.20 146 A 1 
ATOM   1131 O  O   . TYR A 1 146 ? -4.231  -25.516 0.826   1.00 96.62 146 A 1 
ATOM   1132 C  CB  . TYR A 1 146 ? -6.452  -25.980 -1.246  1.00 96.15 146 A 1 
ATOM   1133 C  CG  . TYR A 1 146 ? -7.386  -26.685 -2.203  1.00 95.58 146 A 1 
ATOM   1134 C  CD1 . TYR A 1 146 ? -7.145  -26.626 -3.583  1.00 93.60 146 A 1 
ATOM   1135 C  CD2 . TYR A 1 146 ? -8.502  -27.390 -1.724  1.00 93.69 146 A 1 
ATOM   1136 C  CE1 . TYR A 1 146 ? -8.012  -27.243 -4.489  1.00 92.00 146 A 1 
ATOM   1137 C  CE2 . TYR A 1 146 ? -9.387  -28.016 -2.624  1.00 91.71 146 A 1 
ATOM   1138 C  CZ  . TYR A 1 146 ? -9.144  -27.934 -4.009  1.00 92.09 146 A 1 
ATOM   1139 O  OH  . TYR A 1 146 ? -9.997  -28.512 -4.894  1.00 89.36 146 A 1 
ATOM   1140 N  N   . PRO A 1 147 ? -3.123  -25.297 -1.123  1.00 97.27 147 A 1 
ATOM   1141 C  CA  . PRO A 1 147 ? -2.193  -24.300 -0.615  1.00 97.25 147 A 1 
ATOM   1142 C  C   . PRO A 1 147 ? -2.833  -22.909 -0.601  1.00 97.72 147 A 1 
ATOM   1143 O  O   . PRO A 1 147 ? -3.550  -22.523 -1.527  1.00 97.29 147 A 1 
ATOM   1144 C  CB  . PRO A 1 147 ? -0.988  -24.373 -1.556  1.00 95.79 147 A 1 
ATOM   1145 C  CG  . PRO A 1 147 ? -1.616  -24.757 -2.891  1.00 92.31 147 A 1 
ATOM   1146 C  CD  . PRO A 1 147 ? -2.791  -25.648 -2.499  1.00 95.82 147 A 1 
ATOM   1147 N  N   . ILE A 1 148 ? -2.500  -22.143 0.423   1.00 98.12 148 A 1 
ATOM   1148 C  CA  . ILE A 1 148 ? -2.823  -20.727 0.547   1.00 98.34 148 A 1 
ATOM   1149 C  C   . ILE A 1 148 ? -1.507  -19.971 0.666   1.00 98.47 148 A 1 
ATOM   1150 O  O   . ILE A 1 148 ? -0.646  -20.348 1.449   1.00 98.07 148 A 1 
ATOM   1151 C  CB  . ILE A 1 148 ? -3.747  -20.476 1.760   1.00 98.04 148 A 1 
ATOM   1152 C  CG1 . ILE A 1 148 ? -5.095  -21.196 1.560   1.00 96.82 148 A 1 
ATOM   1153 C  CG2 . ILE A 1 148 ? -3.952  -18.965 1.983   1.00 96.78 148 A 1 
ATOM   1154 C  CD1 . ILE A 1 148 ? -6.050  -21.093 2.751   1.00 93.94 148 A 1 
ATOM   1155 N  N   . TYR A 1 149 ? -1.351  -18.892 -0.091  1.00 98.46 149 A 1 
ATOM   1156 C  CA  . TYR A 1 149 ? -0.165  -18.040 -0.042  1.00 98.59 149 A 1 
ATOM   1157 C  C   . TYR A 1 149 ? -0.544  -16.648 0.444   1.00 98.53 149 A 1 
ATOM   1158 O  O   . TYR A 1 149 ? -1.553  -16.086 0.024   1.00 98.37 149 A 1 
ATOM   1159 C  CB  . TYR A 1 149 ? 0.513   -17.983 -1.410  1.00 98.38 149 A 1 
ATOM   1160 C  CG  . TYR A 1 149 ? 0.800   -19.334 -2.015  1.00 98.09 149 A 1 
ATOM   1161 C  CD1 . TYR A 1 149 ? 1.905   -20.090 -1.568  1.00 97.02 149 A 1 
ATOM   1162 C  CD2 . TYR A 1 149 ? -0.053  -19.864 -3.000  1.00 96.97 149 A 1 
ATOM   1163 C  CE1 . TYR A 1 149 ? 2.168   -21.357 -2.116  1.00 95.97 149 A 1 
ATOM   1164 C  CE2 . TYR A 1 149 ? 0.200   -21.133 -3.555  1.00 95.96 149 A 1 
ATOM   1165 C  CZ  . TYR A 1 149 ? 1.318   -21.871 -3.108  1.00 96.07 149 A 1 
ATOM   1166 O  OH  . TYR A 1 149 ? 1.566   -23.111 -3.648  1.00 94.56 149 A 1 
ATOM   1167 N  N   . VAL A 1 150 ? 0.306   -16.047 1.263   1.00 98.58 150 A 1 
ATOM   1168 C  CA  . VAL A 1 150 ? 0.130   -14.678 1.719   1.00 98.69 150 A 1 
ATOM   1169 C  C   . VAL A 1 150 ? 1.387   -13.855 1.489   1.00 98.63 150 A 1 
ATOM   1170 O  O   . VAL A 1 150 ? 2.508   -14.328 1.683   1.00 98.39 150 A 1 
ATOM   1171 C  CB  . VAL A 1 150 ? -0.345  -14.629 3.182   1.00 98.16 150 A 1 
ATOM   1172 C  CG1 . VAL A 1 150 ? 0.717   -15.085 4.186   1.00 95.56 150 A 1 
ATOM   1173 C  CG2 . VAL A 1 150 ? -0.814  -13.223 3.563   1.00 94.75 150 A 1 
ATOM   1174 N  N   . GLY A 1 151 ? 1.208   -12.613 1.082   1.00 98.70 151 A 1 
ATOM   1175 C  CA  . GLY A 1 151 ? 2.220   -11.583 1.157   1.00 98.71 151 A 1 
ATOM   1176 C  C   . GLY A 1 151 ? 1.741   -10.465 2.067   1.00 98.76 151 A 1 
ATOM   1177 O  O   . GLY A 1 151 ? 0.675   -9.904  1.834   1.00 98.53 151 A 1 
ATOM   1178 N  N   . GLY A 1 152 ? 2.509   -10.128 3.094   1.00 98.61 152 A 1 
ATOM   1179 C  CA  . GLY A 1 152 ? 2.195   -9.071  4.031   1.00 98.70 152 A 1 
ATOM   1180 C  C   . GLY A 1 152 ? 3.290   -8.012  4.075   1.00 98.85 152 A 1 
ATOM   1181 O  O   . GLY A 1 152 ? 4.475   -8.324  4.153   1.00 98.61 152 A 1 
ATOM   1182 N  N   . ASN A 1 153 ? 2.897   -6.752  4.022   1.00 98.31 153 A 1 
ATOM   1183 C  CA  . ASN A 1 153 ? 3.821   -5.634  4.036   1.00 98.21 153 A 1 
ATOM   1184 C  C   . ASN A 1 153 ? 3.495   -4.634  5.136   1.00 97.98 153 A 1 
ATOM   1185 O  O   . ASN A 1 153 ? 2.331   -4.345  5.402   1.00 97.08 153 A 1 
ATOM   1186 C  CB  . ASN A 1 153 ? 3.846   -4.967  2.653   1.00 98.00 153 A 1 
ATOM   1187 C  CG  . ASN A 1 153 ? 4.840   -3.829  2.660   1.00 97.61 153 A 1 
ATOM   1188 O  OD1 . ASN A 1 153 ? 6.042   -4.038  2.709   1.00 88.91 153 A 1 
ATOM   1189 N  ND2 . ASN A 1 153 ? 4.380   -2.600  2.710   1.00 89.39 153 A 1 
ATOM   1190 N  N   . ARG A 1 154 ? 4.543   -4.035  5.700   1.00 97.69 154 A 1 
ATOM   1191 C  CA  . ARG A 1 154 ? 4.452   -2.863  6.565   1.00 97.62 154 A 1 
ATOM   1192 C  C   . ARG A 1 154 ? 5.452   -1.807  6.108   1.00 97.61 154 A 1 
ATOM   1193 O  O   . ARG A 1 154 ? 6.599   -2.132  5.811   1.00 97.02 154 A 1 
ATOM   1194 C  CB  . ARG A 1 154 ? 4.651   -3.249  8.041   1.00 97.32 154 A 1 
ATOM   1195 C  CG  . ARG A 1 154 ? 6.073   -3.734  8.373   1.00 96.07 154 A 1 
ATOM   1196 C  CD  . ARG A 1 154 ? 6.114   -5.104  9.052   1.00 96.64 154 A 1 
ATOM   1197 N  NE  . ARG A 1 154 ? 5.582   -6.174  8.229   1.00 96.95 154 A 1 
ATOM   1198 C  CZ  . ARG A 1 154 ? 5.424   -7.432  8.589   1.00 97.71 154 A 1 
ATOM   1199 N  NH1 . ARG A 1 154 ? 5.751   -7.864  9.761   1.00 92.98 154 A 1 
ATOM   1200 N  NH2 . ARG A 1 154 ? 4.921   -8.285  7.758   1.00 94.61 154 A 1 
ATOM   1201 N  N   . GLY A 1 155 ? 5.021   -0.559  6.079   1.00 94.04 155 A 1 
ATOM   1202 C  CA  . GLY A 1 155 ? 5.844   0.565   5.673   1.00 94.36 155 A 1 
ATOM   1203 C  C   . GLY A 1 155 ? 5.881   0.817   4.170   1.00 95.02 155 A 1 
ATOM   1204 O  O   . GLY A 1 155 ? 5.451   0.001   3.350   1.00 95.27 155 A 1 
ATOM   1205 N  N   . ARG A 1 156 ? 6.406   1.980   3.815   1.00 92.06 156 A 1 
ATOM   1206 C  CA  . ARG A 1 156 ? 6.466   2.465   2.444   1.00 91.34 156 A 1 
ATOM   1207 C  C   . ARG A 1 156 ? 7.483   1.686   1.620   1.00 92.10 156 A 1 
ATOM   1208 O  O   . ARG A 1 156 ? 8.508   1.246   2.132   1.00 91.76 156 A 1 
ATOM   1209 C  CB  . ARG A 1 156 ? 6.786   3.972   2.434   1.00 89.66 156 A 1 
ATOM   1210 C  CG  . ARG A 1 156 ? 5.688   4.816   3.115   1.00 86.36 156 A 1 
ATOM   1211 C  CD  . ARG A 1 156 ? 6.049   6.291   3.204   1.00 85.22 156 A 1 
ATOM   1212 N  NE  . ARG A 1 156 ? 6.311   6.879   1.890   1.00 83.56 156 A 1 
ATOM   1213 C  CZ  . ARG A 1 156 ? 7.416   7.481   1.474   1.00 83.62 156 A 1 
ATOM   1214 N  NH1 . ARG A 1 156 ? 8.431   7.727   2.255   1.00 77.68 156 A 1 
ATOM   1215 N  NH2 . ARG A 1 156 ? 7.519   7.858   0.238   1.00 78.35 156 A 1 
ATOM   1216 N  N   . GLY A 1 157 ? 7.210   1.555   0.326   1.00 93.85 157 A 1 
ATOM   1217 C  CA  . GLY A 1 157 ? 8.107   0.939   -0.632  1.00 94.11 157 A 1 
ATOM   1218 C  C   . GLY A 1 157 ? 9.337   1.795   -0.948  1.00 94.25 157 A 1 
ATOM   1219 O  O   . GLY A 1 157 ? 9.429   2.964   -0.553  1.00 93.88 157 A 1 
ATOM   1220 N  N   . GLN A 1 158 ? 10.269  1.199   -1.674  1.00 95.42 158 A 1 
ATOM   1221 C  CA  . GLN A 1 158 ? 11.543  1.796   -2.057  1.00 95.64 158 A 1 
ATOM   1222 C  C   . GLN A 1 158 ? 11.554  2.247   -3.521  1.00 95.48 158 A 1 
ATOM   1223 O  O   . GLN A 1 158 ? 12.319  3.132   -3.876  1.00 94.63 158 A 1 
ATOM   1224 C  CB  . GLN A 1 158 ? 12.676  0.778   -1.803  1.00 96.03 158 A 1 
ATOM   1225 C  CG  . GLN A 1 158 ? 13.025  0.563   -0.324  1.00 95.99 158 A 1 
ATOM   1226 C  CD  . GLN A 1 158 ? 11.885  0.005   0.527   1.00 97.02 158 A 1 
ATOM   1227 O  OE1 . GLN A 1 158 ? 11.409  -1.105  0.323   1.00 92.78 158 A 1 
ATOM   1228 N  NE2 . GLN A 1 158 ? 11.389  0.761   1.481   1.00 92.89 158 A 1 
ATOM   1229 N  N   . ILE A 1 159 ? 10.710  1.651   -4.350  1.00 95.37 159 A 1 
ATOM   1230 C  CA  . ILE A 1 159 ? 10.641  1.874   -5.792  1.00 94.74 159 A 1 
ATOM   1231 C  C   . ILE A 1 159 ? 9.181   2.114   -6.177  1.00 93.53 159 A 1 
ATOM   1232 O  O   . ILE A 1 159 ? 8.285   1.412   -5.704  1.00 92.03 159 A 1 
ATOM   1233 C  CB  . ILE A 1 159 ? 11.259  0.681   -6.557  1.00 94.86 159 A 1 
ATOM   1234 C  CG1 . ILE A 1 159 ? 12.704  0.390   -6.081  1.00 92.41 159 A 1 
ATOM   1235 C  CG2 . ILE A 1 159 ? 11.252  0.941   -8.069  1.00 92.31 159 A 1 
ATOM   1236 C  CD1 . ILE A 1 159 ? 13.341  -0.854  -6.710  1.00 84.52 159 A 1 
ATOM   1237 N  N   . TYR A 1 160 ? 8.940   3.106   -7.021  1.00 86.10 160 A 1 
ATOM   1238 C  CA  . TYR A 1 160 ? 7.631   3.385   -7.608  1.00 85.08 160 A 1 
ATOM   1239 C  C   . TYR A 1 160 ? 7.413   2.581   -8.902  1.00 86.23 160 A 1 
ATOM   1240 O  O   . TYR A 1 160 ? 8.374   2.046   -9.460  1.00 85.64 160 A 1 
ATOM   1241 C  CB  . TYR A 1 160 ? 7.495   4.894   -7.839  1.00 83.21 160 A 1 
ATOM   1242 C  CG  . TYR A 1 160 ? 7.328   5.689   -6.562  1.00 80.67 160 A 1 
ATOM   1243 C  CD1 . TYR A 1 160 ? 6.092   5.701   -5.891  1.00 79.22 160 A 1 
ATOM   1244 C  CD2 . TYR A 1 160 ? 8.403   6.434   -6.036  1.00 78.54 160 A 1 
ATOM   1245 C  CE1 . TYR A 1 160 ? 5.920   6.434   -4.709  1.00 76.83 160 A 1 
ATOM   1246 C  CE2 . TYR A 1 160 ? 8.249   7.170   -4.851  1.00 76.61 160 A 1 
ATOM   1247 C  CZ  . TYR A 1 160 ? 7.005   7.169   -4.188  1.00 76.79 160 A 1 
ATOM   1248 O  OH  . TYR A 1 160 ? 6.854   7.886   -3.027  1.00 73.22 160 A 1 
ATOM   1249 N  N   . PRO A 1 161 ? 6.179   2.515   -9.428  1.00 81.72 161 A 1 
ATOM   1250 C  CA  . PRO A 1 161 ? 5.889   1.812   -10.680 1.00 82.13 161 A 1 
ATOM   1251 C  C   . PRO A 1 161 ? 6.682   2.302   -11.902 1.00 83.92 161 A 1 
ATOM   1252 O  O   . PRO A 1 161 ? 6.905   1.528   -12.825 1.00 82.75 161 A 1 
ATOM   1253 C  CB  . PRO A 1 161 ? 4.378   1.992   -10.898 1.00 80.05 161 A 1 
ATOM   1254 C  CG  . PRO A 1 161 ? 3.838   2.152   -9.488  1.00 78.31 161 A 1 
ATOM   1255 C  CD  . PRO A 1 161 ? 4.944   2.943   -8.791  1.00 79.99 161 A 1 
ATOM   1256 N  N   . ASP A 1 162 ? 7.114   3.556   -11.909 1.00 84.52 162 A 1 
ATOM   1257 C  CA  . ASP A 1 162 ? 7.948   4.148   -12.958 1.00 84.57 162 A 1 
ATOM   1258 C  C   . ASP A 1 162 ? 9.449   3.800   -12.826 1.00 86.86 162 A 1 
ATOM   1259 O  O   . ASP A 1 162 ? 10.260  4.219   -13.644 1.00 85.54 162 A 1 
ATOM   1260 C  CB  . ASP A 1 162 ? 7.722   5.672   -12.979 1.00 81.15 162 A 1 
ATOM   1261 C  CG  . ASP A 1 162 ? 8.235   6.404   -11.727 1.00 78.10 162 A 1 
ATOM   1262 O  OD1 . ASP A 1 162 ? 8.662   5.736   -10.760 1.00 75.95 162 A 1 
ATOM   1263 O  OD2 . ASP A 1 162 ? 8.196   7.646   -11.713 1.00 75.88 162 A 1 
ATOM   1264 N  N   . GLY A 1 163 ? 9.826   3.044   -11.802 1.00 90.18 163 A 1 
ATOM   1265 C  CA  . GLY A 1 163 ? 11.210  2.677   -11.504 1.00 91.22 163 A 1 
ATOM   1266 C  C   . GLY A 1 163 ? 11.973  3.699   -10.656 1.00 92.48 163 A 1 
ATOM   1267 O  O   . GLY A 1 163 ? 13.095  3.409   -10.234 1.00 91.39 163 A 1 
ATOM   1268 N  N   . SER A 1 164 ? 11.402  4.866   -10.373 1.00 89.41 164 A 1 
ATOM   1269 C  CA  . SER A 1 164 ? 12.046  5.876   -9.539  1.00 88.74 164 A 1 
ATOM   1270 C  C   . SER A 1 164 ? 12.163  5.421   -8.075  1.00 90.22 164 A 1 
ATOM   1271 O  O   . SER A 1 164 ? 11.321  4.682   -7.546  1.00 90.27 164 A 1 
ATOM   1272 C  CB  . SER A 1 164 ? 11.338  7.229   -9.650  1.00 85.99 164 A 1 
ATOM   1273 O  OG  . SER A 1 164 ? 10.058  7.198   -9.056  1.00 80.38 164 A 1 
ATOM   1274 N  N   . LYS A 1 165 ? 13.220  5.859   -7.389  1.00 92.63 165 A 1 
ATOM   1275 C  CA  . LYS A 1 165 ? 13.398  5.599   -5.961  1.00 93.12 165 A 1 
ATOM   1276 C  C   . LYS A 1 165 ? 12.482  6.501   -5.135  1.00 93.08 165 A 1 
ATOM   1277 O  O   . LYS A 1 165 ? 12.395  7.702   -5.377  1.00 92.04 165 A 1 
ATOM   1278 C  CB  . LYS A 1 165 ? 14.866  5.790   -5.541  1.00 92.58 165 A 1 
ATOM   1279 C  CG  . LYS A 1 165 ? 15.804  4.711   -6.102  1.00 87.99 165 A 1 
ATOM   1280 C  CD  . LYS A 1 165 ? 17.231  4.929   -5.565  1.00 87.91 165 A 1 
ATOM   1281 C  CE  . LYS A 1 165 ? 18.195  3.846   -6.057  1.00 81.16 165 A 1 
ATOM   1282 N  NZ  . LYS A 1 165 ? 19.551  4.013   -5.474  1.00 76.34 165 A 1 
ATOM   1283 N  N   . SER A 1 166 ? 11.881  5.948   -4.095  1.00 90.48 166 A 1 
ATOM   1284 C  CA  . SER A 1 166 ? 11.245  6.751   -3.055  1.00 90.67 166 A 1 
ATOM   1285 C  C   . SER A 1 166 ? 12.297  7.402   -2.141  1.00 91.33 166 A 1 
ATOM   1286 O  O   . SER A 1 166 ? 13.486  7.069   -2.197  1.00 91.42 166 A 1 
ATOM   1287 C  CB  . SER A 1 166 ? 10.249  5.901   -2.260  1.00 90.11 166 A 1 
ATOM   1288 O  OG  . SER A 1 166 ? 10.897  5.085   -1.302  1.00 88.35 166 A 1 
ATOM   1289 N  N   . ASN A 1 167 ? 11.875  8.279   -1.242  1.00 91.06 167 A 1 
ATOM   1290 C  CA  . ASN A 1 167 ? 12.732  8.815   -0.184  1.00 91.06 167 A 1 
ATOM   1291 C  C   . ASN A 1 167 ? 12.909  7.855   1.014   1.00 92.36 167 A 1 
ATOM   1292 O  O   . ASN A 1 167 ? 13.470  8.238   2.028   1.00 91.95 167 A 1 
ATOM   1293 C  CB  . ASN A 1 167 ? 12.200  10.193  0.245   1.00 88.97 167 A 1 
ATOM   1294 C  CG  . ASN A 1 167 ? 10.895  10.124  1.016   1.00 87.75 167 A 1 
ATOM   1295 O  OD1 . ASN A 1 167 ? 10.081  9.229   0.861   1.00 84.74 167 A 1 
ATOM   1296 N  ND2 . ASN A 1 167 ? 10.651  11.084  1.872   1.00 84.13 167 A 1 
ATOM   1297 N  N   . ASN A 1 168 ? 12.414  6.617   0.902   1.00 94.56 168 A 1 
ATOM   1298 C  CA  . ASN A 1 168 ? 12.501  5.595   1.943   1.00 95.29 168 A 1 
ATOM   1299 C  C   . ASN A 1 168 ? 13.458  4.463   1.546   1.00 96.11 168 A 1 
ATOM   1300 O  O   . ASN A 1 168 ? 13.156  3.274   1.696   1.00 95.81 168 A 1 
ATOM   1301 C  CB  . ASN A 1 168 ? 11.082  5.114   2.302   1.00 94.74 168 A 1 
ATOM   1302 C  CG  . ASN A 1 168 ? 11.061  4.326   3.597   1.00 94.07 168 A 1 
ATOM   1303 O  OD1 . ASN A 1 168 ? 11.770  4.611   4.543   1.00 89.25 168 A 1 
ATOM   1304 N  ND2 . ASN A 1 168 ? 10.239  3.310   3.692   1.00 88.75 168 A 1 
ATOM   1305 N  N   . THR A 1 169 ? 14.612  4.834   0.986   1.00 96.78 169 A 1 
ATOM   1306 C  CA  . THR A 1 169 ? 15.654  3.899   0.558   1.00 96.94 169 A 1 
ATOM   1307 C  C   . THR A 1 169 ? 17.039  4.533   0.692   1.00 97.28 169 A 1 
ATOM   1308 O  O   . THR A 1 169 ? 17.163  5.738   0.887   1.00 96.85 169 A 1 
ATOM   1309 C  CB  . THR A 1 169 ? 15.386  3.412   -0.874  1.00 96.41 169 A 1 
ATOM   1310 O  OG1 . THR A 1 169 ? 16.242  2.342   -1.200  1.00 93.27 169 A 1 
ATOM   1311 C  CG2 . THR A 1 169 ? 15.561  4.489   -1.936  1.00 93.13 169 A 1 
ATOM   1312 N  N   . VAL A 1 170 ? 18.079  3.718   0.570   1.00 97.25 170 A 1 
ATOM   1313 C  CA  . VAL A 1 170 ? 19.466  4.183   0.496   1.00 97.46 170 A 1 
ATOM   1314 C  C   . VAL A 1 170 ? 19.697  4.890   -0.845  1.00 97.43 170 A 1 
ATOM   1315 O  O   . VAL A 1 170 ? 19.294  4.396   -1.901  1.00 96.54 170 A 1 
ATOM   1316 C  CB  . VAL A 1 170 ? 20.455  3.023   0.669   1.00 96.66 170 A 1 
ATOM   1317 C  CG1 . VAL A 1 170 ? 21.908  3.490   0.619   1.00 91.87 170 A 1 
ATOM   1318 C  CG2 . VAL A 1 170 ? 20.244  2.318   2.010   1.00 92.03 170 A 1 
ATOM   1319 N  N   . TYR A 1 171 ? 20.389  6.025   -0.794  1.00 97.36 171 A 1 
ATOM   1320 C  CA  . TYR A 1 171 ? 20.910  6.707   -1.967  1.00 97.09 171 A 1 
ATOM   1321 C  C   . TYR A 1 171 ? 22.412  6.443   -2.048  1.00 96.97 171 A 1 
ATOM   1322 O  O   . TYR A 1 171 ? 23.134  6.679   -1.079  1.00 95.50 171 A 1 
ATOM   1323 C  CB  . TYR A 1 171 ? 20.567  8.196   -1.924  1.00 96.60 171 A 1 
ATOM   1324 C  CG  . TYR A 1 171 ? 19.132  8.461   -2.320  1.00 96.56 171 A 1 
ATOM   1325 C  CD1 . TYR A 1 171 ? 18.832  9.002   -3.584  1.00 95.15 171 A 1 
ATOM   1326 C  CD2 . TYR A 1 171 ? 18.074  8.112   -1.452  1.00 95.08 171 A 1 
ATOM   1327 C  CE1 . TYR A 1 171 ? 17.503  9.167   -3.996  1.00 93.93 171 A 1 
ATOM   1328 C  CE2 . TYR A 1 171 ? 16.738  8.263   -1.858  1.00 94.08 171 A 1 
ATOM   1329 C  CZ  . TYR A 1 171 ? 16.461  8.784   -3.138  1.00 94.91 171 A 1 
ATOM   1330 O  OH  . TYR A 1 171 ? 15.160  8.898   -3.551  1.00 93.61 171 A 1 
ATOM   1331 N  N   . ASN A 1 172 ? 22.855  5.919   -3.188  1.00 96.89 172 A 1 
ATOM   1332 C  CA  . ASN A 1 172 ? 24.246  5.558   -3.440  1.00 96.52 172 A 1 
ATOM   1333 C  C   . ASN A 1 172 ? 24.878  6.566   -4.400  1.00 96.20 172 A 1 
ATOM   1334 O  O   . ASN A 1 172 ? 24.173  7.139   -5.229  1.00 95.12 172 A 1 
ATOM   1335 C  CB  . ASN A 1 172 ? 24.316  4.136   -4.006  1.00 95.95 172 A 1 
ATOM   1336 C  CG  . ASN A 1 172 ? 23.760  3.063   -3.085  1.00 94.85 172 A 1 
ATOM   1337 O  OD1 . ASN A 1 172 ? 23.528  3.226   -1.904  1.00 87.00 172 A 1 
ATOM   1338 N  ND2 . ASN A 1 172 ? 23.518  1.886   -3.616  1.00 86.23 172 A 1 
ATOM   1339 N  N   . SER A 1 173 ? 26.192  6.725   -4.312  1.00 96.08 173 A 1 
ATOM   1340 C  CA  . SER A 1 173 ? 26.960  7.549   -5.240  1.00 95.33 173 A 1 
ATOM   1341 C  C   . SER A 1 173 ? 26.840  7.020   -6.670  1.00 94.82 173 A 1 
ATOM   1342 O  O   . SER A 1 173 ? 26.987  5.820   -6.902  1.00 93.42 173 A 1 
ATOM   1343 C  CB  . SER A 1 173 ? 28.425  7.575   -4.827  1.00 94.82 173 A 1 
ATOM   1344 O  OG  . SER A 1 173 ? 29.132  8.452   -5.682  1.00 90.84 173 A 1 
ATOM   1345 N  N   . THR A 1 174 ? 26.637  7.921   -7.623  1.00 93.85 174 A 1 
ATOM   1346 C  CA  . THR A 1 174 ? 26.640  7.594   -9.054  1.00 92.31 174 A 1 
ATOM   1347 C  C   . THR A 1 174 ? 28.035  7.655   -9.671  1.00 91.92 174 A 1 
ATOM   1348 O  O   . THR A 1 174 ? 28.206  7.338   -10.844 1.00 89.32 174 A 1 
ATOM   1349 C  CB  . THR A 1 174 ? 25.681  8.500   -9.829  1.00 90.97 174 A 1 
ATOM   1350 O  OG1 . THR A 1 174 ? 26.052  9.849   -9.693  1.00 85.54 174 A 1 
ATOM   1351 C  CG2 . THR A 1 174 ? 24.246  8.341   -9.346  1.00 84.41 174 A 1 
ATOM   1352 N  N   . ALA A 1 175 ? 29.050  8.025   -8.891  1.00 92.42 175 A 1 
ATOM   1353 C  CA  . ALA A 1 175 ? 30.426  8.155   -9.348  1.00 91.99 175 A 1 
ATOM   1354 C  C   . ALA A 1 175 ? 31.435  7.724   -8.283  1.00 93.11 175 A 1 
ATOM   1355 O  O   . ALA A 1 175 ? 31.148  7.691   -7.084  1.00 91.99 175 A 1 
ATOM   1356 C  CB  . ALA A 1 175 ? 30.651  9.607   -9.792  1.00 89.68 175 A 1 
ATOM   1357 N  N   . THR A 1 176 ? 32.657  7.421   -8.721  1.00 91.95 176 A 1 
ATOM   1358 C  CA  . THR A 1 176 ? 33.831  7.321   -7.846  1.00 92.06 176 A 1 
ATOM   1359 C  C   . THR A 1 176 ? 34.558  8.652   -7.856  1.00 92.14 176 A 1 
ATOM   1360 O  O   . THR A 1 176 ? 34.845  9.186   -8.923  1.00 89.93 176 A 1 
ATOM   1361 C  CB  . THR A 1 176 ? 34.774  6.203   -8.311  1.00 90.82 176 A 1 
ATOM   1362 O  OG1 . THR A 1 176 ? 34.102  4.963   -8.243  1.00 85.00 176 A 1 
ATOM   1363 C  CG2 . THR A 1 176 ? 36.022  6.074   -7.444  1.00 83.98 176 A 1 
ATOM   1364 N  N   . GLY A 1 177 ? 34.874  9.197   -6.681  1.00 93.74 177 A 1 
ATOM   1365 C  CA  . GLY A 1 177 ? 35.512  10.502  -6.620  1.00 93.66 177 A 1 
ATOM   1366 C  C   . GLY A 1 177 ? 35.606  11.060  -5.208  1.00 94.52 177 A 1 
ATOM   1367 O  O   . GLY A 1 177 ? 35.672  10.320  -4.225  1.00 93.41 177 A 1 
ATOM   1368 N  N   . ILE A 1 178 ? 35.651  12.381  -5.121  1.00 93.87 178 A 1 
ATOM   1369 C  CA  . ILE A 1 178 ? 35.704  13.122  -3.864  1.00 94.08 178 A 1 
ATOM   1370 C  C   . ILE A 1 178 ? 34.449  13.976  -3.753  1.00 94.69 178 A 1 
ATOM   1371 O  O   . ILE A 1 178 ? 34.086  14.687  -4.687  1.00 93.40 178 A 1 
ATOM   1372 C  CB  . ILE A 1 178 ? 37.001  13.955  -3.765  1.00 92.34 178 A 1 
ATOM   1373 C  CG1 . ILE A 1 178 ? 38.231  13.026  -3.808  1.00 86.12 178 A 1 
ATOM   1374 C  CG2 . ILE A 1 178 ? 37.007  14.807  -2.478  1.00 84.93 178 A 1 
ATOM   1375 C  CD1 . ILE A 1 178 ? 39.584  13.753  -3.833  1.00 73.86 178 A 1 
ATOM   1376 N  N   . VAL A 1 179 ? 33.834  13.952  -2.585  1.00 94.65 179 A 1 
ATOM   1377 C  CA  . VAL A 1 179 ? 32.722  14.857  -2.256  1.00 94.77 179 A 1 
ATOM   1378 C  C   . VAL A 1 179 ? 33.274  16.271  -2.139  1.00 94.45 179 A 1 
ATOM   1379 O  O   . VAL A 1 179 ? 33.924  16.619  -1.159  1.00 92.98 179 A 1 
ATOM   1380 C  CB  . VAL A 1 179 ? 32.014  14.431  -0.959  1.00 94.11 179 A 1 
ATOM   1381 C  CG1 . VAL A 1 179 ? 30.844  15.361  -0.654  1.00 91.69 179 A 1 
ATOM   1382 C  CG2 . VAL A 1 179 ? 31.467  13.005  -1.056  1.00 92.25 179 A 1 
ATOM   1383 N  N   . LYS A 1 180 ? 33.041  17.108  -3.152  1.00 94.74 180 A 1 
ATOM   1384 C  CA  . LYS A 1 180 ? 33.532  18.495  -3.145  1.00 93.99 180 A 1 
ATOM   1385 C  C   . LYS A 1 180 ? 32.660  19.424  -2.334  1.00 94.59 180 A 1 
ATOM   1386 O  O   . LYS A 1 180 ? 33.166  20.334  -1.689  1.00 92.30 180 A 1 
ATOM   1387 C  CB  . LYS A 1 180 ? 33.623  19.033  -4.569  1.00 91.81 180 A 1 
ATOM   1388 C  CG  . LYS A 1 180 ? 34.975  18.742  -5.210  1.00 82.59 180 A 1 
ATOM   1389 C  CD  . LYS A 1 180 ? 35.148  19.708  -6.373  1.00 74.72 180 A 1 
ATOM   1390 C  CE  . LYS A 1 180 ? 36.423  19.501  -7.163  1.00 66.58 180 A 1 
ATOM   1391 N  NZ  . LYS A 1 180 ? 36.376  20.332  -8.384  1.00 58.82 180 A 1 
ATOM   1392 N  N   . LYS A 1 181 ? 31.346  19.260  -2.427  1.00 94.99 181 A 1 
ATOM   1393 C  CA  . LYS A 1 181 ? 30.394  20.163  -1.803  1.00 95.31 181 A 1 
ATOM   1394 C  C   . LYS A 1 181 ? 29.095  19.442  -1.491  1.00 95.80 181 A 1 
ATOM   1395 O  O   . LYS A 1 181 ? 28.595  18.678  -2.310  1.00 94.37 181 A 1 
ATOM   1396 C  CB  . LYS A 1 181 ? 30.167  21.355  -2.747  1.00 93.80 181 A 1 
ATOM   1397 C  CG  . LYS A 1 181 ? 29.429  22.501  -2.049  1.00 86.38 181 A 1 
ATOM   1398 C  CD  . LYS A 1 181 ? 29.277  23.691  -2.990  1.00 82.82 181 A 1 
ATOM   1399 C  CE  . LYS A 1 181 ? 28.582  24.828  -2.259  1.00 71.80 181 A 1 
ATOM   1400 N  NZ  . LYS A 1 181 ? 28.324  25.973  -3.159  1.00 63.61 181 A 1 
ATOM   1401 N  N   . ILE A 1 182 ? 28.539  19.763  -0.338  1.00 95.87 182 A 1 
ATOM   1402 C  CA  . ILE A 1 182 ? 27.209  19.317  0.075   1.00 95.93 182 A 1 
ATOM   1403 C  C   . ILE A 1 182 ? 26.348  20.559  0.304   1.00 95.82 182 A 1 
ATOM   1404 O  O   . ILE A 1 182 ? 26.632  21.377  1.180   1.00 94.36 182 A 1 
ATOM   1405 C  CB  . ILE A 1 182 ? 27.282  18.421  1.322   1.00 95.34 182 A 1 
ATOM   1406 C  CG1 . ILE A 1 182 ? 28.143  17.168  1.042   1.00 93.83 182 A 1 
ATOM   1407 C  CG2 . ILE A 1 182 ? 25.856  18.035  1.756   1.00 93.74 182 A 1 
ATOM   1408 C  CD1 . ILE A 1 182 ? 28.434  16.314  2.275   1.00 92.19 182 A 1 
ATOM   1409 N  N   . VAL A 1 183 ? 25.299  20.718  -0.480  1.00 96.01 183 A 1 
ATOM   1410 C  CA  . VAL A 1 183 ? 24.333  21.808  -0.335  1.00 95.42 183 A 1 
ATOM   1411 C  C   . VAL A 1 183 ? 23.063  21.254  0.298   1.00 95.42 183 A 1 
ATOM   1412 O  O   . VAL A 1 183 ? 22.440  20.350  -0.250  1.00 94.59 183 A 1 
ATOM   1413 C  CB  . VAL A 1 183 ? 24.035  22.495  -1.679  1.00 94.14 183 A 1 
ATOM   1414 C  CG1 . VAL A 1 183 ? 23.090  23.683  -1.497  1.00 88.88 183 A 1 
ATOM   1415 C  CG2 . VAL A 1 183 ? 25.325  23.015  -2.321  1.00 89.63 183 A 1 
ATOM   1416 N  N   . ARG A 1 184 ? 22.663  21.816  1.438   1.00 94.51 184 A 1 
ATOM   1417 C  CA  . ARG A 1 184 ? 21.345  21.537  2.015   1.00 93.49 184 A 1 
ATOM   1418 C  C   . ARG A 1 184 ? 20.292  22.346  1.254   1.00 93.23 184 A 1 
ATOM   1419 O  O   . ARG A 1 184 ? 20.440  23.555  1.116   1.00 90.34 184 A 1 
ATOM   1420 C  CB  . ARG A 1 184 ? 21.308  21.856  3.512   1.00 90.68 184 A 1 
ATOM   1421 C  CG  . ARG A 1 184 ? 22.143  20.858  4.317   1.00 74.41 184 A 1 
ATOM   1422 C  CD  . ARG A 1 184 ? 21.995  21.111  5.823   1.00 69.30 184 A 1 
ATOM   1423 N  NE  . ARG A 1 184 ? 22.746  20.114  6.595   1.00 61.12 184 A 1 
ATOM   1424 C  CZ  . ARG A 1 184 ? 22.753  19.984  7.921   1.00 53.88 184 A 1 
ATOM   1425 N  NH1 . ARG A 1 184 ? 22.074  20.789  8.691   1.00 49.06 184 A 1 
ATOM   1426 N  NH2 . ARG A 1 184 ? 23.455  19.044  8.487   1.00 47.32 184 A 1 
ATOM   1427 N  N   . LYS A 1 185 ? 19.238  21.693  0.809   1.00 91.84 185 A 1 
ATOM   1428 C  CA  . LYS A 1 185 ? 18.118  22.360  0.144   1.00 90.20 185 A 1 
ATOM   1429 C  C   . LYS A 1 185 ? 17.180  22.990  1.175   1.00 89.39 185 A 1 
ATOM   1430 O  O   . LYS A 1 185 ? 16.952  22.406  2.229   1.00 86.43 185 A 1 
ATOM   1431 C  CB  . LYS A 1 185 ? 17.348  21.375  -0.750  1.00 88.35 185 A 1 
ATOM   1432 C  CG  . LYS A 1 185 ? 18.221  20.859  -1.891  1.00 81.07 185 A 1 
ATOM   1433 C  CD  . LYS A 1 185 ? 17.408  19.983  -2.848  1.00 75.27 185 A 1 
ATOM   1434 C  CE  . LYS A 1 185 ? 18.322  19.684  -4.024  1.00 66.54 185 A 1 
ATOM   1435 N  NZ  . LYS A 1 185 ? 17.650  19.014  -5.162  1.00 59.14 185 A 1 
ATOM   1436 N  N   . GLU A 1 186 ? 16.572  24.120  0.831   1.00 87.61 186 A 1 
ATOM   1437 C  CA  . GLU A 1 186 ? 15.630  24.825  1.706   1.00 84.81 186 A 1 
ATOM   1438 C  C   . GLU A 1 186 ? 14.450  23.947  2.142   1.00 82.42 186 A 1 
ATOM   1439 O  O   . GLU A 1 186 ? 14.096  23.896  3.312   1.00 76.81 186 A 1 
ATOM   1440 C  CB  . GLU A 1 186 ? 15.062  26.052  0.983   1.00 82.74 186 A 1 
ATOM   1441 C  CG  . GLU A 1 186 ? 16.101  27.161  0.789   1.00 71.33 186 A 1 
ATOM   1442 C  CD  . GLU A 1 186 ? 15.498  28.418  0.132   1.00 62.83 186 A 1 
ATOM   1443 O  OE1 . GLU A 1 186 ? 16.135  29.479  0.247   1.00 56.05 186 A 1 
ATOM   1444 O  OE2 . GLU A 1 186 ? 14.419  28.284  -0.487  1.00 56.81 186 A 1 
ATOM   1445 N  N   . LYS A 1 187 ? 13.879  23.191  1.199   1.00 80.53 187 A 1 
ATOM   1446 C  CA  . LYS A 1 187 ? 12.764  22.271  1.476   1.00 79.18 187 A 1 
ATOM   1447 C  C   . LYS A 1 187 ? 13.212  20.922  2.082   1.00 80.87 187 A 1 
ATOM   1448 O  O   . LYS A 1 187 ? 12.414  19.996  2.192   1.00 75.85 187 A 1 
ATOM   1449 C  CB  . LYS A 1 187 ? 11.872  22.107  0.236   1.00 74.65 187 A 1 
ATOM   1450 C  CG  . LYS A 1 187 ? 11.214  23.439  -0.184  1.00 67.95 187 A 1 
ATOM   1451 C  CD  . LYS A 1 187 ? 10.105  23.226  -1.222  1.00 61.13 187 A 1 
ATOM   1452 C  CE  . LYS A 1 187 ? 9.409   24.562  -1.523  1.00 54.71 187 A 1 
ATOM   1453 N  NZ  . LYS A 1 187 ? 8.143   24.409  -2.297  1.00 48.66 187 A 1 
ATOM   1454 N  N   . GLY A 1 188 ? 14.477  20.812  2.464   1.00 84.64 188 A 1 
ATOM   1455 C  CA  . GLY A 1 188 ? 15.099  19.581  2.930   1.00 86.09 188 A 1 
ATOM   1456 C  C   . GLY A 1 188 ? 15.692  18.733  1.803   1.00 88.75 188 A 1 
ATOM   1457 O  O   . GLY A 1 188 ? 15.413  18.924  0.621   1.00 85.87 188 A 1 
ATOM   1458 N  N   . GLY A 1 189 ? 16.528  17.774  2.195   1.00 90.61 189 A 1 
ATOM   1459 C  CA  . GLY A 1 189 ? 17.362  17.002  1.280   1.00 92.57 189 A 1 
ATOM   1460 C  C   . GLY A 1 189 ? 18.697  17.694  0.993   1.00 94.55 189 A 1 
ATOM   1461 O  O   . GLY A 1 189 ? 19.033  18.716  1.602   1.00 93.57 189 A 1 
ATOM   1462 N  N   . TYR A 1 190 ? 19.465  17.103  0.079   1.00 95.74 190 A 1 
ATOM   1463 C  CA  . TYR A 1 190 ? 20.836  17.495  -0.206  1.00 96.19 190 A 1 
ATOM   1464 C  C   . TYR A 1 190 ? 21.128  17.439  -1.706  1.00 96.63 190 A 1 
ATOM   1465 O  O   . TYR A 1 190 ? 20.584  16.604  -2.427  1.00 95.82 190 A 1 
ATOM   1466 C  CB  . TYR A 1 190 ? 21.807  16.592  0.563   1.00 95.39 190 A 1 
ATOM   1467 C  CG  . TYR A 1 190 ? 21.523  16.472  2.050   1.00 94.70 190 A 1 
ATOM   1468 C  CD1 . TYR A 1 190 ? 22.069  17.394  2.963   1.00 91.16 190 A 1 
ATOM   1469 C  CD2 . TYR A 1 190 ? 20.683  15.445  2.535   1.00 91.06 190 A 1 
ATOM   1470 C  CE1 . TYR A 1 190 ? 21.791  17.303  4.335   1.00 88.69 190 A 1 
ATOM   1471 C  CE2 . TYR A 1 190 ? 20.389  15.347  3.912   1.00 88.95 190 A 1 
ATOM   1472 C  CZ  . TYR A 1 190 ? 20.949  16.278  4.803   1.00 89.79 190 A 1 
ATOM   1473 O  OH  . TYR A 1 190 ? 20.665  16.185  6.143   1.00 86.86 190 A 1 
ATOM   1474 N  N   . GLU A 1 191 ? 22.040  18.299  -2.150  1.00 96.13 191 A 1 
ATOM   1475 C  CA  . GLU A 1 191 ? 22.763  18.144  -3.412  1.00 96.18 191 A 1 
ATOM   1476 C  C   . GLU A 1 191 ? 24.228  17.882  -3.082  1.00 96.39 191 A 1 
ATOM   1477 O  O   . GLU A 1 191 ? 24.841  18.642  -2.334  1.00 94.99 191 A 1 
ATOM   1478 C  CB  . GLU A 1 191 ? 22.624  19.380  -4.295  1.00 94.82 191 A 1 
ATOM   1479 C  CG  . GLU A 1 191 ? 21.210  19.486  -4.849  1.00 86.82 191 A 1 
ATOM   1480 C  CD  . GLU A 1 191 ? 20.937  20.694  -5.735  1.00 85.43 191 A 1 
ATOM   1481 O  OE1 . GLU A 1 191 ? 19.803  20.714  -6.302  1.00 79.34 191 A 1 
ATOM   1482 O  OE2 . GLU A 1 191 ? 21.765  21.617  -5.779  1.00 78.82 191 A 1 
ATOM   1483 N  N   . ILE A 1 192 ? 24.781  16.820  -3.628  1.00 96.31 192 A 1 
ATOM   1484 C  CA  . ILE A 1 192 ? 26.156  16.400  -3.389  1.00 96.00 192 A 1 
ATOM   1485 C  C   . ILE A 1 192 ? 26.925  16.496  -4.695  1.00 95.80 192 A 1 
ATOM   1486 O  O   . ILE A 1 192 ? 26.620  15.773  -5.644  1.00 94.79 192 A 1 
ATOM   1487 C  CB  . ILE A 1 192 ? 26.217  14.976  -2.798  1.00 95.30 192 A 1 
ATOM   1488 C  CG1 . ILE A 1 192 ? 25.325  14.871  -1.535  1.00 92.07 192 A 1 
ATOM   1489 C  CG2 . ILE A 1 192 ? 27.672  14.614  -2.480  1.00 91.70 192 A 1 
ATOM   1490 C  CD1 . ILE A 1 192 ? 25.428  13.528  -0.826  1.00 85.11 192 A 1 
ATOM   1491 N  N   . ASN A 1 193 ? 27.928  17.364  -4.735  1.00 96.16 193 A 1 
ATOM   1492 C  CA  . ASN A 1 193 ? 28.841  17.452  -5.863  1.00 95.75 193 A 1 
ATOM   1493 C  C   . ASN A 1 193 ? 29.987  16.466  -5.651  1.00 95.79 193 A 1 
ATOM   1494 O  O   . ASN A 1 193 ? 30.751  16.596  -4.688  1.00 94.39 193 A 1 
ATOM   1495 C  CB  . ASN A 1 193 ? 29.359  18.889  -6.022  1.00 94.27 193 A 1 
ATOM   1496 C  CG  . ASN A 1 193 ? 28.324  19.864  -6.539  1.00 86.10 193 A 1 
ATOM   1497 O  OD1 . ASN A 1 193 ? 27.128  19.672  -6.488  1.00 74.44 193 A 1 
ATOM   1498 N  ND2 . ASN A 1 193 ? 28.766  20.994  -7.058  1.00 73.53 193 A 1 
ATOM   1499 N  N   . ILE A 1 194 ? 30.124  15.525  -6.564  1.00 95.33 194 A 1 
ATOM   1500 C  CA  . ILE A 1 194 ? 31.169  14.505  -6.565  1.00 94.84 194 A 1 
ATOM   1501 C  C   . ILE A 1 194 ? 32.079  14.780  -7.749  1.00 94.33 194 A 1 
ATOM   1502 O  O   . ILE A 1 194 ? 31.633  14.758  -8.895  1.00 93.01 194 A 1 
ATOM   1503 C  CB  . ILE A 1 194 ? 30.556  13.096  -6.625  1.00 94.05 194 A 1 
ATOM   1504 C  CG1 . ILE A 1 194 ? 29.591  12.857  -5.446  1.00 91.91 194 A 1 
ATOM   1505 C  CG2 . ILE A 1 194 ? 31.675  12.033  -6.629  1.00 91.85 194 A 1 
ATOM   1506 C  CD1 . ILE A 1 194 ? 28.603  11.720  -5.709  1.00 85.04 194 A 1 
ATOM   1507 N  N   . ALA A 1 195 ? 33.357  15.045  -7.479  1.00 94.60 195 A 1 
ATOM   1508 C  CA  . ALA A 1 195 ? 34.353  15.183  -8.521  1.00 93.52 195 A 1 
ATOM   1509 C  C   . ALA A 1 195 ? 34.960  13.817  -8.822  1.00 92.81 195 A 1 
ATOM   1510 O  O   . ALA A 1 195 ? 35.575  13.207  -7.938  1.00 89.74 195 A 1 
ATOM   1511 C  CB  . ALA A 1 195 ? 35.414  16.195  -8.095  1.00 91.45 195 A 1 
ATOM   1512 N  N   . ASP A 1 196 ? 34.830  13.363  -10.074 1.00 91.17 196 A 1 
ATOM   1513 C  CA  . ASP A 1 196 ? 35.458  12.137  -10.531 1.00 88.03 196 A 1 
ATOM   1514 C  C   . ASP A 1 196 ? 36.988  12.231  -10.395 1.00 87.00 196 A 1 
ATOM   1515 O  O   . ASP A 1 196 ? 37.614  13.216  -10.774 1.00 82.49 196 A 1 
ATOM   1516 C  CB  . ASP A 1 196 ? 35.023  11.846  -11.976 1.00 83.53 196 A 1 
ATOM   1517 C  CG  . ASP A 1 196 ? 35.433  10.434  -12.405 1.00 75.58 196 A 1 
ATOM   1518 O  OD1 . ASP A 1 196 ? 36.651  10.162  -12.430 1.00 67.32 196 A 1 
ATOM   1519 O  OD2 . ASP A 1 196 ? 34.540  9.614   -12.670 1.00 68.60 196 A 1 
ATOM   1520 N  N   . ALA A 1 197 ? 37.586  11.198  -9.821  1.00 81.30 197 A 1 
ATOM   1521 C  CA  . ALA A 1 197 ? 39.026  11.192  -9.562  1.00 79.01 197 A 1 
ATOM   1522 C  C   . ALA A 1 197 ? 39.871  11.066  -10.842 1.00 79.39 197 A 1 
ATOM   1523 O  O   . ALA A 1 197 ? 41.057  11.377  -10.818 1.00 73.86 197 A 1 
ATOM   1524 C  CB  . ALA A 1 197 ? 39.314  10.051  -8.582  1.00 74.60 197 A 1 
ATOM   1525 N  N   . SER A 1 198 ? 39.282  10.588  -11.940 1.00 82.93 198 A 1 
ATOM   1526 C  CA  . SER A 1 198 ? 39.994  10.291  -13.183 1.00 81.32 198 A 1 
ATOM   1527 C  C   . SER A 1 198 ? 40.034  11.463  -14.158 1.00 81.29 198 A 1 
ATOM   1528 O  O   . SER A 1 198 ? 41.093  11.753  -14.715 1.00 75.15 198 A 1 
ATOM   1529 C  CB  . SER A 1 198 ? 39.389  9.047   -13.847 1.00 77.82 198 A 1 
ATOM   1530 O  OG  . SER A 1 198 ? 38.093  9.262   -14.335 1.00 69.99 198 A 1 
ATOM   1531 N  N   . ASP A 1 199 ? 38.921  12.176  -14.349 1.00 83.94 199 A 1 
ATOM   1532 C  CA  . ASP A 1 199 ? 38.803  13.266  -15.322 1.00 83.79 199 A 1 
ATOM   1533 C  C   . ASP A 1 199 ? 38.376  14.603  -14.709 1.00 84.67 199 A 1 
ATOM   1534 O  O   . ASP A 1 199 ? 38.317  15.624  -15.404 1.00 77.72 199 A 1 
ATOM   1535 C  CB  . ASP A 1 199 ? 37.904  12.813  -16.487 1.00 78.67 199 A 1 
ATOM   1536 C  CG  . ASP A 1 199 ? 36.421  12.673  -16.157 1.00 73.26 199 A 1 
ATOM   1537 O  OD1 . ASP A 1 199 ? 36.034  12.948  -15.009 1.00 68.04 199 A 1 
ATOM   1538 O  OD2 . ASP A 1 199 ? 35.655  12.384  -17.104 1.00 69.37 199 A 1 
ATOM   1539 N  N   . GLY A 1 200 ? 38.101  14.628  -13.415 1.00 81.95 200 A 1 
ATOM   1540 C  CA  . GLY A 1 200 ? 37.702  15.821  -12.684 1.00 81.57 200 A 1 
ATOM   1541 C  C   . GLY A 1 200 ? 36.284  16.298  -12.981 1.00 83.71 200 A 1 
ATOM   1542 O  O   . GLY A 1 200 ? 35.894  17.366  -12.493 1.00 79.28 200 A 1 
ATOM   1543 N  N   . ARG A 1 201 ? 35.510  15.553  -13.762 1.00 87.92 201 A 1 
ATOM   1544 C  CA  . ARG A 1 201 ? 34.108  15.885  -14.001 1.00 89.12 201 A 1 
ATOM   1545 C  C   . ARG A 1 201 ? 33.324  15.841  -12.697 1.00 90.99 201 A 1 
ATOM   1546 O  O   . ARG A 1 201 ? 33.513  14.968  -11.864 1.00 88.19 201 A 1 
ATOM   1547 C  CB  . ARG A 1 201 ? 33.472  14.938  -15.023 1.00 84.54 201 A 1 
ATOM   1548 C  CG  . ARG A 1 201 ? 33.913  15.296  -16.444 1.00 70.04 201 A 1 
ATOM   1549 C  CD  . ARG A 1 201 ? 33.229  14.357  -17.425 1.00 65.79 201 A 1 
ATOM   1550 N  NE  . ARG A 1 201 ? 33.510  14.762  -18.809 1.00 57.25 201 A 1 
ATOM   1551 C  CZ  . ARG A 1 201 ? 33.088  14.119  -19.881 1.00 51.13 201 A 1 
ATOM   1552 N  NH1 . ARG A 1 201 ? 32.385  13.025  -19.784 1.00 48.43 201 A 1 
ATOM   1553 N  NH2 . ARG A 1 201 ? 33.369  14.582  -21.059 1.00 44.76 201 A 1 
ATOM   1554 N  N   . GLU A 1 202 ? 32.416  16.800  -12.560 1.00 91.70 202 A 1 
ATOM   1555 C  CA  . GLU A 1 202 ? 31.520  16.851  -11.419 1.00 92.30 202 A 1 
ATOM   1556 C  C   . GLU A 1 202 ? 30.166  16.251  -11.787 1.00 93.11 202 A 1 
ATOM   1557 O  O   . GLU A 1 202 ? 29.552  16.615  -12.788 1.00 90.61 202 A 1 
ATOM   1558 C  CB  . GLU A 1 202 ? 31.396  18.277  -10.877 1.00 89.18 202 A 1 
ATOM   1559 C  CG  . GLU A 1 202 ? 32.721  18.728  -10.240 1.00 81.02 202 A 1 
ATOM   1560 C  CD  . GLU A 1 202 ? 32.689  20.113  -9.580  1.00 80.86 202 A 1 
ATOM   1561 O  OE1 . GLU A 1 202 ? 33.783  20.568  -9.190  1.00 75.51 202 A 1 
ATOM   1562 O  OE2 . GLU A 1 202 ? 31.599  20.710  -9.420  1.00 76.10 202 A 1 
ATOM   1563 N  N   . VAL A 1 203 ? 29.719  15.352  -10.928 1.00 93.68 203 A 1 
ATOM   1564 C  CA  . VAL A 1 203 ? 28.364  14.811  -10.951 1.00 93.45 203 A 1 
ATOM   1565 C  C   . VAL A 1 203 ? 27.624  15.354  -9.735  1.00 94.59 203 A 1 
ATOM   1566 O  O   . VAL A 1 203 ? 28.220  15.525  -8.671  1.00 93.72 203 A 1 
ATOM   1567 C  CB  . VAL A 1 203 ? 28.366  13.274  -10.995 1.00 90.72 203 A 1 
ATOM   1568 C  CG1 . VAL A 1 203 ? 26.952  12.731  -11.187 1.00 79.05 203 A 1 
ATOM   1569 C  CG2 . VAL A 1 203 ? 29.233  12.746  -12.140 1.00 79.55 203 A 1 
ATOM   1570 N  N   . VAL A 1 204 ? 26.359  15.658  -9.901  1.00 95.18 204 A 1 
ATOM   1571 C  CA  . VAL A 1 204 ? 25.504  16.128  -8.804  1.00 95.07 204 A 1 
ATOM   1572 C  C   . VAL A 1 204 ? 24.501  15.043  -8.463  1.00 94.95 204 A 1 
ATOM   1573 O  O   . VAL A 1 204 ? 23.573  14.790  -9.229  1.00 93.73 204 A 1 
ATOM   1574 C  CB  . VAL A 1 204 ? 24.806  17.461  -9.140  1.00 93.77 204 A 1 
ATOM   1575 C  CG1 . VAL A 1 204 ? 24.016  17.976  -7.927  1.00 87.82 204 A 1 
ATOM   1576 C  CG2 . VAL A 1 204 ? 25.817  18.535  -9.534  1.00 88.62 204 A 1 
ATOM   1577 N  N   . ASP A 1 205 ? 24.668  14.438  -7.299  1.00 95.21 205 A 1 
ATOM   1578 C  CA  . ASP A 1 205 ? 23.690  13.500  -6.754  1.00 95.11 205 A 1 
ATOM   1579 C  C   . ASP A 1 205 ? 22.654  14.255  -5.913  1.00 95.59 205 A 1 
ATOM   1580 O  O   . ASP A 1 205 ? 22.985  15.028  -5.008  1.00 94.57 205 A 1 
ATOM   1581 C  CB  . ASP A 1 205 ? 24.384  12.380  -5.965  1.00 94.12 205 A 1 
ATOM   1582 C  CG  . ASP A 1 205 ? 24.990  11.295  -6.846  1.00 92.53 205 A 1 
ATOM   1583 O  OD1 . ASP A 1 205 ? 24.709  11.235  -8.059  1.00 87.80 205 A 1 
ATOM   1584 O  OD2 . ASP A 1 205 ? 25.706  10.423  -6.298  1.00 87.46 205 A 1 
ATOM   1585 N  N   . ILE A 1 206 ? 21.383  14.029  -6.213  1.00 95.37 206 A 1 
ATOM   1586 C  CA  . ILE A 1 206 ? 20.253  14.655  -5.535  1.00 94.94 206 A 1 
ATOM   1587 C  C   . ILE A 1 206 ? 19.655  13.669  -4.535  1.00 95.46 206 A 1 
ATOM   1588 O  O   . ILE A 1 206 ? 19.181  12.599  -4.912  1.00 94.46 206 A 1 
ATOM   1589 C  CB  . ILE A 1 206 ? 19.208  15.174  -6.541  1.00 93.47 206 A 1 
ATOM   1590 C  CG1 . ILE A 1 206 ? 19.846  16.207  -7.496  1.00 90.33 206 A 1 
ATOM   1591 C  CG2 . ILE A 1 206 ? 18.004  15.769  -5.795  1.00 89.22 206 A 1 
ATOM   1592 C  CD1 . ILE A 1 206 ? 18.896  16.786  -8.553  1.00 78.99 206 A 1 
ATOM   1593 N  N   . ILE A 1 207 ? 19.630  14.069  -3.268  1.00 95.67 207 A 1 
ATOM   1594 C  CA  . ILE A 1 207 ? 19.076  13.272  -2.178  1.00 95.67 207 A 1 
ATOM   1595 C  C   . ILE A 1 207 ? 17.818  13.959  -1.651  1.00 95.41 207 A 1 
ATOM   1596 O  O   . ILE A 1 207 ? 17.889  15.111  -1.221  1.00 94.36 207 A 1 
ATOM   1597 C  CB  . ILE A 1 207 ? 20.138  13.036  -1.084  1.00 95.18 207 A 1 
ATOM   1598 C  CG1 . ILE A 1 207 ? 21.346  12.303  -1.710  1.00 92.99 207 A 1 
ATOM   1599 C  CG2 . ILE A 1 207 ? 19.528  12.246  0.086   1.00 93.58 207 A 1 
ATOM   1600 C  CD1 . ILE A 1 207 ? 22.436  11.915  -0.719  1.00 85.46 207 A 1 
ATOM   1601 N  N   . PRO A 1 208 ? 16.659  13.295  -1.673  1.00 94.50 208 A 1 
ATOM   1602 C  CA  . PRO A 1 208 ? 15.433  13.861  -1.135  1.00 93.64 208 A 1 
ATOM   1603 C  C   . PRO A 1 208 ? 15.472  13.954  0.393   1.00 93.74 208 A 1 
ATOM   1604 O  O   . PRO A 1 208 ? 16.269  13.299  1.069   1.00 92.89 208 A 1 
ATOM   1605 C  CB  . PRO A 1 208 ? 14.326  12.935  -1.634  1.00 92.42 208 A 1 
ATOM   1606 C  CG  . PRO A 1 208 ? 15.019  11.582  -1.668  1.00 91.01 208 A 1 
ATOM   1607 C  CD  . PRO A 1 208 ? 16.427  11.939  -2.135  1.00 92.86 208 A 1 
ATOM   1608 N  N   . ARG A 1 209 ? 14.561  14.730  0.970   1.00 92.26 209 A 1 
ATOM   1609 C  CA  . ARG A 1 209 ? 14.362  14.778  2.417   1.00 91.18 209 A 1 
ATOM   1610 C  C   . ARG A 1 209 ? 13.916  13.407  2.939   1.00 91.36 209 A 1 
ATOM   1611 O  O   . ARG A 1 209 ? 12.999  12.803  2.389   1.00 89.17 209 A 1 
ATOM   1612 C  CB  . ARG A 1 209 ? 13.342  15.877  2.747   1.00 88.10 209 A 1 
ATOM   1613 C  CG  . ARG A 1 209 ? 13.163  16.100  4.252   1.00 76.25 209 A 1 
ATOM   1614 C  CD  . ARG A 1 209 ? 12.124  17.197  4.512   1.00 73.99 209 A 1 
ATOM   1615 N  NE  . ARG A 1 209 ? 11.907  17.438  5.942   1.00 66.02 209 A 1 
ATOM   1616 C  CZ  . ARG A 1 209 ? 10.942  18.179  6.465   1.00 59.47 209 A 1 
ATOM   1617 N  NH1 . ARG A 1 209 ? 10.059  18.778  5.716   1.00 55.21 209 A 1 
ATOM   1618 N  NH2 . ARG A 1 209 ? 10.849  18.324  7.746   1.00 51.48 209 A 1 
ATOM   1619 N  N   . GLY A 1 210 ? 14.525  12.955  4.018   1.00 91.82 210 A 1 
ATOM   1620 C  CA  . GLY A 1 210 ? 14.192  11.708  4.684   1.00 91.30 210 A 1 
ATOM   1621 C  C   . GLY A 1 210 ? 15.415  10.911  5.131   1.00 92.64 210 A 1 
ATOM   1622 O  O   . GLY A 1 210 ? 15.612  10.780  6.338   1.00 91.23 210 A 1 
ATOM   1623 N  N   . PRO A 1 211 ? 16.248  10.402  4.211   1.00 93.87 211 A 1 
ATOM   1624 C  CA  . PRO A 1 211 ? 17.481  9.714   4.562   1.00 94.28 211 A 1 
ATOM   1625 C  C   . PRO A 1 211 ? 18.478  10.655  5.244   1.00 94.39 211 A 1 
ATOM   1626 O  O   . PRO A 1 211 ? 18.592  11.829  4.895   1.00 92.97 211 A 1 
ATOM   1627 C  CB  . PRO A 1 211 ? 18.045  9.159   3.250   1.00 93.31 211 A 1 
ATOM   1628 C  CG  . PRO A 1 211 ? 16.864  9.172   2.295   1.00 91.17 211 A 1 
ATOM   1629 C  CD  . PRO A 1 211 ? 16.043  10.363  2.775   1.00 93.54 211 A 1 
ATOM   1630 N  N   . GLU A 1 212 ? 19.245  10.129  6.198   1.00 94.12 212 A 1 
ATOM   1631 C  CA  . GLU A 1 212 ? 20.333  10.845  6.853   1.00 93.84 212 A 1 
ATOM   1632 C  C   . GLU A 1 212 ? 21.623  10.707  6.052   1.00 94.71 212 A 1 
ATOM   1633 O  O   . GLU A 1 212 ? 21.955  9.625   5.570   1.00 93.72 212 A 1 
ATOM   1634 C  CB  . GLU A 1 212 ? 20.528  10.343  8.289   1.00 91.79 212 A 1 
ATOM   1635 C  CG  . GLU A 1 212 ? 19.328  10.682  9.177   1.00 79.97 212 A 1 
ATOM   1636 C  CD  . GLU A 1 212 ? 19.448  10.146  10.610  1.00 70.95 212 A 1 
ATOM   1637 O  OE1 . GLU A 1 212 ? 18.456  10.301  11.341  1.00 63.80 212 A 1 
ATOM   1638 O  OE2 . GLU A 1 212 ? 20.505  9.570   10.948  1.00 62.33 212 A 1 
ATOM   1639 N  N   . LEU A 1 213 ? 22.365  11.800  5.924   1.00 94.65 213 A 1 
ATOM   1640 C  CA  . LEU A 1 213 ? 23.621  11.819  5.201   1.00 94.51 213 A 1 
ATOM   1641 C  C   . LEU A 1 213 ? 24.722  11.113  6.003   1.00 94.88 213 A 1 
ATOM   1642 O  O   . LEU A 1 213 ? 24.865  11.367  7.197   1.00 92.77 213 A 1 
ATOM   1643 C  CB  . LEU A 1 213 ? 23.967  13.282  4.901   1.00 92.80 213 A 1 
ATOM   1644 C  CG  . LEU A 1 213 ? 24.996  13.446  3.777   1.00 87.88 213 A 1 
ATOM   1645 C  CD1 . LEU A 1 213 ? 24.393  13.098  2.420   1.00 85.48 213 A 1 
ATOM   1646 C  CD2 . LEU A 1 213 ? 25.451  14.901  3.727   1.00 84.88 213 A 1 
ATOM   1647 N  N   . LEU A 1 214 ? 25.512  10.265  5.335   1.00 95.64 214 A 1 
ATOM   1648 C  CA  . LEU A 1 214 ? 26.643  9.545   5.935   1.00 95.21 214 A 1 
ATOM   1649 C  C   . LEU A 1 214 ? 28.006  10.098  5.527   1.00 95.46 214 A 1 
ATOM   1650 O  O   . LEU A 1 214 ? 29.010  9.735   6.137   1.00 93.24 214 A 1 
ATOM   1651 C  CB  . LEU A 1 214 ? 26.565  8.064   5.534   1.00 94.43 214 A 1 
ATOM   1652 C  CG  . LEU A 1 214 ? 25.349  7.292   6.054   1.00 92.85 214 A 1 
ATOM   1653 C  CD1 . LEU A 1 214 ? 25.454  5.842   5.587   1.00 90.09 214 A 1 
ATOM   1654 C  CD2 . LEU A 1 214 ? 25.255  7.304   7.585   1.00 89.71 214 A 1 
ATOM   1655 N  N   . VAL A 1 215 ? 28.043  10.943  4.501   1.00 95.71 215 A 1 
ATOM   1656 C  CA  . VAL A 1 215 ? 29.291  11.447  3.914   1.00 95.84 215 A 1 
ATOM   1657 C  C   . VAL A 1 215 ? 29.511  12.919  4.257   1.00 96.17 215 A 1 
ATOM   1658 O  O   . VAL A 1 215 ? 28.568  13.667  4.524   1.00 95.52 215 A 1 
ATOM   1659 C  CB  . VAL A 1 215 ? 29.358  11.196  2.400   1.00 94.68 215 A 1 
ATOM   1660 C  CG1 . VAL A 1 215 ? 29.281  9.700   2.099   1.00 90.40 215 A 1 
ATOM   1661 C  CG2 . VAL A 1 215 ? 28.260  11.920  1.626   1.00 90.48 215 A 1 
ATOM   1662 N  N   . SER A 1 216 ? 30.771  13.338  4.208   1.00 95.55 216 A 1 
ATOM   1663 C  CA  . SER A 1 216 ? 31.210  14.705  4.479   1.00 95.32 216 A 1 
ATOM   1664 C  C   . SER A 1 216 ? 31.978  15.276  3.291   1.00 95.78 216 A 1 
ATOM   1665 O  O   . SER A 1 216 ? 32.524  14.539  2.468   1.00 94.43 216 A 1 
ATOM   1666 C  CB  . SER A 1 216 ? 32.068  14.727  5.741   1.00 94.00 216 A 1 
ATOM   1667 O  OG  . SER A 1 216 ? 31.303  14.314  6.858   1.00 85.84 216 A 1 
ATOM   1668 N  N   . GLU A 1 217 ? 32.056  16.602  3.199   1.00 94.63 217 A 1 
ATOM   1669 C  CA  . GLU A 1 217 ? 32.908  17.258  2.209   1.00 94.74 217 A 1 
ATOM   1670 C  C   . GLU A 1 217 ? 34.375  16.842  2.387   1.00 94.26 217 A 1 
ATOM   1671 O  O   . GLU A 1 217 ? 34.888  16.752  3.506   1.00 91.81 217 A 1 
ATOM   1672 C  CB  . GLU A 1 217 ? 32.771  18.791  2.284   1.00 93.28 217 A 1 
ATOM   1673 C  CG  . GLU A 1 217 ? 31.387  19.273  1.833   1.00 88.69 217 A 1 
ATOM   1674 C  CD  . GLU A 1 217 ? 31.225  20.811  1.847   1.00 91.00 217 A 1 
ATOM   1675 O  OE1 . GLU A 1 217 ? 30.198  21.278  1.306   1.00 86.25 217 A 1 
ATOM   1676 O  OE2 . GLU A 1 217 ? 32.088  21.517  2.409   1.00 87.41 217 A 1 
ATOM   1677 N  N   . GLY A 1 218 ? 35.044  16.573  1.272   1.00 95.09 218 A 1 
ATOM   1678 C  CA  . GLY A 1 218 ? 36.419  16.077  1.232   1.00 94.52 218 A 1 
ATOM   1679 C  C   . GLY A 1 218 ? 36.559  14.559  1.334   1.00 95.04 218 A 1 
ATOM   1680 O  O   . GLY A 1 218 ? 37.661  14.044  1.128   1.00 92.84 218 A 1 
ATOM   1681 N  N   . GLU A 1 219 ? 35.493  13.835  1.603   1.00 94.77 219 A 1 
ATOM   1682 C  CA  . GLU A 1 219 ? 35.529  12.377  1.699   1.00 94.62 219 A 1 
ATOM   1683 C  C   . GLU A 1 219 ? 35.674  11.721  0.319   1.00 94.88 219 A 1 
ATOM   1684 O  O   . GLU A 1 219 ? 35.036  12.120  -0.655  1.00 93.65 219 A 1 
ATOM   1685 C  CB  . GLU A 1 219 ? 34.286  11.875  2.449   1.00 93.04 219 A 1 
ATOM   1686 C  CG  . GLU A 1 219 ? 34.391  10.400  2.837   1.00 85.20 219 A 1 
ATOM   1687 C  CD  . GLU A 1 219 ? 33.191  9.913   3.655   1.00 87.43 219 A 1 
ATOM   1688 O  OE1 . GLU A 1 219 ? 32.930  8.687   3.636   1.00 81.86 219 A 1 
ATOM   1689 O  OE2 . GLU A 1 219 ? 32.528  10.757  4.303   1.00 83.49 219 A 1 
ATOM   1690 N  N   . SER A 1 220 ? 36.519  10.702  0.240   1.00 94.71 220 A 1 
ATOM   1691 C  CA  . SER A 1 220 ? 36.636  9.862   -0.952  1.00 94.46 220 A 1 
ATOM   1692 C  C   . SER A 1 220 ? 35.566  8.781   -0.935  1.00 94.43 220 A 1 
ATOM   1693 O  O   . SER A 1 220 ? 35.479  8.006   0.021   1.00 92.59 220 A 1 
ATOM   1694 C  CB  . SER A 1 220 ? 38.015  9.215   -1.047  1.00 92.89 220 A 1 
ATOM   1695 O  OG  . SER A 1 220 ? 39.014  10.206  -1.190  1.00 80.50 220 A 1 
ATOM   1696 N  N   . ILE A 1 221 ? 34.801  8.696   -2.015  1.00 94.13 221 A 1 
ATOM   1697 C  CA  . ILE A 1 221 ? 33.703  7.744   -2.167  1.00 93.73 221 A 1 
ATOM   1698 C  C   . ILE A 1 221 ? 33.873  6.907   -3.433  1.00 94.13 221 A 1 
ATOM   1699 O  O   . ILE A 1 221 ? 34.567  7.298   -4.378  1.00 92.93 221 A 1 
ATOM   1700 C  CB  . ILE A 1 221 ? 32.336  8.453   -2.106  1.00 91.02 221 A 1 
ATOM   1701 C  CG1 . ILE A 1 221 ? 32.219  9.542   -3.191  1.00 79.45 221 A 1 
ATOM   1702 C  CG2 . ILE A 1 221 ? 32.100  9.022   -0.701  1.00 75.24 221 A 1 
ATOM   1703 C  CD1 . ILE A 1 221 ? 30.816  10.142  -3.264  1.00 71.81 221 A 1 
ATOM   1704 N  N   . LYS A 1 222 ? 33.251  5.754   -3.455  1.00 94.07 222 A 1 
ATOM   1705 C  CA  . LYS A 1 222 ? 33.245  4.838   -4.593  1.00 94.03 222 A 1 
ATOM   1706 C  C   . LYS A 1 222 ? 31.872  4.825   -5.250  1.00 94.39 222 A 1 
ATOM   1707 O  O   . LYS A 1 222 ? 30.868  5.109   -4.597  1.00 93.34 222 A 1 
ATOM   1708 C  CB  . LYS A 1 222 ? 33.663  3.432   -4.145  1.00 92.85 222 A 1 
ATOM   1709 C  CG  . LYS A 1 222 ? 35.106  3.406   -3.626  1.00 85.34 222 A 1 
ATOM   1710 C  CD  . LYS A 1 222 ? 35.494  1.983   -3.233  1.00 79.33 222 A 1 
ATOM   1711 C  CE  . LYS A 1 222 ? 36.929  1.979   -2.690  1.00 68.12 222 A 1 
ATOM   1712 N  NZ  . LYS A 1 222 ? 37.340  0.623   -2.257  1.00 59.66 222 A 1 
ATOM   1713 N  N   . LEU A 1 223 ? 31.830  4.439   -6.523  1.00 93.18 223 A 1 
ATOM   1714 C  CA  . LEU A 1 223 ? 30.594  4.102   -7.211  1.00 92.88 223 A 1 
ATOM   1715 C  C   . LEU A 1 223 ? 29.779  3.119   -6.362  1.00 93.35 223 A 1 
ATOM   1716 O  O   . LEU A 1 223 ? 30.342  2.191   -5.775  1.00 91.49 223 A 1 
ATOM   1717 C  CB  . LEU A 1 223 ? 30.938  3.515   -8.586  1.00 91.32 223 A 1 
ATOM   1718 C  CG  . LEU A 1 223 ? 29.725  3.118   -9.444  1.00 89.51 223 A 1 
ATOM   1719 C  CD1 . LEU A 1 223 ? 28.912  4.334   -9.875  1.00 83.99 223 A 1 
ATOM   1720 C  CD2 . LEU A 1 223 ? 30.199  2.403   -10.709 1.00 83.62 223 A 1 
ATOM   1721 N  N   . ASP A 1 224 ? 28.486  3.360   -6.281  1.00 94.73 224 A 1 
ATOM   1722 C  CA  . ASP A 1 224 ? 27.510  2.599   -5.496  1.00 95.36 224 A 1 
ATOM   1723 C  C   . ASP A 1 224 ? 27.726  2.605   -3.978  1.00 96.18 224 A 1 
ATOM   1724 O  O   . ASP A 1 224 ? 26.972  1.957   -3.245  1.00 95.05 224 A 1 
ATOM   1725 C  CB  . ASP A 1 224 ? 27.322  1.188   -6.067  1.00 94.31 224 A 1 
ATOM   1726 C  CG  . ASP A 1 224 ? 26.781  1.195   -7.501  1.00 89.66 224 A 1 
ATOM   1727 O  OD1 . ASP A 1 224 ? 25.861  2.001   -7.751  1.00 85.00 224 A 1 
ATOM   1728 O  OD2 . ASP A 1 224 ? 27.257  0.373   -8.301  1.00 83.12 224 A 1 
ATOM   1729 N  N   . GLN A 1 225 ? 28.685  3.377   -3.457  1.00 95.40 225 A 1 
ATOM   1730 C  CA  . GLN A 1 225 ? 28.832  3.558   -2.014  1.00 95.71 225 A 1 
ATOM   1731 C  C   . GLN A 1 225 ? 27.601  4.294   -1.460  1.00 96.18 225 A 1 
ATOM   1732 O  O   . GLN A 1 225 ? 27.210  5.323   -2.016  1.00 95.36 225 A 1 
ATOM   1733 C  CB  . GLN A 1 225 ? 30.143  4.285   -1.693  1.00 94.50 225 A 1 
ATOM   1734 C  CG  . GLN A 1 225 ? 30.335  4.510   -0.185  1.00 92.47 225 A 1 
ATOM   1735 C  CD  . GLN A 1 225 ? 31.688  5.131   0.161   1.00 92.95 225 A 1 
ATOM   1736 O  OE1 . GLN A 1 225 ? 32.683  4.945   -0.522  1.00 87.52 225 A 1 
ATOM   1737 N  NE2 . GLN A 1 225 ? 31.779  5.880   1.236   1.00 85.78 225 A 1 
ATOM   1738 N  N   . PRO A 1 226 ? 27.016  3.828   -0.342  1.00 96.60 226 A 1 
ATOM   1739 C  CA  . PRO A 1 226 ? 25.932  4.543   0.309   1.00 96.57 226 A 1 
ATOM   1740 C  C   . PRO A 1 226 ? 26.335  5.957   0.732   1.00 96.46 226 A 1 
ATOM   1741 O  O   . PRO A 1 226 ? 27.250  6.139   1.530   1.00 95.44 226 A 1 
ATOM   1742 C  CB  . PRO A 1 226 ? 25.532  3.684   1.508   1.00 95.96 226 A 1 
ATOM   1743 C  CG  . PRO A 1 226 ? 25.979  2.277   1.104   1.00 93.99 226 A 1 
ATOM   1744 C  CD  . PRO A 1 226 ? 27.246  2.552   0.301   1.00 95.87 226 A 1 
ATOM   1745 N  N   . LEU A 1 227 ? 25.606  6.961   0.240   1.00 96.54 227 A 1 
ATOM   1746 C  CA  . LEU A 1 227 ? 25.700  8.354   0.673   1.00 96.17 227 A 1 
ATOM   1747 C  C   . LEU A 1 227 ? 24.807  8.632   1.886   1.00 96.13 227 A 1 
ATOM   1748 O  O   . LEU A 1 227 ? 25.029  9.596   2.615   1.00 94.80 227 A 1 
ATOM   1749 C  CB  . LEU A 1 227 ? 25.285  9.266   -0.492  1.00 95.69 227 A 1 
ATOM   1750 C  CG  . LEU A 1 227 ? 26.165  9.181   -1.744  1.00 94.88 227 A 1 
ATOM   1751 C  CD1 . LEU A 1 227 ? 25.569  10.049  -2.849  1.00 93.22 227 A 1 
ATOM   1752 C  CD2 . LEU A 1 227 ? 27.594  9.645   -1.469  1.00 92.82 227 A 1 
ATOM   1753 N  N   . THR A 1 228 ? 23.811  7.789   2.099   1.00 96.11 228 A 1 
ATOM   1754 C  CA  . THR A 1 228 ? 22.816  7.940   3.160   1.00 96.21 228 A 1 
ATOM   1755 C  C   . THR A 1 228 ? 22.658  6.674   3.983   1.00 96.56 228 A 1 
ATOM   1756 O  O   . THR A 1 228 ? 22.933  5.562   3.518   1.00 96.05 228 A 1 
ATOM   1757 C  CB  . THR A 1 228 ? 21.440  8.358   2.618   1.00 95.77 228 A 1 
ATOM   1758 O  OG1 . THR A 1 228 ? 20.816  7.325   1.901   1.00 92.74 228 A 1 
ATOM   1759 C  CG2 . THR A 1 228 ? 21.508  9.573   1.719   1.00 92.79 228 A 1 
ATOM   1760 N  N   . SER A 1 229 ? 22.112  6.844   5.178   1.00 95.50 229 A 1 
ATOM   1761 C  CA  . SER A 1 229 ? 21.539  5.748   5.949   1.00 94.92 229 A 1 
ATOM   1762 C  C   . SER A 1 229 ? 20.420  5.054   5.160   1.00 95.89 229 A 1 
ATOM   1763 O  O   . SER A 1 229 ? 19.885  5.585   4.182   1.00 95.57 229 A 1 
ATOM   1764 C  CB  . SER A 1 229 ? 21.018  6.265   7.300   1.00 93.08 229 A 1 
ATOM   1765 O  OG  . SER A 1 229 ? 19.930  7.154   7.129   1.00 88.64 229 A 1 
ATOM   1766 N  N   . ASN A 1 230 ? 20.049  3.851   5.611   1.00 95.87 230 A 1 
ATOM   1767 C  CA  . ASN A 1 230 ? 18.819  3.230   5.154   1.00 96.10 230 A 1 
ATOM   1768 C  C   . ASN A 1 230 ? 17.667  3.662   6.078   1.00 96.41 230 A 1 
ATOM   1769 O  O   . ASN A 1 230 ? 17.585  3.154   7.196   1.00 96.08 230 A 1 
ATOM   1770 C  CB  . ASN A 1 230 ? 18.988  1.708   5.098   1.00 95.63 230 A 1 
ATOM   1771 C  CG  . ASN A 1 230 ? 17.768  1.035   4.475   1.00 94.98 230 A 1 
ATOM   1772 O  OD1 . ASN A 1 230 ? 16.788  1.660   4.111   1.00 92.37 230 A 1 
ATOM   1773 N  ND2 . ASN A 1 230 ? 17.811  -0.266  4.309   1.00 90.61 230 A 1 
ATOM   1774 N  N   . PRO A 1 231 ? 16.769  4.560   5.638   1.00 96.97 231 A 1 
ATOM   1775 C  CA  . PRO A 1 231 ? 15.675  5.032   6.469   1.00 96.64 231 A 1 
ATOM   1776 C  C   . PRO A 1 231 ? 14.542  4.011   6.586   1.00 96.86 231 A 1 
ATOM   1777 O  O   . PRO A 1 231 ? 13.630  4.202   7.388   1.00 95.84 231 A 1 
ATOM   1778 C  CB  . PRO A 1 231 ? 15.223  6.319   5.783   1.00 95.76 231 A 1 
ATOM   1779 C  CG  . PRO A 1 231 ? 15.449  6.017   4.308   1.00 94.41 231 A 1 
ATOM   1780 C  CD  . PRO A 1 231 ? 16.725  5.178   4.324   1.00 96.13 231 A 1 
ATOM   1781 N  N   . ASN A 1 232 ? 14.566  2.948   5.795   1.00 97.14 232 A 1 
ATOM   1782 C  CA  . ASN A 1 232 ? 13.497  1.962   5.766   1.00 97.68 232 A 1 
ATOM   1783 C  C   . ASN A 1 232 ? 13.489  1.106   7.029   1.00 97.76 232 A 1 
ATOM   1784 O  O   . ASN A 1 232 ? 14.345  0.252   7.241   1.00 97.24 232 A 1 
ATOM   1785 C  CB  . ASN A 1 232 ? 13.612  1.110   4.496   1.00 97.65 232 A 1 
ATOM   1786 C  CG  . ASN A 1 232 ? 12.504  0.074   4.417   1.00 97.50 232 A 1 
ATOM   1787 O  OD1 . ASN A 1 232 ? 11.410  0.246   4.928   1.00 93.11 232 A 1 
ATOM   1788 N  ND2 . ASN A 1 232 ? 12.754  -1.049  3.782   1.00 92.79 232 A 1 
ATOM   1789 N  N   . VAL A 1 233 ? 12.445  1.275   7.832   1.00 97.99 233 A 1 
ATOM   1790 C  CA  . VAL A 1 233 ? 12.156  0.465   9.019   1.00 97.89 233 A 1 
ATOM   1791 C  C   . VAL A 1 233 ? 11.071  -0.581  8.765   1.00 98.09 233 A 1 
ATOM   1792 O  O   . VAL A 1 233 ? 10.732  -1.358  9.661   1.00 97.21 233 A 1 
ATOM   1793 C  CB  . VAL A 1 233 ? 11.794  1.358   10.215  1.00 97.08 233 A 1 
ATOM   1794 C  CG1 . VAL A 1 233 ? 12.936  2.319   10.553  1.00 94.67 233 A 1 
ATOM   1795 C  CG2 . VAL A 1 233 ? 10.515  2.166   9.980   1.00 94.46 233 A 1 
ATOM   1796 N  N   . GLY A 1 234 ? 10.511  -0.603  7.563   1.00 97.93 234 A 1 
ATOM   1797 C  CA  . GLY A 1 234 ? 9.474   -1.530  7.142   1.00 98.01 234 A 1 
ATOM   1798 C  C   . GLY A 1 234 ? 10.025  -2.846  6.583   1.00 98.39 234 A 1 
ATOM   1799 O  O   . GLY A 1 234 ? 11.178  -3.218  6.801   1.00 97.92 234 A 1 
ATOM   1800 N  N   . GLY A 1 235 ? 9.171   -3.558  5.873   1.00 98.26 235 A 1 
ATOM   1801 C  CA  . GLY A 1 235 ? 9.546   -4.787  5.188   1.00 98.46 235 A 1 
ATOM   1802 C  C   . GLY A 1 235 ? 8.353   -5.610  4.734   1.00 98.68 235 A 1 
ATOM   1803 O  O   . GLY A 1 235 ? 7.239   -5.482  5.259   1.00 98.35 235 A 1 
ATOM   1804 N  N   . PHE A 1 236 ? 8.613   -6.457  3.760   1.00 98.62 236 A 1 
ATOM   1805 C  CA  . PHE A 1 236 ? 7.678   -7.405  3.193   1.00 98.62 236 A 1 
ATOM   1806 C  C   . PHE A 1 236 ? 8.076   -8.831  3.577   1.00 98.64 236 A 1 
ATOM   1807 O  O   . PHE A 1 236 ? 9.268   -9.145  3.669   1.00 98.15 236 A 1 
ATOM   1808 C  CB  . PHE A 1 236 ? 7.636   -7.201  1.677   1.00 98.61 236 A 1 
ATOM   1809 C  CG  . PHE A 1 236 ? 6.763   -8.198  0.957   1.00 98.71 236 A 1 
ATOM   1810 C  CD1 . PHE A 1 236 ? 7.340   -9.267  0.244   1.00 98.38 236 A 1 
ATOM   1811 C  CD2 . PHE A 1 236 ? 5.362   -8.082  1.026   1.00 98.36 236 A 1 
ATOM   1812 C  CE1 . PHE A 1 236 ? 6.523   -10.208 -0.395  1.00 98.17 236 A 1 
ATOM   1813 C  CE2 . PHE A 1 236 ? 4.543   -9.019  0.388   1.00 98.07 236 A 1 
ATOM   1814 C  CZ  . PHE A 1 236 ? 5.118   -10.085 -0.329  1.00 98.27 236 A 1 
ATOM   1815 N  N   . GLY A 1 237 ? 7.101   -9.677  3.786   1.00 98.58 237 A 1 
ATOM   1816 C  CA  . GLY A 1 237 ? 7.310   -11.096 4.013   1.00 98.42 237 A 1 
ATOM   1817 C  C   . GLY A 1 237 ? 6.234   -11.927 3.348   1.00 98.66 237 A 1 
ATOM   1818 O  O   . GLY A 1 237 ? 5.166   -11.421 2.993   1.00 98.21 237 A 1 
ATOM   1819 N  N   . GLN A 1 238 ? 6.528   -13.195 3.171   1.00 98.32 238 A 1 
ATOM   1820 C  CA  . GLN A 1 238 ? 5.605   -14.185 2.641   1.00 98.01 238 A 1 
ATOM   1821 C  C   . GLN A 1 238 ? 5.413   -15.307 3.656   1.00 98.19 238 A 1 
ATOM   1822 O  O   . GLN A 1 238 ? 6.308   -15.585 4.448   1.00 97.22 238 A 1 
ATOM   1823 C  CB  . GLN A 1 238 ? 6.112   -14.733 1.301   1.00 95.49 238 A 1 
ATOM   1824 C  CG  . GLN A 1 238 ? 6.140   -13.655 0.222   1.00 89.82 238 A 1 
ATOM   1825 C  CD  . GLN A 1 238 ? 6.584   -14.160 -1.149  1.00 94.55 238 A 1 
ATOM   1826 O  OE1 . GLN A 1 238 ? 7.110   -13.411 -1.949  1.00 86.79 238 A 1 
ATOM   1827 N  NE2 . GLN A 1 238 ? 6.371   -15.414 -1.492  1.00 85.68 238 A 1 
ATOM   1828 N  N   . GLY A 1 239 ? 4.257   -15.930 3.582   1.00 98.35 239 A 1 
ATOM   1829 C  CA  . GLY A 1 239 ? 3.964   -17.160 4.286   1.00 98.03 239 A 1 
ATOM   1830 C  C   . GLY A 1 239 ? 3.064   -18.033 3.428   1.00 98.32 239 A 1 
ATOM   1831 O  O   . GLY A 1 239 ? 2.475   -17.575 2.447   1.00 97.62 239 A 1 
ATOM   1832 N  N   . ASP A 1 240 ? 2.981   -19.286 3.805   1.00 97.74 240 A 1 
ATOM   1833 C  CA  . ASP A 1 240 ? 2.089   -20.250 3.196   1.00 97.40 240 A 1 
ATOM   1834 C  C   . ASP A 1 240 ? 1.419   -21.099 4.271   1.00 97.70 240 A 1 
ATOM   1835 O  O   . ASP A 1 240 ? 1.922   -21.253 5.381   1.00 96.08 240 A 1 
ATOM   1836 C  CB  . ASP A 1 240 ? 2.827   -21.083 2.135   1.00 94.57 240 A 1 
ATOM   1837 C  CG  . ASP A 1 240 ? 4.042   -21.839 2.666   1.00 85.76 240 A 1 
ATOM   1838 O  OD1 . ASP A 1 240 ? 5.071   -21.164 2.926   1.00 78.64 240 A 1 
ATOM   1839 O  OD2 . ASP A 1 240 ? 3.958   -23.079 2.746   1.00 79.68 240 A 1 
ATOM   1840 N  N   . ALA A 1 241 ? 0.250   -21.605 3.936   1.00 98.04 241 A 1 
ATOM   1841 C  CA  . ALA A 1 241 ? -0.505  -22.530 4.748   1.00 97.92 241 A 1 
ATOM   1842 C  C   . ALA A 1 241 ? -1.221  -23.524 3.835   1.00 98.10 241 A 1 
ATOM   1843 O  O   . ALA A 1 241 ? -1.246  -23.378 2.620   1.00 97.38 241 A 1 
ATOM   1844 C  CB  . ALA A 1 241 ? -1.484  -21.735 5.624   1.00 96.96 241 A 1 
ATOM   1845 N  N   . GLU A 1 242 ? -1.814  -24.533 4.438   1.00 97.70 242 A 1 
ATOM   1846 C  CA  . GLU A 1 242 ? -2.607  -25.520 3.725   1.00 97.71 242 A 1 
ATOM   1847 C  C   . GLU A 1 242 ? -3.938  -25.728 4.437   1.00 97.85 242 A 1 
ATOM   1848 O  O   . GLU A 1 242 ? -3.989  -25.805 5.667   1.00 96.59 242 A 1 
ATOM   1849 C  CB  . GLU A 1 242 ? -1.849  -26.840 3.589   1.00 96.04 242 A 1 
ATOM   1850 C  CG  . GLU A 1 242 ? -0.569  -26.736 2.741   1.00 86.40 242 A 1 
ATOM   1851 C  CD  . GLU A 1 242 ? 0.130   -28.104 2.642   1.00 85.68 242 A 1 
ATOM   1852 O  OE1 . GLU A 1 242 ? 0.434   -28.563 1.524   1.00 78.78 242 A 1 
ATOM   1853 O  OE2 . GLU A 1 242 ? 0.288   -28.776 3.690   1.00 78.80 242 A 1 
ATOM   1854 N  N   . VAL A 1 243 ? -5.001  -25.872 3.654   1.00 97.67 243 A 1 
ATOM   1855 C  CA  . VAL A 1 243 ? -6.337  -26.191 4.154   1.00 97.77 243 A 1 
ATOM   1856 C  C   . VAL A 1 243 ? -6.891  -27.393 3.407   1.00 97.66 243 A 1 
ATOM   1857 O  O   . VAL A 1 243 ? -6.772  -27.497 2.184   1.00 96.96 243 A 1 
ATOM   1858 C  CB  . VAL A 1 243 ? -7.260  -24.956 4.089   1.00 97.01 243 A 1 
ATOM   1859 C  CG1 . VAL A 1 243 ? -7.611  -24.521 2.661   1.00 93.99 243 A 1 
ATOM   1860 C  CG2 . VAL A 1 243 ? -8.547  -25.200 4.874   1.00 92.91 243 A 1 
ATOM   1861 N  N   . VAL A 1 244 ? -7.490  -28.318 4.124   1.00 97.48 244 A 1 
ATOM   1862 C  CA  . VAL A 1 244 ? -8.192  -29.452 3.529   1.00 97.24 244 A 1 
ATOM   1863 C  C   . VAL A 1 244 ? -9.656  -29.075 3.320   1.00 97.44 244 A 1 
ATOM   1864 O  O   . VAL A 1 244 ? -10.348 -28.762 4.284   1.00 96.85 244 A 1 
ATOM   1865 C  CB  . VAL A 1 244 ? -8.057  -30.715 4.402   1.00 96.53 244 A 1 
ATOM   1866 C  CG1 . VAL A 1 244 ? -8.820  -31.898 3.815   1.00 93.72 244 A 1 
ATOM   1867 C  CG2 . VAL A 1 244 ? -6.588  -31.127 4.546   1.00 94.22 244 A 1 
ATOM   1868 N  N   . LEU A 1 245 ? -10.146 -29.147 2.075   1.00 96.64 245 A 1 
ATOM   1869 C  CA  . LEU A 1 245 ? -11.578 -29.122 1.824   1.00 96.41 245 A 1 
ATOM   1870 C  C   . LEU A 1 245 ? -12.127 -30.526 2.110   1.00 96.09 245 A 1 
ATOM   1871 O  O   . LEU A 1 245 ? -11.849 -31.477 1.374   1.00 94.35 245 A 1 
ATOM   1872 C  CB  . LEU A 1 245 ? -11.854 -28.645 0.396   1.00 96.10 245 A 1 
ATOM   1873 C  CG  . LEU A 1 245 ? -13.358 -28.426 0.117   1.00 95.42 245 A 1 
ATOM   1874 C  CD1 . LEU A 1 245 ? -13.951 -27.295 0.952   1.00 93.84 245 A 1 
ATOM   1875 C  CD2 . LEU A 1 245 ? -13.549 -28.069 -1.355  1.00 93.39 245 A 1 
ATOM   1876 N  N   . GLN A 1 246 ? -12.841 -30.646 3.206   1.00 95.62 246 A 1 
ATOM   1877 C  CA  . GLN A 1 246 ? -13.251 -31.939 3.746   1.00 95.06 246 A 1 
ATOM   1878 C  C   . GLN A 1 246 ? -14.591 -32.382 3.170   1.00 95.36 246 A 1 
ATOM   1879 O  O   . GLN A 1 246 ? -15.561 -31.633 3.154   1.00 93.90 246 A 1 
ATOM   1880 C  CB  . GLN A 1 246 ? -13.263 -31.854 5.280   1.00 92.41 246 A 1 
ATOM   1881 C  CG  . GLN A 1 246 ? -13.520 -33.226 5.920   1.00 84.51 246 A 1 
ATOM   1882 C  CD  . GLN A 1 246 ? -13.391 -33.229 7.446   1.00 79.89 246 A 1 
ATOM   1883 O  OE1 . GLN A 1 246 ? -13.069 -32.251 8.092   1.00 72.25 246 A 1 
ATOM   1884 N  NE2 . GLN A 1 246 ? -13.622 -34.357 8.066   1.00 68.05 246 A 1 
ATOM   1885 N  N   . ASP A 1 247 ? -14.651 -33.651 2.752   1.00 94.22 247 A 1 
ATOM   1886 C  CA  . ASP A 1 247 ? -15.906 -34.298 2.384   1.00 93.66 247 A 1 
ATOM   1887 C  C   . ASP A 1 247 ? -16.778 -34.485 3.641   1.00 93.38 247 A 1 
ATOM   1888 O  O   . ASP A 1 247 ? -16.345 -35.160 4.580   1.00 91.21 247 A 1 
ATOM   1889 C  CB  . ASP A 1 247 ? -15.584 -35.639 1.704   1.00 91.79 247 A 1 
ATOM   1890 C  CG  . ASP A 1 247 ? -16.797 -36.400 1.172   1.00 90.37 247 A 1 
ATOM   1891 O  OD1 . ASP A 1 247 ? -17.943 -36.060 1.533   1.00 86.33 247 A 1 
ATOM   1892 O  OD2 . ASP A 1 247 ? -16.558 -37.376 0.421   1.00 85.56 247 A 1 
ATOM   1893 N  N   . PRO A 1 248 ? -17.989 -33.909 3.690   1.00 92.64 248 A 1 
ATOM   1894 C  CA  . PRO A 1 248 ? -18.854 -34.012 4.862   1.00 91.04 248 A 1 
ATOM   1895 C  C   . PRO A 1 248 ? -19.360 -35.435 5.144   1.00 90.32 248 A 1 
ATOM   1896 O  O   . PRO A 1 248 ? -19.906 -35.678 6.214   1.00 84.71 248 A 1 
ATOM   1897 C  CB  . PRO A 1 248 ? -20.011 -33.046 4.582   1.00 88.59 248 A 1 
ATOM   1898 C  CG  . PRO A 1 248 ? -20.083 -33.002 3.055   1.00 87.07 248 A 1 
ATOM   1899 C  CD  . PRO A 1 248 ? -18.621 -33.117 2.649   1.00 90.41 248 A 1 
ATOM   1900 N  N   . LEU A 1 249 ? -19.195 -36.353 4.194   1.00 88.63 249 A 1 
ATOM   1901 C  CA  . LEU A 1 249 ? -19.609 -37.758 4.331   1.00 86.41 249 A 1 
ATOM   1902 C  C   . LEU A 1 249 ? -18.504 -38.657 4.901   1.00 83.83 249 A 1 
ATOM   1903 O  O   . LEU A 1 249 ? -18.731 -39.865 5.060   1.00 74.22 249 A 1 
ATOM   1904 C  CB  . LEU A 1 249 ? -20.089 -38.274 2.965   1.00 82.75 249 A 1 
ATOM   1905 C  CG  . LEU A 1 249 ? -21.302 -37.540 2.377   1.00 78.48 249 A 1 
ATOM   1906 C  CD1 . LEU A 1 249 ? -21.594 -38.089 0.980   1.00 73.04 249 A 1 
ATOM   1907 C  CD2 . LEU A 1 249 ? -22.556 -37.721 3.223   1.00 72.86 249 A 1 
ATOM   1908 N  N   . ARG A 1 250 ? -17.288 -38.123 5.170   1.00 77.65 250 A 1 
ATOM   1909 C  CA  . ARG A 1 250 ? -16.137 -38.870 5.675   1.00 75.19 250 A 1 
ATOM   1910 C  C   . ARG A 1 250 ? -15.785 -38.544 7.121   1.00 69.86 250 A 1 
ATOM   1911 O  O   . ARG A 1 250 ? -15.963 -37.391 7.529   1.00 63.39 250 A 1 
ATOM   1912 C  CB  . ARG A 1 250 ? -14.920 -38.683 4.769   1.00 68.73 250 A 1 
ATOM   1913 C  CG  . ARG A 1 250 ? -15.089 -39.431 3.451   1.00 62.12 250 A 1 
ATOM   1914 C  CD  . ARG A 1 250 ? -13.766 -39.375 2.684   1.00 55.31 250 A 1 
ATOM   1915 N  NE  . ARG A 1 250 ? -13.858 -40.133 1.427   1.00 51.02 250 A 1 
ATOM   1916 C  CZ  . ARG A 1 250 ? -12.849 -40.429 0.634   1.00 48.14 250 A 1 
ATOM   1917 N  NH1 . ARG A 1 250 ? -11.625 -40.064 0.926   1.00 49.89 250 A 1 
ATOM   1918 N  NH2 . ARG A 1 250 ? -13.054 -41.102 -0.457  1.00 44.93 250 A 1 
ATOM   1919 O  OXT . ARG A 1 250 ? -15.293 -39.506 7.766   1.00 51.97 250 A 1 
ATOM   1920 N  N   . VAL B 2 1   ? -20.086 20.785  -1.874  1.00 91.87 1   B 1 
ATOM   1921 C  CA  . VAL B 2 1   ? -19.532 20.041  -3.025  1.00 95.43 1   B 1 
ATOM   1922 C  C   . VAL B 2 1   ? -19.146 18.640  -2.585  1.00 96.98 1   B 1 
ATOM   1923 O  O   . VAL B 2 1   ? -18.741 18.447  -1.435  1.00 96.25 1   B 1 
ATOM   1924 C  CB  . VAL B 2 1   ? -18.368 20.814  -3.660  1.00 91.98 1   B 1 
ATOM   1925 C  CG1 . VAL B 2 1   ? -17.131 20.894  -2.765  1.00 83.72 1   B 1 
ATOM   1926 C  CG2 . VAL B 2 1   ? -17.966 20.232  -5.011  1.00 82.67 1   B 1 
ATOM   1927 N  N   . GLU B 2 2   ? -19.278 17.638  -3.466  1.00 97.55 2   B 1 
ATOM   1928 C  CA  . GLU B 2 2   ? -18.787 16.276  -3.248  1.00 97.62 2   B 1 
ATOM   1929 C  C   . GLU B 2 2   ? -17.471 16.086  -4.016  1.00 97.70 2   B 1 
ATOM   1930 O  O   . GLU B 2 2   ? -17.369 16.445  -5.198  1.00 96.83 2   B 1 
ATOM   1931 C  CB  . GLU B 2 2   ? -19.856 15.224  -3.623  1.00 96.54 2   B 1 
ATOM   1932 C  CG  . GLU B 2 2   ? -19.429 13.788  -3.286  1.00 90.71 2   B 1 
ATOM   1933 C  CD  . GLU B 2 2   ? -20.534 12.712  -3.479  1.00 87.98 2   B 1 
ATOM   1934 O  OE1 . GLU B 2 2   ? -20.476 11.932  -4.455  1.00 80.92 2   B 1 
ATOM   1935 O  OE2 . GLU B 2 2   ? -21.428 12.582  -2.619  1.00 80.43 2   B 1 
ATOM   1936 N  N   . VAL B 2 3   ? -16.463 15.525  -3.354  1.00 97.80 3   B 1 
ATOM   1937 C  CA  . VAL B 2 3   ? -15.151 15.189  -3.919  1.00 97.94 3   B 1 
ATOM   1938 C  C   . VAL B 2 3   ? -14.935 13.692  -3.754  1.00 97.81 3   B 1 
ATOM   1939 O  O   . VAL B 2 3   ? -14.927 13.184  -2.638  1.00 97.20 3   B 1 
ATOM   1940 C  CB  . VAL B 2 3   ? -14.022 15.987  -3.253  1.00 97.75 3   B 1 
ATOM   1941 C  CG1 . VAL B 2 3   ? -12.662 15.650  -3.869  1.00 95.65 3   B 1 
ATOM   1942 C  CG2 . VAL B 2 3   ? -14.244 17.493  -3.399  1.00 95.43 3   B 1 
ATOM   1943 N  N   . LEU B 2 4   ? -14.746 12.983  -4.858  1.00 97.44 4   B 1 
ATOM   1944 C  CA  . LEU B 2 4   ? -14.476 11.550  -4.826  1.00 97.12 4   B 1 
ATOM   1945 C  C   . LEU B 2 4   ? -12.998 11.277  -4.504  1.00 97.18 4   B 1 
ATOM   1946 O  O   . LEU B 2 4   ? -12.105 11.944  -5.015  1.00 96.61 4   B 1 
ATOM   1947 C  CB  . LEU B 2 4   ? -14.890 10.895  -6.157  1.00 96.33 4   B 1 
ATOM   1948 C  CG  . LEU B 2 4   ? -16.382 11.009  -6.500  1.00 93.46 4   B 1 
ATOM   1949 C  CD1 . LEU B 2 4   ? -16.648 10.338  -7.847  1.00 88.71 4   B 1 
ATOM   1950 C  CD2 . LEU B 2 4   ? -17.272 10.340  -5.454  1.00 87.64 4   B 1 
ATOM   1951 N  N   . LEU B 2 5   ? -12.768 10.266  -3.678  1.00 95.92 5   B 1 
ATOM   1952 C  CA  . LEU B 2 5   ? -11.452 9.760   -3.330  1.00 95.42 5   B 1 
ATOM   1953 C  C   . LEU B 2 5   ? -11.164 8.509   -4.166  1.00 93.72 5   B 1 
ATOM   1954 O  O   . LEU B 2 5   ? -11.763 7.453   -3.958  1.00 91.32 5   B 1 
ATOM   1955 C  CB  . LEU B 2 5   ? -11.399 9.458   -1.824  1.00 95.78 5   B 1 
ATOM   1956 C  CG  . LEU B 2 5   ? -11.782 10.621  -0.898  1.00 94.77 5   B 1 
ATOM   1957 C  CD1 . LEU B 2 5   ? -11.711 10.176  0.555   1.00 90.05 5   B 1 
ATOM   1958 C  CD2 . LEU B 2 5   ? -10.865 11.822  -1.062  1.00 89.58 5   B 1 
ATOM   1959 N  N   . GLY B 2 6   ? -10.243 8.646   -5.119  1.00 89.36 6   B 1 
ATOM   1960 C  CA  . GLY B 2 6   ? -9.892  7.616   -6.088  1.00 87.88 6   B 1 
ATOM   1961 C  C   . GLY B 2 6   ? -10.821 7.600   -7.306  1.00 87.91 6   B 1 
ATOM   1962 O  O   . GLY B 2 6   ? -12.041 7.696   -7.194  1.00 86.14 6   B 1 
ATOM   1963 N  N   . GLY B 2 7   ? -10.218 7.466   -8.485  1.00 83.78 7   B 1 
ATOM   1964 C  CA  . GLY B 2 7   ? -10.931 7.346   -9.751  1.00 81.29 7   B 1 
ATOM   1965 C  C   . GLY B 2 7   ? -11.399 5.920   -10.018 1.00 79.17 7   B 1 
ATOM   1966 O  O   . GLY B 2 7   ? -10.750 4.955   -9.613  1.00 75.59 7   B 1 
ATOM   1967 N  N   . GLY B 2 8   ? -12.503 5.779   -10.743 1.00 76.39 8   B 1 
ATOM   1968 C  CA  . GLY B 2 8   ? -13.002 4.463   -11.164 1.00 72.29 8   B 1 
ATOM   1969 C  C   . GLY B 2 8   ? -12.061 3.709   -12.110 1.00 71.44 8   B 1 
ATOM   1970 O  O   . GLY B 2 8   ? -12.172 2.491   -12.244 1.00 68.40 8   B 1 
ATOM   1971 N  N   . ASP B 2 9   ? -11.110 4.413   -12.722 1.00 69.87 9   B 1 
ATOM   1972 C  CA  . ASP B 2 9   ? -10.009 3.865   -13.527 1.00 66.03 9   B 1 
ATOM   1973 C  C   . ASP B 2 9   ? -8.826  3.366   -12.678 1.00 65.91 9   B 1 
ATOM   1974 O  O   . ASP B 2 9   ? -7.824  2.890   -13.207 1.00 61.17 9   B 1 
ATOM   1975 C  CB  . ASP B 2 9   ? -9.567  4.947   -14.529 1.00 63.50 9   B 1 
ATOM   1976 C  CG  . ASP B 2 9   ? -8.959  6.195   -13.872 1.00 59.19 9   B 1 
ATOM   1977 O  OD1 . ASP B 2 9   ? -9.114  6.379   -12.640 1.00 54.53 9   B 1 
ATOM   1978 O  OD2 . ASP B 2 9   ? -8.332  6.996   -14.598 1.00 53.83 9   B 1 
ATOM   1979 N  N   . GLY B 2 10  ? -8.920  3.473   -11.349 1.00 65.76 10  B 1 
ATOM   1980 C  CA  . GLY B 2 10  ? -7.853  3.135   -10.414 1.00 63.11 10  B 1 
ATOM   1981 C  C   . GLY B 2 10  ? -6.858  4.270   -10.165 1.00 65.99 10  B 1 
ATOM   1982 O  O   . GLY B 2 10  ? -5.853  4.053   -9.487  1.00 63.65 10  B 1 
ATOM   1983 N  N   . SER B 2 11  ? -7.102  5.475   -10.683 1.00 70.84 11  B 1 
ATOM   1984 C  CA  . SER B 2 11  ? -6.270  6.633   -10.381 1.00 72.97 11  B 1 
ATOM   1985 C  C   . SER B 2 11  ? -6.342  6.998   -8.891  1.00 75.74 11  B 1 
ATOM   1986 O  O   . SER B 2 11  ? -7.404  7.016   -8.275  1.00 74.93 11  B 1 
ATOM   1987 C  CB  . SER B 2 11  ? -6.607  7.826   -11.274 1.00 70.33 11  B 1 
ATOM   1988 O  OG  . SER B 2 11  ? -7.950  8.237   -11.137 1.00 64.12 11  B 1 
ATOM   1989 N  N   . LEU B 2 12  ? -5.192  7.297   -8.300  1.00 77.18 12  B 1 
ATOM   1990 C  CA  . LEU B 2 12  ? -5.082  7.790   -6.932  1.00 78.01 12  B 1 
ATOM   1991 C  C   . LEU B 2 12  ? -5.184  9.318   -6.950  1.00 81.57 12  B 1 
ATOM   1992 O  O   . LEU B 2 12  ? -4.182  10.025  -6.864  1.00 81.53 12  B 1 
ATOM   1993 C  CB  . LEU B 2 12  ? -3.781  7.274   -6.294  1.00 75.02 12  B 1 
ATOM   1994 C  CG  . LEU B 2 12  ? -3.688  5.748   -6.170  1.00 70.34 12  B 1 
ATOM   1995 C  CD1 . LEU B 2 12  ? -2.330  5.368   -5.595  1.00 67.27 12  B 1 
ATOM   1996 C  CD2 . LEU B 2 12  ? -4.773  5.170   -5.258  1.00 66.01 12  B 1 
ATOM   1997 N  N   . ALA B 2 13  ? -6.402  9.817   -7.110  1.00 87.81 13  B 1 
ATOM   1998 C  CA  . ALA B 2 13  ? -6.683  11.232  -7.286  1.00 89.19 13  B 1 
ATOM   1999 C  C   . ALA B 2 13  ? -7.928  11.662  -6.511  1.00 90.86 13  B 1 
ATOM   2000 O  O   . ALA B 2 13  ? -8.850  10.875  -6.293  1.00 90.59 13  B 1 
ATOM   2001 C  CB  . ALA B 2 13  ? -6.822  11.518  -8.785  1.00 87.39 13  B 1 
ATOM   2002 N  N   . PHE B 2 14  ? -7.988  12.939  -6.151  1.00 95.95 14  B 1 
ATOM   2003 C  CA  . PHE B 2 14  ? -9.224  13.608  -5.764  1.00 96.80 14  B 1 
ATOM   2004 C  C   . PHE B 2 14  ? -9.970  14.039  -7.027  1.00 96.90 14  B 1 
ATOM   2005 O  O   . PHE B 2 14  ? -9.362  14.574  -7.952  1.00 96.18 14  B 1 
ATOM   2006 C  CB  . PHE B 2 14  ? -8.907  14.811  -4.876  1.00 96.95 14  B 1 
ATOM   2007 C  CG  . PHE B 2 14  ? -8.246  14.448  -3.562  1.00 97.06 14  B 1 
ATOM   2008 C  CD1 . PHE B 2 14  ? -9.032  14.020  -2.481  1.00 95.74 14  B 1 
ATOM   2009 C  CD2 . PHE B 2 14  ? -6.855  14.540  -3.416  1.00 95.66 14  B 1 
ATOM   2010 C  CE1 . PHE B 2 14  ? -8.429  13.693  -1.255  1.00 95.34 14  B 1 
ATOM   2011 C  CE2 . PHE B 2 14  ? -6.249  14.213  -2.197  1.00 95.16 14  B 1 
ATOM   2012 C  CZ  . PHE B 2 14  ? -7.038  13.787  -1.115  1.00 96.12 14  B 1 
ATOM   2013 N  N   . LEU B 2 15  ? -11.279 13.818  -7.062  1.00 96.72 15  B 1 
ATOM   2014 C  CA  . LEU B 2 15  ? -12.108 14.151  -8.222  1.00 96.58 15  B 1 
ATOM   2015 C  C   . LEU B 2 15  ? -13.316 15.007  -7.793  1.00 96.97 15  B 1 
ATOM   2016 O  O   . LEU B 2 15  ? -14.298 14.477  -7.278  1.00 96.25 15  B 1 
ATOM   2017 C  CB  . LEU B 2 15  ? -12.560 12.855  -8.922  1.00 95.36 15  B 1 
ATOM   2018 C  CG  . LEU B 2 15  ? -11.430 12.033  -9.550  1.00 89.70 15  B 1 
ATOM   2019 C  CD1 . LEU B 2 15  ? -12.008 10.714  -10.056 1.00 79.69 15  B 1 
ATOM   2020 C  CD2 . LEU B 2 15  ? -10.770 12.732  -10.731 1.00 78.60 15  B 1 
ATOM   2021 N  N   . PRO B 2 16  ? -13.288 16.350  -8.008  1.00 96.71 16  B 1 
ATOM   2022 C  CA  . PRO B 2 16  ? -12.227 17.110  -8.656  1.00 97.02 16  B 1 
ATOM   2023 C  C   . PRO B 2 16  ? -10.989 17.312  -7.766  1.00 97.36 16  B 1 
ATOM   2024 O  O   . PRO B 2 16  ? -11.084 17.335  -6.546  1.00 96.84 16  B 1 
ATOM   2025 C  CB  . PRO B 2 16  ? -12.877 18.442  -9.033  1.00 96.26 16  B 1 
ATOM   2026 C  CG  . PRO B 2 16  ? -13.915 18.632  -7.926  1.00 94.55 16  B 1 
ATOM   2027 C  CD  . PRO B 2 16  ? -14.401 17.216  -7.657  1.00 96.16 16  B 1 
ATOM   2028 N  N   . GLY B 2 17  ? -9.821  17.507  -8.382  1.00 96.59 17  B 1 
ATOM   2029 C  CA  . GLY B 2 17  ? -8.557  17.754  -7.692  1.00 96.50 17  B 1 
ATOM   2030 C  C   . GLY B 2 17  ? -8.194  19.238  -7.526  1.00 97.35 17  B 1 
ATOM   2031 O  O   . GLY B 2 17  ? -7.333  19.566  -6.716  1.00 96.12 17  B 1 
ATOM   2032 N  N   . ASP B 2 18  ? -8.848  20.142  -8.279  1.00 97.42 18  B 1 
ATOM   2033 C  CA  . ASP B 2 18  ? -8.770  21.601  -8.113  1.00 97.72 18  B 1 
ATOM   2034 C  C   . ASP B 2 18  ? -10.183 22.165  -8.300  1.00 97.77 18  B 1 
ATOM   2035 O  O   . ASP B 2 18  ? -10.808 21.958  -9.341  1.00 96.14 18  B 1 
ATOM   2036 C  CB  . ASP B 2 18  ? -7.759  22.214  -9.101  1.00 97.06 18  B 1 
ATOM   2037 C  CG  . ASP B 2 18  ? -7.380  23.684  -8.797  1.00 94.82 18  B 1 
ATOM   2038 O  OD1 . ASP B 2 18  ? -8.118  24.396  -8.102  1.00 89.93 18  B 1 
ATOM   2039 O  OD2 . ASP B 2 18  ? -6.276  24.122  -9.212  1.00 88.22 18  B 1 
ATOM   2040 N  N   . PHE B 2 19  ? -10.706 22.805  -7.267  1.00 98.08 19  B 1 
ATOM   2041 C  CA  . PHE B 2 19  ? -12.072 23.314  -7.249  1.00 98.09 19  B 1 
ATOM   2042 C  C   . PHE B 2 19  ? -12.197 24.551  -6.355  1.00 98.24 19  B 1 
ATOM   2043 O  O   . PHE B 2 19  ? -11.281 24.909  -5.621  1.00 97.89 19  B 1 
ATOM   2044 C  CB  . PHE B 2 19  ? -13.046 22.197  -6.833  1.00 97.67 19  B 1 
ATOM   2045 C  CG  . PHE B 2 19  ? -12.841 21.648  -5.433  1.00 98.08 19  B 1 
ATOM   2046 C  CD1 . PHE B 2 19  ? -11.865 20.652  -5.197  1.00 96.26 19  B 1 
ATOM   2047 C  CD2 . PHE B 2 19  ? -13.631 22.096  -4.367  1.00 95.74 19  B 1 
ATOM   2048 C  CE1 . PHE B 2 19  ? -11.678 20.129  -3.910  1.00 95.31 19  B 1 
ATOM   2049 C  CE2 . PHE B 2 19  ? -13.452 21.571  -3.072  1.00 95.45 19  B 1 
ATOM   2050 C  CZ  . PHE B 2 19  ? -12.473 20.590  -2.847  1.00 96.99 19  B 1 
ATOM   2051 N  N   . SER B 2 20  ? -13.348 25.206  -6.428  1.00 98.27 20  B 1 
ATOM   2052 C  CA  . SER B 2 20  ? -13.656 26.359  -5.592  1.00 98.16 20  B 1 
ATOM   2053 C  C   . SER B 2 20  ? -14.949 26.126  -4.810  1.00 98.19 20  B 1 
ATOM   2054 O  O   . SER B 2 20  ? -15.860 25.461  -5.296  1.00 97.11 20  B 1 
ATOM   2055 C  CB  . SER B 2 20  ? -13.775 27.634  -6.427  1.00 97.36 20  B 1 
ATOM   2056 O  OG  . SER B 2 20  ? -12.536 27.928  -7.054  1.00 88.40 20  B 1 
ATOM   2057 N  N   . VAL B 2 21  ? -15.013 26.709  -3.607  1.00 98.05 21  B 1 
ATOM   2058 C  CA  . VAL B 2 21  ? -16.201 26.727  -2.748  1.00 97.92 21  B 1 
ATOM   2059 C  C   . VAL B 2 21  ? -16.401 28.129  -2.181  1.00 98.00 21  B 1 
ATOM   2060 O  O   . VAL B 2 21  ? -15.461 28.923  -2.092  1.00 97.47 21  B 1 
ATOM   2061 C  CB  . VAL B 2 21  ? -16.115 25.700  -1.600  1.00 97.17 21  B 1 
ATOM   2062 C  CG1 . VAL B 2 21  ? -16.061 24.276  -2.132  1.00 93.65 21  B 1 
ATOM   2063 C  CG2 . VAL B 2 21  ? -14.920 25.929  -0.669  1.00 93.17 21  B 1 
ATOM   2064 N  N   . ALA B 2 22  ? -17.620 28.430  -1.758  1.00 98.05 22  B 1 
ATOM   2065 C  CA  . ALA B 2 22  ? -17.874 29.613  -0.961  1.00 98.03 22  B 1 
ATOM   2066 C  C   . ALA B 2 22  ? -17.384 29.409  0.482   1.00 98.04 22  B 1 
ATOM   2067 O  O   . ALA B 2 22  ? -17.351 28.294  1.005   1.00 96.94 22  B 1 
ATOM   2068 C  CB  . ALA B 2 22  ? -19.369 29.948  -1.029  1.00 97.43 22  B 1 
ATOM   2069 N  N   . SER B 2 23  ? -17.035 30.490  1.170   1.00 97.50 23  B 1 
ATOM   2070 C  CA  . SER B 2 23  ? -16.782 30.453  2.612   1.00 97.67 23  B 1 
ATOM   2071 C  C   . SER B 2 23  ? -18.005 29.910  3.353   1.00 97.69 23  B 1 
ATOM   2072 O  O   . SER B 2 23  ? -19.103 30.435  3.205   1.00 96.00 23  B 1 
ATOM   2073 C  CB  . SER B 2 23  ? -16.442 31.862  3.105   1.00 96.93 23  B 1 
ATOM   2074 O  OG  . SER B 2 23  ? -16.248 31.877  4.501   1.00 94.44 23  B 1 
ATOM   2075 N  N   . GLY B 2 24  ? -17.813 28.864  4.152   1.00 97.49 24  B 1 
ATOM   2076 C  CA  . GLY B 2 24  ? -18.879 28.180  4.887   1.00 97.34 24  B 1 
ATOM   2077 C  C   . GLY B 2 24  ? -19.585 27.063  4.114   1.00 97.75 24  B 1 
ATOM   2078 O  O   . GLY B 2 24  ? -20.441 26.395  4.694   1.00 96.19 24  B 1 
ATOM   2079 N  N   . GLU B 2 25  ? -19.247 26.815  2.853   1.00 97.42 25  B 1 
ATOM   2080 C  CA  . GLU B 2 25  ? -19.781 25.688  2.087   1.00 97.51 25  B 1 
ATOM   2081 C  C   . GLU B 2 25  ? -19.138 24.367  2.544   1.00 97.75 25  B 1 
ATOM   2082 O  O   . GLU B 2 25  ? -17.918 24.242  2.629   1.00 96.89 25  B 1 
ATOM   2083 C  CB  . GLU B 2 25  ? -19.573 25.936  0.586   1.00 96.96 25  B 1 
ATOM   2084 C  CG  . GLU B 2 25  ? -20.248 24.875  -0.299  1.00 94.96 25  B 1 
ATOM   2085 C  CD  . GLU B 2 25  ? -20.039 25.116  -1.799  1.00 94.72 25  B 1 
ATOM   2086 O  OE1 . GLU B 2 25  ? -20.268 24.160  -2.578  1.00 89.55 25  B 1 
ATOM   2087 O  OE2 . GLU B 2 25  ? -19.648 26.239  -2.192  1.00 89.39 25  B 1 
ATOM   2088 N  N   . GLU B 2 26  ? -19.963 23.362  2.832   1.00 97.83 26  B 1 
ATOM   2089 C  CA  . GLU B 2 26  ? -19.481 22.038  3.227   1.00 97.80 26  B 1 
ATOM   2090 C  C   . GLU B 2 26  ? -18.846 21.302  2.036   1.00 98.07 26  B 1 
ATOM   2091 O  O   . GLU B 2 26  ? -19.438 21.182  0.963   1.00 97.29 26  B 1 
ATOM   2092 C  CB  . GLU B 2 26  ? -20.620 21.205  3.876   1.00 96.91 26  B 1 
ATOM   2093 C  CG  . GLU B 2 26  ? -20.123 19.870  4.460   1.00 94.39 26  B 1 
ATOM   2094 C  CD  . GLU B 2 26  ? -21.230 19.013  5.123   1.00 93.39 26  B 1 
ATOM   2095 O  OE1 . GLU B 2 26  ? -21.260 18.916  6.368   1.00 87.57 26  B 1 
ATOM   2096 O  OE2 . GLU B 2 26  ? -22.019 18.341  4.417   1.00 87.46 26  B 1 
ATOM   2097 N  N   . ILE B 2 27  ? -17.654 20.756  2.253   1.00 97.98 27  B 1 
ATOM   2098 C  CA  . ILE B 2 27  ? -16.985 19.831  1.338   1.00 98.01 27  B 1 
ATOM   2099 C  C   . ILE B 2 27  ? -17.168 18.423  1.887   1.00 98.15 27  B 1 
ATOM   2100 O  O   . ILE B 2 27  ? -16.781 18.129  3.023   1.00 97.69 27  B 1 
ATOM   2101 C  CB  . ILE B 2 27  ? -15.497 20.180  1.165   1.00 97.89 27  B 1 
ATOM   2102 C  CG1 . ILE B 2 27  ? -15.284 21.657  0.770   1.00 96.60 27  B 1 
ATOM   2103 C  CG2 . ILE B 2 27  ? -14.869 19.247  0.114   1.00 96.77 27  B 1 
ATOM   2104 C  CD1 . ILE B 2 27  ? -13.823 22.117  0.873   1.00 94.92 27  B 1 
ATOM   2105 N  N   . VAL B 2 28  ? -17.731 17.540  1.076   1.00 98.28 28  B 1 
ATOM   2106 C  CA  . VAL B 2 28  ? -17.923 16.126  1.400   1.00 98.23 28  B 1 
ATOM   2107 C  C   . VAL B 2 28  ? -16.933 15.306  0.582   1.00 98.23 28  B 1 
ATOM   2108 O  O   . VAL B 2 28  ? -17.122 15.104  -0.615  1.00 97.84 28  B 1 
ATOM   2109 C  CB  . VAL B 2 28  ? -19.373 15.676  1.152   1.00 97.87 28  B 1 
ATOM   2110 C  CG1 . VAL B 2 28  ? -19.576 14.222  1.591   1.00 94.77 28  B 1 
ATOM   2111 C  CG2 . VAL B 2 28  ? -20.367 16.545  1.927   1.00 95.36 28  B 1 
ATOM   2112 N  N   . PHE B 2 29  ? -15.881 14.825  1.225   1.00 98.14 29  B 1 
ATOM   2113 C  CA  . PHE B 2 29  ? -14.964 13.851  0.639   1.00 98.06 29  B 1 
ATOM   2114 C  C   . PHE B 2 29  ? -15.542 12.455  0.785   1.00 97.82 29  B 1 
ATOM   2115 O  O   . PHE B 2 29  ? -15.828 12.023  1.897   1.00 97.05 29  B 1 
ATOM   2116 C  CB  . PHE B 2 29  ? -13.601 13.956  1.310   1.00 98.01 29  B 1 
ATOM   2117 C  CG  . PHE B 2 29  ? -12.895 15.263  1.058   1.00 98.06 29  B 1 
ATOM   2118 C  CD1 . PHE B 2 29  ? -12.138 15.441  -0.118  1.00 96.47 29  B 1 
ATOM   2119 C  CD2 . PHE B 2 29  ? -12.972 16.312  1.992   1.00 96.42 29  B 1 
ATOM   2120 C  CE1 . PHE B 2 29  ? -11.461 16.649  -0.353  1.00 96.14 29  B 1 
ATOM   2121 C  CE2 . PHE B 2 29  ? -12.293 17.519  1.761   1.00 95.84 29  B 1 
ATOM   2122 C  CZ  . PHE B 2 29  ? -11.540 17.684  0.588   1.00 97.16 29  B 1 
ATOM   2123 N  N   . LYS B 2 30  ? -15.707 11.725  -0.315  1.00 97.25 30  B 1 
ATOM   2124 C  CA  . LYS B 2 30  ? -16.355 10.419  -0.338  1.00 96.95 30  B 1 
ATOM   2125 C  C   . LYS B 2 30  ? -15.445 9.357   -0.939  1.00 96.12 30  B 1 
ATOM   2126 O  O   . LYS B 2 30  ? -14.963 9.490   -2.057  1.00 95.01 30  B 1 
ATOM   2127 C  CB  . LYS B 2 30  ? -17.673 10.553  -1.104  1.00 96.27 30  B 1 
ATOM   2128 C  CG  . LYS B 2 30  ? -18.486 9.249   -1.161  1.00 92.25 30  B 1 
ATOM   2129 C  CD  . LYS B 2 30  ? -19.752 9.616   -1.932  1.00 89.66 30  B 1 
ATOM   2130 C  CE  . LYS B 2 30  ? -20.722 8.488   -2.211  1.00 80.40 30  B 1 
ATOM   2131 N  NZ  . LYS B 2 30  ? -21.801 9.074   -3.046  1.00 73.26 30  B 1 
ATOM   2132 N  N   . ASN B 2 31  ? -15.264 8.286   -0.192  1.00 94.08 31  B 1 
ATOM   2133 C  CA  . ASN B 2 31  ? -14.461 7.150   -0.603  1.00 92.45 31  B 1 
ATOM   2134 C  C   . ASN B 2 31  ? -15.077 6.479   -1.839  1.00 91.77 31  B 1 
ATOM   2135 O  O   . ASN B 2 31  ? -16.272 6.173   -1.837  1.00 89.86 31  B 1 
ATOM   2136 C  CB  . ASN B 2 31  ? -14.356 6.186   0.591   1.00 89.88 31  B 1 
ATOM   2137 C  CG  . ASN B 2 31  ? -12.986 5.581   0.754   1.00 86.73 31  B 1 
ATOM   2138 O  OD1 . ASN B 2 31  ? -11.995 6.033   0.208   1.00 80.93 31  B 1 
ATOM   2139 N  ND2 . ASN B 2 31  ? -12.879 4.572   1.582   1.00 79.61 31  B 1 
ATOM   2140 N  N   . ASN B 2 32  ? -14.295 6.266   -2.889  1.00 90.10 32  B 1 
ATOM   2141 C  CA  . ASN B 2 32  ? -14.802 5.761   -4.160  1.00 87.95 32  B 1 
ATOM   2142 C  C   . ASN B 2 32  ? -14.054 4.514   -4.636  1.00 85.02 32  B 1 
ATOM   2143 O  O   . ASN B 2 32  ? -14.650 3.440   -4.744  1.00 80.26 32  B 1 
ATOM   2144 C  CB  . ASN B 2 32  ? -14.762 6.899   -5.189  1.00 87.83 32  B 1 
ATOM   2145 C  CG  . ASN B 2 32  ? -15.283 6.470   -6.545  1.00 87.08 32  B 1 
ATOM   2146 O  OD1 . ASN B 2 32  ? -16.365 5.917   -6.680  1.00 83.00 32  B 1 
ATOM   2147 N  ND2 . ASN B 2 32  ? -14.529 6.701   -7.594  1.00 82.42 32  B 1 
ATOM   2148 N  N   . ALA B 2 33  ? -12.754 4.621   -4.917  1.00 81.24 33  B 1 
ATOM   2149 C  CA  . ALA B 2 33  ? -11.936 3.521   -5.407  1.00 78.82 33  B 1 
ATOM   2150 C  C   . ALA B 2 33  ? -10.483 3.647   -4.934  1.00 80.23 33  B 1 
ATOM   2151 O  O   . ALA B 2 33  ? -10.018 4.736   -4.611  1.00 78.45 33  B 1 
ATOM   2152 C  CB  . ALA B 2 33  ? -12.019 3.500   -6.943  1.00 75.24 33  B 1 
ATOM   2153 N  N   . GLY B 2 34  ? -9.758  2.527   -4.902  1.00 73.52 34  B 1 
ATOM   2154 C  CA  . GLY B 2 34  ? -8.353  2.533   -4.475  1.00 71.47 34  B 1 
ATOM   2155 C  C   . GLY B 2 34  ? -8.139  2.903   -3.003  1.00 73.58 34  B 1 
ATOM   2156 O  O   . GLY B 2 34  ? -7.016  3.195   -2.601  1.00 72.43 34  B 1 
ATOM   2157 N  N   . PHE B 2 35  ? -9.200  2.878   -2.208  1.00 74.28 35  B 1 
ATOM   2158 C  CA  . PHE B 2 35  ? -9.157  3.094   -0.763  1.00 73.11 35  B 1 
ATOM   2159 C  C   . PHE B 2 35  ? -8.328  2.011   -0.058  1.00 73.99 35  B 1 
ATOM   2160 O  O   . PHE B 2 35  ? -8.083  0.937   -0.615  1.00 71.98 35  B 1 
ATOM   2161 C  CB  . PHE B 2 35  ? -10.586 3.206   -0.211  1.00 71.30 35  B 1 
ATOM   2162 C  CG  . PHE B 2 35  ? -11.506 2.047   -0.517  1.00 71.02 35  B 1 
ATOM   2163 C  CD1 . PHE B 2 35  ? -12.448 2.160   -1.548  1.00 67.55 35  B 1 
ATOM   2164 C  CD2 . PHE B 2 35  ? -11.445 0.863   0.232   1.00 66.74 35  B 1 
ATOM   2165 C  CE1 . PHE B 2 35  ? -13.316 1.094   -1.837  1.00 64.14 35  B 1 
ATOM   2166 C  CE2 . PHE B 2 35  ? -12.309 -0.205  -0.052  1.00 63.68 35  B 1 
ATOM   2167 C  CZ  . PHE B 2 35  ? -13.246 -0.086  -1.088  1.00 64.95 35  B 1 
ATOM   2168 N  N   . PRO B 2 36  ? -7.901  2.265   1.183   1.00 75.71 36  B 1 
ATOM   2169 C  CA  . PRO B 2 36  ? -8.293  3.385   2.033   1.00 75.80 36  B 1 
ATOM   2170 C  C   . PRO B 2 36  ? -7.620  4.717   1.670   1.00 79.68 36  B 1 
ATOM   2171 O  O   . PRO B 2 36  ? -6.488  4.751   1.186   1.00 79.90 36  B 1 
ATOM   2172 C  CB  . PRO B 2 36  ? -7.940  2.941   3.447   1.00 72.31 36  B 1 
ATOM   2173 C  CG  . PRO B 2 36  ? -6.734  2.053   3.237   1.00 68.31 36  B 1 
ATOM   2174 C  CD  . PRO B 2 36  ? -7.052  1.348   1.923   1.00 68.85 36  B 1 
ATOM   2175 N  N   . HIS B 2 37  ? -8.319  5.784   1.975   1.00 87.03 37  B 1 
ATOM   2176 C  CA  . HIS B 2 37  ? -7.868  7.161   1.812   1.00 88.76 37  B 1 
ATOM   2177 C  C   . HIS B 2 37  ? -8.105  7.966   3.095   1.00 89.41 37  B 1 
ATOM   2178 O  O   . HIS B 2 37  ? -8.854  7.570   3.976   1.00 88.79 37  B 1 
ATOM   2179 C  CB  . HIS B 2 37  ? -8.608  7.814   0.643   1.00 89.31 37  B 1 
ATOM   2180 C  CG  . HIS B 2 37  ? -8.411  7.126   -0.677  1.00 89.41 37  B 1 
ATOM   2181 N  ND1 . HIS B 2 37  ? -7.220  7.023   -1.368  1.00 87.59 37  B 1 
ATOM   2182 C  CD2 . HIS B 2 37  ? -9.358  6.508   -1.448  1.00 87.78 37  B 1 
ATOM   2183 C  CE1 . HIS B 2 37  ? -7.454  6.374   -2.514  1.00 86.99 37  B 1 
ATOM   2184 N  NE2 . HIS B 2 37  ? -8.751  6.038   -2.600  1.00 87.55 37  B 1 
ATOM   2185 N  N   . ASN B 2 38  ? -7.484  9.134   3.176   1.00 91.83 38  B 1 
ATOM   2186 C  CA  . ASN B 2 38  ? -7.833  10.184  4.115   1.00 92.56 38  B 1 
ATOM   2187 C  C   . ASN B 2 38  ? -7.648  11.557  3.462   1.00 94.44 38  B 1 
ATOM   2188 O  O   . ASN B 2 38  ? -7.278  11.658  2.290   1.00 94.83 38  B 1 
ATOM   2189 C  CB  . ASN B 2 38  ? -7.060  10.011  5.441   1.00 90.43 38  B 1 
ATOM   2190 C  CG  . ASN B 2 38  ? -5.562  10.223  5.360   1.00 89.30 38  B 1 
ATOM   2191 O  OD1 . ASN B 2 38  ? -4.995  10.604  4.347   1.00 85.98 38  B 1 
ATOM   2192 N  ND2 . ASN B 2 38  ? -4.875  9.979   6.448   1.00 84.79 38  B 1 
ATOM   2193 N  N   . VAL B 2 39  ? -7.929  12.610  4.223   1.00 96.02 39  B 1 
ATOM   2194 C  CA  . VAL B 2 39  ? -7.777  13.994  3.777   1.00 97.23 39  B 1 
ATOM   2195 C  C   . VAL B 2 39  ? -7.009  14.755  4.847   1.00 97.35 39  B 1 
ATOM   2196 O  O   . VAL B 2 39  ? -7.510  14.944  5.955   1.00 96.82 39  B 1 
ATOM   2197 C  CB  . VAL B 2 39  ? -9.132  14.663  3.503   1.00 97.36 39  B 1 
ATOM   2198 C  CG1 . VAL B 2 39  ? -8.947  16.075  2.954   1.00 95.81 39  B 1 
ATOM   2199 C  CG2 . VAL B 2 39  ? -9.959  13.863  2.494   1.00 95.35 39  B 1 
ATOM   2200 N  N   . VAL B 2 40  ? -5.810  15.185  4.510   1.00 95.70 40  B 1 
ATOM   2201 C  CA  . VAL B 2 40  ? -4.928  15.952  5.396   1.00 95.17 40  B 1 
ATOM   2202 C  C   . VAL B 2 40  ? -4.589  17.260  4.694   1.00 95.83 40  B 1 
ATOM   2203 O  O   . VAL B 2 40  ? -4.124  17.244  3.560   1.00 95.84 40  B 1 
ATOM   2204 C  CB  . VAL B 2 40  ? -3.652  15.161  5.752   1.00 93.35 40  B 1 
ATOM   2205 C  CG1 . VAL B 2 40  ? -2.795  15.921  6.760   1.00 90.15 40  B 1 
ATOM   2206 C  CG2 . VAL B 2 40  ? -3.992  13.791  6.360   1.00 89.84 40  B 1 
ATOM   2207 N  N   . PHE B 2 41  ? -4.825  18.372  5.346   1.00 96.12 41  B 1 
ATOM   2208 C  CA  . PHE B 2 41  ? -4.423  19.678  4.840   1.00 96.64 41  B 1 
ATOM   2209 C  C   . PHE B 2 41  ? -2.954  19.932  5.168   1.00 95.75 41  B 1 
ATOM   2210 O  O   . PHE B 2 41  ? -2.486  19.625  6.263   1.00 94.42 41  B 1 
ATOM   2211 C  CB  . PHE B 2 41  ? -5.348  20.772  5.384   1.00 97.34 41  B 1 
ATOM   2212 C  CG  . PHE B 2 41  ? -6.720  20.763  4.753   1.00 97.81 41  B 1 
ATOM   2213 C  CD1 . PHE B 2 41  ? -7.003  21.608  3.662   1.00 96.94 41  B 1 
ATOM   2214 C  CD2 . PHE B 2 41  ? -7.721  19.880  5.209   1.00 96.76 41  B 1 
ATOM   2215 C  CE1 . PHE B 2 41  ? -8.269  21.584  3.050   1.00 96.90 41  B 1 
ATOM   2216 C  CE2 . PHE B 2 41  ? -8.986  19.844  4.596   1.00 96.81 41  B 1 
ATOM   2217 C  CZ  . PHE B 2 41  ? -9.254  20.702  3.517   1.00 97.77 41  B 1 
ATOM   2218 N  N   . ASP B 2 42  ? -2.226  20.480  4.206   1.00 93.92 42  B 1 
ATOM   2219 C  CA  . ASP B 2 42  ? -0.815  20.819  4.383   1.00 92.89 42  B 1 
ATOM   2220 C  C   . ASP B 2 42  ? -0.700  22.121  5.181   1.00 93.04 42  B 1 
ATOM   2221 O  O   . ASP B 2 42  ? -1.137  23.174  4.731   1.00 92.11 42  B 1 
ATOM   2222 C  CB  . ASP B 2 42  ? -0.135  20.914  3.012   1.00 90.74 42  B 1 
ATOM   2223 C  CG  . ASP B 2 42  ? 1.386   20.970  3.109   1.00 86.86 42  B 1 
ATOM   2224 O  OD1 . ASP B 2 42  ? 1.909   21.440  4.146   1.00 82.13 42  B 1 
ATOM   2225 O  OD2 . ASP B 2 42  ? 2.040   20.487  2.154   1.00 80.82 42  B 1 
ATOM   2226 N  N   . GLU B 2 43  ? -0.106  22.052  6.375   1.00 92.69 43  B 1 
ATOM   2227 C  CA  . GLU B 2 43  ? 0.029   23.181  7.297   1.00 91.81 43  B 1 
ATOM   2228 C  C   . GLU B 2 43  ? 0.833   24.343  6.697   1.00 92.65 43  B 1 
ATOM   2229 O  O   . GLU B 2 43  ? 0.628   25.491  7.088   1.00 91.07 43  B 1 
ATOM   2230 C  CB  . GLU B 2 43  ? 0.645   22.698  8.616   1.00 88.85 43  B 1 
ATOM   2231 C  CG  . GLU B 2 43  ? 2.105   22.234  8.496   1.00 77.03 43  B 1 
ATOM   2232 C  CD  . GLU B 2 43  ? 2.665   21.549  9.754   1.00 72.98 43  B 1 
ATOM   2233 O  OE1 . GLU B 2 43  ? 3.790   21.006  9.657   1.00 66.03 43  B 1 
ATOM   2234 O  OE2 . GLU B 2 43  ? 1.982   21.484  10.798  1.00 65.10 43  B 1 
ATOM   2235 N  N   . ASP B 2 44  ? 1.695   24.056  5.728   1.00 90.49 44  B 1 
ATOM   2236 C  CA  . ASP B 2 44  ? 2.531   25.045  5.048   1.00 89.98 44  B 1 
ATOM   2237 C  C   . ASP B 2 44  ? 1.838   25.666  3.813   1.00 91.73 44  B 1 
ATOM   2238 O  O   . ASP B 2 44  ? 2.359   26.596  3.196   1.00 90.54 44  B 1 
ATOM   2239 C  CB  . ASP B 2 44  ? 3.872   24.388  4.665   1.00 87.00 44  B 1 
ATOM   2240 C  CG  . ASP B 2 44  ? 4.700   23.882  5.857   1.00 82.90 44  B 1 
ATOM   2241 O  OD1 . ASP B 2 44  ? 4.875   24.659  6.824   1.00 78.17 44  B 1 
ATOM   2242 O  OD2 . ASP B 2 44  ? 5.222   22.740  5.789   1.00 76.38 44  B 1 
ATOM   2243 N  N   . GLU B 2 45  ? 0.652   25.147  3.434   1.00 92.85 45  B 1 
ATOM   2244 C  CA  . GLU B 2 45  ? -0.051  25.479  2.181   1.00 94.19 45  B 1 
ATOM   2245 C  C   . GLU B 2 45  ? -1.549  25.768  2.405   1.00 95.91 45  B 1 
ATOM   2246 O  O   . GLU B 2 45  ? -2.405  25.440  1.576   1.00 95.29 45  B 1 
ATOM   2247 C  CB  . GLU B 2 45  ? 0.204   24.357  1.153   1.00 92.68 45  B 1 
ATOM   2248 C  CG  . GLU B 2 45  ? 1.673   24.279  0.660   1.00 88.49 45  B 1 
ATOM   2249 C  CD  . GLU B 2 45  ? 1.939   25.087  -0.633  1.00 82.27 45  B 1 
ATOM   2250 O  OE1 . GLU B 2 45  ? 2.913   24.761  -1.358  1.00 74.62 45  B 1 
ATOM   2251 O  OE2 . GLU B 2 45  ? 1.112   25.904  -1.082  1.00 72.81 45  B 1 
ATOM   2252 N  N   . ILE B 2 46  ? -1.856  26.400  3.540   1.00 96.18 46  B 1 
ATOM   2253 C  CA  . ILE B 2 46  ? -3.186  26.872  3.927   1.00 97.08 46  B 1 
ATOM   2254 C  C   . ILE B 2 46  ? -3.142  28.358  4.311   1.00 97.33 46  B 1 
ATOM   2255 O  O   . ILE B 2 46  ? -2.067  28.886  4.605   1.00 96.67 46  B 1 
ATOM   2256 C  CB  . ILE B 2 46  ? -3.785  26.009  5.062   1.00 96.40 46  B 1 
ATOM   2257 C  CG1 . ILE B 2 46  ? -2.908  26.024  6.332   1.00 94.08 46  B 1 
ATOM   2258 C  CG2 . ILE B 2 46  ? -4.062  24.583  4.554   1.00 93.78 46  B 1 
ATOM   2259 C  CD1 . ILE B 2 46  ? -3.490  25.250  7.519   1.00 91.53 46  B 1 
ATOM   2260 N  N   . PRO B 2 47  ? -4.288  29.064  4.342   1.00 97.21 47  B 1 
ATOM   2261 C  CA  . PRO B 2 47  ? -4.317  30.471  4.738   1.00 97.28 47  B 1 
ATOM   2262 C  C   . PRO B 2 47  ? -3.811  30.699  6.165   1.00 96.93 47  B 1 
ATOM   2263 O  O   . PRO B 2 47  ? -3.998  29.874  7.064   1.00 95.49 47  B 1 
ATOM   2264 C  CB  . PRO B 2 47  ? -5.770  30.922  4.573   1.00 96.88 47  B 1 
ATOM   2265 C  CG  . PRO B 2 47  ? -6.321  29.960  3.533   1.00 95.51 47  B 1 
ATOM   2266 C  CD  . PRO B 2 47  ? -5.595  28.657  3.860   1.00 97.16 47  B 1 
ATOM   2267 N  N   . SER B 2 48  ? -3.221  31.866  6.397   1.00 96.10 48  B 1 
ATOM   2268 C  CA  . SER B 2 48  ? -2.734  32.259  7.714   1.00 95.37 48  B 1 
ATOM   2269 C  C   . SER B 2 48  ? -3.849  32.241  8.771   1.00 95.45 48  B 1 
ATOM   2270 O  O   . SER B 2 48  ? -4.953  32.719  8.530   1.00 92.56 48  B 1 
ATOM   2271 C  CB  . SER B 2 48  ? -2.125  33.664  7.661   1.00 93.58 48  B 1 
ATOM   2272 O  OG  . SER B 2 48  ? -1.055  33.707  6.733   1.00 79.39 48  B 1 
ATOM   2273 N  N   . GLY B 2 49  ? -3.528  31.705  9.957   1.00 93.93 49  B 1 
ATOM   2274 C  CA  . GLY B 2 49  ? -4.460  31.614  11.076  1.00 93.65 49  B 1 
ATOM   2275 C  C   . GLY B 2 49  ? -5.367  30.377  11.064  1.00 94.96 49  B 1 
ATOM   2276 O  O   . GLY B 2 49  ? -6.073  30.148  12.040  1.00 92.56 49  B 1 
ATOM   2277 N  N   . VAL B 2 50  ? -5.326  29.581  10.020  1.00 96.85 50  B 1 
ATOM   2278 C  CA  . VAL B 2 50  ? -6.037  28.303  9.978   1.00 97.11 50  B 1 
ATOM   2279 C  C   . VAL B 2 50  ? -5.212  27.219  10.666  1.00 97.19 50  B 1 
ATOM   2280 O  O   . VAL B 2 50  ? -4.026  27.047  10.380  1.00 95.85 50  B 1 
ATOM   2281 C  CB  . VAL B 2 50  ? -6.403  27.907  8.540   1.00 96.79 50  B 1 
ATOM   2282 C  CG1 . VAL B 2 50  ? -7.165  26.591  8.497   1.00 93.73 50  B 1 
ATOM   2283 C  CG2 . VAL B 2 50  ? -7.280  28.979  7.900   1.00 93.57 50  B 1 
ATOM   2284 N  N   . ASP B 2 51  ? -5.849  26.476  11.558  1.00 97.20 51  B 1 
ATOM   2285 C  CA  . ASP B 2 51  ? -5.255  25.319  12.230  1.00 97.24 51  B 1 
ATOM   2286 C  C   . ASP B 2 51  ? -5.506  24.050  11.395  1.00 97.57 51  B 1 
ATOM   2287 O  O   . ASP B 2 51  ? -6.627  23.532  11.349  1.00 96.80 51  B 1 
ATOM   2288 C  CB  . ASP B 2 51  ? -5.830  25.244  13.642  1.00 96.24 51  B 1 
ATOM   2289 C  CG  . ASP B 2 51  ? -5.306  24.096  14.499  1.00 93.50 51  B 1 
ATOM   2290 O  OD1 . ASP B 2 51  ? -4.540  23.253  13.991  1.00 88.81 51  B 1 
ATOM   2291 O  OD2 . ASP B 2 51  ? -5.744  24.049  15.678  1.00 87.53 51  B 1 
ATOM   2292 N  N   . ALA B 2 52  ? -4.456  23.544  10.753  1.00 96.46 52  B 1 
ATOM   2293 C  CA  . ALA B 2 52  ? -4.526  22.359  9.916   1.00 96.35 52  B 1 
ATOM   2294 C  C   . ALA B 2 52  ? -5.050  21.128  10.675  1.00 96.71 52  B 1 
ATOM   2295 O  O   . ALA B 2 52  ? -5.790  20.330  10.107  1.00 95.92 52  B 1 
ATOM   2296 C  CB  . ALA B 2 52  ? -3.133  22.079  9.335   1.00 94.70 52  B 1 
ATOM   2297 N  N   . ALA B 2 53  ? -4.746  21.003  11.976  1.00 96.19 53  B 1 
ATOM   2298 C  CA  . ALA B 2 53  ? -5.192  19.871  12.782  1.00 95.61 53  B 1 
ATOM   2299 C  C   . ALA B 2 53  ? -6.718  19.836  12.984  1.00 96.03 53  B 1 
ATOM   2300 O  O   . ALA B 2 53  ? -7.285  18.766  13.178  1.00 94.82 53  B 1 
ATOM   2301 C  CB  . ALA B 2 53  ? -4.458  19.917  14.126  1.00 94.18 53  B 1 
ATOM   2302 N  N   . LYS B 2 54  ? -7.400  20.985  12.901  1.00 96.65 54  B 1 
ATOM   2303 C  CA  . LYS B 2 54  ? -8.866  21.058  13.047  1.00 96.42 54  B 1 
ATOM   2304 C  C   . LYS B 2 54  ? -9.622  20.683  11.777  1.00 96.64 54  B 1 
ATOM   2305 O  O   . LYS B 2 54  ? -10.760 20.236  11.866  1.00 95.35 54  B 1 
ATOM   2306 C  CB  . LYS B 2 54  ? -9.287  22.460  13.487  1.00 95.63 54  B 1 
ATOM   2307 C  CG  . LYS B 2 54  ? -8.878  22.734  14.928  1.00 89.00 54  B 1 
ATOM   2308 C  CD  . LYS B 2 54  ? -9.344  24.128  15.346  1.00 82.48 54  B 1 
ATOM   2309 C  CE  . LYS B 2 54  ? -8.862  24.401  16.762  1.00 72.82 54  B 1 
ATOM   2310 N  NZ  . LYS B 2 54  ? -9.033  25.823  17.116  1.00 64.30 54  B 1 
ATOM   2311 N  N   . ILE B 2 55  ? -9.025  20.905  10.621  1.00 97.68 55  B 1 
ATOM   2312 C  CA  . ILE B 2 55  ? -9.664  20.679  9.320   1.00 97.86 55  B 1 
ATOM   2313 C  C   . ILE B 2 55  ? -9.200  19.375  8.658   1.00 98.01 55  B 1 
ATOM   2314 O  O   . ILE B 2 55  ? -9.817  18.929  7.704   1.00 97.45 55  B 1 
ATOM   2315 C  CB  . ILE B 2 55  ? -9.474  21.900  8.393   1.00 97.64 55  B 1 
ATOM   2316 C  CG1 . ILE B 2 55  ? -7.988  22.182  8.106   1.00 96.24 55  B 1 
ATOM   2317 C  CG2 . ILE B 2 55  ? -10.171 23.129  9.003   1.00 95.99 55  B 1 
ATOM   2318 C  CD1 . ILE B 2 55  ? -7.745  23.242  7.023   1.00 94.36 55  B 1 
ATOM   2319 N  N   . SER B 2 56  ? -8.136  18.763  9.166   1.00 97.57 56  B 1 
ATOM   2320 C  CA  . SER B 2 56  ? -7.586  17.515  8.663   1.00 97.39 56  B 1 
ATOM   2321 C  C   . SER B 2 56  ? -8.148  16.313  9.410   1.00 97.31 56  B 1 
ATOM   2322 O  O   . SER B 2 56  ? -8.449  16.386  10.598  1.00 96.14 56  B 1 
ATOM   2323 C  CB  . SER B 2 56  ? -6.064  17.502  8.785   1.00 96.44 56  B 1 
ATOM   2324 O  OG  . SER B 2 56  ? -5.498  18.588  8.083   1.00 93.17 56  B 1 
ATOM   2325 N  N   . MET B 2 57  ? -8.204  15.169  8.739   1.00 96.26 57  B 1 
ATOM   2326 C  CA  . MET B 2 57  ? -8.210  13.880  9.427   1.00 95.25 57  B 1 
ATOM   2327 C  C   . MET B 2 57  ? -6.836  13.652  10.087  1.00 93.78 57  B 1 
ATOM   2328 O  O   . MET B 2 57  ? -5.828  14.210  9.644   1.00 91.58 57  B 1 
ATOM   2329 C  CB  . MET B 2 57  ? -8.522  12.746  8.445   1.00 94.86 57  B 1 
ATOM   2330 C  CG  . MET B 2 57  ? -9.912  12.871  7.828   1.00 93.27 57  B 1 
ATOM   2331 S  SD  . MET B 2 57  ? -10.310 11.598  6.587   1.00 92.85 57  B 1 
ATOM   2332 C  CE  . MET B 2 57  ? -10.296 10.116  7.614   1.00 87.77 57  B 1 
ATOM   2333 N  N   . SER B 2 58  ? -6.797  12.806  11.109  1.00 88.94 58  B 1 
ATOM   2334 C  CA  . SER B 2 58  ? -5.513  12.282  11.581  1.00 85.48 58  B 1 
ATOM   2335 C  C   . SER B 2 58  ? -4.811  11.531  10.450  1.00 84.12 58  B 1 
ATOM   2336 O  O   . SER B 2 58  ? -5.459  10.801  9.704   1.00 81.42 58  B 1 
ATOM   2337 C  CB  . SER B 2 58  ? -5.741  11.343  12.775  1.00 82.40 58  B 1 
ATOM   2338 O  OG  . SER B 2 58  ? -4.522  10.745  13.160  1.00 72.30 58  B 1 
ATOM   2339 N  N   . GLU B 2 59  ? -3.479  11.663  10.329  1.00 76.86 59  B 1 
ATOM   2340 C  CA  . GLU B 2 59  ? -2.721  10.892  9.333   1.00 73.66 59  B 1 
ATOM   2341 C  C   . GLU B 2 59  ? -2.859  9.370   9.519   1.00 72.82 59  B 1 
ATOM   2342 O  O   . GLU B 2 59  ? -2.669  8.606   8.576   1.00 70.30 59  B 1 
ATOM   2343 C  CB  . GLU B 2 59  ? -1.240  11.267  9.363   1.00 71.10 59  B 1 
ATOM   2344 C  CG  . GLU B 2 59  ? -0.941  12.695  8.890   1.00 65.08 59  B 1 
ATOM   2345 C  CD  . GLU B 2 59  ? 0.499   12.911  8.390   1.00 61.01 59  B 1 
ATOM   2346 O  OE1 . GLU B 2 59  ? 0.818   14.057  8.018   1.00 55.33 59  B 1 
ATOM   2347 O  OE2 . GLU B 2 59  ? 1.267   11.931  8.284   1.00 55.47 59  B 1 
ATOM   2348 N  N   . GLU B 2 60  ? -3.197  8.927   10.724  1.00 71.34 60  B 1 
ATOM   2349 C  CA  . GLU B 2 60  ? -3.381  7.518   11.080  1.00 69.76 60  B 1 
ATOM   2350 C  C   . GLU B 2 60  ? -4.826  7.027   10.877  1.00 71.74 60  B 1 
ATOM   2351 O  O   . GLU B 2 60  ? -5.062  5.819   10.830  1.00 69.99 60  B 1 
ATOM   2352 C  CB  . GLU B 2 60  ? -2.925  7.293   12.534  1.00 65.91 60  B 1 
ATOM   2353 C  CG  . GLU B 2 60  ? -1.443  7.656   12.749  1.00 58.66 60  B 1 
ATOM   2354 C  CD  . GLU B 2 60  ? -0.922  7.399   14.175  1.00 53.45 60  B 1 
ATOM   2355 O  OE1 . GLU B 2 60  ? 0.322   7.496   14.383  1.00 47.86 60  B 1 
ATOM   2356 O  OE2 . GLU B 2 60  ? -1.733  7.096   15.076  1.00 46.32 60  B 1 
ATOM   2357 N  N   . ASP B 2 61  ? -5.797  7.939   10.745  1.00 78.27 61  B 1 
ATOM   2358 C  CA  . ASP B 2 61  ? -7.179  7.578   10.456  1.00 78.96 61  B 1 
ATOM   2359 C  C   . ASP B 2 61  ? -7.409  7.520   8.950   1.00 81.18 61  B 1 
ATOM   2360 O  O   . ASP B 2 61  ? -6.957  8.366   8.182   1.00 81.18 61  B 1 
ATOM   2361 C  CB  . ASP B 2 61  ? -8.173  8.516   11.153  1.00 77.40 61  B 1 
ATOM   2362 C  CG  . ASP B 2 61  ? -8.322  8.231   12.651  1.00 72.22 61  B 1 
ATOM   2363 O  OD1 . ASP B 2 61  ? -8.220  7.042   13.056  1.00 67.35 61  B 1 
ATOM   2364 O  OD2 . ASP B 2 61  ? -8.602  9.199   13.381  1.00 65.53 61  B 1 
ATOM   2365 N  N   . LEU B 2 62  ? -8.117  6.474   8.525   1.00 81.68 62  B 1 
ATOM   2366 C  CA  . LEU B 2 62  ? -8.364  6.188   7.120   1.00 81.34 62  B 1 
ATOM   2367 C  C   . LEU B 2 62  ? -9.837  5.838   6.907   1.00 83.70 62  B 1 
ATOM   2368 O  O   . LEU B 2 62  ? -10.437 5.137   7.715   1.00 83.41 62  B 1 
ATOM   2369 C  CB  . LEU B 2 62  ? -7.456  5.035   6.656   1.00 78.87 62  B 1 
ATOM   2370 C  CG  . LEU B 2 62  ? -5.942  5.313   6.710   1.00 75.30 62  B 1 
ATOM   2371 C  CD1 . LEU B 2 62  ? -5.155  4.063   6.330   1.00 72.87 62  B 1 
ATOM   2372 C  CD2 . LEU B 2 62  ? -5.519  6.415   5.737   1.00 71.75 62  B 1 
ATOM   2373 N  N   . LEU B 2 63  ? -10.372 6.278   5.773   1.00 86.22 63  B 1 
ATOM   2374 C  CA  . LEU B 2 63  ? -11.655 5.814   5.255   1.00 87.35 63  B 1 
ATOM   2375 C  C   . LEU B 2 63  ? -11.418 4.460   4.579   1.00 85.58 63  B 1 
ATOM   2376 O  O   . LEU B 2 63  ? -10.801 4.392   3.515   1.00 83.80 63  B 1 
ATOM   2377 C  CB  . LEU B 2 63  ? -12.234 6.858   4.282   1.00 90.22 63  B 1 
ATOM   2378 C  CG  . LEU B 2 63  ? -12.387 8.282   4.843   1.00 91.29 63  B 1 
ATOM   2379 C  CD1 . LEU B 2 63  ? -12.921 9.218   3.763   1.00 89.03 63  B 1 
ATOM   2380 C  CD2 . LEU B 2 63  ? -13.336 8.338   6.038   1.00 89.29 63  B 1 
ATOM   2381 N  N   . ASN B 2 64  ? -11.859 3.389   5.229   1.00 79.57 64  B 1 
ATOM   2382 C  CA  . ASN B 2 64  ? -11.553 2.014   4.826   1.00 75.60 64  B 1 
ATOM   2383 C  C   . ASN B 2 64  ? -12.638 1.373   3.968   1.00 75.55 64  B 1 
ATOM   2384 O  O   . ASN B 2 64  ? -12.340 0.466   3.196   1.00 72.33 64  B 1 
ATOM   2385 C  CB  . ASN B 2 64  ? -11.304 1.172   6.089   1.00 72.08 64  B 1 
ATOM   2386 C  CG  . ASN B 2 64  ? -10.078 1.629   6.865   1.00 66.20 64  B 1 
ATOM   2387 O  OD1 . ASN B 2 64  ? -8.953  1.475   6.435   1.00 60.67 64  B 1 
ATOM   2388 N  ND2 . ASN B 2 64  ? -10.279 2.202   8.026   1.00 58.20 64  B 1 
ATOM   2389 N  N   . ALA B 2 65  ? -13.880 1.819   4.093   1.00 77.53 65  B 1 
ATOM   2390 C  CA  . ALA B 2 65  ? -15.019 1.225   3.399   1.00 78.29 65  B 1 
ATOM   2391 C  C   . ALA B 2 65  ? -15.515 2.094   2.230   1.00 81.75 65  B 1 
ATOM   2392 O  O   . ALA B 2 65  ? -15.382 3.323   2.248   1.00 81.70 65  B 1 
ATOM   2393 C  CB  . ALA B 2 65  ? -16.115 0.917   4.416   1.00 74.50 65  B 1 
ATOM   2394 N  N   . PRO B 2 66  ? -16.128 1.480   1.197   1.00 78.06 66  B 1 
ATOM   2395 C  CA  . PRO B 2 66  ? -16.742 2.219   0.105   1.00 78.60 66  B 1 
ATOM   2396 C  C   . PRO B 2 66  ? -17.840 3.155   0.611   1.00 82.28 66  B 1 
ATOM   2397 O  O   . PRO B 2 66  ? -18.698 2.757   1.393   1.00 82.08 66  B 1 
ATOM   2398 C  CB  . PRO B 2 66  ? -17.315 1.168   -0.848  1.00 75.71 66  B 1 
ATOM   2399 C  CG  . PRO B 2 66  ? -16.613 -0.133  -0.459  1.00 72.60 66  B 1 
ATOM   2400 C  CD  . PRO B 2 66  ? -16.310 0.053   1.021   1.00 74.67 66  B 1 
ATOM   2401 N  N   . GLY B 2 67  ? -17.837 4.392   0.126   1.00 85.28 67  B 1 
ATOM   2402 C  CA  . GLY B 2 67  ? -18.859 5.376   0.470   1.00 87.69 67  B 1 
ATOM   2403 C  C   . GLY B 2 67  ? -18.700 6.045   1.835   1.00 90.51 67  B 1 
ATOM   2404 O  O   . GLY B 2 67  ? -19.485 6.951   2.132   1.00 90.15 67  B 1 
ATOM   2405 N  N   . GLU B 2 68  ? -17.704 5.675   2.634   1.00 90.65 68  B 1 
ATOM   2406 C  CA  . GLU B 2 68  ? -17.342 6.446   3.825   1.00 91.34 68  B 1 
ATOM   2407 C  C   . GLU B 2 68  ? -16.974 7.877   3.448   1.00 93.45 68  B 1 
ATOM   2408 O  O   . GLU B 2 68  ? -16.393 8.143   2.392   1.00 93.94 68  B 1 
ATOM   2409 C  CB  . GLU B 2 68  ? -16.187 5.809   4.608   1.00 88.78 68  B 1 
ATOM   2410 C  CG  . GLU B 2 68  ? -16.619 4.578   5.419   1.00 82.07 68  B 1 
ATOM   2411 C  CD  . GLU B 2 68  ? -15.484 4.044   6.315   1.00 79.32 68  B 1 
ATOM   2412 O  OE1 . GLU B 2 68  ? -15.790 3.332   7.282   1.00 72.90 68  B 1 
ATOM   2413 O  OE2 . GLU B 2 68  ? -14.299 4.340   6.032   1.00 72.18 68  B 1 
ATOM   2414 N  N   . THR B 2 69  ? -17.319 8.819   4.321   1.00 95.16 69  B 1 
ATOM   2415 C  CA  . THR B 2 69  ? -17.157 10.248  4.049   1.00 95.84 69  B 1 
ATOM   2416 C  C   . THR B 2 69  ? -16.384 10.953  5.145   1.00 95.61 69  B 1 
ATOM   2417 O  O   . THR B 2 69  ? -16.559 10.674  6.329   1.00 94.76 69  B 1 
ATOM   2418 C  CB  . THR B 2 69  ? -18.497 10.962  3.833   1.00 95.54 69  B 1 
ATOM   2419 O  OG1 . THR B 2 69  ? -19.330 10.821  4.967   1.00 90.63 69  B 1 
ATOM   2420 C  CG2 . THR B 2 69  ? -19.268 10.438  2.625   1.00 90.02 69  B 1 
ATOM   2421 N  N   . TYR B 2 70  ? -15.597 11.940  4.756   1.00 96.91 70  B 1 
ATOM   2422 C  CA  . TYR B 2 70  ? -15.078 12.973  5.631   1.00 97.69 70  B 1 
ATOM   2423 C  C   . TYR B 2 70  ? -15.659 14.320  5.203   1.00 98.00 70  B 1 
ATOM   2424 O  O   . TYR B 2 70  ? -15.617 14.669  4.029   1.00 97.87 70  B 1 
ATOM   2425 C  CB  . TYR B 2 70  ? -13.551 12.981  5.593   1.00 97.60 70  B 1 
ATOM   2426 C  CG  . TYR B 2 70  ? -12.955 14.110  6.403   1.00 97.53 70  B 1 
ATOM   2427 C  CD1 . TYR B 2 70  ? -12.290 15.180  5.761   1.00 96.43 70  B 1 
ATOM   2428 C  CD2 . TYR B 2 70  ? -13.089 14.120  7.800   1.00 96.57 70  B 1 
ATOM   2429 C  CE1 . TYR B 2 70  ? -11.759 16.236  6.513   1.00 95.95 70  B 1 
ATOM   2430 C  CE2 . TYR B 2 70  ? -12.571 15.174  8.566   1.00 95.94 70  B 1 
ATOM   2431 C  CZ  . TYR B 2 70  ? -11.901 16.235  7.916   1.00 96.38 70  B 1 
ATOM   2432 O  OH  . TYR B 2 70  ? -11.388 17.267  8.657   1.00 95.09 70  B 1 
ATOM   2433 N  N   . LYS B 2 71  ? -16.209 15.056  6.162   1.00 97.88 71  B 1 
ATOM   2434 C  CA  . LYS B 2 71  ? -16.839 16.348  5.921   1.00 97.85 71  B 1 
ATOM   2435 C  C   . LYS B 2 71  ? -16.043 17.453  6.584   1.00 97.58 71  B 1 
ATOM   2436 O  O   . LYS B 2 71  ? -15.670 17.319  7.753   1.00 96.76 71  B 1 
ATOM   2437 C  CB  . LYS B 2 71  ? -18.283 16.344  6.429   1.00 97.27 71  B 1 
ATOM   2438 C  CG  . LYS B 2 71  ? -19.160 15.323  5.693   1.00 94.14 71  B 1 
ATOM   2439 C  CD  . LYS B 2 71  ? -20.568 15.413  6.266   1.00 92.75 71  B 1 
ATOM   2440 C  CE  . LYS B 2 71  ? -21.599 14.737  5.370   1.00 86.06 71  B 1 
ATOM   2441 N  NZ  . LYS B 2 71  ? -22.851 15.538  5.410   1.00 78.51 71  B 1 
ATOM   2442 N  N   . VAL B 2 72  ? -15.820 18.538  5.859   1.00 98.13 72  B 1 
ATOM   2443 C  CA  . VAL B 2 72  ? -15.141 19.714  6.393   1.00 98.09 72  B 1 
ATOM   2444 C  C   . VAL B 2 72  ? -15.771 20.985  5.845   1.00 98.13 72  B 1 
ATOM   2445 O  O   . VAL B 2 72  ? -16.202 21.032  4.695   1.00 97.53 72  B 1 
ATOM   2446 C  CB  . VAL B 2 72  ? -13.626 19.634  6.124   1.00 97.13 72  B 1 
ATOM   2447 C  CG1 . VAL B 2 72  ? -13.261 19.763  4.640   1.00 92.41 72  B 1 
ATOM   2448 C  CG2 . VAL B 2 72  ? -12.862 20.694  6.923   1.00 91.41 72  B 1 
ATOM   2449 N  N   . THR B 2 73  ? -15.823 22.013  6.680   1.00 97.97 73  B 1 
ATOM   2450 C  CA  . THR B 2 73  ? -16.283 23.343  6.288   1.00 97.73 73  B 1 
ATOM   2451 C  C   . THR B 2 73  ? -15.143 24.327  6.503   1.00 97.66 73  B 1 
ATOM   2452 O  O   . THR B 2 73  ? -14.630 24.452  7.615   1.00 96.42 73  B 1 
ATOM   2453 C  CB  . THR B 2 73  ? -17.530 23.751  7.077   1.00 96.82 73  B 1 
ATOM   2454 O  OG1 . THR B 2 73  ? -18.540 22.788  6.923   1.00 90.02 73  B 1 
ATOM   2455 C  CG2 . THR B 2 73  ? -18.107 25.075  6.588   1.00 88.23 73  B 1 
ATOM   2456 N  N   . LEU B 2 74  ? -14.748 24.997  5.433   1.00 97.42 74  B 1 
ATOM   2457 C  CA  . LEU B 2 74  ? -13.686 25.995  5.453   1.00 97.54 74  B 1 
ATOM   2458 C  C   . LEU B 2 74  ? -14.303 27.397  5.431   1.00 97.46 74  B 1 
ATOM   2459 O  O   . LEU B 2 74  ? -15.224 27.663  4.653   1.00 96.38 74  B 1 
ATOM   2460 C  CB  . LEU B 2 74  ? -12.730 25.778  4.270   1.00 97.46 74  B 1 
ATOM   2461 C  CG  . LEU B 2 74  ? -12.124 24.368  4.175   1.00 97.06 74  B 1 
ATOM   2462 C  CD1 . LEU B 2 74  ? -11.242 24.263  2.935   1.00 95.18 74  B 1 
ATOM   2463 C  CD2 . LEU B 2 74  ? -11.275 24.010  5.398   1.00 94.53 74  B 1 
ATOM   2464 N  N   . THR B 2 75  ? -13.808 28.304  6.264   1.00 97.45 75  B 1 
ATOM   2465 C  CA  . THR B 2 75  ? -14.344 29.668  6.390   1.00 97.16 75  B 1 
ATOM   2466 C  C   . THR B 2 75  ? -13.352 30.730  5.945   1.00 97.34 75  B 1 
ATOM   2467 O  O   . THR B 2 75  ? -13.735 31.657  5.230   1.00 96.01 75  B 1 
ATOM   2468 C  CB  . THR B 2 75  ? -14.812 29.957  7.823   1.00 95.84 75  B 1 
ATOM   2469 O  OG1 . THR B 2 75  ? -13.786 29.673  8.743   1.00 90.13 75  B 1 
ATOM   2470 C  CG2 . THR B 2 75  ? -16.012 29.105  8.204   1.00 87.55 75  B 1 
ATOM   2471 N  N   . GLU B 2 76  ? -12.089 30.596  6.316   1.00 96.99 76  B 1 
ATOM   2472 C  CA  . GLU B 2 76  ? -11.044 31.538  5.914   1.00 97.03 76  B 1 
ATOM   2473 C  C   . GLU B 2 76  ? -10.800 31.478  4.407   1.00 97.44 76  B 1 
ATOM   2474 O  O   . GLU B 2 76  ? -10.533 30.421  3.838   1.00 96.92 76  B 1 
ATOM   2475 C  CB  . GLU B 2 76  ? -9.742  31.268  6.682   1.00 96.17 76  B 1 
ATOM   2476 C  CG  . GLU B 2 76  ? -9.775  31.802  8.115   1.00 84.16 76  B 1 
ATOM   2477 C  CD  . GLU B 2 76  ? -9.983  33.328  8.193   1.00 80.69 76  B 1 
ATOM   2478 O  OE1 . GLU B 2 76  ? -10.519 33.784  9.234   1.00 73.85 76  B 1 
ATOM   2479 O  OE2 . GLU B 2 76  ? -9.658  34.026  7.214   1.00 71.83 76  B 1 
ATOM   2480 N  N   . LYS B 2 77  ? -10.910 32.627  3.765   1.00 97.54 77  B 1 
ATOM   2481 C  CA  . LYS B 2 77  ? -10.715 32.731  2.320   1.00 97.88 77  B 1 
ATOM   2482 C  C   . LYS B 2 77  ? -9.263  32.501  1.937   1.00 97.86 77  B 1 
ATOM   2483 O  O   . LYS B 2 77  ? -8.345  32.925  2.637   1.00 96.74 77  B 1 
ATOM   2484 C  CB  . LYS B 2 77  ? -11.197 34.090  1.800   1.00 97.33 77  B 1 
ATOM   2485 C  CG  . LYS B 2 77  ? -12.708 34.257  1.981   1.00 95.57 77  B 1 
ATOM   2486 C  CD  . LYS B 2 77  ? -13.178 35.528  1.276   1.00 93.61 77  B 1 
ATOM   2487 C  CE  . LYS B 2 77  ? -14.699 35.617  1.380   1.00 88.65 77  B 1 
ATOM   2488 N  NZ  . LYS B 2 77  ? -15.278 36.336  0.214   1.00 80.59 77  B 1 
ATOM   2489 N  N   . GLY B 2 78  ? -9.070  31.875  0.789   1.00 97.73 78  B 1 
ATOM   2490 C  CA  . GLY B 2 78  ? -7.745  31.598  0.255   1.00 97.78 78  B 1 
ATOM   2491 C  C   . GLY B 2 78  ? -7.638  30.216  -0.367  1.00 98.24 78  B 1 
ATOM   2492 O  O   . GLY B 2 78  ? -8.635  29.538  -0.620  1.00 97.74 78  B 1 
ATOM   2493 N  N   . THR B 2 79  ? -6.412  29.820  -0.634  1.00 98.22 79  B 1 
ATOM   2494 C  CA  . THR B 2 79  ? -6.116  28.517  -1.231  1.00 98.26 79  B 1 
ATOM   2495 C  C   . THR B 2 79  ? -5.635  27.543  -0.165  1.00 98.24 79  B 1 
ATOM   2496 O  O   . THR B 2 79  ? -4.775  27.887  0.644   1.00 97.33 79  B 1 
ATOM   2497 C  CB  . THR B 2 79  ? -5.082  28.645  -2.351  1.00 97.37 79  B 1 
ATOM   2498 O  OG1 . THR B 2 79  ? -5.542  29.549  -3.331  1.00 86.39 79  B 1 
ATOM   2499 C  CG2 . THR B 2 79  ? -4.819  27.332  -3.060  1.00 83.40 79  B 1 
ATOM   2500 N  N   . TYR B 2 80  ? -6.165  26.337  -0.201  1.00 98.31 80  B 1 
ATOM   2501 C  CA  . TYR B 2 80  ? -5.792  25.239  0.673   1.00 98.48 80  B 1 
ATOM   2502 C  C   . TYR B 2 80  ? -5.279  24.087  -0.184  1.00 98.44 80  B 1 
ATOM   2503 O  O   . TYR B 2 80  ? -5.992  23.628  -1.077  1.00 97.90 80  B 1 
ATOM   2504 C  CB  . TYR B 2 80  ? -7.002  24.769  1.481   1.00 98.30 80  B 1 
ATOM   2505 C  CG  . TYR B 2 80  ? -7.630  25.793  2.406   1.00 98.36 80  B 1 
ATOM   2506 C  CD1 . TYR B 2 80  ? -7.567  25.611  3.802   1.00 97.42 80  B 1 
ATOM   2507 C  CD2 . TYR B 2 80  ? -8.337  26.896  1.893   1.00 97.31 80  B 1 
ATOM   2508 C  CE1 . TYR B 2 80  ? -8.181  26.520  4.674   1.00 96.86 80  B 1 
ATOM   2509 C  CE2 . TYR B 2 80  ? -8.949  27.817  2.757   1.00 96.77 80  B 1 
ATOM   2510 C  CZ  . TYR B 2 80  ? -8.873  27.629  4.148   1.00 97.92 80  B 1 
ATOM   2511 O  OH  . TYR B 2 80  ? -9.460  28.522  4.995   1.00 97.40 80  B 1 
ATOM   2512 N  N   . LYS B 2 81  ? -4.073  23.595  0.092   1.00 97.44 81  B 1 
ATOM   2513 C  CA  . LYS B 2 81  ? -3.626  22.314  -0.455  1.00 97.00 81  B 1 
ATOM   2514 C  C   . LYS B 2 81  ? -3.870  21.209  0.553   1.00 96.73 81  B 1 
ATOM   2515 O  O   . LYS B 2 81  ? -3.725  21.391  1.757   1.00 96.06 81  B 1 
ATOM   2516 C  CB  . LYS B 2 81  ? -2.165  22.365  -0.901  1.00 96.35 81  B 1 
ATOM   2517 C  CG  . LYS B 2 81  ? -1.947  23.319  -2.081  1.00 90.99 81  B 1 
ATOM   2518 C  CD  . LYS B 2 81  ? -0.506  23.190  -2.567  1.00 84.60 81  B 1 
ATOM   2519 C  CE  . LYS B 2 81  ? -0.120  24.279  -3.558  1.00 75.57 81  B 1 
ATOM   2520 N  NZ  . LYS B 2 81  ? 1.343   24.522  -3.492  1.00 65.99 81  B 1 
ATOM   2521 N  N   . PHE B 2 82  ? -4.247  20.052  0.045   1.00 96.94 82  B 1 
ATOM   2522 C  CA  . PHE B 2 82  ? -4.488  18.868  0.850   1.00 97.09 82  B 1 
ATOM   2523 C  C   . PHE B 2 82  ? -3.988  17.628  0.121   1.00 96.60 82  B 1 
ATOM   2524 O  O   . PHE B 2 82  ? -3.735  17.650  -1.082  1.00 96.01 82  B 1 
ATOM   2525 C  CB  . PHE B 2 82  ? -5.972  18.780  1.224   1.00 97.35 82  B 1 
ATOM   2526 C  CG  . PHE B 2 82  ? -6.923  18.755  0.044   1.00 97.90 82  B 1 
ATOM   2527 C  CD1 . PHE B 2 82  ? -7.478  19.956  -0.437  1.00 96.10 82  B 1 
ATOM   2528 C  CD2 . PHE B 2 82  ? -7.245  17.543  -0.586  1.00 95.81 82  B 1 
ATOM   2529 C  CE1 . PHE B 2 82  ? -8.354  19.937  -1.540  1.00 95.77 82  B 1 
ATOM   2530 C  CE2 . PHE B 2 82  ? -8.111  17.521  -1.684  1.00 95.60 82  B 1 
ATOM   2531 C  CZ  . PHE B 2 82  ? -8.667  18.715  -2.165  1.00 97.50 82  B 1 
ATOM   2532 N  N   . TYR B 2 83  ? -3.842  16.551  0.856   1.00 95.21 83  B 1 
ATOM   2533 C  CA  . TYR B 2 83  ? -3.364  15.287  0.311   1.00 94.08 83  B 1 
ATOM   2534 C  C   . TYR B 2 83  ? -3.998  14.099  1.025   1.00 94.08 83  B 1 
ATOM   2535 O  O   . TYR B 2 83  ? -4.525  14.208  2.127   1.00 93.61 83  B 1 
ATOM   2536 C  CB  . TYR B 2 83  ? -1.828  15.242  0.386   1.00 92.31 83  B 1 
ATOM   2537 C  CG  . TYR B 2 83  ? -1.249  15.390  1.780   1.00 91.14 83  B 1 
ATOM   2538 C  CD1 . TYR B 2 83  ? -0.928  16.659  2.293   1.00 89.06 83  B 1 
ATOM   2539 C  CD2 . TYR B 2 83  ? -1.006  14.252  2.575   1.00 88.23 83  B 1 
ATOM   2540 C  CE1 . TYR B 2 83  ? -0.378  16.801  3.576   1.00 86.18 83  B 1 
ATOM   2541 C  CE2 . TYR B 2 83  ? -0.455  14.381  3.869   1.00 86.02 83  B 1 
ATOM   2542 C  CZ  . TYR B 2 83  ? -0.144  15.658  4.360   1.00 85.95 83  B 1 
ATOM   2543 O  OH  . TYR B 2 83  ? 0.398   15.786  5.612   1.00 82.44 83  B 1 
ATOM   2544 N  N   . CYS B 2 84  ? -3.920  12.949  0.379   1.00 92.15 84  B 1 
ATOM   2545 C  CA  . CYS B 2 84  ? -4.187  11.667  1.008   1.00 91.05 84  B 1 
ATOM   2546 C  C   . CYS B 2 84  ? -2.873  11.123  1.574   1.00 89.21 84  B 1 
ATOM   2547 O  O   . CYS B 2 84  ? -1.971  10.782  0.809   1.00 86.92 84  B 1 
ATOM   2548 C  CB  . CYS B 2 84  ? -4.808  10.737  -0.037  1.00 90.82 84  B 1 
ATOM   2549 S  SG  . CYS B 2 84  ? -5.098  9.117   0.702   1.00 90.13 84  B 1 
ATOM   2550 N  N   . SER B 2 85  ? -2.763  11.012  2.897   1.00 81.54 85  B 1 
ATOM   2551 C  CA  . SER B 2 85  ? -1.527  10.604  3.585   1.00 78.54 85  B 1 
ATOM   2552 C  C   . SER B 2 85  ? -0.911  9.304   3.040   1.00 78.27 85  B 1 
ATOM   2553 O  O   . SER B 2 85  ? 0.249   9.332   2.622   1.00 76.69 85  B 1 
ATOM   2554 C  CB  . SER B 2 85  ? -1.755  10.542  5.105   1.00 75.96 85  B 1 
ATOM   2555 O  OG  . SER B 2 85  ? -0.609  10.080  5.774   1.00 68.77 85  B 1 
ATOM   2556 N  N   . PRO B 2 86  ? -1.644  8.171   2.929   1.00 74.05 86  B 1 
ATOM   2557 C  CA  . PRO B 2 86  ? -1.074  6.958   2.351   1.00 72.53 86  B 1 
ATOM   2558 C  C   . PRO B 2 86  ? -0.640  7.141   0.901   1.00 73.29 86  B 1 
ATOM   2559 O  O   . PRO B 2 86  ? 0.407   6.630   0.526   1.00 72.07 86  B 1 
ATOM   2560 C  CB  . PRO B 2 86  ? -2.154  5.882   2.510   1.00 70.97 86  B 1 
ATOM   2561 C  CG  . PRO B 2 86  ? -3.450  6.642   2.661   1.00 69.06 86  B 1 
ATOM   2562 C  CD  . PRO B 2 86  ? -3.008  7.921   3.377   1.00 70.75 86  B 1 
ATOM   2563 N  N   . HIS B 2 87  ? -1.362  7.904   0.092   1.00 76.51 87  B 1 
ATOM   2564 C  CA  . HIS B 2 87  ? -1.129  8.029   -1.351  1.00 76.81 87  B 1 
ATOM   2565 C  C   . HIS B 2 87  ? -0.438  9.332   -1.781  1.00 76.68 87  B 1 
ATOM   2566 O  O   . HIS B 2 87  ? -0.268  9.548   -2.983  1.00 75.56 87  B 1 
ATOM   2567 C  CB  . HIS B 2 87  ? -2.449  7.814   -2.085  1.00 77.87 87  B 1 
ATOM   2568 C  CG  . HIS B 2 87  ? -3.082  6.487   -1.803  1.00 75.88 87  B 1 
ATOM   2569 N  ND1 . HIS B 2 87  ? -4.385  6.278   -1.415  1.00 73.29 87  B 1 
ATOM   2570 C  CD2 . HIS B 2 87  ? -2.513  5.251   -1.888  1.00 73.39 87  B 1 
ATOM   2571 C  CE1 . HIS B 2 87  ? -4.587  4.965   -1.283  1.00 73.25 87  B 1 
ATOM   2572 N  NE2 . HIS B 2 87  ? -3.465  4.305   -1.556  1.00 73.10 87  B 1 
ATOM   2573 N  N   . GLN B 2 88  ? 0.018   10.168  -0.860  1.00 76.36 88  B 1 
ATOM   2574 C  CA  . GLN B 2 88  ? 0.713   11.420  -1.185  1.00 74.90 88  B 1 
ATOM   2575 C  C   . GLN B 2 88  ? 1.897   11.189  -2.131  1.00 74.20 88  B 1 
ATOM   2576 O  O   . GLN B 2 88  ? 2.060   11.906  -3.113  1.00 72.17 88  B 1 
ATOM   2577 C  CB  . GLN B 2 88  ? 1.185   12.081  0.118   1.00 73.00 88  B 1 
ATOM   2578 C  CG  . GLN B 2 88  ? 1.764   13.480  -0.119  1.00 68.16 88  B 1 
ATOM   2579 C  CD  . GLN B 2 88  ? 2.444   14.073  1.110   1.00 68.54 88  B 1 
ATOM   2580 O  OE1 . GLN B 2 88  ? 2.986   13.374  1.953   1.00 62.46 88  B 1 
ATOM   2581 N  NE2 . GLN B 2 88  ? 2.504   15.384  1.225   1.00 62.06 88  B 1 
ATOM   2582 N  N   . GLY B 2 89  ? 2.689   10.159  -1.881  1.00 69.96 89  B 1 
ATOM   2583 C  CA  . GLY B 2 89  ? 3.818   9.796   -2.740  1.00 65.85 89  B 1 
ATOM   2584 C  C   . GLY B 2 89  ? 3.431   9.320   -4.137  1.00 66.69 89  B 1 
ATOM   2585 O  O   . GLY B 2 89  ? 4.274   9.323   -5.027  1.00 64.00 89  B 1 
ATOM   2586 N  N   . ALA B 2 90  ? 2.176   8.942   -4.354  1.00 70.43 90  B 1 
ATOM   2587 C  CA  . ALA B 2 90  ? 1.634   8.599   -5.655  1.00 68.48 90  B 1 
ATOM   2588 C  C   . ALA B 2 90  ? 0.972   9.796   -6.370  1.00 70.44 90  B 1 
ATOM   2589 O  O   . ALA B 2 90  ? 0.374   9.628   -7.429  1.00 68.58 90  B 1 
ATOM   2590 C  CB  . ALA B 2 90  ? 0.673   7.420   -5.482  1.00 65.93 90  B 1 
ATOM   2591 N  N   . GLY B 2 91  ? 1.056   10.987  -5.799  1.00 74.80 91  B 1 
ATOM   2592 C  CA  . GLY B 2 91  ? 0.495   12.208  -6.381  1.00 76.68 91  B 1 
ATOM   2593 C  C   . GLY B 2 91  ? -0.972  12.465  -6.042  1.00 81.64 91  B 1 
ATOM   2594 O  O   . GLY B 2 91  ? -1.577  13.332  -6.657  1.00 81.08 91  B 1 
ATOM   2595 N  N   . MET B 2 92  ? -1.550  11.763  -5.061  1.00 86.30 92  B 1 
ATOM   2596 C  CA  . MET B 2 92  ? -2.902  12.049  -4.593  1.00 88.83 92  B 1 
ATOM   2597 C  C   . MET B 2 92  ? -2.919  13.304  -3.716  1.00 89.81 92  B 1 
ATOM   2598 O  O   . MET B 2 92  ? -2.916  13.245  -2.483  1.00 89.85 92  B 1 
ATOM   2599 C  CB  . MET B 2 92  ? -3.509  10.815  -3.903  1.00 89.81 92  B 1 
ATOM   2600 C  CG  . MET B 2 92  ? -5.006  11.013  -3.651  1.00 88.72 92  B 1 
ATOM   2601 S  SD  . MET B 2 92  ? -5.817  9.509   -3.088  1.00 89.36 92  B 1 
ATOM   2602 C  CE  . MET B 2 92  ? -7.503  10.123  -2.921  1.00 88.07 92  B 1 
ATOM   2603 N  N   . VAL B 2 93  ? -2.907  14.435  -4.402  1.00 92.69 93  B 1 
ATOM   2604 C  CA  . VAL B 2 93  ? -2.928  15.783  -3.835  1.00 93.94 93  B 1 
ATOM   2605 C  C   . VAL B 2 93  ? -4.067  16.574  -4.473  1.00 95.48 93  B 1 
ATOM   2606 O  O   . VAL B 2 93  ? -4.478  16.291  -5.602  1.00 95.51 93  B 1 
ATOM   2607 C  CB  . VAL B 2 93  ? -1.577  16.503  -4.003  1.00 92.07 93  B 1 
ATOM   2608 C  CG1 . VAL B 2 93  ? -0.455  15.732  -3.311  1.00 82.27 93  B 1 
ATOM   2609 C  CG2 . VAL B 2 93  ? -1.186  16.708  -5.474  1.00 82.00 93  B 1 
ATOM   2610 N  N   . GLY B 2 94  ? -4.583  17.559  -3.759  1.00 96.49 94  B 1 
ATOM   2611 C  CA  . GLY B 2 94  ? -5.659  18.401  -4.234  1.00 97.13 94  B 1 
ATOM   2612 C  C   . GLY B 2 94  ? -5.517  19.837  -3.758  1.00 97.69 94  B 1 
ATOM   2613 O  O   . GLY B 2 94  ? -4.671  20.166  -2.916  1.00 97.32 94  B 1 
ATOM   2614 N  N   . LYS B 2 95  ? -6.360  20.684  -4.322  1.00 98.02 95  B 1 
ATOM   2615 C  CA  . LYS B 2 95  ? -6.415  22.099  -4.000  1.00 98.22 95  B 1 
ATOM   2616 C  C   . LYS B 2 95  ? -7.864  22.573  -3.990  1.00 98.31 95  B 1 
ATOM   2617 O  O   . LYS B 2 95  ? -8.627  22.277  -4.898  1.00 97.93 95  B 1 
ATOM   2618 C  CB  . LYS B 2 95  ? -5.556  22.845  -5.023  1.00 97.53 95  B 1 
ATOM   2619 C  CG  . LYS B 2 95  ? -5.575  24.373  -4.854  1.00 93.93 95  B 1 
ATOM   2620 C  CD  . LYS B 2 95  ? -4.694  24.997  -5.936  1.00 92.52 95  B 1 
ATOM   2621 C  CE  . LYS B 2 95  ? -5.117  26.439  -6.225  1.00 81.67 95  B 1 
ATOM   2622 N  NZ  . LYS B 2 95  ? -5.274  26.632  -7.680  1.00 75.26 95  B 1 
ATOM   2623 N  N   . VAL B 2 96  ? -8.206  23.362  -2.984  1.00 98.23 96  B 1 
ATOM   2624 C  CA  . VAL B 2 96  ? -9.484  24.072  -2.931  1.00 98.36 96  B 1 
ATOM   2625 C  C   . VAL B 2 96  ? -9.232  25.560  -2.743  1.00 98.41 96  B 1 
ATOM   2626 O  O   . VAL B 2 96  ? -8.370  25.959  -1.960  1.00 98.19 96  B 1 
ATOM   2627 C  CB  . VAL B 2 96  ? -10.425 23.480  -1.871  1.00 97.93 96  B 1 
ATOM   2628 C  CG1 . VAL B 2 96  ? -9.858  23.504  -0.450  1.00 96.39 96  B 1 
ATOM   2629 C  CG2 . VAL B 2 96  ? -11.781 24.192  -1.878  1.00 94.55 96  B 1 
ATOM   2630 N  N   . THR B 2 97  ? -9.979  26.390  -3.463  1.00 98.24 97  B 1 
ATOM   2631 C  CA  . THR B 2 97  ? -10.004 27.840  -3.260  1.00 98.24 97  B 1 
ATOM   2632 C  C   . THR B 2 97  ? -11.316 28.221  -2.591  1.00 98.28 97  B 1 
ATOM   2633 O  O   . THR B 2 97  ? -12.387 27.926  -3.122  1.00 97.64 97  B 1 
ATOM   2634 C  CB  . THR B 2 97  ? -9.795  28.588  -4.579  1.00 97.81 97  B 1 
ATOM   2635 O  OG1 . THR B 2 97  ? -8.581  28.182  -5.164  1.00 95.02 97  B 1 
ATOM   2636 C  CG2 . THR B 2 97  ? -9.709  30.100  -4.377  1.00 94.39 97  B 1 
ATOM   2637 N  N   . VAL B 2 98  ? -11.241 28.871  -1.438  1.00 98.10 98  B 1 
ATOM   2638 C  CA  . VAL B 2 98  ? -12.396 29.404  -0.709  1.00 98.09 98  B 1 
ATOM   2639 C  C   . VAL B 2 98  ? -12.558 30.882  -1.070  1.00 97.89 98  B 1 
ATOM   2640 O  O   . VAL B 2 98  ? -11.626 31.665  -0.904  1.00 96.81 98  B 1 
ATOM   2641 C  CB  . VAL B 2 98  ? -12.242 29.214  0.806   1.00 97.62 98  B 1 
ATOM   2642 C  CG1 . VAL B 2 98  ? -13.481 29.694  1.556   1.00 95.35 98  B 1 
ATOM   2643 C  CG2 . VAL B 2 98  ? -12.019 27.744  1.162   1.00 95.48 98  B 1 
ATOM   2644 N  N   . ASN B 2 99  ? -13.742 31.245  -1.558  1.00 97.15 99  B 1 
ATOM   2645 C  CA  . ASN B 2 99  ? -14.064 32.581  -2.051  1.00 96.43 99  B 1 
ATOM   2646 C  C   . ASN B 2 99  ? -15.040 33.353  -1.148  1.00 94.94 99  B 1 
ATOM   2647 O  O   . ASN B 2 99  ? -15.984 32.760  -0.608  1.00 87.44 99  B 1 
ATOM   2648 C  CB  . ASN B 2 99  ? -14.591 32.478  -3.490  1.00 93.20 99  B 1 
ATOM   2649 C  CG  . ASN B 2 99  ? -13.529 32.033  -4.487  1.00 91.18 99  B 1 
ATOM   2650 O  OD1 . ASN B 2 99  ? -12.409 32.532  -4.521  1.00 78.71 99  B 1 
ATOM   2651 N  ND2 . ASN B 2 99  ? -13.859 31.103  -5.363  1.00 76.85 99  B 1 
ATOM   2652 O  OXT . ASN B 2 99  ? -14.880 34.598  -1.025  1.00 76.58 99  B 1 
HETATM 2653 FE FE  . HEC C 3 .   ? 3.431   -1.183  -1.877  1.00 92.15 1   C 1 
HETATM 2654 C  CHA . HEC C 3 .   ? 3.270   1.675   -0.023  1.00 88.21 1   C 1 
HETATM 2655 C  CHB . HEC C 3 .   ? 1.592   -2.826  0.471   1.00 93.19 1   C 1 
HETATM 2656 C  CHC . HEC C 3 .   ? 3.051   -3.778  -4.009  1.00 95.84 1   C 1 
HETATM 2657 C  CHD . HEC C 3 .   ? 5.525   0.336   -4.077  1.00 90.32 1   C 1 
HETATM 2658 N  NA  . HEC C 3 .   ? 2.578   -0.675  -0.120  1.00 90.58 1   C 1 
HETATM 2659 C  C1A . HEC C 3 .   ? 2.614   0.561   0.485   1.00 88.98 1   C 1 
HETATM 2660 C  C2A . HEC C 3 .   ? 1.873   0.510   1.712   1.00 87.48 1   C 1 
HETATM 2661 C  C3A . HEC C 3 .   ? 1.419   -0.769  1.854   1.00 89.78 1   C 1 
HETATM 2662 C  C4A . HEC C 3 .   ? 1.851   -1.505  0.710   1.00 91.56 1   C 1 
HETATM 2663 C  CMA . HEC C 3 .   ? 0.595   -1.315  3.012   1.00 87.96 1   C 1 
HETATM 2664 C  CAA . HEC C 3 .   ? 1.665   1.668   2.684   1.00 82.95 1   C 1 
HETATM 2665 C  CBA . HEC C 3 .   ? 2.858   1.713   3.598   1.00 83.81 1   C 1 
HETATM 2666 C  CGA . HEC C 3 .   ? 2.759   2.825   4.603   1.00 81.17 1   C 1 
HETATM 2667 O  O1A . HEC C 3 .   ? 3.311   2.663   5.706   1.00 79.57 1   C 1 
HETATM 2668 O  O2A . HEC C 3 .   ? 2.138   3.863   4.313   1.00 77.84 1   C 1 
HETATM 2669 N  NB  . HEC C 3 .   ? 2.482   -2.960  -1.791  1.00 94.68 1   C 1 
HETATM 2670 C  C1B . HEC C 3 .   ? 1.839   -3.488  -0.704  1.00 95.01 1   C 1 
HETATM 2671 C  C2B . HEC C 3 .   ? 1.441   -4.831  -0.989  1.00 96.28 1   C 1 
HETATM 2672 C  C3B . HEC C 3 .   ? 1.841   -5.104  -2.252  1.00 96.55 1   C 1 
HETATM 2673 C  C4B . HEC C 3 .   ? 2.495   -3.917  -2.760  1.00 95.78 1   C 1 
HETATM 2674 C  CMB . HEC C 3 .   ? 0.712   -5.768  -0.010  1.00 96.09 1   C 1 
HETATM 2675 C  CAB . HEC C 3 .   ? 1.693   -6.406  -3.042  1.00 96.19 1   C 1 
HETATM 2676 C  CBB . HEC C 3 .   ? 0.350   -6.930  -3.158  1.00 95.44 1   C 1 
HETATM 2677 N  NC  . HEC C 3 .   ? 4.139   -1.629  -3.711  1.00 92.97 1   C 1 
HETATM 2678 C  C1C . HEC C 3 .   ? 3.844   -2.746  -4.439  1.00 95.00 1   C 1 
HETATM 2679 C  C2C . HEC C 3 .   ? 4.517   -2.675  -5.702  1.00 94.64 1   C 1 
HETATM 2680 C  C3C . HEC C 3 .   ? 5.216   -1.524  -5.723  1.00 92.79 1   C 1 
HETATM 2681 C  C4C . HEC C 3 .   ? 4.988   -0.869  -4.465  1.00 91.92 1   C 1 
HETATM 2682 C  CMC . HEC C 3 .   ? 4.434   -3.747  -6.789  1.00 94.54 1   C 1 
HETATM 2683 C  CAC . HEC C 3 .   ? 6.154   -0.960  -6.819  1.00 90.00 1   C 1 
HETATM 2684 C  CBC . HEC C 3 .   ? 5.679   -0.935  -8.154  1.00 87.13 1   C 1 
HETATM 2685 N  ND  . HEC C 3 .   ? 4.251   0.656   -2.011  1.00 89.84 1   C 1 
HETATM 2686 C  C1D . HEC C 3 .   ? 5.137   1.062   -2.973  1.00 89.52 1   C 1 
HETATM 2687 C  C2D . HEC C 3 .   ? 5.588   2.401   -2.681  1.00 88.49 1   C 1 
HETATM 2688 C  C3D . HEC C 3 .   ? 4.934   2.787   -1.509  1.00 86.67 1   C 1 
HETATM 2689 C  C4D . HEC C 3 .   ? 4.093   1.685   -1.120  1.00 88.73 1   C 1 
HETATM 2690 C  CMD . HEC C 3 .   ? 6.598   3.216   -3.493  1.00 86.11 1   C 1 
HETATM 2691 C  CAD . HEC C 3 .   ? 5.083   4.143   -0.811  1.00 81.30 1   C 1 
HETATM 2692 C  CBD . HEC C 3 .   ? 4.215   5.152   -1.525  1.00 77.42 1   C 1 
HETATM 2693 C  CGD . HEC C 3 .   ? 4.395   6.515   -0.903  1.00 73.83 1   C 1 
HETATM 2694 O  O1D . HEC C 3 .   ? 5.396   7.172   -1.211  1.00 69.85 1   C 1 
HETATM 2695 O  O2D . HEC C 3 .   ? 3.563   6.926   -0.084  1.00 69.66 1   C 1 
HETATM 2696 CU CU  . CU  D 4 .   ? -5.523  7.896   -0.933  1.00 86.36 1   D 1 
#
