# Supplementary material for: Plastocyanin and Cytochrome f Complex Structures Obtained by NMR, Molecular Dynamics, and AlphaFold 3 Methods Compared to Cryo-EM Data
Source: Int J Mol Sci. 2024 Oct 15;25(20):11083. doi: 10.3390/ijms252011083 (PMC11507376; doi:10.3390/ijms252011083)
Supplement: Supplementary file 1 [file ijms-25-11083-s001.zip › Supplementary/AF3_results/fold_pc_cyt_spinach/fold_pc_cyt_spinach_summary_confidences_0.json]

{
 "chain_iptm": [
  0.75,
  0.68,
  0.62,
  0.66
 ],
 "chain_pair_iptm": [
  [
   0.9,
   0.57,
   0.96,
   0.71
  ],
  [
   0.57,
   0.88,
   0.56,
   0.92
  ],
  [
   0.96,
   0.56,
   0.83,
   0.34
  ],
  [
   0.71,
   0.92,
   0.34,
   null
  ]
 ],
 "chain_pair_pae_min": [
  [
   0.76,
   3.69,
   0.82,
   3.96
  ],
  [
   3.09,
   0.76,
   3.55,
   1.06
  ],
  [
   0.9,
   3.6,
   0.76,
   4.06
  ],
  [
   null,
   null,
   null,
   null
  ]
 ],
 "chain_ptm": [
  0.9,
  0.88,
  0.83,
  null
 ],
 "fraction_disordered": 0.0,
 "has_clash": 0.0,
 "iptm": 0.82,
 "num_recycles": 10.0,
 "ptm": 0.84,
 "ranking_score": 0.82
}
