# Supplementary material for: Plastocyanin and Cytochrome f Complex Structures Obtained by NMR, Molecular Dynamics, and AlphaFold 3 Methods Compared to Cryo-EM Data
Source: Int J Mol Sci. 2024 Oct 15;25(20):11083. doi: 10.3390/ijms252011083 (PMC11507376; doi:10.3390/ijms252011083)
Supplement: Supplementary file 1 [file ijms-25-11083-s001.zip › Supplementary/AF3_results/fold_pc_cyt_spinach/fold_pc_cyt_spinach_job_request.json]

[{
 "name": "pc_cyt_spinach",
 "modelSeeds": [
  "1516937263"
 ],
 "sequences": [
  {
   "proteinChain": {
    "sequence": "YPIFAQQGYENPREATGRIVCANCHLANKPVDIEVPQAVLPDTVFEAVVRIPYDMQLKQVLANGKKGGLNVGAVLILPEGFELAPPDRISPEMKEKMGNLSFQSYRPNKQNILVIGPVPGQKYSEITFPILAPDPATKKDVHFLKYPIYVGGNRGRGQIYPDGSKSNNTVYNSTATGIVKKIVRKEKGGYEINIADASDGREVVDIIPRGPELLVSEGESIKLDQPLTSNPNVGGFGQGDAEVVLQDPLR",
    "count": 1
   }
  },
  {
   "proteinChain": {
    "sequence": "VEVLLGGGDGSLAFLPGDFSVASGEEIVFKNNAGFPHNVVFDEDEIPSGVDAAKISMSEEDLLNAPGETYKVTLTEKGTYKFYCSPHQGAGMVGKVTVN",
    "count": 1
   }
  },
  {
   "ligand": {
    "ligand": "CCD_HEC",
    "count": 1
   }
  },
  {
   "ion": {
    "ion": "CU",
    "count": 1
   }
  }
 ]
}
]
